# Supplementary material for: Activity-based protein profiling reveals dynamic substrate-specific cellulase secretion by saprotrophic basidiomycetes
Source: Biotechnol Biofuels Bioprod. 2022 Jan 17;15:6. doi: 10.1186/s13068-022-02107-z (PMC8764865; doi:10.1186/s13068-022-02107-z)
Supplement: Supplementary file 1 — Additional file 1. Proteomic hit information for cellulase pulldown from A. biennis secretomes. [file 13068_2022_2107_MOESM1_ESM.xlsx]

## Sheet: Samples Report for 15_TMT
Identified Proteins (42)	id	Enz_class	CAZY_fam	Interpro	Kegg	Molecular Weight	Protein Grouping Ambiguity	Protein Identification Probability	Percent Coverage	Percentage of Total Spectra	Exclusive Unique Peptide Count	Total Unique Peptide Count	Exclusive Unique Spectrum Count	Total Unique Spectrum Count	Exclusive Spectrum Count	Total Spectrum Count	Quantitative Value (Normalized Total Spectra)	Log2Fold change (127/126)	Hit score (spectral counts*(127/126))
jgi|Abobi1|602283|estExt_Genemark1.C_8_t10485	602283	CAZY	GH7-CBM1	Cellulose-binding domain, fungal	Cellulose 1,4-beta-cellobiosidase.	47 kDa	true	1	0.54	0.017	42	52	73	84	102	116	116	4.67	2953.03
jgi|Abobi1|436017|estExt_Genewise1Plus.C_2_t10216	436017	CAZY	GH7-CBM1	Cellulose-binding domain, fungal	Cellulose 1,4-beta-cellobiosidase.	54 kDa	true	1	0.538	0.014	43	51	59	69	82	96	96	4.77	2619.29
jgi|Abobi1|417016|estExt_Genewise1.C_3_t30244	417016	CAZY	GH7-CBM1	Cellulose-binding domain, fungal	Cellulose 1,4-beta-cellobiosidase.	54 kDa	true	1	0.423	0.0066	14	24	19	31	21	44	44	4.52	1009.5
jgi|Abobi1|471353|fgenesh1_kg.1_#_4286_#_TRINITY_DN6406_c0_g1_i2	471353	CAZY	CBM1-GH5_5	Glycoside hydrolase, family 5	Cellulase.	41 kDa		1	0.612	0.0076	34	34	41	41	51	51	51	4.28	990.783
jgi|Abobi1|456183|fgenesh1_pg.2_#_112	456183	CAZY	GH7-CBM1	Cellulose-binding domain, fungal	Cellulose 1,4-beta-cellobiosidase.	58 kDa	true	1	0.118	0.0055	1	12	2	16	14	37	37	4.27	713.838
jgi|Abobi1|222103|CE222102_846	222103	CAZY	CBM1-GH10	Glycoside hydrolase, family 10	Endo-1,4-beta-xylanase.	44 kDa	true	1	0.216	0.0013	4	7	5	9	5	9	9	5.51	410.126
jgi|Abobi1|555638|gm1.5939_g	555638	CAZY	CBM1-GH10	Glycoside hydrolase, family 10	Endo-1,4-beta-xylanase.	40 kDa	true	1	0.317	0.0022	11	12	14	15	14	15	15	4.73	398.073
jgi|Abobi1|503967|fgenesh1_kg.11_#_864_#_TRINITY_DN5658_c0_g1_i1	503967	CAZY	GH44	Glycoside hydrolase, family 44	Hexosyltransferases.	81 kDa		1	0.337	0.0042	24	24	27	27	28	28	28	3.43	301.78
jgi|Abobi1|601219|estExt_Genemark1.C_7_t10099	601219	CAZY	GH12	Glycoside hydrolase, family 12	#N/A	26 kDa	true	1	0.116	0.001	2	4	4	7	4	7	7	5.37	289.487
jgi|Abobi1|600937|estExt_Genemark1.C_6_t20165	600937	CAZY	CBM1-GH10	Glycoside hydrolase, family 10	Endo-1,4-beta-xylanase.	43 kDa	true	1	0.282	0.0013	5	7	6	9	6	9	9	5	288
jgi|Abobi1|459467|fgenesh1_pg.5_#_905	459467	CAZY	CBM1-GH10	Glycoside hydrolase, family 10	Endo-1,4-beta-xylanase.	41 kDa	true	1	0.385	0.0031	13	13	19	19	21	21	21	2.94	161.156
jgi|Abobi1|469646|fgenesh1_kg.1_#_2579_#_TRINITY_DN10211_c1_g1_i2	469646	CAZY	GH16_1	Glycoside hydrolase, family 16	#N/A	34 kDa	true	1	0.151	0.0006	4	4	4	4	4	4	4	5.18	145.009
jgi|Abobi1|574519|MIX10102_39_16	574519	CAZY	CBM1-GH5_5	Glycoside hydrolase, family 5	Cellulase.	44 kDa		1	0.364	0.0016	9	9	11	11	11	11	11	3.33	110.617
jgi|Abobi1|556209|gm1.6510_g	556209	CAZY	GH12	Glycoside hydrolase, family 12	#N/A	27 kDa	true	1	0.181	0.001	3	5	4	7	4	7	7	3.69	90.3439
jgi|Abobi1|561007|gm1.11308_g	561007	CAZY	GH15-CBM20	Carbohydrate binding module family 20	Glucan 1,4-alpha-glucosidase.	62 kDa	true	1	0.276	0.0019	2	11	2	12	2	13	13	2.65	81.5967
jgi|Abobi1|544260|estExt_fgenesh1_pg.C_7_t20157	544260	CAZY	GH15-CBM20	Carbohydrate binding module family 20	Glucan 1,4-alpha-glucosidase.	62 kDa	true	1	0.238	0.0018	1	10	1	11	1	12	12	2.17	54.0028
sp|P22629|SAV_STRAV|						19 kDa		1	0.601	0.015	30	30	37	37	100	100	100	-0.91	53.2185
jgi|Abobi1|557137|gm1.7438_g	557137	CAZY	GH35	Glycoside hydrolase, family 35	Beta-galactosidase.	106 kDa		1	0.157	0.0016	11	11	11	11	11	11	11	1.71	35.9877
jgi|Abobi1|556490|gm1.6791_g	556490	CAZY	GH131-CBM1	Cellulose-binding domain, fungal	#N/A	35 kDa		1	0.235	0.0009	6	6	6	6	6	6	6	2.43	32.3336
sp|TRYP_PIG|						24 kDa		1	0.342	0.0052	10	10	19	19	35	35	35	-0.28	28.8257
jgi|Abobi1|551273|gm1.1574_g	551273	PEPTIDASE	#N/A	Aspartic peptidase	Saccharopepsin.	45 kDa		0.99	0.0544	0.0003	2	2	2	2	2	2	2	3.69	25.8125
jgi|Abobi1|590231|MIX25814_229_32	590231	CAZY	AA8-AA3_1	Glucose-methanol-choline oxidoreductase, N-terminal	Cellobiose dehydrogenase (acceptor).	82 kDa		1	0.165	0.0016	10	10	11	11	11	11	11	0.8	19.1521
jgi|Abobi1|461501|fgenesh1_pg.8_#_613	461501	CAZY	GH12	Glycoside hydrolase, family 12	#N/A	27 kDa		1	0.0962	0.0003	2	2	2	2	2	2	2	3.18	18.1261
jgi|Abobi1|439358|estExt_Genewise1Plus.C_4_t20365	439358	CAZY	CBM1-GH5_7	Glycoside hydrolase, family 5	Mannan endo-1,4-beta-mannosidase.	48 kDa		1	0.217	0.0006	3	3	4	4	4	4	4	2.14	17.6305
jgi|Abobi1|112147|CE112146_4218	112147	CAZY	GH16_1	Concanavalin A-like lectin/glucanase domain	#N/A	34 kDa	true	1	0.117	0.00045	3	3	3	3	3	3	3	2.09	12.7724
sp|K2C1_HUMAN|						66 kDa	true	1	0.454	0.0049	29	32	29	32	30	33	33	-1.37	12.7674
jgi|Abobi1|470032|fgenesh1_kg.1_#_2965_#_TRINITY_DN10254_c0_g1_i2	470032	CAZY	GH74-CBM1	Cellulose-binding domain, fungal	#N/A	87 kDa		1	0.0575	0.00045	3	3	3	3	3	3	3	2.05	12.4232
jgi|Abobi1|482388|fgenesh1_kg.4_#_1581_#_TRINITY_DN2585_c0_g1_i1	482388	CAZY	GH152	Thaumatin	#N/A	27 kDa	true	1	0.299	0.0009	4	6	4	6	4	6	6	1.04	12.3374
jgi|Abobi1|212041|CE212040_2044	212041	EPIMERASE	#N/A	Aldose 1-/Glucose-6-phosphate 1-epimerase	Aldose 1-epimerase.	41 kDa		1	0.215	0.00075	4	4	5	5	5	5	5	1.21	11.5669
jgi|Abobi1|482397|fgenesh1_kg.4_#_1590_#_TRINITY_DN7808_c0_g1_i8	482397	CAZY	GH152	Thaumatin	#N/A	27 kDa	true	0.99	0.116	0.00045	1	3	1	3	1	3	3	1.93	11.4317
sp|K1C9_HUMAN|						62 kDa	true	1	0.416	0.0036	19	20	22	23	23	24	24	-1.26	10.0211
sp|K1C10_HUMAN|						60 kDa	true	1	0.396	0.0046	27	28	29	30	30	31	31	-1.63	10.0157
sp|K22E_HUMAN|						66 kDa	true	1	0.24	0.0025	14	17	14	17	14	17	17	-1.26	7.09825
jgi|Abobi1|582477|MIX18060_9577_62	582477	CAZY	GH55	\N	Glucan 1,3-beta-glucosidase.	82 kDa		1	0.0811	0.0006	4	4	4	4	4	4	4	0.74	6.6807
jgi|Abobi1|502972|fgenesh1_kg.10_#_2282_#_TRINITY_DN9221_c0_g1_i6	502972	CAZY	GH27	Glycoside hydrolase, clan GH-D	Alpha-galactosidase.	49 kDa		1	0.047	0.0003	2	2	2	2	2	2	2	1.18	4.53154
jgi|Abobi1|222391|CE222390_3074	222391	CAZY	GH53	Glycosyl hydrolase family 53	Arabinogalactan endo-1,4-beta-galactosidase.	37 kDa		1	0.061	0.0003	2	2	2	2	2	2	2	1.12	4.34694
jgi|Abobi1|447444|estExt_Genewise1Plus.C_11_t20084	447444	CAZY	CE1-CBM1	Cellulose-binding domain, fungal	Acetylxylan esterase.	38 kDa		0.98	0.0613	0.0003	2	2	2	2	2	2	2	1.09	4.25748
jgi|Abobi1|467693|fgenesh1_kg.1_#_626_#_TRINITY_DN3623_c0_g1_i1	467693	UNKNOWN	#N/A	#N/A	#N/A	8 kDa		1	0.394	0.0003	2	2	2	2	2	2	2	0.08	2.11404
jgi|Abobi1|529804|fgenesh1_pm.15_#_63	529804	CAZY	GH31	Glycoside hydrolase family 31	Alpha-glucosidase.	99 kDa		1	0.0738	0.00075	5	5	5	5	5	5	5	-1.44	1.84284
jgi|Abobi1|390956|e_gw1.3.307.1	390956	CAZY	GH79	Glycoside hydrolase superfamily	#N/A	55 kDa		1	0.0447	0.0003	2	2	2	2	2	2	2	-0.26	1.67018
jgi|Abobi1|455920|fgenesh1_pg.1_#_1017	455920	PEPTIDASE	#N/A	Aspartic peptidase	Cathepsin E.	41 kDa		1	0.0602	0.0003	2	2	2	2	2	2	2	-2.53	0.346277
sp|KRHB4_HUMAN|						65 kDa	true	0.46	0.0233	0.0003	1	2	1	2	1	2	2	-2.76	0.295248

## Sheet: TMT_Ratio15
Identified Proteins (42)	Accession Number	Alternate ID	Molecular Weight	Protein Grouping Ambiguity	Permutation Test (p-value) Benjamini-Hochberg (p < 0,02143)	Log? Fold Change by Category (Treatment 1 / Reference)	Taxonomy	Quant 1	Std Dev Log? Fold Change(Quant 1)	Quant 2	Std Dev Log? Fold Change(Quant 2)
jgi|Abobi1|602283|estExt_Genemark1.C_8_t10485	jgi|Abobi1|602283|estExt_Genemark1.C_8_t10485		47 kDa	true	< 0,0001	4.67	unknown	No values	1.5864115	Reference missing	1.5811114
sp|P22629|SAV_STRAV|	P22629		19 kDa		< 0,0001	-0.91	unknown	-0.0027	1.2002704	-0.923	1.1793232
jgi|Abobi1|436017|estExt_Genewise1Plus.C_2_t10216	jgi|Abobi1|436017|estExt_Genewise1Plus.C_2_t10216		54 kDa	true	< 0,0001	4.77	unknown	No values	1.4766338	Reference missing	1.4723251
jgi|Abobi1|471353|fgenesh1_kg.1_#_4286_#_TRINITY_DN6406_c0_g1_i2	jgi|Abobi1|471353|fgenesh1_kg.1_#_4286_#_TRINITY_DN6406_c0_g1_i2		41 kDa		< 0,0001	4.28	unknown	No values	1.485504	Reference missing	1.4963186
jgi|Abobi1|417016|estExt_Genewise1.C_3_t30244	jgi|Abobi1|417016|estExt_Genewise1.C_3_t30244		54 kDa	true	< 0,0001	4.52	unknown	No values	1.8176329	Reference missing	1.8220156
jgi|Abobi1|456183|fgenesh1_pg.2_#_112	jgi|Abobi1|456183|fgenesh1_pg.2_#_112		58 kDa	true	1	4.27	unknown	No values	1.036897	Reference missing	1.0456675
sp|K2C1_HUMAN|	K2C1_HUMAN		66 kDa	true	< 0,0001	-1.37	unknown	-0.0164	1.2418184	-1.3574	1.2358699
sp|TRYP_PIG|	TRYP_PIG		24 kDa		0.44	-0.28	unknown	0.011	1.320857	-0.2767	1.3232125
sp|K1C10_HUMAN|	K1C10_HUMAN		60 kDa	true	< 0,0001	-1.63	unknown	-0.0247	1.2521645	-1.6317	1.2525635
jgi|Abobi1|503967|fgenesh1_kg.11_#_864_#_TRINITY_DN5658_c0_g1_i1	jgi|Abobi1|503967|fgenesh1_kg.11_#_864_#_TRINITY_DN5658_c0_g1_i1		81 kDa		< 0,0001	3.43	unknown	0.0003	1.5358808	3.4019	1.5448458
sp|K1C9_HUMAN|	K1C9_HUMAN		62 kDa	true	< 0,0001	-1.26	unknown	0.018	1.2474467	-1.2632	1.2418432
jgi|Abobi1|459467|fgenesh1_pg.5_#_905	jgi|Abobi1|459467|fgenesh1_pg.5_#_905		41 kDa	true	< 0,0001	2.94	unknown	0.0153	1.2290363	2.9238	1.2247463
sp|K22E_HUMAN|	K22E_HUMAN		66 kDa	true	0.00089	-1.26	unknown	-0.0212	1.1146935	-1.237	1.1102238
jgi|Abobi1|555638|gm1.5939_g	jgi|Abobi1|555638|gm1.5939_g		40 kDa	true	< 0,0001	4.73	unknown	No values	1.7650157	Reference missing	1.7445061
jgi|Abobi1|561007|gm1.11308_g	jgi|Abobi1|561007|gm1.11308_g		62 kDa	true	0.33	2.65	unknown	No values	1.1045886	Reference missing	1.1037543
jgi|Abobi1|544260|estExt_fgenesh1_pg.C_7_t20157	jgi|Abobi1|544260|estExt_fgenesh1_pg.C_7_t20157		62 kDa	true	1	2.17	unknown	0.0027	0.9372892	2.1716	0.9372892
jgi|Abobi1|557137|gm1.7438_g	jgi|Abobi1|557137|gm1.7438_g		106 kDa		< 0,0001	1.71	unknown	-0.0049	1.1248338	1.7113	1.120639
jgi|Abobi1|590231|MIX25814_229_32	jgi|Abobi1|590231|MIX25814_229_32		82 kDa		< 0,0001	0.8	unknown	-0.0124	1.2009296	0.8086	1.1993936
jgi|Abobi1|574519|MIX10102_39_16	jgi|Abobi1|574519|MIX10102_39_16		44 kDa		< 0,0001	3.33	unknown	No values	1.1935892	Reference missing	1.177535
jgi|Abobi1|222103|CE222102_846	jgi|Abobi1|222103|CE222102_846		44 kDa	true	0.028	5.51	unknown	-0.0082	1.1616569	5.4867	1.1522974
jgi|Abobi1|600937|estExt_Genemark1.C_6_t20165	jgi|Abobi1|600937|estExt_Genemark1.C_6_t20165		43 kDa	true	0.008	5	unknown	No values	1.0478171	Reference missing	1.0436717
jgi|Abobi1|556209|gm1.6510_g	jgi|Abobi1|556209|gm1.6510_g		27 kDa	true	0.1	3.69	unknown	No values	2.1082008	Reference missing	2.1198165
jgi|Abobi1|601219|estExt_Genemark1.C_7_t10099	jgi|Abobi1|601219|estExt_Genemark1.C_7_t10099		26 kDa	true	0.33	5.37	unknown	No values	2.6503537	Reference missing	2.6394188
jgi|Abobi1|482388|fgenesh1_kg.4_#_1581_#_TRINITY_DN2585_c0_g1_i1	jgi|Abobi1|482388|fgenesh1_kg.4_#_1581_#_TRINITY_DN2585_c0_g1_i1		27 kDa	true	0.028	1.04	unknown	-0.002	0.98474413	1.0431	0.9914109
jgi|Abobi1|556490|gm1.6791_g	jgi|Abobi1|556490|gm1.6791_g		35 kDa		0.001	2.43	unknown	-0.0153	1.4263154	2.4449	1.421104
jgi|Abobi1|529804|fgenesh1_pm.15_#_63	jgi|Abobi1|529804|fgenesh1_pm.15_#_63		99 kDa		0.1	-1.44	unknown	0.0073	0.88051856	-1.4328	0.8724197
jgi|Abobi1|212041|CE212040_2044	jgi|Abobi1|212041|CE212040_2044		41 kDa		0.1	1.21	unknown	No values	1.5956718	Reference missing	1.6067243
jgi|Abobi1|439358|estExt_Genewise1Plus.C_4_t20365	jgi|Abobi1|439358|estExt_Genewise1Plus.C_4_t20365		48 kDa		0.1	2.14	unknown	No values	1.7813097	Reference missing	1.7777985
jgi|Abobi1|469646|fgenesh1_kg.1_#_2579_#_TRINITY_DN10211_c1_g1_i2	jgi|Abobi1|469646|fgenesh1_kg.1_#_2579_#_TRINITY_DN10211_c1_g1_i2		34 kDa	true	0.028	5.18	unknown	No values	1.0101798	Reference missing	1.014708
jgi|Abobi1|582477|MIX18060_9577_62	jgi|Abobi1|582477|MIX18060_9577_62		82 kDa		0.028	0.74	unknown	0.0016	1.0927438	0.7391	1.0958114
jgi|Abobi1|470032|fgenesh1_kg.1_#_2965_#_TRINITY_DN10254_c0_g1_i2	jgi|Abobi1|470032|fgenesh1_kg.1_#_2965_#_TRINITY_DN10254_c0_g1_i2		87 kDa		0.33	2.05	unknown	0.0067	1.1912669	2.0504	1.1882919
jgi|Abobi1|112147|CE112146_4218	jgi|Abobi1|112147|CE112146_4218		34 kDa	true	0.1	2.09	unknown	0.0031	1.0733222	2.0887	1.0675333
jgi|Abobi1|482397|fgenesh1_kg.4_#_1590_#_TRINITY_DN7808_c0_g1_i8	jgi|Abobi1|482397|fgenesh1_kg.4_#_1590_#_TRINITY_DN7808_c0_g1_i8		27 kDa	true	1	1.93	unknown	0.0033	1.1459447	1.9405	1.1459448
jgi|Abobi1|222391|CE222390_3074	jgi|Abobi1|222391|CE222390_3074		37 kDa		0.67	1.12	unknown	No values	2.1950097	Reference missing	2.1883686
jgi|Abobi1|455920|fgenesh1_pg.1_#_1017	jgi|Abobi1|455920|fgenesh1_pg.1_#_1017		41 kDa		0.33	-2.53	unknown	-0.0001	0.9341602	-2.526	0.9414731
jgi|Abobi1|461501|fgenesh1_pg.8_#_613	jgi|Abobi1|461501|fgenesh1_pg.8_#_613		27 kDa		0.33	3.18	unknown	No values	1.2528279	Reference missing	1.240895
jgi|Abobi1|390956|e_gw1.3.307.1	jgi|Abobi1|390956|e_gw1.3.307.1		55 kDa		0.33	-0.26	unknown	-0.0043	0.9565107	-0.2685	0.9555041
jgi|Abobi1|502972|fgenesh1_kg.10_#_2282_#_TRINITY_DN9221_c0_g1_i6	jgi|Abobi1|502972|fgenesh1_kg.10_#_2282_#_TRINITY_DN9221_c0_g1_i6		49 kDa		0.33	1.18	unknown	-0.0086	1.3931878	1.17	1.3805944
jgi|Abobi1|467693|fgenesh1_kg.1_#_626_#_TRINITY_DN3623_c0_g1_i1	jgi|Abobi1|467693|fgenesh1_kg.1_#_626_#_TRINITY_DN3623_c0_g1_i1		8 kDa		1	0.08	unknown	0.0024	0.8100122	0.0812	0.8100122
jgi|Abobi1|447444|estExt_Genewise1Plus.C_11_t20084	jgi|Abobi1|447444|estExt_Genewise1Plus.C_11_t20084		38 kDa		0.33	1.09	unknown	No values	1.6533952	Reference missing	1.6423501
sp|KRHB4_HUMAN|	KRHB4_HUMAN		65 kDa	true	1	-2.76	unknown	0.0032	1.0914276	Value missing	1.0914276
jgi|Abobi1|551273|gm1.1574_g	jgi|Abobi1|551273|gm1.1574_g		45 kDa		0.33	3.69	unknown	0.0317	2.4023895	3.6805	2.3974397

## Sheet: Samples Report for 17_TMT
Identified Proteins (42)	id	Enz_class	CAZY_fam	Interpro	Kegg	Molecular Weight	Protein Grouping Ambiguity	Protein Identification Probability	Percent Coverage	Percentage of Total Spectra	Exclusive Unique Peptide Count	Total Unique Peptide Count	Exclusive Unique Spectrum Count	Total Unique Spectrum Count	Exclusive Spectrum Count	Total Spectrum Count	Quantitative Value (Normalized Total Spectra)	Log2Fold change (127/126)	Hit score (spectral counts*(127/126))
jgi|Abobi1|457613|fgenesh1_pg.3_#_728	457613	UNKNOWN	#N/A	#N/A	#N/A	20 kDa		1	0.538	0.0022	8	8	12	12	15	15	15	#N/A	#N/A
jgi|Abobi1|598312|estExt_Genemark1.C_3_t20306	598312	UNKNOWN	#N/A	#N/A	#N/A	21 kDa		1	0.259	0.00073	3	3	3	3	5	5	5	#N/A	#N/A
jgi|Abobi1|492216|fgenesh1_kg.7_#_126_#_TRINITY_DN3106_c0_g1_i3	492216	REDOX	#N/A	NADH-ubiquinone oxidoreductase 51 kDa subunit, FMN-binding domain	#N/A	55 kDa		0.98	0.0199	0.00044	1	1	1	1	3	3	3	#N/A	#N/A
jgi|Abobi1|487115|fgenesh1_kg.5_#_2331_#_TRINITY_DN6453_c0_g2_i1	487115	PEPTIDASE	#N/A	Aspartic peptidase	Saccharopepsin.	45 kDa		1	0.0583	0.00029	2	2	2	2	2	2	2	#N/A	#N/A
jgi|Abobi1|509913|fgenesh1_kg.20_#_87_#_TRINITY_DN2930_c0_g1_i1	509913	CAZY	AA1_1	Multicopper oxidase, type 1	Laccase.	56 kDa		1	0.0174	0.00015	1	1	1	1	1	1	1	#N/A	#N/A
jgi|Abobi1|497822|fgenesh1_kg.8_#_2637_#_TRINITY_DN8664_c0_g1_i1	497822	CAZY	AA5_1	Glyoxal oxidase, N-terminal	#N/A	80 kDa		0.97	0.013	0.00015	1	1	1	1	1	1	1	#N/A	#N/A
jgi|Abobi1|501274|fgenesh1_kg.10_#_584_#_TRINITY_DN10567_c0_g1_i8	501274	UNKNOWN	#N/A	Arrestin-like, N-terminal	#N/A	45 kDa		0.97	0.0426	0.00015	1	1	1	1	1	1	1	#N/A	#N/A
jgi|Abobi1|139228|CE139227_41972	139228	DUF	#N/A	Protein of unknown function DUF3472	#N/A	28 kDa		1	0.0608	0.00015	1	1	1	1	1	1	1	#N/A	#N/A
jgi|Abobi1|401615|e_gw1.12.432.1	401615	CAZY	AA5_1	Carbohydrate-binding WSC	Glucan endo-1,3-alpha-glucosidase.	105 kDa		1	0.0183	0.00015	1	1	1	1	1	1	1	#N/A	#N/A
jgi|Abobi1|489726|fgenesh1_kg.6_#_1043_#_TRINITY_DN9400_c0_g1_i6	489726	CAZY	GH43_5	Glycoside hydrolase, family 43	Arabinan endo-1,5-alpha-L-arabinosidase.	33 kDa		0.98	0.0705	0.00015	1	1	1	1	1	1	1	#N/A	#N/A
jgi|Abobi1|436017|estExt_Genewise1Plus.C_2_t10216	436017	CAZY	GH7-CBM1	Cellulose-binding domain, fungal	Cellulose 1,4-beta-cellobiosidase.	54 kDa	true	1	0.558	0.019	41	45	57	61	121	132	132	4.77	3601.53
jgi|Abobi1|602283|estExt_Genemark1.C_8_t10485	602283	CAZY	GH7-CBM1	Cellulose-binding domain, fungal	Cellulose 1,4-beta-cellobiosidase.	47 kDa	true	1	0.482	0.013	33	38	51	56	78	88	88	4.67	2240.23
jgi|Abobi1|222103|CE222102_846	222103	CAZY	CBM1-GH10	Glycoside hydrolase, family 10	Endo-1,4-beta-xylanase.	44 kDa	true	1	0.303	0.0041	11	12	15	16	26	28	28	5.51	1275.95
jgi|Abobi1|417016|estExt_Genewise1.C_3_t30244	417016	CAZY	GH7-CBM1	Cellulose-binding domain, fungal	Cellulose 1,4-beta-cellobiosidase.	54 kDa	true	1	0.153	0.0038	3	10	4	11	5	26	26	4.52	596.525
jgi|Abobi1|555638|gm1.5939_g	555638	CAZY	CBM1-GH10	Glycoside hydrolase, family 10	Endo-1,4-beta-xylanase.	40 kDa	true	1	0.299	0.0031	8	9	11	12	19	21	21	4.73	557.303
jgi|Abobi1|471353|fgenesh1_kg.1_#_4286_#_TRINITY_DN6406_c0_g1_i2	471353	CAZY	CBM1-GH5_5	Glycoside hydrolase, family 5	Cellulase.	41 kDa		1	0.499	0.0041	17	17	19	19	28	28	28	4.28	543.959
jgi|Abobi1|456183|fgenesh1_pg.2_#_112	456183	CAZY	GH7-CBM1	Cellulose-binding domain, fungal	Cellulose 1,4-beta-cellobiosidase.	58 kDa	true	1	0.0759	0.0038	1	5	2	6	9	26	26	4.27	501.616
jgi|Abobi1|601219|estExt_Genemark1.C_7_t10099	601219	CAZY	GH12	Glycoside hydrolase, family 12	#N/A	26 kDa		1	0.116	0.00073	3	3	4	4	5	5	5	5.37	206.776
jgi|Abobi1|574519|MIX10102_39_16	574519	CAZY	CBM1-GH5_5	Glycoside hydrolase, family 5	Cellulase.	44 kDa		1	0.352	0.0025	13	13	14	14	17	17	17	3.33	170.954
jgi|Abobi1|503967|fgenesh1_kg.11_#_864_#_TRINITY_DN5658_c0_g1_i1	503967	CAZY	GH44	Glycoside hydrolase, family 44	Hexosyltransferases.	81 kDa		1	0.201	0.0019	11	11	11	11	13	13	13	3.43	140.112
jgi|Abobi1|459467|fgenesh1_pg.5_#_905	459467	CAZY	CBM1-GH10	Glycoside hydrolase, family 10	Endo-1,4-beta-xylanase.	41 kDa		1	0.251	0.002	7	7	11	11	14	14	14	2.94	107.438
sp|P22629|SAV_STRAV|						19 kDa		1	0.601	0.013	23	23	30	30	89	89	89	-0.91	47.3645
jgi|Abobi1|469646|fgenesh1_kg.1_#_2579_#_TRINITY_DN10211_c1_g1_i2	469646	CAZY	GH16_1	Glycoside hydrolase, family 16	#N/A	34 kDa		1	0.0315	0.00015	1	1	1	1	1	1	1	5.18	36.2523
sp|TRYP_PIG|						24 kDa		1	0.333	0.0064	10	10	19	19	44	44	44	-0.28	36.238
jgi|Abobi1|561007|gm1.11308_g	561007	CAZY	GH15-CBM20	Carbohydrate binding module family 20	Glucan 1,4-alpha-glucosidase.	62 kDa	true	1	0.113	0.00073	1	4	1	4	1	5	5	2.65	31.3834
jgi|Abobi1|544260|estExt_fgenesh1_pg.C_7_t20157	544260	CAZY	GH15-CBM20	Carbohydrate binding module family 20	Glucan 1,4-alpha-glucosidase.	62 kDa	true	1	0.125	0.00073	1	4	1	4	1	5	5	2.17	22.5012
jgi|Abobi1|482388|fgenesh1_kg.4_#_1581_#_TRINITY_DN2585_c0_g1_i1	482388	CAZY	GH152	Thaumatin	#N/A	27 kDa		1	0.232	0.0013	5	5	5	5	9	9	9	1.04	18.506
jgi|Abobi1|439358|estExt_Genewise1Plus.C_4_t20365	439358	CAZY	CBM1-GH5_7	Glycoside hydrolase, family 5	Mannan endo-1,4-beta-mannosidase.	48 kDa		1	0.134	0.00044	2	2	2	2	3	3	3	2.14	13.2229
jgi|Abobi1|590231|MIX25814_229_32	590231	CAZY	AA8-AA3_1	Glucose-methanol-choline oxidoreductase, N-terminal	Cellobiose dehydrogenase (acceptor).	82 kDa		1	0.105	0.001	6	6	6	6	7	7	7	0.8	12.1877
jgi|Abobi1|461501|fgenesh1_pg.8_#_613	461501	CAZY	GH12	Glycoside hydrolase, family 12	#N/A	27 kDa		0.99	0.05	0.00015	1	1	1	1	1	1	1	3.18	9.06307
sp|K2C1_HUMAN|						66 kDa	true	1	0.266	0.0028	14	15	15	16	18	19	19	-1.37	7.35093
sp|K1C10_HUMAN|						60 kDa	true	1	0.277	0.0032	16	17	17	18	21	22	22	-1.63	7.10794
sp|K1C9_HUMAN|						62 kDa	true	1	0.197	0.0015	9	10	9	10	9	10	10	-1.26	4.17544
jgi|Abobi1|470032|fgenesh1_kg.1_#_2965_#_TRINITY_DN10254_c0_g1_i2	470032	CAZY	GH74-CBM1	Cellulose-binding domain, fungal	#N/A	87 kDa		1	0.00958	0.00015	1	1	1	1	1	1	1	2.05	4.14106
sp|K22E_HUMAN|						66 kDa	true	1	0.141	0.0013	7	8	7	8	8	9	9	-1.26	3.7579
jgi|Abobi1|467693|fgenesh1_kg.1_#_626_#_TRINITY_DN3623_c0_g1_i1	467693	UNKNOWN	#N/A	#N/A	#N/A	8 kDa		1	0.535	0.00044	2	2	3	3	3	3	3	0.08	3.17105
jgi|Abobi1|222391|CE222390_3074	222391	CAZY	GH53	Glycosyl hydrolase family 53	Arabinogalactan endo-1,4-beta-galactosidase.	37 kDa		1	0.0349	0.00015	1	1	1	1	1	1	1	1.12	2.17347
jgi|Abobi1|447444|estExt_Genewise1Plus.C_11_t20084	447444	CAZY	CE1-CBM1	Cellulose-binding domain, fungal	Acetylxylan esterase.	38 kDa		1	0.0334	0.00015	1	1	1	1	1	1	1	1.09	2.12874
jgi|Abobi1|582477|MIX18060_9577_62	582477	CAZY	GH55	\N	Glucan 1,3-beta-glucosidase.	82 kDa		1	0.0193	0.00015	1	1	1	1	1	1	1	0.74	1.67018
jgi|Abobi1|455920|fgenesh1_pg.1_#_1017	455920	PEPTIDASE	#N/A	Aspartic peptidase	Cathepsin E.	41 kDa		1	0.0351	0.00015	1	1	1	1	1	1	1	-2.53	0.173139

## Sheet: TMT_Ratio17
Identified Proteins (40)	Accession Number	Alternate ID	Molecular Weight	Protein Grouping Ambiguity	Permutation Test (p-value) Benjamini-Hochberg (p < 0,01875)	Log? Fold Change by Category (Treatment 1 / Reference)	Taxonomy	Quant 1	Std Dev Log? Fold Change(Quant 1)	Quant 2	Std Dev Log? Fold Change(Quant 2)
jgi|Abobi1|436017|estExt_Genewise1Plus.C_2_t10216	jgi|Abobi1|436017|estExt_Genewise1Plus.C_2_t10216		54 kDa	true	< 0,0001	4.26	unknown	No values	1.44479	Reference missing	1.440885
jgi|Abobi1|602283|estExt_Genemark1.C_8_t10485	jgi|Abobi1|602283|estExt_Genemark1.C_8_t10485		47 kDa	true	< 0,0001	4.42	unknown	No values	1.64148	Reference missing	1.6506964
sp|P22629|SAV_STRAV|	P22629		19 kDa		0.47	-0.08	unknown	-0.018	1.2038692	-0.0787	1.2069349
sp|TRYP_PIG|	TRYP_PIG		24 kDa		0.5	0.08	unknown	0.0134	1.3199482	0.0863	1.3448402
jgi|Abobi1|471353|fgenesh1_kg.1_#_4286_#_TRINITY_DN6406_c0_g1_i2	jgi|Abobi1|471353|fgenesh1_kg.1_#_4286_#_TRINITY_DN6406_c0_g1_i2		41 kDa		< 0,0001	3.82	unknown	No values	1.3790324	Reference missing	1.3536755
jgi|Abobi1|222103|CE222102_846	jgi|Abobi1|222103|CE222102_846		44 kDa	true	< 0,0001	4.82	unknown	No values	1.4405444	Reference missing	1.4454724
jgi|Abobi1|417016|estExt_Genewise1.C_3_t30244	jgi|Abobi1|417016|estExt_Genewise1.C_3_t30244		54 kDa	true	0.1	4.08	unknown	No values	1.2899264	Reference missing	1.2899042
jgi|Abobi1|456183|fgenesh1_pg.2_#_112	jgi|Abobi1|456183|fgenesh1_pg.2_#_112		58 kDa	true	1	4.35	unknown	No values	1.3154181	Reference missing	1.3239291
sp|K1C10_HUMAN|	K1C10_HUMAN		60 kDa	true	< 0,0001	-1.83	unknown	-0.0239	1.1538866	-1.81	1.177572
sp|K2C1_HUMAN|	K2C1_HUMAN		66 kDa	true	0.008	-1.52	unknown	-0.0052	1.5639725	-1.4866	1.5486118
jgi|Abobi1|555638|gm1.5939_g	jgi|Abobi1|555638|gm1.5939_g		40 kDa	true	0.001	3.85	unknown	0.0173	1.410901	3.8544	1.4001653
jgi|Abobi1|457613|fgenesh1_pg.3_#_728	jgi|Abobi1|457613|fgenesh1_pg.3_#_728		20 kDa		0.001	3.43	unknown	No values	1.2841582	Reference missing	1.2774156
jgi|Abobi1|574519|MIX10102_39_16	jgi|Abobi1|574519|MIX10102_39_16		44 kDa		< 0,0001	3.76	unknown	No values	1.5138919	Reference missing	1.5229878
jgi|Abobi1|459467|fgenesh1_pg.5_#_905	jgi|Abobi1|459467|fgenesh1_pg.5_#_905		41 kDa		0.002	2.55	unknown	0.0317	1.3801181	2.5274	1.3710485
jgi|Abobi1|503967|fgenesh1_kg.11_#_864_#_TRINITY_DN5658_c0_g1_i1	jgi|Abobi1|503967|fgenesh1_kg.11_#_864_#_TRINITY_DN5658_c0_g1_i1		81 kDa		< 0,0001	2.75	unknown	0.0006	1.1679946	2.7507	1.1606233
sp|K1C9_HUMAN|	K1C9_HUMAN		62 kDa	true	0.001	-2.74	unknown	0.0082	1.2929714	-2.7205	1.3119586
sp|K22E_HUMAN|	K22E_HUMAN		66 kDa	true	0.001	-1.97	unknown	-0.03	1.3704039	-1.9209	1.3676971
jgi|Abobi1|590231|MIX25814_229_32	jgi|Abobi1|590231|MIX25814_229_32		82 kDa		0.14	0.69	unknown	-0.0628	1.3763235	0.7562	1.373153
jgi|Abobi1|598312|estExt_Genemark1.C_3_t20306	jgi|Abobi1|598312|estExt_Genemark1.C_3_t20306		21 kDa		0.1	1.35	unknown	-0.0089	1.4863548	1.3592	1.485911
jgi|Abobi1|482388|fgenesh1_kg.4_#_1581_#_TRINITY_DN2585_c0_g1_i1	jgi|Abobi1|482388|fgenesh1_kg.4_#_1581_#_TRINITY_DN2585_c0_g1_i1		27 kDa		0.008	2.27	unknown	-0.0062	1.2114483	2.2598	1.2066612
jgi|Abobi1|544260|estExt_fgenesh1_pg.C_7_t20157	jgi|Abobi1|544260|estExt_fgenesh1_pg.C_7_t20157		62 kDa	true	1	1.68	unknown	0.003	1.0273042	1.6803	1.0273039
jgi|Abobi1|561007|gm1.11308_g	jgi|Abobi1|561007|gm1.11308_g		62 kDa	true	1	1.7	unknown	No values	1.4160677	Reference missing	1.4160678
jgi|Abobi1|601219|estExt_Genemark1.C_7_t10099	jgi|Abobi1|601219|estExt_Genemark1.C_7_t10099		26 kDa		0.1	3.84	unknown	0.0232	1.2887584	3.8188	1.2804568
jgi|Abobi1|439358|estExt_Genewise1Plus.C_4_t20365	jgi|Abobi1|439358|estExt_Genewise1Plus.C_4_t20365		48 kDa		0.33	1.39	unknown	No values	1.4947428	Reference missing	1.4920436
jgi|Abobi1|467693|fgenesh1_kg.1_#_626_#_TRINITY_DN3623_c0_g1_i1	jgi|Abobi1|467693|fgenesh1_kg.1_#_626_#_TRINITY_DN3623_c0_g1_i1		8 kDa		1	0.1	unknown	0.0028	0.94982755	0.1032	0.94982755
jgi|Abobi1|492216|fgenesh1_kg.7_#_126_#_TRINITY_DN3106_c0_g1_i3	jgi|Abobi1|492216|fgenesh1_kg.7_#_126_#_TRINITY_DN3106_c0_g1_i3		55 kDa		1	5.63	unknown	No values	1.4496768	Reference missing	1.4458032
jgi|Abobi1|487115|fgenesh1_kg.5_#_2331_#_TRINITY_DN6453_c0_g2_i1	jgi|Abobi1|487115|fgenesh1_kg.5_#_2331_#_TRINITY_DN6453_c0_g2_i1		45 kDa		1	3.09	unknown	No values	1.0685213	Reference missing	1.068521
jgi|Abobi1|469646|fgenesh1_kg.1_#_2579_#_TRINITY_DN10211_c1_g1_i2	jgi|Abobi1|469646|fgenesh1_kg.1_#_2579_#_TRINITY_DN10211_c1_g1_i2		34 kDa		1	2.7	unknown	No values	1.1800561	Reference missing	1.1800561
jgi|Abobi1|509913|fgenesh1_kg.20_#_87_#_TRINITY_DN2930_c0_g1_i1	jgi|Abobi1|509913|fgenesh1_kg.20_#_87_#_TRINITY_DN2930_c0_g1_i1		56 kDa		1	-1.25	unknown	0.0031	1.0550814	-1.2504	1.0550814
jgi|Abobi1|470032|fgenesh1_kg.1_#_2965_#_TRINITY_DN10254_c0_g1_i2	jgi|Abobi1|470032|fgenesh1_kg.1_#_2965_#_TRINITY_DN10254_c0_g1_i2		87 kDa		1	1.5	unknown	0.0037	1.2532096	1.5016	1.2532096
jgi|Abobi1|497822|fgenesh1_kg.8_#_2637_#_TRINITY_DN8664_c0_g1_i1	jgi|Abobi1|497822|fgenesh1_kg.8_#_2637_#_TRINITY_DN8664_c0_g1_i1		80 kDa		1	1.54	unknown	No values	1.4542105	Reference missing	1.4542105
jgi|Abobi1|501274|fgenesh1_kg.10_#_584_#_TRINITY_DN10567_c0_g1_i8	jgi|Abobi1|501274|fgenesh1_kg.10_#_584_#_TRINITY_DN10567_c0_g1_i8		45 kDa		1	4.73	unknown	No values	0.9626556	Reference missing	0.9626554
jgi|Abobi1|222391|CE222390_3074	jgi|Abobi1|222391|CE222390_3074		37 kDa		1	-1.87	unknown	0.004	1.3799824	Value missing	1.3799824
jgi|Abobi1|139228|CE139227_41972	jgi|Abobi1|139228|CE139227_41972 (+1)		28 kDa		1	-0.67	unknown	0.0034	1.1667783	-0.6675	1.1667784
jgi|Abobi1|582477|MIX18060_9577_62	jgi|Abobi1|582477|MIX18060_9577_62		82 kDa		1	0	unknown	No data	0.0	No data	0.0
jgi|Abobi1|455920|fgenesh1_pg.1_#_1017	jgi|Abobi1|455920|fgenesh1_pg.1_#_1017		41 kDa		1	-3.81	unknown	0.0027	0.9367242	-3.8121	0.9367242
jgi|Abobi1|401615|e_gw1.12.432.1	jgi|Abobi1|401615|e_gw1.12.432.1 (+1)		105 kDa		1	0	unknown	No data	0.0	No data	0.0
jgi|Abobi1|447444|estExt_Genewise1Plus.C_11_t20084	jgi|Abobi1|447444|estExt_Genewise1Plus.C_11_t20084		38 kDa		1	2.83	unknown	No values	1.1420071	Reference missing	1.1420074
jgi|Abobi1|461501|fgenesh1_pg.8_#_613	jgi|Abobi1|461501|fgenesh1_pg.8_#_613		27 kDa		1	3.05	unknown	0.0028	0.97521704	3.057	0.97521716
jgi|Abobi1|489726|fgenesh1_kg.6_#_1043_#_TRINITY_DN9400_c0_g1_i6	jgi|Abobi1|489726|fgenesh1_kg.6_#_1043_#_TRINITY_DN9400_c0_g1_i6		33 kDa		1	0	unknown	No data	0.0	No data	0.0

## Sheet: cazy-report
proteinId	description	modelnotes	defline
588	AA2	fragment N-term;	Class II peroxidase
1443	EXPN		Distantly related to plant expansins
13686	GH16_1		Glycoside Hydrolase Family 16 protein
18121	GT31		Glycosyltransferase Family 31 protein
19254	GH16_2		Glycoside Hydrolase Family 16 protein
30173	GH28		Glycoside Hydrolase Family 28 protein
35695	GH16_1		Glycoside Hydrolase Family 16 protein
38446	AA9		Lytic polysaccharide monooxygenase (formerly GH61)
43170	CBM18-GH16_19		Carbohydrate-Binding Module Family 18 / Glycoside Hydrolase Family 16 protein
47609	GH78		Glycoside Hydrolase Family 78 protein
51552	AA3_3		Alcohol oxidase
51815	AA3_3		Alcohol oxidase
53151	CE16	(fragment) splicing problem;	Carbohydrate Esterase Family 16 protein
53586	GH79	fragment N-term;	Glycoside Hydrolase Family 79 protein
67449	GT15		Glycosyltransferase Family 15 protein
74191	AA3_3		Alcohol oxidase
99594	GH152		Glycoside Hydrolase Family 152 protein
112147	GH16_1		Glycoside Hydrolase Family 16 protein
114974	AA9-CBM1		Lytic polysaccharide monooxygenase (formerly GH61) / Carbohydrate-Binding Module Family 1 protein
139656	GT8		Glycosyltransferase Family 8 protein
141789	EXPN		Distantly related to plant expansins
141964	CE16		Carbohydrate Esterase Family 16 protein
143169	GH13_22-GT5		Glycoside Hydrolase Family 13 / Glycosyltransferase Family 5 protein
143483	GT15		Glycosyltransferase Family 15 protein
156330	GH3		Glycoside Hydrolase Family 3 protein
163682	PL1		Polysaccharide Lyase Family 1 protein
164842	CBM50		Carbohydrate-Binding Module Family 50 protein
167226	GH16_1		Glycoside Hydrolase Family 16 protein
167929	GH92		Glycoside Hydrolase Family 92 protein
176166	GT1		Glycosyltransferase Family 1 protein
177409	CBM12		Carbohydrate-Binding Module Family 12 protein
201919	GH128		Glycoside Hydrolase Family 128 protein
206115	AA2		Class II peroxidase
213097	AA14		Auxilliary Activities Family 14 protein
221974	AA3_2		GMC oxidoreductase
222103	CBM1-GH10		Carbohydrate-Binding Module Family 1 / Glycoside Hydrolase Family 10 protein
222195	GH17		Glycoside Hydrolase Family 17 protein
222391	GH53		Glycoside Hydrolase Family 53 protein
237635	AA9		Lytic polysaccharide monooxygenase (formerly GH61)
240984	EXPN		Distantly related to plant expansins
241013	GT1	fragment C-term;	Glycosyltransferase Family 1 protein
241301	CBM48		Carbohydrate-Binding Module Family 48 protein
246353	GH15-CBM20		Glycoside Hydrolase Family 15 / Carbohydrate-Binding Module Family 20 protein
252164	GT1		Glycosyltransferase Family 1 protein
259576	GH16_2		Glycoside Hydrolase Family 16 protein
279968	AA2		Class II peroxidase
280201	AA2		Class II peroxidase
378551	CBM13	fragment N-term;	Carbohydrate-Binding Module Family 13 protein
385939	GT33	fragment N-term;	Glycosyltransferase Family 33 protein
386025	GH131		Glycoside Hydrolase Family 131 protein
386064	GT59		Glycosyltransferase Family 59 protein
386089	EXPN		Distantly related to plant expansins
386155	CBM1-GH3		Carbohydrate-Binding Module Family 1 / Glycoside Hydrolase Family 3 protein
386527	GT8		Glycosyltransferase Family 8 protein
386781	PL35		Polysaccharide Lyase Family 35 protein
386931	AA2		Class II peroxidase
386995	GT17		Glycosyltransferase Family 17 protein
387440	GT1		Glycosyltransferase Family 1 protein
388497	AA1_1		Laccase
388652	AA1_2		Ferroxidase
388910	AA1_1		Laccase
389070	GH3		Glycoside Hydrolase Family 3 protein
389149	GT69		Glycosyltransferase Family 69 protein
389776	GT1	fragment C-term;	Glycosyltransferase Family 1 protein
389857	GT48		Glycosyltransferase Family 48 protein
390916	GH3		Glycoside Hydrolase Family 3 protein
390956	GH79		Glycoside Hydrolase Family 79 protein
391047	GT76		Glycosyltransferase Family 76 protein
391403	GT1	fragment N-term;	Glycosyltransferase Family 1 protein
391459	GH18		Glycoside Hydrolase Family 18 protein
391479	GH79		Glycoside Hydrolase Family 79 protein
391686	GH23		Glycoside Hydrolase Family 23 protein
391941	GH5_9		Glycoside Hydrolase Family 5 protein
392398	GH27		Glycoside Hydrolase Family 27 protein
392471	GT2		Glycosyltransferase Family 2 protein
393000	EXPN		Distantly related to plant expansins
393201	GH47		Glycoside Hydrolase Family 47 protein
393286	AA3_3		Alcohol oxidase
393615	GT32		Glycosyltransferase Family 32 protein
394543	GH79		Glycoside Hydrolase Family 79 protein
394806	GH20		Glycoside Hydrolase Family 20 protein
395820	AA3_2		GMC oxidoreductase
396167	CE8		Carbohydrate Esterase Family 8 protein
396186	GH131		Glycoside Hydrolase Family 131 protein
396279	GH37	fragment N-term;	Glycoside Hydrolase Family 37 protein
396773	GT57		Glycosyltransferase Family 57 protein
396956	AA2		Class II peroxidase
397182	GH30_3		Glycoside Hydrolase Family 30 protein
397232	GH16_1		Glycoside Hydrolase Family 16 protein
397370	GT8		Glycosyltransferase Family 8 protein
398481	CBM50-CBM50		Carbohydrate-Binding Module Family 50 protein
398504	AA3_2		GMC oxidoreductase
398582	CBM1-GH6		Carbohydrate-Binding Module Family 1 / Glycoside Hydrolase Family 6 protein
398729	AA2	fragment N-term;	Class II peroxidase
399064	GH5_15		Glycoside Hydrolase Family 5 protein
399245	GH35		Glycoside Hydrolase Family 35 protein
399323	AA2		Class II peroxidase
399688	GH18		Glycoside Hydrolase Family 18 protein
401144	GH115		Glycoside Hydrolase Family 115 protein
401615	AA5_1		Copper radical oxidase
401721	GT3		Glycosyltransferase Family 3 protein
401829	GH16_4		Glycoside Hydrolase Family 16 protein
402341	EXPN		Distantly related to plant expansins
402591	PL14_4		Polysaccharide Lyase Family 14 protein
402595	PL14_4		Polysaccharide Lyase Family 14 protein
402627	PL14_4		Polysaccharide Lyase Family 14 protein
402832	GH16_1	fragment N-term;	Glycoside Hydrolase Family 16 protein
402853	GH16_1	(fragment) splicing problem;	Glycoside Hydrolase Family 16 protein
403111	AA9	fragment N-term;	Lytic polysaccharide monooxygenase (formerly GH61)
403213	GT24		Glycosyltransferase Family 24 protein
403439	AA1		Multicopper oxidase
403561	EXPN	fragment N-term;	Distantly related to plant expansins
404274	PL14_4		Polysaccharide Lyase Family 14 protein
404292	AA2		Class II peroxidase
405025	AA5_1		Copper radical oxidase
405058	GH16_4		Glycoside Hydrolase Family 16 protein
405374	GT8	fragment N-term;	Glycosyltransferase Family 8 protein
414102	GT8		Glycosyltransferase Family 8 protein
414176	GT22		Glycosyltransferase Family 22 protein
417016	GH7-CBM1		Glycoside Hydrolase Family 7 / Carbohydrate-Binding Module Family 1 protein
418389	AA2		Class II peroxidase
419967	GH105		Glycoside Hydrolase Family 105 protein
420363	AA3_2		GMC oxidoreductase
420957	GH5_9		Glycoside Hydrolase Family 5 protein
421068	AA1_1		Laccase
421856	GH20		Glycoside Hydrolase Family 20 protein
422162	GH30_3		Glycoside Hydrolase Family 30 protein
426047	AA12		Auxilliary Activities Family 12 protein
426983	AA3_2		GMC oxidoreductase
427184	GH89		Glycoside Hydrolase Family 89 protein
428446	AA3_2		GMC oxidoreductase
434549	GH18-CBM5-CBM5		Glycoside Hydrolase Family 18 / Carbohydrate-Binding Module Family 5 protein
434796	PL38		Polysaccharide Lyase Family 38 protein
435119	GH5_7		Glycoside Hydrolase Family 5 protein
436017	GH7-CBM1		Glycoside Hydrolase Family 7 / Carbohydrate-Binding Module Family 1 protein
437982	GT58		Glycosyltransferase Family 58 protein
439358	CBM1-GH5_7		Carbohydrate-Binding Module Family 1 / Glycoside Hydrolase Family 5 protein
439618	PL14_5		Polysaccharide Lyase Family 14 protein
442254	AA1_1		Laccase
444171	GH28		Glycoside Hydrolase Family 28 protein
445125	GH105		Glycoside Hydrolase Family 105 protein
447444	CE1-CBM1		Carbohydrate Esterase Family 1 / Carbohydrate-Binding Module Family 1 protein
447758	GH45		Glycoside Hydrolase Family 45 protein
448641	PL14		Polysaccharide Lyase Family 14 protein
449329	GT2		Glycosyltransferase Family 2 protein
455457	GH16_1		Glycoside Hydrolase Family 16 protein
455731	GT22		Glycosyltransferase Family 22 protein
456034	CBM21		Carbohydrate-Binding Module Family 21 protein
456183	GH7-CBM1		Glycoside Hydrolase Family 7 / Carbohydrate-Binding Module Family 1 protein
456296	GH28		Glycoside Hydrolase Family 28 protein
456358	CE15		Carbohydrate Esterase Family 15 protein
456632	AA2		Class II peroxidase
457725	PL3_2	fragment N-term;	Polysaccharide Lyase Family 3 protein
458024	AA5_1		Copper radical oxidase
458076	AA9		Lytic polysaccharide monooxygenase (formerly GH61)
458271	GT1		Glycosyltransferase Family 1 protein
458417	GT2		Glycosyltransferase Family 2 protein
459467	CBM1-GH10		Carbohydrate-Binding Module Family 1 / Glycoside Hydrolase Family 10 protein
459524	CBM1-GH5_5		Carbohydrate-Binding Module Family 1 / Glycoside Hydrolase Family 5 protein
459768	EXPN		Distantly related to plant expansins
461474	GH16_4		Glycoside Hydrolase Family 16 protein
461501	GH12		Glycoside Hydrolase Family 12 protein
461531	AA9-CBM1		Lytic polysaccharide monooxygenase (formerly GH61) / Carbohydrate-Binding Module Family 1 protein
462524	GH25		Glycoside Hydrolase Family 25 protein
462596	GH3		Glycoside Hydrolase Family 3 protein
462786	AA3_3		Alcohol oxidase
463166	GH3		Glycoside Hydrolase Family 3 protein
463189	AA3_2		GMC oxidoreductase
463409	EXPN		Distantly related to plant expansins
463456	PL14_4		Polysaccharide Lyase Family 14 protein
463932	AA1_1		Laccase
463941	EXPN		Distantly related to plant expansins
467097	AA9		Lytic polysaccharide monooxygenase (formerly GH61)
467253	GH31		Glycoside Hydrolase Family 31 protein
467344	EXPN		Distantly related to plant expansins
468831	GH128		Glycoside Hydrolase Family 128 protein
469032	GH27		Glycoside Hydrolase Family 27 protein
469646	GH16_1		Glycoside Hydrolase Family 16 protein
469652	GH5_31		Glycoside Hydrolase Family 5 protein
469727	GT8		Glycosyltransferase Family 8 protein
470032	GH74-CBM1		Glycoside Hydrolase Family 74 / Carbohydrate-Binding Module Family 1 protein
470696	GH16_2		Glycoside Hydrolase Family 16 protein
471353	CBM1-GH5_5		Carbohydrate-Binding Module Family 1 / Glycoside Hydrolase Family 5 protein
471425	GT21		Glycosyltransferase Family 21 protein
471977	GT2		Glycosyltransferase Family 2 protein
473168	GH20		Glycoside Hydrolase Family 20 protein
473335	GH5_12		Glycoside Hydrolase Family 5 protein
473604	GT48		Glycosyltransferase Family 48 protein
473608	GH152		Glycoside Hydrolase Family 152 protein
473665	GH152	fragment N-term;	Glycoside Hydrolase Family 152 protein
473693	GH152		Glycoside Hydrolase Family 152 protein
473730	GT1		Glycosyltransferase Family 1 protein
473743	GH5		Glycoside Hydrolase Family 5 protein
473963	GH1		Glycoside Hydrolase Family 1 protein
474315	Myosin_motor-GT2		Glycosyltransferase Family 2 protein
474318	GT90		Glycosyltransferase Family 90 protein
474462	GH28		Glycoside Hydrolase Family 28 protein
474678	AA6		Benzoquinone reductase
475402	GH92		Glycoside Hydrolase Family 92 protein
475458	GH16_1		Glycoside Hydrolase Family 16 protein
475678	AA1_1		Laccase
476157	GT4		Glycosyltransferase Family 4 protein
477097	AA14		Auxilliary Activities Family 14 protein
477116	AA14		Auxilliary Activities Family 14 protein
477230	GH88		Glycoside Hydrolase Family 88 protein
477433	GT4		Glycosyltransferase Family 4 protein
478655	EXPN		Distantly related to plant expansins
478856	GH63		Glycoside Hydrolase Family 63 protein
479006	GH5_50		Glycoside Hydrolase Family 5 protein
479379	GH5_9		Glycoside Hydrolase Family 5 protein
479455	GT50		Glycosyltransferase Family 50 protein
479786	GT39		Glycosyltransferase Family 39 protein
479972	CE16		Carbohydrate Esterase Family 16 protein
480605	CBM1-GH6		Carbohydrate-Binding Module Family 1 / Glycoside Hydrolase Family 6 protein
480917	GH2		Glycoside Hydrolase Family 2 protein
481728	AA2		Class II peroxidase
482388	GH152		Glycoside Hydrolase Family 152 protein
482397	GH152		Glycoside Hydrolase Family 152 protein
482570	GT1		Glycosyltransferase Family 1 protein
483370	AA9		Lytic polysaccharide monooxygenase (formerly GH61)
483393	GH18		Glycoside Hydrolase Family 18 protein
483407	CBM1		Carbohydrate-Binding Module Family 1 protein
483934	GH17		Glycoside Hydrolase Family 17 protein
484354	GH45		Glycoside Hydrolase Family 45 protein
484965	Myosin_motor-GT2		Glycosyltransferase Family 2 protein
484988	GH18		Glycoside Hydrolase Family 18 protein
485468	AA3_2		GMC oxidoreductase
485953	CE16		Carbohydrate Esterase Family 16 protein
486024	GH3		Glycoside Hydrolase Family 3 protein
486325	CBM48-GH13_8		Carbohydrate-Binding Module Family 48 / Glycoside Hydrolase Family 13 protein
486504	GH79		Glycoside Hydrolase Family 79 protein
486528	GT2		Glycosyltransferase Family 2 protein
486548	GH2		Glycoside Hydrolase Family 2 protein
487190	CE4		Carbohydrate Esterase Family 4 protein
487444	GT57		Glycosyltransferase Family 57 protein
487719	AA7		Glucooligosaccharide oxidase
487805	GH128	fragment N-term;	Glycoside Hydrolase Family 128 protein
488024	GH125		Glycoside Hydrolase Family 125 protein
488273	CBM48		Carbohydrate-Binding Module Family 48 protein
488586	GT39		Glycosyltransferase Family 39 protein
489726	GH43_5		Glycoside Hydrolase Family 43 protein
490083	GH18-CBM5		Glycoside Hydrolase Family 18 / Carbohydrate-Binding Module Family 5 protein
490112	GT20		Glycosyltransferase Family 20 protein
491324	GH37		Glycoside Hydrolase Family 37 protein
492221	GH35		Glycoside Hydrolase Family 35 protein
492246	GH15	(fragment) splicing problem;	Glycoside Hydrolase Family 15 protein
492559	GH37		Glycoside Hydrolase Family 37 protein
492599	GT4		Glycosyltransferase Family 4 protein
492776	CE8		Carbohydrate Esterase Family 8 protein
493550	EXPN		Distantly related to plant expansins
493559	EXPN		Distantly related to plant expansins
493947	GH16_2	fragment N-term;	Glycoside Hydrolase Family 16 protein
494681	EXPN		Distantly related to plant expansins
494946	GH92		Glycoside Hydrolase Family 92 protein
495179	GH15-CBM20		Glycoside Hydrolase Family 15 / Carbohydrate-Binding Module Family 20 protein
495471	GH31		Glycoside Hydrolase Family 31 protein
495625	GH71		Glycoside Hydrolase Family 71 protein
496711	GT8	(fragment) splicing problem;	Glycosyltransferase Family 8 protein
497346	GH13_40		Glycoside Hydrolase Family 13 protein
497819	GH71	fragment N-term;	Glycoside Hydrolase Family 71 protein
497822	AA5_1		Copper radical oxidase
498209	AA3_2		GMC oxidoreductase
498332	CE4		Carbohydrate Esterase Family 4 protein
499505	GT39		Glycosyltransferase Family 39 protein
500180	AA2		Class II peroxidase
500187	GH47		Glycoside Hydrolase Family 47 protein
500439	GH47		Glycoside Hydrolase Family 47 protein
500441	GH47		Glycoside Hydrolase Family 47 protein
500717	GT24		Glycosyltransferase Family 24 protein
501042	GT20		Glycosyltransferase Family 20 protein
502910	GH25		Glycoside Hydrolase Family 25 protein
502972	GH27		Glycoside Hydrolase Family 27 protein
503026	GH27		Glycoside Hydrolase Family 27 protein
503136	GH13_1		Glycoside Hydrolase Family 13 protein
503402	GT35		Glycosyltransferase Family 35 protein
503548	GT20		Glycosyltransferase Family 20 protein
503967	GH44		Glycoside Hydrolase Family 44 protein
504518	CE16		Carbohydrate Esterase Family 16 protein
504561	GH16_1		Glycoside Hydrolase Family 16 protein
504587	GH79		Glycoside Hydrolase Family 79 protein
504935	GT8	fragment C-term;	Glycosyltransferase Family 8 protein
505369	GH5_22		Glycoside Hydrolase Family 5 protein
505963	CBM13		Carbohydrate-Binding Module Family 13 protein
506922	CBM50		Carbohydrate-Binding Module Family 50 protein
507456	EXPN		Distantly related to plant expansins
507795	GH5_12		Glycoside Hydrolase Family 5 protein
508344	GH45		Glycoside Hydrolase Family 45 protein
508438	GH15-CBM20		Glycoside Hydrolase Family 15 / Carbohydrate-Binding Module Family 20 protein
509617	AA9		Lytic polysaccharide monooxygenase (formerly GH61)
509913	AA1_1		Laccase
509918	AA1_1		Laccase
509967	EXPN		Distantly related to plant expansins
511621	AA3_2		GMC oxidoreductase
513076	GH145		Glycoside Hydrolase Family 145 protein
513093	AA9		Lytic polysaccharide monooxygenase (formerly GH61)
524177	GH31		Glycoside Hydrolase Family 31 protein
524571	PL8_4	fragment N-term;	Polysaccharide Lyase Family 8 protein
524582	GT41		Glycosyltransferase Family 41 protein
524585	CBM1-GH5_7		Carbohydrate-Binding Module Family 1 / Glycoside Hydrolase Family 5 protein
524868	GH5_9		Glycoside Hydrolase Family 5 protein
525060	GH28		Glycoside Hydrolase Family 28 protein
525318	GH18		Glycoside Hydrolase Family 18 protein
525709	GH43_24-CBM35		Glycoside Hydrolase Family 43 / Carbohydrate-Binding Module Family 35 protein
525821	AA8	(fragment) splicing problem;	Iron reductase domain protein
526189	GH16_1		Glycoside Hydrolase Family 16 protein
526193	EXPN		Distantly related to plant expansins
526352	GH154		Glycoside Hydrolase Family 154 protein
526524	GH17	fragment N-term;	Glycoside Hydrolase Family 17 protein
526918	AA9		Lytic polysaccharide monooxygenase (formerly GH61)
526958	GH18		Glycoside Hydrolase Family 18 protein
527070	GH9		Glycoside Hydrolase Family 9 protein
527444	GH16_2		Glycoside Hydrolase Family 16 protein
527605	GH85		Glycoside Hydrolase Family 85 protein
527868	GH71	(fragment) splicing problem;	Glycoside Hydrolase Family 71 protein
527905	AA9-CBM1		Lytic polysaccharide monooxygenase (formerly GH61) / Carbohydrate-Binding Module Family 1 protein
527986	PL4_1		Polysaccharide Lyase Family 4 protein
527991	GH16_2		Glycoside Hydrolase Family 16 protein
527992	GH16_2		Glycoside Hydrolase Family 16 protein
528027	AA9-CBM1		Lytic polysaccharide monooxygenase (formerly GH61) / Carbohydrate-Binding Module Family 1 protein
528106	EXPN		Distantly related to plant expansins
528164	GH5_9		Glycoside Hydrolase Family 5 protein
528380	GH13_32-CBM20		Glycoside Hydrolase Family 13 / Carbohydrate-Binding Module Family 20 protein
528754	GH18		Glycoside Hydrolase Family 18 protein
528986	GH5_50		Glycoside Hydrolase Family 5 protein
529077	GH47		Glycoside Hydrolase Family 47 protein
529501	GH5_22		Glycoside Hydrolase Family 5 protein
529576	CBM13		Carbohydrate-Binding Module Family 13 protein
529667	GH89		Glycoside Hydrolase Family 89 protein
529669	GT2		Glycosyltransferase Family 2 protein
529768	CBM21		Carbohydrate-Binding Module Family 21 protein
529804	GH31		Glycoside Hydrolase Family 31 protein
531995	GH72-CBM43		Glycoside Hydrolase Family 72 / Carbohydrate-Binding Module Family 43 protein
532507	AA1_1		Laccase
532746	GH16_1		Glycoside Hydrolase Family 16 protein
532776	GH1		Glycoside Hydrolase Family 1 protein
534904	GH13_5		Glycoside Hydrolase Family 13 protein
534942	GH10		Glycoside Hydrolase Family 10 protein
535114	GH20		Glycoside Hydrolase Family 20 protein
535787	GH128		Glycoside Hydrolase Family 128 protein
535917	GH13_25-GH133		Glycoside Hydrolase Family 13 / Glycoside Hydrolase Family 133 protein
535977	GT66		Glycosyltransferase Family 66 protein
537177	GH38		Glycoside Hydrolase Family 38 protein
540325	GH51		Glycoside Hydrolase Family 51 protein
541895	EXPN	(fragment) splicing problem;	Distantly related to plant expansins
543480	GH10		Glycoside Hydrolase Family 10 protein
544260	GH15-CBM20		Glycoside Hydrolase Family 15 / Carbohydrate-Binding Module Family 20 protein
549702	AA2		Class II peroxidase
549725	AA2		Class II peroxidase
550010	CBM50-CBM50		Carbohydrate-Binding Module Family 50 protein
550149	CE4		Carbohydrate Esterase Family 4 protein
550228	GH16_1		Glycoside Hydrolase Family 16 protein
550251	GT2		Glycosyltransferase Family 2 protein
551590	CBM1		Carbohydrate-Binding Module Family 1 protein
551673	PL38		Polysaccharide Lyase Family 38 protein
552362	GH13_1		Glycoside Hydrolase Family 13 protein
552792	GH55		Glycoside Hydrolase Family 55 protein
553143	PL3_2		Polysaccharide Lyase Family 3 protein
553803	GT1		Glycosyltransferase Family 1 protein
553819	GT1		Glycosyltransferase Family 1 protein
553957	CBM12		Carbohydrate-Binding Module Family 12 protein
554035	GT1		Glycosyltransferase Family 1 protein
555158	AA6		Benzoquinone reductase
555516	GH79	(fragment) splicing problem;	Glycoside Hydrolase Family 79 protein
555638	CBM1-GH10	(fragment) splicing problem;	Carbohydrate-Binding Module Family 1 / Glycoside Hydrolase Family 10 protein
555952	GH18		Glycoside Hydrolase Family 18 protein
556163	GH35		Glycoside Hydrolase Family 35 protein
556173	GT2		Glycosyltransferase Family 2 protein
556209	GH12		Glycoside Hydrolase Family 12 protein
556273	CBM1-PL3_2	fragment N-term;	Carbohydrate-Binding Module Family 1 / Polysaccharide Lyase Family 3 protein
556411	GH30_3	(fragment) splicing problem;	Glycoside Hydrolase Family 30 protein
556489	EXPN		Distantly related to plant expansins
556490	GH131-CBM1		Glycoside Hydrolase Family 131 / Carbohydrate-Binding Module Family 1 protein
557137	GH35		Glycoside Hydrolase Family 35 protein
557225	GH18-CBM5		Glycoside Hydrolase Family 18 / Carbohydrate-Binding Module Family 5 protein
557544	GH95	(fragment) splicing problem;	Glycoside Hydrolase Family 95 protein
557796	AA1_1		Laccase
558166	AA2		Class II peroxidase
558419	GT2		Glycosyltransferase Family 2 protein
558686	GH28		Glycoside Hydrolase Family 28 protein
558687	GH28	fragment C-term;	Glycoside Hydrolase Family 28 protein
558778	GH25		Glycoside Hydrolase Family 25 protein
558893	GT49		Glycosyltransferase Family 49 protein
558911	GH78		Glycoside Hydrolase Family 78 protein
559205	GH79		Glycoside Hydrolase Family 79 protein
559526	CE1-CBM1		Carbohydrate Esterase Family 1 / Carbohydrate-Binding Module Family 1 protein
559560	AA3_2		GMC oxidoreductase
559917	GT4		Glycosyltransferase Family 4 protein
560074	GH45		Glycoside Hydrolase Family 45 protein
560436	AA3_2		GMC oxidoreductase
561007	GH15-CBM20		Glycoside Hydrolase Family 15 / Carbohydrate-Binding Module Family 20 protein
567417	CE15		Carbohydrate Esterase Family 15 protein
572543	AA9		Lytic polysaccharide monooxygenase (formerly GH61)
573551	GH152		Glycoside Hydrolase Family 152 protein
574519	CBM1-GH5_5		Carbohydrate-Binding Module Family 1 / Glycoside Hydrolase Family 5 protein
576481	AA9		Lytic polysaccharide monooxygenase (formerly GH61)
578561	GH31	(fragment) splicing problem;	Glycoside Hydrolase Family 31 protein
578813	AA5_1		Copper radical oxidase
581039	GT2		Glycosyltransferase Family 2 protein
582477	GH55		Glycoside Hydrolase Family 55 protein
585721	GH43_5		Glycoside Hydrolase Family 43 protein
589584	CE9		Carbohydrate Esterase Family 9 protein
589708	CBM1-CE16		Carbohydrate-Binding Module Family 1 / Carbohydrate Esterase Family 16 protein
589994	GT1		Glycosyltransferase Family 1 protein
590231	AA8-AA3_1		Iron reductase domain / Cellobiose dehydrogenase
592560	GH16		Glycoside Hydrolase Family 16 protein
598198	GT22		Glycosyltransferase Family 22 protein
599082	GT1		Glycosyltransferase Family 1 protein
600061	EXPN		Distantly related to plant expansins
600937	CBM1-GH10		Carbohydrate-Binding Module Family 1 / Glycoside Hydrolase Family 10 protein
601219	GH12		Glycoside Hydrolase Family 12 protein
602111	GT1		Glycosyltransferase Family 1 protein
602283	GH7-CBM1	fragment N-term;	Glycoside Hydrolase Family 7 / Carbohydrate-Binding Module Family 1 protein
602481	GT2		Glycosyltransferase Family 2 protein
602739	CE15-CBM1		Carbohydrate Esterase Family 15 / Carbohydrate-Binding Module Family 1 protein
603357	AA9	fragment C-term;	Lytic polysaccharide monooxygenase (formerly GH61)
603533	GH25		Glycoside Hydrolase Family 25 protein
604529	AA9		Lytic polysaccharide monooxygenase (formerly GH61)
606796	AA3_2	fragment N-term;	GMC oxidoreductase

## Sheet: kegg
#proteinId	ecNum	definition	catalyticActivity	cofactors	associatedDiseases	pathway	pathway_class	pathway_type
263	3.4.23.5	Cathepsin D.	Specificity similar to, but narrower than, that of pepsin A. Does not cleave the 4-Gln-|-His-5 bond in B chain of insulin.	\N	\N	\N	\N	\N
588	1.11.1.5	Cytochrome-c peroxidase.	2 ferrocytochrome c + H(2)O(2) = 2 ferricytochrome c + 2 H(2)O.	Heme.	\N	\N	\N	\N
1559	3.6.3.44	Xenobiotic-transporting ATPase.	ATP + H(2)O + xenobiotic(In) = ADP + phosphate + xenobiotic(Out).	\N	\N	\N	\N	\N
2127	1.14.14.1	Unspecific monooxygenase.	RH + reduced flavoprotein + O(2) = ROH + oxidized flavoprotein + H(2)O.	Heme-thiolate.	\N	Tryptophan metabolism	Amino Acid Metabolism	METABOLIC
2127	1.14.14.1	Unspecific monooxygenase.	RH + reduced flavoprotein + O(2) = ROH + oxidized flavoprotein + H(2)O.	Heme-thiolate.	\N	Fatty acid metabolism	Lipid Metabolism	METABOLIC
2127	1.14.14.1	Unspecific monooxygenase.	RH + reduced flavoprotein + O(2) = ROH + oxidized flavoprotein + H(2)O.	Heme-thiolate.	\N	gamma-Hexachlorocyclohexane degradation	Biodegradation of Xenobiotics	METABOLIC
3257	3.1.1.3	Triacylglycerol lipase.	Triacylglycerol + H(2)O = diacylglycerol + a fatty acid anion.	\N	Hepatic lipase deficiency; MIM:151670. Congenital lipase deficiency; MIM:246600. Wolman disease; MIM:278000.	Glycerolipid metabolism	Metabolism of Complex Lipids	METABOLIC
6077	3.6.4.3	Microtubule-severing ATPase.	ATP + H(2)O = ADP + phosphate.	\N	\N	\N	\N	\N
6588	1.5.-.-	Acting on the CH-NH group of donors.	\N	\N	\N	\N	\N	\N
8121	6.1.1.17	Glutamate--tRNA ligase.	ATP + L-glutamate + tRNA(Glu) = AMP + diphosphate + L-glutamyl- tRNA(Glu).	\N	\N	Glutamate metabolism	Amino Acid Metabolism	METABOLIC
8121	6.1.1.17	Glutamate--tRNA ligase.	ATP + L-glutamate + tRNA(Glu) = AMP + diphosphate + L-glutamyl- tRNA(Glu).	\N	\N	Porphyrin and chlorophyll metabolism	Metabolism of Cofactors and Vitamins	METABOLIC
8121	6.1.1.17	Glutamate--tRNA ligase.	ATP + L-glutamate + tRNA(Glu) = AMP + diphosphate + L-glutamyl- tRNA(Glu).	\N	\N	Aminoacyl-tRNA biosynthesis	TRANSLATION	REGULATORY
11745	2.8.1.6	Biotin synthase.	Dethiobiotin + sulfur = biotin.	Iron-sulfur.	\N	Biotin metabolism	Metabolism of Cofactors and Vitamins	METABOLIC
11746	3.1.-.-	Acting on ester bonds.	\N	\N	\N	\N	\N	\N
13373	1.14.11.-	With 2-oxoglutarate as one donor, and incorporation of one	\N	\N	\N	\N	\N	\N
15506	2.7.7.48	RNA-directed RNA polymerase.	N nucleoside triphosphate = N diphosphate + {RNA}(N).	\N	\N	Purine metabolism	Nucleotide Metabolism	METABOLIC
16553	2.3.1.16	Acetyl-CoA C-acyltransferase.	Acyl-CoA + acetyl-CoA = CoA + 3-oxoacyl-CoA.	\N	Pseudo-Zellweger syndrome; MIM:261510.	Benzoate degradation via hydroxylation	Biodegradation of Xenobiotics	METABOLIC
16553	2.3.1.16	Acetyl-CoA C-acyltransferase.	Acyl-CoA + acetyl-CoA = CoA + 3-oxoacyl-CoA.	\N	Pseudo-Zellweger syndrome; MIM:261510.	Fatty acid biosynthesis (path 2)	Lipid Metabolism	METABOLIC
16553	2.3.1.16	Acetyl-CoA C-acyltransferase.	Acyl-CoA + acetyl-CoA = CoA + 3-oxoacyl-CoA.	\N	Pseudo-Zellweger syndrome; MIM:261510.	Valine, leucine and isoleucine degradation	Amino Acid Metabolism	METABOLIC
16553	2.3.1.16	Acetyl-CoA C-acyltransferase.	Acyl-CoA + acetyl-CoA = CoA + 3-oxoacyl-CoA.	\N	Pseudo-Zellweger syndrome; MIM:261510.	Fatty acid metabolism	Lipid Metabolism	METABOLIC
16553	2.3.1.16	Acetyl-CoA C-acyltransferase.	Acyl-CoA + acetyl-CoA = CoA + 3-oxoacyl-CoA.	\N	Pseudo-Zellweger syndrome; MIM:261510.	Bile acid biosynthesis	Lipid Metabolism	METABOLIC
18439	3.1.1.3	Triacylglycerol lipase.	Triacylglycerol + H(2)O = diacylglycerol + a fatty acid anion.	\N	Hepatic lipase deficiency; MIM:151670. Congenital lipase deficiency; MIM:246600. Wolman disease; MIM:278000.	Glycerolipid metabolism	Metabolism of Complex Lipids	METABOLIC
18805	6.3.2.-	Acid--D-amino-acid ligases (peptide synthases).	\N	\N	\N	Tryptophan metabolism	Amino Acid Metabolism	METABOLIC
18805	6.3.2.-	Acid--D-amino-acid ligases (peptide synthases).	\N	\N	\N	Ubiquinone biosynthesis	Metabolism of Cofactors and Vitamins	METABOLIC
19251	6.3.2.19	Ubiquitin--protein ligase.	ATP + ubiquitin + protein lysine = AMP + diphosphate + protein N-ubiquityllysine.	\N	\N	\N	\N	\N
20192	6.3.2.19	Ubiquitin--protein ligase.	ATP + ubiquitin + protein lysine = AMP + diphosphate + protein N-ubiquityllysine.	\N	\N	\N	\N	\N
20409	3.4.21.-	Serine endopeptidases.	\N	\N	\N	\N	\N	\N
22017	1.1.1.100	3-oxoacyl-[acyl-carrier protein] reductase.	(3R)-3-hydroxyacyl-[acyl-carrier protein] + NADP(+) = 3-oxoacyl- [acyl-carrier protein] + NADPH.	\N	\N	Fatty acid biosynthesis (path 1)	Lipid Metabolism	METABOLIC
23126	1.1.1.169	2-dehydropantoate 2-reductase.	(R)-pantoate + NADP(+) = 2-dehydropantoate + NADPH.	\N	\N	Pantothenate and CoA biosynthesis	Metabolism of Cofactors and Vitamins	METABOLIC
23886	3.5.3.11	Agmatinase.	Agmatine + H(2)O = putrescine + urea.	\N	\N	Arginine and proline metabolism	Amino Acid Metabolism	METABOLIC
24953	3.4.23.5	Cathepsin D.	Specificity similar to, but narrower than, that of pepsin A. Does not cleave the 4-Gln-|-His-5 bond in B chain of insulin.	\N	\N	\N	\N	\N
25832	2.7.1.33	Pantothenate kinase.	ATP + pantothenate = ADP + D-4'-phosphopantothenate.	\N	\N	Pantothenate and CoA biosynthesis	Metabolism of Cofactors and Vitamins	METABOLIC
29338	1.14.99.1	Prostaglandin-endoperoxide synthase.	Arachidonate + AH(2) + 2 O(2) = prostaglandin H2 + A + H(2)O.	\N	\N	Prostaglandin and leukotriene metabolism	Metabolism of Complex Lipids	METABOLIC
29422	1.14.11.-	With 2-oxoglutarate as one donor, and incorporation of one	\N	\N	\N	\N	\N	\N
30173	3.2.1.67	Galacturan 1,4-alpha-galacturonidase.	{(1,4)-alpha-D-galacturonide}(N) + H(2)O = {(1,4)-alpha-D- galacturonide}(N-1) + D-galacturonate.	\N	\N	Starch and sucrose metabolism	Metabolism of Complex Carbohydrates	METABOLIC
33197	1.1.1.208	(+)-neomenthol dehydrogenase.	(+)-neomenthol + NADP(+) = (-)-menthone + NADPH.	\N	\N	\N	\N	\N
36254	1.1.1.3	Homoserine dehydrogenase.	L-homoserine + NAD(P)(+) = L-aspartate 4-semialdehyde + NAD(P)H.	\N	\N	Lysine biosynthesis	Amino Acid Metabolism	METABOLIC
36254	1.1.1.3	Homoserine dehydrogenase.	L-homoserine + NAD(P)(+) = L-aspartate 4-semialdehyde + NAD(P)H.	\N	\N	Glycine, serine and threonine metabolism	Amino Acid Metabolism	METABOLIC
37538	1.1.1.156	Glycerol 2-dehydrogenase (NADP+).	Glycerol + NADP(+) = glycerone + NADPH.	\N	\N	Glycerolipid metabolism	Metabolism of Complex Lipids	METABOLIC
37984	3.6.1.3	Adenosinetriphosphatase.	ATP + H(2)O = ADP + phosphate.	\N	Hemolytic anemia due to deficiency of adenosine triphosphatase; MIM:102800.	Purine metabolism	Nucleotide Metabolism	METABOLIC
37994	2.7.7.-	Nucleotidyltransferases.	\N	\N	\N	DNA polymerase	REPLICATION AND REPAIR	REGULATORY
37994	2.7.7.-	Nucleotidyltransferases.	\N	\N	\N	Ubiquinone biosynthesis	Metabolism of Cofactors and Vitamins	METABOLIC
38446	3.2.1.4	Cellulase.	Endohydrolysis of 1,4-beta-D-glucosidic linkages in cellulose.	\N	\N	Starch and sucrose metabolism	Metabolism of Complex Carbohydrates	METABOLIC
39134	2.1.1.77	Protein-L-isoaspartate(D-aspartate) O-methyltransferase.	S-adenosyl-L-methionine + protein L-beta-aspartate = S-adenosyl-L- homocysteine + protein L-beta-aspartate methyl ester.	\N	\N	\N	\N	\N
42604	3.1.1.5	Lysophospholipase.	2-lysophosphatidylcholine + H(2)O = glycerophosphocholine + a fatty acid anion.	\N	\N	Phospholipid degradation	Metabolism of Complex Lipids	METABOLIC
43151	6.3.3.2	5-formyltetrahydrofolate cyclo-ligase.	ATP + 5-formyltetrahydrofolate = ADP + phosphate + 5,10- methenyltetrahydrofolate.	\N	\N	One carbon pool by folate	Metabolism of Cofactors and Vitamins	METABOLIC
43170	3.2.1.73	Licheninase.	Hydrolysis of 1,4-beta-D-glycosidic linkages in beta-D-glucans containing 1,3- and 1,4-bonds.	\N	\N	\N	\N	\N
46386	3.6.1.43	Dolichyldiphosphatase.	Dolichyl diphosphate + H(2)O = dolichyl phosphate + phosphate.	\N	\N	N-Glycans biosynthesis	Metabolism of Complex Carbohydrates	METABOLIC
46674	1.6.2.4	NADPH--ferrihemoprotein reductase.	NADPH + 2 ferricytochrome = NADP(+) + 2 ferrocytochrome.	FMN; FAD.	\N	\N	\N	\N
49895	6.3.2.19	Ubiquitin--protein ligase.	ATP + ubiquitin + protein lysine = AMP + diphosphate + protein N-ubiquityllysine.	\N	\N	\N	\N	\N
50130	3.6.4.-	Acting on acid anhydrides; involved in cellular and	\N	\N	\N	\N	\N	\N
50809	2.7.7.15	Cholinephosphate cytidylyltransferase.	CTP + choline phosphate = diphosphate + CDP-choline.	\N	\N	Glycerolipid metabolism	Metabolism of Complex Lipids	METABOLIC
50809	2.7.7.15	Cholinephosphate cytidylyltransferase.	CTP + choline phosphate = diphosphate + CDP-choline.	\N	\N	Aminophosphonate metabolism	Metabolism of Other Amino Acids	METABOLIC
51552	1.1.3.13	Alcohol oxidase.	A primary alcohol + O(2) = an aldehyde + H(2)O(2).	FAD.	\N	Methane metabolism	Energy Metabolism	METABOLIC
51815	1.1.3.13	Alcohol oxidase.	A primary alcohol + O(2) = an aldehyde + H(2)O(2).	FAD.	\N	Methane metabolism	Energy Metabolism	METABOLIC
52959	2.1.1.17	Phosphatidylethanolamine N-methyltransferase.	S-adenosyl-L-methionine + phosphatidylethanolamine = S-adenosyl-L- homocysteine + phosphatidyl-N-methylethanolamine.	\N	\N	Glycine, serine and threonine metabolism	Amino Acid Metabolism	METABOLIC
54012	2.7.8.-	Transferases for other substituted phosphate groups.	\N	\N	\N	Aminophosphonate metabolism	Metabolism of Other Amino Acids	METABOLIC
54012	2.7.8.-	Transferases for other substituted phosphate groups.	\N	\N	\N	Glycerolipid metabolism	Metabolism of Complex Lipids	METABOLIC
54012	2.7.8.-	Transferases for other substituted phosphate groups.	\N	\N	\N	Sphingophospholipid biosynthesis	Metabolism of Complex Lipids	METABOLIC
55403	1.14.14.1	Unspecific monooxygenase.	RH + reduced flavoprotein + O(2) = ROH + oxidized flavoprotein + H(2)O.	Heme-thiolate.	\N	Tryptophan metabolism	Amino Acid Metabolism	METABOLIC
55403	1.14.14.1	Unspecific monooxygenase.	RH + reduced flavoprotein + O(2) = ROH + oxidized flavoprotein + H(2)O.	Heme-thiolate.	\N	Fatty acid metabolism	Lipid Metabolism	METABOLIC
55403	1.14.14.1	Unspecific monooxygenase.	RH + reduced flavoprotein + O(2) = ROH + oxidized flavoprotein + H(2)O.	Heme-thiolate.	\N	gamma-Hexachlorocyclohexane degradation	Biodegradation of Xenobiotics	METABOLIC
58216	1.14.13.1	Salicylate 1-monooxygenase.	Salicylate + NADH + O(2) = catechol + NAD(+) + H(2)O + CO(2).	FAD.	\N	Fluorene degradation	Biodegradation of Xenobiotics	METABOLIC
58216	1.14.13.1	Salicylate 1-monooxygenase.	Salicylate + NADH + O(2) = catechol + NAD(+) + H(2)O + CO(2).	FAD.	\N	Nitorobenzene degradation	Biodegradation of Xenobiotics	METABOLIC
60111	2.1.1.100	Protein-S isoprenylcysteine O-methyltransferase.	S-adenosyl-L-methionine + protein C-terminal S-farnesyl-L-cysteine = S-adenosyl-L-homocysteine + protein C-terminal S-farnesyl-L-cysteine methyl ester.	\N	\N	\N	\N	\N
60304	1.14.13.1	Salicylate 1-monooxygenase.	Salicylate + NADH + O(2) = catechol + NAD(+) + H(2)O + CO(2).	FAD.	\N	Fluorene degradation	Biodegradation of Xenobiotics	METABOLIC
60304	1.14.13.1	Salicylate 1-monooxygenase.	Salicylate + NADH + O(2) = catechol + NAD(+) + H(2)O + CO(2).	FAD.	\N	Nitorobenzene degradation	Biodegradation of Xenobiotics	METABOLIC
60326	1.14.14.1	Unspecific monooxygenase.	RH + reduced flavoprotein + O(2) = ROH + oxidized flavoprotein + H(2)O.	Heme-thiolate.	\N	Tryptophan metabolism	Amino Acid Metabolism	METABOLIC
60326	1.14.14.1	Unspecific monooxygenase.	RH + reduced flavoprotein + O(2) = ROH + oxidized flavoprotein + H(2)O.	Heme-thiolate.	\N	Fatty acid metabolism	Lipid Metabolism	METABOLIC
60326	1.14.14.1	Unspecific monooxygenase.	RH + reduced flavoprotein + O(2) = ROH + oxidized flavoprotein + H(2)O.	Heme-thiolate.	\N	gamma-Hexachlorocyclohexane degradation	Biodegradation of Xenobiotics	METABOLIC
61833	1.14.13.12	Benzoate 4-monooxygenase.	Benzoate + NADPH + O(2) = 4-hydroxybenzoate + NADP(+) + H(2)O.	Iron; Tetrahydropteridine.	\N	Benzoate degradation via CoA ligation	Biodegradation of Xenobiotics	METABOLIC
61861	2.3.1.-	Transferring groups other than amino-acyl groups.	\N	\N	\N	Benzoate degradation via CoA ligation	Biodegradation of Xenobiotics	METABOLIC
61861	2.3.1.-	Transferring groups other than amino-acyl groups.	\N	\N	\N	Tyrosine metabolism	Amino Acid Metabolism	METABOLIC
61861	2.3.1.-	Transferring groups other than amino-acyl groups.	\N	\N	\N	Aminosugars metabolism	Metabolism of Complex Carbohydrates	METABOLIC
61861	2.3.1.-	Transferring groups other than amino-acyl groups.	\N	\N	\N	Glycerolipid metabolism	Metabolism of Complex Lipids	METABOLIC
61861	2.3.1.-	Transferring groups other than amino-acyl groups.	\N	\N	\N	Valine, leucine and isoleucine degradation	Amino Acid Metabolism	METABOLIC
61861	2.3.1.-	Transferring groups other than amino-acyl groups.	\N	\N	\N	Ethylbenzene degradation	Biodegradation of Xenobiotics	METABOLIC
61861	2.3.1.-	Transferring groups other than amino-acyl groups.	\N	\N	\N	Phenylalanine metabolism	Amino Acid Metabolism	METABOLIC
61861	2.3.1.-	Transferring groups other than amino-acyl groups.	\N	\N	\N	Lipopolysaccharide biosynthesis	Metabolism of Complex Carbohydrates	METABOLIC
61861	2.3.1.-	Transferring groups other than amino-acyl groups.	\N	\N	\N	Lysine biosynthesis	Amino Acid Metabolism	METABOLIC
61861	2.3.1.-	Transferring groups other than amino-acyl groups.	\N	\N	\N	Butanoate metabolism	Carbohydrate Metabolism	METABOLIC
61861	2.3.1.-	Transferring groups other than amino-acyl groups.	\N	\N	\N	D-Arginine and D-ornithine metabolism	Metabolism of Other Amino Acids	METABOLIC
61861	2.3.1.-	Transferring groups other than amino-acyl groups.	\N	\N	\N	Histidine metabolism	Amino Acid Metabolism	METABOLIC
61861	2.3.1.-	Transferring groups other than amino-acyl groups.	\N	\N	\N	Lysine degradation	Amino Acid Metabolism	METABOLIC
65537	6.3.2.19	Ubiquitin--protein ligase.	ATP + ubiquitin + protein lysine = AMP + diphosphate + protein N-ubiquityllysine.	\N	\N	\N	\N	\N
65599	2.7.-.-	Transferring phosphorous-containing groups.	\N	\N	\N	\N	\N	\N
66803	3.6.4.-	Acting on acid anhydrides; involved in cellular and	\N	\N	\N	\N	\N	\N
66982	1.14.13.-	With NADH or NADPH as one donor, and incorporation of one atom	\N	\N	\N	Methane metabolism	Energy Metabolism	METABOLIC
66982	1.14.13.-	With NADH or NADPH as one donor, and incorporation of one atom	\N	\N	\N	Phenylalanine metabolism	Amino Acid Metabolism	METABOLIC
66982	1.14.13.-	With NADH or NADPH as one donor, and incorporation of one atom	\N	\N	\N	Ubiquinone biosynthesis	Metabolism of Cofactors and Vitamins	METABOLIC
66982	1.14.13.-	With NADH or NADPH as one donor, and incorporation of one atom	\N	\N	\N	Alkaloid biosynthesis I	Biosynthesis of Secondary Metabolites	METABOLIC
66982	1.14.13.-	With NADH or NADPH as one donor, and incorporation of one atom	\N	\N	\N	Styrene degradation	Biodegradation of Xenobiotics	METABOLIC
66982	1.14.13.-	With NADH or NADPH as one donor, and incorporation of one atom	\N	\N	\N	Tryptophan metabolism	Amino Acid Metabolism	METABOLIC
66982	1.14.13.-	With NADH or NADPH as one donor, and incorporation of one atom	\N	\N	\N	Androgen and estrogen metabolism	Lipid Metabolism	METABOLIC
66982	1.14.13.-	With NADH or NADPH as one donor, and incorporation of one atom	\N	\N	\N	Sterol biosynthesis	Lipid Metabolism	METABOLIC
66982	1.14.13.-	With NADH or NADPH as one donor, and incorporation of one atom	\N	\N	\N	1,4-Dichlorobenzene degradation	Biodegradation of Xenobiotics	METABOLIC
66982	1.14.13.-	With NADH or NADPH as one donor, and incorporation of one atom	\N	\N	\N	Tyrosine metabolism	Amino Acid Metabolism	METABOLIC
66982	1.14.13.-	With NADH or NADPH as one donor, and incorporation of one atom	\N	\N	\N	Bile acid biosynthesis	Lipid Metabolism	METABOLIC
66982	1.14.13.-	With NADH or NADPH as one donor, and incorporation of one atom	\N	\N	\N	Flavonoids, stilbene and lignin biosynthesis	Biosynthesis of Secondary Metabolites	METABOLIC
66982	1.14.13.-	With NADH or NADPH as one donor, and incorporation of one atom	\N	\N	\N	Histidine metabolism	Amino Acid Metabolism	METABOLIC
66982	1.14.13.-	With NADH or NADPH as one donor, and incorporation of one atom	\N	\N	\N	gamma-Hexachlorocyclohexane degradation	Biodegradation of Xenobiotics	METABOLIC
67449	2.4.1.-	Hexosyltransferases.	\N	\N	\N	O-Glycans biosynthesis	Metabolism of Complex Carbohydrates	METABOLIC
67449	2.4.1.-	Hexosyltransferases.	\N	\N	\N	Fructose and mannose metabolism	Carbohydrate Metabolism	METABOLIC
67449	2.4.1.-	Hexosyltransferases.	\N	\N	\N	Peptidoglycan biosynthesis	Metabolism of Complex Carbohydrates	METABOLIC
67449	2.4.1.-	Hexosyltransferases.	\N	\N	\N	Sphingoglycolipid metabolism	Metabolism of Complex Lipids	METABOLIC
67449	2.4.1.-	Hexosyltransferases.	\N	\N	\N	Blood group glycolipid biosynthesis - lact series	Metabolism of Complex Lipids	METABOLIC
67449	2.4.1.-	Hexosyltransferases.	\N	\N	\N	Blood group glycolipid biosynthesis - neolact series	Metabolism of Complex Lipids	METABOLIC
67449	2.4.1.-	Hexosyltransferases.	\N	\N	\N	Glycerolipid metabolism	Metabolism of Complex Lipids	METABOLIC
67449	2.4.1.-	Hexosyltransferases.	\N	\N	\N	Globoside metabolism	Metabolism of Complex Lipids	METABOLIC
67449	2.4.1.-	Hexosyltransferases.	\N	\N	\N	Chondroitin / heparan sulfate biosynthesis	Metabolism of Complex Carbohydrates	METABOLIC
67449	2.4.1.-	Hexosyltransferases.	\N	\N	\N	Keratan sulfate biosynthesis	Metabolism of Complex Carbohydrates	METABOLIC
67449	2.4.1.-	Hexosyltransferases.	\N	\N	\N	N-Glycans biosynthesis	Metabolism of Complex Carbohydrates	METABOLIC
67474	2.7.1.17	Xylulokinase.	ATP + D-xylulose = ADP + D-xylulose 5-phosphate.	\N	\N	Pentose and glucuronate interconversions	Carbohydrate Metabolism	METABOLIC
72876	2.1.1.110	Sterigmatocystin 7-O-methyltransferase.	S-adenosyl-L-methionine + sterigmatocystin = S-adenosyl-L-homocysteine + 7-O-methylsterigmatocystin.	\N	\N	\N	\N	\N
74191	1.1.3.13	Alcohol oxidase.	A primary alcohol + O(2) = an aldehyde + H(2)O(2).	FAD.	\N	Methane metabolism	Energy Metabolism	METABOLIC
74744	3.4.19.12	Ubiquitinyl hydrolase 1.	Thiol-dependent hydrolysis of ester, thiolester, amide, peptide and isopeptide bonds formed by the C-terminal Gly of ubiquitin (a 76-residue protein attached to proteins as an intracellular targeting signal).	\N	\N	\N	\N	\N
77403	1.14.99.-	Miscellaneous (requires further characterization).	\N	\N	\N	\N	\N	\N
78306	3.4.21.-	Serine endopeptidases.	\N	\N	\N	\N	\N	\N
78673	3.1.-.-	Acting on ester bonds.	\N	\N	\N	\N	\N	\N
79001	3.4.23.5	Cathepsin D.	Specificity similar to, but narrower than, that of pepsin A. Does not cleave the 4-Gln-|-His-5 bond in B chain of insulin.	\N	\N	\N	\N	\N
81484	1.14.14.1	Unspecific monooxygenase.	RH + reduced flavoprotein + O(2) = ROH + oxidized flavoprotein + H(2)O.	Heme-thiolate.	\N	Tryptophan metabolism	Amino Acid Metabolism	METABOLIC
81484	1.14.14.1	Unspecific monooxygenase.	RH + reduced flavoprotein + O(2) = ROH + oxidized flavoprotein + H(2)O.	Heme-thiolate.	\N	Fatty acid metabolism	Lipid Metabolism	METABOLIC
81484	1.14.14.1	Unspecific monooxygenase.	RH + reduced flavoprotein + O(2) = ROH + oxidized flavoprotein + H(2)O.	Heme-thiolate.	\N	gamma-Hexachlorocyclohexane degradation	Biodegradation of Xenobiotics	METABOLIC
81561	3.4.19.3	Pyroglutamyl-peptidase I.	5-oxoprolyl-peptide + H(2)O = 5-oxoproline + peptide.	\N	\N	\N	\N	\N
83250	2.1.1.1	Nicotinamide N-methyltransferase.	S-adenosyl-L-methionine + nicotinamide = S-adenosyl-L-homocysteine + 1-methylnicotinamide.	\N	\N	Nicotinate and nicotinamide metabolism	Metabolism of Cofactors and Vitamins	METABOLIC
83636	3.4.16.6	Carboxypeptidase D.	Preferential release of a C-terminal arginine or lysine residue.	\N	\N	\N	\N	\N
87162	1.14.14.1	Unspecific monooxygenase.	RH + reduced flavoprotein + O(2) = ROH + oxidized flavoprotein + H(2)O.	Heme-thiolate.	\N	Tryptophan metabolism	Amino Acid Metabolism	METABOLIC
87162	1.14.14.1	Unspecific monooxygenase.	RH + reduced flavoprotein + O(2) = ROH + oxidized flavoprotein + H(2)O.	Heme-thiolate.	\N	Fatty acid metabolism	Lipid Metabolism	METABOLIC
87162	1.14.14.1	Unspecific monooxygenase.	RH + reduced flavoprotein + O(2) = ROH + oxidized flavoprotein + H(2)O.	Heme-thiolate.	\N	gamma-Hexachlorocyclohexane degradation	Biodegradation of Xenobiotics	METABOLIC
94699	1.1.1.65	Pyridoxine 4-dehydrogenase.	Pyridoxine + NADP(+) = pyridoxal + NADPH.	\N	\N	Vitamin B6 metabolism	Metabolism of Cofactors and Vitamins	METABOLIC
95624	4.2.1.75	Uroporphyrinogen-III synthase.	Hydroxymethylbilane = uroporphyrinogen-III + H(2)O.	\N	\N	Porphyrin and chlorophyll metabolism	Metabolism of Cofactors and Vitamins	METABOLIC
101166	3.6.1.-	In phosphorous-containing anhydrides.	\N	\N	\N	Starch and sucrose metabolism	Metabolism of Complex Carbohydrates	METABOLIC
101166	3.6.1.-	In phosphorous-containing anhydrides.	\N	\N	\N	Folate biosynthesis	Metabolism of Cofactors and Vitamins	METABOLIC
101279	1.1.-.-	Acting on the CH-OH group of donors.	\N	\N	\N	Benzoate degradation via CoA ligation	Biodegradation of Xenobiotics	METABOLIC
101279	1.1.-.-	Acting on the CH-OH group of donors.	\N	\N	\N	Ethylbenzene degradation	Biodegradation of Xenobiotics	METABOLIC
103037	1.2.1.31	Aminoadipate-semialdehyde dehydrogenase.	L-2-aminoadipate 6-semialdehyde + NADP(+) + H(2)O = L-2-aminoadipate + NADPH.	\N	\N	Lysine biosynthesis	Amino Acid Metabolism	METABOLIC
103037	1.2.1.31	Aminoadipate-semialdehyde dehydrogenase.	L-2-aminoadipate 6-semialdehyde + NADP(+) + H(2)O = L-2-aminoadipate + NADPH.	\N	\N	Lysine degradation	Amino Acid Metabolism	METABOLIC
104072	2.1.1.1	Nicotinamide N-methyltransferase.	S-adenosyl-L-methionine + nicotinamide = S-adenosyl-L-homocysteine + 1-methylnicotinamide.	\N	\N	Nicotinate and nicotinamide metabolism	Metabolism of Cofactors and Vitamins	METABOLIC
105454	2.5.1.21	Farnesyl-diphosphate farnesyltransferase.	2 farnesyl diphosphate = diphosphate + presqualene diphosphate.	\N	\N	Sterol biosynthesis	Lipid Metabolism	METABOLIC
105454	2.5.1.21	Farnesyl-diphosphate farnesyltransferase.	2 farnesyl diphosphate = diphosphate + presqualene diphosphate.	\N	\N	Terpenoid biosynthesis	Biosynthesis of Secondary Metabolites	METABOLIC
106207	1.14.14.1	Unspecific monooxygenase.	RH + reduced flavoprotein + O(2) = ROH + oxidized flavoprotein + H(2)O.	Heme-thiolate.	\N	Tryptophan metabolism	Amino Acid Metabolism	METABOLIC
106207	1.14.14.1	Unspecific monooxygenase.	RH + reduced flavoprotein + O(2) = ROH + oxidized flavoprotein + H(2)O.	Heme-thiolate.	\N	Fatty acid metabolism	Lipid Metabolism	METABOLIC
106207	1.14.14.1	Unspecific monooxygenase.	RH + reduced flavoprotein + O(2) = ROH + oxidized flavoprotein + H(2)O.	Heme-thiolate.	\N	gamma-Hexachlorocyclohexane degradation	Biodegradation of Xenobiotics	METABOLIC
107085	2.1.1.77	Protein-L-isoaspartate(D-aspartate) O-methyltransferase.	S-adenosyl-L-methionine + protein L-beta-aspartate = S-adenosyl-L- homocysteine + protein L-beta-aspartate methyl ester.	\N	\N	\N	\N	\N
108100	1.14.19.-	With oxidation of a pair of donors resulting in the reduction	\N	\N	\N	\N	\N	\N
108293	1.14.11.13	Gibberellin 2-beta-dioxygenase.	Gibberellin 1 + 2-oxoglutarate + O(2) = 2-beta-hydroxygibberellin 1 + succinate + CO(2).	\N	\N	\N	\N	\N
109382	1.13.11.5	Homogentisate 1,2-dioxygenase.	Homogentisate + O(2) = 4-maleylacetoacetate.	Iron.	Alkaptonuria; MIM:203500.	Styrene degradation	Biodegradation of Xenobiotics	METABOLIC
109382	1.13.11.5	Homogentisate 1,2-dioxygenase.	Homogentisate + O(2) = 4-maleylacetoacetate.	Iron.	Alkaptonuria; MIM:203500.	Tyrosine metabolism	Amino Acid Metabolism	METABOLIC
109386	1.13.11.5	Homogentisate 1,2-dioxygenase.	Homogentisate + O(2) = 4-maleylacetoacetate.	Iron.	Alkaptonuria; MIM:203500.	Styrene degradation	Biodegradation of Xenobiotics	METABOLIC
109386	1.13.11.5	Homogentisate 1,2-dioxygenase.	Homogentisate + O(2) = 4-maleylacetoacetate.	Iron.	Alkaptonuria; MIM:203500.	Tyrosine metabolism	Amino Acid Metabolism	METABOLIC
110421	3.4.19.12	Ubiquitinyl hydrolase 1.	Thiol-dependent hydrolysis of ester, thiolester, amide, peptide and isopeptide bonds formed by the C-terminal Gly of ubiquitin (a 76-residue protein attached to proteins as an intracellular targeting signal).	\N	\N	\N	\N	\N
110472	6.3.2.19	Ubiquitin--protein ligase.	ATP + ubiquitin + protein lysine = AMP + diphosphate + protein N-ubiquityllysine.	\N	\N	\N	\N	\N
110498	6.2.1.-	Acid--thiol ligases.	\N	\N	\N	Ethylbenzene degradation	Biodegradation of Xenobiotics	METABOLIC
110498	6.2.1.-	Acid--thiol ligases.	\N	\N	\N	Propanoate metabolism	Carbohydrate Metabolism	METABOLIC
111421	1.2.1.31	Aminoadipate-semialdehyde dehydrogenase.	L-2-aminoadipate 6-semialdehyde + NADP(+) + H(2)O = L-2-aminoadipate + NADPH.	\N	\N	Lysine biosynthesis	Amino Acid Metabolism	METABOLIC
111421	1.2.1.31	Aminoadipate-semialdehyde dehydrogenase.	L-2-aminoadipate 6-semialdehyde + NADP(+) + H(2)O = L-2-aminoadipate + NADPH.	\N	\N	Lysine degradation	Amino Acid Metabolism	METABOLIC
113068	1.14.13.12	Benzoate 4-monooxygenase.	Benzoate + NADPH + O(2) = 4-hydroxybenzoate + NADP(+) + H(2)O.	Iron; Tetrahydropteridine.	\N	Benzoate degradation via CoA ligation	Biodegradation of Xenobiotics	METABOLIC
113308	1.4.3.3	D-amino acid oxidase.	A D-amino acid + H(2)O + O(2) = a 2-oxo acid + NH(3) + H(2)O(2).	FAD.	\N	Arginine and proline metabolism	Amino Acid Metabolism	METABOLIC
113308	1.4.3.3	D-amino acid oxidase.	A D-amino acid + H(2)O + O(2) = a 2-oxo acid + NH(3) + H(2)O(2).	FAD.	\N	Glycine, serine and threonine metabolism	Amino Acid Metabolism	METABOLIC
113308	1.4.3.3	D-amino acid oxidase.	A D-amino acid + H(2)O + O(2) = a 2-oxo acid + NH(3) + H(2)O(2).	FAD.	\N	D-Arginine and D-ornithine metabolism	Metabolism of Other Amino Acids	METABOLIC
113971	3.1.3.-	Phosphoric monoester hydrolases.	\N	\N	\N	Vitamin B6 metabolism	Metabolism of Cofactors and Vitamins	METABOLIC
113971	3.1.3.-	Phosphoric monoester hydrolases.	\N	\N	\N	Porphyrin and chlorophyll metabolism	Metabolism of Cofactors and Vitamins	METABOLIC
113971	3.1.3.-	Phosphoric monoester hydrolases.	\N	\N	\N	Nicotinate and nicotinamide metabolism	Metabolism of Cofactors and Vitamins	METABOLIC
113971	3.1.3.-	Phosphoric monoester hydrolases.	\N	\N	\N	Thiamine metabolism	Metabolism of Cofactors and Vitamins	METABOLIC
113971	3.1.3.-	Phosphoric monoester hydrolases.	\N	\N	\N	Aminosugars metabolism	Metabolism of Complex Carbohydrates	METABOLIC
113971	3.1.3.-	Phosphoric monoester hydrolases.	\N	\N	\N	Riboflavin metabolism	Metabolism of Cofactors and Vitamins	METABOLIC
113989	6.3.2.19	Ubiquitin--protein ligase.	ATP + ubiquitin + protein lysine = AMP + diphosphate + protein N-ubiquityllysine.	\N	\N	\N	\N	\N
114761	3.1.3.-	Phosphoric monoester hydrolases.	\N	\N	\N	Vitamin B6 metabolism	Metabolism of Cofactors and Vitamins	METABOLIC
114761	3.1.3.-	Phosphoric monoester hydrolases.	\N	\N	\N	Porphyrin and chlorophyll metabolism	Metabolism of Cofactors and Vitamins	METABOLIC
114761	3.1.3.-	Phosphoric monoester hydrolases.	\N	\N	\N	Nicotinate and nicotinamide metabolism	Metabolism of Cofactors and Vitamins	METABOLIC
114761	3.1.3.-	Phosphoric monoester hydrolases.	\N	\N	\N	Thiamine metabolism	Metabolism of Cofactors and Vitamins	METABOLIC
114761	3.1.3.-	Phosphoric monoester hydrolases.	\N	\N	\N	Aminosugars metabolism	Metabolism of Complex Carbohydrates	METABOLIC
114761	3.1.3.-	Phosphoric monoester hydrolases.	\N	\N	\N	Riboflavin metabolism	Metabolism of Cofactors and Vitamins	METABOLIC
114974	3.2.1.4	Cellulase.	Endohydrolysis of 1,4-beta-D-glucosidic linkages in cellulose.	\N	\N	Starch and sucrose metabolism	Metabolism of Complex Carbohydrates	METABOLIC
124646	3.6.4.-	Acting on acid anhydrides; involved in cellular and	\N	\N	\N	\N	\N	\N
124916	2.5.1.18	Glutathione transferase.	RX + glutathione = HX + R-S-glutathione.	\N	\N	Glutathione metabolism	Metabolism of Other Amino Acids	METABOLIC
134594	2.3.3.1	Citrate (si)-synthase.	\N	Citrate + CoA = acetyl-CoA + H(2)O + oxaloacetate.	\N	\N	\N	\N
136226	2.7.7.48	RNA-directed RNA polymerase.	N nucleoside triphosphate = N diphosphate + {RNA}(N).	\N	\N	Purine metabolism	Nucleotide Metabolism	METABOLIC
136235	3.6.4.-	Acting on acid anhydrides; involved in cellular and	\N	\N	\N	\N	\N	\N
137236	5.3.2.1	Phenylpyruvate tautomerase.	Keto-phenylpyruvate = enol-phenylpyruvate.	\N	\N	Phenylalanine metabolism	Amino Acid Metabolism	METABOLIC
137236	5.3.2.1	Phenylpyruvate tautomerase.	Keto-phenylpyruvate = enol-phenylpyruvate.	\N	\N	Tyrosine metabolism	Amino Acid Metabolism	METABOLIC
137338	2.3.1.48	Histone acetyltransferase.	Acetyl-CoA + histone = CoA + acetyl-histone.	\N	\N	\N	\N	\N
138135	1.3.5.1	Succinate dehydrogenase (ubiquinone).	Succinate + ubiquinone = fumarate + ubiquinol.	FAD; Iron-sulfur.	\N	Citrate cycle (TCA cycle)	Carbohydrate Metabolism	METABOLIC
138135	1.3.5.1	Succinate dehydrogenase (ubiquinone).	Succinate + ubiquinone = fumarate + ubiquinol.	FAD; Iron-sulfur.	\N	Oxidative phosphorylation	Energy Metabolism	METABOLIC
138378	1.1.1.-	With NAD(+) or NADP(+) as acceptor.	\N	\N	\N	Bile acid biosynthesis	Lipid Metabolism	METABOLIC
138378	1.1.1.-	With NAD(+) or NADP(+) as acceptor.	\N	\N	\N	Vitamin B6 metabolism	Metabolism of Cofactors and Vitamins	METABOLIC
138378	1.1.1.-	With NAD(+) or NADP(+) as acceptor.	\N	\N	\N	Glycine, serine and threonine metabolism	Amino Acid Metabolism	METABOLIC
138378	1.1.1.-	With NAD(+) or NADP(+) as acceptor.	\N	\N	\N	Butanoate metabolism	Carbohydrate Metabolism	METABOLIC
138378	1.1.1.-	With NAD(+) or NADP(+) as acceptor.	\N	\N	\N	Fructose and mannose metabolism	Carbohydrate Metabolism	METABOLIC
138378	1.1.1.-	With NAD(+) or NADP(+) as acceptor.	\N	\N	\N	Galactose metabolism	Carbohydrate Metabolism	METABOLIC
138378	1.1.1.-	With NAD(+) or NADP(+) as acceptor.	\N	\N	\N	Lysine degradation	Amino Acid Metabolism	METABOLIC
138378	1.1.1.-	With NAD(+) or NADP(+) as acceptor.	\N	\N	\N	Nucleotide sugars metabolism	Nucleotide Metabolism	METABOLIC
138378	1.1.1.-	With NAD(+) or NADP(+) as acceptor.	\N	\N	\N	Ascorbate and aldarate metabolism	Carbohydrate Metabolism	METABOLIC
138378	1.1.1.-	With NAD(+) or NADP(+) as acceptor.	\N	\N	\N	Tetrachloroethene degradation	Biodegradation of Xenobiotics	METABOLIC
138378	1.1.1.-	With NAD(+) or NADP(+) as acceptor.	\N	\N	\N	Benzoate degradation via CoA ligation	Biodegradation of Xenobiotics	METABOLIC
138378	1.1.1.-	With NAD(+) or NADP(+) as acceptor.	\N	\N	\N	Glycerolipid metabolism	Metabolism of Complex Lipids	METABOLIC
138403	4.1.1.36	Phosphopantothenoylcysteine decarboxylase.	N-((R)-4-phosphopantothenoyl)-L-cysteine = pantotheine 4'-phosphate + CO(2).	Pyruvate.	\N	Pantothenate and CoA biosynthesis	Metabolism of Cofactors and Vitamins	METABOLIC
138414	6.3.2.19	Ubiquitin--protein ligase.	ATP + ubiquitin + protein lysine = AMP + diphosphate + protein N-ubiquityllysine.	\N	\N	\N	\N	\N
139766	2.7.2.3	Phosphoglycerate kinase.	ATP + 3-phospho-D-glycerate = ADP + 3-phospho-D-glyceroyl phosphate.	\N	Hemolytic anemia due to phosphoglycerate kinase deficiency; MIM:311800.	Carbon fixation	Energy Metabolism	METABOLIC
139766	2.7.2.3	Phosphoglycerate kinase.	ATP + 3-phospho-D-glycerate = ADP + 3-phospho-D-glyceroyl phosphate.	\N	Hemolytic anemia due to phosphoglycerate kinase deficiency; MIM:311800.	Glycolysis / Gluconeogenesis	Carbohydrate Metabolism	METABOLIC
139831	3.6.1.13	ADP-ribose pyrophosphatase.	ADP-ribose + H(2)O = AMP + D-ribose 5-phosphate.	\N	\N	Purine metabolism	Nucleotide Metabolism	METABOLIC
141956	1.13.12.-	With incorporation of one atom of oxygen.	\N	\N	\N	Nitrogen metabolism	Energy Metabolism	METABOLIC
141956	1.13.12.-	With incorporation of one atom of oxygen.	\N	\N	\N	Ubiquinone biosynthesis	Metabolism of Cofactors and Vitamins	METABOLIC
141956	1.13.12.-	With incorporation of one atom of oxygen.	\N	\N	\N	Tyrosine metabolism	Amino Acid Metabolism	METABOLIC
142211	3.-.-.-	Hydrolases.	\N	\N	\N	\N	\N	\N
142696	1.14.14.1	Unspecific monooxygenase.	RH + reduced flavoprotein + O(2) = ROH + oxidized flavoprotein + H(2)O.	Heme-thiolate.	\N	Tryptophan metabolism	Amino Acid Metabolism	METABOLIC
142696	1.14.14.1	Unspecific monooxygenase.	RH + reduced flavoprotein + O(2) = ROH + oxidized flavoprotein + H(2)O.	Heme-thiolate.	\N	Fatty acid metabolism	Lipid Metabolism	METABOLIC
142696	1.14.14.1	Unspecific monooxygenase.	RH + reduced flavoprotein + O(2) = ROH + oxidized flavoprotein + H(2)O.	Heme-thiolate.	\N	gamma-Hexachlorocyclohexane degradation	Biodegradation of Xenobiotics	METABOLIC
142908	1.5.1.2	Pyrroline-5-carboxylate reductase.	L-proline + NAD(P)(+) = 1-pyrroline-5-carboxylate + NAD(P)H.	\N	\N	Urea cycle and metabolism of amino groups	Amino Acid Metabolism	METABOLIC
142908	1.5.1.2	Pyrroline-5-carboxylate reductase.	L-proline + NAD(P)(+) = 1-pyrroline-5-carboxylate + NAD(P)H.	\N	\N	Arginine and proline metabolism	Amino Acid Metabolism	METABOLIC
143169	2.4.1.183	Alpha-1,3-glucan synthase.	UDP-glucose + {alpha-D-glucosyl-(1,3)}(N) = UDP + {alpha-D-glucosyl- (1,3)}(N+1).	\N	\N	\N	\N	\N
143483	2.4.1.-	Hexosyltransferases.	\N	\N	\N	O-Glycans biosynthesis	Metabolism of Complex Carbohydrates	METABOLIC
143483	2.4.1.-	Hexosyltransferases.	\N	\N	\N	Fructose and mannose metabolism	Carbohydrate Metabolism	METABOLIC
143483	2.4.1.-	Hexosyltransferases.	\N	\N	\N	Peptidoglycan biosynthesis	Metabolism of Complex Carbohydrates	METABOLIC
143483	2.4.1.-	Hexosyltransferases.	\N	\N	\N	Sphingoglycolipid metabolism	Metabolism of Complex Lipids	METABOLIC
143483	2.4.1.-	Hexosyltransferases.	\N	\N	\N	Blood group glycolipid biosynthesis - lact series	Metabolism of Complex Lipids	METABOLIC
143483	2.4.1.-	Hexosyltransferases.	\N	\N	\N	Blood group glycolipid biosynthesis - neolact series	Metabolism of Complex Lipids	METABOLIC
143483	2.4.1.-	Hexosyltransferases.	\N	\N	\N	Glycerolipid metabolism	Metabolism of Complex Lipids	METABOLIC
143483	2.4.1.-	Hexosyltransferases.	\N	\N	\N	Globoside metabolism	Metabolism of Complex Lipids	METABOLIC
143483	2.4.1.-	Hexosyltransferases.	\N	\N	\N	Chondroitin / heparan sulfate biosynthesis	Metabolism of Complex Carbohydrates	METABOLIC
143483	2.4.1.-	Hexosyltransferases.	\N	\N	\N	Keratan sulfate biosynthesis	Metabolism of Complex Carbohydrates	METABOLIC
143483	2.4.1.-	Hexosyltransferases.	\N	\N	\N	N-Glycans biosynthesis	Metabolism of Complex Carbohydrates	METABOLIC
146323	3.1.3.5	5'-nucleotidase.	A 5'-ribonucleotide + H(2)O = a ribonucleoside + phosphate.	\N	\N	Purine metabolism	Nucleotide Metabolism	METABOLIC
146323	3.1.3.5	5'-nucleotidase.	A 5'-ribonucleotide + H(2)O = a ribonucleoside + phosphate.	\N	\N	Nicotinate and nicotinamide metabolism	Metabolism of Cofactors and Vitamins	METABOLIC
146323	3.1.3.5	5'-nucleotidase.	A 5'-ribonucleotide + H(2)O = a ribonucleoside + phosphate.	\N	\N	Pyrimidine metabolism	Nucleotide Metabolism	METABOLIC
147567	3.1.1.-	Carboxylic ester hydrolases.	\N	\N	\N	2,4-Dichlorobenzoate degradation	Biodegradation of Xenobiotics	METABOLIC
147567	3.1.1.-	Carboxylic ester hydrolases.	\N	\N	\N	Pentose and glucuronate interconversions	Carbohydrate Metabolism	METABOLIC
147567	3.1.1.-	Carboxylic ester hydrolases.	\N	\N	\N	Butanoate metabolism	Carbohydrate Metabolism	METABOLIC
147983	6.1.1.20	Phenylalanine--tRNA ligase.	ATP + L-phenylalanine + tRNA(Phe) = AMP + diphosphate + L-phenylalanyl-tRNA(Phe).	\N	\N	Aminoacyl-tRNA biosynthesis	TRANSLATION	REGULATORY
147983	6.1.1.20	Phenylalanine--tRNA ligase.	ATP + L-phenylalanine + tRNA(Phe) = AMP + diphosphate + L-phenylalanyl-tRNA(Phe).	\N	\N	Phenylalanine, tyrosine and tryptophan biosynthesis	Amino Acid Metabolism	METABOLIC
148364	2.7.7.3	Pantetheine-phosphate adenylyltransferase.	ATP + pantetheine 4'-phosphate = diphosphate + dephospho-CoA.	\N	\N	Pantothenate and CoA biosynthesis	Metabolism of Cofactors and Vitamins	METABOLIC
149307	6.3.1.2	Glutamate--ammonia ligase.	ATP + L-glutamate + NH(3) = ADP + phosphate + L-glutamine.	\N	\N	Peptidoglycan biosynthesis	Metabolism of Complex Carbohydrates	METABOLIC
149307	6.3.1.2	Glutamate--ammonia ligase.	ATP + L-glutamate + NH(3) = ADP + phosphate + L-glutamine.	\N	\N	Nitrogen metabolism	Energy Metabolism	METABOLIC
149307	6.3.1.2	Glutamate--ammonia ligase.	ATP + L-glutamate + NH(3) = ADP + phosphate + L-glutamine.	\N	\N	Glutamate metabolism	Amino Acid Metabolism	METABOLIC
149670	3.1.4.37	2',3'-cyclic nucleotide 3'-phosphodiesterase.	Nucleoside 2',3'-cyclic phosphate + H(2)O = nucleoside 2'-phosphate.	\N	\N	\N	\N	\N
149692	3.5.4.4	Adenosine deaminase.	Adenosine + H(2)O = inosine + NH(3).	\N	Severe combined immunodeficiency (SCID); MIM:102700.	Purine metabolism	Nucleotide Metabolism	METABOLIC
151201	2.1.1.-	Methyltransferases.	\N	\N	\N	Androgen and estrogen metabolism	Lipid Metabolism	METABOLIC
151201	2.1.1.-	Methyltransferases.	\N	\N	\N	Aminophosphonate metabolism	Metabolism of Other Amino Acids	METABOLIC
151201	2.1.1.-	Methyltransferases.	\N	\N	\N	Porphyrin and chlorophyll metabolism	Metabolism of Cofactors and Vitamins	METABOLIC
151201	2.1.1.-	Methyltransferases.	\N	\N	\N	Ubiquinone biosynthesis	Metabolism of Cofactors and Vitamins	METABOLIC
151201	2.1.1.-	Methyltransferases.	\N	\N	\N	Histidine metabolism	Amino Acid Metabolism	METABOLIC
151201	2.1.1.-	Methyltransferases.	\N	\N	\N	Selenoamino acid metabolism	Metabolism of Other Amino Acids	METABOLIC
151201	2.1.1.-	Methyltransferases.	\N	\N	\N	Tryptophan metabolism	Amino Acid Metabolism	METABOLIC
151201	2.1.1.-	Methyltransferases.	\N	\N	\N	Tyrosine metabolism	Amino Acid Metabolism	METABOLIC
152340	3.6.4.-	Acting on acid anhydrides; involved in cellular and	\N	\N	\N	\N	\N	\N
153079	1.2.4.4	3-methyl-2-oxobutanoate dehydrogenase (lipoamide).	3-methyl-2-oxobutanoate + lipoamide = S-(2-methylpropanoyl)dihydrolipoamide + CO(2).	Thiamine pyrophosphate.	Maple syrup urine disease; MIM:248600.	Valine, leucine and isoleucine degradation	Amino Acid Metabolism	METABOLIC
153807	6.3.4.4	Adenylosuccinate synthase.	GTP + IMP + L-aspartate = GDP + phosphate + adenylosuccinate.	\N	\N	Purine metabolism	Nucleotide Metabolism	METABOLIC
153807	6.3.4.4	Adenylosuccinate synthase.	GTP + IMP + L-aspartate = GDP + phosphate + adenylosuccinate.	\N	\N	Alanine and aspartate metabolism	Amino Acid Metabolism	METABOLIC
154938	3.4.23.25	Saccharopepsin.	Hydrolysis of proteins with broad specificity for peptide bonds. Cleaves -Leu-Leu-|-Val-Tyr- bond in a synthetic substrate. Does not act on esters of Tyr or Arg.	\N	\N	\N	\N	\N
156014	1.13.11.1	Catechol 1,2-dioxygenase.	Catechol + O(2) = cis,cis-muconate.	Iron.	\N	1,4-Dichlorobenzene degradation	Biodegradation of Xenobiotics	METABOLIC
156014	1.13.11.1	Catechol 1,2-dioxygenase.	Catechol + O(2) = cis,cis-muconate.	Iron.	\N	Benzoate degradation via hydroxylation	Biodegradation of Xenobiotics	METABOLIC
156014	1.13.11.1	Catechol 1,2-dioxygenase.	Catechol + O(2) = cis,cis-muconate.	Iron.	\N	Carbazole degradation	Biodegradation of Xenobiotics	METABOLIC
156014	1.13.11.1	Catechol 1,2-dioxygenase.	Catechol + O(2) = cis,cis-muconate.	Iron.	\N	Toluene and xylene degradation	Biodegradation of Xenobiotics	METABOLIC
156330	3.2.1.21	Beta-glucosidase.	Hydrolysis of terminal, non-reducing beta-D-glucose residues with release of beta-D-glucose.	\N	\N	Starch and sucrose metabolism	Metabolism of Complex Carbohydrates	METABOLIC
156330	3.2.1.21	Beta-glucosidase.	Hydrolysis of terminal, non-reducing beta-D-glucose residues with release of beta-D-glucose.	\N	\N	Cyanoamino acid metabolism	Metabolism of Other Amino Acids	METABOLIC
156330	3.2.1.21	Beta-glucosidase.	Hydrolysis of terminal, non-reducing beta-D-glucose residues with release of beta-D-glucose.	\N	\N	Flavonoids, stilbene and lignin biosynthesis	Biosynthesis of Secondary Metabolites	METABOLIC
158412	1.14.13.1	Salicylate 1-monooxygenase.	Salicylate + NADH + O(2) = catechol + NAD(+) + H(2)O + CO(2).	FAD.	\N	Fluorene degradation	Biodegradation of Xenobiotics	METABOLIC
158412	1.14.13.1	Salicylate 1-monooxygenase.	Salicylate + NADH + O(2) = catechol + NAD(+) + H(2)O + CO(2).	FAD.	\N	Nitorobenzene degradation	Biodegradation of Xenobiotics	METABOLIC
158526	3.4.16.5	Carboxypeptidase C.	Release of a C-terminal amino acid with a broad specificity.	\N	\N	\N	\N	\N
163682	4.2.2.2	Pectate lyase.	Eliminative cleavage of pectate to give oligosaccharides with 4-deoxy- alpha-D-gluc-4-enuronosyl groups at their non-reducing ends.	\N	\N	Pentose and glucuronate interconversions	Carbohydrate Metabolism	METABOLIC
164298	3.6.1.22	NAD+ pyrophosphatase.	NAD(+) + H(2)O = AMP + NMN.	\N	\N	Nicotinate and nicotinamide metabolism	Metabolism of Cofactors and Vitamins	METABOLIC
166060	1.1.1.2	Alcohol dehydrogenase (NADP+).	An alcohol + NADP(+) = an aldehyde + NADPH.	Zinc.	\N	Caprolactam degradation	Biodegradation of Xenobiotics	METABOLIC
166060	1.1.1.2	Alcohol dehydrogenase (NADP+).	An alcohol + NADP(+) = an aldehyde + NADPH.	Zinc.	\N	Glycerolipid metabolism	Metabolism of Complex Lipids	METABOLIC
166060	1.1.1.2	Alcohol dehydrogenase (NADP+).	An alcohol + NADP(+) = an aldehyde + NADPH.	Zinc.	\N	Pentose and glucuronate interconversions	Carbohydrate Metabolism	METABOLIC
166060	1.1.1.2	Alcohol dehydrogenase (NADP+).	An alcohol + NADP(+) = an aldehyde + NADPH.	Zinc.	\N	Glycolysis / Gluconeogenesis	Carbohydrate Metabolism	METABOLIC
166122	2.7.1.12	Gluconokinase.	ATP + D-gluconate = ADP + 6-phospho-D-gluconate.	\N	\N	Pentose phosphate pathway	Carbohydrate Metabolism	METABOLIC
167118	6.3.2.2	Glutamate--cysteine ligase.	ATP + L-glutamate + L-cysteine = ADP + phosphate + gamma-L- glutamyl-L-cysteine.	\N	Hemolytic anemia due to gamma-glutamylcysteine synthetase; MIM:230450.	Glutamate metabolism	Amino Acid Metabolism	METABOLIC
167118	6.3.2.2	Glutamate--cysteine ligase.	ATP + L-glutamate + L-cysteine = ADP + phosphate + gamma-L- glutamyl-L-cysteine.	\N	Hemolytic anemia due to gamma-glutamylcysteine synthetase; MIM:230450.	Glutathione metabolism	Metabolism of Other Amino Acids	METABOLIC
167858	1.14.14.1	Unspecific monooxygenase.	RH + reduced flavoprotein + O(2) = ROH + oxidized flavoprotein + H(2)O.	Heme-thiolate.	\N	Tryptophan metabolism	Amino Acid Metabolism	METABOLIC
167858	1.14.14.1	Unspecific monooxygenase.	RH + reduced flavoprotein + O(2) = ROH + oxidized flavoprotein + H(2)O.	Heme-thiolate.	\N	Fatty acid metabolism	Lipid Metabolism	METABOLIC
167858	1.14.14.1	Unspecific monooxygenase.	RH + reduced flavoprotein + O(2) = ROH + oxidized flavoprotein + H(2)O.	Heme-thiolate.	\N	gamma-Hexachlorocyclohexane degradation	Biodegradation of Xenobiotics	METABOLIC
168314	5.99.1.2	DNA topoisomerase.	ATP-independent breakage of single-stranded DNA, followed by passage and rejoining.	\N	\N	\N	\N	\N
169066	1.1.1.101	Acylglycerone-phosphate reductase.	1-palmitoylglycerol 3-phosphate + NADP(+) = palmitoylglycerone phosphate + NADPH.	\N	\N	\N	\N	\N
169546	6.1.1.1	Tyrosine--tRNA ligase.	ATP + L-tyrosine + tRNA(Tyr) = AMP + diphosphate + L-tyrosyl-tRNA(Tyr).	\N	\N	Phenylalanine, tyrosine and tryptophan biosynthesis	Amino Acid Metabolism	METABOLIC
169546	6.1.1.1	Tyrosine--tRNA ligase.	ATP + L-tyrosine + tRNA(Tyr) = AMP + diphosphate + L-tyrosyl-tRNA(Tyr).	\N	\N	Aminoacyl-tRNA biosynthesis	TRANSLATION	REGULATORY
170539	1.14.11.18	Phytanoyl-CoA dioxygenase.	Phytanoyl-CoA + 2-oxoglutarate + O(2) = 2-hydroxyphytanoyl-CoA + succinate + CO(2).	2-oxoglutarate; Fe(II); Ascorbate.	Refsum disease; MIM:266500.	\N	\N	\N
172751	3.4.23.25	Saccharopepsin.	Hydrolysis of proteins with broad specificity for peptide bonds. Cleaves -Leu-Leu-|-Val-Tyr- bond in a synthetic substrate. Does not act on esters of Tyr or Arg.	\N	\N	\N	\N	\N
174058	2.7.4.2	Phosphomevalonate kinase.	ATP + (R)-5-phosphomevalonate = ADP + (R)-5-diphosphomevalonate.	\N	\N	Sterol biosynthesis	Lipid Metabolism	METABOLIC
175672	3.6.3.44	Xenobiotic-transporting ATPase.	ATP + H(2)O + xenobiotic(In) = ADP + phosphate + xenobiotic(Out).	\N	\N	\N	\N	\N
176166	2.4.1.-	Hexosyltransferases.	\N	\N	\N	O-Glycans biosynthesis	Metabolism of Complex Carbohydrates	METABOLIC
176166	2.4.1.-	Hexosyltransferases.	\N	\N	\N	Fructose and mannose metabolism	Carbohydrate Metabolism	METABOLIC
176166	2.4.1.-	Hexosyltransferases.	\N	\N	\N	Peptidoglycan biosynthesis	Metabolism of Complex Carbohydrates	METABOLIC
176166	2.4.1.-	Hexosyltransferases.	\N	\N	\N	Sphingoglycolipid metabolism	Metabolism of Complex Lipids	METABOLIC
176166	2.4.1.-	Hexosyltransferases.	\N	\N	\N	Blood group glycolipid biosynthesis - lact series	Metabolism of Complex Lipids	METABOLIC
176166	2.4.1.-	Hexosyltransferases.	\N	\N	\N	Blood group glycolipid biosynthesis - neolact series	Metabolism of Complex Lipids	METABOLIC
176166	2.4.1.-	Hexosyltransferases.	\N	\N	\N	Glycerolipid metabolism	Metabolism of Complex Lipids	METABOLIC
176166	2.4.1.-	Hexosyltransferases.	\N	\N	\N	Globoside metabolism	Metabolism of Complex Lipids	METABOLIC
176166	2.4.1.-	Hexosyltransferases.	\N	\N	\N	Chondroitin / heparan sulfate biosynthesis	Metabolism of Complex Carbohydrates	METABOLIC
176166	2.4.1.-	Hexosyltransferases.	\N	\N	\N	Keratan sulfate biosynthesis	Metabolism of Complex Carbohydrates	METABOLIC
176166	2.4.1.-	Hexosyltransferases.	\N	\N	\N	N-Glycans biosynthesis	Metabolism of Complex Carbohydrates	METABOLIC
176693	1.14.13.1	Salicylate 1-monooxygenase.	Salicylate + NADH + O(2) = catechol + NAD(+) + H(2)O + CO(2).	FAD.	\N	Fluorene degradation	Biodegradation of Xenobiotics	METABOLIC
176693	1.14.13.1	Salicylate 1-monooxygenase.	Salicylate + NADH + O(2) = catechol + NAD(+) + H(2)O + CO(2).	FAD.	\N	Nitorobenzene degradation	Biodegradation of Xenobiotics	METABOLIC
178017	1.14.11.1	Gamma-butyrobetaine,2-oxoglutarate dioxygenase.	4-trimethylammoniobutanoate + 2-oxoglutarate + O(2) = 3-hydroxy-4-trimethylammoniobutanoate + succinate + CO(2).	Iron; Ascorbate.	\N	Lysine degradation	Amino Acid Metabolism	METABOLIC
178648	1.2.1.2	Formate dehydrogenase.	Formate + NAD(+) = CO(2) + NADH.	\N	\N	Glyoxylate and dicarboxylate metabolism	Carbohydrate Metabolism	METABOLIC
178648	1.2.1.2	Formate dehydrogenase.	Formate + NAD(+) = CO(2) + NADH.	\N	\N	Methane metabolism	Energy Metabolism	METABOLIC
178755	1.1.1.65	Pyridoxine 4-dehydrogenase.	Pyridoxine + NADP(+) = pyridoxal + NADPH.	\N	\N	Vitamin B6 metabolism	Metabolism of Cofactors and Vitamins	METABOLIC
178781	1.2.1.2	Formate dehydrogenase.	Formate + NAD(+) = CO(2) + NADH.	\N	\N	Glyoxylate and dicarboxylate metabolism	Carbohydrate Metabolism	METABOLIC
178781	1.2.1.2	Formate dehydrogenase.	Formate + NAD(+) = CO(2) + NADH.	\N	\N	Methane metabolism	Energy Metabolism	METABOLIC
179361	3.5.3.4	Allantoicase.	Allantoate + H(2)O = (-)-ureidoglycolate + urea.	\N	\N	Purine metabolism	Nucleotide Metabolism	METABOLIC
180633	1.3.3.6	Acyl-CoA oxidase.	Acyl-CoA + O(2) = trans-2,3-dehydroacyl-CoA + H(2)O(2).	FAD.	\N	Fatty acid metabolism	Lipid Metabolism	METABOLIC
180837	1.3.3.6	Acyl-CoA oxidase.	Acyl-CoA + O(2) = trans-2,3-dehydroacyl-CoA + H(2)O(2).	FAD.	\N	Fatty acid metabolism	Lipid Metabolism	METABOLIC
184021	2.7.2.3	Phosphoglycerate kinase.	ATP + 3-phospho-D-glycerate = ADP + 3-phospho-D-glyceroyl phosphate.	\N	Hemolytic anemia due to phosphoglycerate kinase deficiency; MIM:311800.	Carbon fixation	Energy Metabolism	METABOLIC
184021	2.7.2.3	Phosphoglycerate kinase.	ATP + 3-phospho-D-glycerate = ADP + 3-phospho-D-glyceroyl phosphate.	\N	Hemolytic anemia due to phosphoglycerate kinase deficiency; MIM:311800.	Glycolysis / Gluconeogenesis	Carbohydrate Metabolism	METABOLIC
186676	3.6.1.19	Nucleoside-triphosphate pyrophosphatase.	A nucleoside triphosphate + H(2)O = a nucleotide + diphosphate.	\N	\N	Pyrimidine metabolism	Nucleotide Metabolism	METABOLIC
186676	3.6.1.19	Nucleoside-triphosphate pyrophosphatase.	A nucleoside triphosphate + H(2)O = a nucleotide + diphosphate.	\N	\N	Purine metabolism	Nucleotide Metabolism	METABOLIC
186873	3.4.23.18	Aspergillopepsin I.	Hydrolysis of proteins with broad specificity. Generally favors hydrophobic residues in P1 and P1', but also accepts Lys in P1, which leads to activation of trypsinogen. Does not clot milk.	\N	\N	\N	\N	\N
187427	2.1.1.-	Methyltransferases.	\N	\N	\N	Androgen and estrogen metabolism	Lipid Metabolism	METABOLIC
187427	2.1.1.-	Methyltransferases.	\N	\N	\N	Aminophosphonate metabolism	Metabolism of Other Amino Acids	METABOLIC
187427	2.1.1.-	Methyltransferases.	\N	\N	\N	Porphyrin and chlorophyll metabolism	Metabolism of Cofactors and Vitamins	METABOLIC
187427	2.1.1.-	Methyltransferases.	\N	\N	\N	Ubiquinone biosynthesis	Metabolism of Cofactors and Vitamins	METABOLIC
187427	2.1.1.-	Methyltransferases.	\N	\N	\N	Histidine metabolism	Amino Acid Metabolism	METABOLIC
187427	2.1.1.-	Methyltransferases.	\N	\N	\N	Selenoamino acid metabolism	Metabolism of Other Amino Acids	METABOLIC
187427	2.1.1.-	Methyltransferases.	\N	\N	\N	Tryptophan metabolism	Amino Acid Metabolism	METABOLIC
187427	2.1.1.-	Methyltransferases.	\N	\N	\N	Tyrosine metabolism	Amino Acid Metabolism	METABOLIC
190037	2.7.7.19	Polynucleotide adenylyltransferase.	N ATP + {nucleotide}(M) = N diphosphate + {nucleotide}(M+N).	\N	\N	\N	\N	\N
191242	1.5.1.15	Methylenetetrahydrofolate dehydrogenase (NAD+).	5,10-methylenetetrahydrofolate + NAD(+) = 5,10-methenyltetrahydrofolate + NADH.	\N	\N	One carbon pool by folate	Metabolism of Cofactors and Vitamins	METABOLIC
192617	3.1.3.43	[Pyruvate dehydrogenase (lipoamide)]-phosphatase.	[Pyruvate dehydrogenase (lipoamide)] phosphate + H(2)O = [pyruvate dehydrogenase (lipoamide)] + phosphate.	\N	\N	\N	\N	\N
192620	3.4.19.12	Ubiquitinyl hydrolase 1.	Thiol-dependent hydrolysis of ester, thiolester, amide, peptide and isopeptide bonds formed by the C-terminal Gly of ubiquitin (a 76-residue protein attached to proteins as an intracellular targeting signal).	\N	\N	\N	\N	\N
193545	1.14.11.-	With 2-oxoglutarate as one donor, and incorporation of one	\N	\N	\N	\N	\N	\N
193681	3.1.3.21	Glycerol-1-phosphatase.	Glycerol 1-phosphate + H(2)O = glycerol + phosphate.	\N	\N	Glycerolipid metabolism	Metabolism of Complex Lipids	METABOLIC
193939	2.4.2.19	Nicotinate-nucleotide pyrophosphorylase (carboxylating).	Nicotinate D-ribonucleotide + diphosphate + CO(2) = pyridine-2,3-dicarboxylate + 5-phospho-alpha-D-ribose 1-diphosphate.	\N	\N	Nicotinate and nicotinamide metabolism	Metabolism of Cofactors and Vitamins	METABOLIC
193942	4.1.1.45	Aminocarboxymuconate-semialdehyde decarboxylase.	2-amino-3-(3-oxoprop-2-enyl)-but-2-enedioate = 2-aminomuconate semialdehyde + CO(2).	\N	\N	Tryptophan metabolism	Amino Acid Metabolism	METABOLIC
194591	3.1.3.16	Serine/threonine specific protein phosphatase.	A phosphoprotein + H(2)O = a protein + phosphate.	\N	\N	\N	\N	\N
194747	2.3.1.24	Sphingosine N-acyltransferase.	Acyl-CoA + sphingosine = CoA + N-acylsphingosine.	\N	\N	Sphingoglycolipid metabolism	Metabolism of Complex Lipids	METABOLIC
194747	2.3.1.24	Sphingosine N-acyltransferase.	Acyl-CoA + sphingosine = CoA + N-acylsphingosine.	\N	\N	Sphingophospholipid biosynthesis	Metabolism of Complex Lipids	METABOLIC
195761	2.1.1.77	Protein-L-isoaspartate(D-aspartate) O-methyltransferase.	S-adenosyl-L-methionine + protein L-beta-aspartate = S-adenosyl-L- homocysteine + protein L-beta-aspartate methyl ester.	\N	\N	\N	\N	\N
196722	1.1.1.41	Isocitrate dehydrogenase (NAD+).	Isocitrate + NAD(+) = 2-oxoglutarate + CO(2) + NADH.	\N	\N	Citrate cycle (TCA cycle)	Carbohydrate Metabolism	METABOLIC
196822	3.1.-.-	Acting on ester bonds.	\N	\N	\N	\N	\N	\N
199739	2.4.2.9	Uracil phosphoribosyltransferase.	UMP + diphosphate = uracil + 5-phospho-alpha-D-ribose 1-diphosphate.	\N	\N	Pyrimidine metabolism	Nucleotide Metabolism	METABOLIC
199758	1.8.1.2	Sulfite reductase (NADPH).	H(2)S + 3 NADP(+) + 3 H(2)O = sulfite + 3 NADPH.	FAD; FMN; Heme.	\N	Selenoamino acid metabolism	Metabolism of Other Amino Acids	METABOLIC
199758	1.8.1.2	Sulfite reductase (NADPH).	H(2)S + 3 NADP(+) + 3 H(2)O = sulfite + 3 NADPH.	FAD; FMN; Heme.	\N	Sulfur metabolism	Energy Metabolism	METABOLIC
199794	1.14.11.-	With 2-oxoglutarate as one donor, and incorporation of one	\N	\N	\N	\N	\N	\N
200677	3.1.1.-	Carboxylic ester hydrolases.	\N	\N	\N	2,4-Dichlorobenzoate degradation	Biodegradation of Xenobiotics	METABOLIC
200677	3.1.1.-	Carboxylic ester hydrolases.	\N	\N	\N	Pentose and glucuronate interconversions	Carbohydrate Metabolism	METABOLIC
200677	3.1.1.-	Carboxylic ester hydrolases.	\N	\N	\N	Butanoate metabolism	Carbohydrate Metabolism	METABOLIC
201153	2.7.8.-	Transferases for other substituted phosphate groups.	\N	\N	\N	Aminophosphonate metabolism	Metabolism of Other Amino Acids	METABOLIC
201153	2.7.8.-	Transferases for other substituted phosphate groups.	\N	\N	\N	Glycerolipid metabolism	Metabolism of Complex Lipids	METABOLIC
201153	2.7.8.-	Transferases for other substituted phosphate groups.	\N	\N	\N	Sphingophospholipid biosynthesis	Metabolism of Complex Lipids	METABOLIC
201462	1.3.1.21	7-dehydrocholesterol reductase.	Cholesterol + NADP(+) = cholesta-5,7-dien-3-beta-ol + NADPH.	\N	\N	Sterol biosynthesis	Lipid Metabolism	METABOLIC
202489	3.1.26.-	Endoribonucleases producing 5'-phosphomonoesters.	\N	\N	\N	\N	\N	\N
203360	4.1.1.35	UDP-glucuronate decarboxylase.	UDP-D-glucuronate = UDP-D-xylose + CO(2).	NAD.	\N	Nucleotide sugars metabolism	Nucleotide Metabolism	METABOLIC
203360	4.1.1.35	UDP-glucuronate decarboxylase.	UDP-D-glucuronate = UDP-D-xylose + CO(2).	NAD.	\N	Starch and sucrose metabolism	Metabolism of Complex Carbohydrates	METABOLIC
203533	1.15.1.1	Superoxide dismutase.	2 peroxide radical + 2 H(+) = O(2) + H(2)O(2).	Copper and Zinc or Iron or Manganese.	\N	\N	\N	\N
205887	2.1.1.63	Methylated-DNA--[protein]-cysteine S-methyltransferase.	DNA (containing 6-O-methylguanine) + [protein]-L-cysteine = DNA (without 6-O-methylguanine) + protein S-methyl-L-cysteine.	\N	\N	\N	\N	\N
206115	1.11.1.5	Cytochrome-c peroxidase.	2 ferrocytochrome c + H(2)O(2) = 2 ferricytochrome c + 2 H(2)O.	Heme.	\N	\N	\N	\N
209286	5.2.1.8	Peptidylprolyl isomerase.	Peptidylproline (omega=180) = peptidylproline (omega=0).	\N	\N	\N	\N	\N
209359	2.3.3.1	Citrate (si)-synthase.	\N	Citrate + CoA = acetyl-CoA + H(2)O + oxaloacetate.	\N	\N	\N	\N
210084	1.14.13.-	With NADH or NADPH as one donor, and incorporation of one atom	\N	\N	\N	Methane metabolism	Energy Metabolism	METABOLIC
210084	1.14.13.-	With NADH or NADPH as one donor, and incorporation of one atom	\N	\N	\N	Phenylalanine metabolism	Amino Acid Metabolism	METABOLIC
210084	1.14.13.-	With NADH or NADPH as one donor, and incorporation of one atom	\N	\N	\N	Ubiquinone biosynthesis	Metabolism of Cofactors and Vitamins	METABOLIC
210084	1.14.13.-	With NADH or NADPH as one donor, and incorporation of one atom	\N	\N	\N	Alkaloid biosynthesis I	Biosynthesis of Secondary Metabolites	METABOLIC
210084	1.14.13.-	With NADH or NADPH as one donor, and incorporation of one atom	\N	\N	\N	Styrene degradation	Biodegradation of Xenobiotics	METABOLIC
210084	1.14.13.-	With NADH or NADPH as one donor, and incorporation of one atom	\N	\N	\N	Tryptophan metabolism	Amino Acid Metabolism	METABOLIC
210084	1.14.13.-	With NADH or NADPH as one donor, and incorporation of one atom	\N	\N	\N	Androgen and estrogen metabolism	Lipid Metabolism	METABOLIC
210084	1.14.13.-	With NADH or NADPH as one donor, and incorporation of one atom	\N	\N	\N	Sterol biosynthesis	Lipid Metabolism	METABOLIC
210084	1.14.13.-	With NADH or NADPH as one donor, and incorporation of one atom	\N	\N	\N	1,4-Dichlorobenzene degradation	Biodegradation of Xenobiotics	METABOLIC
210084	1.14.13.-	With NADH or NADPH as one donor, and incorporation of one atom	\N	\N	\N	Tyrosine metabolism	Amino Acid Metabolism	METABOLIC
210084	1.14.13.-	With NADH or NADPH as one donor, and incorporation of one atom	\N	\N	\N	Bile acid biosynthesis	Lipid Metabolism	METABOLIC
210084	1.14.13.-	With NADH or NADPH as one donor, and incorporation of one atom	\N	\N	\N	Flavonoids, stilbene and lignin biosynthesis	Biosynthesis of Secondary Metabolites	METABOLIC
210084	1.14.13.-	With NADH or NADPH as one donor, and incorporation of one atom	\N	\N	\N	Histidine metabolism	Amino Acid Metabolism	METABOLIC
210084	1.14.13.-	With NADH or NADPH as one donor, and incorporation of one atom	\N	\N	\N	gamma-Hexachlorocyclohexane degradation	Biodegradation of Xenobiotics	METABOLIC
211967	1.2.1.31	Aminoadipate-semialdehyde dehydrogenase.	L-2-aminoadipate 6-semialdehyde + NADP(+) + H(2)O = L-2-aminoadipate + NADPH.	\N	\N	Lysine biosynthesis	Amino Acid Metabolism	METABOLIC
211967	1.2.1.31	Aminoadipate-semialdehyde dehydrogenase.	L-2-aminoadipate 6-semialdehyde + NADP(+) + H(2)O = L-2-aminoadipate + NADPH.	\N	\N	Lysine degradation	Amino Acid Metabolism	METABOLIC
212041	5.1.3.3	Aldose 1-epimerase.	Alpha-D-glucose = beta-D-glucose.	\N	\N	Glycolysis / Gluconeogenesis	Carbohydrate Metabolism	METABOLIC
212179	3.1.3.36	Phosphatidylinositol-bisphosphatase.	Phosphatidyl-myo-inositol 4,5-bisphosphate + H(2)O = phosphatidylinositol 4-phosphate + phosphate.	\N	\N	\N	\N	\N
214612	3.6.4.-	Acting on acid anhydrides; involved in cellular and	\N	\N	\N	\N	\N	\N
215419	2.7.6.2	Thiamine pyrophosphokinase.	ATP + thiamine = AMP + thiamine diphosphate.	\N	\N	Thiamine metabolism	Metabolism of Cofactors and Vitamins	METABOLIC
217322	3.1.-.-	Acting on ester bonds.	\N	\N	\N	\N	\N	\N
217408	2.7.1.11	6-phosphofructokinase.	ATP + D-fructose 6-phosphate = ADP + D-fructose 1,6-bisphosphate.	\N	Glycogen storage disease VII; MIM:232800.	Pentose phosphate pathway	Carbohydrate Metabolism	METABOLIC
217408	2.7.1.11	6-phosphofructokinase.	ATP + D-fructose 6-phosphate = ADP + D-fructose 1,6-bisphosphate.	\N	Glycogen storage disease VII; MIM:232800.	Fructose and mannose metabolism	Carbohydrate Metabolism	METABOLIC
217408	2.7.1.11	6-phosphofructokinase.	ATP + D-fructose 6-phosphate = ADP + D-fructose 1,6-bisphosphate.	\N	Glycogen storage disease VII; MIM:232800.	Glycolysis / Gluconeogenesis	Carbohydrate Metabolism	METABOLIC
217408	2.7.1.11	6-phosphofructokinase.	ATP + D-fructose 6-phosphate = ADP + D-fructose 1,6-bisphosphate.	\N	Glycogen storage disease VII; MIM:232800.	Galactose metabolism	Carbohydrate Metabolism	METABOLIC
218210	2.1.1.-	Methyltransferases.	\N	\N	\N	Androgen and estrogen metabolism	Lipid Metabolism	METABOLIC
218210	2.1.1.-	Methyltransferases.	\N	\N	\N	Aminophosphonate metabolism	Metabolism of Other Amino Acids	METABOLIC
218210	2.1.1.-	Methyltransferases.	\N	\N	\N	Porphyrin and chlorophyll metabolism	Metabolism of Cofactors and Vitamins	METABOLIC
218210	2.1.1.-	Methyltransferases.	\N	\N	\N	Ubiquinone biosynthesis	Metabolism of Cofactors and Vitamins	METABOLIC
218210	2.1.1.-	Methyltransferases.	\N	\N	\N	Histidine metabolism	Amino Acid Metabolism	METABOLIC
218210	2.1.1.-	Methyltransferases.	\N	\N	\N	Selenoamino acid metabolism	Metabolism of Other Amino Acids	METABOLIC
218210	2.1.1.-	Methyltransferases.	\N	\N	\N	Tryptophan metabolism	Amino Acid Metabolism	METABOLIC
218210	2.1.1.-	Methyltransferases.	\N	\N	\N	Tyrosine metabolism	Amino Acid Metabolism	METABOLIC
218388	2.7.1.108	Dolichol kinase.	CTP + dolichol = CDP + dolichyl phosphate.	\N	\N	N-Glycans biosynthesis	Metabolism of Complex Carbohydrates	METABOLIC
221974	1.1.99.1	Choline dehydrogenase.	Choline + acceptor = betaine aldehyde + reduced acceptor.	PQQ.	\N	Glycine, serine and threonine metabolism	Amino Acid Metabolism	METABOLIC
222103	3.2.1.8	Endo-1,4-beta-xylanase.	Endohydrolysis of 1,4-beta-D-xylosidic linkages in xylans.	\N	\N	\N	\N	\N
222195	3.2.1.58	Glucan 1,3-beta-glucosidase.	Successive hydrolysis of beta-D-glucose units from the non-reducing ends of 1,3-beta-D-glucans, releasing alpha-glucose.	\N	\N	Starch and sucrose metabolism	Metabolism of Complex Carbohydrates	METABOLIC
222391	3.2.1.89	Arabinogalactan endo-1,4-beta-galactosidase.	Endohydrolysis of 1,4-beta-D-galactosidic linkages in arabinogalactans.	\N	\N	\N	\N	\N
226293	4.1.1.65	Phosphatidylserine decarboxylase.	Phosphatidyl-L-serine = phosphatidylethanolamine + CO(2).	Pyridoxal-phosphate or Pyruvate.	\N	Glycine, serine and threonine metabolism	Amino Acid Metabolism	METABOLIC
226293	4.1.1.65	Phosphatidylserine decarboxylase.	Phosphatidyl-L-serine = phosphatidylethanolamine + CO(2).	Pyridoxal-phosphate or Pyruvate.	\N	Glycerolipid metabolism	Metabolism of Complex Lipids	METABOLIC
232358	1.3.3.3	Coproporphyrinogen oxidase.	Coproporphyrinogen-III + O(2) = protoporphyrinogen-IX + 2 CO(2).	Iron.	Coproporphyria; MIM:121300.	Porphyrin and chlorophyll metabolism	Metabolism of Cofactors and Vitamins	METABOLIC
232608	3.4.14.9	Tripeptidyl-peptidase I.	Release of an N-terminal tripeptide from a polypeptide.	\N	\N	\N	\N	\N
235517	3.1.1.45	Carboxymethylenebutenolidase.	4-carboxymethylenebut-2-en-4-olide + H(2)O = 4 oxohex-2-enedioate.	\N	\N	1,4-Dichlorobenzene degradation	Biodegradation of Xenobiotics	METABOLIC
235523	3.1.1.45	Carboxymethylenebutenolidase.	4-carboxymethylenebut-2-en-4-olide + H(2)O = 4 oxohex-2-enedioate.	\N	\N	1,4-Dichlorobenzene degradation	Biodegradation of Xenobiotics	METABOLIC
235586	6.2.1.-	Acid--thiol ligases.	\N	\N	\N	Ethylbenzene degradation	Biodegradation of Xenobiotics	METABOLIC
235586	6.2.1.-	Acid--thiol ligases.	\N	\N	\N	Propanoate metabolism	Carbohydrate Metabolism	METABOLIC
235812	3.4.23.5	Cathepsin D.	Specificity similar to, but narrower than, that of pepsin A. Does not cleave the 4-Gln-|-His-5 bond in B chain of insulin.	\N	\N	\N	\N	\N
236062	3.6.4.-	Acting on acid anhydrides; involved in cellular and	\N	\N	\N	\N	\N	\N
236372	3.1.3.16	Serine/threonine specific protein phosphatase.	A phosphoprotein + H(2)O = a protein + phosphate.	\N	\N	\N	\N	\N
237132	1.14.19.-	With oxidation of a pair of donors resulting in the reduction	\N	\N	\N	\N	\N	\N
237635	3.2.1.4	Cellulase.	Endohydrolysis of 1,4-beta-D-glucosidic linkages in cellulose.	\N	\N	Starch and sucrose metabolism	Metabolism of Complex Carbohydrates	METABOLIC
238762	5.2.1.8	Peptidylprolyl isomerase.	Peptidylproline (omega=180) = peptidylproline (omega=0).	\N	\N	\N	\N	\N
239513	3.1.26.-	Endoribonucleases producing 5'-phosphomonoesters.	\N	\N	\N	\N	\N	\N
241013	2.4.1.173	Sterol glucosyltransferase.	UDP-glucose + a sterol = UDP + an O-glucosylsterol.	\N	\N	\N	\N	\N
243108	3.4.-.-	Acting on peptide bonds (peptide hydrolases).	\N	\N	\N	Biotin metabolism	Metabolism of Cofactors and Vitamins	METABOLIC
243108	3.4.-.-	Acting on peptide bonds (peptide hydrolases).	\N	\N	\N	Lysine degradation	Amino Acid Metabolism	METABOLIC
243143	3.5.1.-	In linear amides.	\N	\N	\N	Nicotinate and nicotinamide metabolism	Metabolism of Cofactors and Vitamins	METABOLIC
243143	3.5.1.-	In linear amides.	\N	\N	\N	Pantothenate and CoA biosynthesis	Metabolism of Cofactors and Vitamins	METABOLIC
243143	3.5.1.-	In linear amides.	\N	\N	\N	Arginine and proline metabolism	Amino Acid Metabolism	METABOLIC
243143	3.5.1.-	In linear amides.	\N	\N	\N	Lipopolysaccharide biosynthesis	Metabolism of Complex Carbohydrates	METABOLIC
243533	3.6.-.-	Acting on acid anhydrides.	\N	\N	\N	\N	\N	\N
246268	3.4.16.5	Carboxypeptidase C.	Release of a C-terminal amino acid with a broad specificity.	\N	\N	\N	\N	\N
246353	3.2.1.3	Glucan 1,4-alpha-glucosidase.	Hydrolysis of terminal 1,4-linked alpha-D-glucose residues successively from non-reducing ends of the chains with release of beta-D-glucose.	\N	\N	Starch and sucrose metabolism	Metabolism of Complex Carbohydrates	METABOLIC
246529	1.14.13.1	Salicylate 1-monooxygenase.	Salicylate + NADH + O(2) = catechol + NAD(+) + H(2)O + CO(2).	FAD.	\N	Fluorene degradation	Biodegradation of Xenobiotics	METABOLIC
246529	1.14.13.1	Salicylate 1-monooxygenase.	Salicylate + NADH + O(2) = catechol + NAD(+) + H(2)O + CO(2).	FAD.	\N	Nitorobenzene degradation	Biodegradation of Xenobiotics	METABOLIC
252541	3.6.1.1	Inorganic pyrophosphatase.	Diphosphate + H(2)O = 2 phosphate.	\N	\N	Oxidative phosphorylation	Energy Metabolism	METABOLIC
253983	1.14.14.1	Unspecific monooxygenase.	RH + reduced flavoprotein + O(2) = ROH + oxidized flavoprotein + H(2)O.	Heme-thiolate.	\N	Tryptophan metabolism	Amino Acid Metabolism	METABOLIC
253983	1.14.14.1	Unspecific monooxygenase.	RH + reduced flavoprotein + O(2) = ROH + oxidized flavoprotein + H(2)O.	Heme-thiolate.	\N	Fatty acid metabolism	Lipid Metabolism	METABOLIC
253983	1.14.14.1	Unspecific monooxygenase.	RH + reduced flavoprotein + O(2) = ROH + oxidized flavoprotein + H(2)O.	Heme-thiolate.	\N	gamma-Hexachlorocyclohexane degradation	Biodegradation of Xenobiotics	METABOLIC
255280	1.1.1.156	Glycerol 2-dehydrogenase (NADP+).	Glycerol + NADP(+) = glycerone + NADPH.	\N	\N	Glycerolipid metabolism	Metabolism of Complex Lipids	METABOLIC
255821	3.1.-.-	Acting on ester bonds.	\N	\N	\N	\N	\N	\N
256169	1.1.1.206	Tropine dehydrogenase.	Tropine + NADP(+) = tropinone + NADPH.	\N	\N	Alkaloid biosynthesis II	Biosynthesis of Secondary Metabolites	METABOLIC
257511	2.5.1.18	Glutathione transferase.	RX + glutathione = HX + R-S-glutathione.	\N	\N	Glutathione metabolism	Metabolism of Other Amino Acids	METABOLIC
259637	1.1.-.-	Acting on the CH-OH group of donors.	\N	\N	\N	Benzoate degradation via CoA ligation	Biodegradation of Xenobiotics	METABOLIC
259637	1.1.-.-	Acting on the CH-OH group of donors.	\N	\N	\N	Ethylbenzene degradation	Biodegradation of Xenobiotics	METABOLIC
262861	3.1.1.17	Gluconolactonase.	D-glucono-1,5-lactone + H(2)O = D-gluconate.	\N	\N	Caprolactam degradation	Biodegradation of Xenobiotics	METABOLIC
262861	3.1.1.17	Gluconolactonase.	D-glucono-1,5-lactone + H(2)O = D-gluconate.	\N	\N	Ascorbate and aldarate metabolism	Carbohydrate Metabolism	METABOLIC
262861	3.1.1.17	Gluconolactonase.	D-glucono-1,5-lactone + H(2)O = D-gluconate.	\N	\N	Pentose phosphate pathway	Carbohydrate Metabolism	METABOLIC
262923	3.4.23.40	Phytepsin.	Prefers hydrophobic residues Phe, Val, Ile, Leu, and Ala at P1 and P1', but also cleaves -Phe-|-Asp- and -Asp-|-Asp- bonds in 2S albumin from plants seeds.	\N	\N	\N	\N	\N
264315	3.6.3.-	Acting on acid anhydrides; catalyzing transmembrane movement	\N	\N	\N	\N	\N	\N
269894	3.6.1.43	Dolichyldiphosphatase.	Dolichyl diphosphate + H(2)O = dolichyl phosphate + phosphate.	\N	\N	N-Glycans biosynthesis	Metabolism of Complex Carbohydrates	METABOLIC
270150	2.7.7.15	Cholinephosphate cytidylyltransferase.	CTP + choline phosphate = diphosphate + CDP-choline.	\N	\N	Glycerolipid metabolism	Metabolism of Complex Lipids	METABOLIC
270150	2.7.7.15	Cholinephosphate cytidylyltransferase.	CTP + choline phosphate = diphosphate + CDP-choline.	\N	\N	Aminophosphonate metabolism	Metabolism of Other Amino Acids	METABOLIC
270806	1.1.1.-	With NAD(+) or NADP(+) as acceptor.	\N	\N	\N	Bile acid biosynthesis	Lipid Metabolism	METABOLIC
270806	1.1.1.-	With NAD(+) or NADP(+) as acceptor.	\N	\N	\N	Vitamin B6 metabolism	Metabolism of Cofactors and Vitamins	METABOLIC
270806	1.1.1.-	With NAD(+) or NADP(+) as acceptor.	\N	\N	\N	Glycine, serine and threonine metabolism	Amino Acid Metabolism	METABOLIC
270806	1.1.1.-	With NAD(+) or NADP(+) as acceptor.	\N	\N	\N	Butanoate metabolism	Carbohydrate Metabolism	METABOLIC
270806	1.1.1.-	With NAD(+) or NADP(+) as acceptor.	\N	\N	\N	Fructose and mannose metabolism	Carbohydrate Metabolism	METABOLIC
270806	1.1.1.-	With NAD(+) or NADP(+) as acceptor.	\N	\N	\N	Galactose metabolism	Carbohydrate Metabolism	METABOLIC
270806	1.1.1.-	With NAD(+) or NADP(+) as acceptor.	\N	\N	\N	Lysine degradation	Amino Acid Metabolism	METABOLIC
270806	1.1.1.-	With NAD(+) or NADP(+) as acceptor.	\N	\N	\N	Nucleotide sugars metabolism	Nucleotide Metabolism	METABOLIC
270806	1.1.1.-	With NAD(+) or NADP(+) as acceptor.	\N	\N	\N	Ascorbate and aldarate metabolism	Carbohydrate Metabolism	METABOLIC
270806	1.1.1.-	With NAD(+) or NADP(+) as acceptor.	\N	\N	\N	Tetrachloroethene degradation	Biodegradation of Xenobiotics	METABOLIC
270806	1.1.1.-	With NAD(+) or NADP(+) as acceptor.	\N	\N	\N	Benzoate degradation via CoA ligation	Biodegradation of Xenobiotics	METABOLIC
270806	1.1.1.-	With NAD(+) or NADP(+) as acceptor.	\N	\N	\N	Glycerolipid metabolism	Metabolism of Complex Lipids	METABOLIC
270843	6.3.2.19	Ubiquitin--protein ligase.	ATP + ubiquitin + protein lysine = AMP + diphosphate + protein N-ubiquityllysine.	\N	\N	\N	\N	\N
271247	1.14.99.-	Miscellaneous (requires further characterization).	\N	\N	\N	\N	\N	\N
272951	3.1.1.3	Triacylglycerol lipase.	Triacylglycerol + H(2)O = diacylglycerol + a fatty acid anion.	\N	Hepatic lipase deficiency; MIM:151670. Congenital lipase deficiency; MIM:246600. Wolman disease; MIM:278000.	Glycerolipid metabolism	Metabolism of Complex Lipids	METABOLIC
273230	1.3.1.9	Enoyl-[acyl-carrier protein] reductase (NADH).	Acyl-[acyl-carrier protein] + NAD(+) = trans-2,3-dehydroacyl-[acyl- carrier protein] + NADH.	\N	\N	Fatty acid biosynthesis (path 1)	Lipid Metabolism	METABOLIC
274273	1.3.1.38	Trans-2-enoyl-CoA reductase (NADPH).	Acyl-CoA + NADP(+) = trans-2,3-dehydroacyl-CoA + NADPH.	\N	\N	\N	\N	\N
275507	1.8.1.2	Sulfite reductase (NADPH).	H(2)S + 3 NADP(+) + 3 H(2)O = sulfite + 3 NADPH.	FAD; FMN; Heme.	\N	Selenoamino acid metabolism	Metabolism of Other Amino Acids	METABOLIC
275507	1.8.1.2	Sulfite reductase (NADPH).	H(2)S + 3 NADP(+) + 3 H(2)O = sulfite + 3 NADPH.	FAD; FMN; Heme.	\N	Sulfur metabolism	Energy Metabolism	METABOLIC
276691	1.1.1.170	3-beta-hydroxy-4-alpha-methylcholestenecarboxylate 3-dehydrogenase (decarboxylating).	3-beta-hydroxy-4-alpha-methyl-5-alpha-cholest-7-ene-4-beta-carboxylate + NAD(+) = 4-alpha-methyl-5-alpha-cholest-7-en-3-one + CO(2) + NADH.	\N	\N	\N	\N	\N
279968	1.11.1.5	Cytochrome-c peroxidase.	2 ferrocytochrome c + H(2)O(2) = 2 ferricytochrome c + 2 H(2)O.	Heme.	\N	\N	\N	\N
280201	1.11.1.5	Cytochrome-c peroxidase.	2 ferrocytochrome c + H(2)O(2) = 2 ferricytochrome c + 2 H(2)O.	Heme.	\N	\N	\N	\N
280721	1.6.2.2	Cytochrome-b5 reductase.	NADH + 2 ferricytochrome b5 = NAD(+) + 2 ferrocytochrome b5.	FAD.	Methemoglobinemia enzymopathic forms I, II, III; MIM:250800.	\N	\N	\N
354895	5.2.1.8	Peptidylprolyl isomerase.	Peptidylproline (omega=180) = peptidylproline (omega=0).	\N	\N	\N	\N	\N
367363	3.1.-.-	Acting on ester bonds.	\N	\N	\N	\N	\N	\N
372614	6.3.2.19	Ubiquitin--protein ligase.	ATP + ubiquitin + protein lysine = AMP + diphosphate + protein N-ubiquityllysine.	\N	\N	\N	\N	\N
385710	3.5.1.-	In linear amides.	\N	\N	\N	Nicotinate and nicotinamide metabolism	Metabolism of Cofactors and Vitamins	METABOLIC
385710	3.5.1.-	In linear amides.	\N	\N	\N	Pantothenate and CoA biosynthesis	Metabolism of Cofactors and Vitamins	METABOLIC
385710	3.5.1.-	In linear amides.	\N	\N	\N	Arginine and proline metabolism	Amino Acid Metabolism	METABOLIC
385710	3.5.1.-	In linear amides.	\N	\N	\N	Lipopolysaccharide biosynthesis	Metabolism of Complex Carbohydrates	METABOLIC
385792	4.1.2.5	Threonine aldolase.	L-threonine = glycine + acetaldehyde.	Pyridoxal-phosphate.	\N	Glycine, serine and threonine metabolism	Amino Acid Metabolism	METABOLIC
385928	3.5.1.4	Amidase.	A monocarboxylic acid amide + H(2)O = a monocarboxylate + NH(3).	\N	\N	Tryptophan metabolism	Amino Acid Metabolism	METABOLIC
385928	3.5.1.4	Amidase.	A monocarboxylic acid amide + H(2)O = a monocarboxylate + NH(3).	\N	\N	Benzoate degradation via CoA ligation	Biodegradation of Xenobiotics	METABOLIC
385928	3.5.1.4	Amidase.	A monocarboxylic acid amide + H(2)O = a monocarboxylate + NH(3).	\N	\N	Cyanoamino acid metabolism	Metabolism of Other Amino Acids	METABOLIC
385928	3.5.1.4	Amidase.	A monocarboxylic acid amide + H(2)O = a monocarboxylate + NH(3).	\N	\N	Phenylalanine metabolism	Amino Acid Metabolism	METABOLIC
385928	3.5.1.4	Amidase.	A monocarboxylic acid amide + H(2)O = a monocarboxylate + NH(3).	\N	\N	Arginine and proline metabolism	Amino Acid Metabolism	METABOLIC
385928	3.5.1.4	Amidase.	A monocarboxylic acid amide + H(2)O = a monocarboxylate + NH(3).	\N	\N	Styrene degradation	Biodegradation of Xenobiotics	METABOLIC
385939	2.4.1.142	Chitobiosyldiphosphodolichol alpha-mannosyltransferase.	GDP-mannose + chitobiosyldiphosphodolichol = GDP + alpha-D-mannosylchitobiosyldiphosphodolichol.	\N	\N	N-Glycans biosynthesis	Metabolism of Complex Carbohydrates	METABOLIC
386084	3.5.4.12	dCMP deaminase.	dCMP + H(2)O = dUMP + NH(3).	\N	\N	Type II secretion system	SORTING AND DEGRADATION	REGULATORY
386084	3.5.4.12	dCMP deaminase.	dCMP + H(2)O = dUMP + NH(3).	\N	\N	Pyrimidine metabolism	Nucleotide Metabolism	METABOLIC
386155	3.2.1.21	Beta-glucosidase.	Hydrolysis of terminal, non-reducing beta-D-glucose residues with release of beta-D-glucose.	\N	\N	Starch and sucrose metabolism	Metabolism of Complex Carbohydrates	METABOLIC
386155	3.2.1.21	Beta-glucosidase.	Hydrolysis of terminal, non-reducing beta-D-glucose residues with release of beta-D-glucose.	\N	\N	Cyanoamino acid metabolism	Metabolism of Other Amino Acids	METABOLIC
386155	3.2.1.21	Beta-glucosidase.	Hydrolysis of terminal, non-reducing beta-D-glucose residues with release of beta-D-glucose.	\N	\N	Flavonoids, stilbene and lignin biosynthesis	Biosynthesis of Secondary Metabolites	METABOLIC
386236	3.1.21.-	Endodeoxyribonucleases producing 5'-phosphomonoesters.	\N	\N	\N	\N	\N	\N
386308	1.6.5.5	NADPH:quinone reductase.	NADPH + quinone = NADP(+) + semiquinone.	Zinc.	\N	\N	\N	\N
386353	1.16.3.1	Ferroxidase.	4 Fe(2+) + 4 H(+) + O(2) = 4 Fe(3+) + 2 H(2)O.	Copper.	\N	Porphyrin and chlorophyll metabolism	Metabolism of Cofactors and Vitamins	METABOLIC
386469	2.7.1.20	Adenosine kinase.	ATP + adenosine = ADP + AMP.	\N	\N	Purine metabolism	Nucleotide Metabolism	METABOLIC
386527	2.4.1.123	Inositol 1-alpha-galactosyltransferase.	UDP-galactose + myo-inositol = UDP + 1-O-alpha-D-galactosyl-D-myo- inositol.	\N	\N	Galactose metabolism	Carbohydrate Metabolism	METABOLIC
386603	6.2.1.1	Acetate--CoA ligase.	ATP + acetate + CoA = AMP + diphosphate + acetyl-CoA.	\N	\N	Reductive carboxylate cycle (CO2 fixation)	Energy Metabolism	METABOLIC
386603	6.2.1.1	Acetate--CoA ligase.	ATP + acetate + CoA = AMP + diphosphate + acetyl-CoA.	\N	\N	Pyruvate metabolism	Carbohydrate Metabolism	METABOLIC
386603	6.2.1.1	Acetate--CoA ligase.	ATP + acetate + CoA = AMP + diphosphate + acetyl-CoA.	\N	\N	Glycolysis / Gluconeogenesis	Carbohydrate Metabolism	METABOLIC
386603	6.2.1.1	Acetate--CoA ligase.	ATP + acetate + CoA = AMP + diphosphate + acetyl-CoA.	\N	\N	Propanoate metabolism	Carbohydrate Metabolism	METABOLIC
386623	3.5.1.-	In linear amides.	\N	\N	\N	Nicotinate and nicotinamide metabolism	Metabolism of Cofactors and Vitamins	METABOLIC
386623	3.5.1.-	In linear amides.	\N	\N	\N	Pantothenate and CoA biosynthesis	Metabolism of Cofactors and Vitamins	METABOLIC
386623	3.5.1.-	In linear amides.	\N	\N	\N	Arginine and proline metabolism	Amino Acid Metabolism	METABOLIC
386623	3.5.1.-	In linear amides.	\N	\N	\N	Lipopolysaccharide biosynthesis	Metabolism of Complex Carbohydrates	METABOLIC
386761	5.4.99.-	Transferring other groups.	\N	\N	\N	\N	\N	\N
386798	2.1.1.43	Histone-lysine N-methyltransferase.	S-adenosyl-L-methionine + histone L-lysine = S-adenosyl-L-homocysteine + histone N6-methyl-L-lysine.	\N	\N	Lysine degradation	Amino Acid Metabolism	METABOLIC
386822	3.5.1.4	Amidase.	A monocarboxylic acid amide + H(2)O = a monocarboxylate + NH(3).	\N	\N	Tryptophan metabolism	Amino Acid Metabolism	METABOLIC
386822	3.5.1.4	Amidase.	A monocarboxylic acid amide + H(2)O = a monocarboxylate + NH(3).	\N	\N	Benzoate degradation via CoA ligation	Biodegradation of Xenobiotics	METABOLIC
386822	3.5.1.4	Amidase.	A monocarboxylic acid amide + H(2)O = a monocarboxylate + NH(3).	\N	\N	Cyanoamino acid metabolism	Metabolism of Other Amino Acids	METABOLIC
386822	3.5.1.4	Amidase.	A monocarboxylic acid amide + H(2)O = a monocarboxylate + NH(3).	\N	\N	Phenylalanine metabolism	Amino Acid Metabolism	METABOLIC
386822	3.5.1.4	Amidase.	A monocarboxylic acid amide + H(2)O = a monocarboxylate + NH(3).	\N	\N	Arginine and proline metabolism	Amino Acid Metabolism	METABOLIC
386822	3.5.1.4	Amidase.	A monocarboxylic acid amide + H(2)O = a monocarboxylate + NH(3).	\N	\N	Styrene degradation	Biodegradation of Xenobiotics	METABOLIC
386847	1.14.14.1	Unspecific monooxygenase.	RH + reduced flavoprotein + O(2) = ROH + oxidized flavoprotein + H(2)O.	Heme-thiolate.	\N	Tryptophan metabolism	Amino Acid Metabolism	METABOLIC
386847	1.14.14.1	Unspecific monooxygenase.	RH + reduced flavoprotein + O(2) = ROH + oxidized flavoprotein + H(2)O.	Heme-thiolate.	\N	Fatty acid metabolism	Lipid Metabolism	METABOLIC
386847	1.14.14.1	Unspecific monooxygenase.	RH + reduced flavoprotein + O(2) = ROH + oxidized flavoprotein + H(2)O.	Heme-thiolate.	\N	gamma-Hexachlorocyclohexane degradation	Biodegradation of Xenobiotics	METABOLIC
386931	1.11.1.5	Cytochrome-c peroxidase.	2 ferrocytochrome c + H(2)O(2) = 2 ferricytochrome c + 2 H(2)O.	Heme.	\N	\N	\N	\N
386995	2.4.1.144	Beta-1,4-mannosyl-glycoprotein beta-1,4-N-acetylglucosaminyltransferase.	UDP-N-acetyl-D-glucosamine + N-acetyl-beta-D-glucosaminyl-1,2-alpha- D-mannosyl-1,3-(N-acetyl-beta-D-glucosaminyl-1,2-alpha-D-mannosyl-1,6)- beta-D-mannosyl-1,4-N-acetyl-beta-D-glucosaminyl-R = UDP + N-acetyl- beta-D-glucosaminyl-1,2-alpha-D-mannosyl-1,3-	\N	\N	N-Glycans biosynthesis	Metabolism of Complex Carbohydrates	METABOLIC
387097	3.4.22.-	Cysteine endopeptidases.	\N	\N	\N	\N	\N	\N
387122	1.14.14.1	Unspecific monooxygenase.	RH + reduced flavoprotein + O(2) = ROH + oxidized flavoprotein + H(2)O.	Heme-thiolate.	\N	Tryptophan metabolism	Amino Acid Metabolism	METABOLIC
387122	1.14.14.1	Unspecific monooxygenase.	RH + reduced flavoprotein + O(2) = ROH + oxidized flavoprotein + H(2)O.	Heme-thiolate.	\N	Fatty acid metabolism	Lipid Metabolism	METABOLIC
387122	1.14.14.1	Unspecific monooxygenase.	RH + reduced flavoprotein + O(2) = ROH + oxidized flavoprotein + H(2)O.	Heme-thiolate.	\N	gamma-Hexachlorocyclohexane degradation	Biodegradation of Xenobiotics	METABOLIC
387283	3.4.21.92	Endopeptidase Clp.	Hydrolysis of proteins to small peptides in the presence of ATP and magnesium. Alpha-casein is the usual test substrate. In the absence of ATP, only oligopeptides shorter than five residues are cleaved (such as succinyl-Leu-Tyr-|-NHMEC; and Leu-Tyr-Leu-|-	\N	\N	\N	\N	\N
387285	1.14.14.1	Unspecific monooxygenase.	RH + reduced flavoprotein + O(2) = ROH + oxidized flavoprotein + H(2)O.	Heme-thiolate.	\N	Tryptophan metabolism	Amino Acid Metabolism	METABOLIC
387285	1.14.14.1	Unspecific monooxygenase.	RH + reduced flavoprotein + O(2) = ROH + oxidized flavoprotein + H(2)O.	Heme-thiolate.	\N	Fatty acid metabolism	Lipid Metabolism	METABOLIC
387285	1.14.14.1	Unspecific monooxygenase.	RH + reduced flavoprotein + O(2) = ROH + oxidized flavoprotein + H(2)O.	Heme-thiolate.	\N	gamma-Hexachlorocyclohexane degradation	Biodegradation of Xenobiotics	METABOLIC
387440	2.4.1.173	Sterol glucosyltransferase.	UDP-glucose + a sterol = UDP + an O-glucosylsterol.	\N	\N	\N	\N	\N
387507	3.1.3.16	Serine/threonine specific protein phosphatase.	A phosphoprotein + H(2)O = a protein + phosphate.	\N	\N	\N	\N	\N
387582	3.6.3.44	Xenobiotic-transporting ATPase.	ATP + H(2)O + xenobiotic(In) = ADP + phosphate + xenobiotic(Out).	\N	\N	\N	\N	\N
387647	2.3.1.-	Transferring groups other than amino-acyl groups.	\N	\N	\N	Benzoate degradation via CoA ligation	Biodegradation of Xenobiotics	METABOLIC
387647	2.3.1.-	Transferring groups other than amino-acyl groups.	\N	\N	\N	Tyrosine metabolism	Amino Acid Metabolism	METABOLIC
387647	2.3.1.-	Transferring groups other than amino-acyl groups.	\N	\N	\N	Aminosugars metabolism	Metabolism of Complex Carbohydrates	METABOLIC
387647	2.3.1.-	Transferring groups other than amino-acyl groups.	\N	\N	\N	Glycerolipid metabolism	Metabolism of Complex Lipids	METABOLIC
387647	2.3.1.-	Transferring groups other than amino-acyl groups.	\N	\N	\N	Valine, leucine and isoleucine degradation	Amino Acid Metabolism	METABOLIC
387647	2.3.1.-	Transferring groups other than amino-acyl groups.	\N	\N	\N	Ethylbenzene degradation	Biodegradation of Xenobiotics	METABOLIC
387647	2.3.1.-	Transferring groups other than amino-acyl groups.	\N	\N	\N	Phenylalanine metabolism	Amino Acid Metabolism	METABOLIC
387647	2.3.1.-	Transferring groups other than amino-acyl groups.	\N	\N	\N	Lipopolysaccharide biosynthesis	Metabolism of Complex Carbohydrates	METABOLIC
387647	2.3.1.-	Transferring groups other than amino-acyl groups.	\N	\N	\N	Lysine biosynthesis	Amino Acid Metabolism	METABOLIC
387647	2.3.1.-	Transferring groups other than amino-acyl groups.	\N	\N	\N	Butanoate metabolism	Carbohydrate Metabolism	METABOLIC
387647	2.3.1.-	Transferring groups other than amino-acyl groups.	\N	\N	\N	D-Arginine and D-ornithine metabolism	Metabolism of Other Amino Acids	METABOLIC
387647	2.3.1.-	Transferring groups other than amino-acyl groups.	\N	\N	\N	Histidine metabolism	Amino Acid Metabolism	METABOLIC
387647	2.3.1.-	Transferring groups other than amino-acyl groups.	\N	\N	\N	Lysine degradation	Amino Acid Metabolism	METABOLIC
387698	3.6.1.3	Adenosinetriphosphatase.	ATP + H(2)O = ADP + phosphate.	\N	Hemolytic anemia due to deficiency of adenosine triphosphatase; MIM:102800.	Purine metabolism	Nucleotide Metabolism	METABOLIC
387805	1.1.1.169	2-dehydropantoate 2-reductase.	(R)-pantoate + NADP(+) = 2-dehydropantoate + NADPH.	\N	\N	Pantothenate and CoA biosynthesis	Metabolism of Cofactors and Vitamins	METABOLIC
387896	6.5.1.3	RNA ligase (ATP).	ATP + {ribonucleotide}(N) + {ribonucleotide}(M) = AMP + diphosphate + {ribonucleotide}(N+M).	\N	\N	\N	\N	\N
387897	1.2.1.31	Aminoadipate-semialdehyde dehydrogenase.	L-2-aminoadipate 6-semialdehyde + NADP(+) + H(2)O = L-2-aminoadipate + NADPH.	\N	\N	Lysine biosynthesis	Amino Acid Metabolism	METABOLIC
387897	1.2.1.31	Aminoadipate-semialdehyde dehydrogenase.	L-2-aminoadipate 6-semialdehyde + NADP(+) + H(2)O = L-2-aminoadipate + NADPH.	\N	\N	Lysine degradation	Amino Acid Metabolism	METABOLIC
387930	3.2.2.-	Hydrolyzing N-glycosyl compounds.	\N	\N	\N	\N	\N	\N
388012	1.14.14.1	Unspecific monooxygenase.	RH + reduced flavoprotein + O(2) = ROH + oxidized flavoprotein + H(2)O.	Heme-thiolate.	\N	Tryptophan metabolism	Amino Acid Metabolism	METABOLIC
388012	1.14.14.1	Unspecific monooxygenase.	RH + reduced flavoprotein + O(2) = ROH + oxidized flavoprotein + H(2)O.	Heme-thiolate.	\N	Fatty acid metabolism	Lipid Metabolism	METABOLIC
388012	1.14.14.1	Unspecific monooxygenase.	RH + reduced flavoprotein + O(2) = ROH + oxidized flavoprotein + H(2)O.	Heme-thiolate.	\N	gamma-Hexachlorocyclohexane degradation	Biodegradation of Xenobiotics	METABOLIC
388018	3.4.16.6	Carboxypeptidase D.	Preferential release of a C-terminal arginine or lysine residue.	\N	\N	\N	\N	\N
388049	3.6.4.-	Acting on acid anhydrides; involved in cellular and	\N	\N	\N	\N	\N	\N
388058	4.2.1.17	Enoyl-CoA hydratase.	(3S)-3-hydroxyacyl-CoA = trans-2(or 3)-enoyl-CoA + H(2)O.	\N	Peroxisomal bifunctional enzyme deficiency; MIM:261515.	Fatty acid metabolism	Lipid Metabolism	METABOLIC
388058	4.2.1.17	Enoyl-CoA hydratase.	(3S)-3-hydroxyacyl-CoA = trans-2(or 3)-enoyl-CoA + H(2)O.	\N	Peroxisomal bifunctional enzyme deficiency; MIM:261515.	beta-Alanine metabolism	Metabolism of Other Amino Acids	METABOLIC
388058	4.2.1.17	Enoyl-CoA hydratase.	(3S)-3-hydroxyacyl-CoA = trans-2(or 3)-enoyl-CoA + H(2)O.	\N	Peroxisomal bifunctional enzyme deficiency; MIM:261515.	Tryptophan metabolism	Amino Acid Metabolism	METABOLIC
388058	4.2.1.17	Enoyl-CoA hydratase.	(3S)-3-hydroxyacyl-CoA = trans-2(or 3)-enoyl-CoA + H(2)O.	\N	Peroxisomal bifunctional enzyme deficiency; MIM:261515.	Lysine degradation	Amino Acid Metabolism	METABOLIC
388058	4.2.1.17	Enoyl-CoA hydratase.	(3S)-3-hydroxyacyl-CoA = trans-2(or 3)-enoyl-CoA + H(2)O.	\N	Peroxisomal bifunctional enzyme deficiency; MIM:261515.	Fatty acid biosynthesis (path 2)	Lipid Metabolism	METABOLIC
388058	4.2.1.17	Enoyl-CoA hydratase.	(3S)-3-hydroxyacyl-CoA = trans-2(or 3)-enoyl-CoA + H(2)O.	\N	Peroxisomal bifunctional enzyme deficiency; MIM:261515.	Benzoate degradation via CoA ligation	Biodegradation of Xenobiotics	METABOLIC
388058	4.2.1.17	Enoyl-CoA hydratase.	(3S)-3-hydroxyacyl-CoA = trans-2(or 3)-enoyl-CoA + H(2)O.	\N	Peroxisomal bifunctional enzyme deficiency; MIM:261515.	Butanoate metabolism	Carbohydrate Metabolism	METABOLIC
388058	4.2.1.17	Enoyl-CoA hydratase.	(3S)-3-hydroxyacyl-CoA = trans-2(or 3)-enoyl-CoA + H(2)O.	\N	Peroxisomal bifunctional enzyme deficiency; MIM:261515.	Valine, leucine and isoleucine degradation	Amino Acid Metabolism	METABOLIC
388058	4.2.1.17	Enoyl-CoA hydratase.	(3S)-3-hydroxyacyl-CoA = trans-2(or 3)-enoyl-CoA + H(2)O.	\N	Peroxisomal bifunctional enzyme deficiency; MIM:261515.	Propanoate metabolism	Carbohydrate Metabolism	METABOLIC
388208	1.1.1.-	With NAD(+) or NADP(+) as acceptor.	\N	\N	\N	Bile acid biosynthesis	Lipid Metabolism	METABOLIC
388208	1.1.1.-	With NAD(+) or NADP(+) as acceptor.	\N	\N	\N	Vitamin B6 metabolism	Metabolism of Cofactors and Vitamins	METABOLIC
388208	1.1.1.-	With NAD(+) or NADP(+) as acceptor.	\N	\N	\N	Glycine, serine and threonine metabolism	Amino Acid Metabolism	METABOLIC
388208	1.1.1.-	With NAD(+) or NADP(+) as acceptor.	\N	\N	\N	Butanoate metabolism	Carbohydrate Metabolism	METABOLIC
388208	1.1.1.-	With NAD(+) or NADP(+) as acceptor.	\N	\N	\N	Fructose and mannose metabolism	Carbohydrate Metabolism	METABOLIC
388208	1.1.1.-	With NAD(+) or NADP(+) as acceptor.	\N	\N	\N	Galactose metabolism	Carbohydrate Metabolism	METABOLIC
388208	1.1.1.-	With NAD(+) or NADP(+) as acceptor.	\N	\N	\N	Lysine degradation	Amino Acid Metabolism	METABOLIC
388208	1.1.1.-	With NAD(+) or NADP(+) as acceptor.	\N	\N	\N	Nucleotide sugars metabolism	Nucleotide Metabolism	METABOLIC
388208	1.1.1.-	With NAD(+) or NADP(+) as acceptor.	\N	\N	\N	Ascorbate and aldarate metabolism	Carbohydrate Metabolism	METABOLIC
388208	1.1.1.-	With NAD(+) or NADP(+) as acceptor.	\N	\N	\N	Tetrachloroethene degradation	Biodegradation of Xenobiotics	METABOLIC
388208	1.1.1.-	With NAD(+) or NADP(+) as acceptor.	\N	\N	\N	Benzoate degradation via CoA ligation	Biodegradation of Xenobiotics	METABOLIC
388208	1.1.1.-	With NAD(+) or NADP(+) as acceptor.	\N	\N	\N	Glycerolipid metabolism	Metabolism of Complex Lipids	METABOLIC
388440	3.1.3.15	Histidinol-phosphatase.	L-histidinol-phosphate + H(2)O = L-histidinol + phosphate.	\N	\N	Histidine metabolism	Amino Acid Metabolism	METABOLIC
388447	2.3.1.50	Serine C-palmitoyltransferase.	Palmitoyl-CoA + L-serine = CoA + 3-dehydro-D-sphinganine + CO(2).	Pyridoxal-phosphate.	\N	Sphingoglycolipid metabolism	Metabolism of Complex Lipids	METABOLIC
388497	1.10.3.2	Laccase.	4 benzenediol + O(2) = 4 benzosemiquinone + 2 H(2)O.	Copper.	\N	\N	\N	\N
388641	1.1.1.34	Hydroxymethylglutaryl-CoA reductase (NADPH).	(R)-mevalonate + CoA + 2 NADP(+) = (S)-3-hydroxy-3-methylglutaryl-CoA + 2 NADPH.	\N	\N	Sterol biosynthesis	Lipid Metabolism	METABOLIC
388652	1.10.3.3	L-ascorbate oxidase.	2 L-ascorbate + O(2) = 2 dehydroascorbate + 2 H(2)O.	Copper.	\N	Ascorbate and aldarate metabolism	Carbohydrate Metabolism	METABOLIC
388674	1.14.11.13	Gibberellin 2-beta-dioxygenase.	Gibberellin 1 + 2-oxoglutarate + O(2) = 2-beta-hydroxygibberellin 1 + succinate + CO(2).	\N	\N	\N	\N	\N
388704	6.3.2.19	Ubiquitin--protein ligase.	ATP + ubiquitin + protein lysine = AMP + diphosphate + protein N-ubiquityllysine.	\N	\N	\N	\N	\N
388705	1.14.11.13	Gibberellin 2-beta-dioxygenase.	Gibberellin 1 + 2-oxoglutarate + O(2) = 2-beta-hydroxygibberellin 1 + succinate + CO(2).	\N	\N	\N	\N	\N
388910	1.10.3.2	Laccase.	4 benzenediol + O(2) = 4 benzosemiquinone + 2 H(2)O.	Copper.	\N	\N	\N	\N
388932	3.-.-.-	Hydrolases.	\N	\N	\N	\N	\N	\N
389070	3.2.1.21	Beta-glucosidase.	Hydrolysis of terminal, non-reducing beta-D-glucose residues with release of beta-D-glucose.	\N	\N	Starch and sucrose metabolism	Metabolism of Complex Carbohydrates	METABOLIC
389070	3.2.1.21	Beta-glucosidase.	Hydrolysis of terminal, non-reducing beta-D-glucose residues with release of beta-D-glucose.	\N	\N	Cyanoamino acid metabolism	Metabolism of Other Amino Acids	METABOLIC
389070	3.2.1.21	Beta-glucosidase.	Hydrolysis of terminal, non-reducing beta-D-glucose residues with release of beta-D-glucose.	\N	\N	Flavonoids, stilbene and lignin biosynthesis	Biosynthesis of Secondary Metabolites	METABOLIC
389134	1.1.1.170	3-beta-hydroxy-4-alpha-methylcholestenecarboxylate 3-dehydrogenase (decarboxylating).	3-beta-hydroxy-4-alpha-methyl-5-alpha-cholest-7-ene-4-beta-carboxylate + NAD(+) = 4-alpha-methyl-5-alpha-cholest-7-en-3-one + CO(2) + NADH.	\N	\N	\N	\N	\N
389149	2.4.1.-	Hexosyltransferases.	\N	\N	\N	O-Glycans biosynthesis	Metabolism of Complex Carbohydrates	METABOLIC
389149	2.4.1.-	Hexosyltransferases.	\N	\N	\N	Fructose and mannose metabolism	Carbohydrate Metabolism	METABOLIC
389149	2.4.1.-	Hexosyltransferases.	\N	\N	\N	Peptidoglycan biosynthesis	Metabolism of Complex Carbohydrates	METABOLIC
389149	2.4.1.-	Hexosyltransferases.	\N	\N	\N	Sphingoglycolipid metabolism	Metabolism of Complex Lipids	METABOLIC
389149	2.4.1.-	Hexosyltransferases.	\N	\N	\N	Blood group glycolipid biosynthesis - lact series	Metabolism of Complex Lipids	METABOLIC
389149	2.4.1.-	Hexosyltransferases.	\N	\N	\N	Blood group glycolipid biosynthesis - neolact series	Metabolism of Complex Lipids	METABOLIC
389149	2.4.1.-	Hexosyltransferases.	\N	\N	\N	Glycerolipid metabolism	Metabolism of Complex Lipids	METABOLIC
389149	2.4.1.-	Hexosyltransferases.	\N	\N	\N	Globoside metabolism	Metabolism of Complex Lipids	METABOLIC
389149	2.4.1.-	Hexosyltransferases.	\N	\N	\N	Chondroitin / heparan sulfate biosynthesis	Metabolism of Complex Carbohydrates	METABOLIC
389149	2.4.1.-	Hexosyltransferases.	\N	\N	\N	Keratan sulfate biosynthesis	Metabolism of Complex Carbohydrates	METABOLIC
389149	2.4.1.-	Hexosyltransferases.	\N	\N	\N	N-Glycans biosynthesis	Metabolism of Complex Carbohydrates	METABOLIC
389306	2.7.7.19	Polynucleotide adenylyltransferase.	N ATP + {nucleotide}(M) = N diphosphate + {nucleotide}(M+N).	\N	\N	\N	\N	\N
389488	4.4.1.17	Holocytochrome-c synthase.	Holocytochrome c = apocytochrome c + heme.	\N	\N	Porphyrin and chlorophyll metabolism	Metabolism of Cofactors and Vitamins	METABOLIC
389613	3.4.14.4	Dipeptidyl-peptidase III.	Release of a N-terminal dipeptide from a peptide of four or more residues, with broad specificity.	\N	\N	\N	\N	\N
389720	3.4.22.-	Cysteine endopeptidases.	\N	\N	\N	\N	\N	\N
389739	1.14.13.-	With NADH or NADPH as one donor, and incorporation of one atom	\N	\N	\N	Methane metabolism	Energy Metabolism	METABOLIC
389739	1.14.13.-	With NADH or NADPH as one donor, and incorporation of one atom	\N	\N	\N	Phenylalanine metabolism	Amino Acid Metabolism	METABOLIC
389739	1.14.13.-	With NADH or NADPH as one donor, and incorporation of one atom	\N	\N	\N	Ubiquinone biosynthesis	Metabolism of Cofactors and Vitamins	METABOLIC
389739	1.14.13.-	With NADH or NADPH as one donor, and incorporation of one atom	\N	\N	\N	Alkaloid biosynthesis I	Biosynthesis of Secondary Metabolites	METABOLIC
389739	1.14.13.-	With NADH or NADPH as one donor, and incorporation of one atom	\N	\N	\N	Styrene degradation	Biodegradation of Xenobiotics	METABOLIC
389739	1.14.13.-	With NADH or NADPH as one donor, and incorporation of one atom	\N	\N	\N	Tryptophan metabolism	Amino Acid Metabolism	METABOLIC
389739	1.14.13.-	With NADH or NADPH as one donor, and incorporation of one atom	\N	\N	\N	Androgen and estrogen metabolism	Lipid Metabolism	METABOLIC
389739	1.14.13.-	With NADH or NADPH as one donor, and incorporation of one atom	\N	\N	\N	Sterol biosynthesis	Lipid Metabolism	METABOLIC
389739	1.14.13.-	With NADH or NADPH as one donor, and incorporation of one atom	\N	\N	\N	1,4-Dichlorobenzene degradation	Biodegradation of Xenobiotics	METABOLIC
389739	1.14.13.-	With NADH or NADPH as one donor, and incorporation of one atom	\N	\N	\N	Tyrosine metabolism	Amino Acid Metabolism	METABOLIC
389739	1.14.13.-	With NADH or NADPH as one donor, and incorporation of one atom	\N	\N	\N	Bile acid biosynthesis	Lipid Metabolism	METABOLIC
389739	1.14.13.-	With NADH or NADPH as one donor, and incorporation of one atom	\N	\N	\N	Flavonoids, stilbene and lignin biosynthesis	Biosynthesis of Secondary Metabolites	METABOLIC
389739	1.14.13.-	With NADH or NADPH as one donor, and incorporation of one atom	\N	\N	\N	Histidine metabolism	Amino Acid Metabolism	METABOLIC
389739	1.14.13.-	With NADH or NADPH as one donor, and incorporation of one atom	\N	\N	\N	gamma-Hexachlorocyclohexane degradation	Biodegradation of Xenobiotics	METABOLIC
389776	2.4.1.141	N-acetylglucosaminyldiphosphodolichol N-acetylglucosaminyltransferase.	UDP-N-acetyl-D-glucosamine + N-acetyl-D-glucosaminyl-diphosphodolichol = UDP + N,N''-diacetylchitobiosyldiphosphodolichol.	\N	\N	N-Glycans biosynthesis	Metabolism of Complex Carbohydrates	METABOLIC
389857	2.4.1.34	1,3-beta-glucan synthase.	UDP-glucose + {(1,3)-beta-D-glucosyl}(N) = UDP + {(1,3)-beta-D- glucosyl}(N+1).	\N	\N	Starch and sucrose metabolism	Metabolism of Complex Carbohydrates	METABOLIC
389908	2.7.7.-	Nucleotidyltransferases.	\N	\N	\N	DNA polymerase	REPLICATION AND REPAIR	REGULATORY
389908	2.7.7.-	Nucleotidyltransferases.	\N	\N	\N	Ubiquinone biosynthesis	Metabolism of Cofactors and Vitamins	METABOLIC
389946	1.5.1.20	Methylenetetrahydrofolate reductase (NADPH).	5-methyltetrahydrofolate + NADP(+) = 5,10-methylenetetrahydrofolate + NADPH.	FAD.	Homocystinuria II (MTHFR deficiency); MIM:236250.	\N	\N	\N
389964	5.2.1.8	Peptidylprolyl isomerase.	Peptidylproline (omega=180) = peptidylproline (omega=0).	\N	\N	\N	\N	\N
390097	3.6.1.-	In phosphorous-containing anhydrides.	\N	\N	\N	Starch and sucrose metabolism	Metabolism of Complex Carbohydrates	METABOLIC
390097	3.6.1.-	In phosphorous-containing anhydrides.	\N	\N	\N	Folate biosynthesis	Metabolism of Cofactors and Vitamins	METABOLIC
390101	4.2.99.18	DNA-(apurinic or apyrimidinic site) lyase.	The C-O-P bond 3' to the apurinic or apyrimidinic site in DNA is broken by a beta-elimination reaction, leaving a 3'-terminal unsaturated sugar and a product with a terminal 5'-phosphate.	\N	\N	\N	\N	\N
390195	1.3.1.33	Protochlorophyllide reductase.	Chlorophyllide A + NADP(+) = protochlorophyllide + NADPH.	\N	\N	Porphyrin and chlorophyll metabolism	Metabolism of Cofactors and Vitamins	METABOLIC
390204	3.4.19.12	Ubiquitinyl hydrolase 1.	Thiol-dependent hydrolysis of ester, thiolester, amide, peptide and isopeptide bonds formed by the C-terminal Gly of ubiquitin (a 76-residue protein attached to proteins as an intracellular targeting signal).	\N	\N	\N	\N	\N
390474	2.3.1.97	Glycylpeptide N-tetradecanoyltransferase.	Tetradecanoyl-CoA + glycyl-peptide = CoA + N-tetradecanoylglycyl- peptide.	\N	\N	\N	\N	\N
390518	3.4.24.56	Insulysin.	Degradation of insulin, glucagon and other polypeptides. No action on proteins.	Zinc.	\N	\N	\N	\N
390644	2.1.1.37	DNA (cytosine-5-)-methyltransferase.	S-adenosyl-L-methionine + DNA = S-adenosyl-L-homocysteine + DNA containing 5-methylcytosine.	\N	\N	Methionine metabolism	Amino Acid Metabolism	METABOLIC
390672	3.1.3.48	Protein-tyrosine-phosphatase.	Protein tyrosine phosphate + H(2)O = protein tyrosine + phosphate.	\N	\N	\N	\N	\N
390710	6.1.1.17	Glutamate--tRNA ligase.	ATP + L-glutamate + tRNA(Glu) = AMP + diphosphate + L-glutamyl- tRNA(Glu).	\N	\N	Glutamate metabolism	Amino Acid Metabolism	METABOLIC
390710	6.1.1.17	Glutamate--tRNA ligase.	ATP + L-glutamate + tRNA(Glu) = AMP + diphosphate + L-glutamyl- tRNA(Glu).	\N	\N	Porphyrin and chlorophyll metabolism	Metabolism of Cofactors and Vitamins	METABOLIC
390710	6.1.1.17	Glutamate--tRNA ligase.	ATP + L-glutamate + tRNA(Glu) = AMP + diphosphate + L-glutamyl- tRNA(Glu).	\N	\N	Aminoacyl-tRNA biosynthesis	TRANSLATION	REGULATORY
390830	2.7.7.12	UDP-glucose--hexose-1-phosphate uridylyltransferase.	UDP-glucose + alpha-D-galactose 1-phosphate = alpha-D-glucose 1-phosphate + UDP-galactose.	\N	\N	Nucleotide sugars metabolism	Nucleotide Metabolism	METABOLIC
390830	2.7.7.12	UDP-glucose--hexose-1-phosphate uridylyltransferase.	UDP-glucose + alpha-D-galactose 1-phosphate = alpha-D-glucose 1-phosphate + UDP-galactose.	\N	\N	Galactose metabolism	Carbohydrate Metabolism	METABOLIC
390882	3.1.-.-	Acting on ester bonds.	\N	\N	\N	\N	\N	\N
390916	3.2.1.21	Beta-glucosidase.	Hydrolysis of terminal, non-reducing beta-D-glucose residues with release of beta-D-glucose.	\N	\N	Starch and sucrose metabolism	Metabolism of Complex Carbohydrates	METABOLIC
390916	3.2.1.21	Beta-glucosidase.	Hydrolysis of terminal, non-reducing beta-D-glucose residues with release of beta-D-glucose.	\N	\N	Cyanoamino acid metabolism	Metabolism of Other Amino Acids	METABOLIC
390916	3.2.1.21	Beta-glucosidase.	Hydrolysis of terminal, non-reducing beta-D-glucose residues with release of beta-D-glucose.	\N	\N	Flavonoids, stilbene and lignin biosynthesis	Biosynthesis of Secondary Metabolites	METABOLIC
390945	2.8.3.5	3-oxoacid CoA-transferase.	Succinyl-CoA + a 3-oxo acid = succinate + a 3-oxo-acyl-CoA.	\N	Infantile ketoacidosis; MIM:245050.	Valine, leucine and isoleucine degradation	Amino Acid Metabolism	METABOLIC
390945	2.8.3.5	3-oxoacid CoA-transferase.	Succinyl-CoA + a 3-oxo acid = succinate + a 3-oxo-acyl-CoA.	\N	Infantile ketoacidosis; MIM:245050.	Synthesis and degradation of ketone bodies	Lipid Metabolism	METABOLIC
390945	2.8.3.5	3-oxoacid CoA-transferase.	Succinyl-CoA + a 3-oxo acid = succinate + a 3-oxo-acyl-CoA.	\N	Infantile ketoacidosis; MIM:245050.	Butanoate metabolism	Carbohydrate Metabolism	METABOLIC
391036	2.7.1.25	Adenylylsulfate kinase.	ATP + adenylylsulfate = ADP + 3'-phosphoadenylylsulfate.	\N	\N	Sulfur metabolism	Energy Metabolism	METABOLIC
391036	2.7.1.25	Adenylylsulfate kinase.	ATP + adenylylsulfate = ADP + 3'-phosphoadenylylsulfate.	\N	\N	Selenoamino acid metabolism	Metabolism of Other Amino Acids	METABOLIC
391036	2.7.1.25	Adenylylsulfate kinase.	ATP + adenylylsulfate = ADP + 3'-phosphoadenylylsulfate.	\N	\N	Purine metabolism	Nucleotide Metabolism	METABOLIC
391047	2.4.1.-	Hexosyltransferases.	\N	\N	\N	O-Glycans biosynthesis	Metabolism of Complex Carbohydrates	METABOLIC
391047	2.4.1.-	Hexosyltransferases.	\N	\N	\N	Fructose and mannose metabolism	Carbohydrate Metabolism	METABOLIC
391047	2.4.1.-	Hexosyltransferases.	\N	\N	\N	Peptidoglycan biosynthesis	Metabolism of Complex Carbohydrates	METABOLIC
391047	2.4.1.-	Hexosyltransferases.	\N	\N	\N	Sphingoglycolipid metabolism	Metabolism of Complex Lipids	METABOLIC
391047	2.4.1.-	Hexosyltransferases.	\N	\N	\N	Blood group glycolipid biosynthesis - lact series	Metabolism of Complex Lipids	METABOLIC
391047	2.4.1.-	Hexosyltransferases.	\N	\N	\N	Blood group glycolipid biosynthesis - neolact series	Metabolism of Complex Lipids	METABOLIC
391047	2.4.1.-	Hexosyltransferases.	\N	\N	\N	Glycerolipid metabolism	Metabolism of Complex Lipids	METABOLIC
391047	2.4.1.-	Hexosyltransferases.	\N	\N	\N	Globoside metabolism	Metabolism of Complex Lipids	METABOLIC
391047	2.4.1.-	Hexosyltransferases.	\N	\N	\N	Chondroitin / heparan sulfate biosynthesis	Metabolism of Complex Carbohydrates	METABOLIC
391047	2.4.1.-	Hexosyltransferases.	\N	\N	\N	Keratan sulfate biosynthesis	Metabolism of Complex Carbohydrates	METABOLIC
391047	2.4.1.-	Hexosyltransferases.	\N	\N	\N	N-Glycans biosynthesis	Metabolism of Complex Carbohydrates	METABOLIC
391118	3.4.22.40	Bleomycin hydrolase.	Inactivates bleomycin B2 (a cytotoxic glycometallopeptide) by hydrolysis of a carboxyamide bond of b-aminoalanine, but also shows general aminopeptidase activity. The specificity varies somewhat with source, but amino acid arylamides of Met, Leu and Ala a	\N	\N	\N	\N	\N
391128	3.4.19.3	Pyroglutamyl-peptidase I.	5-oxoprolyl-peptide + H(2)O = 5-oxoproline + peptide.	\N	\N	\N	\N	\N
391132	3.4.23.34	Cathepsin E.	Similar to cathepsin D, but slightly broader specificity.	\N	\N	\N	\N	\N
391203	1.1.1.-	With NAD(+) or NADP(+) as acceptor.	\N	\N	\N	Bile acid biosynthesis	Lipid Metabolism	METABOLIC
391203	1.1.1.-	With NAD(+) or NADP(+) as acceptor.	\N	\N	\N	Vitamin B6 metabolism	Metabolism of Cofactors and Vitamins	METABOLIC
391203	1.1.1.-	With NAD(+) or NADP(+) as acceptor.	\N	\N	\N	Glycine, serine and threonine metabolism	Amino Acid Metabolism	METABOLIC
391203	1.1.1.-	With NAD(+) or NADP(+) as acceptor.	\N	\N	\N	Butanoate metabolism	Carbohydrate Metabolism	METABOLIC
391203	1.1.1.-	With NAD(+) or NADP(+) as acceptor.	\N	\N	\N	Fructose and mannose metabolism	Carbohydrate Metabolism	METABOLIC
391203	1.1.1.-	With NAD(+) or NADP(+) as acceptor.	\N	\N	\N	Galactose metabolism	Carbohydrate Metabolism	METABOLIC
391203	1.1.1.-	With NAD(+) or NADP(+) as acceptor.	\N	\N	\N	Lysine degradation	Amino Acid Metabolism	METABOLIC
391203	1.1.1.-	With NAD(+) or NADP(+) as acceptor.	\N	\N	\N	Nucleotide sugars metabolism	Nucleotide Metabolism	METABOLIC
391203	1.1.1.-	With NAD(+) or NADP(+) as acceptor.	\N	\N	\N	Ascorbate and aldarate metabolism	Carbohydrate Metabolism	METABOLIC
391203	1.1.1.-	With NAD(+) or NADP(+) as acceptor.	\N	\N	\N	Tetrachloroethene degradation	Biodegradation of Xenobiotics	METABOLIC
391203	1.1.1.-	With NAD(+) or NADP(+) as acceptor.	\N	\N	\N	Benzoate degradation via CoA ligation	Biodegradation of Xenobiotics	METABOLIC
391203	1.1.1.-	With NAD(+) or NADP(+) as acceptor.	\N	\N	\N	Glycerolipid metabolism	Metabolism of Complex Lipids	METABOLIC
391403	2.4.1.-	Hexosyltransferases.	\N	\N	\N	O-Glycans biosynthesis	Metabolism of Complex Carbohydrates	METABOLIC
391403	2.4.1.-	Hexosyltransferases.	\N	\N	\N	Fructose and mannose metabolism	Carbohydrate Metabolism	METABOLIC
391403	2.4.1.-	Hexosyltransferases.	\N	\N	\N	Peptidoglycan biosynthesis	Metabolism of Complex Carbohydrates	METABOLIC
391403	2.4.1.-	Hexosyltransferases.	\N	\N	\N	Sphingoglycolipid metabolism	Metabolism of Complex Lipids	METABOLIC
391403	2.4.1.-	Hexosyltransferases.	\N	\N	\N	Blood group glycolipid biosynthesis - lact series	Metabolism of Complex Lipids	METABOLIC
391403	2.4.1.-	Hexosyltransferases.	\N	\N	\N	Blood group glycolipid biosynthesis - neolact series	Metabolism of Complex Lipids	METABOLIC
391403	2.4.1.-	Hexosyltransferases.	\N	\N	\N	Glycerolipid metabolism	Metabolism of Complex Lipids	METABOLIC
391403	2.4.1.-	Hexosyltransferases.	\N	\N	\N	Globoside metabolism	Metabolism of Complex Lipids	METABOLIC
391403	2.4.1.-	Hexosyltransferases.	\N	\N	\N	Chondroitin / heparan sulfate biosynthesis	Metabolism of Complex Carbohydrates	METABOLIC
391403	2.4.1.-	Hexosyltransferases.	\N	\N	\N	Keratan sulfate biosynthesis	Metabolism of Complex Carbohydrates	METABOLIC
391403	2.4.1.-	Hexosyltransferases.	\N	\N	\N	N-Glycans biosynthesis	Metabolism of Complex Carbohydrates	METABOLIC
391418	4.6.1.1	Adenylate cyclase.	ATP = 3',5'-cyclic AMP + diphosphate.	\N	\N	Purine metabolism	Nucleotide Metabolism	METABOLIC
391426	3.4.19.12	Ubiquitinyl hydrolase 1.	Thiol-dependent hydrolysis of ester, thiolester, amide, peptide and isopeptide bonds formed by the C-terminal Gly of ubiquitin (a 76-residue protein attached to proteins as an intracellular targeting signal).	\N	\N	\N	\N	\N
391431	6.3.2.19	Ubiquitin--protein ligase.	ATP + ubiquitin + protein lysine = AMP + diphosphate + protein N-ubiquityllysine.	\N	\N	\N	\N	\N
391459	3.2.1.14	Chitinase.	Hydrolysis of the 1,4-beta-linkages of N-acetyl-D-glucosamine polymers of chitin.	\N	\N	Aminosugars metabolism	Metabolism of Complex Carbohydrates	METABOLIC
391466	3.1.13.4	Poly(A)-specific ribonuclease.	Exonucleolytic cleavage of poly(A) to 5'-AMP.	\N	\N	\N	\N	\N
391579	3.1.3.16	Serine/threonine specific protein phosphatase.	A phosphoprotein + H(2)O = a protein + phosphate.	\N	\N	\N	\N	\N
391600	1.1.1.21	Aldehyde reductase.	Alditol + NAD(P)(+) = aldose + NAD(P)H.	\N	\N	Galactose metabolism	Carbohydrate Metabolism	METABOLIC
391600	1.1.1.21	Aldehyde reductase.	Alditol + NAD(P)(+) = aldose + NAD(P)H.	\N	\N	Pyruvate metabolism	Carbohydrate Metabolism	METABOLIC
391600	1.1.1.21	Aldehyde reductase.	Alditol + NAD(P)(+) = aldose + NAD(P)H.	\N	\N	Glycerolipid metabolism	Metabolism of Complex Lipids	METABOLIC
391600	1.1.1.21	Aldehyde reductase.	Alditol + NAD(P)(+) = aldose + NAD(P)H.	\N	\N	Pentose and glucuronate interconversions	Carbohydrate Metabolism	METABOLIC
391600	1.1.1.21	Aldehyde reductase.	Alditol + NAD(P)(+) = aldose + NAD(P)H.	\N	\N	Fructose and mannose metabolism	Carbohydrate Metabolism	METABOLIC
391698	6.1.1.7	Alanine--tRNA ligase.	ATP + L-alanine + tRNA(Ala) = AMP + diphosphate + L-alanyl-tRNA(Ala).	\N	\N	Alanine and aspartate metabolism	Amino Acid Metabolism	METABOLIC
391698	6.1.1.7	Alanine--tRNA ligase.	ATP + L-alanine + tRNA(Ala) = AMP + diphosphate + L-alanyl-tRNA(Ala).	\N	\N	Aminoacyl-tRNA biosynthesis	TRANSLATION	REGULATORY
391796	1.14.13.1	Salicylate 1-monooxygenase.	Salicylate + NADH + O(2) = catechol + NAD(+) + H(2)O + CO(2).	FAD.	\N	Fluorene degradation	Biodegradation of Xenobiotics	METABOLIC
391796	1.14.13.1	Salicylate 1-monooxygenase.	Salicylate + NADH + O(2) = catechol + NAD(+) + H(2)O + CO(2).	FAD.	\N	Nitorobenzene degradation	Biodegradation of Xenobiotics	METABOLIC
391799	3.4.25.-	Threonine endopeptidases.	\N	\N	\N	\N	\N	\N
391816	3.4.13.19	Membrane dipeptidase.	Hydrolysis of dipeptides. Hydrophobic dipeptides are cleaved preferentially, including prolyl amino acids.	Zinc.	\N	\N	\N	\N
391941	3.2.1.58	Glucan 1,3-beta-glucosidase.	Successive hydrolysis of beta-D-glucose units from the non-reducing ends of 1,3-beta-D-glucans, releasing alpha-glucose.	\N	\N	Starch and sucrose metabolism	Metabolism of Complex Carbohydrates	METABOLIC
391994	2.7.7.41	Phosphatidate cytidylyltransferase.	CTP + phosphatidate = diphosphate + CDP-diacylglycerol.	\N	\N	\N	\N	\N
391994	2.7.7.41	Phosphatidate cytidylyltransferase.	CTP + phosphatidate = diphosphate + CDP-diacylglycerol.	\N	\N	Glycerolipid metabolism	Metabolism of Complex Lipids	METABOLIC
392201	3.6.3.-	Acting on acid anhydrides; catalyzing transmembrane movement	\N	\N	\N	\N	\N	\N
392251	2.1.1.127	[Ribulose-bisphosphate-carboxylase]-lysine N-methyltransferase.	S-adenosyl-L-methionine + [ribulose-1,5-bisphosphate-carboxylase]-lysine = S-adenosyl-L-homocysteine + [ribulose-1,5-bisphosphate-carboxylase]-N6- methyl-L-lysine.	\N	\N	\N	\N	\N
392373	2.3.1.48	Histone acetyltransferase.	Acetyl-CoA + histone = CoA + acetyl-histone.	\N	\N	\N	\N	\N
392398	3.2.1.22	Alpha-galactosidase.	Melibiose + H(2)O = galactose + glucose.	Magnesium; NAD.	Diffuse angiokeratoma (Fabry disease); MIM:301500.	Galactose metabolism	Carbohydrate Metabolism	METABOLIC
392398	3.2.1.22	Alpha-galactosidase.	Melibiose + H(2)O = galactose + glucose.	Magnesium; NAD.	Diffuse angiokeratoma (Fabry disease); MIM:301500.	Glycerolipid metabolism	Metabolism of Complex Lipids	METABOLIC
392398	3.2.1.22	Alpha-galactosidase.	Melibiose + H(2)O = galactose + glucose.	Magnesium; NAD.	Diffuse angiokeratoma (Fabry disease); MIM:301500.	Globoside metabolism	Metabolism of Complex Lipids	METABOLIC
392398	3.2.1.22	Alpha-galactosidase.	Melibiose + H(2)O = galactose + glucose.	Magnesium; NAD.	Diffuse angiokeratoma (Fabry disease); MIM:301500.	Sphingoglycolipid metabolism	Metabolism of Complex Lipids	METABOLIC
392471	2.4.1.16	Chitin synthase.	UDP-N-acetyl-D-glucosamine + {(1,4)-(N-acetyl-beta-D-glucosaminyl)}(N) = UDP + {(1,4)-(N-acetyl-beta-D-glucosaminyl)}(N+1).	\N	\N	Aminosugars metabolism	Metabolism of Complex Carbohydrates	METABOLIC
392545	2.3.1.31	Homoserine O-acetyltransferase.	Acetyl-CoA + L-homoserine = CoA + O-acetyl-L-homoserine.	\N	\N	Sulfur metabolism	Energy Metabolism	METABOLIC
392545	2.3.1.31	Homoserine O-acetyltransferase.	Acetyl-CoA + L-homoserine = CoA + O-acetyl-L-homoserine.	\N	\N	Methionine metabolism	Amino Acid Metabolism	METABOLIC
392576	2.3.1.48	Histone acetyltransferase.	Acetyl-CoA + histone = CoA + acetyl-histone.	\N	\N	\N	\N	\N
392578	2.4.2.29	Queuine tRNA-ribosyltransferase.	tRNA guanine + queuine = tRNA queuine + guanine.	\N	\N	\N	\N	\N
392673	5.99.1.3	DNA topoisomerase (ATP-hydrolysing).	ATP-dependent breakage, passage and rejoining of double-stranded DNA.	\N	Ataxia-telangiectasia; MIM:208900.	\N	\N	\N
392737	6.1.1.16	Cysteine--tRNA ligase.	ATP + L-cysteine + tRNA(Cys) = AMP + diphosphate + L-cysteinyl- tRNA(Cys).	\N	\N	Cysteine metabolism	Amino Acid Metabolism	METABOLIC
392737	6.1.1.16	Cysteine--tRNA ligase.	ATP + L-cysteine + tRNA(Cys) = AMP + diphosphate + L-cysteinyl- tRNA(Cys).	\N	\N	Aminoacyl-tRNA biosynthesis	TRANSLATION	REGULATORY
392743	3.4.11.9	Xaa-Pro aminopeptidase.	Release of any N-terminal amino acid, including proline, that is linked with proline, even from a dipeptide or tripeptide.	Manganese or Cobalt.	\N	\N	\N	\N
392778	3.1.27.-	Endoribonucleases producing other than 5'-phosphomonoesters.	\N	\N	\N	\N	\N	\N
392867	3.5.2.3	Dihydroorotase.	(S)-dihydroorotate + H(2)O = N-carbamoyl-L-aspartate.	\N	\N	Pyrimidine metabolism	Nucleotide Metabolism	METABOLIC
392888	3.1.3.8	3-phytase.	Myo-inositol hexakisphosphate + H(2)O = D-myo-inositol 1,2,4,5,6-pentakisphosphate + phosphate.	\N	\N	Inositol phosphate metabolism	Metabolism of Complex Lipids	METABOLIC
392899	1.2.4.1	Pyruvate dehydrogenase (lipoamide).	Pyruvate + lipoamide = S-acetyldihydrolipoamide + CO(2).	Thiamine pyrophosphate.	Ataxia with lactic acidosis I; MIM:208800.	Valine, leucine and isoleucine biosynthesis	Amino Acid Metabolism	METABOLIC
392899	1.2.4.1	Pyruvate dehydrogenase (lipoamide).	Pyruvate + lipoamide = S-acetyldihydrolipoamide + CO(2).	Thiamine pyrophosphate.	Ataxia with lactic acidosis I; MIM:208800.	Butanoate metabolism	Carbohydrate Metabolism	METABOLIC
392899	1.2.4.1	Pyruvate dehydrogenase (lipoamide).	Pyruvate + lipoamide = S-acetyldihydrolipoamide + CO(2).	Thiamine pyrophosphate.	Ataxia with lactic acidosis I; MIM:208800.	Pyruvate metabolism	Carbohydrate Metabolism	METABOLIC
392899	1.2.4.1	Pyruvate dehydrogenase (lipoamide).	Pyruvate + lipoamide = S-acetyldihydrolipoamide + CO(2).	Thiamine pyrophosphate.	Ataxia with lactic acidosis I; MIM:208800.	Glycolysis / Gluconeogenesis	Carbohydrate Metabolism	METABOLIC
392960	6.4.1.4	Methylcrotonyl-CoA carboxylase.	ATP + 3-methylcrotonyl-CoA + HCO(3)(-) = ADP + phosphate + 3-methylglutaconyl-CoA.	Biotin.	Beta-methylcrotonylglycinuria I; MIM:210200.	Valine, leucine and isoleucine degradation	Amino Acid Metabolism	METABOLIC
392980	4.1.1.23	Orotidine-5'-phosphate decarboxylase.	Orotidine 5'-phosphate = UMP + CO(2).	\N	Oroticaciduria II; MIM:258920.	Pyrimidine metabolism	Nucleotide Metabolism	METABOLIC
393062	6.3.2.19	Ubiquitin--protein ligase.	ATP + ubiquitin + protein lysine = AMP + diphosphate + protein N-ubiquityllysine.	\N	\N	\N	\N	\N
393150	3.5.4.3	Guanine deaminase.	Guanine + H(2)O = xanthine + NH(3).	\N	\N	Purine metabolism	Nucleotide Metabolism	METABOLIC
393201	3.2.1.113	Mannosyl-oligosaccharide 1,2-alpha-mannosidase.	Hydrolysis of the terminal 1,2-linked alpha-D-mannose residues in the oligo-mannose oligosaccharide Man(9)(GlcNAc)(2).	\N	\N	N-Glycans biosynthesis	Metabolism of Complex Carbohydrates	METABOLIC
393259	2.7.7.-	Nucleotidyltransferases.	\N	\N	\N	DNA polymerase	REPLICATION AND REPAIR	REGULATORY
393259	2.7.7.-	Nucleotidyltransferases.	\N	\N	\N	Ubiquinone biosynthesis	Metabolism of Cofactors and Vitamins	METABOLIC
393286	1.1.3.13	Alcohol oxidase.	A primary alcohol + O(2) = an aldehyde + H(2)O(2).	FAD.	\N	Methane metabolism	Energy Metabolism	METABOLIC
393345	1.17.4.1	Ribonucleoside-diphosphate reductase.	2'-deoxyribonucleoside diphosphate + oxidized thioredoxin + H(2)O = ribonucleoside diphosphate + reduced thioredoxin.	Iron; ATP.	\N	Pyrimidine metabolism	Nucleotide Metabolism	METABOLIC
393345	1.17.4.1	Ribonucleoside-diphosphate reductase.	2'-deoxyribonucleoside diphosphate + oxidized thioredoxin + H(2)O = ribonucleoside diphosphate + reduced thioredoxin.	Iron; ATP.	\N	Purine metabolism	Nucleotide Metabolism	METABOLIC
393477	6.1.1.10	Methionine--tRNA ligase.	ATP + L-methionine + tRNA(Met) = AMP + diphosphate + L-methionyl- tRNA(Met).	\N	\N	Aminoacyl-tRNA biosynthesis	TRANSLATION	REGULATORY
393477	6.1.1.10	Methionine--tRNA ligase.	ATP + L-methionine + tRNA(Met) = AMP + diphosphate + L-methionyl- tRNA(Met).	\N	\N	Methionine metabolism	Amino Acid Metabolism	METABOLIC
393477	6.1.1.10	Methionine--tRNA ligase.	ATP + L-methionine + tRNA(Met) = AMP + diphosphate + L-methionyl- tRNA(Met).	\N	\N	Selenoamino acid metabolism	Metabolism of Other Amino Acids	METABOLIC
393478	2.6.1.7	Kynurenine--oxoglutarate aminotransferase.	L-kynurenine + 2-oxoglutarate = 4-(2-aminophenyl)-2,4-dioxobutanoate + L-glutamate.	Pyridoxal-phosphate.	\N	Tryptophan metabolism	Amino Acid Metabolism	METABOLIC
393495	2.7.7.7	DNA-directed DNA polymerase.	N deoxynucleoside triphosphate = N diphosphate + {DNA}(N).	\N	\N	Purine metabolism	Nucleotide Metabolism	METABOLIC
393495	2.7.7.7	DNA-directed DNA polymerase.	N deoxynucleoside triphosphate = N diphosphate + {DNA}(N).	\N	\N	DNA polymerase	REPLICATION AND REPAIR	REGULATORY
393495	2.7.7.7	DNA-directed DNA polymerase.	N deoxynucleoside triphosphate = N diphosphate + {DNA}(N).	\N	\N	Pyrimidine metabolism	Nucleotide Metabolism	METABOLIC
393624	3.4.16.5	Carboxypeptidase C.	Release of a C-terminal amino acid with a broad specificity.	\N	\N	\N	\N	\N
393634	5.3.1.23	5-methylthioribose-1-phosphate isomerase.	5-methylthio-5-deoxy-D-ribose 1-phosphate = 5-methylthio-5-deoxy-D- ribulose 1-phosphate.	\N	\N	\N	\N	\N
393644	1.6.5.5	NADPH:quinone reductase.	NADPH + quinone = NADP(+) + semiquinone.	Zinc.	\N	\N	\N	\N
394064	6.1.1.20	Phenylalanine--tRNA ligase.	ATP + L-phenylalanine + tRNA(Phe) = AMP + diphosphate + L-phenylalanyl-tRNA(Phe).	\N	\N	Aminoacyl-tRNA biosynthesis	TRANSLATION	REGULATORY
394064	6.1.1.20	Phenylalanine--tRNA ligase.	ATP + L-phenylalanine + tRNA(Phe) = AMP + diphosphate + L-phenylalanyl-tRNA(Phe).	\N	\N	Phenylalanine, tyrosine and tryptophan biosynthesis	Amino Acid Metabolism	METABOLIC
394067	1.1.99.2	2-hydroxyglutarate dehydrogenase.	(S)-2-hydroxyglutarate + acceptor = 2-oxoglutarate + reduced acceptor.	\N	\N	Butanoate metabolism	Carbohydrate Metabolism	METABOLIC
394196	6.3.1.2	Glutamate--ammonia ligase.	ATP + L-glutamate + NH(3) = ADP + phosphate + L-glutamine.	\N	\N	Peptidoglycan biosynthesis	Metabolism of Complex Carbohydrates	METABOLIC
394196	6.3.1.2	Glutamate--ammonia ligase.	ATP + L-glutamate + NH(3) = ADP + phosphate + L-glutamine.	\N	\N	Nitrogen metabolism	Energy Metabolism	METABOLIC
394196	6.3.1.2	Glutamate--ammonia ligase.	ATP + L-glutamate + NH(3) = ADP + phosphate + L-glutamine.	\N	\N	Glutamate metabolism	Amino Acid Metabolism	METABOLIC
394243	3.4.21.26	Prolyl oligopeptidase.	Hydrolysis of Pro-|-Xaa >> Ala-|-Xaa in oligopeptides.	\N	\N	\N	\N	\N
394309	3.6.4.6	Vesicle-fusing ATPase.	ATP + H(2)O = ADP + phosphate.	\N	\N	\N	\N	\N
394378	2.6.1.62	Adenosylmethionine--8-amino-7-oxononanoate aminotransferase.	S-adenosyl-L-methionine + 8-amino-7-oxononanoate = S-adenosyl-4- methylthio-2-oxobutanoate + 7,8-diaminononanoate.	Pyridoxal-phosphate.	\N	Biotin metabolism	Metabolism of Cofactors and Vitamins	METABOLIC
394415	3.4.21.-	Serine endopeptidases.	\N	\N	\N	\N	\N	\N
394522	4.2.1.11	Phosphopyruvate hydratase.	2-phospho-D-glycerate = phosphoenolpyruvate + H(2)O.	Magnesium.	\N	Phenylalanine, tyrosine and tryptophan biosynthesis	Amino Acid Metabolism	METABOLIC
394522	4.2.1.11	Phosphopyruvate hydratase.	2-phospho-D-glycerate = phosphoenolpyruvate + H(2)O.	Magnesium.	\N	Glycolysis / Gluconeogenesis	Carbohydrate Metabolism	METABOLIC
394551	4.1.2.13	Fructose-bisphosphate aldolase.	D-fructose 1,6-bisphosphate = glycerone phosphate + D-glyceraldehyde 3- phosphate.	\N	Aldolase A deficiency; MIM:103850. Hemolytic anemia due to aldolase A deficiency; MIM:103850. Fructose intolerance; MIM:229600.	Pentose phosphate pathway	Carbohydrate Metabolism	METABOLIC
394551	4.1.2.13	Fructose-bisphosphate aldolase.	D-fructose 1,6-bisphosphate = glycerone phosphate + D-glyceraldehyde 3- phosphate.	\N	Aldolase A deficiency; MIM:103850. Hemolytic anemia due to aldolase A deficiency; MIM:103850. Fructose intolerance; MIM:229600.	Fructose and mannose metabolism	Carbohydrate Metabolism	METABOLIC
394551	4.1.2.13	Fructose-bisphosphate aldolase.	D-fructose 1,6-bisphosphate = glycerone phosphate + D-glyceraldehyde 3- phosphate.	\N	Aldolase A deficiency; MIM:103850. Hemolytic anemia due to aldolase A deficiency; MIM:103850. Fructose intolerance; MIM:229600.	Glycolysis / Gluconeogenesis	Carbohydrate Metabolism	METABOLIC
394551	4.1.2.13	Fructose-bisphosphate aldolase.	D-fructose 1,6-bisphosphate = glycerone phosphate + D-glyceraldehyde 3- phosphate.	\N	Aldolase A deficiency; MIM:103850. Hemolytic anemia due to aldolase A deficiency; MIM:103850. Fructose intolerance; MIM:229600.	Carbon fixation	Energy Metabolism	METABOLIC
394588	3.6.3.8	Calcium-transporting ATPase.	ATP + H(2)O + Ca(2+)(Cis) = ADP + phosphate + Ca(2+)(Trans).	Magnesium.	Darier disease; MIM:124200. Benign chronic pemphigus; MIM:169600.	\N	\N	\N
394780	6.3.5.2	GMP synthase (glutamine-hydrolysing).	ATP + xanthosine 5'-phosphate + L-glutamine + H(2)O = AMP + diphosphate + GMP + L-glutamate.	\N	\N	Glutamate metabolism	Amino Acid Metabolism	METABOLIC
394780	6.3.5.2	GMP synthase (glutamine-hydrolysing).	ATP + xanthosine 5'-phosphate + L-glutamine + H(2)O = AMP + diphosphate + GMP + L-glutamate.	\N	\N	Purine metabolism	Nucleotide Metabolism	METABOLIC
394806	3.2.1.52	Beta-N-acetylhexosaminidase.	Hydrolysis of terminal non-reducing N-acetyl-D-hexosamine residues in N-acetyl-beta-D-hexosaminides.	\N	Sandhoff disease (GM2-gangliosidosis, variant 0); MIM:268800. Tay-Sachs disease (adult GM2-gangliosidosis); MIM:272800.	N-Glycan degradation	Metabolism of Complex Carbohydrates	METABOLIC
394806	3.2.1.52	Beta-N-acetylhexosaminidase.	Hydrolysis of terminal non-reducing N-acetyl-D-hexosamine residues in N-acetyl-beta-D-hexosaminides.	\N	Sandhoff disease (GM2-gangliosidosis, variant 0); MIM:268800. Tay-Sachs disease (adult GM2-gangliosidosis); MIM:272800.	Aminosugars metabolism	Metabolism of Complex Carbohydrates	METABOLIC
394806	3.2.1.52	Beta-N-acetylhexosaminidase.	Hydrolysis of terminal non-reducing N-acetyl-D-hexosamine residues in N-acetyl-beta-D-hexosaminides.	\N	Sandhoff disease (GM2-gangliosidosis, variant 0); MIM:268800. Tay-Sachs disease (adult GM2-gangliosidosis); MIM:272800.	Globoside metabolism	Metabolism of Complex Lipids	METABOLIC
394806	3.2.1.52	Beta-N-acetylhexosaminidase.	Hydrolysis of terminal non-reducing N-acetyl-D-hexosamine residues in N-acetyl-beta-D-hexosaminides.	\N	Sandhoff disease (GM2-gangliosidosis, variant 0); MIM:268800. Tay-Sachs disease (adult GM2-gangliosidosis); MIM:272800.	Sphingoglycolipid metabolism	Metabolism of Complex Lipids	METABOLIC
394806	3.2.1.52	Beta-N-acetylhexosaminidase.	Hydrolysis of terminal non-reducing N-acetyl-D-hexosamine residues in N-acetyl-beta-D-hexosaminides.	\N	Sandhoff disease (GM2-gangliosidosis, variant 0); MIM:268800. Tay-Sachs disease (adult GM2-gangliosidosis); MIM:272800.	Glycosaminoglycan degradation	Metabolism of Complex Carbohydrates	METABOLIC
394870	1.6.5.4	Monodehydroascorbate reductase (NADH).	NADH + 2 monodehydroascorbate = NAD(+) + 2 ascorbate.	\N	\N	Ascorbate and aldarate metabolism	Carbohydrate Metabolism	METABOLIC
394972	1.8.3.1	Sulfite oxidase.	Sulfite + O(2) + H(2)O = sulfate + H(2)O(2).	Heme; Molybdenum.	Sulfite oxidase deficiency; MIM:272300.	Sulfur metabolism	Energy Metabolism	METABOLIC
395028	3.1.1.4	Phospholipase A2.	Phosphatidylcholine + H(2)O = 1-acylglycerophosphocholine + a fatty acid anion.	Calcium.	\N	Phospholipid degradation	Metabolism of Complex Lipids	METABOLIC
395028	3.1.1.4	Phospholipase A2.	Phosphatidylcholine + H(2)O = 1-acylglycerophosphocholine + a fatty acid anion.	Calcium.	\N	Prostaglandin and leukotriene metabolism	Metabolism of Complex Lipids	METABOLIC
395028	3.1.1.4	Phospholipase A2.	Phosphatidylcholine + H(2)O = 1-acylglycerophosphocholine + a fatty acid anion.	Calcium.	\N	Glycerolipid metabolism	Metabolism of Complex Lipids	METABOLIC
395031	1.1.1.-	With NAD(+) or NADP(+) as acceptor.	\N	\N	\N	Bile acid biosynthesis	Lipid Metabolism	METABOLIC
395031	1.1.1.-	With NAD(+) or NADP(+) as acceptor.	\N	\N	\N	Vitamin B6 metabolism	Metabolism of Cofactors and Vitamins	METABOLIC
395031	1.1.1.-	With NAD(+) or NADP(+) as acceptor.	\N	\N	\N	Glycine, serine and threonine metabolism	Amino Acid Metabolism	METABOLIC
395031	1.1.1.-	With NAD(+) or NADP(+) as acceptor.	\N	\N	\N	Butanoate metabolism	Carbohydrate Metabolism	METABOLIC
395031	1.1.1.-	With NAD(+) or NADP(+) as acceptor.	\N	\N	\N	Fructose and mannose metabolism	Carbohydrate Metabolism	METABOLIC
395031	1.1.1.-	With NAD(+) or NADP(+) as acceptor.	\N	\N	\N	Galactose metabolism	Carbohydrate Metabolism	METABOLIC
395031	1.1.1.-	With NAD(+) or NADP(+) as acceptor.	\N	\N	\N	Lysine degradation	Amino Acid Metabolism	METABOLIC
395031	1.1.1.-	With NAD(+) or NADP(+) as acceptor.	\N	\N	\N	Nucleotide sugars metabolism	Nucleotide Metabolism	METABOLIC
395031	1.1.1.-	With NAD(+) or NADP(+) as acceptor.	\N	\N	\N	Ascorbate and aldarate metabolism	Carbohydrate Metabolism	METABOLIC
395031	1.1.1.-	With NAD(+) or NADP(+) as acceptor.	\N	\N	\N	Tetrachloroethene degradation	Biodegradation of Xenobiotics	METABOLIC
395031	1.1.1.-	With NAD(+) or NADP(+) as acceptor.	\N	\N	\N	Benzoate degradation via CoA ligation	Biodegradation of Xenobiotics	METABOLIC
395031	1.1.1.-	With NAD(+) or NADP(+) as acceptor.	\N	\N	\N	Glycerolipid metabolism	Metabolism of Complex Lipids	METABOLIC
395229	1.1.1.-	With NAD(+) or NADP(+) as acceptor.	\N	\N	\N	Bile acid biosynthesis	Lipid Metabolism	METABOLIC
395229	1.1.1.-	With NAD(+) or NADP(+) as acceptor.	\N	\N	\N	Vitamin B6 metabolism	Metabolism of Cofactors and Vitamins	METABOLIC
395229	1.1.1.-	With NAD(+) or NADP(+) as acceptor.	\N	\N	\N	Glycine, serine and threonine metabolism	Amino Acid Metabolism	METABOLIC
395229	1.1.1.-	With NAD(+) or NADP(+) as acceptor.	\N	\N	\N	Butanoate metabolism	Carbohydrate Metabolism	METABOLIC
395229	1.1.1.-	With NAD(+) or NADP(+) as acceptor.	\N	\N	\N	Fructose and mannose metabolism	Carbohydrate Metabolism	METABOLIC
395229	1.1.1.-	With NAD(+) or NADP(+) as acceptor.	\N	\N	\N	Galactose metabolism	Carbohydrate Metabolism	METABOLIC
395229	1.1.1.-	With NAD(+) or NADP(+) as acceptor.	\N	\N	\N	Lysine degradation	Amino Acid Metabolism	METABOLIC
395229	1.1.1.-	With NAD(+) or NADP(+) as acceptor.	\N	\N	\N	Nucleotide sugars metabolism	Nucleotide Metabolism	METABOLIC
395229	1.1.1.-	With NAD(+) or NADP(+) as acceptor.	\N	\N	\N	Ascorbate and aldarate metabolism	Carbohydrate Metabolism	METABOLIC
395229	1.1.1.-	With NAD(+) or NADP(+) as acceptor.	\N	\N	\N	Tetrachloroethene degradation	Biodegradation of Xenobiotics	METABOLIC
395229	1.1.1.-	With NAD(+) or NADP(+) as acceptor.	\N	\N	\N	Benzoate degradation via CoA ligation	Biodegradation of Xenobiotics	METABOLIC
395229	1.1.1.-	With NAD(+) or NADP(+) as acceptor.	\N	\N	\N	Glycerolipid metabolism	Metabolism of Complex Lipids	METABOLIC
395376	3.5.1.-	In linear amides.	\N	\N	\N	Nicotinate and nicotinamide metabolism	Metabolism of Cofactors and Vitamins	METABOLIC
395376	3.5.1.-	In linear amides.	\N	\N	\N	Pantothenate and CoA biosynthesis	Metabolism of Cofactors and Vitamins	METABOLIC
395376	3.5.1.-	In linear amides.	\N	\N	\N	Arginine and proline metabolism	Amino Acid Metabolism	METABOLIC
395376	3.5.1.-	In linear amides.	\N	\N	\N	Lipopolysaccharide biosynthesis	Metabolism of Complex Carbohydrates	METABOLIC
395428	3.6.4.-	Acting on acid anhydrides; involved in cellular and	\N	\N	\N	\N	\N	\N
395441	3.2.2.-	Hydrolyzing N-glycosyl compounds.	\N	\N	\N	\N	\N	\N
395763	1.6.5.5	NADPH:quinone reductase.	NADPH + quinone = NADP(+) + semiquinone.	Zinc.	\N	\N	\N	\N
395820	1.1.99.1	Choline dehydrogenase.	Choline + acceptor = betaine aldehyde + reduced acceptor.	PQQ.	\N	Glycine, serine and threonine metabolism	Amino Acid Metabolism	METABOLIC
395831	2.4.2.30	NAD(+) ADP-ribosyltransferase.	NAD(+) + {ADP-D-ribosyl}(N)-acceptor = nicotinamide + {ADP-D-ribosyl}(N+1)-acceptor.	\N	\N	\N	\N	\N
395967	6.3.2.3	Glutathione synthase.	ATP + gamma-L-glutamyl-L-cysteine + glycine = ADP + phosphate + glutathione.	\N	Hemolytic anemia due to glutathione synthetase deficiency; MIM:231900. 5-oxoprolinuria (pyroglutamicaciduria); MIM:266130.	Glutamate metabolism	Amino Acid Metabolism	METABOLIC
395967	6.3.2.3	Glutathione synthase.	ATP + gamma-L-glutamyl-L-cysteine + glycine = ADP + phosphate + glutathione.	\N	Hemolytic anemia due to glutathione synthetase deficiency; MIM:231900. 5-oxoprolinuria (pyroglutamicaciduria); MIM:266130.	Glutathione metabolism	Metabolism of Other Amino Acids	METABOLIC
396035	6.2.1.-	Acid--thiol ligases.	\N	\N	\N	Ethylbenzene degradation	Biodegradation of Xenobiotics	METABOLIC
396035	6.2.1.-	Acid--thiol ligases.	\N	\N	\N	Propanoate metabolism	Carbohydrate Metabolism	METABOLIC
396054	6.3.2.19	Ubiquitin--protein ligase.	ATP + ubiquitin + protein lysine = AMP + diphosphate + protein N-ubiquityllysine.	\N	\N	\N	\N	\N
396059	6.2.1.12	4-coumarate--CoA ligase.	ATP + 4-coumarate + CoA = AMP + diphosphate + 4-coumaroyl-CoA.	\N	\N	Flavonoids, stilbene and lignin biosynthesis	Biosynthesis of Secondary Metabolites	METABOLIC
396167	3.1.1.11	Pectinesterase.	Pectin + N H(2)O = N methanol + pectate.	\N	\N	Starch and sucrose metabolism	Metabolism of Complex Carbohydrates	METABOLIC
396167	3.1.1.11	Pectinesterase.	Pectin + N H(2)O = N methanol + pectate.	\N	\N	Pentose and glucuronate interconversions	Carbohydrate Metabolism	METABOLIC
396318	1.14.14.1	Unspecific monooxygenase.	RH + reduced flavoprotein + O(2) = ROH + oxidized flavoprotein + H(2)O.	Heme-thiolate.	\N	Tryptophan metabolism	Amino Acid Metabolism	METABOLIC
396318	1.14.14.1	Unspecific monooxygenase.	RH + reduced flavoprotein + O(2) = ROH + oxidized flavoprotein + H(2)O.	Heme-thiolate.	\N	Fatty acid metabolism	Lipid Metabolism	METABOLIC
396318	1.14.14.1	Unspecific monooxygenase.	RH + reduced flavoprotein + O(2) = ROH + oxidized flavoprotein + H(2)O.	Heme-thiolate.	\N	gamma-Hexachlorocyclohexane degradation	Biodegradation of Xenobiotics	METABOLIC
396400	3.4.23.25	Saccharopepsin.	Hydrolysis of proteins with broad specificity for peptide bonds. Cleaves -Leu-Leu-|-Val-Tyr- bond in a synthetic substrate. Does not act on esters of Tyr or Arg.	\N	\N	\N	\N	\N
396561	4.2.1.9	Dihydroxy-acid dehydratase.	2,3-dihydroxy-3-methylbutanoate = 3-methyl-2-oxobutanoate + H(2)O.	\N	\N	Pantothenate and CoA biosynthesis	Metabolism of Cofactors and Vitamins	METABOLIC
396561	4.2.1.9	Dihydroxy-acid dehydratase.	2,3-dihydroxy-3-methylbutanoate = 3-methyl-2-oxobutanoate + H(2)O.	\N	\N	Valine, leucine and isoleucine biosynthesis	Amino Acid Metabolism	METABOLIC
396804	2.5.1.18	Glutathione transferase.	RX + glutathione = HX + R-S-glutathione.	\N	\N	Glutathione metabolism	Metabolism of Other Amino Acids	METABOLIC
396822	3.1.3.21	Glycerol-1-phosphatase.	Glycerol 1-phosphate + H(2)O = glycerol + phosphate.	\N	\N	Glycerolipid metabolism	Metabolism of Complex Lipids	METABOLIC
396903	3.1.-.-	Acting on ester bonds.	\N	\N	\N	\N	\N	\N
396956	1.11.1.5	Cytochrome-c peroxidase.	2 ferrocytochrome c + H(2)O(2) = 2 ferricytochrome c + 2 H(2)O.	Heme.	\N	\N	\N	\N
397118	1.3.1.33	Protochlorophyllide reductase.	Chlorophyllide A + NADP(+) = protochlorophyllide + NADPH.	\N	\N	Porphyrin and chlorophyll metabolism	Metabolism of Cofactors and Vitamins	METABOLIC
397123	1.14.99.29	Deoxyhypusine monooxygenase.	Protein N6-(4-aminobutyl)-L-lysine + AH(2) + O(2) = protein N6-[(R)-4- amino-2-hydroxybutyl]-L-lysine + A + H(2)O.	\N	\N	\N	\N	\N
397135	3.1.1.23	Acylglycerol lipase.	Hydrolyses glycerol monoesters of long-chain fatty acids.	\N	\N	Glycerolipid metabolism	Metabolism of Complex Lipids	METABOLIC
397182	3.2.1.45	Glucosylceramidase.	D-glucosyl-N-acylsphingosine + H(2)O = D-glucose + N-acylsphingosine.	\N	Gaucher disease type I; MIM:230800. Gaucher disease type II; MIM:230900. Gaucher disease type III; MIM:231000.	Sphingoglycolipid metabolism	Metabolism of Complex Lipids	METABOLIC
397286	2.7.8.15	UDP-N-acetylglucosamine--dolichyl-phosphate N-acetylglucosaminephosphotransferase.	UDP-N-acetyl-D-glucosamine + dolichyl phosphate = UMP + N-acetyl-D- glucosaminyl-diphosphodolichol.	\N	\N	N-Glycans biosynthesis	Metabolism of Complex Carbohydrates	METABOLIC
397370	2.4.1.186	Glycogenin glucosyltransferase.	UDP-glucose + glycogenin = UDP + glucosylglycogenin.	\N	\N	\N	\N	\N
397412	2.7.7.7	DNA-directed DNA polymerase.	N deoxynucleoside triphosphate = N diphosphate + {DNA}(N).	\N	\N	Purine metabolism	Nucleotide Metabolism	METABOLIC
397412	2.7.7.7	DNA-directed DNA polymerase.	N deoxynucleoside triphosphate = N diphosphate + {DNA}(N).	\N	\N	DNA polymerase	REPLICATION AND REPAIR	REGULATORY
397412	2.7.7.7	DNA-directed DNA polymerase.	N deoxynucleoside triphosphate = N diphosphate + {DNA}(N).	\N	\N	Pyrimidine metabolism	Nucleotide Metabolism	METABOLIC
397744	6.3.2.19	Ubiquitin--protein ligase.	ATP + ubiquitin + protein lysine = AMP + diphosphate + protein N-ubiquityllysine.	\N	\N	\N	\N	\N
397787	2.7.1.31	Glycerate kinase.	ATP + (R)-glycerate = ADP + 3-phospho-(R)-glycerate.	\N	\N	Glyoxylate and dicarboxylate metabolism	Carbohydrate Metabolism	METABOLIC
397787	2.7.1.31	Glycerate kinase.	ATP + (R)-glycerate = ADP + 3-phospho-(R)-glycerate.	\N	\N	Glycine, serine and threonine metabolism	Amino Acid Metabolism	METABOLIC
397787	2.7.1.31	Glycerate kinase.	ATP + (R)-glycerate = ADP + 3-phospho-(R)-glycerate.	\N	\N	Glycerolipid metabolism	Metabolism of Complex Lipids	METABOLIC
397865	6.3.2.19	Ubiquitin--protein ligase.	ATP + ubiquitin + protein lysine = AMP + diphosphate + protein N-ubiquityllysine.	\N	\N	\N	\N	\N
397866	3.1.3.-	Phosphoric monoester hydrolases.	\N	\N	\N	Vitamin B6 metabolism	Metabolism of Cofactors and Vitamins	METABOLIC
397866	3.1.3.-	Phosphoric monoester hydrolases.	\N	\N	\N	Porphyrin and chlorophyll metabolism	Metabolism of Cofactors and Vitamins	METABOLIC
397866	3.1.3.-	Phosphoric monoester hydrolases.	\N	\N	\N	Nicotinate and nicotinamide metabolism	Metabolism of Cofactors and Vitamins	METABOLIC
397866	3.1.3.-	Phosphoric monoester hydrolases.	\N	\N	\N	Thiamine metabolism	Metabolism of Cofactors and Vitamins	METABOLIC
397866	3.1.3.-	Phosphoric monoester hydrolases.	\N	\N	\N	Aminosugars metabolism	Metabolism of Complex Carbohydrates	METABOLIC
397866	3.1.3.-	Phosphoric monoester hydrolases.	\N	\N	\N	Riboflavin metabolism	Metabolism of Cofactors and Vitamins	METABOLIC
397945	3.4.22.-	Cysteine endopeptidases.	\N	\N	\N	\N	\N	\N
397983	2.5.1.18	Glutathione transferase.	RX + glutathione = HX + R-S-glutathione.	\N	\N	Glutathione metabolism	Metabolism of Other Amino Acids	METABOLIC
398000	1.13.11.6	3-hydroxyanthranilate 3,4-dioxygenase.	3-hydroxyanthranilate + O(2) = 2-amino-3-carboxymuconate semialdehyde.	Iron.	\N	Tryptophan metabolism	Amino Acid Metabolism	METABOLIC
398020	1.1.1.95	Phosphoglycerate dehydrogenase.	3-phosphoglycerate + NAD(+) = 3-phosphohydroxypyruvate + NADH.	\N	3-phosphoglycerate dehydrogenase deficiency; MIM:601815.	Glycine, serine and threonine metabolism	Amino Acid Metabolism	METABOLIC
398048	3.6.1.3	Adenosinetriphosphatase.	ATP + H(2)O = ADP + phosphate.	\N	Hemolytic anemia due to deficiency of adenosine triphosphatase; MIM:102800.	Purine metabolism	Nucleotide Metabolism	METABOLIC
398065	3.6.3.44	Xenobiotic-transporting ATPase.	ATP + H(2)O + xenobiotic(In) = ADP + phosphate + xenobiotic(Out).	\N	\N	\N	\N	\N
398088	1.1.1.157	3-hydroxybutyryl-CoA dehydrogenase.	(S)-3-hydroxybutanoyl-CoA + NADP(+) = 3-acetoacetyl-CoA + NADPH.	\N	\N	Butanoate metabolism	Carbohydrate Metabolism	METABOLIC
398088	1.1.1.157	3-hydroxybutyryl-CoA dehydrogenase.	(S)-3-hydroxybutanoyl-CoA + NADP(+) = 3-acetoacetyl-CoA + NADPH.	\N	\N	Benzoate degradation via CoA ligation	Biodegradation of Xenobiotics	METABOLIC
398118	4.1.1.49	Phosphoenolpyruvate carboxykinase (ATP).	ATP + oxaloacetate = ADP + phosphoenolpyruvate + CO(2).	\N	\N	Carbon fixation	Energy Metabolism	METABOLIC
398118	4.1.1.49	Phosphoenolpyruvate carboxykinase (ATP).	ATP + oxaloacetate = ADP + phosphoenolpyruvate + CO(2).	\N	\N	Pyruvate metabolism	Carbohydrate Metabolism	METABOLIC
398118	4.1.1.49	Phosphoenolpyruvate carboxykinase (ATP).	ATP + oxaloacetate = ADP + phosphoenolpyruvate + CO(2).	\N	\N	Citrate cycle (TCA cycle)	Carbohydrate Metabolism	METABOLIC
398138	2.1.1.79	Cyclopropane-fatty-acyl-phospholipid synthase.	S-adenosyl-L-methionine + phospholipid olefinic fatty acid = S-adenosyl-L-homocysteine + phospholipid cyclopropane fatty acid.	\N	\N	\N	\N	\N
398215	3.4.21.48	Cerevisin.	Hydrolysis of proteins with broad specificity, and of BZ-Arg-OET > Ac-Tyr-OET. Does not hydrolyse peptide amides.	\N	\N	\N	\N	\N
398263	4.1.1.65	Phosphatidylserine decarboxylase.	Phosphatidyl-L-serine = phosphatidylethanolamine + CO(2).	Pyridoxal-phosphate or Pyruvate.	\N	Glycine, serine and threonine metabolism	Amino Acid Metabolism	METABOLIC
398263	4.1.1.65	Phosphatidylserine decarboxylase.	Phosphatidyl-L-serine = phosphatidylethanolamine + CO(2).	Pyridoxal-phosphate or Pyruvate.	\N	Glycerolipid metabolism	Metabolism of Complex Lipids	METABOLIC
398574	4.1.1.65	Phosphatidylserine decarboxylase.	Phosphatidyl-L-serine = phosphatidylethanolamine + CO(2).	Pyridoxal-phosphate or Pyruvate.	\N	Glycine, serine and threonine metabolism	Amino Acid Metabolism	METABOLIC
398574	4.1.1.65	Phosphatidylserine decarboxylase.	Phosphatidyl-L-serine = phosphatidylethanolamine + CO(2).	Pyridoxal-phosphate or Pyruvate.	\N	Glycerolipid metabolism	Metabolism of Complex Lipids	METABOLIC
398729	1.11.1.5	Cytochrome-c peroxidase.	2 ferrocytochrome c + H(2)O(2) = 2 ferricytochrome c + 2 H(2)O.	Heme.	\N	\N	\N	\N
399064	3.2.1.58	Glucan 1,3-beta-glucosidase.	Successive hydrolysis of beta-D-glucose units from the non-reducing ends of 1,3-beta-D-glucans, releasing alpha-glucose.	\N	\N	Starch and sucrose metabolism	Metabolism of Complex Carbohydrates	METABOLIC
399155	5.4.99.12	tRNA-pseudouridine synthase I.	tRNA uridine = tRNA pseudouridine.	\N	\N	\N	\N	\N
399180	6.3.2.19	Ubiquitin--protein ligase.	ATP + ubiquitin + protein lysine = AMP + diphosphate + protein N-ubiquityllysine.	\N	\N	\N	\N	\N
399242	3.1.27.9	tRNA-intron endonuclease.	Endonucleolytic cleavage of pre-tRNA, producing 5'-hydroxyl and 2',3'-cyclic phosphate termini, and specifically removing the intron.	\N	\N	\N	\N	\N
399245	3.2.1.23	Beta-galactosidase.	Hydrolysis of terminal, non-reducing beta-D-galactose residues in beta-D-galactosides.	\N	Gangliosidosis, generalized GM1; MIM:230500. Mucopolysaccharidosis IVB; MIM:253010.	Glycosaminoglycan degradation	Metabolism of Complex Carbohydrates	METABOLIC
399245	3.2.1.23	Beta-galactosidase.	Hydrolysis of terminal, non-reducing beta-D-galactose residues in beta-D-galactosides.	\N	Gangliosidosis, generalized GM1; MIM:230500. Mucopolysaccharidosis IVB; MIM:253010.	Galactose metabolism	Carbohydrate Metabolism	METABOLIC
399245	3.2.1.23	Beta-galactosidase.	Hydrolysis of terminal, non-reducing beta-D-galactose residues in beta-D-galactosides.	\N	Gangliosidosis, generalized GM1; MIM:230500. Mucopolysaccharidosis IVB; MIM:253010.	N-Glycan degradation	Metabolism of Complex Carbohydrates	METABOLIC
399245	3.2.1.23	Beta-galactosidase.	Hydrolysis of terminal, non-reducing beta-D-galactose residues in beta-D-galactosides.	\N	Gangliosidosis, generalized GM1; MIM:230500. Mucopolysaccharidosis IVB; MIM:253010.	Glycerolipid metabolism	Metabolism of Complex Lipids	METABOLIC
399245	3.2.1.23	Beta-galactosidase.	Hydrolysis of terminal, non-reducing beta-D-galactose residues in beta-D-galactosides.	\N	Gangliosidosis, generalized GM1; MIM:230500. Mucopolysaccharidosis IVB; MIM:253010.	Sphingoglycolipid metabolism	Metabolism of Complex Lipids	METABOLIC
399259	6.5.1.1	DNA ligase (ATP).	ATP + {deoxyribonucleotide}(N) + {deoxyribonucleotide}(M) = AMP + diphosphate + {deoxyribonucleotide}(N+M).	\N	\N	\N	\N	\N
399279	5.3.4.1	Protein disulfide isomerase.	Rearrangement of both intrachain and interchain disulfide bonds in proteins to form the native structures.	\N	\N	\N	\N	\N
399323	1.11.1.5	Cytochrome-c peroxidase.	2 ferrocytochrome c + H(2)O(2) = 2 ferricytochrome c + 2 H(2)O.	Heme.	\N	\N	\N	\N
399347	1.3.1.9	Enoyl-[acyl-carrier protein] reductase (NADH).	Acyl-[acyl-carrier protein] + NAD(+) = trans-2,3-dehydroacyl-[acyl- carrier protein] + NADH.	\N	\N	Fatty acid biosynthesis (path 1)	Lipid Metabolism	METABOLIC
399483	2.1.1.-	Methyltransferases.	\N	\N	\N	Androgen and estrogen metabolism	Lipid Metabolism	METABOLIC
399483	2.1.1.-	Methyltransferases.	\N	\N	\N	Aminophosphonate metabolism	Metabolism of Other Amino Acids	METABOLIC
399483	2.1.1.-	Methyltransferases.	\N	\N	\N	Porphyrin and chlorophyll metabolism	Metabolism of Cofactors and Vitamins	METABOLIC
399483	2.1.1.-	Methyltransferases.	\N	\N	\N	Ubiquinone biosynthesis	Metabolism of Cofactors and Vitamins	METABOLIC
399483	2.1.1.-	Methyltransferases.	\N	\N	\N	Histidine metabolism	Amino Acid Metabolism	METABOLIC
399483	2.1.1.-	Methyltransferases.	\N	\N	\N	Selenoamino acid metabolism	Metabolism of Other Amino Acids	METABOLIC
399483	2.1.1.-	Methyltransferases.	\N	\N	\N	Tryptophan metabolism	Amino Acid Metabolism	METABOLIC
399483	2.1.1.-	Methyltransferases.	\N	\N	\N	Tyrosine metabolism	Amino Acid Metabolism	METABOLIC
399520	5.4.99.7	Lanosterol synthase.	(S)-2,3-epoxysqualene = lanosterol.	\N	\N	Sterol biosynthesis	Lipid Metabolism	METABOLIC
399569	6.3.2.19	Ubiquitin--protein ligase.	ATP + ubiquitin + protein lysine = AMP + diphosphate + protein N-ubiquityllysine.	\N	\N	\N	\N	\N
399582	1.14.13.8	Dimethylaniline monooxygenase (N-oxide forming).	N,N-dimethylaniline + NADPH + O(2) = N,N-dimethylaniline N-oxide + NADP(+) + H(2)O.	FAD.	Trimethylaminuria; MIM:602079,	\N	\N	\N
399688	3.2.1.14	Chitinase.	Hydrolysis of the 1,4-beta-linkages of N-acetyl-D-glucosamine polymers of chitin.	\N	\N	Aminosugars metabolism	Metabolism of Complex Carbohydrates	METABOLIC
399850	1.2.4.2	Oxoglutarate dehydrogenase (lipoamide).	2-oxoglutarate + lipoamide = S-succinyldihydrolipoamide + CO(2).	Thiamine pyrophosphate.	\N	Citrate cycle (TCA cycle)	Carbohydrate Metabolism	METABOLIC
399850	1.2.4.2	Oxoglutarate dehydrogenase (lipoamide).	2-oxoglutarate + lipoamide = S-succinyldihydrolipoamide + CO(2).	Thiamine pyrophosphate.	\N	Lysine degradation	Amino Acid Metabolism	METABOLIC
399850	1.2.4.2	Oxoglutarate dehydrogenase (lipoamide).	2-oxoglutarate + lipoamide = S-succinyldihydrolipoamide + CO(2).	Thiamine pyrophosphate.	\N	Tryptophan metabolism	Amino Acid Metabolism	METABOLIC
400105	3.6.3.44	Xenobiotic-transporting ATPase.	ATP + H(2)O + xenobiotic(In) = ADP + phosphate + xenobiotic(Out).	\N	\N	\N	\N	\N
400326	1.1.-.-	Acting on the CH-OH group of donors.	\N	\N	\N	Benzoate degradation via CoA ligation	Biodegradation of Xenobiotics	METABOLIC
400326	1.1.-.-	Acting on the CH-OH group of donors.	\N	\N	\N	Ethylbenzene degradation	Biodegradation of Xenobiotics	METABOLIC
400353	1.1.2.4	D-lactate dehydrogenase (cytochrome).	(R)-lactate + 2 ferricytochrome c = pyruvate + 2 ferrocytochrome c.	FAD.	\N	Pyruvate metabolism	Carbohydrate Metabolism	METABOLIC
400375	3.6.3.6	Proton-exporting ATPase.	ATP + H(2)O + H(+)(In) = ADP + phosphate + H(+)(Out).	Magnesium.	\N	Oxidative phosphorylation	Energy Metabolism	METABOLIC
400611	5.-.-.-	Isomerases.	\N	\N	\N	\N	\N	\N
400620	6.3.2.5	Phosphopantothenate--cysteine ligase.	CTP + (R)-4'-phosphopantothenate + L-cysteine = unidentified products of CTP breakdown + (R)-4'-phosphopantothenoyl-L-cysteine.	\N	\N	Pantothenate and CoA biosynthesis	Metabolism of Cofactors and Vitamins	METABOLIC
400705	3.1.26.4	Ribonuclease H.	Endonucleolytic cleavage to 5'-phosphomonoester.	\N	\N	\N	\N	\N
400754	3.4.19.12	Ubiquitinyl hydrolase 1.	Thiol-dependent hydrolysis of ester, thiolester, amide, peptide and isopeptide bonds formed by the C-terminal Gly of ubiquitin (a 76-residue protein attached to proteins as an intracellular targeting signal).	\N	\N	\N	\N	\N
400858	1.14.14.1	Unspecific monooxygenase.	RH + reduced flavoprotein + O(2) = ROH + oxidized flavoprotein + H(2)O.	Heme-thiolate.	\N	Tryptophan metabolism	Amino Acid Metabolism	METABOLIC
400858	1.14.14.1	Unspecific monooxygenase.	RH + reduced flavoprotein + O(2) = ROH + oxidized flavoprotein + H(2)O.	Heme-thiolate.	\N	Fatty acid metabolism	Lipid Metabolism	METABOLIC
400858	1.14.14.1	Unspecific monooxygenase.	RH + reduced flavoprotein + O(2) = ROH + oxidized flavoprotein + H(2)O.	Heme-thiolate.	\N	gamma-Hexachlorocyclohexane degradation	Biodegradation of Xenobiotics	METABOLIC
400881	2.1.1.62	mRNA (2'-O-methyladenosine-N6-)-methyltransferase.	S-adenosyl-L-methionine + m(7)G(5')PPPAM = S-adenosyl-L-homocysteine + m(7)G(5')PPPM(6)AM.	\N	\N	\N	\N	\N
400946	3.1.3.5	5'-nucleotidase.	A 5'-ribonucleotide + H(2)O = a ribonucleoside + phosphate.	\N	\N	Purine metabolism	Nucleotide Metabolism	METABOLIC
400946	3.1.3.5	5'-nucleotidase.	A 5'-ribonucleotide + H(2)O = a ribonucleoside + phosphate.	\N	\N	Nicotinate and nicotinamide metabolism	Metabolism of Cofactors and Vitamins	METABOLIC
400946	3.1.3.5	5'-nucleotidase.	A 5'-ribonucleotide + H(2)O = a ribonucleoside + phosphate.	\N	\N	Pyrimidine metabolism	Nucleotide Metabolism	METABOLIC
401130	3.6.3.1	Magnesium-ATPase.	ATP + H(2)O = ADP + phosphate.	Magnesium.	Progressive familial intrahepatic cholestasis; MIM:211600. Benign recurrent intrahepatic cholestasis; MIM:243300.	\N	\N	\N
401233	3.1.3.5	5'-nucleotidase.	A 5'-ribonucleotide + H(2)O = a ribonucleoside + phosphate.	\N	\N	Purine metabolism	Nucleotide Metabolism	METABOLIC
401233	3.1.3.5	5'-nucleotidase.	A 5'-ribonucleotide + H(2)O = a ribonucleoside + phosphate.	\N	\N	Nicotinate and nicotinamide metabolism	Metabolism of Cofactors and Vitamins	METABOLIC
401233	3.1.3.5	5'-nucleotidase.	A 5'-ribonucleotide + H(2)O = a ribonucleoside + phosphate.	\N	\N	Pyrimidine metabolism	Nucleotide Metabolism	METABOLIC
401397	5.4.99.-	Transferring other groups.	\N	\N	\N	\N	\N	\N
401547	1.14.14.1	Unspecific monooxygenase.	RH + reduced flavoprotein + O(2) = ROH + oxidized flavoprotein + H(2)O.	Heme-thiolate.	\N	Tryptophan metabolism	Amino Acid Metabolism	METABOLIC
401547	1.14.14.1	Unspecific monooxygenase.	RH + reduced flavoprotein + O(2) = ROH + oxidized flavoprotein + H(2)O.	Heme-thiolate.	\N	Fatty acid metabolism	Lipid Metabolism	METABOLIC
401547	1.14.14.1	Unspecific monooxygenase.	RH + reduced flavoprotein + O(2) = ROH + oxidized flavoprotein + H(2)O.	Heme-thiolate.	\N	gamma-Hexachlorocyclohexane degradation	Biodegradation of Xenobiotics	METABOLIC
401615	3.2.1.59	Glucan endo-1,3-alpha-glucosidase.	Endohydrolysis of 1,3-alpha-D-glucosidic linkages in isolichenin, pseudonigeran and nigeran.	\N	\N	\N	\N	\N
401655	6.1.1.1	Tyrosine--tRNA ligase.	ATP + L-tyrosine + tRNA(Tyr) = AMP + diphosphate + L-tyrosyl-tRNA(Tyr).	\N	\N	Phenylalanine, tyrosine and tryptophan biosynthesis	Amino Acid Metabolism	METABOLIC
401655	6.1.1.1	Tyrosine--tRNA ligase.	ATP + L-tyrosine + tRNA(Tyr) = AMP + diphosphate + L-tyrosyl-tRNA(Tyr).	\N	\N	Aminoacyl-tRNA biosynthesis	TRANSLATION	REGULATORY
401721	2.4.1.11	Glycogen (starch) synthase.	UDP-glucose + {(1,4)-alpha-D-glucosyl}(N) = UDP + {(1,4)-alpha-D- glucosyl}(N+1).	\N	Glycogen storage disease 0; MIM:240600.	Starch and sucrose metabolism	Metabolism of Complex Carbohydrates	METABOLIC
402017	2.5.1.18	Glutathione transferase.	RX + glutathione = HX + R-S-glutathione.	\N	\N	Glutathione metabolism	Metabolism of Other Amino Acids	METABOLIC
402262	3.6.3.44	Xenobiotic-transporting ATPase.	ATP + H(2)O + xenobiotic(In) = ADP + phosphate + xenobiotic(Out).	\N	\N	\N	\N	\N
402273	2.1.1.110	Sterigmatocystin 7-O-methyltransferase.	S-adenosyl-L-methionine + sterigmatocystin = S-adenosyl-L-homocysteine + 7-O-methylsterigmatocystin.	\N	\N	\N	\N	\N
402366	3.6.3.44	Xenobiotic-transporting ATPase.	ATP + H(2)O + xenobiotic(In) = ADP + phosphate + xenobiotic(Out).	\N	\N	\N	\N	\N
402476	2.5.1.39	4-hydroxybenzoate nonaprenyltransferase.	Solanesyl diphosphate + 4-hydroxybenzoate = diphosphate + nonaprenyl-4-hydroxybenzoate.	\N	\N	Ubiquinone biosynthesis	Metabolism of Cofactors and Vitamins	METABOLIC
402592	2.7.7.-	Nucleotidyltransferases.	\N	\N	\N	DNA polymerase	REPLICATION AND REPAIR	REGULATORY
402592	2.7.7.-	Nucleotidyltransferases.	\N	\N	\N	Ubiquinone biosynthesis	Metabolism of Cofactors and Vitamins	METABOLIC
402818	2.7.1.35	Pyridoxal kinase.	ATP + pyridoxal = ADP + pyridoxal 5'-phosphate.	\N	\N	Vitamin B6 metabolism	Metabolism of Cofactors and Vitamins	METABOLIC
402908	6.3.2.19	Ubiquitin--protein ligase.	ATP + ubiquitin + protein lysine = AMP + diphosphate + protein N-ubiquityllysine.	\N	\N	\N	\N	\N
402942	1.14.13.8	Dimethylaniline monooxygenase (N-oxide forming).	N,N-dimethylaniline + NADPH + O(2) = N,N-dimethylaniline N-oxide + NADP(+) + H(2)O.	FAD.	Trimethylaminuria; MIM:602079,	\N	\N	\N
402978	3.6.3.44	Xenobiotic-transporting ATPase.	ATP + H(2)O + xenobiotic(In) = ADP + phosphate + xenobiotic(Out).	\N	\N	\N	\N	\N
403041	2.1.1.100	Protein-S isoprenylcysteine O-methyltransferase.	S-adenosyl-L-methionine + protein C-terminal S-farnesyl-L-cysteine = S-adenosyl-L-homocysteine + protein C-terminal S-farnesyl-L-cysteine methyl ester.	\N	\N	\N	\N	\N
403111	3.2.1.4	Cellulase.	Endohydrolysis of 1,4-beta-D-glucosidic linkages in cellulose.	\N	\N	Starch and sucrose metabolism	Metabolism of Complex Carbohydrates	METABOLIC
403213	2.4.1.-	Hexosyltransferases.	\N	\N	\N	O-Glycans biosynthesis	Metabolism of Complex Carbohydrates	METABOLIC
403213	2.4.1.-	Hexosyltransferases.	\N	\N	\N	Fructose and mannose metabolism	Carbohydrate Metabolism	METABOLIC
403213	2.4.1.-	Hexosyltransferases.	\N	\N	\N	Peptidoglycan biosynthesis	Metabolism of Complex Carbohydrates	METABOLIC
403213	2.4.1.-	Hexosyltransferases.	\N	\N	\N	Sphingoglycolipid metabolism	Metabolism of Complex Lipids	METABOLIC
403213	2.4.1.-	Hexosyltransferases.	\N	\N	\N	Blood group glycolipid biosynthesis - lact series	Metabolism of Complex Lipids	METABOLIC
403213	2.4.1.-	Hexosyltransferases.	\N	\N	\N	Blood group glycolipid biosynthesis - neolact series	Metabolism of Complex Lipids	METABOLIC
403213	2.4.1.-	Hexosyltransferases.	\N	\N	\N	Glycerolipid metabolism	Metabolism of Complex Lipids	METABOLIC
403213	2.4.1.-	Hexosyltransferases.	\N	\N	\N	Globoside metabolism	Metabolism of Complex Lipids	METABOLIC
403213	2.4.1.-	Hexosyltransferases.	\N	\N	\N	Chondroitin / heparan sulfate biosynthesis	Metabolism of Complex Carbohydrates	METABOLIC
403213	2.4.1.-	Hexosyltransferases.	\N	\N	\N	Keratan sulfate biosynthesis	Metabolism of Complex Carbohydrates	METABOLIC
403213	2.4.1.-	Hexosyltransferases.	\N	\N	\N	N-Glycans biosynthesis	Metabolism of Complex Carbohydrates	METABOLIC
403221	1.15.1.1	Superoxide dismutase.	2 peroxide radical + 2 H(+) = O(2) + H(2)O(2).	Copper and Zinc or Iron or Manganese.	\N	\N	\N	\N
403227	1.3.3.4	Protoporphyrinogen oxidase.	Protoporphyrinogen-IX + O(2) = protoporphyrin-IX + H(2)O(2).	FAD.	Porphyria variegata; MIM:176200.	Porphyrin and chlorophyll metabolism	Metabolism of Cofactors and Vitamins	METABOLIC
403288	1.8.1.4	Dihydrolipoamide dehydrogenase.	Dihydrolipoamide + NAD(+) = lipoamide + NADH.	FAD.	Congenital infantile lactic acidosis; MIM:246900.	Glycine, serine and threonine metabolism	Amino Acid Metabolism	METABOLIC
403288	1.8.1.4	Dihydrolipoamide dehydrogenase.	Dihydrolipoamide + NAD(+) = lipoamide + NADH.	FAD.	Congenital infantile lactic acidosis; MIM:246900.	Citrate cycle (TCA cycle)	Carbohydrate Metabolism	METABOLIC
403288	1.8.1.4	Dihydrolipoamide dehydrogenase.	Dihydrolipoamide + NAD(+) = lipoamide + NADH.	FAD.	Congenital infantile lactic acidosis; MIM:246900.	Pyruvate metabolism	Carbohydrate Metabolism	METABOLIC
403288	1.8.1.4	Dihydrolipoamide dehydrogenase.	Dihydrolipoamide + NAD(+) = lipoamide + NADH.	FAD.	Congenital infantile lactic acidosis; MIM:246900.	Glycolysis / Gluconeogenesis	Carbohydrate Metabolism	METABOLIC
403361	3.1.3.2	Acid phosphatase.	An orthophosphoric monoester + H(2)O = an alcohol + phosphate.	\N	Acid phosphatase deficiency; MIM:200950.	gamma-Hexachlorocyclohexane degradation	Biodegradation of Xenobiotics	METABOLIC
403361	3.1.3.2	Acid phosphatase.	An orthophosphoric monoester + H(2)O = an alcohol + phosphate.	\N	Acid phosphatase deficiency; MIM:200950.	Riboflavin metabolism	Metabolism of Cofactors and Vitamins	METABOLIC
403388	3.6.4.-	Acting on acid anhydrides; involved in cellular and	\N	\N	\N	\N	\N	\N
403422	5.4.99.-	Transferring other groups.	\N	\N	\N	\N	\N	\N
403439	1.10.3.3	L-ascorbate oxidase.	2 L-ascorbate + O(2) = 2 dehydroascorbate + 2 H(2)O.	Copper.	\N	Ascorbate and aldarate metabolism	Carbohydrate Metabolism	METABOLIC
403556	3.4.-.-	Acting on peptide bonds (peptide hydrolases).	\N	\N	\N	Biotin metabolism	Metabolism of Cofactors and Vitamins	METABOLIC
403556	3.4.-.-	Acting on peptide bonds (peptide hydrolases).	\N	\N	\N	Lysine degradation	Amino Acid Metabolism	METABOLIC
403559	1.3.1.33	Protochlorophyllide reductase.	Chlorophyllide A + NADP(+) = protochlorophyllide + NADPH.	\N	\N	Porphyrin and chlorophyll metabolism	Metabolism of Cofactors and Vitamins	METABOLIC
403829	3.1.3.2	Acid phosphatase.	An orthophosphoric monoester + H(2)O = an alcohol + phosphate.	\N	Acid phosphatase deficiency; MIM:200950.	gamma-Hexachlorocyclohexane degradation	Biodegradation of Xenobiotics	METABOLIC
403829	3.1.3.2	Acid phosphatase.	An orthophosphoric monoester + H(2)O = an alcohol + phosphate.	\N	Acid phosphatase deficiency; MIM:200950.	Riboflavin metabolism	Metabolism of Cofactors and Vitamins	METABOLIC
403994	1.1.1.195	Cinnamyl-alcohol dehydrogenase.	Cinnamyl alcohol + NADP(+) = cinnamaldehyde + NADPH.	\N	\N	Flavonoids, stilbene and lignin biosynthesis	Biosynthesis of Secondary Metabolites	METABOLIC
404292	1.11.1.5	Cytochrome-c peroxidase.	2 ferrocytochrome c + H(2)O(2) = 2 ferricytochrome c + 2 H(2)O.	Heme.	\N	\N	\N	\N
404433	6.3.2.19	Ubiquitin--protein ligase.	ATP + ubiquitin + protein lysine = AMP + diphosphate + protein N-ubiquityllysine.	\N	\N	\N	\N	\N
405025	3.2.1.59	Glucan endo-1,3-alpha-glucosidase.	Endohydrolysis of 1,3-alpha-D-glucosidic linkages in isolichenin, pseudonigeran and nigeran.	\N	\N	\N	\N	\N
405093	1.14.13.1	Salicylate 1-monooxygenase.	Salicylate + NADH + O(2) = catechol + NAD(+) + H(2)O + CO(2).	FAD.	\N	Fluorene degradation	Biodegradation of Xenobiotics	METABOLIC
405093	1.14.13.1	Salicylate 1-monooxygenase.	Salicylate + NADH + O(2) = catechol + NAD(+) + H(2)O + CO(2).	FAD.	\N	Nitorobenzene degradation	Biodegradation of Xenobiotics	METABOLIC
405136	3.1.1.-	Carboxylic ester hydrolases.	\N	\N	\N	2,4-Dichlorobenzoate degradation	Biodegradation of Xenobiotics	METABOLIC
405136	3.1.1.-	Carboxylic ester hydrolases.	\N	\N	\N	Pentose and glucuronate interconversions	Carbohydrate Metabolism	METABOLIC
405136	3.1.1.-	Carboxylic ester hydrolases.	\N	\N	\N	Butanoate metabolism	Carbohydrate Metabolism	METABOLIC
410158	2.7.7.7	DNA-directed DNA polymerase.	N deoxynucleoside triphosphate = N diphosphate + {DNA}(N).	\N	\N	Purine metabolism	Nucleotide Metabolism	METABOLIC
410158	2.7.7.7	DNA-directed DNA polymerase.	N deoxynucleoside triphosphate = N diphosphate + {DNA}(N).	\N	\N	DNA polymerase	REPLICATION AND REPAIR	REGULATORY
410158	2.7.7.7	DNA-directed DNA polymerase.	N deoxynucleoside triphosphate = N diphosphate + {DNA}(N).	\N	\N	Pyrimidine metabolism	Nucleotide Metabolism	METABOLIC
413477	2.7.1.39	Homoserine kinase.	ATP + L-homoserine = ADP + O-phospho-L-homoserine.	\N	\N	Glycine, serine and threonine metabolism	Amino Acid Metabolism	METABOLIC
413729	2.7.1.46	L-arabinokinase.	ATP + L-arabinose = ADP + L-arabinose 1-phosphate.	\N	\N	Nucleotide sugars metabolism	Nucleotide Metabolism	METABOLIC
414054	3.6.1.-	In phosphorous-containing anhydrides.	\N	\N	\N	Starch and sucrose metabolism	Metabolism of Complex Carbohydrates	METABOLIC
414054	3.6.1.-	In phosphorous-containing anhydrides.	\N	\N	\N	Folate biosynthesis	Metabolism of Cofactors and Vitamins	METABOLIC
416672	4.1.1.15	Glutamate decarboxylase.	L-glutamate = 4-aminobutanoate + CO(2).	Pyridoxal-phosphate.	Pyridoxine-dependent infantile convulsions; MIM:266100.	Taurine and hypotaurine metabolism	Metabolism of Other Amino Acids	METABOLIC
416672	4.1.1.15	Glutamate decarboxylase.	L-glutamate = 4-aminobutanoate + CO(2).	Pyridoxal-phosphate.	Pyridoxine-dependent infantile convulsions; MIM:266100.	Alanine and aspartate metabolism	Amino Acid Metabolism	METABOLIC
416672	4.1.1.15	Glutamate decarboxylase.	L-glutamate = 4-aminobutanoate + CO(2).	Pyridoxal-phosphate.	Pyridoxine-dependent infantile convulsions; MIM:266100.	beta-Alanine metabolism	Metabolism of Other Amino Acids	METABOLIC
416672	4.1.1.15	Glutamate decarboxylase.	L-glutamate = 4-aminobutanoate + CO(2).	Pyridoxal-phosphate.	Pyridoxine-dependent infantile convulsions; MIM:266100.	Glutamate metabolism	Amino Acid Metabolism	METABOLIC
416672	4.1.1.15	Glutamate decarboxylase.	L-glutamate = 4-aminobutanoate + CO(2).	Pyridoxal-phosphate.	Pyridoxine-dependent infantile convulsions; MIM:266100.	Butanoate metabolism	Carbohydrate Metabolism	METABOLIC
416897	2.4.2.14	Amidophosphoribosyltransferase.	5-phospho-beta-D-ribosylamine + diphosphate + L-glutamate = L-glutamine + 5-phospho-alpha-D-ribose 1-diphosphate + H(2)O.	\N	\N	Purine metabolism	Nucleotide Metabolism	METABOLIC
416897	2.4.2.14	Amidophosphoribosyltransferase.	5-phospho-beta-D-ribosylamine + diphosphate + L-glutamate = L-glutamine + 5-phospho-alpha-D-ribose 1-diphosphate + H(2)O.	\N	\N	Glutamate metabolism	Amino Acid Metabolism	METABOLIC
417016	3.2.1.91	Cellulose 1,4-beta-cellobiosidase.	Hydrolysis of 1,4-beta-D-glucosidic linkages in cellulose and cellotetraose, releasing cellobiose from the non-reducing ends of the chains.	\N	\N	Starch and sucrose metabolism	Metabolism of Complex Carbohydrates	METABOLIC
417719	1.2.4.1	Pyruvate dehydrogenase (lipoamide).	Pyruvate + lipoamide = S-acetyldihydrolipoamide + CO(2).	Thiamine pyrophosphate.	Ataxia with lactic acidosis I; MIM:208800.	Valine, leucine and isoleucine biosynthesis	Amino Acid Metabolism	METABOLIC
417719	1.2.4.1	Pyruvate dehydrogenase (lipoamide).	Pyruvate + lipoamide = S-acetyldihydrolipoamide + CO(2).	Thiamine pyrophosphate.	Ataxia with lactic acidosis I; MIM:208800.	Butanoate metabolism	Carbohydrate Metabolism	METABOLIC
417719	1.2.4.1	Pyruvate dehydrogenase (lipoamide).	Pyruvate + lipoamide = S-acetyldihydrolipoamide + CO(2).	Thiamine pyrophosphate.	Ataxia with lactic acidosis I; MIM:208800.	Pyruvate metabolism	Carbohydrate Metabolism	METABOLIC
417719	1.2.4.1	Pyruvate dehydrogenase (lipoamide).	Pyruvate + lipoamide = S-acetyldihydrolipoamide + CO(2).	Thiamine pyrophosphate.	Ataxia with lactic acidosis I; MIM:208800.	Glycolysis / Gluconeogenesis	Carbohydrate Metabolism	METABOLIC
417811	3.1.27.1	Ribonuclease T2.	Two-stage endonucleolytic cleavage to 3'-phosphomononucleotides and 3'-phosphooligonucleotides with 2',3'-cyclic phosphate intermediates.	\N	\N	\N	\N	\N
418389	1.11.1.5	Cytochrome-c peroxidase.	2 ferrocytochrome c + H(2)O(2) = 2 ferricytochrome c + 2 H(2)O.	Heme.	\N	\N	\N	\N
418434	4.1.1.21	Phosphoribosylaminoimidazole carboxylase.	1-(5-phosphoribosyl)-5-amino-4-imidazolecarboxylate = 1-(5- phosphoribosyl)-5-aminoimidazole + CO(2).	\N	\N	Purine metabolism	Nucleotide Metabolism	METABOLIC
418551	1.14.13.7	Phenol 2-monooxygenase.	Phenol + NADPH + O(2) = catechol + NADP(+) + H(2)O.	FAD.	\N	gamma-Hexachlorocyclohexane degradation	Biodegradation of Xenobiotics	METABOLIC
418551	1.14.13.7	Phenol 2-monooxygenase.	Phenol + NADPH + O(2) = catechol + NADP(+) + H(2)O.	FAD.	\N	Toluene and xylene degradation	Biodegradation of Xenobiotics	METABOLIC
418551	1.14.13.7	Phenol 2-monooxygenase.	Phenol + NADPH + O(2) = catechol + NADP(+) + H(2)O.	FAD.	\N	Nitorobenzene degradation	Biodegradation of Xenobiotics	METABOLIC
418726	3.4.19.12	Ubiquitinyl hydrolase 1.	Thiol-dependent hydrolysis of ester, thiolester, amide, peptide and isopeptide bonds formed by the C-terminal Gly of ubiquitin (a 76-residue protein attached to proteins as an intracellular targeting signal).	\N	\N	\N	\N	\N
419045	3.1.26.4	Ribonuclease H.	Endonucleolytic cleavage to 5'-phosphomonoester.	\N	\N	\N	\N	\N
419188	1.14.13.22	Cyclohexanone monooxygenase.	Cyclohexanone + NADPH + O(2) = 6-hexanolide + NADP(+) + H(2)O.	FAD.	\N	Caprolactam degradation	Biodegradation of Xenobiotics	METABOLIC
419518	2.7.7.6	DNA-directed RNA polymerase.	N nucleoside triphosphate = N diphosphate + {RNA}(N).	\N	\N	RNA polymerase	TRANSCRIPTION	REGULATORY
419518	2.7.7.6	DNA-directed RNA polymerase.	N nucleoside triphosphate = N diphosphate + {RNA}(N).	\N	\N	Purine metabolism	Nucleotide Metabolism	METABOLIC
419518	2.7.7.6	DNA-directed RNA polymerase.	N nucleoside triphosphate = N diphosphate + {RNA}(N).	\N	\N	Pyrimidine metabolism	Nucleotide Metabolism	METABOLIC
419962	1.97.1.4	Formate acetyltransferase activating enzyme.	S-adenosyl-L-methionine + dihydroflavodoxin + [formate acetyltransferase]-glycine = 5'-deoxyadenosine + methionine + flavodoxin + [formate acetyltransferase]-glycine-2-yl radical.	Iron-sulfur.	\N	\N	\N	\N
420007	2.6.1.11	Acetylornithine aminotransferase.	N2-acetyl-L-ornithine + 2-oxoglutarate = N-acetyl-L-glutamate 5-semialdehyde + L-glutamate.	Pyridoxal-phosphate.	\N	Urea cycle and metabolism of amino groups	Amino Acid Metabolism	METABOLIC
420598	2.7.7.7	DNA-directed DNA polymerase.	N deoxynucleoside triphosphate = N diphosphate + {DNA}(N).	\N	\N	Purine metabolism	Nucleotide Metabolism	METABOLIC
420598	2.7.7.7	DNA-directed DNA polymerase.	N deoxynucleoside triphosphate = N diphosphate + {DNA}(N).	\N	\N	DNA polymerase	REPLICATION AND REPAIR	REGULATORY
420598	2.7.7.7	DNA-directed DNA polymerase.	N deoxynucleoside triphosphate = N diphosphate + {DNA}(N).	\N	\N	Pyrimidine metabolism	Nucleotide Metabolism	METABOLIC
420631	4.2.1.36	Homoaconitate hydratase.	2-hydroxybutane-1,2,4-tricarboxylate = but-1-ene-1,2,4-tricarboxylate + H(2)O.	\N	\N	Lysine biosynthesis	Amino Acid Metabolism	METABOLIC
420700	3.1.1.29	Aminoacyl-tRNA hydrolase.	N-substituted aminoacyl-tRNA + H(2)O = N-substituted amino acid + tRNA.	\N	\N	\N	\N	\N
420919	3.4.17.4	Gly-X carboxypeptidase.	Peptidylglycine + H(2)O = peptide + glycine.	\N	\N	\N	\N	\N
420940	1.3.1.48	15-oxoprostaglandin 13-reductase.	(5Z)-(15S)-11-alpha-hydroxy-9,15-dioxoprostanoate + NAD(P)(+) = (5Z)-(15S)-11-alpha-hydroxy-9,15-dioxoprosta-13-enoate + NAD(P)H.	\N	\N	\N	\N	\N
420957	3.2.1.58	Glucan 1,3-beta-glucosidase.	Successive hydrolysis of beta-D-glucose units from the non-reducing ends of 1,3-beta-D-glucans, releasing alpha-glucose.	\N	\N	Starch and sucrose metabolism	Metabolism of Complex Carbohydrates	METABOLIC
421068	1.10.3.3	L-ascorbate oxidase.	2 L-ascorbate + O(2) = 2 dehydroascorbate + 2 H(2)O.	Copper.	\N	Ascorbate and aldarate metabolism	Carbohydrate Metabolism	METABOLIC
421476	1.6.2.2	Cytochrome-b5 reductase.	NADH + 2 ferricytochrome b5 = NAD(+) + 2 ferrocytochrome b5.	FAD.	Methemoglobinemia enzymopathic forms I, II, III; MIM:250800.	\N	\N	\N
421778	2.4.2.18	Anthranilate phosphoribosyltransferase.	Anthranilate + phosphoribosylpyrophosphate = N-5'-phosphoribosyl- anthranilate + diphosphate.	\N	\N	Phenylalanine, tyrosine and tryptophan biosynthesis	Amino Acid Metabolism	METABOLIC
421856	3.2.1.52	Beta-N-acetylhexosaminidase.	Hydrolysis of terminal non-reducing N-acetyl-D-hexosamine residues in N-acetyl-beta-D-hexosaminides.	\N	Sandhoff disease (GM2-gangliosidosis, variant 0); MIM:268800. Tay-Sachs disease (adult GM2-gangliosidosis); MIM:272800.	N-Glycan degradation	Metabolism of Complex Carbohydrates	METABOLIC
421856	3.2.1.52	Beta-N-acetylhexosaminidase.	Hydrolysis of terminal non-reducing N-acetyl-D-hexosamine residues in N-acetyl-beta-D-hexosaminides.	\N	Sandhoff disease (GM2-gangliosidosis, variant 0); MIM:268800. Tay-Sachs disease (adult GM2-gangliosidosis); MIM:272800.	Aminosugars metabolism	Metabolism of Complex Carbohydrates	METABOLIC
421856	3.2.1.52	Beta-N-acetylhexosaminidase.	Hydrolysis of terminal non-reducing N-acetyl-D-hexosamine residues in N-acetyl-beta-D-hexosaminides.	\N	Sandhoff disease (GM2-gangliosidosis, variant 0); MIM:268800. Tay-Sachs disease (adult GM2-gangliosidosis); MIM:272800.	Globoside metabolism	Metabolism of Complex Lipids	METABOLIC
421856	3.2.1.52	Beta-N-acetylhexosaminidase.	Hydrolysis of terminal non-reducing N-acetyl-D-hexosamine residues in N-acetyl-beta-D-hexosaminides.	\N	Sandhoff disease (GM2-gangliosidosis, variant 0); MIM:268800. Tay-Sachs disease (adult GM2-gangliosidosis); MIM:272800.	Sphingoglycolipid metabolism	Metabolism of Complex Lipids	METABOLIC
421856	3.2.1.52	Beta-N-acetylhexosaminidase.	Hydrolysis of terminal non-reducing N-acetyl-D-hexosamine residues in N-acetyl-beta-D-hexosaminides.	\N	Sandhoff disease (GM2-gangliosidosis, variant 0); MIM:268800. Tay-Sachs disease (adult GM2-gangliosidosis); MIM:272800.	Glycosaminoglycan degradation	Metabolism of Complex Carbohydrates	METABOLIC
421920	3.1.3.2	Acid phosphatase.	An orthophosphoric monoester + H(2)O = an alcohol + phosphate.	\N	Acid phosphatase deficiency; MIM:200950.	gamma-Hexachlorocyclohexane degradation	Biodegradation of Xenobiotics	METABOLIC
421920	3.1.3.2	Acid phosphatase.	An orthophosphoric monoester + H(2)O = an alcohol + phosphate.	\N	Acid phosphatase deficiency; MIM:200950.	Riboflavin metabolism	Metabolism of Cofactors and Vitamins	METABOLIC
422049	3.8.1.5	Haloalkane dehalogenase.	1-haloalkane + H(2)O = a primary alcohol + halide.	\N	\N	1,2-Dichloroethane degradation	Biodegradation of Xenobiotics	METABOLIC
422049	3.8.1.5	Haloalkane dehalogenase.	1-haloalkane + H(2)O = a primary alcohol + halide.	\N	\N	3-Chloroacrylic acid degradation	Biodegradation of Xenobiotics	METABOLIC
422162	3.2.1.45	Glucosylceramidase.	D-glucosyl-N-acylsphingosine + H(2)O = D-glucose + N-acylsphingosine.	\N	Gaucher disease type I; MIM:230800. Gaucher disease type II; MIM:230900. Gaucher disease type III; MIM:231000.	Sphingoglycolipid metabolism	Metabolism of Complex Lipids	METABOLIC
422314	1.1.1.100	3-oxoacyl-[acyl-carrier protein] reductase.	(3R)-3-hydroxyacyl-[acyl-carrier protein] + NADP(+) = 3-oxoacyl- [acyl-carrier protein] + NADPH.	\N	\N	Fatty acid biosynthesis (path 1)	Lipid Metabolism	METABOLIC
423845	2.1.1.79	Cyclopropane-fatty-acyl-phospholipid synthase.	S-adenosyl-L-methionine + phospholipid olefinic fatty acid = S-adenosyl-L-homocysteine + phospholipid cyclopropane fatty acid.	\N	\N	\N	\N	\N
424237	1.14.13.22	Cyclohexanone monooxygenase.	Cyclohexanone + NADPH + O(2) = 6-hexanolide + NADP(+) + H(2)O.	FAD.	\N	Caprolactam degradation	Biodegradation of Xenobiotics	METABOLIC
424405	2.3.1.85	Fatty-acid synthase.	Acetyl-CoA + N malonyl-CoA + 2N NADPH = a long-chain fatty acid + (N+1) CoA + N CO(2) + 2N NADP(+).	\N	\N	Fatty acid biosynthesis (path 1)	Lipid Metabolism	METABOLIC
424498	5.4.2.8	Phosphomannomutase.	D-mannose 1-phosphate = D-mannose 6-phosphate.	\N	\N	Fructose and mannose metabolism	Carbohydrate Metabolism	METABOLIC
424648	1.1.1.216	Farnesol dehydrogenase.	2-trans,6-trans-farnesol + NADP(+) = 2-trans,6-trans-farnesal + NADPH.	\N	\N	\N	\N	\N
425351	1.3.1.42	12-oxophytodienoate reductase.	8-[(1R,2R)-3-oxo-2-{(Z)-pent-2-enyl}cyclopentyl]octanoate + NADP(+) = (15Z)-12-oxophyto-10,15-dienoate + NADPH.	\N	\N	\N	\N	\N
426005	1.14.14.1	Unspecific monooxygenase.	RH + reduced flavoprotein + O(2) = ROH + oxidized flavoprotein + H(2)O.	Heme-thiolate.	\N	Tryptophan metabolism	Amino Acid Metabolism	METABOLIC
426005	1.14.14.1	Unspecific monooxygenase.	RH + reduced flavoprotein + O(2) = ROH + oxidized flavoprotein + H(2)O.	Heme-thiolate.	\N	Fatty acid metabolism	Lipid Metabolism	METABOLIC
426005	1.14.14.1	Unspecific monooxygenase.	RH + reduced flavoprotein + O(2) = ROH + oxidized flavoprotein + H(2)O.	Heme-thiolate.	\N	gamma-Hexachlorocyclohexane degradation	Biodegradation of Xenobiotics	METABOLIC
426116	3.1.-.-	Acting on ester bonds.	\N	\N	\N	\N	\N	\N
426983	1.1.99.1	Choline dehydrogenase.	Choline + acceptor = betaine aldehyde + reduced acceptor.	PQQ.	\N	Glycine, serine and threonine metabolism	Amino Acid Metabolism	METABOLIC
427101	2.5.1.16	Spermidine synthase.	S-adenosylmethioninamine + putrescine = 5'-methylthioadenosine + spermidine.	\N	\N	Urea cycle and metabolism of amino groups	Amino Acid Metabolism	METABOLIC
427101	2.5.1.16	Spermidine synthase.	S-adenosylmethioninamine + putrescine = 5'-methylthioadenosine + spermidine.	\N	\N	beta-Alanine metabolism	Metabolism of Other Amino Acids	METABOLIC
427101	2.5.1.16	Spermidine synthase.	S-adenosylmethioninamine + putrescine = 5'-methylthioadenosine + spermidine.	\N	\N	Arginine and proline metabolism	Amino Acid Metabolism	METABOLIC
427184	3.2.1.50	Alpha-N-acetylglucosaminidase.	Hydrolysis of terminal non-reducing N-acetyl-D-glucosamine residues in N-acetyl-alpha-D-glucosaminides.	\N	Mucopolysaccharidosis IIIB; MIM:252920.	Glycosaminoglycan degradation	Metabolism of Complex Carbohydrates	METABOLIC
427290	2.1.1.37	DNA (cytosine-5-)-methyltransferase.	S-adenosyl-L-methionine + DNA = S-adenosyl-L-homocysteine + DNA containing 5-methylcytosine.	\N	\N	Methionine metabolism	Amino Acid Metabolism	METABOLIC
427500	6.1.1.2	Tryptophan--tRNA ligase.	ATP + L-tryptophan + tRNA(Trp) = AMP + diphosphate + L-tryptophanyl- tRNA(Trp).	\N	\N	Tryptophan metabolism	Amino Acid Metabolism	METABOLIC
427500	6.1.1.2	Tryptophan--tRNA ligase.	ATP + L-tryptophan + tRNA(Trp) = AMP + diphosphate + L-tryptophanyl- tRNA(Trp).	\N	\N	Aminoacyl-tRNA biosynthesis	TRANSLATION	REGULATORY
428210	3.1.1.3	Triacylglycerol lipase.	Triacylglycerol + H(2)O = diacylglycerol + a fatty acid anion.	\N	Hepatic lipase deficiency; MIM:151670. Congenital lipase deficiency; MIM:246600. Wolman disease; MIM:278000.	Glycerolipid metabolism	Metabolism of Complex Lipids	METABOLIC
428446	1.1.99.1	Choline dehydrogenase.	Choline + acceptor = betaine aldehyde + reduced acceptor.	PQQ.	\N	Glycine, serine and threonine metabolism	Amino Acid Metabolism	METABOLIC
434270	3.6.1.3	Adenosinetriphosphatase.	ATP + H(2)O = ADP + phosphate.	\N	Hemolytic anemia due to deficiency of adenosine triphosphatase; MIM:102800.	Purine metabolism	Nucleotide Metabolism	METABOLIC
434279	3.6.1.3	Adenosinetriphosphatase.	ATP + H(2)O = ADP + phosphate.	\N	Hemolytic anemia due to deficiency of adenosine triphosphatase; MIM:102800.	Purine metabolism	Nucleotide Metabolism	METABOLIC
434549	3.2.1.14	Chitinase.	Hydrolysis of the 1,4-beta-linkages of N-acetyl-D-glucosamine polymers of chitin.	\N	\N	Aminosugars metabolism	Metabolism of Complex Carbohydrates	METABOLIC
434976	1.5.1.3	Dihydrofolate reductase.	5,6,7,8-tetrahydrofolate + NADP(+) = 7,8-dihydrofolate + NADPH.	\N	\N	One carbon pool by folate	Metabolism of Cofactors and Vitamins	METABOLIC
434976	1.5.1.3	Dihydrofolate reductase.	5,6,7,8-tetrahydrofolate + NADP(+) = 7,8-dihydrofolate + NADPH.	\N	\N	Folate biosynthesis	Metabolism of Cofactors and Vitamins	METABOLIC
435119	3.2.1.78	Mannan endo-1,4-beta-mannosidase.	Random hydrolysis of 1,4-beta-D-mannosidic linkages in mannans, galactomannans, glucomannans, and galactoglucomannans.	\N	\N	Fructose and mannose metabolism	Carbohydrate Metabolism	METABOLIC
435185	3.4.24.-	Metalloendopeptidases.	\N	\N	\N	\N	\N	\N
435412	3.1.4.12	Sphingomyelin phosphodiesterase.	Sphingomyelin + H(2)O = N-acylsphingosine + choline phosphate.	\N	Niemann-Pick disease, types A and B; MIM:257200.	Sphingophospholipid biosynthesis	Metabolism of Complex Lipids	METABOLIC
435603	6.3.2.19	Ubiquitin--protein ligase.	ATP + ubiquitin + protein lysine = AMP + diphosphate + protein N-ubiquityllysine.	\N	\N	\N	\N	\N
435632	2.5.1.9	Riboflavin synthase.	2 6,7-dimethyl-8-(1-D-ribityl)lumazine = riboflavin + 4-(1-D- ribitylamino)-5-amino-2,6-dihydroxypyrimidine.	Flavoprotein.	\N	Riboflavin metabolism	Metabolism of Cofactors and Vitamins	METABOLIC
435960	3.1.3.48	Protein-tyrosine-phosphatase.	Protein tyrosine phosphate + H(2)O = protein tyrosine + phosphate.	\N	\N	\N	\N	\N
436017	3.2.1.91	Cellulose 1,4-beta-cellobiosidase.	Hydrolysis of 1,4-beta-D-glucosidic linkages in cellulose and cellotetraose, releasing cellobiose from the non-reducing ends of the chains.	\N	\N	Starch and sucrose metabolism	Metabolism of Complex Carbohydrates	METABOLIC
437133	3.5.3.11	Agmatinase.	Agmatine + H(2)O = putrescine + urea.	\N	\N	Arginine and proline metabolism	Amino Acid Metabolism	METABOLIC
437775	6.3.5.4	Asparagine synthase (glutamine-hydrolysing).	ATP + L-aspartate + L-glutamine = AMP + diphosphate + L-asparagine + L-glutamate.	\N	\N	Nitrogen metabolism	Energy Metabolism	METABOLIC
437775	6.3.5.4	Asparagine synthase (glutamine-hydrolysing).	ATP + L-aspartate + L-glutamine = AMP + diphosphate + L-asparagine + L-glutamate.	\N	\N	Alanine and aspartate metabolism	Amino Acid Metabolism	METABOLIC
438016	3.1.3.1	Alkaline phosphatase.	An orthophosphoric monoester + H(2)O = an alcohol + phosphate.	Zinc; Magnesium.	Hypophosphatasia, adult; MIM:146300. Hypophosphatasia, childhood; MIM:241510. Hypophosphatasia, infantile; MIM:214500.	gamma-Hexachlorocyclohexane degradation	Biodegradation of Xenobiotics	METABOLIC
438016	3.1.3.1	Alkaline phosphatase.	An orthophosphoric monoester + H(2)O = an alcohol + phosphate.	Zinc; Magnesium.	Hypophosphatasia, adult; MIM:146300. Hypophosphatasia, childhood; MIM:241510. Hypophosphatasia, infantile; MIM:214500.	Folate biosynthesis	Metabolism of Cofactors and Vitamins	METABOLIC
438016	3.1.3.1	Alkaline phosphatase.	An orthophosphoric monoester + H(2)O = an alcohol + phosphate.	Zinc; Magnesium.	Hypophosphatasia, adult; MIM:146300. Hypophosphatasia, childhood; MIM:241510. Hypophosphatasia, infantile; MIM:214500.	Glycerolipid metabolism	Metabolism of Complex Lipids	METABOLIC
438509	3.1.3.16	Serine/threonine specific protein phosphatase.	A phosphoprotein + H(2)O = a protein + phosphate.	\N	\N	\N	\N	\N
438565	1.14.13.7	Phenol 2-monooxygenase.	Phenol + NADPH + O(2) = catechol + NADP(+) + H(2)O.	FAD.	\N	gamma-Hexachlorocyclohexane degradation	Biodegradation of Xenobiotics	METABOLIC
438565	1.14.13.7	Phenol 2-monooxygenase.	Phenol + NADPH + O(2) = catechol + NADP(+) + H(2)O.	FAD.	\N	Toluene and xylene degradation	Biodegradation of Xenobiotics	METABOLIC
438565	1.14.13.7	Phenol 2-monooxygenase.	Phenol + NADPH + O(2) = catechol + NADP(+) + H(2)O.	FAD.	\N	Nitorobenzene degradation	Biodegradation of Xenobiotics	METABOLIC
438567	1.14.13.7	Phenol 2-monooxygenase.	Phenol + NADPH + O(2) = catechol + NADP(+) + H(2)O.	FAD.	\N	gamma-Hexachlorocyclohexane degradation	Biodegradation of Xenobiotics	METABOLIC
438567	1.14.13.7	Phenol 2-monooxygenase.	Phenol + NADPH + O(2) = catechol + NADP(+) + H(2)O.	FAD.	\N	Toluene and xylene degradation	Biodegradation of Xenobiotics	METABOLIC
438567	1.14.13.7	Phenol 2-monooxygenase.	Phenol + NADPH + O(2) = catechol + NADP(+) + H(2)O.	FAD.	\N	Nitorobenzene degradation	Biodegradation of Xenobiotics	METABOLIC
438629	2.1.1.10	Homocysteine S-methyltransferase.	S-adenosyl-L-methionine + L-homocysteine = S-adenosyl-L-homocysteine + L-methionine.	\N	\N	Methionine metabolism	Amino Acid Metabolism	METABOLIC
438758	2.5.1.6	Methionine adenosyltransferase.	ATP + L-methionine + H(2)O = phosphate + diphosphate + S-adenosyl- L-methionine.	\N	Hypermethioninemia due to methionine adenosyltransferase; MIM:250850.	Selenoamino acid metabolism	Metabolism of Other Amino Acids	METABOLIC
438758	2.5.1.6	Methionine adenosyltransferase.	ATP + L-methionine + H(2)O = phosphate + diphosphate + S-adenosyl- L-methionine.	\N	Hypermethioninemia due to methionine adenosyltransferase; MIM:250850.	Methionine metabolism	Amino Acid Metabolism	METABOLIC
439065	2.1.1.79	Cyclopropane-fatty-acyl-phospholipid synthase.	S-adenosyl-L-methionine + phospholipid olefinic fatty acid = S-adenosyl-L-homocysteine + phospholipid cyclopropane fatty acid.	\N	\N	\N	\N	\N
439358	3.2.1.78	Mannan endo-1,4-beta-mannosidase.	Random hydrolysis of 1,4-beta-D-mannosidic linkages in mannans, galactomannans, glucomannans, and galactoglucomannans.	\N	\N	Fructose and mannose metabolism	Carbohydrate Metabolism	METABOLIC
439408	1.14.13.1	Salicylate 1-monooxygenase.	Salicylate + NADH + O(2) = catechol + NAD(+) + H(2)O + CO(2).	FAD.	\N	Fluorene degradation	Biodegradation of Xenobiotics	METABOLIC
439408	1.14.13.1	Salicylate 1-monooxygenase.	Salicylate + NADH + O(2) = catechol + NAD(+) + H(2)O + CO(2).	FAD.	\N	Nitorobenzene degradation	Biodegradation of Xenobiotics	METABOLIC
439464	3.4.24.-	Metalloendopeptidases.	\N	\N	\N	\N	\N	\N
439499	1.8.4.-	With a disulfide as acceptor.	\N	\N	\N	\N	\N	\N
439826	5.2.1.8	Peptidylprolyl isomerase.	Peptidylproline (omega=180) = peptidylproline (omega=0).	\N	\N	\N	\N	\N
440128	3.1.2.-	Thiolester hydrolases.	\N	\N	\N	Benzoate degradation via CoA ligation	Biodegradation of Xenobiotics	METABOLIC
440558	2.3.1.51	1-acylglycerol-3-phosphate O-acyltransferase.	Acyl-CoA + 1-acyl-sn-glycerol 3-phosphate = CoA + 1,2-diacyl-sn-glycerol 3-phosphate.	\N	\N	Glycerolipid metabolism	Metabolism of Complex Lipids	METABOLIC
440884	2.1.1.14	5-methyltetrahydropteroyltriglutamate--homocysteine S-methyltransferase.	5-methyltetrahydropteroyltri-L-glutamate + L-homocysteine = tetrahydropteroyltri-L-glutamate + L-methionine.	\N	\N	Methionine metabolism	Amino Acid Metabolism	METABOLIC
441329	1.1.1.-	With NAD(+) or NADP(+) as acceptor.	\N	\N	\N	Bile acid biosynthesis	Lipid Metabolism	METABOLIC
441329	1.1.1.-	With NAD(+) or NADP(+) as acceptor.	\N	\N	\N	Vitamin B6 metabolism	Metabolism of Cofactors and Vitamins	METABOLIC
441329	1.1.1.-	With NAD(+) or NADP(+) as acceptor.	\N	\N	\N	Glycine, serine and threonine metabolism	Amino Acid Metabolism	METABOLIC
441329	1.1.1.-	With NAD(+) or NADP(+) as acceptor.	\N	\N	\N	Butanoate metabolism	Carbohydrate Metabolism	METABOLIC
441329	1.1.1.-	With NAD(+) or NADP(+) as acceptor.	\N	\N	\N	Fructose and mannose metabolism	Carbohydrate Metabolism	METABOLIC
441329	1.1.1.-	With NAD(+) or NADP(+) as acceptor.	\N	\N	\N	Galactose metabolism	Carbohydrate Metabolism	METABOLIC
441329	1.1.1.-	With NAD(+) or NADP(+) as acceptor.	\N	\N	\N	Lysine degradation	Amino Acid Metabolism	METABOLIC
441329	1.1.1.-	With NAD(+) or NADP(+) as acceptor.	\N	\N	\N	Nucleotide sugars metabolism	Nucleotide Metabolism	METABOLIC
441329	1.1.1.-	With NAD(+) or NADP(+) as acceptor.	\N	\N	\N	Ascorbate and aldarate metabolism	Carbohydrate Metabolism	METABOLIC
441329	1.1.1.-	With NAD(+) or NADP(+) as acceptor.	\N	\N	\N	Tetrachloroethene degradation	Biodegradation of Xenobiotics	METABOLIC
441329	1.1.1.-	With NAD(+) or NADP(+) as acceptor.	\N	\N	\N	Benzoate degradation via CoA ligation	Biodegradation of Xenobiotics	METABOLIC
441329	1.1.1.-	With NAD(+) or NADP(+) as acceptor.	\N	\N	\N	Glycerolipid metabolism	Metabolism of Complex Lipids	METABOLIC
441333	3.4.25.1	Proteasome endopeptidase complex.	Cleavage at peptide bonds with very broad specificity.	\N	\N	\N	\N	\N
441448	2.7.7.6	DNA-directed RNA polymerase.	N nucleoside triphosphate = N diphosphate + {RNA}(N).	\N	\N	RNA polymerase	TRANSCRIPTION	REGULATORY
441448	2.7.7.6	DNA-directed RNA polymerase.	N nucleoside triphosphate = N diphosphate + {RNA}(N).	\N	\N	Purine metabolism	Nucleotide Metabolism	METABOLIC
441448	2.7.7.6	DNA-directed RNA polymerase.	N nucleoside triphosphate = N diphosphate + {RNA}(N).	\N	\N	Pyrimidine metabolism	Nucleotide Metabolism	METABOLIC
441655	1.14.13.1	Salicylate 1-monooxygenase.	Salicylate + NADH + O(2) = catechol + NAD(+) + H(2)O + CO(2).	FAD.	\N	Fluorene degradation	Biodegradation of Xenobiotics	METABOLIC
441655	1.14.13.1	Salicylate 1-monooxygenase.	Salicylate + NADH + O(2) = catechol + NAD(+) + H(2)O + CO(2).	FAD.	\N	Nitorobenzene degradation	Biodegradation of Xenobiotics	METABOLIC
441850	3.5.1.-	In linear amides.	\N	\N	\N	Nicotinate and nicotinamide metabolism	Metabolism of Cofactors and Vitamins	METABOLIC
441850	3.5.1.-	In linear amides.	\N	\N	\N	Pantothenate and CoA biosynthesis	Metabolism of Cofactors and Vitamins	METABOLIC
441850	3.5.1.-	In linear amides.	\N	\N	\N	Arginine and proline metabolism	Amino Acid Metabolism	METABOLIC
441850	3.5.1.-	In linear amides.	\N	\N	\N	Lipopolysaccharide biosynthesis	Metabolism of Complex Carbohydrates	METABOLIC
442031	1.3.1.21	7-dehydrocholesterol reductase.	Cholesterol + NADP(+) = cholesta-5,7-dien-3-beta-ol + NADPH.	\N	\N	Sterol biosynthesis	Lipid Metabolism	METABOLIC
442254	1.10.3.2	Laccase.	4 benzenediol + O(2) = 4 benzosemiquinone + 2 H(2)O.	Copper.	\N	\N	\N	\N
443451	6.3.2.19	Ubiquitin--protein ligase.	ATP + ubiquitin + protein lysine = AMP + diphosphate + protein N-ubiquityllysine.	\N	\N	\N	\N	\N
444171	3.2.1.67	Galacturan 1,4-alpha-galacturonidase.	{(1,4)-alpha-D-galacturonide}(N) + H(2)O = {(1,4)-alpha-D- galacturonide}(N-1) + D-galacturonate.	\N	\N	Starch and sucrose metabolism	Metabolism of Complex Carbohydrates	METABOLIC
444468	6.3.5.5	Carbamoyl-phosphate synthase (glutamine-hydrolysing).	2 ATP + L-glutamine + CO(2) + H(2)O = 2 ADP + phosphate + glutamate + carbamoyl phosphate.	\N	\N	Pyrimidine metabolism	Nucleotide Metabolism	METABOLIC
444468	6.3.5.5	Carbamoyl-phosphate synthase (glutamine-hydrolysing).	2 ATP + L-glutamine + CO(2) + H(2)O = 2 ADP + phosphate + glutamate + carbamoyl phosphate.	\N	\N	Glutamate metabolism	Amino Acid Metabolism	METABOLIC
444496	1.3.1.22	Cholestenone 5-alpha-reductase.	5-alpha-cholestan-3-one + NADP(+) = cholest-4-en-3-one + NADPH.	\N	\N	\N	\N	\N
444978	6.3.2.19	Ubiquitin--protein ligase.	ATP + ubiquitin + protein lysine = AMP + diphosphate + protein N-ubiquityllysine.	\N	\N	\N	\N	\N
445804	2.3.1.48	Histone acetyltransferase.	Acetyl-CoA + histone = CoA + acetyl-histone.	\N	\N	\N	\N	\N
445913	2.7.4.9	Thymidylate kinase.	ATP + thymidine 5'-phosphate = ADP + thymidine 5'-diphosphate.	\N	\N	Pyrimidine metabolism	Nucleotide Metabolism	METABOLIC
445938	1.1.1.65	Pyridoxine 4-dehydrogenase.	Pyridoxine + NADP(+) = pyridoxal + NADPH.	\N	\N	Vitamin B6 metabolism	Metabolism of Cofactors and Vitamins	METABOLIC
446851	2.1.2.9	Methionyl-tRNA formyltransferase.	10-formyltetrahydrofolate + L-methionyl-tRNA + H(2)O = tetrahydrofolate + N-formylmethionyl-tRNA.	\N	\N	One carbon pool by folate	Metabolism of Cofactors and Vitamins	METABOLIC
446851	2.1.2.9	Methionyl-tRNA formyltransferase.	10-formyltetrahydrofolate + L-methionyl-tRNA + H(2)O = tetrahydrofolate + N-formylmethionyl-tRNA.	\N	\N	Aminoacyl-tRNA biosynthesis	TRANSLATION	REGULATORY
446851	2.1.2.9	Methionyl-tRNA formyltransferase.	10-formyltetrahydrofolate + L-methionyl-tRNA + H(2)O = tetrahydrofolate + N-formylmethionyl-tRNA.	\N	\N	Methionine metabolism	Amino Acid Metabolism	METABOLIC
446907	2.6.-.-	Transferring nitrogenous groups.	\N	\N	\N	\N	\N	\N
447387	3.1.1.3	Triacylglycerol lipase.	Triacylglycerol + H(2)O = diacylglycerol + a fatty acid anion.	\N	Hepatic lipase deficiency; MIM:151670. Congenital lipase deficiency; MIM:246600. Wolman disease; MIM:278000.	Glycerolipid metabolism	Metabolism of Complex Lipids	METABOLIC
447444	3.1.1.72	Acetylxylan esterase.	Deacetylation of xylans and xylo-oligosaccharides.	\N	\N	\N	\N	\N
447551	3.4.19.1	Acylaminoacyl-peptidase.	Acylaminoacyl-peptide + H(2)O = acylamino acid + peptide.	\N	\N	\N	\N	\N
447597	3.1.13.-	Exoribonucleases producing 5'-phosphomonoesters.	\N	\N	\N	\N	\N	\N
447674	3.1.3.7	3'(2'),5'-bisphosphate nucleotidase.	Adenosine 3',5'-bisphosphate + H(2)O = adenosine 5'-phosphate + phosphate.	\N	\N	Sulfur metabolism	Energy Metabolism	METABOLIC
447804	3.4.25.1	Proteasome endopeptidase complex.	Cleavage at peptide bonds with very broad specificity.	\N	\N	\N	\N	\N
448377	3.1.3.25	Myo-inositol-1(or 4)-monophosphatase.	Myo-inositol 1-monophosphate + H(2)O = myo-inositol + phosphate.	\N	\N	Inositol phosphate metabolism	Metabolism of Complex Lipids	METABOLIC
448377	3.1.3.25	Myo-inositol-1(or 4)-monophosphatase.	Myo-inositol 1-monophosphate + H(2)O = myo-inositol + phosphate.	\N	\N	Streptomycin biosynthesis	Biosynthesis of Secondary Metabolites	METABOLIC
448377	3.1.3.25	Myo-inositol-1(or 4)-monophosphatase.	Myo-inositol 1-monophosphate + H(2)O = myo-inositol + phosphate.	\N	\N	\N	\N	\N
448909	3.4.16.5	Carboxypeptidase C.	Release of a C-terminal amino acid with a broad specificity.	\N	\N	\N	\N	\N
449057	1.14.11.-	With 2-oxoglutarate as one donor, and incorporation of one	\N	\N	\N	\N	\N	\N
449227	2.7.7.6	DNA-directed RNA polymerase.	N nucleoside triphosphate = N diphosphate + {RNA}(N).	\N	\N	RNA polymerase	TRANSCRIPTION	REGULATORY
449227	2.7.7.6	DNA-directed RNA polymerase.	N nucleoside triphosphate = N diphosphate + {RNA}(N).	\N	\N	Purine metabolism	Nucleotide Metabolism	METABOLIC
449227	2.7.7.6	DNA-directed RNA polymerase.	N nucleoside triphosphate = N diphosphate + {RNA}(N).	\N	\N	Pyrimidine metabolism	Nucleotide Metabolism	METABOLIC
449329	2.4.1.117	Dolichyl-phosphate beta-glucosyltransferase.	UDP-glucose + dolichyl phosphate = UDP + dolichyl beta-D-glucosyl phosphate.	\N	\N	N-Glycans biosynthesis	Metabolism of Complex Carbohydrates	METABOLIC
449659	1.1.1.169	2-dehydropantoate 2-reductase.	(R)-pantoate + NADP(+) = 2-dehydropantoate + NADPH.	\N	\N	Pantothenate and CoA biosynthesis	Metabolism of Cofactors and Vitamins	METABOLIC
455302	4.2.1.1	Carbonate dehydratase.	H(2)CO(3) = CO(2) + H(2)O.	Zinc.	Osteopetrosis-renal tubular acidosis syndrome; MIM:259730.	Nitrogen metabolism	Energy Metabolism	METABOLIC
455336	1.14.14.-	With reduced flavin or flavoprotein as one donor, and	\N	\N	\N	\N	\N	\N
455389	2.7.4.3	Adenylate kinase.	ATP + AMP = ADP + ADP.	\N	Hemolytic anemia due to deficiency of adenylate kinase; MIM:103000.	Purine metabolism	Nucleotide Metabolism	METABOLIC
455674	3.1.-.-	Acting on ester bonds.	\N	\N	\N	\N	\N	\N
455786	3.6.1.29	Bis(5'-adenosyl)-triphosphatase.	P(1),P(3)-bis(5'-adenosyl)triphosphate + H(2)O = ADP + AMP.	\N	\N	Purine metabolism	Nucleotide Metabolism	METABOLIC
455875	3.4.19.12	Ubiquitinyl hydrolase 1.	Thiol-dependent hydrolysis of ester, thiolester, amide, peptide and isopeptide bonds formed by the C-terminal Gly of ubiquitin (a 76-residue protein attached to proteins as an intracellular targeting signal).	\N	\N	\N	\N	\N
455895	2.7.7.7	DNA-directed DNA polymerase.	N deoxynucleoside triphosphate = N diphosphate + {DNA}(N).	\N	\N	Purine metabolism	Nucleotide Metabolism	METABOLIC
455895	2.7.7.7	DNA-directed DNA polymerase.	N deoxynucleoside triphosphate = N diphosphate + {DNA}(N).	\N	\N	DNA polymerase	REPLICATION AND REPAIR	REGULATORY
455895	2.7.7.7	DNA-directed DNA polymerase.	N deoxynucleoside triphosphate = N diphosphate + {DNA}(N).	\N	\N	Pyrimidine metabolism	Nucleotide Metabolism	METABOLIC
455899	3.1.1.3	Triacylglycerol lipase.	Triacylglycerol + H(2)O = diacylglycerol + a fatty acid anion.	\N	Hepatic lipase deficiency; MIM:151670. Congenital lipase deficiency; MIM:246600. Wolman disease; MIM:278000.	Glycerolipid metabolism	Metabolism of Complex Lipids	METABOLIC
455920	3.4.23.34	Cathepsin E.	Similar to cathepsin D, but slightly broader specificity.	\N	\N	\N	\N	\N
455921	3.4.23.34	Cathepsin E.	Similar to cathepsin D, but slightly broader specificity.	\N	\N	\N	\N	\N
456012	6.1.1.21	Histidine--tRNA ligase.	ATP + L-histidine + tRNA(His) = AMP + diphosphate + L-histidyl- tRNA(His).	\N	\N	Histidine metabolism	Amino Acid Metabolism	METABOLIC
456012	6.1.1.21	Histidine--tRNA ligase.	ATP + L-histidine + tRNA(His) = AMP + diphosphate + L-histidyl- tRNA(His).	\N	\N	Aminoacyl-tRNA biosynthesis	TRANSLATION	REGULATORY
456081	1.14.11.13	Gibberellin 2-beta-dioxygenase.	Gibberellin 1 + 2-oxoglutarate + O(2) = 2-beta-hydroxygibberellin 1 + succinate + CO(2).	\N	\N	\N	\N	\N
456183	3.2.1.91	Cellulose 1,4-beta-cellobiosidase.	Hydrolysis of 1,4-beta-D-glucosidic linkages in cellulose and cellotetraose, releasing cellobiose from the non-reducing ends of the chains.	\N	\N	Starch and sucrose metabolism	Metabolism of Complex Carbohydrates	METABOLIC
456296	3.2.1.67	Galacturan 1,4-alpha-galacturonidase.	{(1,4)-alpha-D-galacturonide}(N) + H(2)O = {(1,4)-alpha-D- galacturonide}(N-1) + D-galacturonate.	\N	\N	Starch and sucrose metabolism	Metabolism of Complex Carbohydrates	METABOLIC
456632	1.11.1.5	Cytochrome-c peroxidase.	2 ferrocytochrome c + H(2)O(2) = 2 ferricytochrome c + 2 H(2)O.	Heme.	\N	\N	\N	\N
456690	2.1.2.1	Glycine hydroxymethyltransferase.	5,10-methylenetetrahydrofolate + glycine + H(2)O = tetrahydrofolate + L-serine.	Pyridoxal-phosphate.	\N	Glycine, serine and threonine metabolism	Amino Acid Metabolism	METABOLIC
456690	2.1.2.1	Glycine hydroxymethyltransferase.	5,10-methylenetetrahydrofolate + glycine + H(2)O = tetrahydrofolate + L-serine.	Pyridoxal-phosphate.	\N	Methane metabolism	Energy Metabolism	METABOLIC
456690	2.1.2.1	Glycine hydroxymethyltransferase.	5,10-methylenetetrahydrofolate + glycine + H(2)O = tetrahydrofolate + L-serine.	Pyridoxal-phosphate.	\N	Lysine degradation	Amino Acid Metabolism	METABOLIC
456690	2.1.2.1	Glycine hydroxymethyltransferase.	5,10-methylenetetrahydrofolate + glycine + H(2)O = tetrahydrofolate + L-serine.	Pyridoxal-phosphate.	\N	Cyanoamino acid metabolism	Metabolism of Other Amino Acids	METABOLIC
456690	2.1.2.1	Glycine hydroxymethyltransferase.	5,10-methylenetetrahydrofolate + glycine + H(2)O = tetrahydrofolate + L-serine.	Pyridoxal-phosphate.	\N	One carbon pool by folate	Metabolism of Cofactors and Vitamins	METABOLIC
457457	4.99.1.1	Ferrochelatase.	Protoporphyrin + Fe(2+) = protoheme + 2 H(+).	\N	Protoporphyria; MIM:177000.	Porphyrin and chlorophyll metabolism	Metabolism of Cofactors and Vitamins	METABOLIC
457556	2.3.1.48	Histone acetyltransferase.	Acetyl-CoA + histone = CoA + acetyl-histone.	\N	\N	\N	\N	\N
457671	2.6.1.5	Tyrosine aminotransferase.	L-tyrosine + 2-oxoglutarate = 4-hydroxyphenylpyruvate + L-glutamate.	Pyridoxal-phosphate.	Tyrosinemia II (Richner-Hanhart syndrome); MIM:276600.	Phenylalanine metabolism	Amino Acid Metabolism	METABOLIC
457671	2.6.1.5	Tyrosine aminotransferase.	L-tyrosine + 2-oxoglutarate = 4-hydroxyphenylpyruvate + L-glutamate.	Pyridoxal-phosphate.	Tyrosinemia II (Richner-Hanhart syndrome); MIM:276600.	Tyrosine metabolism	Amino Acid Metabolism	METABOLIC
457671	2.6.1.5	Tyrosine aminotransferase.	L-tyrosine + 2-oxoglutarate = 4-hydroxyphenylpyruvate + L-glutamate.	Pyridoxal-phosphate.	Tyrosinemia II (Richner-Hanhart syndrome); MIM:276600.	Alkaloid biosynthesis I	Biosynthesis of Secondary Metabolites	METABOLIC
457671	2.6.1.5	Tyrosine aminotransferase.	L-tyrosine + 2-oxoglutarate = 4-hydroxyphenylpyruvate + L-glutamate.	Pyridoxal-phosphate.	Tyrosinemia II (Richner-Hanhart syndrome); MIM:276600.	Phenylalanine, tyrosine and tryptophan biosynthesis	Amino Acid Metabolism	METABOLIC
457697	1.14.13.7	Phenol 2-monooxygenase.	Phenol + NADPH + O(2) = catechol + NADP(+) + H(2)O.	FAD.	\N	gamma-Hexachlorocyclohexane degradation	Biodegradation of Xenobiotics	METABOLIC
457697	1.14.13.7	Phenol 2-monooxygenase.	Phenol + NADPH + O(2) = catechol + NADP(+) + H(2)O.	FAD.	\N	Toluene and xylene degradation	Biodegradation of Xenobiotics	METABOLIC
457697	1.14.13.7	Phenol 2-monooxygenase.	Phenol + NADPH + O(2) = catechol + NADP(+) + H(2)O.	FAD.	\N	Nitorobenzene degradation	Biodegradation of Xenobiotics	METABOLIC
457802	4.2.1.24	Porphobilinogen synthase.	2 5-aminolevulinate = porphobilinogen + 2 H(2)O.	Zinc.	Susceptibility to lead poisoning; MIM:125270. Acute hepatic porphyria; MIM:125270.	Porphyrin and chlorophyll metabolism	Metabolism of Cofactors and Vitamins	METABOLIC
457888	3.4.23.5	Cathepsin D.	Specificity similar to, but narrower than, that of pepsin A. Does not cleave the 4-Gln-|-His-5 bond in B chain of insulin.	\N	\N	\N	\N	\N
458024	1.1.3.9	Galactose oxidase.	D-galactose + O(2) = D-galacto-hexodialose + H(2)O(2).	Copper.	\N	Galactose metabolism	Carbohydrate Metabolism	METABOLIC
458076	3.2.1.4	Cellulase.	Endohydrolysis of 1,4-beta-D-glucosidic linkages in cellulose.	\N	\N	Starch and sucrose metabolism	Metabolism of Complex Carbohydrates	METABOLIC
458298	1.1.1.102	3-dehydrosphinganine reductase.	Sphinganine + NADP(+) = 3-dehydrosphinganine + NADPH.	\N	\N	Sphingoglycolipid metabolism	Metabolism of Complex Lipids	METABOLIC
458399	3.1.2.22	Palmitoyl-protein hydrolase.	Palmitoyl-protein + H(2)O = palmitate + protein.	\N	\N	\N	\N	\N
458417	2.4.1.16	Chitin synthase.	UDP-N-acetyl-D-glucosamine + {(1,4)-(N-acetyl-beta-D-glucosaminyl)}(N) = UDP + {(1,4)-(N-acetyl-beta-D-glucosaminyl)}(N+1).	\N	\N	Aminosugars metabolism	Metabolism of Complex Carbohydrates	METABOLIC
458460	1.1.1.141	15-hydroxyprostaglandin dehydrogenase (NAD+).	(5Z,13E)-(15S)-11-alpha,15-dihydroxy-9-oxoprost-13-enoate + NAD(+) = (5Z,13E)-11-alpha-hydroxy-9,15-dioxoprost-13-enoate + NADH.	\N	\N	\N	\N	\N
458544	1.3.3.6	Acyl-CoA oxidase.	Acyl-CoA + O(2) = trans-2,3-dehydroacyl-CoA + H(2)O(2).	FAD.	\N	Fatty acid metabolism	Lipid Metabolism	METABOLIC
458763	1.6.5.5	NADPH:quinone reductase.	NADPH + quinone = NADP(+) + semiquinone.	Zinc.	\N	\N	\N	\N
459101	4.1.1.45	Aminocarboxymuconate-semialdehyde decarboxylase.	2-amino-3-(3-oxoprop-2-enyl)-but-2-enedioate = 2-aminomuconate semialdehyde + CO(2).	\N	\N	Tryptophan metabolism	Amino Acid Metabolism	METABOLIC
459107	2.3.1.24	Sphingosine N-acyltransferase.	Acyl-CoA + sphingosine = CoA + N-acylsphingosine.	\N	\N	Sphingoglycolipid metabolism	Metabolism of Complex Lipids	METABOLIC
459107	2.3.1.24	Sphingosine N-acyltransferase.	Acyl-CoA + sphingosine = CoA + N-acylsphingosine.	\N	\N	Sphingophospholipid biosynthesis	Metabolism of Complex Lipids	METABOLIC
459275	1.1.1.30	3-hydroxybutyrate dehydrogenase.	(R)-3-hydroxybutanoate + NAD(+) = acetoacetate + NADH.	\N	\N	Synthesis and degradation of ketone bodies	Lipid Metabolism	METABOLIC
459275	1.1.1.30	3-hydroxybutyrate dehydrogenase.	(R)-3-hydroxybutanoate + NAD(+) = acetoacetate + NADH.	\N	\N	Butanoate metabolism	Carbohydrate Metabolism	METABOLIC
459431	3.5.4.-	In cyclic amidines.	\N	\N	\N	\N	\N	\N
459467	3.2.1.8	Endo-1,4-beta-xylanase.	Endohydrolysis of 1,4-beta-D-xylosidic linkages in xylans.	\N	\N	\N	\N	\N
459524	3.2.1.4	Cellulase.	Endohydrolysis of 1,4-beta-D-glucosidic linkages in cellulose.	\N	\N	Starch and sucrose metabolism	Metabolism of Complex Carbohydrates	METABOLIC
459572	4.1.1.17	Ornithine decarboxylase.	L-ornithine = putrescine + CO(2).	Pyridoxal-phosphate.	\N	Urea cycle and metabolism of amino groups	Amino Acid Metabolism	METABOLIC
459572	4.1.1.17	Ornithine decarboxylase.	L-ornithine = putrescine + CO(2).	Pyridoxal-phosphate.	\N	Arginine and proline metabolism	Amino Acid Metabolism	METABOLIC
459572	4.1.1.17	Ornithine decarboxylase.	L-ornithine = putrescine + CO(2).	Pyridoxal-phosphate.	\N	Alkaloid biosynthesis II	Biosynthesis of Secondary Metabolites	METABOLIC
459600	1.7.3.3	Urate oxidase.	Urate + O(2) + H(2)O = 5-hydroxyisourate + H(2)O(2).	\N	\N	Purine metabolism	Nucleotide Metabolism	METABOLIC
459668	1.13.11.5	Homogentisate 1,2-dioxygenase.	Homogentisate + O(2) = 4-maleylacetoacetate.	Iron.	Alkaptonuria; MIM:203500.	Styrene degradation	Biodegradation of Xenobiotics	METABOLIC
459668	1.13.11.5	Homogentisate 1,2-dioxygenase.	Homogentisate + O(2) = 4-maleylacetoacetate.	Iron.	Alkaptonuria; MIM:203500.	Tyrosine metabolism	Amino Acid Metabolism	METABOLIC
459813	3.1.1.3	Triacylglycerol lipase.	Triacylglycerol + H(2)O = diacylglycerol + a fatty acid anion.	\N	Hepatic lipase deficiency; MIM:151670. Congenital lipase deficiency; MIM:246600. Wolman disease; MIM:278000.	Glycerolipid metabolism	Metabolism of Complex Lipids	METABOLIC
459928	3.6.1.3	Adenosinetriphosphatase.	ATP + H(2)O = ADP + phosphate.	\N	Hemolytic anemia due to deficiency of adenosine triphosphatase; MIM:102800.	Purine metabolism	Nucleotide Metabolism	METABOLIC
460056	4.2.1.11	Phosphopyruvate hydratase.	2-phospho-D-glycerate = phosphoenolpyruvate + H(2)O.	Magnesium.	\N	Phenylalanine, tyrosine and tryptophan biosynthesis	Amino Acid Metabolism	METABOLIC
460056	4.2.1.11	Phosphopyruvate hydratase.	2-phospho-D-glycerate = phosphoenolpyruvate + H(2)O.	Magnesium.	\N	Glycolysis / Gluconeogenesis	Carbohydrate Metabolism	METABOLIC
460233	1.2.1.3	Aldehyde dehydrogenase (NAD+).	An aldehyde + NAD(+) + H(2)O = an acid + NADH.	\N	Acute alcohol intolerance; MIM:100650.	1,2-Dichloroethane degradation	Biodegradation of Xenobiotics	METABOLIC
460233	1.2.1.3	Aldehyde dehydrogenase (NAD+).	An aldehyde + NAD(+) + H(2)O = an acid + NADH.	\N	Acute alcohol intolerance; MIM:100650.	Tryptophan metabolism	Amino Acid Metabolism	METABOLIC
460233	1.2.1.3	Aldehyde dehydrogenase (NAD+).	An aldehyde + NAD(+) + H(2)O = an acid + NADH.	\N	Acute alcohol intolerance; MIM:100650.	Glycerolipid metabolism	Metabolism of Complex Lipids	METABOLIC
460233	1.2.1.3	Aldehyde dehydrogenase (NAD+).	An aldehyde + NAD(+) + H(2)O = an acid + NADH.	\N	Acute alcohol intolerance; MIM:100650.	Valine, leucine and isoleucine degradation	Amino Acid Metabolism	METABOLIC
460233	1.2.1.3	Aldehyde dehydrogenase (NAD+).	An aldehyde + NAD(+) + H(2)O = an acid + NADH.	\N	Acute alcohol intolerance; MIM:100650.	Glycolysis / Gluconeogenesis	Carbohydrate Metabolism	METABOLIC
460233	1.2.1.3	Aldehyde dehydrogenase (NAD+).	An aldehyde + NAD(+) + H(2)O = an acid + NADH.	\N	Acute alcohol intolerance; MIM:100650.	Propanoate metabolism	Carbohydrate Metabolism	METABOLIC
460233	1.2.1.3	Aldehyde dehydrogenase (NAD+).	An aldehyde + NAD(+) + H(2)O = an acid + NADH.	\N	Acute alcohol intolerance; MIM:100650.	Fatty acid metabolism	Lipid Metabolism	METABOLIC
460233	1.2.1.3	Aldehyde dehydrogenase (NAD+).	An aldehyde + NAD(+) + H(2)O = an acid + NADH.	\N	Acute alcohol intolerance; MIM:100650.	Bile acid biosynthesis	Lipid Metabolism	METABOLIC
460233	1.2.1.3	Aldehyde dehydrogenase (NAD+).	An aldehyde + NAD(+) + H(2)O = an acid + NADH.	\N	Acute alcohol intolerance; MIM:100650.	Arginine and proline metabolism	Amino Acid Metabolism	METABOLIC
460233	1.2.1.3	Aldehyde dehydrogenase (NAD+).	An aldehyde + NAD(+) + H(2)O = an acid + NADH.	\N	Acute alcohol intolerance; MIM:100650.	Butanoate metabolism	Carbohydrate Metabolism	METABOLIC
460233	1.2.1.3	Aldehyde dehydrogenase (NAD+).	An aldehyde + NAD(+) + H(2)O = an acid + NADH.	\N	Acute alcohol intolerance; MIM:100650.	beta-Alanine metabolism	Metabolism of Other Amino Acids	METABOLIC
460233	1.2.1.3	Aldehyde dehydrogenase (NAD+).	An aldehyde + NAD(+) + H(2)O = an acid + NADH.	\N	Acute alcohol intolerance; MIM:100650.	Pyruvate metabolism	Carbohydrate Metabolism	METABOLIC
460233	1.2.1.3	Aldehyde dehydrogenase (NAD+).	An aldehyde + NAD(+) + H(2)O = an acid + NADH.	\N	Acute alcohol intolerance; MIM:100650.	Histidine metabolism	Amino Acid Metabolism	METABOLIC
460233	1.2.1.3	Aldehyde dehydrogenase (NAD+).	An aldehyde + NAD(+) + H(2)O = an acid + NADH.	\N	Acute alcohol intolerance; MIM:100650.	Lysine degradation	Amino Acid Metabolism	METABOLIC
460233	1.2.1.3	Aldehyde dehydrogenase (NAD+).	An aldehyde + NAD(+) + H(2)O = an acid + NADH.	\N	Acute alcohol intolerance; MIM:100650.	Ascorbate and aldarate metabolism	Carbohydrate Metabolism	METABOLIC
460234	1.2.1.3	Aldehyde dehydrogenase (NAD+).	An aldehyde + NAD(+) + H(2)O = an acid + NADH.	\N	Acute alcohol intolerance; MIM:100650.	1,2-Dichloroethane degradation	Biodegradation of Xenobiotics	METABOLIC
460234	1.2.1.3	Aldehyde dehydrogenase (NAD+).	An aldehyde + NAD(+) + H(2)O = an acid + NADH.	\N	Acute alcohol intolerance; MIM:100650.	Tryptophan metabolism	Amino Acid Metabolism	METABOLIC
460234	1.2.1.3	Aldehyde dehydrogenase (NAD+).	An aldehyde + NAD(+) + H(2)O = an acid + NADH.	\N	Acute alcohol intolerance; MIM:100650.	Glycerolipid metabolism	Metabolism of Complex Lipids	METABOLIC
460234	1.2.1.3	Aldehyde dehydrogenase (NAD+).	An aldehyde + NAD(+) + H(2)O = an acid + NADH.	\N	Acute alcohol intolerance; MIM:100650.	Valine, leucine and isoleucine degradation	Amino Acid Metabolism	METABOLIC
460234	1.2.1.3	Aldehyde dehydrogenase (NAD+).	An aldehyde + NAD(+) + H(2)O = an acid + NADH.	\N	Acute alcohol intolerance; MIM:100650.	Glycolysis / Gluconeogenesis	Carbohydrate Metabolism	METABOLIC
460234	1.2.1.3	Aldehyde dehydrogenase (NAD+).	An aldehyde + NAD(+) + H(2)O = an acid + NADH.	\N	Acute alcohol intolerance; MIM:100650.	Propanoate metabolism	Carbohydrate Metabolism	METABOLIC
460234	1.2.1.3	Aldehyde dehydrogenase (NAD+).	An aldehyde + NAD(+) + H(2)O = an acid + NADH.	\N	Acute alcohol intolerance; MIM:100650.	Fatty acid metabolism	Lipid Metabolism	METABOLIC
460234	1.2.1.3	Aldehyde dehydrogenase (NAD+).	An aldehyde + NAD(+) + H(2)O = an acid + NADH.	\N	Acute alcohol intolerance; MIM:100650.	Bile acid biosynthesis	Lipid Metabolism	METABOLIC
460234	1.2.1.3	Aldehyde dehydrogenase (NAD+).	An aldehyde + NAD(+) + H(2)O = an acid + NADH.	\N	Acute alcohol intolerance; MIM:100650.	Arginine and proline metabolism	Amino Acid Metabolism	METABOLIC
460234	1.2.1.3	Aldehyde dehydrogenase (NAD+).	An aldehyde + NAD(+) + H(2)O = an acid + NADH.	\N	Acute alcohol intolerance; MIM:100650.	Butanoate metabolism	Carbohydrate Metabolism	METABOLIC
460234	1.2.1.3	Aldehyde dehydrogenase (NAD+).	An aldehyde + NAD(+) + H(2)O = an acid + NADH.	\N	Acute alcohol intolerance; MIM:100650.	beta-Alanine metabolism	Metabolism of Other Amino Acids	METABOLIC
460234	1.2.1.3	Aldehyde dehydrogenase (NAD+).	An aldehyde + NAD(+) + H(2)O = an acid + NADH.	\N	Acute alcohol intolerance; MIM:100650.	Pyruvate metabolism	Carbohydrate Metabolism	METABOLIC
460234	1.2.1.3	Aldehyde dehydrogenase (NAD+).	An aldehyde + NAD(+) + H(2)O = an acid + NADH.	\N	Acute alcohol intolerance; MIM:100650.	Histidine metabolism	Amino Acid Metabolism	METABOLIC
460234	1.2.1.3	Aldehyde dehydrogenase (NAD+).	An aldehyde + NAD(+) + H(2)O = an acid + NADH.	\N	Acute alcohol intolerance; MIM:100650.	Lysine degradation	Amino Acid Metabolism	METABOLIC
460234	1.2.1.3	Aldehyde dehydrogenase (NAD+).	An aldehyde + NAD(+) + H(2)O = an acid + NADH.	\N	Acute alcohol intolerance; MIM:100650.	Ascorbate and aldarate metabolism	Carbohydrate Metabolism	METABOLIC
460292	4.1.-.-	Carbon-carbon lyases.	\N	\N	\N	\N	\N	\N
460295	3.6.1.17	Bis(5'-nucleosyl)-tetraphosphatase (asymmetrical).	P(1),P(4)-bis(5'-guanosyl)tetraphosphate + H(2)O = GTP + GMP.	\N	\N	Pyrimidine metabolism	Nucleotide Metabolism	METABOLIC
460295	3.6.1.17	Bis(5'-nucleosyl)-tetraphosphatase (asymmetrical).	P(1),P(4)-bis(5'-guanosyl)tetraphosphate + H(2)O = GTP + GMP.	\N	\N	Purine metabolism	Nucleotide Metabolism	METABOLIC
460314	3.6.1.3	Adenosinetriphosphatase.	ATP + H(2)O = ADP + phosphate.	\N	Hemolytic anemia due to deficiency of adenosine triphosphatase; MIM:102800.	Purine metabolism	Nucleotide Metabolism	METABOLIC
460435	6.2.1.-	Acid--thiol ligases.	\N	\N	\N	Ethylbenzene degradation	Biodegradation of Xenobiotics	METABOLIC
460435	6.2.1.-	Acid--thiol ligases.	\N	\N	\N	Propanoate metabolism	Carbohydrate Metabolism	METABOLIC
460479	1.17.4.1	Ribonucleoside-diphosphate reductase.	2'-deoxyribonucleoside diphosphate + oxidized thioredoxin + H(2)O = ribonucleoside diphosphate + reduced thioredoxin.	Iron; ATP.	\N	Pyrimidine metabolism	Nucleotide Metabolism	METABOLIC
460479	1.17.4.1	Ribonucleoside-diphosphate reductase.	2'-deoxyribonucleoside diphosphate + oxidized thioredoxin + H(2)O = ribonucleoside diphosphate + reduced thioredoxin.	Iron; ATP.	\N	Purine metabolism	Nucleotide Metabolism	METABOLIC
460523	3.6.3.44	Xenobiotic-transporting ATPase.	ATP + H(2)O + xenobiotic(In) = ADP + phosphate + xenobiotic(Out).	\N	\N	\N	\N	\N
460611	6.3.2.19	Ubiquitin--protein ligase.	ATP + ubiquitin + protein lysine = AMP + diphosphate + protein N-ubiquityllysine.	\N	\N	\N	\N	\N
460703	1.4.3.5	Pyridoxamine-phosphate oxidase.	Pyridoxamine 5'-phosphate + H(2)O + O(2) = pyridoxal 5'-phosphate + NH(3) + H(2)O(2).	FMN.	\N	Vitamin B6 metabolism	Metabolism of Cofactors and Vitamins	METABOLIC
460852	1.14.13.1	Salicylate 1-monooxygenase.	Salicylate + NADH + O(2) = catechol + NAD(+) + H(2)O + CO(2).	FAD.	\N	Fluorene degradation	Biodegradation of Xenobiotics	METABOLIC
460852	1.14.13.1	Salicylate 1-monooxygenase.	Salicylate + NADH + O(2) = catechol + NAD(+) + H(2)O + CO(2).	FAD.	\N	Nitorobenzene degradation	Biodegradation of Xenobiotics	METABOLIC
460864	1.14.13.1	Salicylate 1-monooxygenase.	Salicylate + NADH + O(2) = catechol + NAD(+) + H(2)O + CO(2).	FAD.	\N	Fluorene degradation	Biodegradation of Xenobiotics	METABOLIC
460864	1.14.13.1	Salicylate 1-monooxygenase.	Salicylate + NADH + O(2) = catechol + NAD(+) + H(2)O + CO(2).	FAD.	\N	Nitorobenzene degradation	Biodegradation of Xenobiotics	METABOLIC
461000	2.7.7.13	Mannose-1-phosphate guanylyltransferase.	GTP + alpha-D-mannose 1-phosphate = diphosphate + GDP-mannose.	\N	\N	Fructose and mannose metabolism	Carbohydrate Metabolism	METABOLIC
461016	3.6.3.8	Calcium-transporting ATPase.	ATP + H(2)O + Ca(2+)(Cis) = ADP + phosphate + Ca(2+)(Trans).	Magnesium.	Darier disease; MIM:124200. Benign chronic pemphigus; MIM:169600.	\N	\N	\N
461209	3.8.1.2	2-haloacid dehalogenase.	(S)-2-haloacid + H(2)O = (R)-2-hydroxyacid + halide.	\N	\N	\N	\N	\N
461219	1.1.1.-	With NAD(+) or NADP(+) as acceptor.	\N	\N	\N	Bile acid biosynthesis	Lipid Metabolism	METABOLIC
461219	1.1.1.-	With NAD(+) or NADP(+) as acceptor.	\N	\N	\N	Vitamin B6 metabolism	Metabolism of Cofactors and Vitamins	METABOLIC
461219	1.1.1.-	With NAD(+) or NADP(+) as acceptor.	\N	\N	\N	Glycine, serine and threonine metabolism	Amino Acid Metabolism	METABOLIC
461219	1.1.1.-	With NAD(+) or NADP(+) as acceptor.	\N	\N	\N	Butanoate metabolism	Carbohydrate Metabolism	METABOLIC
461219	1.1.1.-	With NAD(+) or NADP(+) as acceptor.	\N	\N	\N	Fructose and mannose metabolism	Carbohydrate Metabolism	METABOLIC
461219	1.1.1.-	With NAD(+) or NADP(+) as acceptor.	\N	\N	\N	Galactose metabolism	Carbohydrate Metabolism	METABOLIC
461219	1.1.1.-	With NAD(+) or NADP(+) as acceptor.	\N	\N	\N	Lysine degradation	Amino Acid Metabolism	METABOLIC
461219	1.1.1.-	With NAD(+) or NADP(+) as acceptor.	\N	\N	\N	Nucleotide sugars metabolism	Nucleotide Metabolism	METABOLIC
461219	1.1.1.-	With NAD(+) or NADP(+) as acceptor.	\N	\N	\N	Ascorbate and aldarate metabolism	Carbohydrate Metabolism	METABOLIC
461219	1.1.1.-	With NAD(+) or NADP(+) as acceptor.	\N	\N	\N	Tetrachloroethene degradation	Biodegradation of Xenobiotics	METABOLIC
461219	1.1.1.-	With NAD(+) or NADP(+) as acceptor.	\N	\N	\N	Benzoate degradation via CoA ligation	Biodegradation of Xenobiotics	METABOLIC
461219	1.1.1.-	With NAD(+) or NADP(+) as acceptor.	\N	\N	\N	Glycerolipid metabolism	Metabolism of Complex Lipids	METABOLIC
461235	1.6.99.1	NADPH dehydrogenase.	NADPH + acceptor = NADP(+) + reduced acceptor.	FMN or FAD.	\N	\N	\N	\N
461351	5.3.1.6	Ribose 5-phosphate epimerase.	D-ribose 5-phosphate = D-ribulose 5-phosphate.	\N	\N	Carbon fixation	Energy Metabolism	METABOLIC
461351	5.3.1.6	Ribose 5-phosphate epimerase.	D-ribose 5-phosphate = D-ribulose 5-phosphate.	\N	\N	Pentose phosphate pathway	Carbohydrate Metabolism	METABOLIC
461498	2.5.1.18	Glutathione transferase.	RX + glutathione = HX + R-S-glutathione.	\N	\N	Glutathione metabolism	Metabolism of Other Amino Acids	METABOLIC
461531	3.2.1.4	Cellulase.	Endohydrolysis of 1,4-beta-D-glucosidic linkages in cellulose.	\N	\N	Starch and sucrose metabolism	Metabolism of Complex Carbohydrates	METABOLIC
461756	2.7.4.8	Guanylate kinase.	ATP + GMP = ADP + GDP.	\N	\N	Purine metabolism	Nucleotide Metabolism	METABOLIC
461924	5.4.99.5	Chorismate mutase.	Chorismate = prephenate.	\N	\N	Phenylalanine, tyrosine and tryptophan biosynthesis	Amino Acid Metabolism	METABOLIC
462455	3.8.1.2	2-haloacid dehalogenase.	(S)-2-haloacid + H(2)O = (R)-2-hydroxyacid + halide.	\N	\N	\N	\N	\N
462458	2.5.1.6	Methionine adenosyltransferase.	ATP + L-methionine + H(2)O = phosphate + diphosphate + S-adenosyl- L-methionine.	\N	Hypermethioninemia due to methionine adenosyltransferase; MIM:250850.	Selenoamino acid metabolism	Metabolism of Other Amino Acids	METABOLIC
462458	2.5.1.6	Methionine adenosyltransferase.	ATP + L-methionine + H(2)O = phosphate + diphosphate + S-adenosyl- L-methionine.	\N	Hypermethioninemia due to methionine adenosyltransferase; MIM:250850.	Methionine metabolism	Amino Acid Metabolism	METABOLIC
462596	3.2.1.21	Beta-glucosidase.	Hydrolysis of terminal, non-reducing beta-D-glucose residues with release of beta-D-glucose.	\N	\N	Starch and sucrose metabolism	Metabolism of Complex Carbohydrates	METABOLIC
462596	3.2.1.21	Beta-glucosidase.	Hydrolysis of terminal, non-reducing beta-D-glucose residues with release of beta-D-glucose.	\N	\N	Cyanoamino acid metabolism	Metabolism of Other Amino Acids	METABOLIC
462596	3.2.1.21	Beta-glucosidase.	Hydrolysis of terminal, non-reducing beta-D-glucose residues with release of beta-D-glucose.	\N	\N	Flavonoids, stilbene and lignin biosynthesis	Biosynthesis of Secondary Metabolites	METABOLIC
462715	1.1.3.8	L-gulonolactone oxidase.	L-gulono-1,4-lactone + O(2) = L-xylo-hexulonolactone + H(2)O(2).	FAD.	\N	Ascorbate and aldarate metabolism	Carbohydrate Metabolism	METABOLIC
462753	1.1.1.-	With NAD(+) or NADP(+) as acceptor.	\N	\N	\N	Bile acid biosynthesis	Lipid Metabolism	METABOLIC
462753	1.1.1.-	With NAD(+) or NADP(+) as acceptor.	\N	\N	\N	Vitamin B6 metabolism	Metabolism of Cofactors and Vitamins	METABOLIC
462753	1.1.1.-	With NAD(+) or NADP(+) as acceptor.	\N	\N	\N	Glycine, serine and threonine metabolism	Amino Acid Metabolism	METABOLIC
462753	1.1.1.-	With NAD(+) or NADP(+) as acceptor.	\N	\N	\N	Butanoate metabolism	Carbohydrate Metabolism	METABOLIC
462753	1.1.1.-	With NAD(+) or NADP(+) as acceptor.	\N	\N	\N	Fructose and mannose metabolism	Carbohydrate Metabolism	METABOLIC
462753	1.1.1.-	With NAD(+) or NADP(+) as acceptor.	\N	\N	\N	Galactose metabolism	Carbohydrate Metabolism	METABOLIC
462753	1.1.1.-	With NAD(+) or NADP(+) as acceptor.	\N	\N	\N	Lysine degradation	Amino Acid Metabolism	METABOLIC
462753	1.1.1.-	With NAD(+) or NADP(+) as acceptor.	\N	\N	\N	Nucleotide sugars metabolism	Nucleotide Metabolism	METABOLIC
462753	1.1.1.-	With NAD(+) or NADP(+) as acceptor.	\N	\N	\N	Ascorbate and aldarate metabolism	Carbohydrate Metabolism	METABOLIC
462753	1.1.1.-	With NAD(+) or NADP(+) as acceptor.	\N	\N	\N	Tetrachloroethene degradation	Biodegradation of Xenobiotics	METABOLIC
462753	1.1.1.-	With NAD(+) or NADP(+) as acceptor.	\N	\N	\N	Benzoate degradation via CoA ligation	Biodegradation of Xenobiotics	METABOLIC
462753	1.1.1.-	With NAD(+) or NADP(+) as acceptor.	\N	\N	\N	Glycerolipid metabolism	Metabolism of Complex Lipids	METABOLIC
462786	1.1.3.13	Alcohol oxidase.	A primary alcohol + O(2) = an aldehyde + H(2)O(2).	FAD.	\N	Methane metabolism	Energy Metabolism	METABOLIC
462808	3.1.1.3	Triacylglycerol lipase.	Triacylglycerol + H(2)O = diacylglycerol + a fatty acid anion.	\N	Hepatic lipase deficiency; MIM:151670. Congenital lipase deficiency; MIM:246600. Wolman disease; MIM:278000.	Glycerolipid metabolism	Metabolism of Complex Lipids	METABOLIC
462925	1.14.14.1	Unspecific monooxygenase.	RH + reduced flavoprotein + O(2) = ROH + oxidized flavoprotein + H(2)O.	Heme-thiolate.	\N	Tryptophan metabolism	Amino Acid Metabolism	METABOLIC
462925	1.14.14.1	Unspecific monooxygenase.	RH + reduced flavoprotein + O(2) = ROH + oxidized flavoprotein + H(2)O.	Heme-thiolate.	\N	Fatty acid metabolism	Lipid Metabolism	METABOLIC
462925	1.14.14.1	Unspecific monooxygenase.	RH + reduced flavoprotein + O(2) = ROH + oxidized flavoprotein + H(2)O.	Heme-thiolate.	\N	gamma-Hexachlorocyclohexane degradation	Biodegradation of Xenobiotics	METABOLIC
463136	2.5.1.18	Glutathione transferase.	RX + glutathione = HX + R-S-glutathione.	\N	\N	Glutathione metabolism	Metabolism of Other Amino Acids	METABOLIC
463166	3.2.1.37	Xylan 1,4-beta-xylosidase.	Hydrolysis of 1,4-beta-D-xylans so as to remove successive D-xylose residues from the non-reducing termini.	\N	Xylosidase deficiency; MIM:278900.	Nucleotide sugars metabolism	Nucleotide Metabolism	METABOLIC
463166	3.2.1.37	Xylan 1,4-beta-xylosidase.	Hydrolysis of 1,4-beta-D-xylans so as to remove successive D-xylose residues from the non-reducing termini.	\N	Xylosidase deficiency; MIM:278900.	Starch and sucrose metabolism	Metabolism of Complex Carbohydrates	METABOLIC
463183	2.7.7.7	DNA-directed DNA polymerase.	N deoxynucleoside triphosphate = N diphosphate + {DNA}(N).	\N	\N	Purine metabolism	Nucleotide Metabolism	METABOLIC
463183	2.7.7.7	DNA-directed DNA polymerase.	N deoxynucleoside triphosphate = N diphosphate + {DNA}(N).	\N	\N	DNA polymerase	REPLICATION AND REPAIR	REGULATORY
463183	2.7.7.7	DNA-directed DNA polymerase.	N deoxynucleoside triphosphate = N diphosphate + {DNA}(N).	\N	\N	Pyrimidine metabolism	Nucleotide Metabolism	METABOLIC
463189	1.1.99.1	Choline dehydrogenase.	Choline + acceptor = betaine aldehyde + reduced acceptor.	PQQ.	\N	Glycine, serine and threonine metabolism	Amino Acid Metabolism	METABOLIC
463335	2.1.1.110	Sterigmatocystin 7-O-methyltransferase.	S-adenosyl-L-methionine + sterigmatocystin = S-adenosyl-L-homocysteine + 7-O-methylsterigmatocystin.	\N	\N	\N	\N	\N
463932	1.10.3.2	Laccase.	4 benzenediol + O(2) = 4 benzosemiquinone + 2 H(2)O.	Copper.	\N	\N	\N	\N
464139	3.1.1.-	Carboxylic ester hydrolases.	\N	\N	\N	2,4-Dichlorobenzoate degradation	Biodegradation of Xenobiotics	METABOLIC
464139	3.1.1.-	Carboxylic ester hydrolases.	\N	\N	\N	Pentose and glucuronate interconversions	Carbohydrate Metabolism	METABOLIC
464139	3.1.1.-	Carboxylic ester hydrolases.	\N	\N	\N	Butanoate metabolism	Carbohydrate Metabolism	METABOLIC
464209	1.2.1.3	Aldehyde dehydrogenase (NAD+).	An aldehyde + NAD(+) + H(2)O = an acid + NADH.	\N	Acute alcohol intolerance; MIM:100650.	1,2-Dichloroethane degradation	Biodegradation of Xenobiotics	METABOLIC
464209	1.2.1.3	Aldehyde dehydrogenase (NAD+).	An aldehyde + NAD(+) + H(2)O = an acid + NADH.	\N	Acute alcohol intolerance; MIM:100650.	Tryptophan metabolism	Amino Acid Metabolism	METABOLIC
464209	1.2.1.3	Aldehyde dehydrogenase (NAD+).	An aldehyde + NAD(+) + H(2)O = an acid + NADH.	\N	Acute alcohol intolerance; MIM:100650.	Glycerolipid metabolism	Metabolism of Complex Lipids	METABOLIC
464209	1.2.1.3	Aldehyde dehydrogenase (NAD+).	An aldehyde + NAD(+) + H(2)O = an acid + NADH.	\N	Acute alcohol intolerance; MIM:100650.	Valine, leucine and isoleucine degradation	Amino Acid Metabolism	METABOLIC
464209	1.2.1.3	Aldehyde dehydrogenase (NAD+).	An aldehyde + NAD(+) + H(2)O = an acid + NADH.	\N	Acute alcohol intolerance; MIM:100650.	Glycolysis / Gluconeogenesis	Carbohydrate Metabolism	METABOLIC
464209	1.2.1.3	Aldehyde dehydrogenase (NAD+).	An aldehyde + NAD(+) + H(2)O = an acid + NADH.	\N	Acute alcohol intolerance; MIM:100650.	Propanoate metabolism	Carbohydrate Metabolism	METABOLIC
464209	1.2.1.3	Aldehyde dehydrogenase (NAD+).	An aldehyde + NAD(+) + H(2)O = an acid + NADH.	\N	Acute alcohol intolerance; MIM:100650.	Fatty acid metabolism	Lipid Metabolism	METABOLIC
464209	1.2.1.3	Aldehyde dehydrogenase (NAD+).	An aldehyde + NAD(+) + H(2)O = an acid + NADH.	\N	Acute alcohol intolerance; MIM:100650.	Bile acid biosynthesis	Lipid Metabolism	METABOLIC
464209	1.2.1.3	Aldehyde dehydrogenase (NAD+).	An aldehyde + NAD(+) + H(2)O = an acid + NADH.	\N	Acute alcohol intolerance; MIM:100650.	Arginine and proline metabolism	Amino Acid Metabolism	METABOLIC
464209	1.2.1.3	Aldehyde dehydrogenase (NAD+).	An aldehyde + NAD(+) + H(2)O = an acid + NADH.	\N	Acute alcohol intolerance; MIM:100650.	Butanoate metabolism	Carbohydrate Metabolism	METABOLIC
464209	1.2.1.3	Aldehyde dehydrogenase (NAD+).	An aldehyde + NAD(+) + H(2)O = an acid + NADH.	\N	Acute alcohol intolerance; MIM:100650.	beta-Alanine metabolism	Metabolism of Other Amino Acids	METABOLIC
464209	1.2.1.3	Aldehyde dehydrogenase (NAD+).	An aldehyde + NAD(+) + H(2)O = an acid + NADH.	\N	Acute alcohol intolerance; MIM:100650.	Pyruvate metabolism	Carbohydrate Metabolism	METABOLIC
464209	1.2.1.3	Aldehyde dehydrogenase (NAD+).	An aldehyde + NAD(+) + H(2)O = an acid + NADH.	\N	Acute alcohol intolerance; MIM:100650.	Histidine metabolism	Amino Acid Metabolism	METABOLIC
464209	1.2.1.3	Aldehyde dehydrogenase (NAD+).	An aldehyde + NAD(+) + H(2)O = an acid + NADH.	\N	Acute alcohol intolerance; MIM:100650.	Lysine degradation	Amino Acid Metabolism	METABOLIC
464209	1.2.1.3	Aldehyde dehydrogenase (NAD+).	An aldehyde + NAD(+) + H(2)O = an acid + NADH.	\N	Acute alcohol intolerance; MIM:100650.	Ascorbate and aldarate metabolism	Carbohydrate Metabolism	METABOLIC
464210	1.2.1.3	Aldehyde dehydrogenase (NAD+).	An aldehyde + NAD(+) + H(2)O = an acid + NADH.	\N	Acute alcohol intolerance; MIM:100650.	1,2-Dichloroethane degradation	Biodegradation of Xenobiotics	METABOLIC
464210	1.2.1.3	Aldehyde dehydrogenase (NAD+).	An aldehyde + NAD(+) + H(2)O = an acid + NADH.	\N	Acute alcohol intolerance; MIM:100650.	Tryptophan metabolism	Amino Acid Metabolism	METABOLIC
464210	1.2.1.3	Aldehyde dehydrogenase (NAD+).	An aldehyde + NAD(+) + H(2)O = an acid + NADH.	\N	Acute alcohol intolerance; MIM:100650.	Glycerolipid metabolism	Metabolism of Complex Lipids	METABOLIC
464210	1.2.1.3	Aldehyde dehydrogenase (NAD+).	An aldehyde + NAD(+) + H(2)O = an acid + NADH.	\N	Acute alcohol intolerance; MIM:100650.	Valine, leucine and isoleucine degradation	Amino Acid Metabolism	METABOLIC
464210	1.2.1.3	Aldehyde dehydrogenase (NAD+).	An aldehyde + NAD(+) + H(2)O = an acid + NADH.	\N	Acute alcohol intolerance; MIM:100650.	Glycolysis / Gluconeogenesis	Carbohydrate Metabolism	METABOLIC
464210	1.2.1.3	Aldehyde dehydrogenase (NAD+).	An aldehyde + NAD(+) + H(2)O = an acid + NADH.	\N	Acute alcohol intolerance; MIM:100650.	Propanoate metabolism	Carbohydrate Metabolism	METABOLIC
464210	1.2.1.3	Aldehyde dehydrogenase (NAD+).	An aldehyde + NAD(+) + H(2)O = an acid + NADH.	\N	Acute alcohol intolerance; MIM:100650.	Fatty acid metabolism	Lipid Metabolism	METABOLIC
464210	1.2.1.3	Aldehyde dehydrogenase (NAD+).	An aldehyde + NAD(+) + H(2)O = an acid + NADH.	\N	Acute alcohol intolerance; MIM:100650.	Bile acid biosynthesis	Lipid Metabolism	METABOLIC
464210	1.2.1.3	Aldehyde dehydrogenase (NAD+).	An aldehyde + NAD(+) + H(2)O = an acid + NADH.	\N	Acute alcohol intolerance; MIM:100650.	Arginine and proline metabolism	Amino Acid Metabolism	METABOLIC
464210	1.2.1.3	Aldehyde dehydrogenase (NAD+).	An aldehyde + NAD(+) + H(2)O = an acid + NADH.	\N	Acute alcohol intolerance; MIM:100650.	Butanoate metabolism	Carbohydrate Metabolism	METABOLIC
464210	1.2.1.3	Aldehyde dehydrogenase (NAD+).	An aldehyde + NAD(+) + H(2)O = an acid + NADH.	\N	Acute alcohol intolerance; MIM:100650.	beta-Alanine metabolism	Metabolism of Other Amino Acids	METABOLIC
464210	1.2.1.3	Aldehyde dehydrogenase (NAD+).	An aldehyde + NAD(+) + H(2)O = an acid + NADH.	\N	Acute alcohol intolerance; MIM:100650.	Pyruvate metabolism	Carbohydrate Metabolism	METABOLIC
464210	1.2.1.3	Aldehyde dehydrogenase (NAD+).	An aldehyde + NAD(+) + H(2)O = an acid + NADH.	\N	Acute alcohol intolerance; MIM:100650.	Histidine metabolism	Amino Acid Metabolism	METABOLIC
464210	1.2.1.3	Aldehyde dehydrogenase (NAD+).	An aldehyde + NAD(+) + H(2)O = an acid + NADH.	\N	Acute alcohol intolerance; MIM:100650.	Lysine degradation	Amino Acid Metabolism	METABOLIC
464210	1.2.1.3	Aldehyde dehydrogenase (NAD+).	An aldehyde + NAD(+) + H(2)O = an acid + NADH.	\N	Acute alcohol intolerance; MIM:100650.	Ascorbate and aldarate metabolism	Carbohydrate Metabolism	METABOLIC
465880	1.13.12.4	Lactate 2-monooxygenase.	(S)-lactate + O(2) = acetate + CO(2) + H(2)O.	FMN.	\N	Pyruvate metabolism	Carbohydrate Metabolism	METABOLIC
467097	3.2.1.4	Cellulase.	Endohydrolysis of 1,4-beta-D-glucosidic linkages in cellulose.	\N	\N	Starch and sucrose metabolism	Metabolism of Complex Carbohydrates	METABOLIC
467127	1.3.1.34	2,4-dienoyl-CoA reductase (NADPH).	Trans-2,3-didehydroacyl-CoA + NADP(+) = trans,trans-2,3,4,5- tetradehydroacyl-CoA + NADPH.	\N	\N	\N	\N	\N
467144	2.4.2.3	Uridine phosphorylase.	Uridine + phosphate = uracil + alpha-D-ribose 1-phosphate.	\N	\N	Pyrimidine metabolism	Nucleotide Metabolism	METABOLIC
467194	2.4.2.30	NAD(+) ADP-ribosyltransferase.	NAD(+) + {ADP-D-ribosyl}(N)-acceptor = nicotinamide + {ADP-D-ribosyl}(N+1)-acceptor.	\N	\N	\N	\N	\N
467253	3.2.1.20	Alpha-glucosidase.	Hydrolysis of terminal, non-reducing 1,4-linked D-glucose residues with release of D-glucose.	\N	Glycogen storage disease II; MIM:232300.	Galactose metabolism	Carbohydrate Metabolism	METABOLIC
467253	3.2.1.20	Alpha-glucosidase.	Hydrolysis of terminal, non-reducing 1,4-linked D-glucose residues with release of D-glucose.	\N	Glycogen storage disease II; MIM:232300.	Starch and sucrose metabolism	Metabolism of Complex Carbohydrates	METABOLIC
467303	1.2.1.3	Aldehyde dehydrogenase (NAD+).	An aldehyde + NAD(+) + H(2)O = an acid + NADH.	\N	Acute alcohol intolerance; MIM:100650.	1,2-Dichloroethane degradation	Biodegradation of Xenobiotics	METABOLIC
467303	1.2.1.3	Aldehyde dehydrogenase (NAD+).	An aldehyde + NAD(+) + H(2)O = an acid + NADH.	\N	Acute alcohol intolerance; MIM:100650.	Tryptophan metabolism	Amino Acid Metabolism	METABOLIC
467303	1.2.1.3	Aldehyde dehydrogenase (NAD+).	An aldehyde + NAD(+) + H(2)O = an acid + NADH.	\N	Acute alcohol intolerance; MIM:100650.	Glycerolipid metabolism	Metabolism of Complex Lipids	METABOLIC
467303	1.2.1.3	Aldehyde dehydrogenase (NAD+).	An aldehyde + NAD(+) + H(2)O = an acid + NADH.	\N	Acute alcohol intolerance; MIM:100650.	Valine, leucine and isoleucine degradation	Amino Acid Metabolism	METABOLIC
467303	1.2.1.3	Aldehyde dehydrogenase (NAD+).	An aldehyde + NAD(+) + H(2)O = an acid + NADH.	\N	Acute alcohol intolerance; MIM:100650.	Glycolysis / Gluconeogenesis	Carbohydrate Metabolism	METABOLIC
467303	1.2.1.3	Aldehyde dehydrogenase (NAD+).	An aldehyde + NAD(+) + H(2)O = an acid + NADH.	\N	Acute alcohol intolerance; MIM:100650.	Propanoate metabolism	Carbohydrate Metabolism	METABOLIC
467303	1.2.1.3	Aldehyde dehydrogenase (NAD+).	An aldehyde + NAD(+) + H(2)O = an acid + NADH.	\N	Acute alcohol intolerance; MIM:100650.	Fatty acid metabolism	Lipid Metabolism	METABOLIC
467303	1.2.1.3	Aldehyde dehydrogenase (NAD+).	An aldehyde + NAD(+) + H(2)O = an acid + NADH.	\N	Acute alcohol intolerance; MIM:100650.	Bile acid biosynthesis	Lipid Metabolism	METABOLIC
467303	1.2.1.3	Aldehyde dehydrogenase (NAD+).	An aldehyde + NAD(+) + H(2)O = an acid + NADH.	\N	Acute alcohol intolerance; MIM:100650.	Arginine and proline metabolism	Amino Acid Metabolism	METABOLIC
467303	1.2.1.3	Aldehyde dehydrogenase (NAD+).	An aldehyde + NAD(+) + H(2)O = an acid + NADH.	\N	Acute alcohol intolerance; MIM:100650.	Butanoate metabolism	Carbohydrate Metabolism	METABOLIC
467303	1.2.1.3	Aldehyde dehydrogenase (NAD+).	An aldehyde + NAD(+) + H(2)O = an acid + NADH.	\N	Acute alcohol intolerance; MIM:100650.	beta-Alanine metabolism	Metabolism of Other Amino Acids	METABOLIC
467303	1.2.1.3	Aldehyde dehydrogenase (NAD+).	An aldehyde + NAD(+) + H(2)O = an acid + NADH.	\N	Acute alcohol intolerance; MIM:100650.	Pyruvate metabolism	Carbohydrate Metabolism	METABOLIC
467303	1.2.1.3	Aldehyde dehydrogenase (NAD+).	An aldehyde + NAD(+) + H(2)O = an acid + NADH.	\N	Acute alcohol intolerance; MIM:100650.	Histidine metabolism	Amino Acid Metabolism	METABOLIC
467303	1.2.1.3	Aldehyde dehydrogenase (NAD+).	An aldehyde + NAD(+) + H(2)O = an acid + NADH.	\N	Acute alcohol intolerance; MIM:100650.	Lysine degradation	Amino Acid Metabolism	METABOLIC
467303	1.2.1.3	Aldehyde dehydrogenase (NAD+).	An aldehyde + NAD(+) + H(2)O = an acid + NADH.	\N	Acute alcohol intolerance; MIM:100650.	Ascorbate and aldarate metabolism	Carbohydrate Metabolism	METABOLIC
467313	1.2.1.3	Aldehyde dehydrogenase (NAD+).	An aldehyde + NAD(+) + H(2)O = an acid + NADH.	\N	Acute alcohol intolerance; MIM:100650.	1,2-Dichloroethane degradation	Biodegradation of Xenobiotics	METABOLIC
467313	1.2.1.3	Aldehyde dehydrogenase (NAD+).	An aldehyde + NAD(+) + H(2)O = an acid + NADH.	\N	Acute alcohol intolerance; MIM:100650.	Tryptophan metabolism	Amino Acid Metabolism	METABOLIC
467313	1.2.1.3	Aldehyde dehydrogenase (NAD+).	An aldehyde + NAD(+) + H(2)O = an acid + NADH.	\N	Acute alcohol intolerance; MIM:100650.	Glycerolipid metabolism	Metabolism of Complex Lipids	METABOLIC
467313	1.2.1.3	Aldehyde dehydrogenase (NAD+).	An aldehyde + NAD(+) + H(2)O = an acid + NADH.	\N	Acute alcohol intolerance; MIM:100650.	Valine, leucine and isoleucine degradation	Amino Acid Metabolism	METABOLIC
467313	1.2.1.3	Aldehyde dehydrogenase (NAD+).	An aldehyde + NAD(+) + H(2)O = an acid + NADH.	\N	Acute alcohol intolerance; MIM:100650.	Glycolysis / Gluconeogenesis	Carbohydrate Metabolism	METABOLIC
467313	1.2.1.3	Aldehyde dehydrogenase (NAD+).	An aldehyde + NAD(+) + H(2)O = an acid + NADH.	\N	Acute alcohol intolerance; MIM:100650.	Propanoate metabolism	Carbohydrate Metabolism	METABOLIC
467313	1.2.1.3	Aldehyde dehydrogenase (NAD+).	An aldehyde + NAD(+) + H(2)O = an acid + NADH.	\N	Acute alcohol intolerance; MIM:100650.	Fatty acid metabolism	Lipid Metabolism	METABOLIC
467313	1.2.1.3	Aldehyde dehydrogenase (NAD+).	An aldehyde + NAD(+) + H(2)O = an acid + NADH.	\N	Acute alcohol intolerance; MIM:100650.	Bile acid biosynthesis	Lipid Metabolism	METABOLIC
467313	1.2.1.3	Aldehyde dehydrogenase (NAD+).	An aldehyde + NAD(+) + H(2)O = an acid + NADH.	\N	Acute alcohol intolerance; MIM:100650.	Arginine and proline metabolism	Amino Acid Metabolism	METABOLIC
467313	1.2.1.3	Aldehyde dehydrogenase (NAD+).	An aldehyde + NAD(+) + H(2)O = an acid + NADH.	\N	Acute alcohol intolerance; MIM:100650.	Butanoate metabolism	Carbohydrate Metabolism	METABOLIC
467313	1.2.1.3	Aldehyde dehydrogenase (NAD+).	An aldehyde + NAD(+) + H(2)O = an acid + NADH.	\N	Acute alcohol intolerance; MIM:100650.	beta-Alanine metabolism	Metabolism of Other Amino Acids	METABOLIC
467313	1.2.1.3	Aldehyde dehydrogenase (NAD+).	An aldehyde + NAD(+) + H(2)O = an acid + NADH.	\N	Acute alcohol intolerance; MIM:100650.	Pyruvate metabolism	Carbohydrate Metabolism	METABOLIC
467313	1.2.1.3	Aldehyde dehydrogenase (NAD+).	An aldehyde + NAD(+) + H(2)O = an acid + NADH.	\N	Acute alcohol intolerance; MIM:100650.	Histidine metabolism	Amino Acid Metabolism	METABOLIC
467313	1.2.1.3	Aldehyde dehydrogenase (NAD+).	An aldehyde + NAD(+) + H(2)O = an acid + NADH.	\N	Acute alcohol intolerance; MIM:100650.	Lysine degradation	Amino Acid Metabolism	METABOLIC
467313	1.2.1.3	Aldehyde dehydrogenase (NAD+).	An aldehyde + NAD(+) + H(2)O = an acid + NADH.	\N	Acute alcohol intolerance; MIM:100650.	Ascorbate and aldarate metabolism	Carbohydrate Metabolism	METABOLIC
467386	3.1.3.48	Protein-tyrosine-phosphatase.	Protein tyrosine phosphate + H(2)O = protein tyrosine + phosphate.	\N	\N	\N	\N	\N
467676	3.6.4.-	Acting on acid anhydrides; involved in cellular and	\N	\N	\N	\N	\N	\N
468068	1.14.13.22	Cyclohexanone monooxygenase.	Cyclohexanone + NADPH + O(2) = 6-hexanolide + NADP(+) + H(2)O.	FAD.	\N	Caprolactam degradation	Biodegradation of Xenobiotics	METABOLIC
468220	2.3.1.48	Histone acetyltransferase.	Acetyl-CoA + histone = CoA + acetyl-histone.	\N	\N	\N	\N	\N
468286	2.7.7.6	DNA-directed RNA polymerase.	N nucleoside triphosphate = N diphosphate + {RNA}(N).	\N	\N	RNA polymerase	TRANSCRIPTION	REGULATORY
468286	2.7.7.6	DNA-directed RNA polymerase.	N nucleoside triphosphate = N diphosphate + {RNA}(N).	\N	\N	Purine metabolism	Nucleotide Metabolism	METABOLIC
468286	2.7.7.6	DNA-directed RNA polymerase.	N nucleoside triphosphate = N diphosphate + {RNA}(N).	\N	\N	Pyrimidine metabolism	Nucleotide Metabolism	METABOLIC
468312	2.7.7.48	RNA-directed RNA polymerase.	N nucleoside triphosphate = N diphosphate + {RNA}(N).	\N	\N	Purine metabolism	Nucleotide Metabolism	METABOLIC
468326	1.3.1.33	Protochlorophyllide reductase.	Chlorophyllide A + NADP(+) = protochlorophyllide + NADPH.	\N	\N	Porphyrin and chlorophyll metabolism	Metabolism of Cofactors and Vitamins	METABOLIC
468433	3.6.1.3	Adenosinetriphosphatase.	ATP + H(2)O = ADP + phosphate.	\N	Hemolytic anemia due to deficiency of adenosine triphosphatase; MIM:102800.	Purine metabolism	Nucleotide Metabolism	METABOLIC
468647	3.5.4.4	Adenosine deaminase.	Adenosine + H(2)O = inosine + NH(3).	\N	Severe combined immunodeficiency (SCID); MIM:102700.	Purine metabolism	Nucleotide Metabolism	METABOLIC
468650	1.1.1.100	3-oxoacyl-[acyl-carrier protein] reductase.	(3R)-3-hydroxyacyl-[acyl-carrier protein] + NADP(+) = 3-oxoacyl- [acyl-carrier protein] + NADPH.	\N	\N	Fatty acid biosynthesis (path 1)	Lipid Metabolism	METABOLIC
468712	2.3.1.31	Homoserine O-acetyltransferase.	Acetyl-CoA + L-homoserine = CoA + O-acetyl-L-homoserine.	\N	\N	Sulfur metabolism	Energy Metabolism	METABOLIC
468712	2.3.1.31	Homoserine O-acetyltransferase.	Acetyl-CoA + L-homoserine = CoA + O-acetyl-L-homoserine.	\N	\N	Methionine metabolism	Amino Acid Metabolism	METABOLIC
468729	1.1.-.-	Acting on the CH-OH group of donors.	\N	\N	\N	Benzoate degradation via CoA ligation	Biodegradation of Xenobiotics	METABOLIC
468729	1.1.-.-	Acting on the CH-OH group of donors.	\N	\N	\N	Ethylbenzene degradation	Biodegradation of Xenobiotics	METABOLIC
468780	2.6.1.42	Branched-chain amino acid aminotransferase.	L-leucine + 2-oxoglutarate = 4-methyl-2-oxopentanoate + L-glutamate.	Pyridoxal-phosphate.	\N	Valine, leucine and isoleucine biosynthesis	Amino Acid Metabolism	METABOLIC
468780	2.6.1.42	Branched-chain amino acid aminotransferase.	L-leucine + 2-oxoglutarate = 4-methyl-2-oxopentanoate + L-glutamate.	Pyridoxal-phosphate.	\N	Valine, leucine and isoleucine degradation	Amino Acid Metabolism	METABOLIC
468780	2.6.1.42	Branched-chain amino acid aminotransferase.	L-leucine + 2-oxoglutarate = 4-methyl-2-oxopentanoate + L-glutamate.	Pyridoxal-phosphate.	\N	Pantothenate and CoA biosynthesis	Metabolism of Cofactors and Vitamins	METABOLIC
468826	3.3.2.6	Leukotriene-A4 hydrolase.	(7E,9E,11Z,14Z)-(5S,6S)-5,6-epoxyicosa-7,9,11,14-tetraenoate + H(2)O = (6Z,8E,10E,14Z)-(5S,12R)-5,12-dihydroxyicosa-6,8,10,14-tetraenoate.	\N	\N	Prostaglandin and leukotriene metabolism	Metabolism of Complex Lipids	METABOLIC
468885	1.14.13.1	Salicylate 1-monooxygenase.	Salicylate + NADH + O(2) = catechol + NAD(+) + H(2)O + CO(2).	FAD.	\N	Fluorene degradation	Biodegradation of Xenobiotics	METABOLIC
468885	1.14.13.1	Salicylate 1-monooxygenase.	Salicylate + NADH + O(2) = catechol + NAD(+) + H(2)O + CO(2).	FAD.	\N	Nitorobenzene degradation	Biodegradation of Xenobiotics	METABOLIC
468889	1.1.2.3	L-lactate dehydrogenase (cytochrome).	(S)-lactate + 2 ferricytochrome c = pyruvate + 2 ferrocytochrome c.	FMN; Protoheme IX.	\N	Pyruvate metabolism	Carbohydrate Metabolism	METABOLIC
468902	4.2.1.2	Fumarate hydratase.	(S)-malate = fumarate + H(2)O.	\N	Fumarase deficiency; MIM:136850.	Reductive carboxylate cycle (CO2 fixation)	Energy Metabolism	METABOLIC
468902	4.2.1.2	Fumarate hydratase.	(S)-malate = fumarate + H(2)O.	\N	Fumarase deficiency; MIM:136850.	Citrate cycle (TCA cycle)	Carbohydrate Metabolism	METABOLIC
469030	2.6.1.42	Branched-chain amino acid aminotransferase.	L-leucine + 2-oxoglutarate = 4-methyl-2-oxopentanoate + L-glutamate.	Pyridoxal-phosphate.	\N	Valine, leucine and isoleucine biosynthesis	Amino Acid Metabolism	METABOLIC
469030	2.6.1.42	Branched-chain amino acid aminotransferase.	L-leucine + 2-oxoglutarate = 4-methyl-2-oxopentanoate + L-glutamate.	Pyridoxal-phosphate.	\N	Valine, leucine and isoleucine degradation	Amino Acid Metabolism	METABOLIC
469030	2.6.1.42	Branched-chain amino acid aminotransferase.	L-leucine + 2-oxoglutarate = 4-methyl-2-oxopentanoate + L-glutamate.	Pyridoxal-phosphate.	\N	Pantothenate and CoA biosynthesis	Metabolism of Cofactors and Vitamins	METABOLIC
469032	3.2.1.22	Alpha-galactosidase.	Melibiose + H(2)O = galactose + glucose.	Magnesium; NAD.	Diffuse angiokeratoma (Fabry disease); MIM:301500.	Galactose metabolism	Carbohydrate Metabolism	METABOLIC
469032	3.2.1.22	Alpha-galactosidase.	Melibiose + H(2)O = galactose + glucose.	Magnesium; NAD.	Diffuse angiokeratoma (Fabry disease); MIM:301500.	Glycerolipid metabolism	Metabolism of Complex Lipids	METABOLIC
469032	3.2.1.22	Alpha-galactosidase.	Melibiose + H(2)O = galactose + glucose.	Magnesium; NAD.	Diffuse angiokeratoma (Fabry disease); MIM:301500.	Globoside metabolism	Metabolism of Complex Lipids	METABOLIC
469032	3.2.1.22	Alpha-galactosidase.	Melibiose + H(2)O = galactose + glucose.	Magnesium; NAD.	Diffuse angiokeratoma (Fabry disease); MIM:301500.	Sphingoglycolipid metabolism	Metabolism of Complex Lipids	METABOLIC
469041	3.1.1.31	6-phosphogluconolactonase.	6-phospho-D-glucono-1,5-lactone + H(2)O = 6-phospho-D-gluconate.	\N	\N	Pentose phosphate pathway	Carbohydrate Metabolism	METABOLIC
469044	6.3.2.19	Ubiquitin--protein ligase.	ATP + ubiquitin + protein lysine = AMP + diphosphate + protein N-ubiquityllysine.	\N	\N	\N	\N	\N
469124	3.1.1.29	Aminoacyl-tRNA hydrolase.	N-substituted aminoacyl-tRNA + H(2)O = N-substituted amino acid + tRNA.	\N	\N	\N	\N	\N
469329	2.7.1.32	Choline kinase.	ATP + choline = ADP + O-phosphocholine.	\N	\N	Glycerolipid metabolism	Metabolism of Complex Lipids	METABOLIC
469388	1.11.1.6	Catalase.	2 H(2)O(2) = O(2) + 2 H(2)O.	Heme; Manganese.	Acatalasia; MIM:115500.	Tryptophan metabolism	Amino Acid Metabolism	METABOLIC
469388	1.11.1.6	Catalase.	2 H(2)O(2) = O(2) + 2 H(2)O.	Heme; Manganese.	Acatalasia; MIM:115500.	Methane metabolism	Energy Metabolism	METABOLIC
469400	3.1.3.36	Phosphatidylinositol-bisphosphatase.	Phosphatidyl-myo-inositol 4,5-bisphosphate + H(2)O = phosphatidylinositol 4-phosphate + phosphate.	\N	\N	\N	\N	\N
469455	3.6.3.44	Xenobiotic-transporting ATPase.	ATP + H(2)O + xenobiotic(In) = ADP + phosphate + xenobiotic(Out).	\N	\N	\N	\N	\N
469501	2.8.3.13	Succinate-hydroxymethylglutarate CoA-transferase.	Succinyl-CoA + (S)-3-hydroxy-3-methylglutarate = succinate + 3-hydroxy-3-methylglutaryl-CoA.	\N	\N	\N	\N	\N
469519	6.3.2.19	Ubiquitin--protein ligase.	ATP + ubiquitin + protein lysine = AMP + diphosphate + protein N-ubiquityllysine.	\N	\N	\N	\N	\N
469652	3.2.1.78	Mannan endo-1,4-beta-mannosidase.	Random hydrolysis of 1,4-beta-D-mannosidic linkages in mannans, galactomannans, glucomannans, and galactoglucomannans.	\N	\N	Fructose and mannose metabolism	Carbohydrate Metabolism	METABOLIC
469674	5.3.99.3	Prostaglandin-E synthase.	(5Z,13E)-(15S)-9-alpha,11-alpha-epidioxy-15-hydroxyprosta-5,13-dienoate = (5Z,13E)-(15S)-11-alpha,15-dihydroxy-9-oxoprosta-5,13-dienoate.	Glutathione.	\N	Prostaglandin and leukotriene metabolism	Metabolism of Complex Lipids	METABOLIC
469695	3.1.3.21	Glycerol-1-phosphatase.	Glycerol 1-phosphate + H(2)O = glycerol + phosphate.	\N	\N	Glycerolipid metabolism	Metabolism of Complex Lipids	METABOLIC
469814	3.6.1.3	Adenosinetriphosphatase.	ATP + H(2)O = ADP + phosphate.	\N	Hemolytic anemia due to deficiency of adenosine triphosphatase; MIM:102800.	Purine metabolism	Nucleotide Metabolism	METABOLIC
469846	2.1.2.2	Phosphoribosylglycinamide formyltransferase.	10-formyltetrahydrofolate + 5'-phosphoribosylglycinamide = tetrahydrofolate + 5'-phosphoribosyl-N-formylglycinamide.	\N	\N	Purine metabolism	Nucleotide Metabolism	METABOLIC
469846	2.1.2.2	Phosphoribosylglycinamide formyltransferase.	10-formyltetrahydrofolate + 5'-phosphoribosylglycinamide = tetrahydrofolate + 5'-phosphoribosyl-N-formylglycinamide.	\N	\N	One carbon pool by folate	Metabolism of Cofactors and Vitamins	METABOLIC
469915	1.1.2.4	D-lactate dehydrogenase (cytochrome).	(R)-lactate + 2 ferricytochrome c = pyruvate + 2 ferrocytochrome c.	FAD.	\N	Pyruvate metabolism	Carbohydrate Metabolism	METABOLIC
469982	1.1.1.-	With NAD(+) or NADP(+) as acceptor.	\N	\N	\N	Bile acid biosynthesis	Lipid Metabolism	METABOLIC
469982	1.1.1.-	With NAD(+) or NADP(+) as acceptor.	\N	\N	\N	Vitamin B6 metabolism	Metabolism of Cofactors and Vitamins	METABOLIC
469982	1.1.1.-	With NAD(+) or NADP(+) as acceptor.	\N	\N	\N	Glycine, serine and threonine metabolism	Amino Acid Metabolism	METABOLIC
469982	1.1.1.-	With NAD(+) or NADP(+) as acceptor.	\N	\N	\N	Butanoate metabolism	Carbohydrate Metabolism	METABOLIC
469982	1.1.1.-	With NAD(+) or NADP(+) as acceptor.	\N	\N	\N	Fructose and mannose metabolism	Carbohydrate Metabolism	METABOLIC
469982	1.1.1.-	With NAD(+) or NADP(+) as acceptor.	\N	\N	\N	Galactose metabolism	Carbohydrate Metabolism	METABOLIC
469982	1.1.1.-	With NAD(+) or NADP(+) as acceptor.	\N	\N	\N	Lysine degradation	Amino Acid Metabolism	METABOLIC
469982	1.1.1.-	With NAD(+) or NADP(+) as acceptor.	\N	\N	\N	Nucleotide sugars metabolism	Nucleotide Metabolism	METABOLIC
469982	1.1.1.-	With NAD(+) or NADP(+) as acceptor.	\N	\N	\N	Ascorbate and aldarate metabolism	Carbohydrate Metabolism	METABOLIC
469982	1.1.1.-	With NAD(+) or NADP(+) as acceptor.	\N	\N	\N	Tetrachloroethene degradation	Biodegradation of Xenobiotics	METABOLIC
469982	1.1.1.-	With NAD(+) or NADP(+) as acceptor.	\N	\N	\N	Benzoate degradation via CoA ligation	Biodegradation of Xenobiotics	METABOLIC
469982	1.1.1.-	With NAD(+) or NADP(+) as acceptor.	\N	\N	\N	Glycerolipid metabolism	Metabolism of Complex Lipids	METABOLIC
470059	3.6.1.1	Inorganic pyrophosphatase.	Diphosphate + H(2)O = 2 phosphate.	\N	\N	Oxidative phosphorylation	Energy Metabolism	METABOLIC
470079	6.1.1.12	Aspartate--tRNA ligase.	ATP + L-aspartate + tRNA(Asp) = AMP + diphosphate + L-aspartyl- tRNA(Asp).	\N	\N	Alanine and aspartate metabolism	Amino Acid Metabolism	METABOLIC
470079	6.1.1.12	Aspartate--tRNA ligase.	ATP + L-aspartate + tRNA(Asp) = AMP + diphosphate + L-aspartyl- tRNA(Asp).	\N	\N	Aminoacyl-tRNA biosynthesis	TRANSLATION	REGULATORY
470080	2.6.1.1	Aspartate aminotransferase.	L-aspartate + 2-oxoglutarate = oxaloacetate + L-glutamate.	Pyridoxal-phosphate.	\N	Alanine and aspartate metabolism	Amino Acid Metabolism	METABOLIC
470080	2.6.1.1	Aspartate aminotransferase.	L-aspartate + 2-oxoglutarate = oxaloacetate + L-glutamate.	Pyridoxal-phosphate.	\N	Phenylalanine metabolism	Amino Acid Metabolism	METABOLIC
470080	2.6.1.1	Aspartate aminotransferase.	L-aspartate + 2-oxoglutarate = oxaloacetate + L-glutamate.	Pyridoxal-phosphate.	\N	Arginine and proline metabolism	Amino Acid Metabolism	METABOLIC
470080	2.6.1.1	Aspartate aminotransferase.	L-aspartate + 2-oxoglutarate = oxaloacetate + L-glutamate.	Pyridoxal-phosphate.	\N	Cysteine metabolism	Amino Acid Metabolism	METABOLIC
470080	2.6.1.1	Aspartate aminotransferase.	L-aspartate + 2-oxoglutarate = oxaloacetate + L-glutamate.	Pyridoxal-phosphate.	\N	Tyrosine metabolism	Amino Acid Metabolism	METABOLIC
470080	2.6.1.1	Aspartate aminotransferase.	L-aspartate + 2-oxoglutarate = oxaloacetate + L-glutamate.	Pyridoxal-phosphate.	\N	Alkaloid biosynthesis I	Biosynthesis of Secondary Metabolites	METABOLIC
470080	2.6.1.1	Aspartate aminotransferase.	L-aspartate + 2-oxoglutarate = oxaloacetate + L-glutamate.	Pyridoxal-phosphate.	\N	Carbon fixation	Energy Metabolism	METABOLIC
470080	2.6.1.1	Aspartate aminotransferase.	L-aspartate + 2-oxoglutarate = oxaloacetate + L-glutamate.	Pyridoxal-phosphate.	\N	Phenylalanine, tyrosine and tryptophan biosynthesis	Amino Acid Metabolism	METABOLIC
470080	2.6.1.1	Aspartate aminotransferase.	L-aspartate + 2-oxoglutarate = oxaloacetate + L-glutamate.	Pyridoxal-phosphate.	\N	Glutamate metabolism	Amino Acid Metabolism	METABOLIC
470100	3.1.1.45	Carboxymethylenebutenolidase.	4-carboxymethylenebut-2-en-4-olide + H(2)O = 4 oxohex-2-enedioate.	\N	\N	1,4-Dichlorobenzene degradation	Biodegradation of Xenobiotics	METABOLIC
470154	3.5.1.4	Amidase.	A monocarboxylic acid amide + H(2)O = a monocarboxylate + NH(3).	\N	\N	Tryptophan metabolism	Amino Acid Metabolism	METABOLIC
470154	3.5.1.4	Amidase.	A monocarboxylic acid amide + H(2)O = a monocarboxylate + NH(3).	\N	\N	Benzoate degradation via CoA ligation	Biodegradation of Xenobiotics	METABOLIC
470154	3.5.1.4	Amidase.	A monocarboxylic acid amide + H(2)O = a monocarboxylate + NH(3).	\N	\N	Cyanoamino acid metabolism	Metabolism of Other Amino Acids	METABOLIC
470154	3.5.1.4	Amidase.	A monocarboxylic acid amide + H(2)O = a monocarboxylate + NH(3).	\N	\N	Phenylalanine metabolism	Amino Acid Metabolism	METABOLIC
470154	3.5.1.4	Amidase.	A monocarboxylic acid amide + H(2)O = a monocarboxylate + NH(3).	\N	\N	Arginine and proline metabolism	Amino Acid Metabolism	METABOLIC
470154	3.5.1.4	Amidase.	A monocarboxylic acid amide + H(2)O = a monocarboxylate + NH(3).	\N	\N	Styrene degradation	Biodegradation of Xenobiotics	METABOLIC
470171	3.1.3.5	5'-nucleotidase.	A 5'-ribonucleotide + H(2)O = a ribonucleoside + phosphate.	\N	\N	Purine metabolism	Nucleotide Metabolism	METABOLIC
470171	3.1.3.5	5'-nucleotidase.	A 5'-ribonucleotide + H(2)O = a ribonucleoside + phosphate.	\N	\N	Nicotinate and nicotinamide metabolism	Metabolism of Cofactors and Vitamins	METABOLIC
470171	3.1.3.5	5'-nucleotidase.	A 5'-ribonucleotide + H(2)O = a ribonucleoside + phosphate.	\N	\N	Pyrimidine metabolism	Nucleotide Metabolism	METABOLIC
470208	1.3.1.21	7-dehydrocholesterol reductase.	Cholesterol + NADP(+) = cholesta-5,7-dien-3-beta-ol + NADPH.	\N	\N	Sterol biosynthesis	Lipid Metabolism	METABOLIC
470230	5.1.3.15	Glucose-6 phosphate 1-epimerase.	Alpha-D-glucose 6-phosphate = beta-D-glucose 6-phosphate.	\N	\N	Glycolysis / Gluconeogenesis	Carbohydrate Metabolism	METABOLIC
470323	3.6.1.3	Adenosinetriphosphatase.	ATP + H(2)O = ADP + phosphate.	\N	Hemolytic anemia due to deficiency of adenosine triphosphatase; MIM:102800.	Purine metabolism	Nucleotide Metabolism	METABOLIC
470361	5.3.3.2	Isopentenyl-diphosphate delta-isomerase.	Isopentenyl diphosphate = dimethylallyl diphosphate.	\N	\N	Sterol biosynthesis	Lipid Metabolism	METABOLIC
470361	5.3.3.2	Isopentenyl-diphosphate delta-isomerase.	Isopentenyl diphosphate = dimethylallyl diphosphate.	\N	\N	Terpenoid biosynthesis	Biosynthesis of Secondary Metabolites	METABOLIC
470453	1.14.-.-	Acting on paired donors, with incorporation or reduction of	\N	\N	\N	gamma-Hexachlorocyclohexane degradation	Biodegradation of Xenobiotics	METABOLIC
470453	1.14.-.-	Acting on paired donors, with incorporation or reduction of	\N	\N	\N	Ascorbate and aldarate metabolism	Carbohydrate Metabolism	METABOLIC
470453	1.14.-.-	Acting on paired donors, with incorporation or reduction of	\N	\N	\N	Flavonoids, stilbene and lignin biosynthesis	Biosynthesis of Secondary Metabolites	METABOLIC
470453	1.14.-.-	Acting on paired donors, with incorporation or reduction of	\N	\N	\N	Fluorene degradation	Biodegradation of Xenobiotics	METABOLIC
470456	1.14.-.-	Acting on paired donors, with incorporation or reduction of	\N	\N	\N	gamma-Hexachlorocyclohexane degradation	Biodegradation of Xenobiotics	METABOLIC
470456	1.14.-.-	Acting on paired donors, with incorporation or reduction of	\N	\N	\N	Ascorbate and aldarate metabolism	Carbohydrate Metabolism	METABOLIC
470456	1.14.-.-	Acting on paired donors, with incorporation or reduction of	\N	\N	\N	Flavonoids, stilbene and lignin biosynthesis	Biosynthesis of Secondary Metabolites	METABOLIC
470456	1.14.-.-	Acting on paired donors, with incorporation or reduction of	\N	\N	\N	Fluorene degradation	Biodegradation of Xenobiotics	METABOLIC
470521	1.1.1.86	Ketol-acid reductoisomerase.	(R)-2,3-dihydroxy-3-methylbutanoate + NADP(+) = (S)-2-hydroxy-2-methyl- 3-oxobutanoate + NADPH.	\N	\N	Valine, leucine and isoleucine biosynthesis	Amino Acid Metabolism	METABOLIC
470521	1.1.1.86	Ketol-acid reductoisomerase.	(R)-2,3-dihydroxy-3-methylbutanoate + NADP(+) = (S)-2-hydroxy-2-methyl- 3-oxobutanoate + NADPH.	\N	\N	Pantothenate and CoA biosynthesis	Metabolism of Cofactors and Vitamins	METABOLIC
470559	5.4.2.3	Phosphoacetylglucosamine mutase.	N-acetyl-D-glucosamine 1-phosphate = N-acetyl-D-glucosamine 6-phosphate.	\N	\N	Aminosugars metabolism	Metabolism of Complex Carbohydrates	METABOLIC
470598	1.1.1.95	Phosphoglycerate dehydrogenase.	3-phosphoglycerate + NAD(+) = 3-phosphohydroxypyruvate + NADH.	\N	3-phosphoglycerate dehydrogenase deficiency; MIM:601815.	Glycine, serine and threonine metabolism	Amino Acid Metabolism	METABOLIC
470602	2.1.1.14	5-methyltetrahydropteroyltriglutamate--homocysteine S-methyltransferase.	5-methyltetrahydropteroyltri-L-glutamate + L-homocysteine = tetrahydropteroyltri-L-glutamate + L-methionine.	\N	\N	Methionine metabolism	Amino Acid Metabolism	METABOLIC
470678	2.3.1.1	Amino-acid N-acetyltransferase.	Acetyl-CoA + L-glutamate = CoA + N-acetyl-L-glutamate.	\N	\N	Urea cycle and metabolism of amino groups	Amino Acid Metabolism	METABOLIC
470775	4.2.1.51	Prephenate dehydratase.	Prephenate = phenylpyruvate + H(2)O + CO(2).	\N	\N	Phenylalanine, tyrosine and tryptophan biosynthesis	Amino Acid Metabolism	METABOLIC
470911	2.1.1.-	Methyltransferases.	\N	\N	\N	Androgen and estrogen metabolism	Lipid Metabolism	METABOLIC
470911	2.1.1.-	Methyltransferases.	\N	\N	\N	Aminophosphonate metabolism	Metabolism of Other Amino Acids	METABOLIC
470911	2.1.1.-	Methyltransferases.	\N	\N	\N	Porphyrin and chlorophyll metabolism	Metabolism of Cofactors and Vitamins	METABOLIC
470911	2.1.1.-	Methyltransferases.	\N	\N	\N	Ubiquinone biosynthesis	Metabolism of Cofactors and Vitamins	METABOLIC
470911	2.1.1.-	Methyltransferases.	\N	\N	\N	Histidine metabolism	Amino Acid Metabolism	METABOLIC
470911	2.1.1.-	Methyltransferases.	\N	\N	\N	Selenoamino acid metabolism	Metabolism of Other Amino Acids	METABOLIC
470911	2.1.1.-	Methyltransferases.	\N	\N	\N	Tryptophan metabolism	Amino Acid Metabolism	METABOLIC
470911	2.1.1.-	Methyltransferases.	\N	\N	\N	Tyrosine metabolism	Amino Acid Metabolism	METABOLIC
470987	2.3.1.12	Dihydrolipoamide S-acetyltransferase.	Acetyl-CoA + dihydrolipoamide = CoA + S-acetyldihydrolipoamide.	Lipoyl group.	\N	Glycolysis / Gluconeogenesis	Carbohydrate Metabolism	METABOLIC
470987	2.3.1.12	Dihydrolipoamide S-acetyltransferase.	Acetyl-CoA + dihydrolipoamide = CoA + S-acetyldihydrolipoamide.	Lipoyl group.	\N	Pyruvate metabolism	Carbohydrate Metabolism	METABOLIC
471023	3.1.3.16	Serine/threonine specific protein phosphatase.	A phosphoprotein + H(2)O = a protein + phosphate.	\N	\N	\N	\N	\N
471080	2.7.1.40	Pyruvate kinase.	ATP + pyruvate = ADP + phosphoenolpyruvate.	\N	Hemolytic anemia due to pyruvate kinase deficiency; MIM:266200.	Purine metabolism	Nucleotide Metabolism	METABOLIC
471080	2.7.1.40	Pyruvate kinase.	ATP + pyruvate = ADP + phosphoenolpyruvate.	\N	Hemolytic anemia due to pyruvate kinase deficiency; MIM:266200.	Glycolysis / Gluconeogenesis	Carbohydrate Metabolism	METABOLIC
471080	2.7.1.40	Pyruvate kinase.	ATP + pyruvate = ADP + phosphoenolpyruvate.	\N	Hemolytic anemia due to pyruvate kinase deficiency; MIM:266200.	Carbon fixation	Energy Metabolism	METABOLIC
471080	2.7.1.40	Pyruvate kinase.	ATP + pyruvate = ADP + phosphoenolpyruvate.	\N	Hemolytic anemia due to pyruvate kinase deficiency; MIM:266200.	Pyruvate metabolism	Carbohydrate Metabolism	METABOLIC
471087	5.1.3.1	Ribulose-phosphate 3-epimerase.	D-ribulose 5-phosphate = D-xylulose 5-phosphate.	\N	\N	Pentose phosphate pathway	Carbohydrate Metabolism	METABOLIC
471087	5.1.3.1	Ribulose-phosphate 3-epimerase.	D-ribulose 5-phosphate = D-xylulose 5-phosphate.	\N	\N	Carbon fixation	Energy Metabolism	METABOLIC
471087	5.1.3.1	Ribulose-phosphate 3-epimerase.	D-ribulose 5-phosphate = D-xylulose 5-phosphate.	\N	\N	Pentose and glucuronate interconversions	Carbohydrate Metabolism	METABOLIC
471118	3.6.1.3	Adenosinetriphosphatase.	ATP + H(2)O = ADP + phosphate.	\N	Hemolytic anemia due to deficiency of adenosine triphosphatase; MIM:102800.	Purine metabolism	Nucleotide Metabolism	METABOLIC
471181	3.5.3.4	Allantoicase.	Allantoate + H(2)O = (-)-ureidoglycolate + urea.	\N	\N	Purine metabolism	Nucleotide Metabolism	METABOLIC
471185	3.1.1.45	Carboxymethylenebutenolidase.	4-carboxymethylenebut-2-en-4-olide + H(2)O = 4 oxohex-2-enedioate.	\N	\N	1,4-Dichlorobenzene degradation	Biodegradation of Xenobiotics	METABOLIC
471232	3.1.26.5	Ribonuclease P.	Endonucleolytic cleavage of RNA, removing 5'-extra-nucleotide from tRNA precursor.	\N	\N	\N	\N	\N
471248	6.3.2.19	Ubiquitin--protein ligase.	ATP + ubiquitin + protein lysine = AMP + diphosphate + protein N-ubiquityllysine.	\N	\N	\N	\N	\N
471254	1.1.1.8	Glycerol-3-phosphate dehydrogenase (NAD+).	Sn-glycerol 3-phosphate + NAD(+) = glycerone phosphate + NADH.	\N	\N	Glycerolipid metabolism	Metabolism of Complex Lipids	METABOLIC
471318	3.1.27.3	Ribonuclease T1.	Two-stage endonucleolytic cleavage to 3'-phosphomononucleotides and 3'-phosphooligonucleotides ending in G-P with 2',3'-cyclic phosphate intermediates.	\N	\N	\N	\N	\N
471341	3.1.1.3	Triacylglycerol lipase.	Triacylglycerol + H(2)O = diacylglycerol + a fatty acid anion.	\N	Hepatic lipase deficiency; MIM:151670. Congenital lipase deficiency; MIM:246600. Wolman disease; MIM:278000.	Glycerolipid metabolism	Metabolism of Complex Lipids	METABOLIC
471345	3.1.2.12	S-formylglutathione hydrolase.	S-formylglutathione + H(2)O = glutathione + formate.	\N	\N	Methane metabolism	Energy Metabolism	METABOLIC
471353	3.2.1.4	Cellulase.	Endohydrolysis of 1,4-beta-D-glucosidic linkages in cellulose.	\N	\N	Starch and sucrose metabolism	Metabolism of Complex Carbohydrates	METABOLIC
471381	3.1.26.3	Ribonuclease III.	Endonucleolytic cleavage to 5'-phosphomonoester.	\N	\N	\N	\N	\N
471405	3.6.1.-	In phosphorous-containing anhydrides.	\N	\N	\N	Starch and sucrose metabolism	Metabolism of Complex Carbohydrates	METABOLIC
471405	3.6.1.-	In phosphorous-containing anhydrides.	\N	\N	\N	Folate biosynthesis	Metabolism of Cofactors and Vitamins	METABOLIC
471414	2.3.1.16	Acetyl-CoA C-acyltransferase.	Acyl-CoA + acetyl-CoA = CoA + 3-oxoacyl-CoA.	\N	Pseudo-Zellweger syndrome; MIM:261510.	Benzoate degradation via hydroxylation	Biodegradation of Xenobiotics	METABOLIC
471414	2.3.1.16	Acetyl-CoA C-acyltransferase.	Acyl-CoA + acetyl-CoA = CoA + 3-oxoacyl-CoA.	\N	Pseudo-Zellweger syndrome; MIM:261510.	Fatty acid biosynthesis (path 2)	Lipid Metabolism	METABOLIC
471414	2.3.1.16	Acetyl-CoA C-acyltransferase.	Acyl-CoA + acetyl-CoA = CoA + 3-oxoacyl-CoA.	\N	Pseudo-Zellweger syndrome; MIM:261510.	Valine, leucine and isoleucine degradation	Amino Acid Metabolism	METABOLIC
471414	2.3.1.16	Acetyl-CoA C-acyltransferase.	Acyl-CoA + acetyl-CoA = CoA + 3-oxoacyl-CoA.	\N	Pseudo-Zellweger syndrome; MIM:261510.	Fatty acid metabolism	Lipid Metabolism	METABOLIC
471414	2.3.1.16	Acetyl-CoA C-acyltransferase.	Acyl-CoA + acetyl-CoA = CoA + 3-oxoacyl-CoA.	\N	Pseudo-Zellweger syndrome; MIM:261510.	Bile acid biosynthesis	Lipid Metabolism	METABOLIC
471425	2.4.1.80	Ceramide glucosyltransferase.	UDP-glucose + N-acylsphingosine = UDP + D-glucosyl-N-acylsphingosine.	\N	\N	Sphingoglycolipid metabolism	Metabolism of Complex Lipids	METABOLIC
471484	1.4.4.2	Glycine dehydrogenase (decarboxylating).	Glycine + lipoylprotein = S-aminomethyldihydrolipoylprotein + CO(2).	Pyridoxal-phosphate.	Nonketotic hyperglycinemia type II; MIM:238310.	Glycine, serine and threonine metabolism	Amino Acid Metabolism	METABOLIC
471537	1.3.1.42	12-oxophytodienoate reductase.	8-[(1R,2R)-3-oxo-2-{(Z)-pent-2-enyl}cyclopentyl]octanoate + NADP(+) = (15Z)-12-oxophyto-10,15-dienoate + NADPH.	\N	\N	\N	\N	\N
471551	2.7.7.7	DNA-directed DNA polymerase.	N deoxynucleoside triphosphate = N diphosphate + {DNA}(N).	\N	\N	Purine metabolism	Nucleotide Metabolism	METABOLIC
471551	2.7.7.7	DNA-directed DNA polymerase.	N deoxynucleoside triphosphate = N diphosphate + {DNA}(N).	\N	\N	DNA polymerase	REPLICATION AND REPAIR	REGULATORY
471551	2.7.7.7	DNA-directed DNA polymerase.	N deoxynucleoside triphosphate = N diphosphate + {DNA}(N).	\N	\N	Pyrimidine metabolism	Nucleotide Metabolism	METABOLIC
471591	3.1.4.12	Sphingomyelin phosphodiesterase.	Sphingomyelin + H(2)O = N-acylsphingosine + choline phosphate.	\N	Niemann-Pick disease, types A and B; MIM:257200.	Sphingophospholipid biosynthesis	Metabolism of Complex Lipids	METABOLIC
471605	6.3.2.19	Ubiquitin--protein ligase.	ATP + ubiquitin + protein lysine = AMP + diphosphate + protein N-ubiquityllysine.	\N	\N	\N	\N	\N
471691	3.1.27.1	Ribonuclease T2.	Two-stage endonucleolytic cleavage to 3'-phosphomononucleotides and 3'-phosphooligonucleotides with 2',3'-cyclic phosphate intermediates.	\N	\N	\N	\N	\N
471705	3.4.24.20	Peptidyl-Lys metalloendopeptidase.	Preferential cleavage in proteins: Xaa-|-Lys (in which Xaa may be Pro).	\N	\N	\N	\N	\N
471732	3.6.1.19	Nucleoside-triphosphate pyrophosphatase.	A nucleoside triphosphate + H(2)O = a nucleotide + diphosphate.	\N	\N	Pyrimidine metabolism	Nucleotide Metabolism	METABOLIC
471732	3.6.1.19	Nucleoside-triphosphate pyrophosphatase.	A nucleoside triphosphate + H(2)O = a nucleotide + diphosphate.	\N	\N	Purine metabolism	Nucleotide Metabolism	METABOLIC
471781	5.3.4.1	Protein disulfide isomerase.	Rearrangement of both intrachain and interchain disulfide bonds in proteins to form the native structures.	\N	\N	\N	\N	\N
471836	2.5.1.18	Glutathione transferase.	RX + glutathione = HX + R-S-glutathione.	\N	\N	Glutathione metabolism	Metabolism of Other Amino Acids	METABOLIC
471868	1.1.1.101	Acylglycerone-phosphate reductase.	1-palmitoylglycerol 3-phosphate + NADP(+) = palmitoylglycerone phosphate + NADPH.	\N	\N	\N	\N	\N
471919	3.6.4.-	Acting on acid anhydrides; involved in cellular and	\N	\N	\N	\N	\N	\N
471972	3.1.1.5	Lysophospholipase.	2-lysophosphatidylcholine + H(2)O = glycerophosphocholine + a fatty acid anion.	\N	\N	Phospholipid degradation	Metabolism of Complex Lipids	METABOLIC
471977	2.4.1.16	Chitin synthase.	UDP-N-acetyl-D-glucosamine + {(1,4)-(N-acetyl-beta-D-glucosaminyl)}(N) = UDP + {(1,4)-(N-acetyl-beta-D-glucosaminyl)}(N+1).	\N	\N	Aminosugars metabolism	Metabolism of Complex Carbohydrates	METABOLIC
472030	3.4.24.-	Metalloendopeptidases.	\N	\N	\N	\N	\N	\N
472032	4.2.1.17	Enoyl-CoA hydratase.	(3S)-3-hydroxyacyl-CoA = trans-2(or 3)-enoyl-CoA + H(2)O.	\N	Peroxisomal bifunctional enzyme deficiency; MIM:261515.	Fatty acid metabolism	Lipid Metabolism	METABOLIC
472032	4.2.1.17	Enoyl-CoA hydratase.	(3S)-3-hydroxyacyl-CoA = trans-2(or 3)-enoyl-CoA + H(2)O.	\N	Peroxisomal bifunctional enzyme deficiency; MIM:261515.	beta-Alanine metabolism	Metabolism of Other Amino Acids	METABOLIC
472032	4.2.1.17	Enoyl-CoA hydratase.	(3S)-3-hydroxyacyl-CoA = trans-2(or 3)-enoyl-CoA + H(2)O.	\N	Peroxisomal bifunctional enzyme deficiency; MIM:261515.	Tryptophan metabolism	Amino Acid Metabolism	METABOLIC
472032	4.2.1.17	Enoyl-CoA hydratase.	(3S)-3-hydroxyacyl-CoA = trans-2(or 3)-enoyl-CoA + H(2)O.	\N	Peroxisomal bifunctional enzyme deficiency; MIM:261515.	Lysine degradation	Amino Acid Metabolism	METABOLIC
472032	4.2.1.17	Enoyl-CoA hydratase.	(3S)-3-hydroxyacyl-CoA = trans-2(or 3)-enoyl-CoA + H(2)O.	\N	Peroxisomal bifunctional enzyme deficiency; MIM:261515.	Fatty acid biosynthesis (path 2)	Lipid Metabolism	METABOLIC
472032	4.2.1.17	Enoyl-CoA hydratase.	(3S)-3-hydroxyacyl-CoA = trans-2(or 3)-enoyl-CoA + H(2)O.	\N	Peroxisomal bifunctional enzyme deficiency; MIM:261515.	Benzoate degradation via CoA ligation	Biodegradation of Xenobiotics	METABOLIC
472032	4.2.1.17	Enoyl-CoA hydratase.	(3S)-3-hydroxyacyl-CoA = trans-2(or 3)-enoyl-CoA + H(2)O.	\N	Peroxisomal bifunctional enzyme deficiency; MIM:261515.	Butanoate metabolism	Carbohydrate Metabolism	METABOLIC
472032	4.2.1.17	Enoyl-CoA hydratase.	(3S)-3-hydroxyacyl-CoA = trans-2(or 3)-enoyl-CoA + H(2)O.	\N	Peroxisomal bifunctional enzyme deficiency; MIM:261515.	Valine, leucine and isoleucine degradation	Amino Acid Metabolism	METABOLIC
472032	4.2.1.17	Enoyl-CoA hydratase.	(3S)-3-hydroxyacyl-CoA = trans-2(or 3)-enoyl-CoA + H(2)O.	\N	Peroxisomal bifunctional enzyme deficiency; MIM:261515.	Propanoate metabolism	Carbohydrate Metabolism	METABOLIC
472049	6.3.2.19	Ubiquitin--protein ligase.	ATP + ubiquitin + protein lysine = AMP + diphosphate + protein N-ubiquityllysine.	\N	\N	\N	\N	\N
472073	3.6.4.-	Acting on acid anhydrides; involved in cellular and	\N	\N	\N	\N	\N	\N
472214	6.3.2.19	Ubiquitin--protein ligase.	ATP + ubiquitin + protein lysine = AMP + diphosphate + protein N-ubiquityllysine.	\N	\N	\N	\N	\N
472365	3.1.1.3	Triacylglycerol lipase.	Triacylglycerol + H(2)O = diacylglycerol + a fatty acid anion.	\N	Hepatic lipase deficiency; MIM:151670. Congenital lipase deficiency; MIM:246600. Wolman disease; MIM:278000.	Glycerolipid metabolism	Metabolism of Complex Lipids	METABOLIC
472388	3.4.11.18	Methionyl aminopeptidase.	Release of N-terminal amino acids, preferentially methionine, from peptides and arylamides.	Cobalt.	\N	\N	\N	\N
472479	1.4.3.1	D-aspartate oxidase.	D-aspartate + H(2)O + O(2) = oxaloacetate + NH(3) + H(2)O(2).	FAD.	\N	Alanine and aspartate metabolism	Amino Acid Metabolism	METABOLIC
472502	1.2.1.3	Aldehyde dehydrogenase (NAD+).	An aldehyde + NAD(+) + H(2)O = an acid + NADH.	\N	Acute alcohol intolerance; MIM:100650.	1,2-Dichloroethane degradation	Biodegradation of Xenobiotics	METABOLIC
472502	1.2.1.3	Aldehyde dehydrogenase (NAD+).	An aldehyde + NAD(+) + H(2)O = an acid + NADH.	\N	Acute alcohol intolerance; MIM:100650.	Tryptophan metabolism	Amino Acid Metabolism	METABOLIC
472502	1.2.1.3	Aldehyde dehydrogenase (NAD+).	An aldehyde + NAD(+) + H(2)O = an acid + NADH.	\N	Acute alcohol intolerance; MIM:100650.	Glycerolipid metabolism	Metabolism of Complex Lipids	METABOLIC
472502	1.2.1.3	Aldehyde dehydrogenase (NAD+).	An aldehyde + NAD(+) + H(2)O = an acid + NADH.	\N	Acute alcohol intolerance; MIM:100650.	Valine, leucine and isoleucine degradation	Amino Acid Metabolism	METABOLIC
472502	1.2.1.3	Aldehyde dehydrogenase (NAD+).	An aldehyde + NAD(+) + H(2)O = an acid + NADH.	\N	Acute alcohol intolerance; MIM:100650.	Glycolysis / Gluconeogenesis	Carbohydrate Metabolism	METABOLIC
472502	1.2.1.3	Aldehyde dehydrogenase (NAD+).	An aldehyde + NAD(+) + H(2)O = an acid + NADH.	\N	Acute alcohol intolerance; MIM:100650.	Propanoate metabolism	Carbohydrate Metabolism	METABOLIC
472502	1.2.1.3	Aldehyde dehydrogenase (NAD+).	An aldehyde + NAD(+) + H(2)O = an acid + NADH.	\N	Acute alcohol intolerance; MIM:100650.	Fatty acid metabolism	Lipid Metabolism	METABOLIC
472502	1.2.1.3	Aldehyde dehydrogenase (NAD+).	An aldehyde + NAD(+) + H(2)O = an acid + NADH.	\N	Acute alcohol intolerance; MIM:100650.	Bile acid biosynthesis	Lipid Metabolism	METABOLIC
472502	1.2.1.3	Aldehyde dehydrogenase (NAD+).	An aldehyde + NAD(+) + H(2)O = an acid + NADH.	\N	Acute alcohol intolerance; MIM:100650.	Arginine and proline metabolism	Amino Acid Metabolism	METABOLIC
472502	1.2.1.3	Aldehyde dehydrogenase (NAD+).	An aldehyde + NAD(+) + H(2)O = an acid + NADH.	\N	Acute alcohol intolerance; MIM:100650.	Butanoate metabolism	Carbohydrate Metabolism	METABOLIC
472502	1.2.1.3	Aldehyde dehydrogenase (NAD+).	An aldehyde + NAD(+) + H(2)O = an acid + NADH.	\N	Acute alcohol intolerance; MIM:100650.	beta-Alanine metabolism	Metabolism of Other Amino Acids	METABOLIC
472502	1.2.1.3	Aldehyde dehydrogenase (NAD+).	An aldehyde + NAD(+) + H(2)O = an acid + NADH.	\N	Acute alcohol intolerance; MIM:100650.	Pyruvate metabolism	Carbohydrate Metabolism	METABOLIC
472502	1.2.1.3	Aldehyde dehydrogenase (NAD+).	An aldehyde + NAD(+) + H(2)O = an acid + NADH.	\N	Acute alcohol intolerance; MIM:100650.	Histidine metabolism	Amino Acid Metabolism	METABOLIC
472502	1.2.1.3	Aldehyde dehydrogenase (NAD+).	An aldehyde + NAD(+) + H(2)O = an acid + NADH.	\N	Acute alcohol intolerance; MIM:100650.	Lysine degradation	Amino Acid Metabolism	METABOLIC
472502	1.2.1.3	Aldehyde dehydrogenase (NAD+).	An aldehyde + NAD(+) + H(2)O = an acid + NADH.	\N	Acute alcohol intolerance; MIM:100650.	Ascorbate and aldarate metabolism	Carbohydrate Metabolism	METABOLIC
472505	3.1.27.1	Ribonuclease T2.	Two-stage endonucleolytic cleavage to 3'-phosphomononucleotides and 3'-phosphooligonucleotides with 2',3'-cyclic phosphate intermediates.	\N	\N	\N	\N	\N
472642	3.1.3.48	Protein-tyrosine-phosphatase.	Protein tyrosine phosphate + H(2)O = protein tyrosine + phosphate.	\N	\N	\N	\N	\N
472738	3.1.-.-	Acting on ester bonds.	\N	\N	\N	\N	\N	\N
472794	1.1.1.-	With NAD(+) or NADP(+) as acceptor.	\N	\N	\N	Bile acid biosynthesis	Lipid Metabolism	METABOLIC
472794	1.1.1.-	With NAD(+) or NADP(+) as acceptor.	\N	\N	\N	Vitamin B6 metabolism	Metabolism of Cofactors and Vitamins	METABOLIC
472794	1.1.1.-	With NAD(+) or NADP(+) as acceptor.	\N	\N	\N	Glycine, serine and threonine metabolism	Amino Acid Metabolism	METABOLIC
472794	1.1.1.-	With NAD(+) or NADP(+) as acceptor.	\N	\N	\N	Butanoate metabolism	Carbohydrate Metabolism	METABOLIC
472794	1.1.1.-	With NAD(+) or NADP(+) as acceptor.	\N	\N	\N	Fructose and mannose metabolism	Carbohydrate Metabolism	METABOLIC
472794	1.1.1.-	With NAD(+) or NADP(+) as acceptor.	\N	\N	\N	Galactose metabolism	Carbohydrate Metabolism	METABOLIC
472794	1.1.1.-	With NAD(+) or NADP(+) as acceptor.	\N	\N	\N	Lysine degradation	Amino Acid Metabolism	METABOLIC
472794	1.1.1.-	With NAD(+) or NADP(+) as acceptor.	\N	\N	\N	Nucleotide sugars metabolism	Nucleotide Metabolism	METABOLIC
472794	1.1.1.-	With NAD(+) or NADP(+) as acceptor.	\N	\N	\N	Ascorbate and aldarate metabolism	Carbohydrate Metabolism	METABOLIC
472794	1.1.1.-	With NAD(+) or NADP(+) as acceptor.	\N	\N	\N	Tetrachloroethene degradation	Biodegradation of Xenobiotics	METABOLIC
472794	1.1.1.-	With NAD(+) or NADP(+) as acceptor.	\N	\N	\N	Benzoate degradation via CoA ligation	Biodegradation of Xenobiotics	METABOLIC
472794	1.1.1.-	With NAD(+) or NADP(+) as acceptor.	\N	\N	\N	Glycerolipid metabolism	Metabolism of Complex Lipids	METABOLIC
472861	3.6.1.-	In phosphorous-containing anhydrides.	\N	\N	\N	Starch and sucrose metabolism	Metabolism of Complex Carbohydrates	METABOLIC
472861	3.6.1.-	In phosphorous-containing anhydrides.	\N	\N	\N	Folate biosynthesis	Metabolism of Cofactors and Vitamins	METABOLIC
472893	2.7.8.1	Ethanolaminephosphotransferase.	CDP-ethanolamine + 1,2-diacylglycerol = CMP + a phosphatidylethanolamine.	\N	\N	Sphingophospholipid biosynthesis	Metabolism of Complex Lipids	METABOLIC
472893	2.7.8.1	Ethanolaminephosphotransferase.	CDP-ethanolamine + 1,2-diacylglycerol = CMP + a phosphatidylethanolamine.	\N	\N	Aminophosphonate metabolism	Metabolism of Other Amino Acids	METABOLIC
472893	2.7.8.1	Ethanolaminephosphotransferase.	CDP-ethanolamine + 1,2-diacylglycerol = CMP + a phosphatidylethanolamine.	\N	\N	Glycerolipid metabolism	Metabolism of Complex Lipids	METABOLIC
473168	3.2.1.52	Beta-N-acetylhexosaminidase.	Hydrolysis of terminal non-reducing N-acetyl-D-hexosamine residues in N-acetyl-beta-D-hexosaminides.	\N	Sandhoff disease (GM2-gangliosidosis, variant 0); MIM:268800. Tay-Sachs disease (adult GM2-gangliosidosis); MIM:272800.	N-Glycan degradation	Metabolism of Complex Carbohydrates	METABOLIC
473168	3.2.1.52	Beta-N-acetylhexosaminidase.	Hydrolysis of terminal non-reducing N-acetyl-D-hexosamine residues in N-acetyl-beta-D-hexosaminides.	\N	Sandhoff disease (GM2-gangliosidosis, variant 0); MIM:268800. Tay-Sachs disease (adult GM2-gangliosidosis); MIM:272800.	Aminosugars metabolism	Metabolism of Complex Carbohydrates	METABOLIC
473168	3.2.1.52	Beta-N-acetylhexosaminidase.	Hydrolysis of terminal non-reducing N-acetyl-D-hexosamine residues in N-acetyl-beta-D-hexosaminides.	\N	Sandhoff disease (GM2-gangliosidosis, variant 0); MIM:268800. Tay-Sachs disease (adult GM2-gangliosidosis); MIM:272800.	Globoside metabolism	Metabolism of Complex Lipids	METABOLIC
473168	3.2.1.52	Beta-N-acetylhexosaminidase.	Hydrolysis of terminal non-reducing N-acetyl-D-hexosamine residues in N-acetyl-beta-D-hexosaminides.	\N	Sandhoff disease (GM2-gangliosidosis, variant 0); MIM:268800. Tay-Sachs disease (adult GM2-gangliosidosis); MIM:272800.	Sphingoglycolipid metabolism	Metabolism of Complex Lipids	METABOLIC
473168	3.2.1.52	Beta-N-acetylhexosaminidase.	Hydrolysis of terminal non-reducing N-acetyl-D-hexosamine residues in N-acetyl-beta-D-hexosaminides.	\N	Sandhoff disease (GM2-gangliosidosis, variant 0); MIM:268800. Tay-Sachs disease (adult GM2-gangliosidosis); MIM:272800.	Glycosaminoglycan degradation	Metabolism of Complex Carbohydrates	METABOLIC
473173	3.4.16.5	Carboxypeptidase C.	Release of a C-terminal amino acid with a broad specificity.	\N	\N	\N	\N	\N
473385	2.3.-.-	Acyltransferases.	\N	\N	\N	\N	\N	\N
473443	2.7.1.15	Ribokinase.	ATP + D-ribose = ADP + D-ribose 5-phosphate.	\N	\N	Pentose phosphate pathway	Carbohydrate Metabolism	METABOLIC
473532	5.2.1.8	Peptidylprolyl isomerase.	Peptidylproline (omega=180) = peptidylproline (omega=0).	\N	\N	\N	\N	\N
473604	2.4.1.34	1,3-beta-glucan synthase.	UDP-glucose + {(1,3)-beta-D-glucosyl}(N) = UDP + {(1,3)-beta-D- glucosyl}(N+1).	\N	\N	Starch and sucrose metabolism	Metabolism of Complex Carbohydrates	METABOLIC
473730	2.4.1.-	Hexosyltransferases.	\N	\N	\N	O-Glycans biosynthesis	Metabolism of Complex Carbohydrates	METABOLIC
473730	2.4.1.-	Hexosyltransferases.	\N	\N	\N	Fructose and mannose metabolism	Carbohydrate Metabolism	METABOLIC
473730	2.4.1.-	Hexosyltransferases.	\N	\N	\N	Peptidoglycan biosynthesis	Metabolism of Complex Carbohydrates	METABOLIC
473730	2.4.1.-	Hexosyltransferases.	\N	\N	\N	Sphingoglycolipid metabolism	Metabolism of Complex Lipids	METABOLIC
473730	2.4.1.-	Hexosyltransferases.	\N	\N	\N	Blood group glycolipid biosynthesis - lact series	Metabolism of Complex Lipids	METABOLIC
473730	2.4.1.-	Hexosyltransferases.	\N	\N	\N	Blood group glycolipid biosynthesis - neolact series	Metabolism of Complex Lipids	METABOLIC
473730	2.4.1.-	Hexosyltransferases.	\N	\N	\N	Glycerolipid metabolism	Metabolism of Complex Lipids	METABOLIC
473730	2.4.1.-	Hexosyltransferases.	\N	\N	\N	Globoside metabolism	Metabolism of Complex Lipids	METABOLIC
473730	2.4.1.-	Hexosyltransferases.	\N	\N	\N	Chondroitin / heparan sulfate biosynthesis	Metabolism of Complex Carbohydrates	METABOLIC
473730	2.4.1.-	Hexosyltransferases.	\N	\N	\N	Keratan sulfate biosynthesis	Metabolism of Complex Carbohydrates	METABOLIC
473730	2.4.1.-	Hexosyltransferases.	\N	\N	\N	N-Glycans biosynthesis	Metabolism of Complex Carbohydrates	METABOLIC
473743	3.2.1.78	Mannan endo-1,4-beta-mannosidase.	Random hydrolysis of 1,4-beta-D-mannosidic linkages in mannans, galactomannans, glucomannans, and galactoglucomannans.	\N	\N	Fructose and mannose metabolism	Carbohydrate Metabolism	METABOLIC
473835	2.4.2.30	NAD(+) ADP-ribosyltransferase.	NAD(+) + {ADP-D-ribosyl}(N)-acceptor = nicotinamide + {ADP-D-ribosyl}(N+1)-acceptor.	\N	\N	\N	\N	\N
473853	3.5.1.4	Amidase.	A monocarboxylic acid amide + H(2)O = a monocarboxylate + NH(3).	\N	\N	Tryptophan metabolism	Amino Acid Metabolism	METABOLIC
473853	3.5.1.4	Amidase.	A monocarboxylic acid amide + H(2)O = a monocarboxylate + NH(3).	\N	\N	Benzoate degradation via CoA ligation	Biodegradation of Xenobiotics	METABOLIC
473853	3.5.1.4	Amidase.	A monocarboxylic acid amide + H(2)O = a monocarboxylate + NH(3).	\N	\N	Cyanoamino acid metabolism	Metabolism of Other Amino Acids	METABOLIC
473853	3.5.1.4	Amidase.	A monocarboxylic acid amide + H(2)O = a monocarboxylate + NH(3).	\N	\N	Phenylalanine metabolism	Amino Acid Metabolism	METABOLIC
473853	3.5.1.4	Amidase.	A monocarboxylic acid amide + H(2)O = a monocarboxylate + NH(3).	\N	\N	Arginine and proline metabolism	Amino Acid Metabolism	METABOLIC
473853	3.5.1.4	Amidase.	A monocarboxylic acid amide + H(2)O = a monocarboxylate + NH(3).	\N	\N	Styrene degradation	Biodegradation of Xenobiotics	METABOLIC
473854	3.5.1.4	Amidase.	A monocarboxylic acid amide + H(2)O = a monocarboxylate + NH(3).	\N	\N	Tryptophan metabolism	Amino Acid Metabolism	METABOLIC
473854	3.5.1.4	Amidase.	A monocarboxylic acid amide + H(2)O = a monocarboxylate + NH(3).	\N	\N	Benzoate degradation via CoA ligation	Biodegradation of Xenobiotics	METABOLIC
473854	3.5.1.4	Amidase.	A monocarboxylic acid amide + H(2)O = a monocarboxylate + NH(3).	\N	\N	Cyanoamino acid metabolism	Metabolism of Other Amino Acids	METABOLIC
473854	3.5.1.4	Amidase.	A monocarboxylic acid amide + H(2)O = a monocarboxylate + NH(3).	\N	\N	Phenylalanine metabolism	Amino Acid Metabolism	METABOLIC
473854	3.5.1.4	Amidase.	A monocarboxylic acid amide + H(2)O = a monocarboxylate + NH(3).	\N	\N	Arginine and proline metabolism	Amino Acid Metabolism	METABOLIC
473854	3.5.1.4	Amidase.	A monocarboxylic acid amide + H(2)O = a monocarboxylate + NH(3).	\N	\N	Styrene degradation	Biodegradation of Xenobiotics	METABOLIC
473946	6.2.1.1	Acetate--CoA ligase.	ATP + acetate + CoA = AMP + diphosphate + acetyl-CoA.	\N	\N	Reductive carboxylate cycle (CO2 fixation)	Energy Metabolism	METABOLIC
473946	6.2.1.1	Acetate--CoA ligase.	ATP + acetate + CoA = AMP + diphosphate + acetyl-CoA.	\N	\N	Pyruvate metabolism	Carbohydrate Metabolism	METABOLIC
473946	6.2.1.1	Acetate--CoA ligase.	ATP + acetate + CoA = AMP + diphosphate + acetyl-CoA.	\N	\N	Glycolysis / Gluconeogenesis	Carbohydrate Metabolism	METABOLIC
473946	6.2.1.1	Acetate--CoA ligase.	ATP + acetate + CoA = AMP + diphosphate + acetyl-CoA.	\N	\N	Propanoate metabolism	Carbohydrate Metabolism	METABOLIC
473960	1.1.99.28	Glucose--fructose oxidoreductase.	D-glucose + D-fructose = D-gluconolactone + D-glucitol.	\N	\N	\N	\N	\N
473963	3.2.1.21	Beta-glucosidase.	Hydrolysis of terminal, non-reducing beta-D-glucose residues with release of beta-D-glucose.	\N	\N	Starch and sucrose metabolism	Metabolism of Complex Carbohydrates	METABOLIC
473963	3.2.1.21	Beta-glucosidase.	Hydrolysis of terminal, non-reducing beta-D-glucose residues with release of beta-D-glucose.	\N	\N	Cyanoamino acid metabolism	Metabolism of Other Amino Acids	METABOLIC
473963	3.2.1.21	Beta-glucosidase.	Hydrolysis of terminal, non-reducing beta-D-glucose residues with release of beta-D-glucose.	\N	\N	Flavonoids, stilbene and lignin biosynthesis	Biosynthesis of Secondary Metabolites	METABOLIC
474060	3.1.1.47	2-acetyl-1-alkylglycerophosphocholine esterase.	2-acetyl-1-alkyl-sn-glycero-3-phosphocholine + H(2)O = 1-alkyl-sn- glycero-3-phosphocholine + acetate.	\N	\N	Glycerolipid metabolism	Metabolism of Complex Lipids	METABOLIC
474088	2.7.6.2	Thiamine pyrophosphokinase.	ATP + thiamine = AMP + thiamine diphosphate.	\N	\N	Thiamine metabolism	Metabolism of Cofactors and Vitamins	METABOLIC
474091	6.3.2.19	Ubiquitin--protein ligase.	ATP + ubiquitin + protein lysine = AMP + diphosphate + protein N-ubiquityllysine.	\N	\N	\N	\N	\N
474117	6.3.2.19	Ubiquitin--protein ligase.	ATP + ubiquitin + protein lysine = AMP + diphosphate + protein N-ubiquityllysine.	\N	\N	\N	\N	\N
474123	3.4.14.9	Tripeptidyl-peptidase I.	Release of an N-terminal tripeptide from a polypeptide.	\N	\N	\N	\N	\N
474227	2.1.1.43	Histone-lysine N-methyltransferase.	S-adenosyl-L-methionine + histone L-lysine = S-adenosyl-L-homocysteine + histone N6-methyl-L-lysine.	\N	\N	Lysine degradation	Amino Acid Metabolism	METABOLIC
474315	2.4.1.16	Chitin synthase.	UDP-N-acetyl-D-glucosamine + {(1,4)-(N-acetyl-beta-D-glucosaminyl)}(N) = UDP + {(1,4)-(N-acetyl-beta-D-glucosaminyl)}(N+1).	\N	\N	Aminosugars metabolism	Metabolism of Complex Carbohydrates	METABOLIC
474318	2.4.2.-	Pentosyltransferases.	\N	\N	\N	\N	\N	\N
474331	3.6.3.44	Xenobiotic-transporting ATPase.	ATP + H(2)O + xenobiotic(In) = ADP + phosphate + xenobiotic(Out).	\N	\N	\N	\N	\N
474348	3.4.19.12	Ubiquitinyl hydrolase 1.	Thiol-dependent hydrolysis of ester, thiolester, amide, peptide and isopeptide bonds formed by the C-terminal Gly of ubiquitin (a 76-residue protein attached to proteins as an intracellular targeting signal).	\N	\N	\N	\N	\N
474365	1.2.1.31	Aminoadipate-semialdehyde dehydrogenase.	L-2-aminoadipate 6-semialdehyde + NADP(+) + H(2)O = L-2-aminoadipate + NADPH.	\N	\N	Lysine biosynthesis	Amino Acid Metabolism	METABOLIC
474365	1.2.1.31	Aminoadipate-semialdehyde dehydrogenase.	L-2-aminoadipate 6-semialdehyde + NADP(+) + H(2)O = L-2-aminoadipate + NADPH.	\N	\N	Lysine degradation	Amino Acid Metabolism	METABOLIC
474411	3.1.3.41	4-nitrophenylphosphatase.	4-nitrophenyl phosphate + H(2)O = 4-nitrophenol + phosphate.	\N	\N	gamma-Hexachlorocyclohexane degradation	Biodegradation of Xenobiotics	METABOLIC
474412	2.7.-.-	Transferring phosphorous-containing groups.	\N	\N	\N	\N	\N	\N
474462	3.2.1.67	Galacturan 1,4-alpha-galacturonidase.	{(1,4)-alpha-D-galacturonide}(N) + H(2)O = {(1,4)-alpha-D- galacturonide}(N-1) + D-galacturonate.	\N	\N	Starch and sucrose metabolism	Metabolism of Complex Carbohydrates	METABOLIC
474528	3.1.-.-	Acting on ester bonds.	\N	\N	\N	\N	\N	\N
474655	4.4.1.1	Cystathionine gamma-lyase.	L-cystathionine + H(2)O = L-cysteine + NH(3) + 2-oxobutanoate.	Pyridoxal-phosphate.	Cystathioninuria; MIM:219500.	Selenoamino acid metabolism	Metabolism of Other Amino Acids	METABOLIC
474655	4.4.1.1	Cystathionine gamma-lyase.	L-cystathionine + H(2)O = L-cysteine + NH(3) + 2-oxobutanoate.	Pyridoxal-phosphate.	Cystathioninuria; MIM:219500.	Methionine metabolism	Amino Acid Metabolism	METABOLIC
474655	4.4.1.1	Cystathionine gamma-lyase.	L-cystathionine + H(2)O = L-cysteine + NH(3) + 2-oxobutanoate.	Pyridoxal-phosphate.	Cystathioninuria; MIM:219500.	Cysteine metabolism	Amino Acid Metabolism	METABOLIC
474655	4.4.1.1	Cystathionine gamma-lyase.	L-cystathionine + H(2)O = L-cysteine + NH(3) + 2-oxobutanoate.	Pyridoxal-phosphate.	Cystathioninuria; MIM:219500.	Nitrogen metabolism	Energy Metabolism	METABOLIC
474664	5.3.1.9	Glucose-6-phosphate isomerase.	D-glucose 6-phosphate = D-fructose 6-phosphate.	\N	Hemolytic anemia due to glucosephosphate isomerase deficiency; MIM:172400.	Starch and sucrose metabolism	Metabolism of Complex Carbohydrates	METABOLIC
474664	5.3.1.9	Glucose-6-phosphate isomerase.	D-glucose 6-phosphate = D-fructose 6-phosphate.	\N	Hemolytic anemia due to glucosephosphate isomerase deficiency; MIM:172400.	Glycolysis / Gluconeogenesis	Carbohydrate Metabolism	METABOLIC
474664	5.3.1.9	Glucose-6-phosphate isomerase.	D-glucose 6-phosphate = D-fructose 6-phosphate.	\N	Hemolytic anemia due to glucosephosphate isomerase deficiency; MIM:172400.	Pentose phosphate pathway	Carbohydrate Metabolism	METABOLIC
474678	1.6.5.2	Transferred entry: 1.6.99.2.	\N	\N	\N	\N	\N	\N
474708	6.3.2.19	Ubiquitin--protein ligase.	ATP + ubiquitin + protein lysine = AMP + diphosphate + protein N-ubiquityllysine.	\N	\N	\N	\N	\N
474767	1.14.14.1	Unspecific monooxygenase.	RH + reduced flavoprotein + O(2) = ROH + oxidized flavoprotein + H(2)O.	Heme-thiolate.	\N	Tryptophan metabolism	Amino Acid Metabolism	METABOLIC
474767	1.14.14.1	Unspecific monooxygenase.	RH + reduced flavoprotein + O(2) = ROH + oxidized flavoprotein + H(2)O.	Heme-thiolate.	\N	Fatty acid metabolism	Lipid Metabolism	METABOLIC
474767	1.14.14.1	Unspecific monooxygenase.	RH + reduced flavoprotein + O(2) = ROH + oxidized flavoprotein + H(2)O.	Heme-thiolate.	\N	gamma-Hexachlorocyclohexane degradation	Biodegradation of Xenobiotics	METABOLIC
474800	3.1.2.-	Thiolester hydrolases.	\N	\N	\N	Benzoate degradation via CoA ligation	Biodegradation of Xenobiotics	METABOLIC
474827	2.6.1.2	Alanine aminotransferase.	L-alanine + 2-oxoglutarate = pyruvate + L-glutamate.	Pyridoxal-phosphate.	\N	Alanine and aspartate metabolism	Amino Acid Metabolism	METABOLIC
474827	2.6.1.2	Alanine aminotransferase.	L-alanine + 2-oxoglutarate = pyruvate + L-glutamate.	Pyridoxal-phosphate.	\N	Carbon fixation	Energy Metabolism	METABOLIC
474827	2.6.1.2	Alanine aminotransferase.	L-alanine + 2-oxoglutarate = pyruvate + L-glutamate.	Pyridoxal-phosphate.	\N	Glutamate metabolism	Amino Acid Metabolism	METABOLIC
474847	1.1.1.22	UDP-glucose 6-dehydrogenase.	UDP-glucose + 2 NAD(+) + H(2)O = UDP-glucuronate + 2 NADH.	\N	\N	Starch and sucrose metabolism	Metabolism of Complex Carbohydrates	METABOLIC
474847	1.1.1.22	UDP-glucose 6-dehydrogenase.	UDP-glucose + 2 NAD(+) + H(2)O = UDP-glucuronate + 2 NADH.	\N	\N	Pentose and glucuronate interconversions	Carbohydrate Metabolism	METABOLIC
474847	1.1.1.22	UDP-glucose 6-dehydrogenase.	UDP-glucose + 2 NAD(+) + H(2)O = UDP-glucuronate + 2 NADH.	\N	\N	Nucleotide sugars metabolism	Nucleotide Metabolism	METABOLIC
474855	3.4.13.-	Dipeptidases.	\N	\N	\N	\N	\N	\N
474875	1.14.19.-	With oxidation of a pair of donors resulting in the reduction	\N	\N	\N	\N	\N	\N
474892	2.7.7.2	FMN adenylyltransferase.	ATP + FMN = diphosphate + FAD.	\N	\N	Riboflavin metabolism	Metabolism of Cofactors and Vitamins	METABOLIC
474925	4.2.1.47	GDP-mannose 4,6-dehydratase.	GDP-mannose = GDP-4-dehydro-6-deoxy-D-mannose + H(2)O.	NAD.	\N	Fructose and mannose metabolism	Carbohydrate Metabolism	METABOLIC
474997	3.5.1.-	In linear amides.	\N	\N	\N	Nicotinate and nicotinamide metabolism	Metabolism of Cofactors and Vitamins	METABOLIC
474997	3.5.1.-	In linear amides.	\N	\N	\N	Pantothenate and CoA biosynthesis	Metabolism of Cofactors and Vitamins	METABOLIC
474997	3.5.1.-	In linear amides.	\N	\N	\N	Arginine and proline metabolism	Amino Acid Metabolism	METABOLIC
474997	3.5.1.-	In linear amides.	\N	\N	\N	Lipopolysaccharide biosynthesis	Metabolism of Complex Carbohydrates	METABOLIC
475017	6.1.1.3	Threonine--tRNA ligase.	ATP + L-threonine + tRNA(Thr) = AMP + diphosphate + L-threonyl- tRNA(Thr).	\N	\N	Glycine, serine and threonine metabolism	Amino Acid Metabolism	METABOLIC
475017	6.1.1.3	Threonine--tRNA ligase.	ATP + L-threonine + tRNA(Thr) = AMP + diphosphate + L-threonyl- tRNA(Thr).	\N	\N	Aminoacyl-tRNA biosynthesis	TRANSLATION	REGULATORY
475122	2.7.7.2	FMN adenylyltransferase.	ATP + FMN = diphosphate + FAD.	\N	\N	Riboflavin metabolism	Metabolism of Cofactors and Vitamins	METABOLIC
475136	2.7.7.7	DNA-directed DNA polymerase.	N deoxynucleoside triphosphate = N diphosphate + {DNA}(N).	\N	\N	Purine metabolism	Nucleotide Metabolism	METABOLIC
475136	2.7.7.7	DNA-directed DNA polymerase.	N deoxynucleoside triphosphate = N diphosphate + {DNA}(N).	\N	\N	DNA polymerase	REPLICATION AND REPAIR	REGULATORY
475136	2.7.7.7	DNA-directed DNA polymerase.	N deoxynucleoside triphosphate = N diphosphate + {DNA}(N).	\N	\N	Pyrimidine metabolism	Nucleotide Metabolism	METABOLIC
475164	3.4.-.-	Acting on peptide bonds (peptide hydrolases).	\N	\N	\N	Biotin metabolism	Metabolism of Cofactors and Vitamins	METABOLIC
475164	3.4.-.-	Acting on peptide bonds (peptide hydrolases).	\N	\N	\N	Lysine degradation	Amino Acid Metabolism	METABOLIC
475204	2.5.1.18	Glutathione transferase.	RX + glutathione = HX + R-S-glutathione.	\N	\N	Glutathione metabolism	Metabolism of Other Amino Acids	METABOLIC
475216	3.5.1.4	Amidase.	A monocarboxylic acid amide + H(2)O = a monocarboxylate + NH(3).	\N	\N	Tryptophan metabolism	Amino Acid Metabolism	METABOLIC
475216	3.5.1.4	Amidase.	A monocarboxylic acid amide + H(2)O = a monocarboxylate + NH(3).	\N	\N	Benzoate degradation via CoA ligation	Biodegradation of Xenobiotics	METABOLIC
475216	3.5.1.4	Amidase.	A monocarboxylic acid amide + H(2)O = a monocarboxylate + NH(3).	\N	\N	Cyanoamino acid metabolism	Metabolism of Other Amino Acids	METABOLIC
475216	3.5.1.4	Amidase.	A monocarboxylic acid amide + H(2)O = a monocarboxylate + NH(3).	\N	\N	Phenylalanine metabolism	Amino Acid Metabolism	METABOLIC
475216	3.5.1.4	Amidase.	A monocarboxylic acid amide + H(2)O = a monocarboxylate + NH(3).	\N	\N	Arginine and proline metabolism	Amino Acid Metabolism	METABOLIC
475216	3.5.1.4	Amidase.	A monocarboxylic acid amide + H(2)O = a monocarboxylate + NH(3).	\N	\N	Styrene degradation	Biodegradation of Xenobiotics	METABOLIC
475395	3.4.11.10	Bacterial leucyl aminopeptidase.	Release of an N-terminal amino acid, preferentially leucine, but not glutamic or aspartic acids.	Zinc.	\N	\N	\N	\N
475433	5.2.1.8	Peptidylprolyl isomerase.	Peptidylproline (omega=180) = peptidylproline (omega=0).	\N	\N	\N	\N	\N
475490	6.3.2.-	Acid--D-amino-acid ligases (peptide synthases).	\N	\N	\N	Tryptophan metabolism	Amino Acid Metabolism	METABOLIC
475490	6.3.2.-	Acid--D-amino-acid ligases (peptide synthases).	\N	\N	\N	Ubiquinone biosynthesis	Metabolism of Cofactors and Vitamins	METABOLIC
475519	3.4.24.56	Insulysin.	Degradation of insulin, glucagon and other polypeptides. No action on proteins.	Zinc.	\N	\N	\N	\N
475596	1.13.11.5	Homogentisate 1,2-dioxygenase.	Homogentisate + O(2) = 4-maleylacetoacetate.	Iron.	Alkaptonuria; MIM:203500.	Styrene degradation	Biodegradation of Xenobiotics	METABOLIC
475596	1.13.11.5	Homogentisate 1,2-dioxygenase.	Homogentisate + O(2) = 4-maleylacetoacetate.	Iron.	Alkaptonuria; MIM:203500.	Tyrosine metabolism	Amino Acid Metabolism	METABOLIC
475628	3.3.1.1	Adenosylhomocysteinase.	S-adenosyl-L-homocysteine + H(2)O = adenosine + L-homocysteine.	\N	\N	Selenoamino acid metabolism	Metabolism of Other Amino Acids	METABOLIC
475628	3.3.1.1	Adenosylhomocysteinase.	S-adenosyl-L-homocysteine + H(2)O = adenosine + L-homocysteine.	\N	\N	Methionine metabolism	Amino Acid Metabolism	METABOLIC
475643	3.6.4.-	Acting on acid anhydrides; involved in cellular and	\N	\N	\N	\N	\N	\N
475678	1.10.3.2	Laccase.	4 benzenediol + O(2) = 4 benzosemiquinone + 2 H(2)O.	Copper.	\N	\N	\N	\N
475694	3.6.3.44	Xenobiotic-transporting ATPase.	ATP + H(2)O + xenobiotic(In) = ADP + phosphate + xenobiotic(Out).	\N	\N	\N	\N	\N
475749	3.4.-.-	Acting on peptide bonds (peptide hydrolases).	\N	\N	\N	Biotin metabolism	Metabolism of Cofactors and Vitamins	METABOLIC
475749	3.4.-.-	Acting on peptide bonds (peptide hydrolases).	\N	\N	\N	Lysine degradation	Amino Acid Metabolism	METABOLIC
475783	6.1.1.15	Proline--tRNA ligase.	ATP + L-proline + tRNA(Pro) = AMP + diphosphate + L-prolyl-tRNA(Pro).	\N	\N	Aminoacyl-tRNA biosynthesis	TRANSLATION	REGULATORY
475783	6.1.1.15	Proline--tRNA ligase.	ATP + L-proline + tRNA(Pro) = AMP + diphosphate + L-prolyl-tRNA(Pro).	\N	\N	Arginine and proline metabolism	Amino Acid Metabolism	METABOLIC
475788	6.1.1.5	Isoleucine--tRNA ligase.	ATP + L-isoleucine + tRNA(Ile) = AMP + diphosphate + L-isoleucyl- tRNA(Ile).	\N	\N	Valine, leucine and isoleucine biosynthesis	Amino Acid Metabolism	METABOLIC
475788	6.1.1.5	Isoleucine--tRNA ligase.	ATP + L-isoleucine + tRNA(Ile) = AMP + diphosphate + L-isoleucyl- tRNA(Ile).	\N	\N	Aminoacyl-tRNA biosynthesis	TRANSLATION	REGULATORY
475852	3.2.2.-	Hydrolyzing N-glycosyl compounds.	\N	\N	\N	\N	\N	\N
475872	3.1.3.2	Acid phosphatase.	An orthophosphoric monoester + H(2)O = an alcohol + phosphate.	\N	Acid phosphatase deficiency; MIM:200950.	gamma-Hexachlorocyclohexane degradation	Biodegradation of Xenobiotics	METABOLIC
475872	3.1.3.2	Acid phosphatase.	An orthophosphoric monoester + H(2)O = an alcohol + phosphate.	\N	Acid phosphatase deficiency; MIM:200950.	Riboflavin metabolism	Metabolism of Cofactors and Vitamins	METABOLIC
476045	6.3.4.2	CTP synthase.	ATP + UTP + NH(3) = ADP + phosphate + CTP.	\N	\N	Pyrimidine metabolism	Nucleotide Metabolism	METABOLIC
476087	1.2.1.3	Aldehyde dehydrogenase (NAD+).	An aldehyde + NAD(+) + H(2)O = an acid + NADH.	\N	Acute alcohol intolerance; MIM:100650.	1,2-Dichloroethane degradation	Biodegradation of Xenobiotics	METABOLIC
476087	1.2.1.3	Aldehyde dehydrogenase (NAD+).	An aldehyde + NAD(+) + H(2)O = an acid + NADH.	\N	Acute alcohol intolerance; MIM:100650.	Tryptophan metabolism	Amino Acid Metabolism	METABOLIC
476087	1.2.1.3	Aldehyde dehydrogenase (NAD+).	An aldehyde + NAD(+) + H(2)O = an acid + NADH.	\N	Acute alcohol intolerance; MIM:100650.	Glycerolipid metabolism	Metabolism of Complex Lipids	METABOLIC
476087	1.2.1.3	Aldehyde dehydrogenase (NAD+).	An aldehyde + NAD(+) + H(2)O = an acid + NADH.	\N	Acute alcohol intolerance; MIM:100650.	Valine, leucine and isoleucine degradation	Amino Acid Metabolism	METABOLIC
476087	1.2.1.3	Aldehyde dehydrogenase (NAD+).	An aldehyde + NAD(+) + H(2)O = an acid + NADH.	\N	Acute alcohol intolerance; MIM:100650.	Glycolysis / Gluconeogenesis	Carbohydrate Metabolism	METABOLIC
476087	1.2.1.3	Aldehyde dehydrogenase (NAD+).	An aldehyde + NAD(+) + H(2)O = an acid + NADH.	\N	Acute alcohol intolerance; MIM:100650.	Propanoate metabolism	Carbohydrate Metabolism	METABOLIC
476087	1.2.1.3	Aldehyde dehydrogenase (NAD+).	An aldehyde + NAD(+) + H(2)O = an acid + NADH.	\N	Acute alcohol intolerance; MIM:100650.	Fatty acid metabolism	Lipid Metabolism	METABOLIC
476087	1.2.1.3	Aldehyde dehydrogenase (NAD+).	An aldehyde + NAD(+) + H(2)O = an acid + NADH.	\N	Acute alcohol intolerance; MIM:100650.	Bile acid biosynthesis	Lipid Metabolism	METABOLIC
476087	1.2.1.3	Aldehyde dehydrogenase (NAD+).	An aldehyde + NAD(+) + H(2)O = an acid + NADH.	\N	Acute alcohol intolerance; MIM:100650.	Arginine and proline metabolism	Amino Acid Metabolism	METABOLIC
476087	1.2.1.3	Aldehyde dehydrogenase (NAD+).	An aldehyde + NAD(+) + H(2)O = an acid + NADH.	\N	Acute alcohol intolerance; MIM:100650.	Butanoate metabolism	Carbohydrate Metabolism	METABOLIC
476087	1.2.1.3	Aldehyde dehydrogenase (NAD+).	An aldehyde + NAD(+) + H(2)O = an acid + NADH.	\N	Acute alcohol intolerance; MIM:100650.	beta-Alanine metabolism	Metabolism of Other Amino Acids	METABOLIC
476087	1.2.1.3	Aldehyde dehydrogenase (NAD+).	An aldehyde + NAD(+) + H(2)O = an acid + NADH.	\N	Acute alcohol intolerance; MIM:100650.	Pyruvate metabolism	Carbohydrate Metabolism	METABOLIC
476087	1.2.1.3	Aldehyde dehydrogenase (NAD+).	An aldehyde + NAD(+) + H(2)O = an acid + NADH.	\N	Acute alcohol intolerance; MIM:100650.	Histidine metabolism	Amino Acid Metabolism	METABOLIC
476087	1.2.1.3	Aldehyde dehydrogenase (NAD+).	An aldehyde + NAD(+) + H(2)O = an acid + NADH.	\N	Acute alcohol intolerance; MIM:100650.	Lysine degradation	Amino Acid Metabolism	METABOLIC
476087	1.2.1.3	Aldehyde dehydrogenase (NAD+).	An aldehyde + NAD(+) + H(2)O = an acid + NADH.	\N	Acute alcohol intolerance; MIM:100650.	Ascorbate and aldarate metabolism	Carbohydrate Metabolism	METABOLIC
476109	3.4.11.9	Xaa-Pro aminopeptidase.	Release of any N-terminal amino acid, including proline, that is linked with proline, even from a dipeptide or tripeptide.	Manganese or Cobalt.	\N	\N	\N	\N
476157	2.4.1.198	Phosphatidylinositol N-acetylglucosaminyltransferase.	UDP-N-acetyl-D-glucosamine + phosphatidylinositol = UDP + N-acetyl-D- glucosaminylphosphatidylinositol.	\N	\N	Glycosylphosphatidylinositol(GPI)-anchor biosynthesis	\N	\N
476251	2.4.2.10	Orotate phosphoribosyltransferase.	Orotidine 5'-phosphate + diphosphate = orotate + 5-phospho-alpha- D-ribose 1-diphosphate.	\N	Oroticaciduria I; MIM:258900.	Pyrimidine metabolism	Nucleotide Metabolism	METABOLIC
476348	2.7.2.4	Aspartate kinase.	ATP + L-aspartate = ADP + 4-phospho-L-aspartate.	\N	\N	Lysine biosynthesis	Amino Acid Metabolism	METABOLIC
476348	2.7.2.4	Aspartate kinase.	ATP + L-aspartate = ADP + 4-phospho-L-aspartate.	\N	\N	Glycine, serine and threonine metabolism	Amino Acid Metabolism	METABOLIC
476395	2.3.1.88	Peptide alpha-N-acetyltransferase.	Acetyl-CoA + peptide = CoA + N-acetylpeptide.	\N	\N	\N	\N	\N
476401	1.14.-.-	Acting on paired donors, with incorporation or reduction of	\N	\N	\N	gamma-Hexachlorocyclohexane degradation	Biodegradation of Xenobiotics	METABOLIC
476401	1.14.-.-	Acting on paired donors, with incorporation or reduction of	\N	\N	\N	Ascorbate and aldarate metabolism	Carbohydrate Metabolism	METABOLIC
476401	1.14.-.-	Acting on paired donors, with incorporation or reduction of	\N	\N	\N	Flavonoids, stilbene and lignin biosynthesis	Biosynthesis of Secondary Metabolites	METABOLIC
476401	1.14.-.-	Acting on paired donors, with incorporation or reduction of	\N	\N	\N	Fluorene degradation	Biodegradation of Xenobiotics	METABOLIC
476445	1.4.3.1	D-aspartate oxidase.	D-aspartate + H(2)O + O(2) = oxaloacetate + NH(3) + H(2)O(2).	FAD.	\N	Alanine and aspartate metabolism	Amino Acid Metabolism	METABOLIC
476492	1.14.14.1	Unspecific monooxygenase.	RH + reduced flavoprotein + O(2) = ROH + oxidized flavoprotein + H(2)O.	Heme-thiolate.	\N	Tryptophan metabolism	Amino Acid Metabolism	METABOLIC
476492	1.14.14.1	Unspecific monooxygenase.	RH + reduced flavoprotein + O(2) = ROH + oxidized flavoprotein + H(2)O.	Heme-thiolate.	\N	Fatty acid metabolism	Lipid Metabolism	METABOLIC
476492	1.14.14.1	Unspecific monooxygenase.	RH + reduced flavoprotein + O(2) = ROH + oxidized flavoprotein + H(2)O.	Heme-thiolate.	\N	gamma-Hexachlorocyclohexane degradation	Biodegradation of Xenobiotics	METABOLIC
476626	1.1.1.65	Pyridoxine 4-dehydrogenase.	Pyridoxine + NADP(+) = pyridoxal + NADPH.	\N	\N	Vitamin B6 metabolism	Metabolism of Cofactors and Vitamins	METABOLIC
476667	1.11.1.6	Catalase.	2 H(2)O(2) = O(2) + 2 H(2)O.	Heme; Manganese.	Acatalasia; MIM:115500.	Tryptophan metabolism	Amino Acid Metabolism	METABOLIC
476667	1.11.1.6	Catalase.	2 H(2)O(2) = O(2) + 2 H(2)O.	Heme; Manganese.	Acatalasia; MIM:115500.	Methane metabolism	Energy Metabolism	METABOLIC
476713	3.1.4.-	Phosphoric diester hydrolases.	\N	\N	\N	Aminosugars metabolism	Metabolism of Complex Carbohydrates	METABOLIC
476724	2.5.1.18	Glutathione transferase.	RX + glutathione = HX + R-S-glutathione.	\N	\N	Glutathione metabolism	Metabolism of Other Amino Acids	METABOLIC
476775	2.7.7.7	DNA-directed DNA polymerase.	N deoxynucleoside triphosphate = N diphosphate + {DNA}(N).	\N	\N	Purine metabolism	Nucleotide Metabolism	METABOLIC
476775	2.7.7.7	DNA-directed DNA polymerase.	N deoxynucleoside triphosphate = N diphosphate + {DNA}(N).	\N	\N	DNA polymerase	REPLICATION AND REPAIR	REGULATORY
476775	2.7.7.7	DNA-directed DNA polymerase.	N deoxynucleoside triphosphate = N diphosphate + {DNA}(N).	\N	\N	Pyrimidine metabolism	Nucleotide Metabolism	METABOLIC
476787	2.1.1.43	Histone-lysine N-methyltransferase.	S-adenosyl-L-methionine + histone L-lysine = S-adenosyl-L-homocysteine + histone N6-methyl-L-lysine.	\N	\N	Lysine degradation	Amino Acid Metabolism	METABOLIC
476831	3.4.24.-	Metalloendopeptidases.	\N	\N	\N	\N	\N	\N
476859	3.5.2.5	Allantoinase.	Allantoin + H(2)O = allantoate.	\N	\N	Purine metabolism	Nucleotide Metabolism	METABOLIC
477147	3.1.11.2	Exodeoxyribonuclease III.	Degradation of double-stranded DNA. It acts progressively in a 3'- to 5'-direction, releasing 5'-phosphomononucleotides.	\N	\N	\N	\N	\N
477254	6.3.2.19	Ubiquitin--protein ligase.	ATP + ubiquitin + protein lysine = AMP + diphosphate + protein N-ubiquityllysine.	\N	\N	\N	\N	\N
477288	3.1.13.4	Poly(A)-specific ribonuclease.	Exonucleolytic cleavage of poly(A) to 5'-AMP.	\N	\N	\N	\N	\N
477294	1.14.13.8	Dimethylaniline monooxygenase (N-oxide forming).	N,N-dimethylaniline + NADPH + O(2) = N,N-dimethylaniline N-oxide + NADP(+) + H(2)O.	FAD.	Trimethylaminuria; MIM:602079,	\N	\N	\N
477302	3.4.23.5	Cathepsin D.	Specificity similar to, but narrower than, that of pepsin A. Does not cleave the 4-Gln-|-His-5 bond in B chain of insulin.	\N	\N	\N	\N	\N
477444	3.4.11.-	Aminopeptidases.	\N	\N	\N	\N	\N	\N
477445	3.4.11.-	Aminopeptidases.	\N	\N	\N	\N	\N	\N
477478	6.3.2.19	Ubiquitin--protein ligase.	ATP + ubiquitin + protein lysine = AMP + diphosphate + protein N-ubiquityllysine.	\N	\N	\N	\N	\N
477566	5.99.1.2	DNA topoisomerase.	ATP-independent breakage of single-stranded DNA, followed by passage and rejoining.	\N	\N	\N	\N	\N
477569	2.1.1.56	mRNA (guanine-N7-)-methyltransferase.	S-adenosyl-L-methionine + G(5')PPPR-RNA = S-adenosyl-L-homocysteine + m7G(5')PPPR-RNA.	\N	\N	\N	\N	\N
477580	3.5.1.3	Omega-amidase.	A monoamide of a dicarboxylic acid + H(2)O = a dicarboxylate + NH(3).	\N	\N	Glutamate metabolism	Amino Acid Metabolism	METABOLIC
477580	3.5.1.3	Omega-amidase.	A monoamide of a dicarboxylic acid + H(2)O = a dicarboxylate + NH(3).	\N	\N	Alanine and aspartate metabolism	Amino Acid Metabolism	METABOLIC
477667	3.4.25.1	Proteasome endopeptidase complex.	Cleavage at peptide bonds with very broad specificity.	\N	\N	\N	\N	\N
477705	3.6.3.14	H(+)-transporting two-sector ATPase.	ATP + H(2)O + H(+)(In) = ADP + phosphate + H(+)(Out).	\N	\N	ATP synthesis	Energy Metabolism	METABOLIC
477705	3.6.3.14	H(+)-transporting two-sector ATPase.	ATP + H(2)O + H(+)(In) = ADP + phosphate + H(+)(Out).	\N	\N	Flagellar assembly	\N	\N
477705	3.6.3.14	H(+)-transporting two-sector ATPase.	ATP + H(2)O + H(+)(In) = ADP + phosphate + H(+)(Out).	\N	\N	Type III secretion system	SORTING AND DEGRADATION	REGULATORY
477724	3.1.3.5	5'-nucleotidase.	A 5'-ribonucleotide + H(2)O = a ribonucleoside + phosphate.	\N	\N	Purine metabolism	Nucleotide Metabolism	METABOLIC
477724	3.1.3.5	5'-nucleotidase.	A 5'-ribonucleotide + H(2)O = a ribonucleoside + phosphate.	\N	\N	Nicotinate and nicotinamide metabolism	Metabolism of Cofactors and Vitamins	METABOLIC
477724	3.1.3.5	5'-nucleotidase.	A 5'-ribonucleotide + H(2)O = a ribonucleoside + phosphate.	\N	\N	Pyrimidine metabolism	Nucleotide Metabolism	METABOLIC
477768	6.3.2.19	Ubiquitin--protein ligase.	ATP + ubiquitin + protein lysine = AMP + diphosphate + protein N-ubiquityllysine.	\N	\N	\N	\N	\N
477780	3.1.4.17	3',5'-cyclic-nucleotide phosphodiesterase.	Nucleoside 3',5'-cyclic phosphate + H(2)O = nucleoside 5'-phosphate.	\N	\N	Purine metabolism	Nucleotide Metabolism	METABOLIC
477807	3.4.19.12	Ubiquitinyl hydrolase 1.	Thiol-dependent hydrolysis of ester, thiolester, amide, peptide and isopeptide bonds formed by the C-terminal Gly of ubiquitin (a 76-residue protein attached to proteins as an intracellular targeting signal).	\N	\N	\N	\N	\N
477818	3.7.1.3	Kynureninase.	L-kynurenine + H(2)O = anthranilate + L-alanine.	Pyridoxal-phosphate.	Xanthurenicaciduria; MIM:278600.	Tryptophan metabolism	Amino Acid Metabolism	METABOLIC
477820	2.1.1.104	Caffeoyl-CoA O-methyltransferase.	S-adenosyl-L-methionine + caffeoyl-CoA = S-adenosyl-L-homocysteine + feruloyl-CoA.	\N	\N	Flavonoids, stilbene and lignin biosynthesis	Biosynthesis of Secondary Metabolites	METABOLIC
477827	1.8.5.-	With a quinone or similar compound as acceptor.	\N	\N	\N	\N	\N	\N
477832	3.4.22.-	Cysteine endopeptidases.	\N	\N	\N	\N	\N	\N
477845	1.14.13.7	Phenol 2-monooxygenase.	Phenol + NADPH + O(2) = catechol + NADP(+) + H(2)O.	FAD.	\N	gamma-Hexachlorocyclohexane degradation	Biodegradation of Xenobiotics	METABOLIC
477845	1.14.13.7	Phenol 2-monooxygenase.	Phenol + NADPH + O(2) = catechol + NADP(+) + H(2)O.	FAD.	\N	Toluene and xylene degradation	Biodegradation of Xenobiotics	METABOLIC
477845	1.14.13.7	Phenol 2-monooxygenase.	Phenol + NADPH + O(2) = catechol + NADP(+) + H(2)O.	FAD.	\N	Nitorobenzene degradation	Biodegradation of Xenobiotics	METABOLIC
477848	3.4.11.18	Methionyl aminopeptidase.	Release of N-terminal amino acids, preferentially methionine, from peptides and arylamides.	Cobalt.	\N	\N	\N	\N
477850	3.4.11.18	Methionyl aminopeptidase.	Release of N-terminal amino acids, preferentially methionine, from peptides and arylamides.	Cobalt.	\N	\N	\N	\N
477860	5.3.1.23	5-methylthioribose-1-phosphate isomerase.	5-methylthio-5-deoxy-D-ribose 1-phosphate = 5-methylthio-5-deoxy-D- ribulose 1-phosphate.	\N	\N	\N	\N	\N
477870	3.1.26.5	Ribonuclease P.	Endonucleolytic cleavage of RNA, removing 5'-extra-nucleotide from tRNA precursor.	\N	\N	\N	\N	\N
477899	2.1.1.127	[Ribulose-bisphosphate-carboxylase]-lysine N-methyltransferase.	S-adenosyl-L-methionine + [ribulose-1,5-bisphosphate-carboxylase]-lysine = S-adenosyl-L-homocysteine + [ribulose-1,5-bisphosphate-carboxylase]-N6- methyl-L-lysine.	\N	\N	\N	\N	\N
477956	3.4.24.-	Metalloendopeptidases.	\N	\N	\N	\N	\N	\N
478015	2.7.4.3	Adenylate kinase.	ATP + AMP = ADP + ADP.	\N	Hemolytic anemia due to deficiency of adenylate kinase; MIM:103000.	Purine metabolism	Nucleotide Metabolism	METABOLIC
478127	2.6.1.52	Phosphoserine aminotransferase.	O-phospho-L-serine + 2-oxoglutarate = 3-phosphonooxypyruvate + L-glutamate.	Pyridoxal-phosphate.	\N	Glycine, serine and threonine metabolism	Amino Acid Metabolism	METABOLIC
478127	2.6.1.52	Phosphoserine aminotransferase.	O-phospho-L-serine + 2-oxoglutarate = 3-phosphonooxypyruvate + L-glutamate.	Pyridoxal-phosphate.	\N	Vitamin B6 metabolism	Metabolism of Cofactors and Vitamins	METABOLIC
478152	3.1.2.-	Thiolester hydrolases.	\N	\N	\N	Benzoate degradation via CoA ligation	Biodegradation of Xenobiotics	METABOLIC
478159	1.6.1.2	NAD(P)(+) transhydrogenase (AB-specific).	NADPH + NAD(+) = NADP(+) + NADH.	\N	\N	Nicotinate and nicotinamide metabolism	Metabolism of Cofactors and Vitamins	METABOLIC
478177	1.1.1.21	Aldehyde reductase.	Alditol + NAD(P)(+) = aldose + NAD(P)H.	\N	\N	Galactose metabolism	Carbohydrate Metabolism	METABOLIC
478177	1.1.1.21	Aldehyde reductase.	Alditol + NAD(P)(+) = aldose + NAD(P)H.	\N	\N	Pyruvate metabolism	Carbohydrate Metabolism	METABOLIC
478177	1.1.1.21	Aldehyde reductase.	Alditol + NAD(P)(+) = aldose + NAD(P)H.	\N	\N	Glycerolipid metabolism	Metabolism of Complex Lipids	METABOLIC
478177	1.1.1.21	Aldehyde reductase.	Alditol + NAD(P)(+) = aldose + NAD(P)H.	\N	\N	Pentose and glucuronate interconversions	Carbohydrate Metabolism	METABOLIC
478177	1.1.1.21	Aldehyde reductase.	Alditol + NAD(P)(+) = aldose + NAD(P)H.	\N	\N	Fructose and mannose metabolism	Carbohydrate Metabolism	METABOLIC
478368	2.3.3.1	Citrate (si)-synthase.	\N	Citrate + CoA = acetyl-CoA + H(2)O + oxaloacetate.	\N	\N	\N	\N
478389	2.7.8.8	CDP-diacylglycerol--serine O-phosphatidyltransferase.	CDP-diacylglycerol + L-serine = CMP + O-sn-phosphatidyl-L-serine.	\N	\N	Glycine, serine and threonine metabolism	Amino Acid Metabolism	METABOLIC
478389	2.7.8.8	CDP-diacylglycerol--serine O-phosphatidyltransferase.	CDP-diacylglycerol + L-serine = CMP + O-sn-phosphatidyl-L-serine.	\N	\N	Glycerolipid metabolism	Metabolism of Complex Lipids	METABOLIC
478395	2.7.8.11	CDP-diacylglycerol--inositol 3-phosphatidyltransferase.	CDP-diacylglycerol + myo-inositol = CMP + phosphatidyl-1D-myo- inositol.	\N	\N	Glycerolipid metabolism	Metabolism of Complex Lipids	METABOLIC
478400	1.14.13.9	Kynurenine 3-monooxygenase.	L-kynurenine + NADPH + O(2) = 3-hydroxy-L-kynurenine + NADP(+) + H(2)O.	FAD.	\N	Tryptophan metabolism	Amino Acid Metabolism	METABOLIC
478457	1.1.1.65	Pyridoxine 4-dehydrogenase.	Pyridoxine + NADP(+) = pyridoxal + NADPH.	\N	\N	Vitamin B6 metabolism	Metabolism of Cofactors and Vitamins	METABOLIC
478462	6.2.1.3	Long-chain-fatty-acid--CoA ligase.	ATP + a long-chain carboxylic acid + CoA = AMP + diphosphate + an acyl-CoA.	\N	\N	Fatty acid metabolism	Lipid Metabolism	METABOLIC
478516	3.4.23.5	Cathepsin D.	Specificity similar to, but narrower than, that of pepsin A. Does not cleave the 4-Gln-|-His-5 bond in B chain of insulin.	\N	\N	\N	\N	\N
478549	3.1.2.6	Hydroxyacylglutathione hydrolase.	(S)-(2-hydroxyacyl)glutathione + H(2)O = glutathione + a 2-hydroxy acid anion.	\N	Glyoxalase II deficiency; MIM:138760.	Pyruvate metabolism	Carbohydrate Metabolism	METABOLIC
478586	1.3.1.9	Enoyl-[acyl-carrier protein] reductase (NADH).	Acyl-[acyl-carrier protein] + NAD(+) = trans-2,3-dehydroacyl-[acyl- carrier protein] + NADH.	\N	\N	Fatty acid biosynthesis (path 1)	Lipid Metabolism	METABOLIC
478594	1.13.11.-	With incorporation of two atoms of oxygen.	\N	\N	\N	\N	\N	\N
478602	3.4.25.1	Proteasome endopeptidase complex.	Cleavage at peptide bonds with very broad specificity.	\N	\N	\N	\N	\N
478607	1.1.1.31	3-hydroxyisobutyrate dehydrogenase.	3-hydroxy-2-methylpropanoate + NAD(+) = 2-methyl-3-oxopropanoate + NADH.	\N	3-hydroxyisobutyricaciduria; MIM:236795.	Valine, leucine and isoleucine degradation	Amino Acid Metabolism	METABOLIC
478633	3.4.11.9	Xaa-Pro aminopeptidase.	Release of any N-terminal amino acid, including proline, that is linked with proline, even from a dipeptide or tripeptide.	Manganese or Cobalt.	\N	\N	\N	\N
478636	6.2.1.3	Long-chain-fatty-acid--CoA ligase.	ATP + a long-chain carboxylic acid + CoA = AMP + diphosphate + an acyl-CoA.	\N	\N	Fatty acid metabolism	Lipid Metabolism	METABOLIC
478667	3.6.3.8	Calcium-transporting ATPase.	ATP + H(2)O + Ca(2+)(Cis) = ADP + phosphate + Ca(2+)(Trans).	Magnesium.	Darier disease; MIM:124200. Benign chronic pemphigus; MIM:169600.	\N	\N	\N
478687	4.1.3.27	Anthranilate synthase.	Chorismate + L-glutamine = anthranilate + pyruvate + L-glutamate.	\N	\N	Phenylalanine, tyrosine and tryptophan biosynthesis	Amino Acid Metabolism	METABOLIC
478763	3.1.-.-	Acting on ester bonds.	\N	\N	\N	\N	\N	\N
478773	6.3.2.19	Ubiquitin--protein ligase.	ATP + ubiquitin + protein lysine = AMP + diphosphate + protein N-ubiquityllysine.	\N	\N	\N	\N	\N
478793	3.5.1.4	Amidase.	A monocarboxylic acid amide + H(2)O = a monocarboxylate + NH(3).	\N	\N	Tryptophan metabolism	Amino Acid Metabolism	METABOLIC
478793	3.5.1.4	Amidase.	A monocarboxylic acid amide + H(2)O = a monocarboxylate + NH(3).	\N	\N	Benzoate degradation via CoA ligation	Biodegradation of Xenobiotics	METABOLIC
478793	3.5.1.4	Amidase.	A monocarboxylic acid amide + H(2)O = a monocarboxylate + NH(3).	\N	\N	Cyanoamino acid metabolism	Metabolism of Other Amino Acids	METABOLIC
478793	3.5.1.4	Amidase.	A monocarboxylic acid amide + H(2)O = a monocarboxylate + NH(3).	\N	\N	Phenylalanine metabolism	Amino Acid Metabolism	METABOLIC
478793	3.5.1.4	Amidase.	A monocarboxylic acid amide + H(2)O = a monocarboxylate + NH(3).	\N	\N	Arginine and proline metabolism	Amino Acid Metabolism	METABOLIC
478793	3.5.1.4	Amidase.	A monocarboxylic acid amide + H(2)O = a monocarboxylate + NH(3).	\N	\N	Styrene degradation	Biodegradation of Xenobiotics	METABOLIC
478815	2.2.1.1	Transketolase.	Sedoheptulose 7-phosphate + D-glyceraldehyde 3-phosphate = D-ribose 5-phosphate + D-xylulose 5-phosphate.	Thiamine pyrophosphate.	Wernicke-Korsakoff syndrome; MIM:277730.	Pentose phosphate pathway	Carbohydrate Metabolism	METABOLIC
478815	2.2.1.1	Transketolase.	Sedoheptulose 7-phosphate + D-glyceraldehyde 3-phosphate = D-ribose 5-phosphate + D-xylulose 5-phosphate.	Thiamine pyrophosphate.	Wernicke-Korsakoff syndrome; MIM:277730.	Carbon fixation	Energy Metabolism	METABOLIC
478819	2.7.4.6	Nucleoside-diphosphate kinase.	ATP + nucleoside diphosphate = ADP + nucleoside triphosphate.	\N	\N	Purine metabolism	Nucleotide Metabolism	METABOLIC
478819	2.7.4.6	Nucleoside-diphosphate kinase.	ATP + nucleoside diphosphate = ADP + nucleoside triphosphate.	\N	\N	Pyrimidine metabolism	Nucleotide Metabolism	METABOLIC
478856	3.2.1.106	Mannosyl-oligosaccharide glucosidase.	Exohydrolysis of the non-reducing terminal glucose residue in the mannosyl-oligosaccharide Glc(3)Man(9)GlcNAc(2).	\N	\N	N-Glycans biosynthesis	Metabolism of Complex Carbohydrates	METABOLIC
478944	5.3.3.8	Dodecenoyl-CoA delta-isomerase.	3-cis-dodecenoyl-CoA = 2-trans-dodecenoyl-CoA.	\N	\N	Fatty acid metabolism	Lipid Metabolism	METABOLIC
478947	4.2.1.19	Imidazoleglycerol-phosphate dehydratase.	D-erythro-1-(imidazol-4-yl)glycerol 3-phosphate = 3-(imidazol-4-yl)- 2-oxopropyl phosphate + H(2)O.	\N	\N	Histidine metabolism	Amino Acid Metabolism	METABOLIC
478967	4.3.2.1	Argininosuccinate lyase.	N-(L-arginino)succinate = fumarate + L-arginine.	\N	Argininosuccinicaciduria; MIM:207900.	Urea cycle and metabolism of amino groups	Amino Acid Metabolism	METABOLIC
478967	4.3.2.1	Argininosuccinate lyase.	N-(L-arginino)succinate = fumarate + L-arginine.	\N	Argininosuccinicaciduria; MIM:207900.	Alanine and aspartate metabolism	Amino Acid Metabolism	METABOLIC
478967	4.3.2.1	Argininosuccinate lyase.	N-(L-arginino)succinate = fumarate + L-arginine.	\N	Argininosuccinicaciduria; MIM:207900.	Arginine and proline metabolism	Amino Acid Metabolism	METABOLIC
478988	2.6.1.1	Aspartate aminotransferase.	L-aspartate + 2-oxoglutarate = oxaloacetate + L-glutamate.	Pyridoxal-phosphate.	\N	Alanine and aspartate metabolism	Amino Acid Metabolism	METABOLIC
478988	2.6.1.1	Aspartate aminotransferase.	L-aspartate + 2-oxoglutarate = oxaloacetate + L-glutamate.	Pyridoxal-phosphate.	\N	Phenylalanine metabolism	Amino Acid Metabolism	METABOLIC
478988	2.6.1.1	Aspartate aminotransferase.	L-aspartate + 2-oxoglutarate = oxaloacetate + L-glutamate.	Pyridoxal-phosphate.	\N	Arginine and proline metabolism	Amino Acid Metabolism	METABOLIC
478988	2.6.1.1	Aspartate aminotransferase.	L-aspartate + 2-oxoglutarate = oxaloacetate + L-glutamate.	Pyridoxal-phosphate.	\N	Cysteine metabolism	Amino Acid Metabolism	METABOLIC
478988	2.6.1.1	Aspartate aminotransferase.	L-aspartate + 2-oxoglutarate = oxaloacetate + L-glutamate.	Pyridoxal-phosphate.	\N	Tyrosine metabolism	Amino Acid Metabolism	METABOLIC
478988	2.6.1.1	Aspartate aminotransferase.	L-aspartate + 2-oxoglutarate = oxaloacetate + L-glutamate.	Pyridoxal-phosphate.	\N	Alkaloid biosynthesis I	Biosynthesis of Secondary Metabolites	METABOLIC
478988	2.6.1.1	Aspartate aminotransferase.	L-aspartate + 2-oxoglutarate = oxaloacetate + L-glutamate.	Pyridoxal-phosphate.	\N	Carbon fixation	Energy Metabolism	METABOLIC
478988	2.6.1.1	Aspartate aminotransferase.	L-aspartate + 2-oxoglutarate = oxaloacetate + L-glutamate.	Pyridoxal-phosphate.	\N	Phenylalanine, tyrosine and tryptophan biosynthesis	Amino Acid Metabolism	METABOLIC
478988	2.6.1.1	Aspartate aminotransferase.	L-aspartate + 2-oxoglutarate = oxaloacetate + L-glutamate.	Pyridoxal-phosphate.	\N	Glutamate metabolism	Amino Acid Metabolism	METABOLIC
479006	3.2.1.58	Glucan 1,3-beta-glucosidase.	Successive hydrolysis of beta-D-glucose units from the non-reducing ends of 1,3-beta-D-glucans, releasing alpha-glucose.	\N	\N	Starch and sucrose metabolism	Metabolism of Complex Carbohydrates	METABOLIC
479027	3.4.13.9	Xaa-Pro dipeptidase.	Hydrolysis of Xaa-|-Pro dipeptides; also acts on aminoacyl- hydroxyproline analogs. No action on Pro-|-Pro.	Manganese.	Prolidase deficiency; MIM:170100.	\N	\N	\N
479049	2.1.1.-	Methyltransferases.	\N	\N	\N	Androgen and estrogen metabolism	Lipid Metabolism	METABOLIC
479049	2.1.1.-	Methyltransferases.	\N	\N	\N	Aminophosphonate metabolism	Metabolism of Other Amino Acids	METABOLIC
479049	2.1.1.-	Methyltransferases.	\N	\N	\N	Porphyrin and chlorophyll metabolism	Metabolism of Cofactors and Vitamins	METABOLIC
479049	2.1.1.-	Methyltransferases.	\N	\N	\N	Ubiquinone biosynthesis	Metabolism of Cofactors and Vitamins	METABOLIC
479049	2.1.1.-	Methyltransferases.	\N	\N	\N	Histidine metabolism	Amino Acid Metabolism	METABOLIC
479049	2.1.1.-	Methyltransferases.	\N	\N	\N	Selenoamino acid metabolism	Metabolism of Other Amino Acids	METABOLIC
479049	2.1.1.-	Methyltransferases.	\N	\N	\N	Tryptophan metabolism	Amino Acid Metabolism	METABOLIC
479049	2.1.1.-	Methyltransferases.	\N	\N	\N	Tyrosine metabolism	Amino Acid Metabolism	METABOLIC
479149	6.5.1.4	RNA-3'-phosphate cyclase.	ATP + RNA 3'-terminal-phosphate = AMP + diphosphate + RNA terminal- 2',3'-cyclic-phosphate.	\N	\N	\N	\N	\N
479153	6.3.2.19	Ubiquitin--protein ligase.	ATP + ubiquitin + protein lysine = AMP + diphosphate + protein N-ubiquityllysine.	\N	\N	\N	\N	\N
479172	3.1.3.11	Fructose-bisphosphatase.	D-fructose 1,6-bisphosphate + H(2)O = D-fructose 6-phosphate + phosphate.	\N	Fructose-1,6-bisphosphatase deficiency; MIM:229700.	Glycolysis / Gluconeogenesis	Carbohydrate Metabolism	METABOLIC
479172	3.1.3.11	Fructose-bisphosphatase.	D-fructose 1,6-bisphosphate + H(2)O = D-fructose 6-phosphate + phosphate.	\N	Fructose-1,6-bisphosphatase deficiency; MIM:229700.	Carbon fixation	Energy Metabolism	METABOLIC
479172	3.1.3.11	Fructose-bisphosphatase.	D-fructose 1,6-bisphosphate + H(2)O = D-fructose 6-phosphate + phosphate.	\N	Fructose-1,6-bisphosphatase deficiency; MIM:229700.	Pentose phosphate pathway	Carbohydrate Metabolism	METABOLIC
479172	3.1.3.11	Fructose-bisphosphatase.	D-fructose 1,6-bisphosphate + H(2)O = D-fructose 6-phosphate + phosphate.	\N	Fructose-1,6-bisphosphatase deficiency; MIM:229700.	Fructose and mannose metabolism	Carbohydrate Metabolism	METABOLIC
479198	1.1.1.1	Alcohol dehydrogenase.	An alcohol + NAD(+) = an aldehyde or ketone + NADH.	Zinc or Iron.	\N	Bile acid biosynthesis	Lipid Metabolism	METABOLIC
479198	1.1.1.1	Alcohol dehydrogenase.	An alcohol + NAD(+) = an aldehyde or ketone + NADH.	Zinc or Iron.	\N	Tyrosine metabolism	Amino Acid Metabolism	METABOLIC
479198	1.1.1.1	Alcohol dehydrogenase.	An alcohol + NAD(+) = an aldehyde or ketone + NADH.	Zinc or Iron.	\N	Glycerolipid metabolism	Metabolism of Complex Lipids	METABOLIC
479198	1.1.1.1	Alcohol dehydrogenase.	An alcohol + NAD(+) = an aldehyde or ketone + NADH.	Zinc or Iron.	\N	Glycolysis / Gluconeogenesis	Carbohydrate Metabolism	METABOLIC
479198	1.1.1.1	Alcohol dehydrogenase.	An alcohol + NAD(+) = an aldehyde or ketone + NADH.	Zinc or Iron.	\N	Fatty acid metabolism	Lipid Metabolism	METABOLIC
479208	3.6.3.44	Xenobiotic-transporting ATPase.	ATP + H(2)O + xenobiotic(In) = ADP + phosphate + xenobiotic(Out).	\N	\N	\N	\N	\N
479241	3.4.25.1	Proteasome endopeptidase complex.	Cleavage at peptide bonds with very broad specificity.	\N	\N	\N	\N	\N
479333	3.4.24.71	Endothelin-converting enzyme 1.	Forms endothelin 1 by cleavage of the 21-Trp-|-Val-22 bond in the precursor.	Zinc.	\N	\N	\N	\N
479371	2.3.1.-	Transferring groups other than amino-acyl groups.	\N	\N	\N	Benzoate degradation via CoA ligation	Biodegradation of Xenobiotics	METABOLIC
479371	2.3.1.-	Transferring groups other than amino-acyl groups.	\N	\N	\N	Tyrosine metabolism	Amino Acid Metabolism	METABOLIC
479371	2.3.1.-	Transferring groups other than amino-acyl groups.	\N	\N	\N	Aminosugars metabolism	Metabolism of Complex Carbohydrates	METABOLIC
479371	2.3.1.-	Transferring groups other than amino-acyl groups.	\N	\N	\N	Glycerolipid metabolism	Metabolism of Complex Lipids	METABOLIC
479371	2.3.1.-	Transferring groups other than amino-acyl groups.	\N	\N	\N	Valine, leucine and isoleucine degradation	Amino Acid Metabolism	METABOLIC
479371	2.3.1.-	Transferring groups other than amino-acyl groups.	\N	\N	\N	Ethylbenzene degradation	Biodegradation of Xenobiotics	METABOLIC
479371	2.3.1.-	Transferring groups other than amino-acyl groups.	\N	\N	\N	Phenylalanine metabolism	Amino Acid Metabolism	METABOLIC
479371	2.3.1.-	Transferring groups other than amino-acyl groups.	\N	\N	\N	Lipopolysaccharide biosynthesis	Metabolism of Complex Carbohydrates	METABOLIC
479371	2.3.1.-	Transferring groups other than amino-acyl groups.	\N	\N	\N	Lysine biosynthesis	Amino Acid Metabolism	METABOLIC
479371	2.3.1.-	Transferring groups other than amino-acyl groups.	\N	\N	\N	Butanoate metabolism	Carbohydrate Metabolism	METABOLIC
479371	2.3.1.-	Transferring groups other than amino-acyl groups.	\N	\N	\N	D-Arginine and D-ornithine metabolism	Metabolism of Other Amino Acids	METABOLIC
479371	2.3.1.-	Transferring groups other than amino-acyl groups.	\N	\N	\N	Histidine metabolism	Amino Acid Metabolism	METABOLIC
479371	2.3.1.-	Transferring groups other than amino-acyl groups.	\N	\N	\N	Lysine degradation	Amino Acid Metabolism	METABOLIC
479379	3.2.1.58	Glucan 1,3-beta-glucosidase.	Successive hydrolysis of beta-D-glucose units from the non-reducing ends of 1,3-beta-D-glucans, releasing alpha-glucose.	\N	\N	Starch and sucrose metabolism	Metabolism of Complex Carbohydrates	METABOLIC
479387	2.8.3.5	3-oxoacid CoA-transferase.	Succinyl-CoA + a 3-oxo acid = succinate + a 3-oxo-acyl-CoA.	\N	Infantile ketoacidosis; MIM:245050.	Valine, leucine and isoleucine degradation	Amino Acid Metabolism	METABOLIC
479387	2.8.3.5	3-oxoacid CoA-transferase.	Succinyl-CoA + a 3-oxo acid = succinate + a 3-oxo-acyl-CoA.	\N	Infantile ketoacidosis; MIM:245050.	Synthesis and degradation of ketone bodies	Lipid Metabolism	METABOLIC
479387	2.8.3.5	3-oxoacid CoA-transferase.	Succinyl-CoA + a 3-oxo acid = succinate + a 3-oxo-acyl-CoA.	\N	Infantile ketoacidosis; MIM:245050.	Butanoate metabolism	Carbohydrate Metabolism	METABOLIC
479455	2.4.1.-	Hexosyltransferases.	\N	\N	\N	O-Glycans biosynthesis	Metabolism of Complex Carbohydrates	METABOLIC
479455	2.4.1.-	Hexosyltransferases.	\N	\N	\N	Fructose and mannose metabolism	Carbohydrate Metabolism	METABOLIC
479455	2.4.1.-	Hexosyltransferases.	\N	\N	\N	Peptidoglycan biosynthesis	Metabolism of Complex Carbohydrates	METABOLIC
479455	2.4.1.-	Hexosyltransferases.	\N	\N	\N	Sphingoglycolipid metabolism	Metabolism of Complex Lipids	METABOLIC
479455	2.4.1.-	Hexosyltransferases.	\N	\N	\N	Blood group glycolipid biosynthesis - lact series	Metabolism of Complex Lipids	METABOLIC
479455	2.4.1.-	Hexosyltransferases.	\N	\N	\N	Blood group glycolipid biosynthesis - neolact series	Metabolism of Complex Lipids	METABOLIC
479455	2.4.1.-	Hexosyltransferases.	\N	\N	\N	Glycerolipid metabolism	Metabolism of Complex Lipids	METABOLIC
479455	2.4.1.-	Hexosyltransferases.	\N	\N	\N	Globoside metabolism	Metabolism of Complex Lipids	METABOLIC
479455	2.4.1.-	Hexosyltransferases.	\N	\N	\N	Chondroitin / heparan sulfate biosynthesis	Metabolism of Complex Carbohydrates	METABOLIC
479455	2.4.1.-	Hexosyltransferases.	\N	\N	\N	Keratan sulfate biosynthesis	Metabolism of Complex Carbohydrates	METABOLIC
479455	2.4.1.-	Hexosyltransferases.	\N	\N	\N	N-Glycans biosynthesis	Metabolism of Complex Carbohydrates	METABOLIC
479467	3.1.3.56	Inositol-1,4,5-trisphosphate 5-phosphatase.	D-myo-inositol 1,4,5-trisphosphate + H(2)O = D-myo-inositol 1,4-bisphosphate + phosphate.	\N	\N	Inositol phosphate metabolism	Metabolism of Complex Lipids	METABOLIC
479476	3.6.3.14	H(+)-transporting two-sector ATPase.	ATP + H(2)O + H(+)(In) = ADP + phosphate + H(+)(Out).	\N	\N	ATP synthesis	Energy Metabolism	METABOLIC
479476	3.6.3.14	H(+)-transporting two-sector ATPase.	ATP + H(2)O + H(+)(In) = ADP + phosphate + H(+)(Out).	\N	\N	Flagellar assembly	\N	\N
479476	3.6.3.14	H(+)-transporting two-sector ATPase.	ATP + H(2)O + H(+)(In) = ADP + phosphate + H(+)(Out).	\N	\N	Type III secretion system	SORTING AND DEGRADATION	REGULATORY
479520	4.2.1.20	Tryptophan synthase.	L-serine + 1-(indol-3-yl)glycerol 3-phosphate = L-tryptophan + glyceraldehyde 3-phosphate + H(2)O.	Pyridoxal-phosphate.	\N	Phenylalanine, tyrosine and tryptophan biosynthesis	Amino Acid Metabolism	METABOLIC
479582	5.3.4.1	Protein disulfide isomerase.	Rearrangement of both intrachain and interchain disulfide bonds in proteins to form the native structures.	\N	\N	\N	\N	\N
479650	1.97.1.4	Formate acetyltransferase activating enzyme.	S-adenosyl-L-methionine + dihydroflavodoxin + [formate acetyltransferase]-glycine = 5'-deoxyadenosine + methionine + flavodoxin + [formate acetyltransferase]-glycine-2-yl radical.	Iron-sulfur.	\N	\N	\N	\N
479654	2.7.1.78	Polynucleotide 5'-hydroxyl-kinase.	ATP + 5'-dephospho-DNA = ADP + 5'-phospho-DNA.	\N	\N	\N	\N	\N
479658	1.6.99.3	NADH dehydrogenase.	NADH + acceptor = NAD(+) + reduced acceptor.	Flavoprotein; Iron-sulfur.	\N	\N	\N	\N
479732	6.2.1.-	Acid--thiol ligases.	\N	\N	\N	Ethylbenzene degradation	Biodegradation of Xenobiotics	METABOLIC
479732	6.2.1.-	Acid--thiol ligases.	\N	\N	\N	Propanoate metabolism	Carbohydrate Metabolism	METABOLIC
479786	2.4.1.109	Dolichyl-phosphate-mannose--protein mannosyltransferase.	Dolichyl phosphate D-mannose + protein = dolichyl phosphate + O-D-mannosyl-protein.	\N	\N	\N	\N	\N
479790	3.4.19.12	Ubiquitinyl hydrolase 1.	Thiol-dependent hydrolysis of ester, thiolester, amide, peptide and isopeptide bonds formed by the C-terminal Gly of ubiquitin (a 76-residue protein attached to proteins as an intracellular targeting signal).	\N	\N	\N	\N	\N
479823	1.-.-.-	Oxidoreductases.	\N	\N	\N	\N	\N	\N
479893	2.8.1.-	Sulfurtransferases.	\N	\N	\N	\N	\N	\N
479911	3.7.1.5	Acylpyruvate hydrolase.	A 3-acylpyruvate + H(2)O = a fatty acid anion + pyruvate.	\N	\N	Tyrosine metabolism	Amino Acid Metabolism	METABOLIC
480078	2.7.8.5	CDP-diacylglycerol--glycerol-3-phosphate 3-phosphatidyltransferase.	CDP-diacylglycerol + glycerol 3-phosphate = CMP + 3-(3-phosphatidyl)- glycerol 1-phosphate.	\N	\N	Glycerolipid metabolism	Metabolism of Complex Lipids	METABOLIC
480087	2.7.1.24	Dephospho-CoA kinase.	ATP + dephospho-CoA = ADP + CoA.	\N	\N	Pantothenate and CoA biosynthesis	Metabolism of Cofactors and Vitamins	METABOLIC
480098	1.2.4.1	Pyruvate dehydrogenase (lipoamide).	Pyruvate + lipoamide = S-acetyldihydrolipoamide + CO(2).	Thiamine pyrophosphate.	Ataxia with lactic acidosis I; MIM:208800.	Valine, leucine and isoleucine biosynthesis	Amino Acid Metabolism	METABOLIC
480098	1.2.4.1	Pyruvate dehydrogenase (lipoamide).	Pyruvate + lipoamide = S-acetyldihydrolipoamide + CO(2).	Thiamine pyrophosphate.	Ataxia with lactic acidosis I; MIM:208800.	Butanoate metabolism	Carbohydrate Metabolism	METABOLIC
480098	1.2.4.1	Pyruvate dehydrogenase (lipoamide).	Pyruvate + lipoamide = S-acetyldihydrolipoamide + CO(2).	Thiamine pyrophosphate.	Ataxia with lactic acidosis I; MIM:208800.	Pyruvate metabolism	Carbohydrate Metabolism	METABOLIC
480098	1.2.4.1	Pyruvate dehydrogenase (lipoamide).	Pyruvate + lipoamide = S-acetyldihydrolipoamide + CO(2).	Thiamine pyrophosphate.	Ataxia with lactic acidosis I; MIM:208800.	Glycolysis / Gluconeogenesis	Carbohydrate Metabolism	METABOLIC
480172	2.7.7.48	RNA-directed RNA polymerase.	N nucleoside triphosphate = N diphosphate + {RNA}(N).	\N	\N	Purine metabolism	Nucleotide Metabolism	METABOLIC
480234	6.3.2.19	Ubiquitin--protein ligase.	ATP + ubiquitin + protein lysine = AMP + diphosphate + protein N-ubiquityllysine.	\N	\N	\N	\N	\N
480258	2.7.7.48	RNA-directed RNA polymerase.	N nucleoside triphosphate = N diphosphate + {RNA}(N).	\N	\N	Purine metabolism	Nucleotide Metabolism	METABOLIC
480557	3.5.3.1	Arginase.	L-arginine + H(2)O = L-ornithine + urea.	Manganese.	Argininemia; MIM:207800.	Urea cycle and metabolism of amino groups	Amino Acid Metabolism	METABOLIC
480557	3.5.3.1	Arginase.	L-arginine + H(2)O = L-ornithine + urea.	Manganese.	Argininemia; MIM:207800.	Arginine and proline metabolism	Amino Acid Metabolism	METABOLIC
480568	3.1.1.8	Cholinesterase.	An acylcholine + H(2)O = choline + a carboxylic acid anion.	\N	Drug induced (postanesthetic) apnea; MIM:177400.	\N	\N	\N
480582	3.4.23.25	Saccharopepsin.	Hydrolysis of proteins with broad specificity for peptide bonds. Cleaves -Leu-Leu-|-Val-Tyr- bond in a synthetic substrate. Does not act on esters of Tyr or Arg.	\N	\N	\N	\N	\N
480617	3.1.2.4	3-hydroxyisobutyryl-CoA hydrolase.	3-hydroxy-2-methylpropanoyl-CoA + H(2)O = CoA + 3-hydroxy-2- methylpropanoate.	\N	\N	Valine, leucine and isoleucine degradation	Amino Acid Metabolism	METABOLIC
480617	3.1.2.4	3-hydroxyisobutyryl-CoA hydrolase.	3-hydroxy-2-methylpropanoyl-CoA + H(2)O = CoA + 3-hydroxy-2- methylpropanoate.	\N	\N	Propanoate metabolism	Carbohydrate Metabolism	METABOLIC
480617	3.1.2.4	3-hydroxyisobutyryl-CoA hydrolase.	3-hydroxy-2-methylpropanoyl-CoA + H(2)O = CoA + 3-hydroxy-2- methylpropanoate.	\N	\N	beta-Alanine metabolism	Metabolism of Other Amino Acids	METABOLIC
480688	1.14.13.7	Phenol 2-monooxygenase.	Phenol + NADPH + O(2) = catechol + NADP(+) + H(2)O.	FAD.	\N	gamma-Hexachlorocyclohexane degradation	Biodegradation of Xenobiotics	METABOLIC
480688	1.14.13.7	Phenol 2-monooxygenase.	Phenol + NADPH + O(2) = catechol + NADP(+) + H(2)O.	FAD.	\N	Toluene and xylene degradation	Biodegradation of Xenobiotics	METABOLIC
480688	1.14.13.7	Phenol 2-monooxygenase.	Phenol + NADPH + O(2) = catechol + NADP(+) + H(2)O.	FAD.	\N	Nitorobenzene degradation	Biodegradation of Xenobiotics	METABOLIC
480729	1.14.13.7	Phenol 2-monooxygenase.	Phenol + NADPH + O(2) = catechol + NADP(+) + H(2)O.	FAD.	\N	gamma-Hexachlorocyclohexane degradation	Biodegradation of Xenobiotics	METABOLIC
480729	1.14.13.7	Phenol 2-monooxygenase.	Phenol + NADPH + O(2) = catechol + NADP(+) + H(2)O.	FAD.	\N	Toluene and xylene degradation	Biodegradation of Xenobiotics	METABOLIC
480729	1.14.13.7	Phenol 2-monooxygenase.	Phenol + NADPH + O(2) = catechol + NADP(+) + H(2)O.	FAD.	\N	Nitorobenzene degradation	Biodegradation of Xenobiotics	METABOLIC
480732	1.14.13.7	Phenol 2-monooxygenase.	Phenol + NADPH + O(2) = catechol + NADP(+) + H(2)O.	FAD.	\N	gamma-Hexachlorocyclohexane degradation	Biodegradation of Xenobiotics	METABOLIC
480732	1.14.13.7	Phenol 2-monooxygenase.	Phenol + NADPH + O(2) = catechol + NADP(+) + H(2)O.	FAD.	\N	Toluene and xylene degradation	Biodegradation of Xenobiotics	METABOLIC
480732	1.14.13.7	Phenol 2-monooxygenase.	Phenol + NADPH + O(2) = catechol + NADP(+) + H(2)O.	FAD.	\N	Nitorobenzene degradation	Biodegradation of Xenobiotics	METABOLIC
480764	3.6.3.44	Xenobiotic-transporting ATPase.	ATP + H(2)O + xenobiotic(In) = ADP + phosphate + xenobiotic(Out).	\N	\N	\N	\N	\N
480768	3.6.3.44	Xenobiotic-transporting ATPase.	ATP + H(2)O + xenobiotic(In) = ADP + phosphate + xenobiotic(Out).	\N	\N	\N	\N	\N
480777	3.6.3.44	Xenobiotic-transporting ATPase.	ATP + H(2)O + xenobiotic(In) = ADP + phosphate + xenobiotic(Out).	\N	\N	\N	\N	\N
480796	2.6.1.7	Kynurenine--oxoglutarate aminotransferase.	L-kynurenine + 2-oxoglutarate = 4-(2-aminophenyl)-2,4-dioxobutanoate + L-glutamate.	Pyridoxal-phosphate.	\N	Tryptophan metabolism	Amino Acid Metabolism	METABOLIC
480867	3.5.99.6	Glucosamine-6-phosphate deaminase.	D-glucosamine 6-phosphate + H(2)O = D-fructose 6-phosphate + NH(3).	\N	\N	Aminosugars metabolism	Metabolism of Complex Carbohydrates	METABOLIC
480917	3.2.1.25	Beta-mannosidase.	Hydrolysis of terminal, non-reducing beta-D-mannose residues in beta-D-mannosides.	\N	\N	N-Glycan degradation	Metabolism of Complex Carbohydrates	METABOLIC
480927	1.97.1.4	Formate acetyltransferase activating enzyme.	S-adenosyl-L-methionine + dihydroflavodoxin + [formate acetyltransferase]-glycine = 5'-deoxyadenosine + methionine + flavodoxin + [formate acetyltransferase]-glycine-2-yl radical.	Iron-sulfur.	\N	\N	\N	\N
480942	4.4.1.5	Lactoylglutathione lyase.	(R)-S-lactoylglutathione = glutathione + methylglyoxal.	\N	\N	Pyruvate metabolism	Carbohydrate Metabolism	METABOLIC
480969	3.4.-.-	Acting on peptide bonds (peptide hydrolases).	\N	\N	\N	Biotin metabolism	Metabolism of Cofactors and Vitamins	METABOLIC
480969	3.4.-.-	Acting on peptide bonds (peptide hydrolases).	\N	\N	\N	Lysine degradation	Amino Acid Metabolism	METABOLIC
481010	1.1.1.1	Alcohol dehydrogenase.	An alcohol + NAD(+) = an aldehyde or ketone + NADH.	Zinc or Iron.	\N	Bile acid biosynthesis	Lipid Metabolism	METABOLIC
481010	1.1.1.1	Alcohol dehydrogenase.	An alcohol + NAD(+) = an aldehyde or ketone + NADH.	Zinc or Iron.	\N	Tyrosine metabolism	Amino Acid Metabolism	METABOLIC
481010	1.1.1.1	Alcohol dehydrogenase.	An alcohol + NAD(+) = an aldehyde or ketone + NADH.	Zinc or Iron.	\N	Glycerolipid metabolism	Metabolism of Complex Lipids	METABOLIC
481010	1.1.1.1	Alcohol dehydrogenase.	An alcohol + NAD(+) = an aldehyde or ketone + NADH.	Zinc or Iron.	\N	Glycolysis / Gluconeogenesis	Carbohydrate Metabolism	METABOLIC
481010	1.1.1.1	Alcohol dehydrogenase.	An alcohol + NAD(+) = an aldehyde or ketone + NADH.	Zinc or Iron.	\N	Fatty acid metabolism	Lipid Metabolism	METABOLIC
481042	2.3.1.7	Carnitine O-acetyltransferase.	Acetyl-CoA + carnitine = CoA + O-acetylcarnitine.	\N	\N	Alanine and aspartate metabolism	Amino Acid Metabolism	METABOLIC
481109	6.1.1.6	Lysine--tRNA ligase.	ATP + L-lysine + tRNA(Lys) = AMP + diphosphate + L-lysyl-tRNA(Lys).	\N	\N	Lysine biosynthesis	Amino Acid Metabolism	METABOLIC
481109	6.1.1.6	Lysine--tRNA ligase.	ATP + L-lysine + tRNA(Lys) = AMP + diphosphate + L-lysyl-tRNA(Lys).	\N	\N	Aminoacyl-tRNA biosynthesis	TRANSLATION	REGULATORY
481151	6.3.5.3	Phosphoribosylformylglycinamidine synthase.	ATP + 5'-phosphoribosylformylglycinamide + L-glutamine + H(2)O = ADP + phosphate + 5'-phosphoribosylformylglycinamidine + L-glutamate.	\N	\N	Purine metabolism	Nucleotide Metabolism	METABOLIC
481479	3.1.3.16	Serine/threonine specific protein phosphatase.	A phosphoprotein + H(2)O = a protein + phosphate.	\N	\N	\N	\N	\N
481510	3.6.1.22	NAD+ pyrophosphatase.	NAD(+) + H(2)O = AMP + NMN.	\N	\N	Nicotinate and nicotinamide metabolism	Metabolism of Cofactors and Vitamins	METABOLIC
481597	6.3.2.19	Ubiquitin--protein ligase.	ATP + ubiquitin + protein lysine = AMP + diphosphate + protein N-ubiquityllysine.	\N	\N	\N	\N	\N
481719	4.1.1.33	Diphosphomevalonate decarboxylase.	ATP + (R)-5-diphosphomevalonate = ADP + phosphate + isopentenyl diphosphate + CO(2).	\N	\N	Sterol biosynthesis	Lipid Metabolism	METABOLIC
481728	1.11.1.5	Cytochrome-c peroxidase.	2 ferrocytochrome c + H(2)O(2) = 2 ferricytochrome c + 2 H(2)O.	Heme.	\N	\N	\N	\N
481735	6.3.2.19	Ubiquitin--protein ligase.	ATP + ubiquitin + protein lysine = AMP + diphosphate + protein N-ubiquityllysine.	\N	\N	\N	\N	\N
481744	4.1.2.27	Sphinganine-1-phosphate aldolase.	Sphinganine 1-phosphate = phosphoethanolamine + palmitaldehyde.	Pyridoxal-phosphate.	\N	Sphingoglycolipid metabolism	Metabolism of Complex Lipids	METABOLIC
481774	3.1.26.5	Ribonuclease P.	Endonucleolytic cleavage of RNA, removing 5'-extra-nucleotide from tRNA precursor.	\N	\N	\N	\N	\N
481853	5.99.1.2	DNA topoisomerase.	ATP-independent breakage of single-stranded DNA, followed by passage and rejoining.	\N	\N	\N	\N	\N
481890	2.7.7.7	DNA-directed DNA polymerase.	N deoxynucleoside triphosphate = N diphosphate + {DNA}(N).	\N	\N	Purine metabolism	Nucleotide Metabolism	METABOLIC
481890	2.7.7.7	DNA-directed DNA polymerase.	N deoxynucleoside triphosphate = N diphosphate + {DNA}(N).	\N	\N	DNA polymerase	REPLICATION AND REPAIR	REGULATORY
481890	2.7.7.7	DNA-directed DNA polymerase.	N deoxynucleoside triphosphate = N diphosphate + {DNA}(N).	\N	\N	Pyrimidine metabolism	Nucleotide Metabolism	METABOLIC
482189	1.2.1.9	Glyceraldehyde-3-phosphate dehydrogenase (NADP+).	D-glyceraldehyde 3-phosphate + NADP(+) + H(2)O = 3-phospho-D-glycerate + NADPH.	\N	\N	\N	\N	\N
482224	3.6.1.17	Bis(5'-nucleosyl)-tetraphosphatase (asymmetrical).	P(1),P(4)-bis(5'-guanosyl)tetraphosphate + H(2)O = GTP + GMP.	\N	\N	Pyrimidine metabolism	Nucleotide Metabolism	METABOLIC
482224	3.6.1.17	Bis(5'-nucleosyl)-tetraphosphatase (asymmetrical).	P(1),P(4)-bis(5'-guanosyl)tetraphosphate + H(2)O = GTP + GMP.	\N	\N	Purine metabolism	Nucleotide Metabolism	METABOLIC
482235	5.2.1.8	Peptidylprolyl isomerase.	Peptidylproline (omega=180) = peptidylproline (omega=0).	\N	\N	\N	\N	\N
482471	6.3.2.19	Ubiquitin--protein ligase.	ATP + ubiquitin + protein lysine = AMP + diphosphate + protein N-ubiquityllysine.	\N	\N	\N	\N	\N
482570	2.4.1.141	N-acetylglucosaminyldiphosphodolichol N-acetylglucosaminyltransferase.	UDP-N-acetyl-D-glucosamine + N-acetyl-D-glucosaminyl-diphosphodolichol = UDP + N,N''-diacetylchitobiosyldiphosphodolichol.	\N	\N	N-Glycans biosynthesis	Metabolism of Complex Carbohydrates	METABOLIC
482617	2.1.1.43	Histone-lysine N-methyltransferase.	S-adenosyl-L-methionine + histone L-lysine = S-adenosyl-L-homocysteine + histone N6-methyl-L-lysine.	\N	\N	Lysine degradation	Amino Acid Metabolism	METABOLIC
482652	4.1.1.50	Adenosylmethionine decarboxylase.	S-adenosyl-L-methionine = (5-deoxy-5-adenosyl)(3-aminopropyl) methylsulfonium salt + CO(2).	Pyruvate.	\N	Arginine and proline metabolism	Amino Acid Metabolism	METABOLIC
482770	1.2.1.12	Glyceraldehyde 3-phosphate dehydrogenase (phosphorylating).	D-glyceraldehyde 3-phosphate + phosphate + NAD(+) = 3-phospho-D- glyceroyl phosphate + NADH.	\N	\N	Glycolysis / Gluconeogenesis	Carbohydrate Metabolism	METABOLIC
482770	1.2.1.12	Glyceraldehyde 3-phosphate dehydrogenase (phosphorylating).	D-glyceraldehyde 3-phosphate + phosphate + NAD(+) = 3-phospho-D- glyceroyl phosphate + NADH.	\N	\N	D-Arginine and D-ornithine metabolism	Metabolism of Other Amino Acids	METABOLIC
482787	3.1.1.45	Carboxymethylenebutenolidase.	4-carboxymethylenebut-2-en-4-olide + H(2)O = 4 oxohex-2-enedioate.	\N	\N	1,4-Dichlorobenzene degradation	Biodegradation of Xenobiotics	METABOLIC
482819	2.7.1.67	1-phosphatidylinositol 4-kinase.	ATP + 1-phosphatidyl-1D-myo-inositol = ADP + 1-phosphatidyl-1D-myo- inositol 4-phosphate.	\N	\N	Inositol phosphate metabolism	Metabolism of Complex Lipids	METABOLIC
482826	1.13.11.18	Sulfur dioxygenase.	Sulfur + O(2) + H(2)O = sulfite.	Iron.	\N	Sulfur metabolism	Energy Metabolism	METABOLIC
482843	3.2.2.21	DNA-3-methyladenine glycosylase II.	Hydrolysis of alkylated DNA, releasing 3-methyladenine, 3-methylguanine, 7-methylguanine, and 7-methyladenine.	\N	\N	\N	\N	\N
482866	3.1.3.16	Serine/threonine specific protein phosphatase.	A phosphoprotein + H(2)O = a protein + phosphate.	\N	\N	\N	\N	\N
482904	3.4.23.-	Aspartic endopeptidases.	\N	\N	\N	\N	\N	\N
482973	3.4.22.-	Cysteine endopeptidases.	\N	\N	\N	\N	\N	\N
482999	2.7.7.53	ATP adenylyltransferase.	ADP + ATP = phosphate + P(1),P(4)-bis(5'-adenosyl)tetraphosphate.	\N	\N	Purine metabolism	Nucleotide Metabolism	METABOLIC
483031	3.1.26.4	Ribonuclease H.	Endonucleolytic cleavage to 5'-phosphomonoester.	\N	\N	\N	\N	\N
483069	2.6.1.19	4-aminobutyrate aminotransferase.	4-aminobutanoate + 2-oxoglutarate = succinate semialdehyde + L-glutamate.	\N	GABA-transaminase deficiency; MIM:137150.	Propanoate metabolism	Carbohydrate Metabolism	METABOLIC
483069	2.6.1.19	4-aminobutyrate aminotransferase.	4-aminobutanoate + 2-oxoglutarate = succinate semialdehyde + L-glutamate.	\N	GABA-transaminase deficiency; MIM:137150.	Alanine and aspartate metabolism	Amino Acid Metabolism	METABOLIC
483069	2.6.1.19	4-aminobutyrate aminotransferase.	4-aminobutanoate + 2-oxoglutarate = succinate semialdehyde + L-glutamate.	\N	GABA-transaminase deficiency; MIM:137150.	beta-Alanine metabolism	Metabolism of Other Amino Acids	METABOLIC
483069	2.6.1.19	4-aminobutyrate aminotransferase.	4-aminobutanoate + 2-oxoglutarate = succinate semialdehyde + L-glutamate.	\N	GABA-transaminase deficiency; MIM:137150.	Glutamate metabolism	Amino Acid Metabolism	METABOLIC
483069	2.6.1.19	4-aminobutyrate aminotransferase.	4-aminobutanoate + 2-oxoglutarate = succinate semialdehyde + L-glutamate.	\N	GABA-transaminase deficiency; MIM:137150.	Butanoate metabolism	Carbohydrate Metabolism	METABOLIC
483184	2.7.7.4	Sulfate adenylyltransferase.	ATP + sulfate = diphosphate + adenylylsulfate.	\N	\N	Purine metabolism	Nucleotide Metabolism	METABOLIC
483184	2.7.7.4	Sulfate adenylyltransferase.	ATP + sulfate = diphosphate + adenylylsulfate.	\N	\N	Selenoamino acid metabolism	Metabolism of Other Amino Acids	METABOLIC
483184	2.7.7.4	Sulfate adenylyltransferase.	ATP + sulfate = diphosphate + adenylylsulfate.	\N	\N	Sulfur metabolism	Energy Metabolism	METABOLIC
483197	1.6.5.5	NADPH:quinone reductase.	NADPH + quinone = NADP(+) + semiquinone.	Zinc.	\N	\N	\N	\N
483233	2.3.2.5	Glutaminyl-peptide cyclotransferase.	L-glutaminyl-peptide = 5-oxoprolyl-peptide + NH(3).	\N	\N	\N	\N	\N
483307	4.2.1.79	2-methylcitrate dehydratase.	2-hydroxybutane-1,2,3-tricarboxylate = (Z)-but-2-ene-1,2,3-tricarboxylate + H(2)O.	\N	\N	Lysine biosynthesis	Amino Acid Metabolism	METABOLIC
483334	3.4.23.5	Cathepsin D.	Specificity similar to, but narrower than, that of pepsin A. Does not cleave the 4-Gln-|-His-5 bond in B chain of insulin.	\N	\N	\N	\N	\N
483370	3.2.1.4	Cellulase.	Endohydrolysis of 1,4-beta-D-glucosidic linkages in cellulose.	\N	\N	Starch and sucrose metabolism	Metabolism of Complex Carbohydrates	METABOLIC
483393	3.2.1.14	Chitinase.	Hydrolysis of the 1,4-beta-linkages of N-acetyl-D-glucosamine polymers of chitin.	\N	\N	Aminosugars metabolism	Metabolism of Complex Carbohydrates	METABOLIC
483402	1.1.1.41	Isocitrate dehydrogenase (NAD+).	Isocitrate + NAD(+) = 2-oxoglutarate + CO(2) + NADH.	\N	\N	Citrate cycle (TCA cycle)	Carbohydrate Metabolism	METABOLIC
483440	4.99.1.1	Ferrochelatase.	Protoporphyrin + Fe(2+) = protoheme + 2 H(+).	\N	Protoporphyria; MIM:177000.	Porphyrin and chlorophyll metabolism	Metabolism of Cofactors and Vitamins	METABOLIC
483664	2.4.2.30	NAD(+) ADP-ribosyltransferase.	NAD(+) + {ADP-D-ribosyl}(N)-acceptor = nicotinamide + {ADP-D-ribosyl}(N+1)-acceptor.	\N	\N	\N	\N	\N
483739	1.1.1.-	With NAD(+) or NADP(+) as acceptor.	\N	\N	\N	Bile acid biosynthesis	Lipid Metabolism	METABOLIC
483739	1.1.1.-	With NAD(+) or NADP(+) as acceptor.	\N	\N	\N	Vitamin B6 metabolism	Metabolism of Cofactors and Vitamins	METABOLIC
483739	1.1.1.-	With NAD(+) or NADP(+) as acceptor.	\N	\N	\N	Glycine, serine and threonine metabolism	Amino Acid Metabolism	METABOLIC
483739	1.1.1.-	With NAD(+) or NADP(+) as acceptor.	\N	\N	\N	Butanoate metabolism	Carbohydrate Metabolism	METABOLIC
483739	1.1.1.-	With NAD(+) or NADP(+) as acceptor.	\N	\N	\N	Fructose and mannose metabolism	Carbohydrate Metabolism	METABOLIC
483739	1.1.1.-	With NAD(+) or NADP(+) as acceptor.	\N	\N	\N	Galactose metabolism	Carbohydrate Metabolism	METABOLIC
483739	1.1.1.-	With NAD(+) or NADP(+) as acceptor.	\N	\N	\N	Lysine degradation	Amino Acid Metabolism	METABOLIC
483739	1.1.1.-	With NAD(+) or NADP(+) as acceptor.	\N	\N	\N	Nucleotide sugars metabolism	Nucleotide Metabolism	METABOLIC
483739	1.1.1.-	With NAD(+) or NADP(+) as acceptor.	\N	\N	\N	Ascorbate and aldarate metabolism	Carbohydrate Metabolism	METABOLIC
483739	1.1.1.-	With NAD(+) or NADP(+) as acceptor.	\N	\N	\N	Tetrachloroethene degradation	Biodegradation of Xenobiotics	METABOLIC
483739	1.1.1.-	With NAD(+) or NADP(+) as acceptor.	\N	\N	\N	Benzoate degradation via CoA ligation	Biodegradation of Xenobiotics	METABOLIC
483739	1.1.1.-	With NAD(+) or NADP(+) as acceptor.	\N	\N	\N	Glycerolipid metabolism	Metabolism of Complex Lipids	METABOLIC
483843	6.1.1.5	Isoleucine--tRNA ligase.	ATP + L-isoleucine + tRNA(Ile) = AMP + diphosphate + L-isoleucyl- tRNA(Ile).	\N	\N	Valine, leucine and isoleucine biosynthesis	Amino Acid Metabolism	METABOLIC
483843	6.1.1.5	Isoleucine--tRNA ligase.	ATP + L-isoleucine + tRNA(Ile) = AMP + diphosphate + L-isoleucyl- tRNA(Ile).	\N	\N	Aminoacyl-tRNA biosynthesis	TRANSLATION	REGULATORY
483852	4.2.1.24	Porphobilinogen synthase.	2 5-aminolevulinate = porphobilinogen + 2 H(2)O.	Zinc.	Susceptibility to lead poisoning; MIM:125270. Acute hepatic porphyria; MIM:125270.	Porphyrin and chlorophyll metabolism	Metabolism of Cofactors and Vitamins	METABOLIC
483856	1.14.13.1	Salicylate 1-monooxygenase.	Salicylate + NADH + O(2) = catechol + NAD(+) + H(2)O + CO(2).	FAD.	\N	Fluorene degradation	Biodegradation of Xenobiotics	METABOLIC
483856	1.14.13.1	Salicylate 1-monooxygenase.	Salicylate + NADH + O(2) = catechol + NAD(+) + H(2)O + CO(2).	FAD.	\N	Nitorobenzene degradation	Biodegradation of Xenobiotics	METABOLIC
483864	1.1.1.173	L-rhamnose 1-dehydrogenase.	L-rhamnofuranose + NAD(+) = L-rhamno-1,4-lactone + NADH.	\N	\N	Fructose and mannose metabolism	Carbohydrate Metabolism	METABOLIC
483869	2.7.7.9	UTP--glucose-1-phosphate uridylyltransferase.	UTP + alpha-D-glucose 1-phosphate = diphosphate + UDP-glucose.	\N	\N	Pentose and glucuronate interconversions	Carbohydrate Metabolism	METABOLIC
483869	2.7.7.9	UTP--glucose-1-phosphate uridylyltransferase.	UTP + alpha-D-glucose 1-phosphate = diphosphate + UDP-glucose.	\N	\N	Galactose metabolism	Carbohydrate Metabolism	METABOLIC
483869	2.7.7.9	UTP--glucose-1-phosphate uridylyltransferase.	UTP + alpha-D-glucose 1-phosphate = diphosphate + UDP-glucose.	\N	\N	Nucleotide sugars metabolism	Nucleotide Metabolism	METABOLIC
483869	2.7.7.9	UTP--glucose-1-phosphate uridylyltransferase.	UTP + alpha-D-glucose 1-phosphate = diphosphate + UDP-glucose.	\N	\N	Starch and sucrose metabolism	Metabolism of Complex Carbohydrates	METABOLIC
483872	2.1.1.43	Histone-lysine N-methyltransferase.	S-adenosyl-L-methionine + histone L-lysine = S-adenosyl-L-homocysteine + histone N6-methyl-L-lysine.	\N	\N	Lysine degradation	Amino Acid Metabolism	METABOLIC
483918	1.1.1.65	Pyridoxine 4-dehydrogenase.	Pyridoxine + NADP(+) = pyridoxal + NADPH.	\N	\N	Vitamin B6 metabolism	Metabolism of Cofactors and Vitamins	METABOLIC
483934	3.2.1.39	Glucan endo-1,3-beta-D-glucosidase.	Hydrolysis of 1,3-beta-D-glucosidic linkages in 1,3-beta-D-glucans.	\N	\N	Starch and sucrose metabolism	Metabolism of Complex Carbohydrates	METABOLIC
483987	6.3.5.5	Carbamoyl-phosphate synthase (glutamine-hydrolysing).	2 ATP + L-glutamine + CO(2) + H(2)O = 2 ADP + phosphate + glutamate + carbamoyl phosphate.	\N	\N	Pyrimidine metabolism	Nucleotide Metabolism	METABOLIC
483987	6.3.5.5	Carbamoyl-phosphate synthase (glutamine-hydrolysing).	2 ATP + L-glutamine + CO(2) + H(2)O = 2 ADP + phosphate + glutamate + carbamoyl phosphate.	\N	\N	Glutamate metabolism	Amino Acid Metabolism	METABOLIC
484161	3.4.19.5	Beta-aspartyl-peptidase.	Cleavage of a beta-linked aspartic residue from the N-terminus of a polypeptide.	\N	\N	\N	\N	\N
484221	1.1.1.21	Aldehyde reductase.	Alditol + NAD(P)(+) = aldose + NAD(P)H.	\N	\N	Galactose metabolism	Carbohydrate Metabolism	METABOLIC
484221	1.1.1.21	Aldehyde reductase.	Alditol + NAD(P)(+) = aldose + NAD(P)H.	\N	\N	Pyruvate metabolism	Carbohydrate Metabolism	METABOLIC
484221	1.1.1.21	Aldehyde reductase.	Alditol + NAD(P)(+) = aldose + NAD(P)H.	\N	\N	Glycerolipid metabolism	Metabolism of Complex Lipids	METABOLIC
484221	1.1.1.21	Aldehyde reductase.	Alditol + NAD(P)(+) = aldose + NAD(P)H.	\N	\N	Pentose and glucuronate interconversions	Carbohydrate Metabolism	METABOLIC
[truncated: 1,785 more rows]

## Sheet: interpro
#proteinId	iprId	iprDesc	domainDb	domainId	domainDesc	numHits	domainStarts	domainEnds	score
175	IPR001138	Zn(2)-C6 fungal-type DNA-binding domain	HMMPfam	PF00172	Fungal Zn(2)-Cys(6) binuclear cluster domain	1	200	238	7.4E-10
175	IPR001138	Zn(2)-C6 fungal-type DNA-binding domain	ProSitePatterns	PS00463	Zn(2)-C6 fungal-type DNA-binding domain signature.	1	201	229	-
175	IPR001138	Zn(2)-C6 fungal-type DNA-binding domain	ProSiteProfiles	PS50048	Zn(2)-C6 fungal-type DNA-binding domain profile.	1	201	231	11.052
175	IPR001138	Zn(2)-C6 fungal-type DNA-binding domain	SMART	SM00066	GAL4-like Zn(II)2Cys6 (or C6 zinc) binuclear cluster DNA-binding domain	1	196	240	2.1E-10
175	IPR001138	Zn(2)-C6 fungal-type DNA-binding domain	SUPERFAMILY	SSF57701	\N	1	192	240	2.22E-11
263	IPR001461	Aspartic peptidase	HMMPfam	PF00026	Eukaryotic aspartyl protease	1	111	419	4.6E-84
263	IPR001461	Aspartic peptidase	PRINTS	PR00792	Pepsin (A1) aspartic protease family signature	4	115,256,303,394,	135,269,314,409,	7.9E-24,7.9E-24,7.9E-24,7.9E-24
263	IPR001969	Aspartic peptidase, active site	ProSitePatterns	PS00141	Eukaryotic and viral aspartyl proteases active site.	2	124,303,	135,314,	-,-
263	IPR021109	Aspartic peptidase domain	SUPERFAMILY	SSF50630	\N	1	83	419	8.02E-91
588	IPR002016	Haem peroxidase, plant/fungal/bacterial	HMMPfam	PF00141	Peroxidase	1	14	244	7.9E-25
588	IPR024589	Fungal ligninase, C-terminal	HMMPfam	PF11895	Domain of unknown function (DUF3415)	1	250	328	2.4E-33
588	IPR002016	Haem peroxidase, plant/fungal/bacterial	PRINTS	PR00458	Haem peroxidase superfamily signature	5	28,93,112,157,182,	42,110,124,172,197,	5.1E-14,5.1E-14,5.1E-14,5.1E-14,5.1E-14
588	IPR001621	Fungal ligninase	PRINTS	PR00462	Fungal lignin peroxidase family signature	13	3,23,50,70,93,111,125,153,176,199,220,254,302,	21,43,69,92,110,124,152,175,198,219,245,279,321,	3.2E-139,3.2E-139,3.2E-139,3.2E-139,3.2E-139,3.2E-139,3.2E-139,3.2E-139,3.2E-139,3.2E-139,3.2E-139,3.2E-139,3.2E-139
588	IPR019794	Peroxidase, active site	ProSitePatterns	PS00436	Peroxidases active site signature.	1	28	39	-
588	IPR002016	Haem peroxidase, plant/fungal/bacterial	ProSiteProfiles	PS50873	Plant heme peroxidase family profile.	1	32	308	11.819
588	IPR010255	Haem peroxidase	SUPERFAMILY	SSF48113	\N	1	5	327	4.13E-100
610	IPR011009	Protein kinase-like domain	SUPERFAMILY	SSF56112	\N	1	6	106	2.16E-8
749	IPR002110	Ankyrin repeat	HMMPfam	PF00023	Ankyrin repeat	1	213	243	0.016
749	IPR001849	Pleckstrin homology domain	HMMPfam	PF00169	PH domain	1	285	385	4.1E-10
749	IPR000648	Oxysterol-binding protein	HMMPfam	PF01237	Oxysterol-binding protein	1	764	1149	1.5E-115
749	IPR020683	Ankyrin repeat-containing domain	HMMPfam	PF12796	Ankyrin repeats (3 copies)	1	68	140	5.8E-10
749	IPR018494	Oxysterol-binding protein, conserved site	ProSitePatterns	PS01013	Oxysterol-binding protein family signature.	1	863	874	-
749	IPR001849	Pleckstrin homology domain	ProSiteProfiles	PS50003	PH domain profile.	1	283	386	12.961
749	IPR002110	Ankyrin repeat	ProSiteProfiles	PS50088	Ankyrin repeat profile.	2	109,212,	142,244,	9.618,11.461
749	IPR020683	Ankyrin repeat-containing domain	ProSiteProfiles	PS50297	Ankyrin repeat region circular profile.	1	73	253	17.157
749	IPR009056	Cytochrome c-like domain	ProSiteProfiles	PS51007	Cytochrome c family profile.	1	69	183	7.314
749	IPR001849	Pleckstrin homology domain	SMART	SM00233	Pleckstrin homology domain.	1	284	388	4.0E-13
749	IPR002110	Ankyrin repeat	SMART	SM00248	ankyrin repeats	3	73,109,212,	103,139,241,	0.39,60.0,0.14
749	\N	\N	SUPERFAMILY	SSF144000	\N	1	758	1174	1.31E-108
749	IPR020683	Ankyrin repeat-containing domain	SUPERFAMILY	SSF48403	\N	2	73,206,	174,253,	3.52E-19,3.52E-19
749	\N	\N	SUPERFAMILY	SSF50729	\N	1	278	401	1.4E-18
1443	IPR009009	RlpA-like double-psi beta-barrel domain	HMMPfam	PF03330	Rare lipoprotein A (RlpA)-like double-psi beta-barrel	1	66	132	2.2E-9
1443	IPR009009	RlpA-like double-psi beta-barrel domain	SUPERFAMILY	SSF50685	\N	1	35	134	3.49E-27
1559	IPR003439	ABC transporter-like	HMMPfam	PF00005	ABC transporter	1	444	636	1.9E-25
1559	IPR017871	ABC transporter, conserved site	ProSitePatterns	PS00211	ABC transporters family signature.	1	602	616	-
1559	IPR003439	ABC transporter-like	ProSiteProfiles	PS50893	ATP-binding cassette, ABC transporter-type domain profile.	1	427	707	20.255
1559	IPR003593	AAA+ ATPase domain	SMART	SM00382	ATPases associated with a variety of cellular activities	1	453	684	7.8E-15
1559	IPR027417	P-loop containing nucleoside triphosphate hydrolase	SUPERFAMILY	SSF52540	\N	2	419,577,	519,708,	3.19E-52,3.19E-52
1956	IPR001303	Class II aldolase/adducin N-terminal	HMMPfam	PF00596	Class II Aldolase and Adducin N-terminal domain	1	51	235	2.1E-42
1956	IPR001303	Class II aldolase/adducin N-terminal	SMART	SM01007	Class II Aldolase and Adducin N-terminal domain	1	50	235	9.1E-47
1956	IPR001303	Class II aldolase/adducin N-terminal	SUPERFAMILY	SSF53639	\N	1	44	265	3.34E-60
2127	IPR001128	Cytochrome P450	HMMPfam	PF00067	Cytochrome P450	1	103	547	9.1E-72
2127	IPR001128	Cytochrome P450	PRINTS	PR00385	P450 superfamily signature	4	361,414,499,508,	378,425,508,519,	8.1E-14,8.1E-14,8.1E-14,8.1E-14
2127	IPR002401	Cytochrome P450, E-class, group I	PRINTS	PR00463	E-class P450 group I signature	5	350,370,413,498,508,	367,396,431,508,531,	6.6E-18,6.6E-18,6.6E-18,6.6E-18,6.6E-18
2127	IPR017972	Cytochrome P450, conserved site	ProSitePatterns	PS00086	Cytochrome P450 cysteine heme-iron ligand signature.	1	501	510	-
2127	IPR001128	Cytochrome P450	SUPERFAMILY	SSF48264	\N	1	104	540	4.19E-96
3102	IPR001128	Cytochrome P450	HMMPfam	PF00067	Cytochrome P450	1	33	494	2.4E-77
3102	IPR001128	Cytochrome P450	PRINTS	PR00385	P450 superfamily signature	4	302,355,434,443,	319,366,443,454,	1.0E-6,1.0E-6,1.0E-6,1.0E-6
3102	IPR002401	Cytochrome P450, E-class, group I	PRINTS	PR00463	E-class P450 group I signature	7	61,85,311,354,395,433,443,	80,106,337,372,419,443,466,	5.1E-39,5.1E-39,5.1E-39,5.1E-39,5.1E-39,5.1E-39,5.1E-39
3102	IPR017972	Cytochrome P450, conserved site	ProSitePatterns	PS00086	Cytochrome P450 cysteine heme-iron ligand signature.	1	436	445	-
3102	IPR001128	Cytochrome P450	SUPERFAMILY	SSF48264	\N	1	33	501	7.47E-103
3257	IPR002921	Fungal lipase-like domain	HMMPfam	PF01764	Lipase (class 3)	1	175	314	9.8E-24
3257	IPR029058	Alpha/Beta hydrolase fold	SUPERFAMILY	SSF53474	\N	1	113	366	1.24E-34
4231	IPR011701	Major facilitator superfamily	HMMPfam	PF07690	Major Facilitator Superfamily	1	64	458	6.4E-31
4231	IPR001411	Tetracycline resistance protein TetB/drug resistance transporter	PRINTS	PR01036	Tetracycline resistance protein TetB signature	3	62,151,181,	86,171,205,	1.1E-6,1.1E-6,1.1E-6
4231	IPR005829	Sugar transporter, conserved site	ProSitePatterns	PS00216	Sugar transport proteins signature 1.	1	111	127	-
4231	IPR020846	Major facilitator superfamily domain	ProSiteProfiles	PS50850	Major facilitator superfamily (MFS) profile.	1	59	504	22.969
4231	IPR020846	Major facilitator superfamily domain	SUPERFAMILY	SSF103473	\N	3	52,298,516,	245,469,538,	6.98E-44,6.98E-44,6.98E-44
4497	IPR011701	Major facilitator superfamily	HMMPfam	PF07690	Major Facilitator Superfamily	1	63	464	1.9E-32
4497	IPR001411	Tetracycline resistance protein TetB/drug resistance transporter	PRINTS	PR01036	Tetracycline resistance protein TetB signature	3	62,151,181,	86,171,205,	2.66E-7,2.66E-7,2.66E-7
4497	IPR005829	Sugar transporter, conserved site	ProSitePatterns	PS00216	Sugar transport proteins signature 1.	1	111	127	-
4497	IPR020846	Major facilitator superfamily domain	ProSiteProfiles	PS50850	Major facilitator superfamily (MFS) profile.	1	59	511	21.607
4497	IPR020846	Major facilitator superfamily domain	SUPERFAMILY	SSF103473	\N	3	46,298,521,	247,476,543,	1.18E-40,1.18E-40,1.18E-40
6077	IPR003959	ATPase, AAA-type, core	HMMPfam	PF00004	ATPase family associated with various cellular activities (AAA)	1	169	298	3.2E-41
6077	IPR007330	MIT	HMMPfam	PF04212	MIT (microtubule interacting and transport) domain	1	5	72	2.4E-19
6077	IPR015415	Vps4 oligomerisation, C-terminal	HMMPfam	PF09336	Vps4 C terminal oligomerisation domain	1	371	432	2.3E-25
6077	IPR003960	ATPase, AAA-type, conserved site	ProSitePatterns	PS00674	AAA-protein family signature.	1	270	289	-
6077	IPR003593	AAA+ ATPase domain	SMART	SM00382	ATPases associated with a variety of cellular activities	1	165	300	1.6E-20
6077	IPR007330	MIT	SMART	SM00745	Microtubule Interacting and Trafficking molecule domain	1	1	78	1.0E-16
6077	IPR007330	MIT	SUPERFAMILY	SSF116846	\N	1	4	88	1.57E-23
6077	IPR027417	P-loop containing nucleoside triphosphate hydrolase	SUPERFAMILY	SSF52540	\N	1	128	427	8.85E-59
6396	IPR009009	RlpA-like double-psi beta-barrel domain	SUPERFAMILY	SSF50685	\N	1	35	122	2.86E-11
6588	IPR002872	Proline dehydrogenase domain	HMMPfam	PF01619	Proline dehydrogenase	2	280,540,	432,598,	2.0E-20,4.4E-13
6588	IPR029041	FAD-linked oxidoreductase-like	SUPERFAMILY	SSF51730	\N	3	143,282,492,	236,435,606,	1.29E-56,1.29E-56,1.29E-56
6971	IPR002575	Aminoglycoside phosphotransferase	HMMPfam	PF01636	Phosphotransferase enzyme family	1	49	229	5.8E-16
6971	IPR011009	Protein kinase-like domain	SUPERFAMILY	SSF56112	\N	1	45	238	1.01E-24
6991	IPR014848	Reduced growth phenotype protein 1	HMMPfam	PF08737	Rgp1	1	344	804	1.3E-45
7010	IPR007557	PSP1, C-terminal	HMMPfam	PF04468	PSP1 C-terminal conserved region	1	580	664	2.1E-32
7010	IPR007557	PSP1, C-terminal	ProSiteProfiles	PS51411	PSP1 C-terminal domain profile.	1	581	666	22.302
8121	IPR020058	Glutamyl/glutaminyl-tRNA synthetase, class Ib, catalytic domain	HMMPfam	PF00749	tRNA synthetases class I (E and Q), catalytic domain	1	3	292	5.4E-88
8121	IPR000924	Glutamyl/glutaminyl-tRNA synthetase	PRINTS	PR00987	Glutamyl-tRNA synthetase signature	5	6,20,35,194,210,	18,31,48,204,218,	5.6E-25,5.6E-25,5.6E-25,5.6E-25,5.6E-25
8121	IPR001412	Aminoacyl-tRNA synthetase, class I, conserved site	ProSitePatterns	PS00178	Aminoacyl-transfer RNA synthetases class-I signature.	1	9	20	-
8121	IPR008925	Aminoacyl-tRNA synthetase, class I, anticodon-binding	SUPERFAMILY	SSF48163	\N	1	351	524	1.96E-27
8121	\N	\N	SUPERFAMILY	SSF52374	\N	1	3	288	6.7E-97
8121	IPR004527	Glutamate-tRNA ligase, bacterial/mitochondrial	TIGRFAM	TIGR00464	gltX_bact: glutamate--tRNA ligase	1	3	287	1.3E-99
9126	IPR002550	Domain of unknown function DUF21	HMMPfam	PF01595	Domain of unknown function DUF21	1	41	210	7.2E-28
9126	\N	\N	SUPERFAMILY	SSF54631	\N	1	220	358	1.35E-11
9756	IPR001650	Helicase, C-terminal	HMMPfam	PF00271	Helicase conserved C-terminal domain	1	944	1035	5.6E-13
9756	IPR007502	Helicase-associated domain	HMMPfam	PF04408	Helicase associated domain (HA2)	1	1103	1189	1.1E-15
9756	IPR011709	Domain of unknown function DUF1605	HMMPfam	PF07717	Oligonucleotide/oligosaccharide-binding (OB)-fold	1	1258	1364	6.2E-12
9756	\N	\N	HMMPfam	PF13401	AAA domain	1	634	791	3.1E-6
9756	IPR014001	Helicase superfamily 1/2, ATP-binding domain	ProSiteProfiles	PS51192	Superfamilies 1 and 2 helicase ATP-binding type-1 domain profile.	1	629	807	18.57
9756	IPR001650	Helicase, C-terminal	ProSiteProfiles	PS51194	Superfamilies 1 and 2 helicase C-terminal domain profile.	1	911	1077	15.309
9756	IPR014001	Helicase superfamily 1/2, ATP-binding domain	SMART	SM00487	DEAD-like helicases superfamily	1	617	816	8.4E-24
9756	IPR001650	Helicase, C-terminal	SMART	SM00490	helicase superfamily c-terminal domain	1	937	1036	2.3E-17
9756	IPR007502	Helicase-associated domain	SMART	SM00847	Helicase associated domain (HA2) Add an annotation	1	1102	1192	8.5E-19
9756	IPR009060	UBA-like	SUPERFAMILY	SSF46934	\N	1	147	184	2.47E-5
9756	IPR027417	P-loop containing nucleoside triphosphate hydrolase	SUPERFAMILY	SSF52540	\N	2	616,898,	821,1228,	6.29E-59,6.29E-59
10092	IPR013892	Cytochrome c oxidase biogenesis protein Cmc1-like	HMMPfam	PF08583	Cytochrome c oxidase biogenesis protein Cmc1 like	1	15	77	4.2E-14
10189	\N	\N	SUPERFAMILY	SSF52047	\N	1	111	290	9.42E-5
11588	\N	\N	ProSiteProfiles	PS51257	Prokaryotic membrane lipoprotein lipid attachment site profile.	1	1	22	5.0
11745	IPR007197	Radical SAM	HMMPfam	PF04055	Radical SAM superfamily	1	78	232	9.0E-17
11745	IPR010722	Biotin and thiamin synthesis-associated domain	HMMPfam	PF06968	Biotin and Thiamin Synthesis associated domain	1	250	341	8.8E-28
11745	IPR024177	Biotin synthase	PIRSF	PIRSF001619	\N	1	18	349	336.0
11745	IPR006638	Elongator protein 3/MiaB/NifB	SMART	SM00729	Elongator protein 3, MiaB family, Radical SAM	1	71	279	3.5E-41
11745	IPR010722	Biotin and thiamin synthesis-associated domain	SMART	SM00876	Biotin and Thiamin Synthesis associated domain	1	250	342	3.9E-38
11745	\N	\N	SUPERFAMILY	SSF102114	\N	1	32	341	3.4E-90
11745	IPR002684	Biotin synthase/Biotin biosynthesis bifunctional protein BioAB	TIGRFAM	TIGR00433	bioB: biotin synthase	1	42	340	2.8E-116
11746	IPR013520	Exonuclease, RNase T/DNA polymerase III	HMMPfam	PF00929	Exonuclease	1	63	145	1.1E-8
11746	IPR006055	Exonuclease	SMART	SM00479	\N	1	49	212	9.3E-11
11746	IPR012337	Ribonuclease H-like domain	SUPERFAMILY	SSF53098	\N	1	50	208	1.69E-15
11960	IPR005811	ATP-citrate lyase/succinyl-CoA ligase	HMMPfam	PF00549	CoA-ligase	1	291	410	2.3E-27
11960	IPR013650	ATP-grasp fold, succinyl-CoA synthetase-type	HMMPfam	PF08442	ATP-grasp domain	1	25	232	4.9E-72
11960	IPR005809	Succinyl-CoA synthetase, beta subunit	PIRSF	PIRSF001554	\N	1	23	416	380.0
11960	IPR017866	Succinyl-CoA synthetase, beta subunit, conserved site	ProSitePatterns	PS01217	ATP-citrate lyase / succinyl-CoA ligases family signature 3.	1	286	310	-
11960	IPR016102	Succinyl-CoA synthetase-like	SUPERFAMILY	SSF52210	\N	1	269	414	1.44E-53
11960	\N	\N	SUPERFAMILY	SSF56059	\N	1	23	267	1.4E-77
11960	IPR005809	Succinyl-CoA synthetase, beta subunit	TIGRFAM	TIGR01016	sucCoAbeta: succinate-CoA ligase, beta subunit	1	24	414	2.5E-136
11974	IPR024775	DinB-like domain	HMMPfam	PF12867	DinB superfamily	1	45	161	5.5E-6
11974	\N	\N	SUPERFAMILY	SSF109854	\N	1	59	176	4.03E-5
12328	IPR013261	Mitochondrial import inner membrane translocase subunit Tim21	HMMPfam	PF08294	TIM21	1	93	197	2.5E-19
12409	IPR000571	Zinc finger, CCCH-type	HMMPfam	PF00642	Zinc finger C-x8-C-x5-C-x3-H type (and similar)	2	438,476,	464,500,	8.4E-11,4.4E-8
12409	IPR000571	Zinc finger, CCCH-type	ProSiteProfiles	PS50103	Zinc finger C3H1-type profile.	2	437,475,	465,503,	16.981,15.131
12409	IPR000571	Zinc finger, CCCH-type	SMART	SM00356	zinc finger	2	437,475,	464,502,	2.8E-9,1.7E-6
12409	\N	\N	SUPERFAMILY	SSF90229	\N	2	437,472,	468,502,	6.41E-10,2.22E-8
12454	IPR011701	Major facilitator superfamily	HMMPfam	PF07690	Major Facilitator Superfamily	1	2	411	1.3E-34
12454	IPR005829	Sugar transporter, conserved site	ProSitePatterns	PS00217	Sugar transport proteins signature 2.	1	91	116	-
12454	IPR020846	Major facilitator superfamily domain	ProSiteProfiles	PS50850	Major facilitator superfamily (MFS) profile.	1	1	487	27.69
12454	IPR020846	Major facilitator superfamily domain	SUPERFAMILY	SSF103473	\N	3	2,196,459,	215,421,494,	7.59E-38,1.07E-18,1.07E-18
12580	IPR022775	AP complex, mu/sigma subunit	HMMPfam	PF01217	Clathrin adaptor complex small chain	1	1	159	2.7E-43
12580	IPR016635	Adaptor protein complex, sigma subunit	PIRSF	PIRSF015588	\N	1	1	169	143.0
12580	IPR000804	Clathrin adaptor complex, small chain	ProSitePatterns	PS00989	Clathrin adaptor complexes small chain signature.	1	76	86	-
12580	IPR011012	Longin-like domain	SUPERFAMILY	SSF64356	\N	1	1	155	2.52E-32
12593	IPR007018	Mediator complex, subunit Med6	HMMPfam	PF04934	MED6 mediator sub complex component	1	15	145	8.1E-40
12695	IPR000555	JAB1/MPN/MOV34 metalloenzyme domain	HMMPfam	PF01398	JAB1/Mov34/MPN/PAD-1 ubiquitin protease	1	20	126	8.5E-13
12695	IPR024969	Rpn11/EIF3F C-terminal domain	HMMPfam	PF13012	Maintenance of mitochondrial structure and function	1	184	294	4.6E-18
12695	IPR000555	JAB1/MPN/MOV34 metalloenzyme domain	SMART	SM00232	JAB/MPN domain	1	22	163	0.0034
12710	IPR025423	Domain of unknown function DUF4149	HMMPfam	PF13664	Domain of unknown function (DUF4149)	1	25	130	3.3E-22
12885	IPR006073	GTP binding domain	HMMPfam	PF01926	50S ribosome-binding GTPase	1	64	158	1.0E-17
12885	IPR004095	TGS	HMMPfam	PF02824	TGS domain	1	290	341	1.9E-11
12885	IPR006073	GTP binding domain	PRINTS	PR00326	GTP1/OBG GTP-binding protein family signature	4	65,86,113,130,	85,104,128,148,	1.55E-29,1.55E-29,1.55E-29,1.55E-29
12885	IPR006074	GTP1/OBG, conserved site	ProSitePatterns	PS00905	GTP1/OBG family signature.	1	115	128	-
12885	\N	\N	ProSiteProfiles	PS51710	OBG-type guanine nucleotide-binding (G) domain profile.	1	63	288	52.028
12885	IPR027417	P-loop containing nucleoside triphosphate hydrolase	SUPERFAMILY	SSF52540	\N	1	64	301	2.61E-54
12885	IPR012676	TGS-like	SUPERFAMILY	SSF81271	\N	1	284	341	2.06E-10
12885	IPR005225	Small GTP-binding protein domain	TIGRFAM	TIGR00231	small_GTP: small GTP-binding protein domain	1	62	215	2.5E-22
13330	IPR013253	Spc7 kinetochore protein domain	HMMPfam	PF08317	Spc7 kinetochore protein	1	822	1144	9.1E-44
13330	IPR013253	Spc7 kinetochore protein domain	SMART	SM00787	Spc7 kinetochore protein	1	818	1144	1.3E-31
13373	IPR003819	Taurine catabolism dioxygenase TauD/TfdA	HMMPfam	PF02668	Taurine catabolism dioxygenase TauD, TfdA family	1	89	360	2.2E-52
13373	\N	\N	SUPERFAMILY	SSF51197	\N	1	87	368	7.78E-77
[truncated: 28,656 more rows]
