# Supplementary material for: Activity-based protein profiling reveals dynamic substrate-specific cellulase secretion by saprotrophic basidiomycetes
Source: Biotechnol Biofuels Bioprod. 2022 Jan 17;15:6. doi: 10.1186/s13068-022-02107-z (PMC8764865; doi:10.1186/s13068-022-02107-z)
Supplement: Supplementary file 2 — Additional file 2. Proteomic hit information for cellulase pulldown from F. fomentarius secretomes. [file 13068_2022_2107_MOESM2_ESM.xlsx]

## Sheet: Samples Report for 40_TMT
Identified Proteins (35)	id	Enz_class	CAZY_fam	Interpro	Kegg	Molecular Weight	Protein Grouping Ambiguity	Protein Identification Probability	Percent Coverage	Percentage of Total Spectra	Exclusive Unique Peptide Count	Total Unique Peptide Count	Exclusive Unique Spectrum Count	Total Unique Spectrum Count	Exclusive Spectrum Count	Total Spectrum Count	Quantitative Value (Normalized Total Spectra)	Log2Fold change (127/126)	Hit score (spectral counts*(127/126))
jgi|Fomfom1|431808|CE431807_2249	431808	CAZY	GH7	Glycoside hydrolase, family 7	Cellulose 1,4-beta-cellobiosidase.	49 kDa	true	1	0.0592	0.00032	1	2	1	2	1	2	2	6.24	151.167
sp|P22629|SAV_STRAV|						19 kDa		1	0.634	0.024	44	44	56	56	152	152	152	-0.4	115.194
sp|TRYP_PIG|						24 kDa	true	1	0.355	0.0061	14	14	24	24	39	39	39	0.46	53.6461
sp|K22E_HUMAN|						66 kDa	true	1	0.315	0.0028	15	18	15	18	15	18	18	1.39	47.1742
jgi|Fomfom1|424815|CE424814_1196	424815	CAZY	GH7	Glycoside hydrolase, family 7	Cellulose 1,4-beta-cellobiosidase.	49 kDa	true	1	0.0702	0.00032	1	2	1	2	1	2	2	4.48	44.6318
sp|K1C10_HUMAN|						60 kDa	true	1	0.325	0.0033	19	20	20	21	20	21	21	0.73	34.8314
jgi|Fomfom1|754198|CE754197_1120	754198	CAZY	GH10	Glycoside hydrolase, family 10	Endo-1,4-beta-xylanase.	38 kDa		1	0.202	0.00095	5	5	6	6	6	6	6	1.63	18.5708
sp|K2C1_HUMAN|						66 kDa	true	1	0.327	0.0033	18	21	18	21	18	21	21	-0.63	13.5697
jgi|Fomfom1|1219458|fgenesh1_pg.8_#_468	1219458	OTHER	#N/A	Amidase	Amidase.	58 kDa	true	1	0.354	0.0038	19	19	21	21	24	24	24	-0.89	12.9507
jgi|Fomfom1|1360180|estExt_Genewise1Plus.C_13_t10110	1360180	CAZY	AA5_1	Glyoxal oxidase, N-terminal	Galactose oxidase.	61 kDa	true	1	0.3	0.0025	13	14	15	16	15	16	16	-0.58	10.7034
jgi|Fomfom1|123015|CE123014_2148	123015	PEPTIDASE	#N/A	Peptidase M36, fungalysin	Metalloendopeptidases.	64 kDa		1	0.199	0.0017	10	10	11	11	11	11	11	-0.42	8.22167
jgi|Fomfom1|543035|CE543034_496	543035	CAZY	GH7	Glycoside hydrolase, family 7	Cellulose 1,4-beta-cellobiosidase.	49 kDa	true	1	0.0895	0.00047	2	3	2	3	2	3	3	1.43	8.0834
sp|K1C9_HUMAN|						62 kDa	true	1	0.363	0.0035	20	22	20	22	20	22	22	-1.53	7.6181
jgi|Fomfom1|1339467|estExt_Genewise1.C_13_t10118	1339467	CAZY	AA5_1	Glyoxal oxidase, N-terminal	#N/A	59 kDa	true	1	0.264	0.0024	13	13	15	15	15	15	15	-1.26	6.26316
jgi|Fomfom1|1363170|gm1.964_g	1363170	ESTERASE	#N/A	Carboxylesterase, type B	#N/A	60 kDa		1	0.216	0.0016	9	9	10	10	10	10	10	-0.68	6.24165
jgi|Fomfom1|496062|CE496061_6776	496062	CAZY	PL4_1	Rhamnogalacturonase B, N-terminal	#N/A	56 kDa		1	0.274	0.0025	13	13	15	15	16	16	16	-1.48	5.73582
jgi|Fomfom1|765925|CE765924_41841	765925	CAZY	CBM1-GH10	Glycoside hydrolase, family 10	Endo-1,4-beta-xylanase.	40 kDa		1	0.163	0.00079	5	5	5	5	5	5	5	0.09	5.32185
jgi|Fomfom1|1193884|e_gw1.3.1577.1	1193884	PEPTIDASE	#N/A	Peptidase S8/S53 domain	Tripeptidyl-peptidase I.	64 kDa		1	0.149	0.00095	6	6	6	6	6	6	6	-0.27	4.97592
jgi|Fomfom1|948388|CE948387_2590	948388	ESTERASE	#N/A	Carboxylesterase, type B	Triacylglycerol lipase.	59 kDa		1	0.233	0.0016	10	10	10	10	10	10	10	-1.05	4.82968
jgi|Fomfom1|1315715|fgenesh1_pm.4_#_418	1315715	CAZY	GH79	Glycoside hydrolase superfamily	#N/A	55 kDa		1	0.084	0.00079	4	4	4	4	5	5	5	-0.07	4.76319
jgi|Fomfom1|290333|CE290332_355	290333	CAZY	AA5_1	Glyoxal oxidase, N-terminal	Galactose oxidase.	59 kDa	true	1	0.0808	0.00079	4	5	4	5	4	5	5	-0.28	4.11796
sp|LYSC_CHICK|						16 kDa		1	0.17	0.00032	2	2	2	2	2	2	2	1.02	4.05584
jgi|Fomfom1|1210396|e_gw1.13.174.1	1210396	PEPTIDASE	#N/A	Peptidase S53, propeptide	Tripeptidyl-peptidase I.	65 kDa		1	0.113	0.00079	5	5	5	5	5	5	5	-0.43	3.71131
jgi|Fomfom1|1314145|fgenesh1_pm.2_#_342	1314145	CAZY	AA1_1	Multicopper oxidase, type 1	Laccase.	54 kDa		1	0.0717	0.00032	2	2	2	2	2	2	2	0.88	3.68075
jgi|Fomfom1|1199165|e_gw1.5.257.1	1199165	PEPTIDASE	#N/A	Peptidase S8/S53 domain	Tripeptidyl-peptidase I.	56 kDa		1	0.169	0.0011	6	6	7	7	7	7	7	-1.12	3.22066
jgi|Fomfom1|1193252|e_gw1.3.1926.1	1193252	PEPTIDASE	#N/A	Aspartic peptidase	Cathepsin E.	44 kDa		1	0.21	0.0011	7	7	7	7	7	7	7	-1.32	2.80374
jgi|Fomfom1|952792|CE952791_422	952792	CAZY	GH28	Glycoside hydrolase, family 28	Galacturan 1,4-alpha-galacturonidase.	38 kDa		1	0.119	0.00047	3	3	3	3	3	3	3	-0.43	2.22679
jgi|Fomfom1|746031|CE746030_898	746031	CAZY	GH79	Glycoside hydrolase superfamily	#N/A	46 kDa		1	0.0949	0.00063	4	4	4	4	4	4	4	-1.16	1.79005
jgi|Fomfom1|1373942|gm1.11736_g	1373942	OTHER	#N/A	Survival protein SurE-like phosphatase/nucleotidase	5'-nucleotidase.	32 kDa		0.99	0.0682	0.00032	2	2	2	2	2	2	2	-0.18	1.76541
jgi|Fomfom1|1205114|e_gw1.9.1460.1	1205114	UNKNOWN	#N/A	\N	#N/A	42 kDa		1	0.22	0.00095	6	6	6	6	6	6	6	-1.77	1.75925
jgi|Fomfom1|829081|CE829080_4269	829081	OTHER	#N/A	ABC transporter-like	Xenobiotic-transporting ATPase.	84 kDa		0.62	0.0303	0.00032	2	2	2	2	2	2	2	-0.19	1.75321
jgi|Fomfom1|1319931|fgenesh1_pm.13_#_61	1319931	PEPTIDASE	#N/A	Peptidase S53, propeptide	Tripeptidyl-peptidase I.	66 kDa		1	0.067	0.00032	2	2	2	2	2	2	2	-0.2	1.7411
jgi|Fomfom1|1317769|fgenesh1_pm.7_#_467	1317769	OTHER	#N/A	Endonuclease/exonuclease/phosphatase	#N/A	66 kDa		1	0.0319	0.00032	2	2	2	2	2	2	2	-0.49	1.42405
jgi|Fomfom1|1203491|e_gw1.8.1085.1	1203491	OTHER	#N/A	AMP-dependent synthetase/ligase	Acetate--CoA ligase.	74 kDa		0.99	0.0286	0.00032	2	2	2	2	2	2	2	-0.96	1.02811
jgi|Fomfom1|1319390|fgenesh1_pm.11_#_117	1319390	ESTERASE	#N/A	Carboxylesterase, type B	#N/A	73 kDa		1	0.0486	0.00047	3	3	3	3	3	3	3	-1.75	0.891905

## Sheet: TMT_Ratio40
Identified Proteins (35)	Accession Number	Alternate ID	Molecular Weight	Protein Grouping Ambiguity	Permutation Test (p-value) Benjamini-Hochberg (p < 0,02429)	Log? Fold Change by Category (Treatment 1 / Reference)	Taxonomy	Quant 1	Std Dev Log? Fold Change(Quant 1)	Quant 2	Std Dev Log? Fold Change(Quant 2)
sp|P22629|SAV_STRAV|	P22629		19 kDa		0.004	-0.4	unknown	-0.0019	0.78138185	-0.3929	0.7868066
sp|TRYP_PIG|	TRYP_PIG		24 kDa	true	0.00079	0.46	unknown	-0.0227	0.5847823	0.4717	0.5973936
jgi|Fomfom1|1219458|fgenesh1_pg.8_#_468	jgi|Fomfom1|1219458|fgenesh1_pg.8_#_468		58 kDa	true	< 0,0001	-0.89	unknown	0.0011	0.56770706	-0.8899	0.5661558
sp|K1C9_HUMAN|	K1C9_HUMAN		62 kDa	true	< 0,0001	-1.53	unknown	-0.0077	0.9963712	-1.5213	0.98914194
sp|K2C1_HUMAN|	K2C1_HUMAN		66 kDa	true	0.032	-0.63	unknown	-0.0188	0.8065253	-0.5977	0.8028896
sp|K1C10_HUMAN|	K1C10_HUMAN		60 kDa	true	0.00017	0.73	unknown	0.0062	0.727422	0.7256	0.72985125
sp|K22E_HUMAN|	K22E_HUMAN		66 kDa	true	< 0,0001	1.39	unknown	-0.007	0.7855011	1.409	0.78781426
jgi|Fomfom1|1339467|estExt_Genewise1.C_13_t10118	jgi|Fomfom1|1339467|estExt_Genewise1.C_13_t10118		59 kDa	true	< 0,0001	-1.26	unknown	-0.0009	0.5359181	-1.2609	0.5401017
jgi|Fomfom1|496062|CE496061_6776	jgi|Fomfom1|496062|CE496061_6776		56 kDa		< 0,0001	-1.48	unknown	-0.0044	0.6099289	-1.4859	0.6102938
jgi|Fomfom1|1360180|estExt_Genewise1Plus.C_13_t10110	jgi|Fomfom1|1360180|estExt_Genewise1Plus.C_13_t10110		61 kDa	true	< 0,0001	-0.58	unknown	0.0045	0.55800307	-0.585	0.55423176
jgi|Fomfom1|1363170|gm1.964_g	jgi|Fomfom1|1363170|gm1.964_g		60 kDa		0.00044	-0.68	unknown	-0.0016	0.6246131	-0.6881	0.6278829
jgi|Fomfom1|123015|CE123014_2148	jgi|Fomfom1|123015|CE123014_2148		64 kDa		0.003	-0.42	unknown	-0.0029	0.577566	-0.4159	0.5853365
jgi|Fomfom1|948388|CE948387_2590	jgi|Fomfom1|948388|CE948387_2590		59 kDa		0.001	-1.05	unknown	0.0065	0.68234944	-1.0437	0.6793779
jgi|Fomfom1|1193252|e_gw1.3.1926.1	jgi|Fomfom1|1193252|e_gw1.3.1926.1		44 kDa		0.001	-1.32	unknown	-0.0069	0.6243854	-1.3103	0.62648356
jgi|Fomfom1|1193884|e_gw1.3.1577.1	jgi|Fomfom1|1193884|e_gw1.3.1577.1		64 kDa		0.062	-0.27	unknown	0.0121	0.63315696	-0.2824	0.63253486
jgi|Fomfom1|1199165|e_gw1.5.257.1	jgi|Fomfom1|1199165|e_gw1.5.257.1		56 kDa		0.008	-1.12	unknown	0.0001	0.5160876	-1.1163	0.5174628
jgi|Fomfom1|1210396|e_gw1.13.174.1	jgi|Fomfom1|1210396|e_gw1.13.174.1		65 kDa		0.028	-0.43	unknown	0.0039	0.5387308	-0.4281	0.53831685
jgi|Fomfom1|754198|CE754197_1120	jgi|Fomfom1|754198|CE754197_1120		38 kDa		0.008	1.63	unknown	-0.0048	0.58685046	1.6325	0.5865014
jgi|Fomfom1|1315715|fgenesh1_pm.4_#_418	jgi|Fomfom1|1315715|fgenesh1_pm.4_#_418		55 kDa		0.92	-0.07	unknown	-0.0035	0.7261835	-0.0729	0.72480994
jgi|Fomfom1|1205114|e_gw1.9.1460.1	jgi|Fomfom1|1205114|e_gw1.9.1460.1		42 kDa		0.008	-1.77	unknown	0.01	0.6191226	-1.7796	0.6188712
jgi|Fomfom1|765925|CE765924_41841	jgi|Fomfom1|765925|CE765924_41841		40 kDa		0.5	0.09	unknown	-0.0026	0.5836741	0.0872	0.5812441
jgi|Fomfom1|290333|CE290332_355	jgi|Fomfom1|290333|CE290332_355		59 kDa	true	0.46	-0.28	unknown	-0.0024	0.6922494	-0.2728	0.6933552
jgi|Fomfom1|952792|CE952791_422	jgi|Fomfom1|952792|CE952791_422		38 kDa		0.7	-0.43	unknown	-0.0077	0.7946266	-0.4248	0.8029776
jgi|Fomfom1|746031|CE746030_898	jgi|Fomfom1|746031|CE746030_898		46 kDa		0.14	-1.16	unknown	-0.0786	0.978601	-1.0784	0.9766242
jgi|Fomfom1|1319390|fgenesh1_pm.11_#_117	jgi|Fomfom1|1319390|fgenesh1_pm.11_#_117		73 kDa		0.33	-1.75	unknown	0.0032	0.7896586	Value missing	0.7889498
jgi|Fomfom1|1319931|fgenesh1_pm.13_#_61	jgi|Fomfom1|1319931|fgenesh1_pm.13_#_61		66 kDa		1	-0.2	unknown	0.0015	0.52238375	-0.1938	0.52238375
sp|LYSC_CHICK|	LYSC_CHICK		16 kDa		0.33	1.02	unknown	-0.0036	0.72989446	1.0169	0.7361157
jgi|Fomfom1|543035|CE543034_496	jgi|Fomfom1|543035|CE543034_496		49 kDa	true	0.33	1.43	unknown	No values	0.9372482	Reference missing	0.9367378
jgi|Fomfom1|424815|CE424814_1196	jgi|Fomfom1|424815|CE424814_1196		49 kDa	true	1	4.48	unknown	0.0015	0.5215278	4.4853	0.52152765
jgi|Fomfom1|431808|CE431807_2249	jgi|Fomfom1|431808|CE431807_2249		49 kDa	true	1	6.24	unknown	No values	0.5247702	Reference missing	0.5247697
jgi|Fomfom1|1314145|fgenesh1_pm.2_#_342	jgi|Fomfom1|1314145|fgenesh1_pm.2_#_342		54 kDa		1	0.88	unknown	No values	0.84394556	Reference missing	0.8439455
jgi|Fomfom1|1317769|fgenesh1_pm.7_#_467	jgi|Fomfom1|1317769|fgenesh1_pm.7_#_467		66 kDa		0.33	-0.49	unknown	0.0002	0.6721629	-0.4833	0.66499704
jgi|Fomfom1|1373942|gm1.11736_g	jgi|Fomfom1|1373942|gm1.11736_g		32 kDa		0.67	-0.18	unknown	-0.0114	0.7473507	-0.1776	0.7470439
jgi|Fomfom1|1203491|e_gw1.8.1085.1	jgi|Fomfom1|1203491|e_gw1.8.1085.1		74 kDa		0.33	-0.96	unknown	0.0044	0.65952355	-0.9591	0.65987176
jgi|Fomfom1|829081|CE829080_4269	jgi|Fomfom1|829081|CE829080_4269		84 kDa		0.33	-0.19	unknown	-0.0003	0.51828563	-0.1965	0.51708835

## Sheet: Samples Report for 42_TMT
Identified Proteins (109)	id	Enz_class	CAZY_fam	Interpro	Kegg	Molecular Weight	Protein Grouping Ambiguity	Protein Identification Probability	Percent Coverage	Percentage of Total Spectra	Exclusive Unique Peptide Count	Total Unique Peptide Count	Exclusive Unique Spectrum Count	Total Unique Spectrum Count	Exclusive Spectrum Count	Total Spectrum Count	Quantitative Value (Normalized Total Spectra)	Log2Fold change (127/126)	Hit score (spectral counts*(127/126))
jgi|Fomfom1|431808|CE431807_2249	431808	CAZY	GH7	Glycoside hydrolase, family 7	Cellulose 1,4-beta-cellobiosidase.	49 kDa	true	1	0.829	0.023	67	71	101	109	139	151	151	4.67	3844.03
jgi|Fomfom1|1252099|fgenesh1_kg.4_#_1611_#_TRINITY_DN6851_c0_g1_i1	1252099	CAZY	CBM1-GH10	Glycoside hydrolase, family 10	Endo-1,4-beta-xylanase.	42 kDa	true	1	0.373	0.0025	11	12	15	16	15	16	16	5.42	685.019
jgi|Fomfom1|1364695|gm1.2489_g	1364695	CAZY	CBM1-GH5_5	Glycoside hydrolase, family 5	In phosphorous-containing anhydrides.	118 kDa	true	1	0.157	0.0042	18	19	24	25	25	27	27	4.51	615.19
jgi|Fomfom1|467025|CE467024_2230	467025	CAZY	GH7	Glycoside hydrolase, family 7	Cellulose 1,4-beta-cellobiosidase.	49 kDa	true	1	0.421	0.0039	13	18	16	23	16	25	25	4.46	550.217
jgi|Fomfom1|1046328|CE1046327_1864	1046328	CAZY	CBM1-GH5_5	Glycoside hydrolase, family 5	Cellulase.	44 kDa	true	1	0.375	0.0036	17	18	20	21	21	23	23	4.41	488.956
jgi|Fomfom1|1315848|fgenesh1_pm.4_#_551	1315848	CAZY	CBM1-GH5_5	Glycoside hydrolase, family 5	Cellulase.	41 kDa		1	0.29	0.0015	6	6	10	10	10	10	10	5.59	481.679
jgi|Fomfom1|765925|CE765924_41841	765925	CAZY	CBM1-GH10	Glycoside hydrolase, family 10	Endo-1,4-beta-xylanase.	40 kDa	true	1	0.659	0.0066	22	26	31	35	39	43	43	3.3	423.514
jgi|Fomfom1|1315411|fgenesh1_pm.4_#_114	1315411	CAZY	CBM1-GH10	Glycoside hydrolase, family 10	Endo-1,4-beta-xylanase.	42 kDa	true	1	0.489	0.0026	14	15	16	17	16	17	17	4.45	371.563
jgi|Fomfom1|543035|CE543034_496	543035	CAZY	GH7	Glycoside hydrolase, family 7	Cellulose 1,4-beta-cellobiosidase.	49 kDa	true	1	0.179	0.0028	3	9	4	14	4	18	18	3.36	184.813
jgi|Fomfom1|751035|CE751034_6216	751035	CAZY	CBM1-GH5_7	Glycoside hydrolase, family 5	Mannan endo-1,4-beta-mannosidase.	47 kDa	true	1	0.316	0.0017	8	11	8	11	8	11	11	4.07	184.75
jgi|Fomfom1|1206476|e_gw1.10.1206.1	1206476	CAZY	GH27	Glycoside hydrolase, clan GH-D	Alpha-galactosidase.	48 kDa		1	0.269	0.0015	10	10	10	10	10	10	10	4.02	162.234
jgi|Fomfom1|1193884|e_gw1.3.1577.1	1193884	PEPTIDASE	#N/A	Peptidase S8/S53 domain	Tripeptidyl-peptidase I.	64 kDa		1	0.149	0.00093	6	6	6	6	6	6	6	3.87	87.7278
jgi|Fomfom1|1373563|gm1.11357_g	1373563	CAZY	GH76	Glycoside hydrolase, family 76	Mannan endo-1,6-beta-mannosidase.	42 kDa		1	0.151	0.00077	5	5	5	5	5	5	5	3.94	76.7411
jgi|Fomfom1|1190112|e_gw1.1.2978.1	1190112	CAZY	GH43_24-CBM35	Carbohydrate binding module family 6	#N/A	47 kDa		1	0.151	0.00077	5	5	5	5	5	5	5	3.87	73.1065
jgi|Fomfom1|1002645|CE1002644_10774	1002645	CAZY	GH95	Glycosyl hydrolase family, N-terminal domain	Alpha-L-fucosidase.	91 kDa		1	0.118	0.0012	7	7	8	8	8	8	8	2.96	62.2499
jgi|Fomfom1|765464|CE765463_239	765464	CAZY	CBM1-GH10	Glycoside hydrolase, family 10	Endo-1,4-beta-xylanase.	40 kDa	true	1	0.145	0.00093	2	6	2	6	2	6	6	3.34	60.7563
sp|P22629|SAV_STRAV|						19 kDa		1	0.601	0.014	33	33	38	38	90	90	90	-0.84	50.2779
jgi|Fomfom1|1192667|e_gw1.2.1622.1	1192667	CAZY	GH12	Glycoside hydrolase, family 12	#N/A	32 kDa		0.95	0.0451	0.00015	1	1	1	1	1	1	1	5.48	44.6318
jgi|Fomfom1|496062|CE496061_6776	496062	CAZY	PL4_1	Rhamnogalacturonase B, N-terminal	#N/A	56 kDa		1	0.361	0.0028	16	16	17	17	18	18	18	1.2	41.3531
jgi|Fomfom1|754198|CE754197_1120	754198	CAZY	GH10	Glycoside hydrolase, family 10	Endo-1,4-beta-xylanase.	38 kDa	true	1	0.227	0.00093	5	5	6	6	6	6	6	2.72	39.5324
jgi|Fomfom1|1363174|gm1.968_g	1363174	CAZY	CBM1-GH6	Cellulose-binding domain, fungal	#N/A	47 kDa		1	0.229	0.0012	7	7	8	8	8	8	8	2.2	36.7583
sp|TRYP_PIG|						24 kDa		1	0.329	0.0049	10	10	18	18	32	32	32	0.11	34.5353
jgi|Fomfom1|1275487|fgenesh1_kg.7_#_4195_#_TRINITY_DN7017_c2_g2_i1	1275487	UNKNOWN	#N/A	#N/A	#N/A	27 kDa		0.92	0.0579	0.00015	1	1	1	1	1	1	1	4.92	30.2738
jgi|Fomfom1|152046|CE152045_12696	152046	PEPTIDASE	#N/A	Peptidase S28	Acting on peptide bonds (peptide hydrolases).	56 kDa		1	0.124	0.00062	4	4	4	4	4	4	4	2.9	29.8571
jgi|Fomfom1|1235266|fgenesh1_kg.2_#_1741_#_TRINITY_DN5297_c0_g1_i5	1235266	CAZY	CBM1-CE16	GDSL lipase/esterase	#N/A	35 kDa		1	0.0991	0.00031	2	2	2	2	2	2	2	3.86	29.0406
jgi|Fomfom1|1202773|e_gw1.7.761.1	1202773	CAZY	CE12	\N	#N/A	28 kDa		1	0.17	0.00046	3	3	3	3	3	3	3	3.27	28.9394
jgi|Fomfom1|1318463|fgenesh1_pm.9_#_172	1318463	CAZY	GH12	Glycoside hydrolase, family 12	#N/A	27 kDa		1	0.125	0.00046	3	3	3	3	3	3	3	3.23	28.148
jgi|Fomfom1|1352901|estExt_Genewise1Plus.C_6_t30371	1352901	PEPTIDASE	#N/A	Aspartic peptidase	Saccharopepsin.	44 kDa		1	0.167	0.00077	5	5	5	5	5	5	5	2.36	25.6685
jgi|Fomfom1|1194461|e_gw1.3.821.1	1194461	CAZY	AA5_1	Glyoxal oxidase, N-terminal	Galactose oxidase.	61 kDa	true	1	0.0284	0.00031	1	2	1	2	1	2	2	3.49	22.4711
jgi|Fomfom1|1429010|MIX54539_31322_81	1429010	CAZY	GH92	Glycosyl hydrolase family 92	#N/A	88 kDa	true	1	0.364	0.0042	12	23	15	27	15	27	27	-0.31	21.7793
jgi|Fomfom1|1398108|MIX23637_2264_38	1398108	OTHER	#N/A	Ribonuclease T2-like	Ribonuclease T2.	43 kDa		1	0.112	0.00062	4	4	4	4	4	4	4	2.34	20.2521
jgi|Fomfom1|1314145|fgenesh1_pm.2_#_342	1314145	CAZY	AA1_1	Multicopper oxidase, type 1	Laccase.	54 kDa		1	0.199	0.00093	6	6	6	6	6	6	6	1.6	18.1886
jgi|Fomfom1|1458192|estExt_fgenesh1_pm.C_9_t10151	1458192	CAZY	GH51	Alpha-L-arabinofuranosidase, C-terminal	Alpha-L-arabinofuranosidase.	70 kDa		1	0.128	0.00093	6	6	6	6	6	6	6	1.59	18.063
jgi|Fomfom1|1197582|e_gw1.5.518.1	1197582	CAZY	GH27	Glycoside hydrolase, clan GH-D	Alpha-galactosidase.	49 kDa		1	0.0474	0.00031	2	2	2	2	2	2	2	2.82	14.1232
jgi|Fomfom1|1365937|gm1.3731_g	1365937	PEPTIDASE	#N/A	Peptidase S10, serine carboxypeptidase	Carboxypeptidase D.	72 kDa	true	1	0.0239	0.00031	1	2	1	2	1	2	2	2.65	12.5533
jgi|Fomfom1|1318280|fgenesh1_pm.8_#_419	1318280	CAZY	GH92	Glycosyl hydrolase family 92	#N/A	90 kDa	true	0.78	0.139	0.0019	0	11	0	12	0	12	12	0	12
jgi|Fomfom1|1314736|fgenesh1_pm.3_#_89	1314736	CAZY	GH5_11	Glycoside hydrolase, family 5	#N/A	45 kDa		1	0.102	0.00062	4	4	4	4	4	4	4	1.57	11.8762
jgi|Fomfom1|123015|CE123014_2148	123015	PEPTIDASE	#N/A	Peptidase M36, fungalysin	Metalloendopeptidases.	64 kDa		1	0.0938	0.00062	4	4	4	4	4	4	4	1.52	11.4716
jgi|Fomfom1|1319931|fgenesh1_pm.13_#_61	1319931	PEPTIDASE	#N/A	Peptidase S53, propeptide	Tripeptidyl-peptidase I.	66 kDa	true	1	0.212	0.0015	8	8	9	9	10	10	10	0.14	11.0191
jgi|Fomfom1|1317379|fgenesh1_pm.7_#_77	1317379	CAZY	GH15-CBM20	Carbohydrate binding module family 20	Glucan 1,4-alpha-glucosidase.	62 kDa		1	0.0384	0.00031	2	2	2	2	2	2	2	2.3	9.84916
jgi|Fomfom1|1193252|e_gw1.3.1926.1	1193252	PEPTIDASE	#N/A	Aspartic peptidase	Cathepsin E.	44 kDa		1	0.313	0.0023	12	12	14	14	15	15	15	-0.63	9.69265
jgi|Fomfom1|1219458|fgenesh1_pg.8_#_468	1219458	OTHER	#N/A	Amidase	Amidase.	58 kDa	true	1	0.268	0.0023	13	13	15	15	15	15	15	-0.7	9.23358
jgi|Fomfom1|1267872|fgenesh1_kg.6_#_3244_#_TRINITY_DN3964_c1_g1_i1	1267872	CAZY	GH135	Spherulation-specific family 4	#N/A	27 kDa		1	0.0814	0.00031	2	2	2	2	2	2	2	2.18	9.06307
jgi|Fomfom1|948388|CE948387_2590	948388	ESTERASE	#N/A	Carboxylesterase, type B	Triacylglycerol lipase.	59 kDa		1	0.26	0.0019	11	11	12	12	12	12	12	-0.42	8.9691
jgi|Fomfom1|1186460|gw1.5.2463.1	1186460	CAZY	GH17	Glycoside hydrolase superfamily	Glucan endo-1,3-beta-D-glucosidase.	34 kDa		1	0.04	0.00015	1	1	1	1	1	1	1	3.12	8.69388
jgi|Fomfom1|1176334|gw1.4.1848.1	1176334	CAZY	EXPN	Cerato-platanin	#N/A	12 kDa	true	1	0.126	0.00031	2	2	2	2	2	2	2	1.99	7.94474
jgi|Fomfom1|1312853|fgenesh1_pm.1_#_121	1312853	CAZY	EXPN	Cerato-platanin	#N/A	14 kDa		1	0.0647	0.00015	1	1	1	1	1	1	1	2.96	7.78124
jgi|Fomfom1|1367197|gm1.4991_g	1367197	CAZY	CBM1-CE1	Cellulose-binding domain, fungal	Acetylxylan esterase.	38 kDa		0.94	0.0379	0.00015	1	1	1	1	1	1	1	2.83	7.11074
jgi|Fomfom1|1363170|gm1.964_g	1363170	ESTERASE	#N/A	Carboxylesterase, type B	#N/A	60 kDa		1	0.182	0.0012	7	7	7	7	8	8	8	-0.18	7.06162
jgi|Fomfom1|969517|CE969516_1878	969517	CAZY	GH43_6	Glycoside hydrolase, family 43	Arabinan endo-1,5-alpha-L-arabinosidase.	36 kDa		1	0.0909	0.00031	2	2	2	2	2	2	2	1.81	7.01285
jgi|Fomfom1|1199047|e_gw1.5.142.1	1199047	CAZY	CBM1-CE15	Cellulose-binding domain, fungal	#N/A	49 kDa		1	0.0576	0.00031	2	2	2	2	2	2	2	1.79	6.9163
jgi|Fomfom1|746031|CE746030_898	746031	CAZY	GH79	Glycoside hydrolase superfamily	#N/A	46 kDa		1	0.236	0.0014	7	7	9	9	9	9	9	-0.47	6.49768
jgi|Fomfom1|1339467|estExt_Genewise1.C_13_t10118	1339467	CAZY	AA5_1	Glyoxal oxidase, N-terminal	#N/A	59 kDa	true	1	0.138	0.0012	6	6	7	7	8	8	8	-0.37	6.19026
jgi|Fomfom1|1222273|fgenesh1_pg.15_#_85	1222273	CAZY	GH3	Glycoside hydrolase, family 3, N-terminal	Beta-glucosidase.	89 kDa		1	0.0605	0.00062	4	4	4	4	4	4	4	0.49	5.61778
jgi|Fomfom1|1210396|e_gw1.13.174.1	1210396	PEPTIDASE	#N/A	Peptidase S53, propeptide	Tripeptidyl-peptidase I.	65 kDa	true	1	0.119	0.00062	4	4	4	4	4	4	4	0.33	5.02805
jgi|Fomfom1|1199902|e_gw1.6.902.1	1199902	CAZY	GH79	Glycoside hydrolase superfamily	#N/A	58 kDa		1	0.17	0.0011	7	7	7	7	7	7	7	-0.57	4.71532
jgi|Fomfom1|1190846|e_gw1.2.2510.1	1190846	OTHER	#N/A	Histidine phosphatase superfamily, clade-2	3-phytase.	59 kDa		1	0.0589	0.00062	3	3	3	3	4	4	4	0.19	4.56305
jgi|Fomfom1|1450964|estExt_Genemark1.C_10_t20049	1450964	CAZY	GH3	Glycoside hydrolase, family 3, N-terminal	Beta-glucosidase.	84 kDa		1	0.0699	0.00077	5	5	5	5	5	5	5	-0.17	4.44421
jgi|Fomfom1|1216572|fgenesh1_pg.4_#_585	1216572	REDOX	#N/A	Dyp-type peroxidase	#N/A	54 kDa		1	0.191	0.00077	5	5	5	5	5	5	5	-0.19	4.38303
jgi|Fomfom1|1201717|e_gw1.7.782.1	1201717	CAZY	GH30_3	Glycoside hydrolase, family 30	Glucosylceramidase.	61 kDa		1	0.0285	0.00031	2	2	2	2	2	2	2	1.11	4.31691
jgi|Fomfom1|1372934|gm1.10728_g	1372934	OTHER	#N/A	Glyceraldehyde 3-phosphate dehydrogenase, NAD(P) binding domain	Glyceraldehyde 3-phosphate dehydrogenase (phosphorylating).	38 kDa		1	0.11	0.00062	4	4	4	4	4	4	4	0	4
jgi|Fomfom1|1224655|fgenesh1_kg.1_#_1667_#_TRINITY_DN6575_c1_g1_i1	1224655	CAZY	EXPN	Cerato-platanin	#N/A	14 kDa	true	0.94	0.203	0.00062	0	2	0	4	0	4	4	0	4
jgi|Fomfom1|1341923|estExt_Genewise1Plus.C_1_t10467	1341923	CAZY	EXPN	Cerato-platanin	#N/A	15 kDa	true	0.56	0.203	0.00062	0	2	0	4	0	4	4	0	4
jgi|Fomfom1|1360180|estExt_Genewise1Plus.C_13_t10110	1360180	CAZY	AA5_1	Glyoxal oxidase, N-terminal	Galactose oxidase.	61 kDa	true	1	0.0373	0.00031	1	2	1	2	1	2	2	0.96	3.89062
jgi|Fomfom1|6045|CE6044_20566	6045	CAZY	GH31	Glycoside hydrolase family 31	Alpha-glucosidase.	99 kDa		1	0.0448	0.00062	4	4	4	4	4	4	4	-0.06	3.83706
jgi|Fomfom1|1205114|e_gw1.9.1460.1	1205114	UNKNOWN	#N/A	\N	#N/A	42 kDa		1	0.177	0.00077	5	5	5	5	5	5	5	-0.41	3.76312
jgi|Fomfom1|1219889|fgenesh1_pg.9_#_274	1219889	CAZY	GH53	Glycosyl hydrolase family 53	Arabinogalactan endo-1,4-beta-galactosidase.	39 kDa		1	0.212	0.00077	5	5	5	5	5	5	5	-0.46	3.63493
jgi|Fomfom1|1224820|fgenesh1_kg.1_#_1832_#_TRINITY_DN2517_c1_g1_i1	1224820	UNKNOWN	#N/A	#N/A	#N/A	20 kDa		1	0.302	0.00077	4	4	4	4	5	5	5	-0.48	3.58489
sp|K1C10_HUMAN|						60 kDa	true	1	0.218	0.002	11	13	11	13	11	13	13	-2.18	2.86878
jgi|Fomfom1|1362624|gm1.418_g	1362624	UNKNOWN	#N/A	FAS1 domain	#N/A	92 kDa		1	0.022	0.00031	2	2	2	2	2	2	2	0.47	2.77022
sp|K1C9_HUMAN|						62 kDa	true	1	0.283	0.002	12	13	12	13	12	13	13	-2.28	2.67667
jgi|Fomfom1|1266771|fgenesh1_kg.6_#_2143_#_TRINITY_DN3403_c0_g2_i2	1266771	OTHER	#N/A	ClpP/crotonase-like domain	#N/A	74 kDa		1	0.0837	0.00046	3	3	3	3	3	3	3	-0.2	2.61165
sp|K2C1_HUMAN|						66 kDa	true	1	0.305	0.0026	13	16	13	16	14	17	17	-2.71	2.59811
jgi|Fomfom1|1214003|fgenesh1_pg.1_#_1230	1214003	UNKNOWN	#N/A	#N/A	#N/A	12 kDa		0.89	0.11	0.00015	1	1	1	1	1	1	1	1.37	2.58471
jgi|Fomfom1|952792|CE952791_422	952792	CAZY	GH28	Glycoside hydrolase, family 28	Galacturan 1,4-alpha-galacturonidase.	38 kDa		0.99	0.0377	0.00015	1	1	1	1	1	1	1	1.26	2.39496
jgi|Fomfom1|1190624|e_gw1.2.2650.1	1190624	CAZY	GH3	Glycoside hydrolase, family 3, N-terminal	Xylan 1,4-beta-xylosidase.	84 kDa		1	0.0179	0.00031	2	2	2	2	2	2	2	0.18	2.26577
jgi|Fomfom1|1370935|gm1.8729_g	1370935	CAZY	AA8-AA3_1	Glucose-methanol-choline oxidoreductase, N-terminal	Cellobiose dehydrogenase (acceptor).	81 kDa		0.98	0.0379	0.00031	2	2	2	2	2	2	2	0.17	2.25012
jgi|Fomfom1|1319390|fgenesh1_pm.11_#_117	1319390	ESTERASE	#N/A	Carboxylesterase, type B	#N/A	73 kDa		0.93	0.0147	0.00015	1	1	1	1	1	1	1	1.09	2.12874
jgi|Fomfom1|809915|CE809914_571	809915	CAZY	AA9	Glycoside hydrolase, family 61	Cellulase.	26 kDa		0.95	0.0702	0.00015	1	1	1	1	1	1	1	1.04	2.05623
jgi|Fomfom1|903487|CE903486_812	903487	CAZY	GH131-CBM1	Cellulose-binding domain, fungal	#N/A	35 kDa		0.82	0.0368	0.00015	1	1	1	1	1	1	1	0.98	1.97247
jgi|Fomfom1|1364949|gm1.2743_g	1364949	CAZY	GH74-CBM1	Cellulose-binding domain, fungal	#N/A	87 kDa		0.98	0.0132	0.00015	1	1	1	1	1	1	1	0.8	1.7411
sp|K22E_HUMAN|						66 kDa	true	1	0.0822	0.00093	3	6	3	6	3	6	6	-2.11	1.38988
jgi|Fomfom1|1313268|fgenesh1_pm.1_#_536	1313268	OTHER	#N/A	Nascent polypeptide-associated complex NAC domain	#N/A	22 kDa		0.97	0.0683	0.00015	1	1	1	1	1	1	1	0.46	1.37554
jgi|Fomfom1|1347406|estExt_Genewise1Plus.C_3_t30160	1347406	OTHER	#N/A	Phosphatidylinositol 3-/4-kinase, catalytic domain	#N/A	347 kDa		0.96	0.00809	0.00015	1	1	1	1	1	1	1	0.32	1.24833
jgi|Fomfom1|733610|CE733609_9071	733610	UNKNOWN	#N/A	#N/A	#N/A	117 kDa		0.95	0.0101	0.00015	1	1	1	1	1	1	1	0.29	1.22264
jgi|Fomfom1|1216161|fgenesh1_pg.4_#_174	1216161	OTHER	#N/A	Short-chain dehydrogenase/reductase SDR	With NAD(+) or NADP(+) as acceptor.	28 kDa		1	0.0811	0.00031	2	2	2	2	2	2	2	-0.82	1.13288
jgi|Fomfom1|1364413|gm1.2207_g	1364413	ESTERASE	#N/A	Carboxylesterase, type B	Triacylglycerol lipase.	57 kDa		1	0.0345	0.00015	1	1	1	1	1	1	1	0.17	1.12506
jgi|Fomfom1|1212635|e_gw1.20.23.1	1212635	CAZY	GH35	Glycoside hydrolase, family 35	Beta-galactosidase.	109 kDa		0.89	0.00896	0.00015	1	1	1	1	1	1	1	0.12	1.08673
jgi|Fomfom1|1373387|gm1.11181_g	1373387	CAZY	CE12	\N	#N/A	27 kDa		0.95	0.0717	0.00015	1	1	1	1	1	1	1	0.03	1.02101
jgi|Fomfom1|1192158|e_gw1.2.2193.1	1192158	CAZY	GH31	Glycoside hydrolase family 31	Alpha-glucosidase.	106 kDa		0.97	0.00828	0.00015	1	1	1	1	1	1	1	0.02	1.01396
jgi|Fomfom1|909068|CE909067_14739	909068	DUF	#N/A	Protein of unknown function DUF427	#N/A	11 kDa		0.95	0.137	0.00015	1	1	1	1	1	1	1	0.01	1.00696
jgi|Fomfom1|1373663|gm1.11457_g	1373663	REDOX	#N/A	NADP-dependent oxidoreductase domain	Pyridoxine 4-dehydrogenase.	38 kDa	true	0.76	0.0233	0.00015	1	1	1	1	1	1	1	0.01	1.00696
jgi|Fomfom1|1196919|e_gw1.4.364.1	1196919	PEPTIDASE	#N/A	Peptidase S8/S53 domain	Tripeptidyl-peptidase I.	65 kDa		1	0.0361	0.00015	1	1	1	1	1	1	1	0	1
jgi|Fomfom1|1447374|estExt_Genemark1.C_5_t20116	1447374	CAZY	CBM1-CE1	Cellulose-binding domain, fungal	Acetylxylan esterase.	39 kDa		0.84	0.0327	0.00015	1	1	1	1	1	1	1	0	1
jgi|Fomfom1|290333|CE290332_355	290333	CAZY	AA5_1	Glyoxal oxidase, N-terminal	Galactose oxidase.	59 kDa	true	0.34	0.0144	0.00015	0	1	0	1	0	1	1	0	1
jgi|Fomfom1|1257873|fgenesh1_kg.4_#_7385_#_TRINITY_DN3881_c1_g4_i1	1257873	OTHER	#N/A	Chaperonin Cpn10	#N/A	11 kDa		0.95	0.0748	0.00015	1	1	1	1	1	1	1	-0.13	0.913831
sp|LYSC_CHICK|						16 kDa		0.98	0.109	0.00015	1	1	1	1	1	1	1	-0.18	0.882703
jgi|Fomfom1|1292475|fgenesh1_kg.10_#_3727_#_TRINITY_DN6564_c0_g2_i1	1292475	OTHER	#N/A	Ribonucleoprotein LSM domain	#N/A	13 kDa		1	0.0901	0.00015	1	1	1	1	1	1	1	-0.25	0.840896
jgi|Fomfom1|1365218|gm1.3012_g	1365218	ESTERASE	#N/A	Carboxylesterase, type B	#N/A	57 kDa		0.95	0.0245	0.00015	1	1	1	1	1	1	1	-0.38	0.768438
jgi|Fomfom1|1315715|fgenesh1_pm.4_#_418	1315715	CAZY	GH79	Glycoside hydrolase superfamily	#N/A	55 kDa		0.95	0.0363	0.00015	1	1	1	1	1	1	1	-0.4	0.757858
jgi|Fomfom1|6078|CE6077_3507	6078	CAZY	GH31	Glycoside hydrolase family 31	Alpha-glucosidase.	83 kDa		0.99	0.0107	0.00015	1	1	1	1	1	1	1	-0.59	0.664343
jgi|Fomfom1|806184|CE806183_5879	806184	UNKNOWN	#N/A	#N/A	#N/A	33 kDa		0.81	0.0238	0.00015	1	1	1	1	1	1	1	-0.7	0.615572
jgi|Fomfom1|1268039|fgenesh1_kg.6_#_3411_#_TRINITY_DN6402_c0_g1_i12	1268039	UNKNOWN	#N/A	#N/A	#N/A	24 kDa	true	0.85	0.032	0.00015	1	1	1	1	1	1	1	-0.84	0.558644
jgi|Fomfom1|92973|CE92972_1581	92973	CAZY	CE16	GDSL lipase/esterase	#N/A	33 kDa		0.95	0.0456	0.00015	1	1	1	1	1	1	1	-0.91	0.532185
jgi|Fomfom1|1222825|fgenesh1_pg.19_#_59	1222825	UNKNOWN	#N/A	#N/A	#N/A	38 kDa		0.8	0.0552	0.00015	1	1	1	1	1	1	1	-1.2	0.435275
jgi|Fomfom1|1319317|fgenesh1_pm.11_#_44	1319317	PEPTIDASE	#N/A	Peptidase M28	Bacterial leucyl aminopeptidase.	52 kDa		1	0.0331	0.00015	1	1	1	1	1	1	1	-1.88	0.271684
jgi|Fomfom1|1368003|gm1.5797_g	1368003	CAZY	CBM1-GH5_7	Glycoside hydrolase, family 5	Mannan endo-1,4-beta-mannosidase.	47 kDa	true	0	0.0	0	0	0	0	0	0	0	0	0	0
jgi|Fomfom1|1195549|e_gw1.4.160.1	1195549	PEPTIDASE	#N/A	Peptidase S10, serine carboxypeptidase	Carboxypeptidase D.	72 kDa	true	0	0.0	0	0	0	0	0	0	0	0	0	0
jgi|Fomfom1|1373051|gm1.10845_g	1373051	CAZY	AA5_1	Glyoxal oxidase, N-terminal	#N/A	60 kDa	true	0	0.0	0	0	0	0	0	0	0	0	0	0

## Sheet: TMT_Ratio42
Identified Proteins (109)	Accession Number	Alternate ID	Molecular Weight	Protein Grouping Ambiguity	Permutation Test (p-value) Benjamini-Hochberg (p < 0,01330)	Log? Fold Change by Category (Treatment 1 / Reference)	Taxonomy	Quant 1	Std Dev Log? Fold Change(Quant 1)	Quant 2	Std Dev Log? Fold Change(Quant 2)
jgi|Fomfom1|431808|CE431807_2249	jgi|Fomfom1|431808|CE431807_2249		49 kDa	true	< 0,0001	4.67	unknown	No values	1.3272518	Reference missing	1.2930216
sp|P22629|SAV_STRAV|	P22629		19 kDa		< 0,0001	-0.84	unknown	0.0364	1.0832472	-0.8457	1.0795763
jgi|Fomfom1|765925|CE765924_41841	jgi|Fomfom1|765925|CE765924_41841		40 kDa	true	< 0,0001	3.3	unknown	0.0298	1.0928609	3.3081	1.0738095
jgi|Fomfom1|1364695|gm1.2489_g	jgi|Fomfom1|1364695|gm1.2489_g		118 kDa	true	< 0,0001	4.51	unknown	No values	1.4220682	Reference missing	1.4325998
sp|TRYP_PIG|	TRYP_PIG		24 kDa		0.77	0.11	unknown	0.0088	1.224504	0.1733	1.219931
jgi|Fomfom1|1429010|MIX54539_31322_81	jgi|Fomfom1|1429010|MIX54539_31322_81		88 kDa	true	0.006	-0.31	unknown	0.0051	0.91121304	-0.3	0.90848935
jgi|Fomfom1|467025|CE467024_2230	jgi|Fomfom1|467025|CE467024_2230		49 kDa	true	< 0,0001	4.46	unknown	No values	1.4181976	Reference missing	1.4199868
jgi|Fomfom1|1046328|CE1046327_1864	jgi|Fomfom1|1046328|CE1046327_1864		44 kDa	true	< 0,0001	4.41	unknown	No values	1.3117759	Reference missing	1.3137287
sp|K2C1_HUMAN|	K2C1_HUMAN		66 kDa	true	< 0,0001	-2.71	unknown	-0.007	1.0480692	-2.6956	1.0593194
jgi|Fomfom1|1315411|fgenesh1_pm.4_#_114	jgi|Fomfom1|1315411|fgenesh1_pm.4_#_114		42 kDa	true	< 0,0001	4.45	unknown	No values	1.2290462	Reference missing	1.2169163
jgi|Fomfom1|543035|CE543034_496	jgi|Fomfom1|543035|CE543034_496		49 kDa	true	0.1	3.36	unknown	No values	0.8817981	Reference missing	0.88419396
jgi|Fomfom1|496062|CE496061_6776	jgi|Fomfom1|496062|CE496061_6776		56 kDa		< 0,0001	1.2	unknown	-0.0132	1.0430555	1.2132	1.0552549
jgi|Fomfom1|1193252|e_gw1.3.1926.1	jgi|Fomfom1|1193252|e_gw1.3.1926.1		44 kDa		< 0,0001	-0.63	unknown	0.0334	1.4273472	-0.6269	1.4379926
jgi|Fomfom1|1252099|fgenesh1_kg.4_#_1611_#_TRINITY_DN6851_c0_g1_i1	jgi|Fomfom1|1252099|fgenesh1_kg.4_#_1611_#_TRINITY_DN6851_c0_g1_i1		42 kDa	true	< 0,0001	5.42	unknown	No values	1.3365334	Reference missing	1.3458356
sp|K1C9_HUMAN|	K1C9_HUMAN		62 kDa	true	< 0,0001	-2.28	unknown	0.0118	1.1152105	-2.2926	1.1178447
jgi|Fomfom1|1219458|fgenesh1_pg.8_#_468	jgi|Fomfom1|1219458|fgenesh1_pg.8_#_468		58 kDa	true	0.00015	-0.7	unknown	-0.0006	0.85850555	-0.7023	0.84714097
jgi|Fomfom1|1318280|fgenesh1_pm.8_#_419	jgi|Fomfom1|1318280|fgenesh1_pm.8_#_419		90 kDa	true	1	0	unknown	No data	0.0	No data	0.0
sp|K1C10_HUMAN|	K1C10_HUMAN		60 kDa	true	< 0,0001	-2.18	unknown	0.0255	1.0820218	-2.2062	1.0701537
jgi|Fomfom1|948388|CE948387_2590	jgi|Fomfom1|948388|CE948387_2590		59 kDa		0.00012	-0.42	unknown	0.0004	0.93413675	-0.4243	0.9317734
jgi|Fomfom1|751035|CE751034_6216	jgi|Fomfom1|751035|CE751034_6216		47 kDa	true	< 0,0001	4.07	unknown	0.0045	0.92688805	4.0531	0.9189974
jgi|Fomfom1|1315848|fgenesh1_pm.4_#_551	jgi|Fomfom1|1315848|fgenesh1_pm.4_#_551		41 kDa		0.008	5.59	unknown	0.1418	2.1989775	5.4811	2.2079642
jgi|Fomfom1|1319931|fgenesh1_pm.13_#_61	jgi|Fomfom1|1319931|fgenesh1_pm.13_#_61		66 kDa	true	0.81	0.14	unknown	0.0052	0.97381705	0.1336	0.9813209
jgi|Fomfom1|1206476|e_gw1.10.1206.1	jgi|Fomfom1|1206476|e_gw1.10.1206.1		48 kDa		< 0,0001	4.02	unknown	0.0102	0.8657158	4.0072	0.85476595
jgi|Fomfom1|746031|CE746030_898	jgi|Fomfom1|746031|CE746030_898		46 kDa		0.016	-0.47	unknown	-0.0038	0.9502419	-0.4682	0.9610744
jgi|Fomfom1|1002645|CE1002644_10774	jgi|Fomfom1|1002645|CE1002644_10774		91 kDa		< 0,0001	2.96	unknown	No values	0.8347024	Reference missing	0.8372087
jgi|Fomfom1|1199902|e_gw1.6.902.1	jgi|Fomfom1|1199902|e_gw1.6.902.1		58 kDa		< 0,0001	-0.57	unknown	0.0044	0.9353116	-0.5707	0.95080644
jgi|Fomfom1|1339467|estExt_Genewise1.C_13_t10118	jgi|Fomfom1|1339467|estExt_Genewise1.C_13_t10118		59 kDa	true	0.17	-0.37	unknown	-0.0151	0.8314156	-0.3707	0.8448908
jgi|Fomfom1|1363170|gm1.964_g	jgi|Fomfom1|1363170|gm1.964_g		60 kDa		0.31	-0.18	unknown	0.005	0.9134125	-0.1861	0.91853666
jgi|Fomfom1|1363174|gm1.968_g	jgi|Fomfom1|1363174|gm1.968_g		47 kDa		< 0,0001	2.2	unknown	-0.0002	0.79635066	2.1886	0.7953292
jgi|Fomfom1|1222273|fgenesh1_pg.15_#_85	jgi|Fomfom1|1222273|fgenesh1_pg.15_#_85		89 kDa		0.1	0.49	unknown	0.0084	1.0090393	0.4931	1.009168
jgi|Fomfom1|754198|CE754197_1120	jgi|Fomfom1|754198|CE754197_1120		38 kDa	true	0.008	2.72	unknown	-0.0133	1.0233936	2.723	1.0202805
sp|K22E_HUMAN|	K22E_HUMAN		66 kDa	true	0.1	-2.11	unknown	0.0136	0.95640737	-2.1244	0.95273584
jgi|Fomfom1|1190112|e_gw1.1.2978.1	jgi|Fomfom1|1190112|e_gw1.1.2978.1		47 kDa		0.008	3.87	unknown	0.0176	0.87037426	3.8365	0.8726583
jgi|Fomfom1|1193884|e_gw1.3.1577.1	jgi|Fomfom1|1193884|e_gw1.3.1577.1		64 kDa		0.001	3.87	unknown	No values	0.841073	Reference missing	0.8331759
jgi|Fomfom1|1314145|fgenesh1_pm.2_#_342	jgi|Fomfom1|1314145|fgenesh1_pm.2_#_342		54 kDa		0.028	1.6	unknown	0.0002	0.7978558	1.5952	0.7934735
jgi|Fomfom1|1352901|estExt_Genewise1Plus.C_6_t30371	jgi|Fomfom1|1352901|estExt_Genewise1Plus.C_6_t30371		44 kDa		0.008	2.36	unknown	0.0353	0.9199847	2.3267	0.9221972
jgi|Fomfom1|1372934|gm1.10728_g	jgi|Fomfom1|1372934|gm1.10728_g		38 kDa		0.49	0	unknown	0.0075	0.8759732	0.0162	0.88037777
jgi|Fomfom1|1458192|estExt_fgenesh1_pm.C_9_t10151	jgi|Fomfom1|1458192|estExt_fgenesh1_pm.C_9_t10151		70 kDa		0.001	1.59	unknown	-0.019	0.97537297	1.6045	0.9871685
jgi|Fomfom1|765464|CE765463_239	jgi|Fomfom1|765464|CE765463_239		40 kDa	true	0.33	3.34	unknown	No values	0.7973508	Reference missing	0.8037165
jgi|Fomfom1|1205114|e_gw1.9.1460.1	jgi|Fomfom1|1205114|e_gw1.9.1460.1		42 kDa		0.63	-0.41	unknown	-0.0265	0.92266136	-0.3904	0.9294316
jgi|Fomfom1|1210396|e_gw1.13.174.1	jgi|Fomfom1|1210396|e_gw1.13.174.1		65 kDa	true	0.36	0.33	unknown	-0.007	0.84252805	0.3396	0.84355533
jgi|Fomfom1|1216572|fgenesh1_pg.4_#_585	jgi|Fomfom1|1216572|fgenesh1_pg.4_#_585		54 kDa		0.33	-0.19	unknown	-0.0033	0.7351886	-0.1933	0.74316055
jgi|Fomfom1|1219889|fgenesh1_pg.9_#_274	jgi|Fomfom1|1219889|fgenesh1_pg.9_#_274		39 kDa		0.061	-0.46	unknown	-0.0091	0.8390378	-0.4675	0.8393879
jgi|Fomfom1|1224820|fgenesh1_kg.1_#_1832_#_TRINITY_DN2517_c1_g1_i1	jgi|Fomfom1|1224820|fgenesh1_kg.1_#_1832_#_TRINITY_DN2517_c1_g1_i1		20 kDa		0.2	-0.48	unknown	-0.0163	0.9314862	-0.4662	0.930855
jgi|Fomfom1|123015|CE123014_2148	jgi|Fomfom1|123015|CE123014_2148		64 kDa		0.028	1.52	unknown	-0.0087	0.9341996	1.5293	0.938011
jgi|Fomfom1|1373563|gm1.11357_g	jgi|Fomfom1|1373563|gm1.11357_g		42 kDa		0.008	3.94	unknown	0.0072	0.83698636	3.9487	0.8306249
jgi|Fomfom1|1450964|estExt_Genemark1.C_10_t20049	jgi|Fomfom1|1450964|estExt_Genemark1.C_10_t20049		84 kDa		0.12	-0.17	unknown	0.0009	0.93708754	-0.1737	0.92551637
jgi|Fomfom1|1398108|MIX23637_2264_38	jgi|Fomfom1|1398108|MIX23637_2264_38		43 kDa		0.028	2.34	unknown	0.0215	1.2198863	2.3234	1.2135296
jgi|Fomfom1|152046|CE152045_12696	jgi|Fomfom1|152046|CE152045_12696		56 kDa		0.028	2.9	unknown	No values	1.0793818	Reference missing	1.0738758
jgi|Fomfom1|6045|CE6044_20566	jgi|Fomfom1|6045|CE6044_20566		99 kDa		0.7	-0.06	unknown	0.0025	0.72779965	-0.0551	0.7332797
jgi|Fomfom1|1314736|fgenesh1_pm.3_#_89	jgi|Fomfom1|1314736|fgenesh1_pm.3_#_89		45 kDa		0.028	1.57	unknown	-0.008	0.9242792	1.593	0.9242366
jgi|Fomfom1|969517|CE969516_1878	jgi|Fomfom1|969517|CE969516_1878		36 kDa		0.33	1.81	unknown	-0.0054	0.78723234	1.8159	0.79105914
jgi|Fomfom1|1190846|e_gw1.2.2510.1	jgi|Fomfom1|1190846|e_gw1.2.2510.1		59 kDa		0.5	0.19	unknown	-0.0026	0.8356256	0.1831	0.83311707
jgi|Fomfom1|1224655|fgenesh1_kg.1_#_1667_#_TRINITY_DN6575_c1_g1_i1	jgi|Fomfom1|1224655|fgenesh1_kg.1_#_1667_#_TRINITY_DN6575_c1_g1_i1		14 kDa	true	1	0	unknown	No data	0.0	No data	0.0
jgi|Fomfom1|1341923|estExt_Genewise1Plus.C_1_t10467	jgi|Fomfom1|1341923|estExt_Genewise1Plus.C_1_t10467		15 kDa	true	1	0	unknown	No data	0.0	No data	0.0
jgi|Fomfom1|1202773|e_gw1.7.761.1	jgi|Fomfom1|1202773|e_gw1.7.761.1		28 kDa		0.1	3.27	unknown	No values	0.869473	Reference missing	0.86369103
jgi|Fomfom1|1266771|fgenesh1_kg.6_#_2143_#_TRINITY_DN3403_c0_g2_i2	jgi|Fomfom1|1266771|fgenesh1_kg.6_#_2143_#_TRINITY_DN3403_c0_g2_i2		74 kDa		0.67	-0.2	unknown	-0.0087	0.970437	-0.1996	0.96378267
jgi|Fomfom1|1318463|fgenesh1_pm.9_#_172	jgi|Fomfom1|1318463|fgenesh1_pm.9_#_172		27 kDa		0.1	3.23	unknown	0.01	1.3108861	3.2393	1.3140944
jgi|Fomfom1|1194461|e_gw1.3.821.1	jgi|Fomfom1|1194461|e_gw1.3.821.1		61 kDa	true	1	3.49	unknown	No values	0.7156741	Reference missing	0.7156741
jgi|Fomfom1|1368003|gm1.5797_g	jgi|Fomfom1|1368003|gm1.5797_g		47 kDa	true	1	0	unknown	No data	0.0	No data	0.0
jgi|Fomfom1|1235266|fgenesh1_kg.2_#_1741_#_TRINITY_DN5297_c0_g1_i5	jgi|Fomfom1|1235266|fgenesh1_kg.2_#_1741_#_TRINITY_DN5297_c0_g1_i5		35 kDa		1	3.86	unknown	0.0023	0.78748465	3.8596	0.78748477
jgi|Fomfom1|1197582|e_gw1.5.518.1	jgi|Fomfom1|1197582|e_gw1.5.518.1		49 kDa		0.33	2.82	unknown	-0.0028	0.8222457	2.8257	0.8168378
jgi|Fomfom1|1176334|gw1.4.1848.1	jgi|Fomfom1|1176334|gw1.4.1848.1		12 kDa	true	0.67	1.99	unknown	0.0061	1.0088906	1.9849	1.0240058
jgi|Fomfom1|1201717|e_gw1.7.782.1	jgi|Fomfom1|1201717|e_gw1.7.782.1		61 kDa		0.33	1.11	unknown	0.0103	1.0837247	1.114	1.075097
jgi|Fomfom1|1199047|e_gw1.5.142.1	jgi|Fomfom1|1199047|e_gw1.5.142.1		49 kDa		0.33	1.79	unknown	-0.0073	0.9058895	1.7896	0.9054811
jgi|Fomfom1|1216161|fgenesh1_pg.4_#_174	jgi|Fomfom1|1216161|fgenesh1_pg.4_#_174		28 kDa		0.33	-0.82	unknown	-0.0031	0.8179912	-0.8129	0.82054335
jgi|Fomfom1|1317379|fgenesh1_pm.7_#_77	jgi|Fomfom1|1317379|fgenesh1_pm.7_#_77		62 kDa		0.33	2.3	unknown	-0.0046	0.8044949	2.309	0.80748326
jgi|Fomfom1|1267872|fgenesh1_kg.6_#_3244_#_TRINITY_DN3964_c1_g1_i1	jgi|Fomfom1|1267872|fgenesh1_kg.6_#_3244_#_TRINITY_DN3964_c1_g1_i1		27 kDa		0.33	2.18	unknown	0.0081	1.0343908	2.1745	1.0272548
jgi|Fomfom1|1186460|gw1.5.2463.1	jgi|Fomfom1|1186460|gw1.5.2463.1		34 kDa		1	3.12	unknown	0.0021	0.7092887	3.1201	0.7092887
jgi|Fomfom1|1190624|e_gw1.2.2650.1	jgi|Fomfom1|1190624|e_gw1.2.2650.1		84 kDa		0.33	0.18	unknown	0.0011	0.65207183	0.1852	0.6520718
jgi|Fomfom1|1360180|estExt_Genewise1Plus.C_13_t10110	jgi|Fomfom1|1360180|estExt_Genewise1Plus.C_13_t10110		61 kDa	true	1	0.96	unknown	0.002	0.6812165	0.9663	0.6812164
jgi|Fomfom1|1362624|gm1.418_g	jgi|Fomfom1|1362624|gm1.418_g		92 kDa		0.33	0.47	unknown	-0.0009	0.920995	0.4756	0.9272802
jgi|Fomfom1|1365937|gm1.3731_g	jgi|Fomfom1|1365937|gm1.3731_g		72 kDa	true	1	2.65	unknown	0.0023	0.7756144	2.651	0.77561456
jgi|Fomfom1|1370935|gm1.8729_g	jgi|Fomfom1|1370935|gm1.8729_g		81 kDa		0.33	0.17	unknown	0	1.4382343	0.1779	1.4382342
jgi|Fomfom1|1347406|estExt_Genewise1Plus.C_3_t30160	jgi|Fomfom1|1347406|estExt_Genewise1Plus.C_3_t30160		347 kDa		1	0.32	unknown	No values	1.7352748	Reference missing	1.7352748
jgi|Fomfom1|1364413|gm1.2207_g	jgi|Fomfom1|1364413|gm1.2207_g		57 kDa		1	0.17	unknown	No values	1.7839086	Reference missing	1.7839086
jgi|Fomfom1|1292475|fgenesh1_kg.10_#_3727_#_TRINITY_DN6564_c0_g2_i1	jgi|Fomfom1|1292475|fgenesh1_kg.10_#_3727_#_TRINITY_DN6564_c0_g2_i1		13 kDa		1	-0.25	unknown	0.0029	0.9937603	-0.2515	0.9937603
jgi|Fomfom1|1312853|fgenesh1_pm.1_#_121	jgi|Fomfom1|1312853|fgenesh1_pm.1_#_121		14 kDa		1	2.96	unknown	0.0031	1.0495832	2.963	1.049583
jgi|Fomfom1|1319317|fgenesh1_pm.11_#_44	jgi|Fomfom1|1319317|fgenesh1_pm.11_#_44		52 kDa		1	-1.88	unknown	0.0034	1.1566383	Value missing	1.1566384
jgi|Fomfom1|1196919|e_gw1.4.364.1	jgi|Fomfom1|1196919|e_gw1.4.364.1		65 kDa		1	0	unknown	No data	0.0	No data	0.0
jgi|Fomfom1|952792|CE952791_422	jgi|Fomfom1|952792|CE952791_422		38 kDa		1	1.26	unknown	0.0033	1.1145777	1.2598	1.1145778
jgi|Fomfom1|6078|CE6077_3507	jgi|Fomfom1|6078|CE6077_3507		83 kDa		1	-0.59	unknown	0.0026	0.87484276	-0.5832	0.87484276
jgi|Fomfom1|1364949|gm1.2743_g	jgi|Fomfom1|1364949|gm1.2743_g		87 kDa		1	0.8	unknown	0.0036	1.2471391	0.8086	1.2471391
sp|LYSC_CHICK|	LYSC_CHICK		16 kDa		1	-0.18	unknown	0.0052	1.7839086	Value missing	1.7839086
jgi|Fomfom1|1192158|e_gw1.2.2193.1	jgi|Fomfom1|1192158|e_gw1.2.2193.1		106 kDa		1	0.02	unknown	0.0019	0.66483366	0.0254	0.66483366
jgi|Fomfom1|1313268|fgenesh1_pm.1_#_536	jgi|Fomfom1|1313268|fgenesh1_pm.1_#_536		22 kDa		1	0.46	unknown	No values	1.6880691	Reference missing	1.6880691
jgi|Fomfom1|1192667|e_gw1.2.1622.1	jgi|Fomfom1|1192667|e_gw1.2.1622.1		32 kDa		1	5.48	unknown	No values	0.74757993	Reference missing	0.7475796
jgi|Fomfom1|1257873|fgenesh1_kg.4_#_7385_#_TRINITY_DN3881_c1_g4_i1	jgi|Fomfom1|1257873|fgenesh1_kg.4_#_7385_#_TRINITY_DN3881_c1_g4_i1		11 kDa		1	-0.13	unknown	0.0026	0.87484276	-0.1232	0.8748427
jgi|Fomfom1|1315715|fgenesh1_pm.4_#_418	jgi|Fomfom1|1315715|fgenesh1_pm.4_#_418		55 kDa		1	-0.4	unknown	0.0019	0.64159036	-0.3951	0.6415903
jgi|Fomfom1|1365218|gm1.3012_g	jgi|Fomfom1|1365218|gm1.3012_g (+1)		57 kDa		1	-0.38	unknown	0.0033	1.1143676	-0.3735	1.1143676
jgi|Fomfom1|1373387|gm1.11181_g	jgi|Fomfom1|1373387|gm1.11181_g		27 kDa		1	0.03	unknown	0.0038	1.2922066	0.0328	1.2922066
jgi|Fomfom1|809915|CE809914_571	jgi|Fomfom1|809915|CE809914_571		26 kDa		1	1.04	unknown	0.0035	1.2003076	1.0476	1.2003076
jgi|Fomfom1|909068|CE909067_14739	jgi|Fomfom1|909068|CE909067_14739		11 kDa		1	0.01	unknown	0.0019	0.64623845	0.0145	0.64623845
jgi|Fomfom1|92973|CE92972_1581	jgi|Fomfom1|92973|CE92972_1581		33 kDa		1	-0.91	unknown	0.0019	0.66483366	-0.9039	0.66483366
jgi|Fomfom1|733610|CE733609_9071	jgi|Fomfom1|733610|CE733609_9071		117 kDa		1	0.29	unknown	0.0019	0.64623845	0.2912	0.64623845
jgi|Fomfom1|1367197|gm1.4991_g	jgi|Fomfom1|1367197|gm1.4991_g		38 kDa		1	2.83	unknown	No values	0.87484276	Reference missing	0.87484246
jgi|Fomfom1|1319390|fgenesh1_pm.11_#_117	jgi|Fomfom1|1319390|fgenesh1_pm.11_#_117		73 kDa		1	1.09	unknown	0.003	1.0331675	1.0997	1.0331675
jgi|Fomfom1|1275487|fgenesh1_kg.7_#_4195_#_TRINITY_DN7017_c2_g2_i1	jgi|Fomfom1|1275487|fgenesh1_kg.7_#_4195_#_TRINITY_DN7017_c2_g2_i1		27 kDa		1	4.92	unknown	No values	0.6812165	Reference missing	0.6812165
jgi|Fomfom1|1214003|fgenesh1_pg.1_#_1230	jgi|Fomfom1|1214003|fgenesh1_pg.1_#_1230		12 kDa		1	1.37	unknown	No values	1.3359191	Reference missing	1.3359194
jgi|Fomfom1|1212635|e_gw1.20.23.1	jgi|Fomfom1|1212635|e_gw1.20.23.1		109 kDa		1	0.12	unknown	0.0019	0.65663934	0.1261	0.6566393
jgi|Fomfom1|1268039|fgenesh1_kg.6_#_3411_#_TRINITY_DN6402_c0_g1_i12	jgi|Fomfom1|1268039|fgenesh1_kg.6_#_3411_#_TRINITY_DN6402_c0_g1_i12		24 kDa	true	1	-0.84	unknown	0.0019	0.6525529	-0.8376	0.6525529
jgi|Fomfom1|1447374|estExt_Genemark1.C_5_t20116	jgi|Fomfom1|1447374|estExt_Genemark1.C_5_t20116		39 kDa		1	0	unknown	No data	0.0	No data	0.0
jgi|Fomfom1|903487|CE903486_812	jgi|Fomfom1|903487|CE903486_812		35 kDa		1	0.98	unknown	0.0035	1.2003076	0.9877	1.2003076
jgi|Fomfom1|806184|CE806183_5879	jgi|Fomfom1|806184|CE806183_5879		33 kDa		1	-0.7	unknown	0.0022	0.7673243	-0.7006	0.7673243
jgi|Fomfom1|1222825|fgenesh1_pg.19_#_59	jgi|Fomfom1|1222825|fgenesh1_pg.19_#_59		38 kDa		1	-1.2	unknown	0.0019	0.64159036	-1.2021	0.64159024
jgi|Fomfom1|1373663|gm1.11457_g	jgi|Fomfom1|1373663|gm1.11457_g		38 kDa	true	1	0.01	unknown	0.0021	0.7092887	0.0119	0.7092887
jgi|Fomfom1|290333|CE290332_355	jgi|Fomfom1|290333|CE290332_355		59 kDa	true	1	0	unknown	No data	0.0	No data	0.0
jgi|Fomfom1|1195549|e_gw1.4.160.1	jgi|Fomfom1|1195549|e_gw1.4.160.1		72 kDa	true	1	0	unknown	No data	0.0	No data	0.0
jgi|Fomfom1|1373051|gm1.10845_g	jgi|Fomfom1|1373051|gm1.10845_g		60 kDa	true	1	0	unknown	No data	0.0	No data	0.0

## Sheet: interpro
#proteinId	iprId	iprDesc	domainDb	domainId	domainDesc	numHits	domainStarts	domainEnds	score
31	IPR004843	Calcineurin-like phosphoesterase domain, apaH type	HMMPfam	PF00149	Calcineurin-like phosphoesterase	1	1	228	9.3E-9
31	IPR007708	Lariat debranching enzyme, C-terminal	HMMPfam	PF05011	Lariat debranching enzyme, C-terminal domain	1	335	480	3.7E-31
31	IPR029052	Metallo-dependent phosphatase-like	SUPERFAMILY	SSF56300	\N	1	1	233	2.66E-21
974	IPR002938	Monooxygenase, FAD-binding	HMMPfam	PF01494	FAD binding domain	1	7	378	1.6E-17
974	IPR003042	Aromatic-ring hydroxylase-like	PRINTS	PR00420	Aromatic-ring hydroxylase (flavoprotein monooxygenase) signature	3	8,159,313,	30,174,328,	1.4E-9,1.4E-9,1.4E-9
974	\N	\N	SUPERFAMILY	SSF51905	\N	2	9,298,	182,392,	2.22E-36,2.22E-36
2870	IPR001128	Cytochrome P450	HMMPfam	PF00067	Cytochrome P450	1	34	512	5.6E-63
2870	IPR001128	Cytochrome P450	PRINTS	PR00385	P450 superfamily signature	4	325,379,476,485,	342,390,485,496,	4.8E-8,4.8E-8,4.8E-8,4.8E-8
2870	IPR002401	Cytochrome P450, E-class, group I	PRINTS	PR00463	E-class P450 group I signature	5	62,314,334,475,485,	81,331,360,485,508,	1.4E-12,1.4E-12,1.4E-12,1.4E-12,1.4E-12
2870	IPR017972	Cytochrome P450, conserved site	ProSitePatterns	PS00086	Cytochrome P450 cysteine heme-iron ligand signature.	1	478	487	-
2870	IPR001128	Cytochrome P450	SUPERFAMILY	SSF48264	\N	1	26	526	1.96E-86
3499	IPR001810	F-box domain	HMMPfam	PF12937	F-box-like	1	26	76	8.0E-8
3499	\N	\N	SUPERFAMILY	SSF52047	\N	1	146	236	1.73E-6
3499	IPR001810	F-box domain	SUPERFAMILY	SSF81383	\N	1	18	79	9.16E-6
3536	IPR023210	NADP-dependent oxidoreductase domain	HMMPfam	PF00248	Aldo/keto reductase family	1	15	332	2.8E-67
3536	IPR023210	NADP-dependent oxidoreductase domain	SUPERFAMILY	SSF51430	\N	1	1	338	7.07E-97
4461	IPR001357	BRCT domain	SUPERFAMILY	SSF52113	\N	1	9	86	7.59E-5
4490	IPR000719	Protein kinase domain	HMMPfam	PF00069	Protein kinase domain	1	2	164	6.1E-20
4490	IPR008271	Serine/threonine-protein kinase, active site	ProSitePatterns	PS00108	Serine/Threonine protein kinases active-site signature.	1	17	29	-
4490	IPR000719	Protein kinase domain	ProSiteProfiles	PS50011	Protein kinase domain profile.	1	1	164	23.114
4490	IPR002290	Serine/threonine/dual specificity protein kinase, catalytic domain	SMART	SM00220	Serine/Threonine protein kinases, catalytic domain	1	1	164	3.5E-6
4490	IPR011009	Protein kinase-like domain	SUPERFAMILY	SSF56112	\N	1	2	192	6.15E-31
5506	IPR001128	Cytochrome P450	HMMPfam	PF00067	Cytochrome P450	1	34	512	6.2E-66
5506	IPR001128	Cytochrome P450	PRINTS	PR00385	P450 superfamily signature	4	325,379,476,485,	342,390,485,496,	7.6E-9,7.6E-9,7.6E-9,7.6E-9
5506	IPR002401	Cytochrome P450, E-class, group I	PRINTS	PR00463	E-class P450 group I signature	4	314,334,475,485,	331,360,485,508,	2.1E-11,2.1E-11,2.1E-11,2.1E-11
5506	IPR017972	Cytochrome P450, conserved site	ProSitePatterns	PS00086	Cytochrome P450 cysteine heme-iron ligand signature.	1	478	487	-
5506	IPR001128	Cytochrome P450	SUPERFAMILY	SSF48264	\N	1	26	525	7.86E-87
5804	IPR000719	Protein kinase domain	HMMPfam	PF00069	Protein kinase domain	1	350	615	5.5E-39
5804	IPR008271	Serine/threonine-protein kinase, active site	ProSitePatterns	PS00108	Serine/Threonine protein kinases active-site signature.	1	479	491	-
5804	IPR000719	Protein kinase domain	ProSiteProfiles	PS50011	Protein kinase domain profile.	1	349	618	31.891
5804	IPR002290	Serine/threonine/dual specificity protein kinase, catalytic domain	SMART	SM00220	Serine/Threonine protein kinases, catalytic domain	1	349	618	3.0E-39
5804	IPR011009	Protein kinase-like domain	SUPERFAMILY	SSF56112	\N	1	335	622	3.37E-55
5902	IPR000719	Protein kinase domain	HMMPfam	PF00069	Protein kinase domain	1	411	671	1.2E-29
5902	IPR008271	Serine/threonine-protein kinase, active site	ProSitePatterns	PS00108	Serine/Threonine protein kinases active-site signature.	1	534	546	-
5902	IPR000719	Protein kinase domain	ProSiteProfiles	PS50011	Protein kinase domain profile.	1	410	676	26.04
5902	IPR002290	Serine/threonine/dual specificity protein kinase, catalytic domain	SMART	SM00220	Serine/Threonine protein kinases, catalytic domain	1	410	676	4.6E-18
5902	IPR011009	Protein kinase-like domain	SUPERFAMILY	SSF56112	\N	1	412	678	1.62E-39
6045	IPR000322	Glycoside hydrolase family 31	HMMPfam	PF01055	Glycosyl hydrolases family 31	1	251	766	1.8E-164
6045	IPR025887	Glycoside hydrolase family 31, N-terminal domain	HMMPfam	PF13802	Galactose mutarotase-like	1	162	222	1.6E-10
6045	IPR030459	Glycosyl hydrolases family 31, conserved site	ProSitePatterns	PS00707	Glycosyl hydrolases family 31 signature 2.	1	603	633	-
6045	\N	\N	SUPERFAMILY	SSF51011	\N	1	681	761	1.65E-18
6045	IPR017853	Glycoside hydrolase superfamily	SUPERFAMILY	SSF51445	\N	2	262,514,	440,679,	1.97E-73,1.97E-73
6045	IPR011013	Galactose mutarotase-like domain	SUPERFAMILY	SSF74650	\N	1	29	256	8.16E-46
6078	IPR000322	Glycoside hydrolase family 31	HMMPfam	PF01055	Glycosyl hydrolases family 31	1	100	613	1.6E-162
6078	IPR025887	Glycoside hydrolase family 31, N-terminal domain	HMMPfam	PF13802	Galactose mutarotase-like	1	11	71	4.1E-9
6078	IPR030459	Glycosyl hydrolases family 31, conserved site	ProSitePatterns	PS00707	Glycosyl hydrolases family 31 signature 2.	1	449	479	-
6078	\N	\N	SUPERFAMILY	SSF51011	\N	1	527	608	7.19E-18
6078	IPR017853	Glycoside hydrolase superfamily	SUPERFAMILY	SSF51445	\N	2	113,360,	289,525,	2.29E-70,2.29E-70
6078	IPR011013	Galactose mutarotase-like domain	SUPERFAMILY	SSF74650	\N	1	2	105	5.02E-22
7852	IPR001128	Cytochrome P450	HMMPfam	PF00067	Cytochrome P450	1	32	512	1.4E-61
7852	IPR001128	Cytochrome P450	PRINTS	PR00385	P450 superfamily signature	4	321,379,476,485,	338,390,485,496,	8.3E-10,8.3E-10,8.3E-10,8.3E-10
7852	IPR002401	Cytochrome P450, E-class, group I	PRINTS	PR00463	E-class P450 group I signature	4	310,330,475,485,	327,356,485,508,	7.6E-12,7.6E-12,7.6E-12,7.6E-12
7852	IPR017972	Cytochrome P450, conserved site	ProSitePatterns	PS00086	Cytochrome P450 cysteine heme-iron ligand signature.	1	478	487	-
7852	IPR001128	Cytochrome P450	SUPERFAMILY	SSF48264	\N	1	29	523	7.86E-88
8424	IPR001810	F-box domain	HMMPfam	PF12937	F-box-like	1	63	106	3.0E-9
8424	IPR001810	F-box domain	ProSiteProfiles	PS50181	F-box domain profile.	1	60	108	8.676
8424	IPR001810	F-box domain	SUPERFAMILY	SSF81383	\N	1	58	108	6.41E-8
8432	IPR001810	F-box domain	HMMPfam	PF12937	F-box-like	1	66	109	1.3E-6
8432	IPR001810	F-box domain	SUPERFAMILY	SSF81383	\N	1	60	101	9.94E-6
10159	IPR000445	Helix-hairpin-helix motif	HMMPfam	PF00633	Helix-hairpin-helix motif	1	234	257	7.7E-8
10159	IPR003265	HhH-GPD domain	HMMPfam	PF00730	HhH-GPD superfamily base excision DNA repair protein	1	165	305	1.7E-20
10159	IPR004036	Endonuclease III-like, conserved site-2	ProSitePatterns	PS01155	Endonuclease III family signature.	1	236	265	-
10159	IPR003265	HhH-GPD domain	SMART	SM00478	endonuclease III	1	169	322	1.3E-48
10159	IPR011257	DNA glycosylase	SUPERFAMILY	SSF48150	\N	1	130	345	7.54E-55
12333	IPR001296	Glycosyl transferase, family 1	HMMPfam	PF00534	Glycosyl transferases group 1	1	220	422	9.0E-22
12333	IPR028098	Glycosyltransferase subfamily 4, N-terminal domain	HMMPfam	PF13579	Glycosyl transferase 4-like domain	1	18	186	1.6E-9
12333	\N	\N	SUPERFAMILY	SSF53756	\N	2	7,316,	285,443,	6.7E-46,6.7E-46
12589	IPR001810	F-box domain	HMMPfam	PF12937	F-box-like	1	61	106	6.6E-6
12589	IPR001810	F-box domain	SUPERFAMILY	SSF81383	\N	1	62	129	2.62E-5
12615	IPR001810	F-box domain	HMMPfam	PF12937	F-box-like	1	57	104	9.6E-8
12615	IPR001810	F-box domain	ProSiteProfiles	PS50181	F-box domain profile.	1	53	104	10.186
12615	IPR001810	F-box domain	SUPERFAMILY	SSF81383	\N	1	56	125	4.84E-6
12701	IPR010829	Cerato-platanin	HMMPfam	PF07249	Cerato-platanin	1	17	64	5.7E-16
12701	IPR009009	RlpA-like double-psi beta-barrel domain	SUPERFAMILY	SSF50685	\N	1	6	60	5.58E-7
12784	IPR011009	Protein kinase-like domain	SUPERFAMILY	SSF56112	\N	2	327,429,	384,569,	3.75E-6,3.75E-6
12817	IPR008250	P-type ATPase, A domain	HMMPfam	PF00122	E1-E2 ATPase	1	184	419	3.0E-59
12817	IPR006068	Cation-transporting P-type ATPase, C-terminal	HMMPfam	PF00689	Cation transporting ATPase, C-terminus	1	967	1144	6.1E-19
12817	IPR004014	Cation-transporting P-type ATPase, N-terminal	HMMPfam	PF00690	Cation transporter/ATPase, N-terminus	1	89	163	6.3E-16
12817	IPR023214	HAD-like domain	HMMPfam	PF00702	haloacid dehalogenase-like hydrolase	1	424	778	4.9E-31
12817	IPR001757	P-type ATPase	PRINTS	PR00119	P-type cation-transporting ATPase superfamily signature	6	263,427,639,661,764,788,	277,441,650,671,783,800,	1.9E-36,1.9E-36,1.9E-36,1.9E-36,1.9E-36,1.9E-36
12817	\N	\N	PRINTS	PR00121	Sodium/potassium-transporting ATPase signature	5	179,345,420,557,836,	199,367,441,575,857,	3.0E-30,3.0E-30,3.0E-30,3.0E-30,3.0E-30
12817	IPR018303	P-type ATPase, phosphorylation site	ProSitePatterns	PS00154	E1-E2 ATPases phosphorylation site.	1	429	435	-
12817	IPR004014	Cation-transporting P-type ATPase, N-terminal	SMART	SM00831	Cation transporter/ATPase, N-terminus	1	88	169	4.7E-15
12817	IPR023214	HAD-like domain	SUPERFAMILY	SSF56784	\N	2	425,587,	445,852,	2.76E-51,2.76E-51
12817	\N	\N	SUPERFAMILY	SSF81653	\N	1	215	323	2.35E-26
12817	IPR023299	P-type ATPase, cytoplasmic domain N	SUPERFAMILY	SSF81660	\N	1	433	651	4.58E-50
12817	\N	\N	SUPERFAMILY	SSF81665	\N	5	87,326,814,970,1042,	216,421,891,1012,1149,	4.32E-69,4.32E-69,4.32E-69,9.42E-16,9.42E-16
12817	IPR001757	P-type ATPase	TIGRFAM	TIGR01494	ATPase_P-type: HAD ATPase, P-type, family IC	2	186,738,	448,855,	9.9E-36,7.5E-29
13249	IPR001810	F-box domain	HMMPfam	PF12937	F-box-like	1	75	120	1.4E-6
13249	IPR001810	F-box domain	SUPERFAMILY	SSF81383	\N	1	75	141	7.98E-7
13385	IPR001498	Impact, N-terminal	HMMPfam	PF01205	Uncharacterized protein family UPF0029	1	190	298	8.4E-28
13385	IPR006575	RWD domain	ProSiteProfiles	PS50908	RWD domain profile.	1	1	119	10.014
13385	IPR020568	Ribosomal protein S5 domain 2-type fold	SUPERFAMILY	SSF54211	\N	1	180	303	1.25E-28
13385	IPR016135	Ubiquitin-conjugating enzyme/RWD-like	SUPERFAMILY	SSF54495	\N	1	35	121	3.57E-7
13398	IPR001098	DNA-directed DNA polymerase, family A, palm domain	HMMPfam	PF00476	DNA polymerase family A	1	795	1185	1.7E-92
13398	IPR002297	DNA-directed DNA-polymerase, family A, mitochondria	PRINTS	PR00867	DNA-polymerase gamma (family A) signature	8	130,264,892,993,1048,1098,1151,1167,	142,278,918,1001,1061,1114,1166,1183,	2.3E-61,2.3E-61,2.3E-61,2.3E-61,2.3E-61,2.3E-61,2.3E-61,2.3E-61
13398	IPR001098	DNA-directed DNA polymerase, family A, palm domain	SMART	SM00482	DNA polymerase A domain	1	915	1148	1.0E-72
13398	IPR012337	Ribonuclease H-like domain	SUPERFAMILY	SSF53098	\N	2	203,383,	297,451,	3.72E-12,3.72E-12
13398	\N	\N	SUPERFAMILY	SSF56672	\N	1	736	1195	2.33E-67
13911	IPR029099	Ribose-phosphate pyrophosphokinase, N-terminal domain	HMMPfam	PF13793	N-terminal domain of ribose phosphate pyrophosphokinase	1	8	123	3.8E-46
13911	IPR005946	Ribose-phosphate diphosphokinase	HMMPfam	PF14572	Phosphoribosyl synthetase-associated domain	1	212	318	7.6E-36
13911	IPR000842	Phosphoribosyl pyrophosphate synthetase, conserved site	ProSitePatterns	PS00114	Phosphoribosyl pyrophosphate synthase signature.	1	131	146	-
13911	IPR029057	Phosphoribosyltransferase-like	SUPERFAMILY	SSF53271	\N	1	72	311	1.55E-55
13911	IPR005946	Ribose-phosphate diphosphokinase	TIGRFAM	TIGR01251	ribP_PPkin: ribose-phosphate diphosphokinase	1	8	318	9.6E-111
15380	IPR005013	Dolichyl-diphosphooligosaccharide--protein glycosyltransferase subunit WBP1	HMMPfam	PF03345	Oligosaccharyltransferase 48 kDa subunit beta	1	28	440	6.6E-108
15608	IPR001138	Zn(2)-C6 fungal-type DNA-binding domain	HMMPfam	PF00172	Fungal Zn(2)-Cys(6) binuclear cluster domain	1	12	49	8.1E-8
15608	IPR007219	Transcription factor domain, fungi	HMMPfam	PF04082	Fungal specific transcription factor domain	1	208	391	9.3E-16
15608	IPR001138	Zn(2)-C6 fungal-type DNA-binding domain	ProSitePatterns	PS00463	Zn(2)-C6 fungal-type DNA-binding domain signature.	1	12	42	-
15608	IPR001138	Zn(2)-C6 fungal-type DNA-binding domain	ProSiteProfiles	PS50048	Zn(2)-C6 fungal-type DNA-binding domain profile.	1	12	44	11.767
15608	IPR001138	Zn(2)-C6 fungal-type DNA-binding domain	SMART	SM00066	GAL4-like Zn(II)2Cys6 (or C6 zinc) binuclear cluster DNA-binding domain	1	7	53	5.0E-10
15608	IPR007219	Transcription factor domain, fungi	SMART	SM00906	Fungal specific transcription factor domain	1	308	400	1.1E-4
15608	IPR001138	Zn(2)-C6 fungal-type DNA-binding domain	SUPERFAMILY	SSF57701	\N	1	9	50	5.63E-8
16895	\N	\N	HMMPfam	PF13517	Repeat domain in Vibrio, Colwellia, Bradyrhizobium and Shewanella	2	58,224,	119,287,	6.6E-9,3.6E-8
16895	\N	\N	SUPERFAMILY	SSF69318	\N	2	51,337,	290,536,	1.7E-25,3.14E-7
17036	IPR003891	Initiation factor eIF-4 gamma, MA3	HMMPfam	PF02847	MA3 domain	1	427	532	3.2E-26
17036	IPR003890	MIF4G-like, type 3	HMMPfam	PF02854	MIF4G domain	1	144	326	3.2E-27
17036	IPR003891	Initiation factor eIF-4 gamma, MA3	ProSiteProfiles	PS51366	MI domain profile.	1	426	542	23.043
17036	IPR003890	MIF4G-like, type 3	SMART	SM00543	Middle domain of eukaryotic initiation factor 4G (eIF4G)	1	143	326	9.4E-36
17036	IPR003891	Initiation factor eIF-4 gamma, MA3	SMART	SM00544	Domain in DAP-5, eIF4G, MA-3 and other proteins.	1	427	533	1.9E-32
17036	IPR016024	Armadillo-type fold	SUPERFAMILY	SSF48371	\N	1	131	373	4.03E-60
17093	IPR001806	Small GTPase superfamily	HMMPfam	PF00071	Ras family	1	12	172	4.7E-62
17093	IPR001806	Small GTPase superfamily	PRINTS	PR00449	Transforming protein P21 ras signature	5	11,34,52,114,149,	32,50,74,127,171,	7.5E-43,7.5E-43,7.5E-43,7.5E-43,7.5E-43
17093	\N	\N	ProSiteProfiles	PS51419	small GTPase Rab1 family profile.	1	6	212	36.287
17093	IPR020849	Small GTPase superfamily, Ras type	SMART	SM00173	Ras subfamily of RAS small GTPases	1	8	174	2.0E-27
17093	IPR003578	Small GTPase superfamily, Rho type	SMART	SM00174	Rho (Ras homology) subfamily of Ras-like small GTPases	1	13	170	4.1E-11
17093	IPR003579	Small GTPase superfamily, Rab type	SMART	SM00175	Rab subfamily of small GTPases	1	11	174	7.5E-112
17093	IPR002041	Ran GTPase	SMART	SM00176	Ran (Ras-related nuclear proteins) /TC4 subfamily of small GTPases	1	16	211	7.0E-7
17093	IPR027417	P-loop containing nucleoside triphosphate hydrolase	SUPERFAMILY	SSF52540	\N	1	8	182	4.77E-60
17093	IPR005225	Small GTP-binding protein domain	TIGRFAM	TIGR00231	small_GTP: small GTP-binding protein domain	1	9	168	3.5E-44
18461	IPR001810	F-box domain	HMMPfam	PF12937	F-box-like	1	4	40	2.4E-6
18461	IPR001810	F-box domain	SUPERFAMILY	SSF81383	\N	1	3	43	1.96E-5
20235	IPR019103	Aspartic peptidase, DDI1-type	HMMPfam	PF09668	Aspartyl protease	1	1	23	1.6E-4
20235	IPR015940	Ubiquitin-associated/translation elongation factor EF1B, N-terminal, eukaryote	ProSiteProfiles	PS50030	Ubiquitin-associated domain (UBA) profile.	1	117	156	11.511
20235	IPR015940	Ubiquitin-associated/translation elongation factor EF1B, N-terminal, eukaryote	SMART	SM00165	Ubiquitin associated domain	1	119	156	4.0E-5
20235	IPR009060	UBA-like	SUPERFAMILY	SSF46934	\N	1	107	155	1.73E-7
20245	IPR019103	Aspartic peptidase, DDI1-type	HMMPfam	PF09668	Aspartyl protease	1	158	205	4.4E-19
20245	IPR021109	Aspartic peptidase domain	SUPERFAMILY	SSF50630	\N	1	166	205	4.88E-7
20245	IPR029071	Ubiquitin-related domain	SUPERFAMILY	SSF54236	\N	1	1	72	1.98E-8
20514	IPR003021	Rad1/Rec1/Rad17	HMMPfam	PF02144	Repair protein Rad1/Rec1/Rad17	1	9	57	7.3E-8
20517	IPR003021	Rad1/Rec1/Rad17	HMMPfam	PF02144	Repair protein Rad1/Rec1/Rad17	1	30	303	5.4E-58
20517	IPR003021	Rad1/Rec1/Rad17	PRINTS	PR01245	Repair protein Rad1/Rec1 family signature	5	30,142,269,286,312,	46,159,286,303,327,	1.5E-23,1.5E-23,1.5E-23,1.5E-23,1.5E-23
20517	\N	\N	SUPERFAMILY	SSF55979	\N	1	191	306	3.43E-8
20954	IPR002305	Aminoacyl-tRNA synthetase, class Ic	HMMPfam	PF00579	tRNA synthetases class I (W and Y)	1	110	396	4.2E-19
20954	IPR002306	Tryptophan-tRNA ligase	PRINTS	PR01039	Tryptophanyl-tRNA synthetase signature	4	125,178,260,304,	141,197,281,314,	1.2E-19,1.2E-19,1.2E-19,1.2E-19
20954	IPR001412	Aminoacyl-tRNA synthetase, class I, conserved site	ProSitePatterns	PS00178	Aminoacyl-transfer RNA synthetases class-I signature.	1	120	130	-
20954	\N	\N	SUPERFAMILY	SSF52374	\N	1	34	416	5.13E-101
20954	IPR002306	Tryptophan-tRNA ligase	TIGRFAM	TIGR00233	trpS: tryptophan--tRNA ligase	1	110	421	1.8E-97
23830	IPR002836	PDCD5-related protein	HMMPfam	PF01984	Double-stranded DNA-binding domain	1	9	105	2.0E-27
23830	IPR002836	PDCD5-related protein	PIRSF	PIRSF015730	\N	1	1	127	129.0
23830	IPR002836	PDCD5-related protein	SUPERFAMILY	SSF46950	\N	1	9	106	1.18E-26
24267	IPR022085	Protein of unknown function DUF3632	HMMPfam	PF12311	Protein of unknown function (DUF3632)	1	107	335	7.9E-22
25897	\N	\N	HMMPfam	PF13561	Enoyl-(Acyl carrier protein) reductase	1	79	319	5.8E-23
25897	IPR002347	Glucose/ribitol dehydrogenase	PRINTS	PR00081	Glucose/ribitol dehydrogenase family signature	5	71,156,230,249,286,	88,167,249,266,306,	1.8E-19,1.8E-19,1.8E-19,1.8E-19,1.8E-19
25897	\N	\N	SUPERFAMILY	SSF51735	\N	1	62	322	2.29E-37
26990	IPR004971	mRNA (guanine-N(7))-methyltransferase domain	HMMPfam	PF03291	mRNA capping enzyme	1	483	793	3.0E-84
26990	IPR004971	mRNA (guanine-N(7))-methyltransferase domain	ProSiteProfiles	PS51562	mRNA (guanine-N(7)-)-methyltransferase (EC 2.1.1.56) domain profile.	1	467	793	75.479
26990	IPR029063	S-adenosyl-L-methionine-dependent methyltransferase	SUPERFAMILY	SSF53335	\N	1	545	792	1.98E-34
27958	\N	\N	HMMPfam	PF01257	Thioredoxin-like [2Fe-2S] ferredoxin	1	59	207	2.3E-57
27958	IPR002023	NADH-quinone oxidoreductase subunit E-like	PIRSF	PIRSF000216	\N	1	34	248	214.0
27958	IPR002023	NADH-quinone oxidoreductase subunit E-like	ProSitePatterns	PS01099	Respiratory-chain NADH dehydrogenase 24 Kd subunit signature.	1	164	182	-
27958	IPR012336	Thioredoxin-like fold	SUPERFAMILY	SSF52833	\N	1	51	225	2.24E-55
27958	IPR002023	NADH-quinone oxidoreductase subunit E-like	TIGRFAM	TIGR01958	nuoE_fam: NADH-quinone oxidoreductase, E subunit	1	59	207	3.5E-51
28853	IPR013078	Histidine phosphatase superfamily, clade-1	HMMPfam	PF00300	Histidine phosphatase superfamily (branch 1)	1	315	462	1.3E-31
28853	IPR013079	6-phosphofructo-2-kinase	HMMPfam	PF01591	6-phosphofructo-2-kinase	1	89	312	9.3E-71
28853	IPR003094	Fructose-2,6-bisphosphatase	PRINTS	PR00991	6-phosphofructo-2-kinase family signature	6	189,216,243,293,315,393,	203,230,257,314,337,409,	2.0E-42,2.0E-42,2.0E-42,2.0E-42,2.0E-42,2.0E-42
28853	IPR013078	Histidine phosphatase superfamily, clade-1	SMART	SM00855	Phosphoglycerate mutase family	1	314	462	1.5E-17
28853	IPR027417	P-loop containing nucleoside triphosphate hydrolase	SUPERFAMILY	SSF52540	\N	1	96	313	1.39E-29
28853	IPR029033	Histidine phosphatase superfamily	SUPERFAMILY	SSF53254	\N	1	315	502	2.65E-55
29789	\N	\N	HMMPfam	PF00406	Adenylate kinase	1	46	212	2.3E-47
29789	IPR000850	Adenylate kinase/UMP-CMP kinase	PRINTS	PR00094	Adenylate kinase signature	5	45,73,134,182,199,	58,87,150,197,213,	5.5E-29,5.5E-29,5.5E-29,5.5E-29,5.5E-29
29789	IPR000850	Adenylate kinase/UMP-CMP kinase	ProSitePatterns	PS00113	Adenylate kinase signature.	1	134	145	-
29789	IPR027417	P-loop containing nucleoside triphosphate hydrolase	SUPERFAMILY	SSF52540	\N	1	40	236	8.54E-38
29789	IPR006266	UMP-CMP kinase	TIGRFAM	TIGR01359	UMP_CMP_kin_fam: UMP-CMP kinase family	1	43	233	1.6E-70
30143	IPR005612	CCAAT-binding factor	HMMPfam	PF03914	CBF/Mak21 family	1	390	540	1.0E-39
30270	IPR007502	Helicase-associated domain	HMMPfam	PF04408	Helicase associated domain (HA2)	1	13	67	7.6E-7
30270	IPR011709	Domain of unknown function DUF1605	HMMPfam	PF07717	Oligonucleotide/oligosaccharide-binding (OB)-fold	1	102	203	4.8E-21
30303	IPR011545	DEAD/DEAH box helicase domain	HMMPfam	PF00270	DEAD/DEAH box helicase	1	64	175	9.3E-6
30303	IPR002464	DNA/RNA helicase, ATP-dependent, DEAH-box type, conserved site	ProSitePatterns	PS00690	DEAH-box subfamily ATP-dependent helicases signature.	1	164	173	-
30303	IPR014001	Helicase superfamily 1/2, ATP-binding domain	ProSiteProfiles	PS51192	Superfamilies 1 and 2 helicase ATP-binding type-1 domain profile.	1	57	193	15.709
30303	IPR014001	Helicase superfamily 1/2, ATP-binding domain	SMART	SM00487	DEAD-like helicases superfamily	1	45	191	9.1E-9
30303	IPR027417	P-loop containing nucleoside triphosphate hydrolase	SUPERFAMILY	SSF52540	\N	1	41	188	1.03E-35
30647	IPR013954	Polynucleotide kinase 3 phosphatase	HMMPfam	PF08645	Polynucleotide kinase 3 phosphatase	1	76	227	9.7E-43
30647	\N	\N	HMMPfam	PF13671	AAA domain	1	268	398	4.4E-21
30647	IPR027417	P-loop containing nucleoside triphosphate hydrolase	SUPERFAMILY	SSF52540	\N	1	263	412	1.23E-20
30647	IPR023214	HAD-like domain	SUPERFAMILY	SSF56784	\N	1	74	236	3.46E-28
30647	IPR006549	HAD-superfamily hydrolase,subfamily IIIA	TIGRFAM	TIGR01662	HAD-SF-IIIA: HAD hydrolase, family IIIA	1	76	221	8.5E-19
30647	IPR006551	Polynucleotide 3'-phosphatase	TIGRFAM	TIGR01664	DNA-3'-Pase: DNA 3'-phosphatase	1	72	227	5.6E-37
32595	IPR018022	tRNA dimethylallyltransferase	HMMPfam	PF01715	IPP transferase	2	48,184,	120,356,	7.3E-18,4.6E-23
32595	IPR027417	P-loop containing nucleoside triphosphate hydrolase	SUPERFAMILY	SSF52540	\N	1	6	169	3.35E-9
32881	IPR019140	Mini-chromosome maintenance complex-binding protein	HMMPfam	PF09739	Mini-chromosome maintenance replisome factor	1	40	142	1.5E-18
32881	\N	\N	HMMPfam	PF13615	Putative alanine racemase	1	275	375	2.9E-16
33449	IPR028978	Chorismate pyruvate-lyase/UbiC transcription regulator-associated domain	SUPERFAMILY	SSF64288	\N	1	31	167	5.96E-8
33531	IPR007196	CCR4-Not complex component, Not1, C-terminal	HMMPfam	PF04054	CCR4-Not complex component, Not1	1	1781	2113	1.2E-114
33531	IPR024557	CCR4-Not complex, Not1 subunit, domain of unknown function DUF3819	HMMPfam	PF12842	Domain of unknown function (DUF3819)	1	1167	1310	3.3E-51
34826	IPR001680	WD40 repeat	HMMPfam	PF00400	WD domain, G-beta repeat	5	67,110,169,208,299,	92,144,191,237,326,	0.0037,0.0029,0.0032,0.0064,3.6E-5
34826	IPR019775	WD40 repeat, conserved site	ProSitePatterns	PS00678	Trp-Asp (WD) repeats signature.	2	178,268,	192,282,	-,-
34826	IPR001680	WD40 repeat	ProSiteProfiles	PS50082	Trp-Asp (WD) repeats profile.	3	112,159,294,	153,200,335,	9.807,11.077,10.742
34826	IPR017986	WD40-repeat-containing domain	ProSiteProfiles	PS50294	Trp-Asp (WD) repeats circular profile.	1	47	335	37.096
34826	IPR001680	WD40 repeat	SMART	SM00320	WD40 repeats	8	22,62,105,151,194,247,285,329,	59,102,144,191,237,281,326,369,	51.0,0.008,0.0047,0.014,0.34,25.0,0.0015,3.7
34826	IPR017986	WD40-repeat-containing domain	SUPERFAMILY	SSF50978	\N	1	45	337	4.21E-53
36883	IPR001753	Crotonase superfamily	HMMPfam	PF00378	Enoyl-CoA hydratase/isomerase family	1	8	224	1.7E-22
36883	IPR029045	ClpP/crotonase-like domain	SUPERFAMILY	SSF52096	\N	1	3	250	3.53E-45
37813	IPR019002	Ribosome biogenesis protein Nop16	HMMPfam	PF09420	Ribosome biogenesis protein Nop16	1	5	237	9.9E-35
43062	IPR000904	Sec7 domain	HMMPfam	PF01369	Sec7 domain	1	580	767	5.1E-60
43062	\N	\N	HMMPfam	PF12783	Guanine nucleotide exchange factor in Golgi transport N-terminal	2	317,479,	421,514,	1.5E-8,4.9E-8
43062	IPR000904	Sec7 domain	ProSiteProfiles	PS50190	SEC7 domain profile.	1	575	765	37.596
43062	IPR000904	Sec7 domain	SMART	SM00222	Sec7 domain	1	579	767	1.1E-70
43062	IPR016024	Armadillo-type fold	SUPERFAMILY	SSF48371	\N	5	318,477,802,1034,1279,	421,495,877,1226,1432,	1.06E-8,1.06E-8,1.06E-8,1.06E-8,1.06E-8
43062	IPR000904	Sec7 domain	SUPERFAMILY	SSF48425	\N	1	574	770	6.54E-64
44270	IPR005818	Linker histone H1/H5, domain H15	HMMPfam	PF00538	linker histone H1 and H5 family	1	81	154	7.5E-18
44270	IPR005818	Linker histone H1/H5, domain H15	ProSiteProfiles	PS51504	Linker histone H1/H5 globular (H15) domain profile.	1	81	155	24.697
44270	IPR005818	Linker histone H1/H5, domain H15	SMART	SM00526	Domain in histone families 1 and 5	1	79	147	1.9E-13
44270	\N	\N	SUPERFAMILY	SSF46785	\N	1	79	163	5.39E-20
44509	IPR003163	Transcription regulator HTH, APSES-type DNA-binding domain	SUPERFAMILY	SSF54616	\N	1	732	802	6.41E-7
45175	IPR009009	RlpA-like double-psi beta-barrel domain	HMMPfam	PF03330	Rare lipoprotein A (RlpA)-like double-psi beta-barrel	1	75	139	1.3E-9
45175	IPR009009	RlpA-like double-psi beta-barrel domain	SUPERFAMILY	SSF50685	\N	1	44	141	7.67E-24
46058	IPR007009	SHQ1 protein	HMMPfam	PF04925	SHQ1 protein	1	254	421	1.3E-46
46058	IPR007052	CS domain	HMMPfam	PF04969	CS domain	1	5	78	4.2E-5
46058	IPR007052	CS domain	ProSiteProfiles	PS51203	CS domain profile.	1	1	89	13.761
46058	IPR008978	HSP20-like chaperone	SUPERFAMILY	SSF49764	\N	1	3	81	1.13E-10
46266	IPR013252	Kinetochore-Ndc80 subunit Spc24	HMMPfam	PF08286	Spc24 subunit of Ndc80	1	84	190	9.3E-10
46269	IPR022043	Chromatin assembly factor 1 subunit A	HMMPfam	PF12253	Chromatin assembly factor 1 subunit A	1	472	548	6.4E-21
46452	IPR001138	Zn(2)-C6 fungal-type DNA-binding domain	ProSitePatterns	PS00463	Zn(2)-C6 fungal-type DNA-binding domain signature.	2	154,195,	184,224,	-,-
46452	IPR001138	Zn(2)-C6 fungal-type DNA-binding domain	SUPERFAMILY	SSF57701	\N	2	147,192,	188,229,	5.49E-5,9.39E-5
46713	IPR001138	Zn(2)-C6 fungal-type DNA-binding domain	HMMPfam	PF00172	Fungal Zn(2)-Cys(6) binuclear cluster domain	2	11,62,	42,98,	3.7E-5,2.1E-6
46713	IPR001138	Zn(2)-C6 fungal-type DNA-binding domain	ProSitePatterns	PS00463	Zn(2)-C6 fungal-type DNA-binding domain signature.	1	62	94	-
46713	IPR001138	Zn(2)-C6 fungal-type DNA-binding domain	ProSiteProfiles	PS50048	Zn(2)-C6 fungal-type DNA-binding domain profile.	2	11,62,	43,96,	9.303,9.82
46713	IPR001138	Zn(2)-C6 fungal-type DNA-binding domain	SMART	SM00066	GAL4-like Zn(II)2Cys6 (or C6 zinc) binuclear cluster DNA-binding domain	2	6,57,	52,105,	0.023,8.0E-6
46713	IPR001138	Zn(2)-C6 fungal-type DNA-binding domain	SUPERFAMILY	SSF57701	\N	2	3,56,	46,104,	1.96E-6,1.57E-8
47060	IPR012942	Sensitivity To Red Light Reduced-like, SRR1	HMMPfam	PF07985	SRR1	1	77	131	8.7E-16
48494	IPR000923	Blue (type 1) copper domain	HMMPfam	PF00127	Copper binding proteins, plastocyanin/azurin family	1	59	153	1.4E-4
48494	IPR008972	Cupredoxin	SUPERFAMILY	SSF49503	\N	1	56	177	1.67E-14
49889	IPR002198	Short-chain dehydrogenase/reductase SDR	HMMPfam	PF00106	short chain dehydrogenase	1	83	261	5.8E-25
49889	IPR002198	Short-chain dehydrogenase/reductase SDR	PRINTS	PR00080	Short-chain dehydrogenase/reductase (SDR) superfamily signature	3	166,221,243,	177,229,262,	1.7E-5,1.7E-5,1.7E-5
49889	IPR002347	Glucose/ribitol dehydrogenase	PRINTS	PR00081	Glucose/ribitol dehydrogenase family signature	6	83,166,215,243,264,300,	100,177,231,262,281,320,	1.3E-34,1.3E-34,1.3E-34,1.3E-34,1.3E-34,1.3E-34
49889	IPR020904	Short-chain dehydrogenase/reductase, conserved site	ProSitePatterns	PS00061	Short-chain dehydrogenases/reductases family signature.	1	230	258	-
49889	\N	\N	SUPERFAMILY	SSF51735	\N	1	77	338	3.49E-65
50066	IPR021139	NYN domain, limkain-b1-type	HMMPfam	PF01936	NYN domain	1	7	145	3.8E-20
50164	IPR011547	Sulphate transporter	HMMPfam	PF00916	Sulfate transporter family	1	165	454	7.0E-77
50164	IPR002645	STAS domain	HMMPfam	PF01740	STAS domain	1	531	630	5.2E-9
50164	IPR030402	Sulfate transporter N-terminal domain with GLY motif	HMMPfam	PF13792	Sulfate transporter N-terminal domain with GLY motif	1	51	132	6.9E-31
50164	IPR002645	STAS domain	ProSiteProfiles	PS50801	STAS domain profile.	1	532	657	15.731
50164	IPR002645	STAS domain	SUPERFAMILY	SSF52091	\N	2	529,596,	559,630,	4.91E-6,4.91E-6
50164	IPR001902	Sulphate anion transporter	TIGRFAM	TIGR00815	sulP: sulfate permease	1	52	659	3.3E-172
50298	IPR011547	Sulphate transporter	HMMPfam	PF00916	Sulfate transporter family	1	162	451	3.6E-77
50298	IPR002645	STAS domain	HMMPfam	PF01740	STAS domain	1	529	624	2.1E-13
50298	IPR030402	Sulfate transporter N-terminal domain with GLY motif	HMMPfam	PF13792	Sulfate transporter N-terminal domain with GLY motif	1	48	130	2.8E-31
50298	IPR018045	Sulphate anion transporter, conserved site	ProSitePatterns	PS01130	SLC26A transporters signature.	1	91	112	-
50298	IPR002645	STAS domain	ProSiteProfiles	PS50801	STAS domain profile.	1	529	651	17.034
50298	IPR002645	STAS domain	SUPERFAMILY	SSF52091	\N	2	525,590,	556,624,	1.38E-7,1.38E-7
50298	IPR001902	Sulphate anion transporter	TIGRFAM	TIGR00815	sulP: sulfate permease	1	49	655	8.1E-174
50820	IPR021131	Ribosomal protein L18e/L15P	HMMPfam	PF00828	Ribosomal protein L18e/L15	1	41	168	2.3E-21
50820	IPR021131	Ribosomal protein L18e/L15P	SUPERFAMILY	SSF52080	\N	1	19	171	5.63E-39
50820	IPR005749	Ribosomal protein L15, bacterial-type	TIGRFAM	TIGR01071	rplO_bact: ribosomal protein L15	1	17	168	4.4E-42
51511	\N	\N	HMMPfam	PF13561	Enoyl-(Acyl carrier protein) reductase	1	34	274	4.8E-22
51511	IPR002347	Glucose/ribitol dehydrogenase	PRINTS	PR00081	Glucose/ribitol dehydrogenase family signature	5	26,111,185,204,241,	43,122,204,221,261,	2.5E-21,2.5E-21,2.5E-21,2.5E-21,2.5E-21
51511	\N	\N	SUPERFAMILY	SSF51735	\N	1	12	277	1.36E-39
51997	IPR001604	DNA/RNA non-specific endonuclease	HMMPfam	PF01223	DNA/RNA non-specific endonuclease	1	94	312	1.2E-51
51997	IPR018524	DNA/RNA non-specific endonuclease, active site	ProSitePatterns	PS01070	DNA/RNA non-specific endonucleases active site.	1	160	168	-
51997	IPR020821	Extracellular Endonuclease, subunit A	SMART	SM00477	DNA/RNA non-specific endonuclease	1	91	316	1.1E-81
51997	IPR001604	DNA/RNA non-specific endonuclease	SMART	SM00892	DNA/RNA non-specific endonuclease	1	90	316	2.6E-75
51997	\N	\N	SUPERFAMILY	SSF54060	\N	1	77	333	4.88E-59
52117	IPR000608	Ubiquitin-conjugating enzyme E2	HMMPfam	PF00179	Ubiquitin-conjugating enzyme	1	32	165	4.4E-44
52117	IPR023313	Ubiquitin-conjugating enzyme, active site	ProSitePatterns	PS00183	Ubiquitin-conjugating enzymes active site.	1	102	118	-
52117	IPR000608	Ubiquitin-conjugating enzyme E2	ProSiteProfiles	PS50127	Ubiquitin-conjugating enzymes family profile.	1	31	156	35.932
52117	\N	\N	SMART	SM00212	Ubiquitin-conjugating enzyme E2, catalytic domain homologues	1	31	175	5.4E-57
52117	IPR016135	Ubiquitin-conjugating enzyme/RWD-like	SUPERFAMILY	SSF54495	\N	1	29	169	1.17E-47
52122	IPR006047	Glycosyl hydrolase, family 13, catalytic domain	HMMPfam	PF00128	Alpha amylase, catalytic domain	1	59	360	1.9E-59
52122	IPR015340	Alpha-amylase, domain of unknown function DUF1966, C-terminal	HMMPfam	PF09260	Domain of unknown function (DUF1966)	1	405	489	7.5E-15
52122	\N	\N	PIRSF	PIRSF001024	\N	1	1	491	497.0
52122	IPR006589	Glycosyl hydrolase, family 13, subfamily, catalytic domain	SMART	SM00642	Alpha-amylase domain	1	32	387	4.0E-70
52122	\N	\N	SUPERFAMILY	SSF51011	\N	1	404	490	1.76E-13
52122	IPR017853	Glycoside hydrolase superfamily	SUPERFAMILY	SSF51445	\N	1	23	389	5.73E-86
52320	IPR008636	Hook-related protein family	HMMPfam	PF05622	HOOK protein	1	10	594	1.3E-59
52320	\N	\N	SUPERFAMILY	SSF116907	\N	1	7	156	6.41E-38
52971	IPR023210	NADP-dependent oxidoreductase domain	HMMPfam	PF00248	Aldo/keto reductase family	1	7	309	1.4E-44
52971	IPR018170	Aldo/keto reductase, conserved site	ProSitePatterns	PS00062	Aldo/keto reductase family signature 2.	1	125	142	-
52971	IPR023210	NADP-dependent oxidoreductase domain	SUPERFAMILY	SSF51430	\N	1	8	312	2.62E-62
52972	IPR001910	Inosine/uridine-preferring nucleoside hydrolase domain	HMMPfam	PF01156	Inosine-uridine preferring nucleoside hydrolase	1	39	287	3.9E-23
52972	IPR001910	Inosine/uridine-preferring nucleoside hydrolase domain	SUPERFAMILY	SSF53590	\N	1	39	288	3.27E-22
53510	IPR002501	Pseudouridine synthase II	HMMPfam	PF01509	TruB family pseudouridylate synthase (N terminal domain)	1	63	199	1.7E-44
53510	IPR020103	Pseudouridine synthase, catalytic domain	SUPERFAMILY	SSF55120	\N	3	11,62,240,	35,192,287,	9.78E-60,9.78E-60,9.78E-60
53510	IPR014780	tRNA pseudouridine synthase II, TruB	TIGRFAM	TIGR00431	TruB: tRNA pseudouridine(55) synthase	1	63	287	1.5E-48
55341	IPR011701	Major facilitator superfamily	HMMPfam	PF07690	Major Facilitator Superfamily	1	50	447	1.5E-50
55341	IPR001411	Tetracycline resistance protein TetB/drug resistance transporter	PRINTS	PR01036	Tetracycline resistance protein TetB signature	3	49,139,169,	73,159,193,	6.1E-6,6.1E-6,6.1E-6
55341	IPR020846	Major facilitator superfamily domain	ProSiteProfiles	PS50850	Major facilitator superfamily (MFS) profile.	1	46	524	36.431
55341	IPR020846	Major facilitator superfamily domain	SUPERFAMILY	SSF103473	\N	2	26,286,	228,457,	1.31E-65,1.31E-65
55341	IPR004638	Drug resistance transporter EmrB/QacA subfamily	TIGRFAM	TIGR00711	efflux_EmrB: drug resistance MFS transporter, drug:H+ antiporter-2 (14 Spanner) (DHA2) family	1	46	482	5.8E-71
55467	IPR001806	Small GTPase superfamily	HMMPfam	PF00071	Ras family	1	11	167	2.2E-50
55467	IPR002041	Ran GTPase	PRINTS	PR00627	GTP-binding nuclear protein Ran/Tc4 family signature	5	23,70,90,126,164,	37,88,111,144,186,	3.5E-55,3.5E-55,3.5E-55,3.5E-55,3.5E-55
55467	IPR002041	Ran GTPase	ProSiteProfiles	PS51418	small GTPase Ran family profile.	1	3	167	29.588
55467	IPR020849	Small GTPase superfamily, Ras type	SMART	SM00173	Ras subfamily of RAS small GTPases	1	7	170	3.2E-13
55467	IPR003578	Small GTPase superfamily, Rho type	SMART	SM00174	Rho (Ras homology) subfamily of Ras-like small GTPases	1	12	171	1.3E-8
55467	IPR003579	Small GTPase superfamily, Rab type	SMART	SM00175	Rab subfamily of small GTPases	1	10	170	6.9E-30
55467	IPR002041	Ran GTPase	SMART	SM00176	Ran (Ras-related nuclear proteins) /TC4 subfamily of small GTPases	1	15	215	5.6E-149
55467	IPR027417	P-loop containing nucleoside triphosphate hydrolase	SUPERFAMILY	SSF52540	\N	1	9	191	1.17E-48
55467	IPR005225	Small GTP-binding protein domain	TIGRFAM	TIGR00231	small_GTP: small GTP-binding protein domain	1	9	158	2.8E-25
56224	IPR001623	DnaJ domain	HMMPfam	PF00226	DnaJ domain	1	29	86	2.5E-18
56224	IPR020683	Ankyrin repeat-containing domain	HMMPfam	PF12796	Ankyrin repeats (3 copies)	1	268	365	9.3E-10
56224	IPR001623	DnaJ domain	PRINTS	PR00625	DnaJ domain signature	3	30,48,65,	48,63,85,	4.8E-11,4.8E-11,4.8E-11
56224	IPR001623	DnaJ domain	ProSiteProfiles	PS50076	dnaJ domain profile.	1	28	93	15.397
56224	IPR002110	Ankyrin repeat	ProSiteProfiles	PS50088	Ankyrin repeat profile.	1	310	342	11.194
56224	IPR020683	Ankyrin repeat-containing domain	ProSiteProfiles	PS50297	Ankyrin repeat region circular profile.	1	310	365	16.096
56224	IPR002110	Ankyrin repeat	SMART	SM00248	ankyrin repeats	2	310,343,	339,373,	0.058,48.0
56224	IPR001623	DnaJ domain	SMART	SM00271	DnaJ molecular chaperone homology domain	1	27	85	5.9E-19
56224	IPR001623	DnaJ domain	SUPERFAMILY	SSF46565	\N	1	19	88	1.2E-18
56224	IPR020683	Ankyrin repeat-containing domain	SUPERFAMILY	SSF48403	\N	1	299	380	1.65E-13
57924	IPR007087	Zinc finger, C2H2	ProSitePatterns	PS00028	Zinc finger C2H2 type domain signature.	1	154	174	-
59104	\N	\N	HMMPfam	PF13472	GDSL-like Lipase/Acylhydrolase family	1	23	262	7.7E-9
59104	IPR013830	SGNH hydrolase-type esterase domain	SUPERFAMILY	SSF52266	\N	1	21	270	2.17E-16
59116	IPR014892	Replication protein A, C-terminal	HMMPfam	PF08784	Replication protein A C terminal	1	281	358	9.0E-7
59116	IPR012340	Nucleic acid-binding, OB-fold	SUPERFAMILY	SSF50249	\N	1	12	139	1.88E-10
59147	IPR000988	Ribosomal protein L24e-related	HMMPfam	PF01246	Ribosomal protein L24e	1	1	66	4.7E-30
59147	IPR023442	Ribosomal protein L24e, conserved site	ProSitePatterns	PS01073	Ribosomal protein L24e signature.	1	8	25	-
59147	IPR011017	TRASH domain	SMART	SM00746	metallochaperone-like domain	1	6	44	8.4E-11
59147	\N	\N	SUPERFAMILY	SSF57716	\N	1	4	56	2.85E-21
59220	IPR015412	Autophagy-related, C-terminal	HMMPfam	PF09333	ATG C terminal domain	1	2115	2210	1.9E-33
59220	IPR026854	Vacuolar protein sorting-associated protein 13A N-terminal domain	HMMPfam	PF12624	N-terminal region of Chorein, a TM vesicle-mediated sorter	1	30	118	6.4E-11
59220	IPR026885	Autophagy-related protein 2 CAD motif	HMMPfam	PF13329	Autophagy-related protein 2 CAD motif	1	1384	1526	6.1E-8
59854	IPR027450	Alpha-ketoglutarate-dependent dioxygenase AlkB-like	HMMPfam	PF13532	2OG-Fe(II) oxygenase superfamily	1	37	206	1.0E-7
59854	\N	\N	SUPERFAMILY	SSF51197	\N	1	27	206	7.23E-11
59910	IPR013952	Protein of unknown function DUF1776, fungi	HMMPfam	PF08643	Fungal family of unknown function (DUF1776)	1	85	279	8.5E-9
59910	\N	\N	SUPERFAMILY	SSF51735	\N	1	88	297	5.49E-11
59987	IPR000195	Rab-GTPase-TBC domain	HMMPfam	PF00566	Rab-GTPase-TBC domain	1	416	552	3.0E-10
59987	IPR005061	Domain of unknown function DUF292, eukaryotic	HMMPfam	PF03398	Regulator of Vps4 activity in the MVB pathway	1	12	175	9.1E-31
59987	IPR000195	Rab-GTPase-TBC domain	ProSiteProfiles	PS50086	TBC/rab GAP domain profile.	1	215	554	18.453
59987	IPR000195	Rab-GTPase-TBC domain	SMART	SM00164	Domain in Tre-2, BUB2p, and Cdc16p. Probable Rab-GAPs.	1	209	586	0.0025
59987	IPR000195	Rab-GTPase-TBC domain	SUPERFAMILY	SSF47923	\N	3	199,392,495,	254,510,585,	3.92E-13,3.92E-13,9.42E-14
63096	IPR000219	Dbl homology (DH) domain	HMMPfam	PF00621	RhoGEF domain	1	529	675	2.5E-15
63096	IPR000219	Dbl homology (DH) domain	ProSiteProfiles	PS50010	Dbl homology (DH) domain profile.	1	275	677	18.791
63096	IPR000219	Dbl homology (DH) domain	SUPERFAMILY	SSF48065	\N	2	255,514,	310,695,	6.85E-35,6.85E-35
63457	IPR013094	Alpha/beta hydrolase fold-3	HMMPfam	PF07859	alpha/beta hydrolase fold	1	41	138	1.0E-10
63457	IPR029058	Alpha/Beta hydrolase fold	SUPERFAMILY	SSF53474	\N	1	12	229	3.74E-28
63887	IPR012913	Glucosidase II beta subunit-like	HMMPfam	PF07915	Glucosidase II beta subunit-like protein	1	148	243	2.3E-15
63887	IPR009011	Mannose-6-phosphate receptor binding domain	SUPERFAMILY	SSF50911	\N	1	231	287	8.37E-7
65193	IPR011513	Non-structural maintenance of chromosomes element 1	HMMPfam	PF07574	Nse1 non-SMC component of SMC5-6 complex	1	7	181	4.2E-31
65193	IPR014857	Zinc finger, RING-like	HMMPfam	PF08746	RING-like domain	1	196	236	1.9E-7
65193	IPR001841	Zinc finger, RING-type	ProSiteProfiles	PS50089	Zinc finger RING-type profile.	1	196	237	9.539
65193	\N	\N	SUPERFAMILY	SSF57850	\N	1	195	242	7.36E-9
65413	IPR002020	Citrate synthase-like	HMMPfam	PF00285	Citrate synthase	1	72	453	3.9E-101
65413	IPR002020	Citrate synthase-like	PRINTS	PR00143	Citrate synthase signature	6	206,256,279,339,402,423,	219,271,307,359,418,437,	1.0E-47,1.0E-47,1.0E-47,1.0E-47,1.0E-47,1.0E-47
65413	IPR019810	Citrate synthase active site	ProSitePatterns	PS00480	Citrate synthase signature.	1	346	358	-
65413	IPR016141	Citrate synthase-like, core	SUPERFAMILY	SSF48256	\N	1	33	465	1.44E-136
65413	IPR010109	Citrate synthase, eukaryotic	TIGRFAM	TIGR01793	cit_synth_euk: citrate (Si)-synthase, eukaryotic	1	32	460	2.8E-192
65595	IPR001394	Peptidase C19, ubiquitin carboxyl-terminal hydrolase	HMMPfam	PF00443	Ubiquitin carboxyl-terminal hydrolase	1	204	521	1.4E-56
65595	IPR002083	MATH	HMMPfam	PF00917	MATH domain	1	56	161	7.1E-8
65595	IPR024729	ICP0-binding domain of Ubiquitin-specific protease 7	HMMPfam	PF12436	ICP0-binding domain of Ubiquitin-specific protease 7	1	627	877	3.1E-84
65595	IPR029346	Ubiquitin carboxyl-terminal hydrolase, C-terminal	HMMPfam	PF14533	Ubiquitin-specific protease C-terminal	1	889	1093	2.9E-68
65595	IPR018200	Ubiquitin specific protease, conserved site	ProSitePatterns	PS00972	Ubiquitin specific protease (USP) domain signature 1.	1	206	221	-
65595	IPR018200	Ubiquitin specific protease, conserved site	ProSitePatterns	PS00973	Ubiquitin specific protease (USP) domain signature 2.	1	440	457	-
65595	IPR002083	MATH	ProSiteProfiles	PS50144	MATH/TRAF domain profile.	1	47	179	20.161
65595	IPR028889	Ubiquitin specific protease domain	ProSiteProfiles	PS50235	Ubiquitin specific protease (USP) domain profile.	1	205	524	41.748
65595	IPR002083	MATH	SMART	SM00061	meprin and TRAF homology	1	49	156	5.1E-12
65595	IPR008974	TRAF-like	SUPERFAMILY	SSF49599	\N	1	49	188	1.96E-27
65595	\N	\N	SUPERFAMILY	SSF54001	\N	1	200	552	8.44E-103
66954	\N	\N	HMMPfam	PF12931	Sec23-binding domain of Sec16	1	961	1293	6.0E-67
66954	IPR024340	Sec16, central conserved domain	HMMPfam	PF12932	Vesicle coat trafficking protein Sec16 mid-region	1	753	886	5.6E-28
66969	IPR009914	Dolichol phosphate-mannose biosynthesis regulatory	HMMPfam	PF07297	Dolichol phosphate-mannose biosynthesis regulatory protein (DPM2)	1	1	64	1.5E-19
69018	IPR003959	ATPase, AAA-type, core	HMMPfam	PF00004	ATPase family associated with various cellular activities (AAA)	1	197	330	4.1E-44
69018	IPR003960	ATPase, AAA-type, conserved site	ProSitePatterns	PS00674	AAA-protein family signature.	1	300	318	-
69018	IPR003593	AAA+ ATPase domain	SMART	SM00382	ATPases associated with a variety of cellular activities	1	193	332	9.3E-24
69018	IPR027417	P-loop containing nucleoside triphosphate hydrolase	SUPERFAMILY	SSF52540	\N	1	155	399	4.68E-66
69018	IPR005937	26S proteasome subunit P45	TIGRFAM	TIGR01242	26Sp45: 26S proteasome subunit P45 family	1	40	397	3.0E-132
70638	IPR002889	Carbohydrate-binding WSC	HMMPfam	PF01822	WSC domain	2	360,468,	441,547,	6.6E-16,1.4E-17
70638	IPR018535	Domain of unknown function DUF1996	HMMPfam	PF09362	Domain of unknown function (DUF1996)	1	34	265	6.0E-75
70638	IPR002889	Carbohydrate-binding WSC	ProSiteProfiles	PS51212	WSC domain profile.	2	356,464,	451,557,	10.819,11.716
70638	IPR013994	Carbohydrate-binding WSC, subgroup	SMART	SM00321	present in yeast cell wall integrity and stress response component proteins	2	356,464,	451,557,	6.0E-13,1.3E-15
71135	\N	\N	SUPERFAMILY	SSF54928	\N	1	25	128	2.55E-6
71616	IPR013957	Domain of unknown function DUF1777	HMMPfam	PF08648	Protein of unknown function (DUF1777)	1	41	222	1.9E-25
71782	IPR013094	Alpha/beta hydrolase fold-3	HMMPfam	PF07859	alpha/beta hydrolase fold	1	100	309	2.2E-55
71782	IPR029058	Alpha/Beta hydrolase fold	SUPERFAMILY	SSF53474	\N	1	60	329	4.29E-58
73677	IPR001680	WD40 repeat	HMMPfam	PF00400	WD domain, G-beta repeat	2	181,454,	217,480,	0.0048,0.013
73677	IPR001680	WD40 repeat	ProSiteProfiles	PS50082	Trp-Asp (WD) repeats profile.	1	185	226	11.21
73677	IPR017986	WD40-repeat-containing domain	ProSiteProfiles	PS50294	Trp-Asp (WD) repeats circular profile.	1	185	226	10.707
73677	IPR001680	WD40 repeat	SMART	SM00320	WD40 repeats	7	54,138,178,350,389,440,495,	92,173,217,383,431,480,532,	46.0,450.0,5.1E-5,19.0,24.0,1.6E-4,71.0
73677	IPR017986	WD40-repeat-containing domain	SUPERFAMILY	SSF50978	\N	3	62,136,367,	100,242,528,	4.03E-40,4.03E-40,4.03E-40
73795	IPR028083	Spt6 acidic, N-terminal domain	HMMPfam	PF14632	Acidic N-terminal SPT6	1	40	127	8.7E-21
73795	IPR000980	SH2 domain	HMMPfam	PF14633	SH2 domain	1	1231	1445	3.7E-68
73795	\N	\N	HMMPfam	PF14635	Helix-hairpin-helix motif	1	903	1006	3.6E-29
73795	IPR028231	Transcription elongation factor Spt6, YqgF domain	HMMPfam	PF14639	Holliday-junction resolvase-like of SPT6	1	741	900	4.3E-29
73795	IPR028088	Helix-turn-helix DNA-binding domain of Spt6	HMMPfam	PF14641	Helix-turn-helix DNA-binding domain of SPT6	1	321	440	1.2E-17
73795	IPR027999	Death-like domain of Spt6	HMMPfam	PF14878	Death-like domain of SPT6	1	1026	1138	2.9E-32
73795	IPR017072	Transcription elongation factor Spt6	PIRSF	PIRSF036947	\N	1	3	1484	1439.0
73795	IPR000980	SH2 domain	SMART	SM00252	Src homology 2 domains	1	1264	1354	4.4E-4
73795	\N	\N	SUPERFAMILY	SSF158832	\N	1	369	728	1.96E-23
73795	IPR010994	RuvA domain 2-like	SUPERFAMILY	SSF47781	\N	2	913,1026,	1006,1118,	2.67E-11,6.45E-8
73795	IPR012337	Ribonuclease H-like domain	SUPERFAMILY	SSF53098	\N	1	744	906	3.87E-19
73795	IPR000980	SH2 domain	SUPERFAMILY	SSF55550	\N	1	1261	1353	3.08E-8
73955	IPR025700	L-lysine 6-monooxygenase/L-ornithine 5-monooxygenase	HMMPfam	PF13434	L-lysine 6-monooxygenase (NADPH-requiring)	1	11	397	8.0E-87
73955	\N	\N	SUPERFAMILY	SSF51905	\N	1	10	273	1.14E-15
74826	IPR000597	Ribosomal protein L3	HMMPfam	PF00297	Ribosomal protein L3	1	79	253	2.5E-38
74826	IPR019926	Ribosomal protein L3, conserved site	ProSitePatterns	PS00474	Ribosomal protein L3 signature.	1	150	173	-
74826	IPR009000	Translation protein, beta-barrel domain	SUPERFAMILY	SSF50447	\N	1	38	261	7.95E-74
74826	IPR019927	Ribosomal protein L3, bacterial/organelle-type	TIGRFAM	TIGR03625	L3_bact: 50S ribosomal protein L3	1	49	253	1.7E-70
75473	IPR022676	Myristoyl-CoA:protein N-myristoyltransferase, N-terminal	HMMPfam	PF01233	Myristoyl-CoA:protein N-myristoyltransferase, N-terminal domain	1	164	325	3.6E-77
75473	IPR022677	Myristoyl-CoA:protein N-myristoyltransferase, C-terminal	HMMPfam	PF02799	Myristoyl-CoA:protein N-myristoyltransferase, C-terminal domain	1	339	568	3.6E-67
75473	IPR000903	Myristoyl-CoA:protein N-myristoyltransferase	PIRSF	PIRSF015892	\N	1	100	569	427.0
75473	IPR022678	Myristoyl-CoA:protein N-myristoyltransferase, conserved site	ProSitePatterns	PS00975	Myristoyl-CoA:protein N-myristoyltransferase signature 1.	1	275	283	-
75473	IPR016181	Acyl-CoA N-acyltransferase	SUPERFAMILY	SSF55729	\N	2	144,327,	326,568,	2.42E-73,1.54E-76
75847	\N	\N	HMMPfam	PF13324	Grap2 and cyclin-D-interacting	1	55	264	2.2E-7
75859	IPR000571	Zinc finger, CCCH-type	HMMPfam	PF00642	Zinc finger C-x8-C-x5-C-x3-H type (and similar)	1	157	177	1.5E-4
75859	IPR000504	RNA recognition motif domain	ProSiteProfiles	PS50102	Eukaryotic RNA Recognition Motif (RRM) profile.	1	224	303	8.842
75859	IPR000571	Zinc finger, CCCH-type	ProSiteProfiles	PS50103	Zinc finger C3H1-type profile.	1	153	180	16.079
75859	IPR000571	Zinc finger, CCCH-type	SMART	SM00356	zinc finger	1	153	179	1.1E-6
75859	\N	\N	SUPERFAMILY	SSF54928	\N	1	212	311	7.68E-7
75859	\N	\N	SUPERFAMILY	SSF90229	\N	1	155	178	1.57E-6
76333	\N	\N	HMMPfam	PF13465	Zinc-finger double domain	3	413,443,470,	435,465,497,	2.6E-7,3.4E-5,6.8E-8
76333	IPR007087	Zinc finger, C2H2	ProSitePatterns	PS00028	Zinc finger C2H2 type domain signature.	4	398,426,456,486,	418,448,478,508,	-,-,-,-
76333	IPR007087	Zinc finger, C2H2	ProSiteProfiles	PS50157	Zinc finger C2H2 type domain profile.	4	396,424,454,484,	423,453,483,508,	17.101,16.228,15.978,12.196
76333	IPR015880	Zinc finger, C2H2-like	SMART	SM00355	zinc finger	4	396,424,454,484,	418,448,478,508,	5.4E-4,2.5E-4,7.3E-4,2.6E-4
76333	\N	\N	SUPERFAMILY	SSF57667	\N	3	395,434,478,	448,487,509,	1.9E-16,1.77E-18,2.35E-8
76959	IPR001303	Class II aldolase/adducin N-terminal	HMMPfam	PF00596	Class II Aldolase and Adducin N-terminal domain	1	43	226	3.1E-47
76959	IPR001303	Class II aldolase/adducin N-terminal	SMART	SM01007	Class II Aldolase and Adducin N-terminal domain	1	42	226	2.8E-51
76959	IPR001303	Class II aldolase/adducin N-terminal	SUPERFAMILY	SSF53639	\N	1	36	261	1.33E-62
77473	IPR003439	ABC transporter-like	HMMPfam	PF00005	ABC transporter	1	25	207	4.0E-20
77473	IPR017871	ABC transporter, conserved site	ProSitePatterns	PS00211	ABC transporters family signature.	1	178	192	-
77473	IPR003439	ABC transporter-like	ProSiteProfiles	PS50893	ATP-binding cassette, ABC transporter-type domain profile.	1	7	269	10.865
77473	IPR003593	AAA+ ATPase domain	SMART	SM00382	ATPases associated with a variety of cellular activities	1	32	268	5.4E-9
77473	IPR027417	P-loop containing nucleoside triphosphate hydrolase	SUPERFAMILY	SSF52540	\N	2	17,150,	122,262,	4.26E-32,4.26E-32
77620	IPR000571	Zinc finger, CCCH-type	ProSiteProfiles	PS50103	Zinc finger C3H1-type profile.	1	7	45	9.995
78215	IPR001509	NAD-dependent epimerase/dehydratase, N-terminal domain	HMMPfam	PF01370	NAD dependent epimerase/dehydratase family	1	9	270	6.5E-16
78215	\N	\N	SUPERFAMILY	SSF51735	\N	1	4	337	1.66E-54
79098	IPR007087	Zinc finger, C2H2	ProSitePatterns	PS00028	Zinc finger C2H2 type domain signature.	1	255	276	-
79098	IPR001841	Zinc finger, RING-type	ProSiteProfiles	PS50089	Zinc finger RING-type profile.	1	84	124	9.008
79098	IPR015880	Zinc finger, C2H2-like	SMART	SM00355	zinc finger	4	174,253,277,307,	199,276,306,336,	0.91,13.0,40.0,110.0
79098	\N	\N	SUPERFAMILY	SSF57850	\N	1	77	127	1.17E-6
80409	\N	\N	SUPERFAMILY	SSF52047	\N	1	104	273	2.51E-6
80548	IPR003959	ATPase, AAA-type, core	HMMPfam	PF00004	ATPase family associated with various cellular activities (AAA)	1	108	195	4.1E-14
80548	IPR010372	DNA polymerase III, delta	HMMPfam	PF06144	DNA polymerase III, delta subunit	1	229	292	2.3E-4
80548	IPR003593	AAA+ ATPase domain	SMART	SM00382	ATPases associated with a variety of cellular activities	1	104	252	1.1E-11
80548	IPR027417	P-loop containing nucleoside triphosphate hydrolase	SUPERFAMILY	SSF52540	\N	1	40	305	1.42E-33
81026	IPR011701	Major facilitator superfamily	HMMPfam	PF07690	Major Facilitator Superfamily	1	47	405	7.9E-41
81026	IPR020846	Major facilitator superfamily domain	ProSiteProfiles	PS50850	Major facilitator superfamily (MFS) profile.	1	43	458	20.097
81026	IPR020846	Major facilitator superfamily domain	SUPERFAMILY	SSF103473	\N	1	29	459	9.29E-78
81996	IPR000938	CAP Gly-rich domain	HMMPfam	PF01302	CAP-Gly domain	1	14	71	6.1E-20
81996	IPR000938	CAP Gly-rich domain	ProSiteProfiles	PS50245	CAP-Gly domain profile.	1	25	69	16.785
81996	IPR000938	CAP Gly-rich domain	SMART	SM01052	\N	1	8	74	7.7E-27
81996	\N	\N	SUPERFAMILY	SSF52058	\N	1	115	385	1.5E-22
81996	IPR000938	CAP Gly-rich domain	SUPERFAMILY	SSF74924	\N	1	8	141	4.71E-29
82401	IPR012312	Haemerythrin/HHE cation-binding motif	HMMPfam	PF01814	Hemerythrin HHE cation binding domain	1	11	118	1.5E-7
83606	IPR013177	Domain of unknown function DUF1713, mitochondria	HMMPfam	PF08213	Mitochondrial domain of unknown function (DUF1713)	1	214	245	4.7E-7
84830	IPR004821	Cytidyltransferase-like domain	HMMPfam	PF01467	Cytidylyltransferase	1	236	385	2.1E-6
84830	\N	\N	SUPERFAMILY	SSF52374	\N	1	234	391	3.75E-13
86097	IPR001684	Ribosomal protein L27	HMMPfam	PF01016	Ribosomal L27 protein	1	28	110	1.3E-29
86097	IPR001684	Ribosomal protein L27	PRINTS	PR00063	Ribosomal protein L27 signature	3	30,55,80,	54,79,104,	3.5E-25,3.5E-25,3.5E-25
86097	IPR018261	Ribosomal protein L27, conserved site	ProSitePatterns	PS00831	Ribosomal protein L27 signature.	1	60	74	-
86097	\N	\N	SUPERFAMILY	SSF110324	\N	1	28	103	2.09E-27
86245	\N	\N	HMMPfam	PF11274	Protein of unknown function (DUF3074)	1	64	226	2.5E-31
86245	\N	\N	SUPERFAMILY	SSF55961	\N	1	36	229	4.12E-18
86502	IPR001810	F-box domain	HMMPfam	PF12937	F-box-like	1	13	86	2.8E-6
86502	\N	\N	SUPERFAMILY	SSF52047	\N	1	165	332	8.63E-6
87394	IPR009286	Inositol-pentakisphosphate 2-kinase	HMMPfam	PF06090	Inositol-pentakisphosphate 2-kinase	1	22	443	1.2E-50
87546	IPR003819	Taurine catabolism dioxygenase TauD/TfdA	HMMPfam	PF02668	Taurine catabolism dioxygenase TauD, TfdA family	1	21	376	4.9E-50
87546	\N	\N	SUPERFAMILY	SSF51197	\N	2	22,149,	117,381,	1.65E-49,1.65E-49
88469	\N	\N	HMMPfam	PF13911	AhpC/TSA antioxidant enzyme	1	65	183	3.1E-20
88469	IPR012336	Thioredoxin-like fold	SUPERFAMILY	SSF52833	\N	1	16	115	1.31E-11
89449	IPR005475	Transketolase-like, pyrimidine-binding domain	HMMPfam	PF02779	Transketolase, pyrimidine binding domain	1	75	250	2.2E-37
89449	IPR005476	Transketolase, C-terminal	HMMPfam	PF02780	Transketolase, C-terminal domain	1	266	391	4.2E-28
89449	IPR005475	Transketolase-like, pyrimidine-binding domain	SMART	SM00861	Transketolase, pyrimidine binding domain	1	76	251	6.3E-56
89449	IPR029061	Thiamin diphosphate-binding fold	SUPERFAMILY	SSF52518	\N	1	70	257	8.83E-61
89449	IPR009014	Transketolase, C-terminal/Pyruvate-ferredoxin oxidoreductase, domain II	SUPERFAMILY	SSF52922	\N	1	260	407	9.29E-37
90175	IPR002767	Protein of unknown function DUF77	HMMPfam	PF01910	Domain of unknown function DUF77	1	14	108	3.4E-30
90175	IPR029756	MTH1187/YkoF-like	SUPERFAMILY	SSF89957	\N	1	11	113	5.1E-30
90175	IPR002767	Protein of unknown function DUF77	TIGRFAM	TIGR00106	TIGR00106: uncharacterized protein, MTH1187 family	1	13	110	3.8E-28
90576	IPR014807	Cytochrome oxidase assembly protein 1	HMMPfam	PF08695	Cytochrome oxidase complex assembly protein 1	1	85	201	1.4E-32
90814	IPR010490	Conserved oligomeric Golgi complex subunit 6	HMMPfam	PF06419	Conserved oligomeric complex COG6	1	116	706	1.8E-134
90814	IPR010490	Conserved oligomeric Golgi complex subunit 6	SMART	SM01087	Conserved oligomeric complex COG6	1	104	725	3.8E-156
92146	IPR000182	GNAT domain	HMMPfam	PF00583	Acetyltransferase (GNAT) family	1	445	543	2.7E-11
92146	IPR007197	Radical SAM	HMMPfam	PF04055	Radical SAM superfamily	1	108	294	1.8E-16
92146	IPR005910	Histone acetyltransferase ELP3	PIRSF	PIRSF005669	\N	1	1	554	541.0
92146	IPR000182	GNAT domain	ProSiteProfiles	PS51186	Gcn5-related N-acetyltransferase (GNAT) domain profile.	1	398	554	10.542
92146	IPR006638	Elongator protein 3/MiaB/NifB	SMART	SM00729	Elongator protein 3, MiaB family, Radical SAM	1	90	352	8.9E-35
92146	\N	\N	SUPERFAMILY	SSF102114	\N	1	120	359	3.73E-29
92146	IPR016181	Acyl-CoA N-acyltransferase	SUPERFAMILY	SSF55729	\N	2	235,356,	281,549,	3.92E-10,3.92E-10
92146	IPR005910	Histone acetyltransferase ELP3	TIGRFAM	TIGR01211	ELP3: histone acetyltransferase, ELP3 family	1	29	553	7.1E-221
92267	IPR007271	Nucleotide-sugar transporter	HMMPfam	PF04142	Nucleotide-sugar transporter	1	170	409	9.4E-76
92267	\N	\N	SUPERFAMILY	SSF103481	\N	1	167	245	9.55E-8
92267	IPR004689	UDP-galactose transporter	TIGRFAM	TIGR00803	nst: UDP-galactose transporter	1	174	416	4.3E-49
92540	IPR001138	Zn(2)-C6 fungal-type DNA-binding domain	HMMPfam	PF00172	Fungal Zn(2)-Cys(6) binuclear cluster domain	1	117	147	4.4E-7
92540	IPR001138	Zn(2)-C6 fungal-type DNA-binding domain	ProSitePatterns	PS00463	Zn(2)-C6 fungal-type DNA-binding domain signature.	1	117	146	-
92540	IPR001138	Zn(2)-C6 fungal-type DNA-binding domain	ProSiteProfiles	PS50048	Zn(2)-C6 fungal-type DNA-binding domain profile.	1	117	148	10.733
92540	IPR001138	Zn(2)-C6 fungal-type DNA-binding domain	SMART	SM00066	GAL4-like Zn(II)2Cys6 (or C6 zinc) binuclear cluster DNA-binding domain	1	112	157	2.0E-8
92540	IPR001138	Zn(2)-C6 fungal-type DNA-binding domain	SUPERFAMILY	SSF57701	\N	1	107	151	1.01E-8
92973	IPR001087	GDSL lipase/esterase	HMMPfam	PF00657	GDSL-like Lipase/Acylhydrolase	1	30	301	1.9E-13
92973	IPR013830	SGNH hydrolase-type esterase domain	SUPERFAMILY	SSF52266	\N	2	30,271,	235,305,	5.83E-14,5.83E-14
97910	IPR007087	Zinc finger, C2H2	ProSitePatterns	PS00028	Zinc finger C2H2 type domain signature.	3	6,36,93,	28,58,114,	-,-,-
97910	IPR001841	Zinc finger, RING-type	ProSiteProfiles	PS50089	Zinc finger RING-type profile.	1	340	379	9.937
97910	IPR007087	Zinc finger, C2H2	ProSiteProfiles	PS50157	Zinc finger C2H2 type domain profile.	1	34	63	10.408
97910	IPR015880	Zinc finger, C2H2-like	SMART	SM00355	zinc finger	4	4,34,91,143,	28,58,114,163,	110.0,3.6,3.0,130.0
97910	\N	\N	SUPERFAMILY	SSF57850	\N	1	339	385	3.53E-8
98614	IPR001680	WD40 repeat	HMMPfam	PF00400	WD domain, G-beta repeat	5	291,342,379,548,599,	325,375,417,586,630,	4.8E-8,7.3E-4,2.5E-9,0.0012,2.0E-8
98614	IPR001680	WD40 repeat	ProSiteProfiles	PS50082	Trp-Asp (WD) repeats profile.	4	294,385,569,601,	328,417,595,630,	12.246,13.583,9.472,9.673
98614	IPR017986	WD40-repeat-containing domain	ProSiteProfiles	PS50294	Trp-Asp (WD) repeats circular profile.	2	294,551,	426,639,	23.308,14.186
98614	IPR006594	LIS1 homology motif	ProSiteProfiles	PS50896	LIS1 homology (LisH) motif profile.	1	86	118	7.791
98614	IPR006595	CTLH, C-terminal LisH motif	ProSiteProfiles	PS50897	C-terminal to LisH (CTLH) motif profile.	1	119	176	8.11
98614	IPR001680	WD40 repeat	SMART	SM00320	WD40 repeats	5	287,337,378,544,589,	326,375,417,586,630,	6.4E-7,0.021,7.3E-10,0.0035,2.3E-9
98614	IPR017986	WD40-repeat-containing domain	SUPERFAMILY	SSF50978	\N	2	255,488,	450,630,	2.67E-62,2.67E-62
99893	IPR004046	Glutathione S-transferase, C-terminal	HMMPfam	PF14497	Glutathione S-transferase, C-terminal domain	1	214	287	4.4E-7
99893	IPR010987	Glutathione S-transferase, C-terminal-like	SUPERFAMILY	SSF47616	\N	2	145,203,	169,288,	4.66E-6,4.66E-6
99905	IPR007087	Zinc finger, C2H2	ProSitePatterns	PS00028	Zinc finger C2H2 type domain signature.	3	6,35,89,	28,57,110,	-,-,-
99905	IPR017907	Zinc finger, RING-type, conserved site	ProSitePatterns	PS00518	Zinc finger RING-type signature.	1	351	360	-
99905	IPR007087	Zinc finger, C2H2	ProSiteProfiles	PS50157	Zinc finger C2H2 type domain profile.	2	33,87,	62,115,	9.349,8.725
99905	IPR015880	Zinc finger, C2H2-like	SMART	SM00355	zinc finger	4	4,33,87,139,	28,57,110,159,	150.0,1.6,0.71,150.0
99905	\N	\N	SUPERFAMILY	SSF57850	\N	1	326	361	3.89E-6
100270	IPR007087	Zinc finger, C2H2	ProSitePatterns	PS00028	Zinc finger C2H2 type domain signature.	1	78	99	-
100270	IPR017907	Zinc finger, RING-type, conserved site	ProSitePatterns	PS00518	Zinc finger RING-type signature.	1	426	435	-
100270	IPR001841	Zinc finger, RING-type	ProSiteProfiles	PS50089	Zinc finger RING-type profile.	1	410	449	10.203
100270	\N	\N	SUPERFAMILY	SSF57850	\N	1	403	456	5.81E-10
100307	\N	\N	HMMPfam	PF13894	C2H2-type zinc finger	1	132	151	0.085
100307	IPR007087	Zinc finger, C2H2	ProSitePatterns	PS00028	Zinc finger C2H2 type domain signature.	3	12,43,85,	34,65,106,	-,-,-
100307	IPR015880	Zinc finger, C2H2-like	SMART	SM00355	zinc finger	4	10,41,83,132,	34,65,106,153,	12.0,69.0,5.1,1.8
100382	\N	\N	ProSiteProfiles	PS51257	Prokaryotic membrane lipoprotein lipid attachment site profile.	1	1	19	5.0
100382	\N	\N	SUPERFAMILY	SSF52047	\N	2	102,371,	199,431,	1.1E-6,1.1E-6
100412	\N	\N	SUPERFAMILY	SSF52058	\N	1	90	179	2.62E-5
101419	IPR001452	SH3 domain	HMMPfam	PF14604	Variant SH3 domain	1	250	301	3.7E-11
101419	IPR001452	SH3 domain	ProSiteProfiles	PS50002	Src homology 3 (SH3) domain profile.	1	242	305	9.536
101419	IPR001452	SH3 domain	SMART	SM00326	Src homology 3 domains	1	245	304	8.7E-6
101419	IPR001452	SH3 domain	SUPERFAMILY	SSF50044	\N	1	243	312	2.49E-12
101870	IPR001680	WD40 repeat	HMMPfam	PF00400	WD domain, G-beta repeat	7	278,326,358,400,443,520,561,	312,353,390,433,474,549,590,	0.0018,4.3E-5,1.7E-6,4.7E-7,0.0017,2.9E-7,2.0E-4
101870	IPR001810	F-box domain	HMMPfam	PF12937	F-box-like	1	69	111	3.0E-16
101870	IPR020472	G-protein beta WD-40 repeat	PRINTS	PR00320	G protein beta WD-40 repeat signature	3	299,340,536,	313,354,550,	1.9E-6,1.9E-6,1.9E-6
101870	IPR019775	WD40 repeat, conserved site	ProSitePatterns	PS00678	Trp-Asp (WD) repeats signature.	3	340,420,577,	354,434,591,	-,-,-
101870	IPR001680	WD40 repeat	ProSiteProfiles	PS50082	Trp-Asp (WD) repeats profile.	5	276,323,403,519,560,	321,362,442,558,599,	10.609,9.472,12.948,12.915,9.205
101870	IPR001810	F-box domain	ProSiteProfiles	PS50181	F-box domain profile.	1	63	109	14.081
101870	IPR017986	WD40-repeat-containing domain	ProSiteProfiles	PS50294	Trp-Asp (WD) repeats circular profile.	1	276	599	40.26
101870	IPR001810	F-box domain	SMART	SM00256	A Receptor for Ubiquitination Targets	1	69	109	1.9E-11
101870	IPR001680	WD40 repeat	SMART	SM00320	WD40 repeats	7	266,315,356,396,436,512,552,	312,353,393,433,474,549,590,	1.9,6.0E-5,6.8E-4,6.7E-6,0.028,2.7E-4,3.0E-4
101870	IPR017986	WD40-repeat-containing domain	SUPERFAMILY	SSF50978	\N	2	276,511,	475,598,	1.79E-59,1.79E-59
101870	IPR001810	F-box domain	SUPERFAMILY	SSF81383	\N	1	57	133	3.14E-21
103156	IPR001810	F-box domain	HMMPfam	PF00646	F-box domain	1	80	114	7.1E-5
103156	\N	\N	SUPERFAMILY	SSF52047	\N	1	142	280	6.87E-6
103210	IPR001365	Adenosine/AMP deaminase domain	HMMPfam	PF00962	Adenosine/AMP deaminase	1	89	508	1.4E-45
103210	\N	\N	SUPERFAMILY	SSF51556	\N	1	42	522	4.25E-81
103210	IPR006331	Adenosine deaminase-related growth factor	TIGRFAM	TIGR01431	adm_rel: adenosine deaminase-related growth factor	1	4	523	6.7E-96
103334	\N	\N	HMMPfam	PF13894	C2H2-type zinc finger	1	172	192	0.023
103334	IPR007087	Zinc finger, C2H2	ProSitePatterns	PS00028	Zinc finger C2H2 type domain signature.	2	11,41,	33,63,	-,-
103334	IPR007087	Zinc finger, C2H2	ProSiteProfiles	PS50157	Zinc finger C2H2 type domain profile.	2	39,172,	63,202,	8.6,8.683
103334	IPR015880	Zinc finger, C2H2-like	SMART	SM00355	zinc finger	4	9,39,99,172,	33,63,124,197,	87.0,0.14,9.0,0.94
103334	\N	\N	SUPERFAMILY	SSF57667	\N	1	9	58	8.79E-6
103445	IPR002938	Monooxygenase, FAD-binding	HMMPfam	PF01494	FAD binding domain	1	177	361	1.1E-12
103445	IPR003042	Aromatic-ring hydroxylase-like	PRINTS	PR00420	Aromatic-ring hydroxylase (flavoprotein monooxygenase) signature	3	32,180,321,	54,195,336,	1.0E-13,1.0E-13,1.0E-13
103445	\N	\N	SUPERFAMILY	SSF51905	\N	2	31,306,	201,401,	2.7E-39,2.7E-39
104399	IPR001810	F-box domain	HMMPfam	PF12937	F-box-like	1	20	75	4.2E-8
104399	IPR001810	F-box domain	SUPERFAMILY	SSF81383	\N	1	17	79	5.36E-7
104463	IPR000717	Proteasome component (PCI) domain	HMMPfam	PF01399	PCI domain	1	34	134	6.7E-18
104463	IPR000717	Proteasome component (PCI) domain	SMART	SM00088	motif in proteasome subunits, Int-6, Nip-1 and TRIP-15	1	69	157	9.3E-12
104463	\N	\N	SUPERFAMILY	SSF46785	\N	1	64	140	2.31E-14
104604	IPR001810	F-box domain	HMMPfam	PF12937	F-box-like	1	7	66	1.4E-8
104604	\N	\N	SUPERFAMILY	SSF52047	\N	2	173,402,	264,481,	5.1E-6,5.1E-6
104649	IPR019236	Domain of unknown function DUF2183	HMMPfam	PF09949	Uncharacterized conserved protein (DUF2183)	1	280	374	2.1E-17
104767	IPR001810	F-box domain	HMMPfam	PF12937	F-box-like	1	15	59	1.5E-7
104767	IPR001810	F-box domain	ProSiteProfiles	PS50181	F-box domain profile.	1	12	58	13.816
104767	IPR001810	F-box domain	SMART	SM00256	A Receptor for Ubiquitination Targets	1	18	58	0.0041
104767	IPR001810	F-box domain	SUPERFAMILY	SSF81383	\N	1	11	83	6.28E-13
107164	IPR001810	F-box domain	HMMPfam	PF12937	F-box-like	1	30	90	7.8E-8
107164	\N	\N	SUPERFAMILY	SSF52047	\N	2	149,409,	283,475,	3.92E-8,3.92E-8
107333	IPR002893	Zinc finger, MYND-type	HMMPfam	PF01753	MYND finger	1	93	131	2.1E-10
107333	IPR013289	Eight-Twenty-One	PRINTS	PR01875	Eight-Twenty-One (ETO) family signature	2	28,106,	56,134,	1.9E-5,1.9E-5
107333	IPR002893	Zinc finger, MYND-type	ProSitePatterns	PS01360	Zinc finger MYND-type signature.	1	93	131	-
107333	IPR002893	Zinc finger, MYND-type	ProSiteProfiles	PS50865	Zinc finger MYND-type profile.	1	93	131	12.19
107333	\N	\N	SUPERFAMILY	SSF144232	\N	1	89	132	6.1E-11
107726	IPR006995	ATPase, F0 complex, subunit J	HMMPfam	PF04911	ATP synthase j chain	1	8	61	1.9E-20
108434	IPR008030	NmrA-like domain	HMMPfam	PF05368	NmrA-like family	1	5	244	1.4E-40
108434	\N	\N	SUPERFAMILY	SSF51735	\N	1	4	287	9.16E-46
108439	IPR013069	BTB/POZ	HMMPfam	PF00651	BTB/POZ domain	1	25	110	2.5E-5
108439	IPR000210	BTB/POZ-like	ProSiteProfiles	PS50097	BTB domain profile.	1	23	89	8.627
108439	IPR011333	BTB/POZ fold	SUPERFAMILY	SSF54695	\N	1	25	94	9.42E-6
108589	IPR001547	Glycoside hydrolase, family 5	HMMPfam	PF00150	Cellulase (glycosyl hydrolase family 5)	1	74	337	7.1E-31
108589	IPR017853	Glycoside hydrolase superfamily	SUPERFAMILY	SSF51445	\N	1	9	362	5.36E-84
110009	IPR002198	Short-chain dehydrogenase/reductase SDR	HMMPfam	PF00106	short chain dehydrogenase	1	3	182	4.2E-17
110009	IPR002347	Glucose/ribitol dehydrogenase	PRINTS	PR00081	Glucose/ribitol dehydrogenase family signature	4	3,78,166,187,	20,89,185,204,	1.4E-11,1.4E-11,1.4E-11,1.4E-11
110009	IPR020904	Short-chain dehydrogenase/reductase, conserved site	ProSitePatterns	PS00061	Short-chain dehydrogenases/reductases family signature.	1	153	181	-
110009	\N	\N	SUPERFAMILY	SSF51735	\N	1	1	263	1.28E-43
110258	IPR005103	Glycoside hydrolase, family 61	HMMPfam	PF03443	Glycosyl hydrolase family 61	1	22	194	2.2E-32
110258	\N	\N	ProSiteProfiles	PS51257	Prokaryotic membrane lipoprotein lipid attachment site profile.	1	1	21	5.0
112946	IPR004023	Mago nashi protein	HMMPfam	PF02792	Mago nashi protein	1	10	150	8.3E-75
112946	IPR004023	Mago nashi protein	SUPERFAMILY	SSF89817	\N	1	9	150	4.05E-69
112998	IPR001451	Bacterial transferase hexapeptide repeat	HMMPfam	PF00132	Bacterial transferase hexapeptide (six repeats)	1	9	40	0.0032
112998	IPR011004	Trimeric LpxA-like	SUPERFAMILY	SSF51161	\N	1	4	165	2.11E-22
113019	IPR006131	Aspartate/ornithine carbamoyltransferase, Asp/Orn-binding domain	HMMPfam	PF00185	Aspartate/ornithine carbamoyltransferase, Asp/Orn binding domain	1	196	350	4.2E-39
113019	IPR006132	Aspartate/ornithine carbamoyltransferase, carbamoyl-P binding	HMMPfam	PF02729	Aspartate/ornithine carbamoyltransferase, carbamoyl-P binding domain	1	7	165	4.9E-47
113019	IPR006130	Aspartate/ornithine carbamoyltransferase	PRINTS	PR00100	Aspartate/ornithine carbamoyltransferase superfamily signature	4	69,151,305,316,	88,162,314,339,	3.5E-22,3.5E-22,3.5E-22,3.5E-22
113019	IPR002292	Ornithine/putrescine carbamoyltransferase	PRINTS	PR00102	Ornithine carbamoyltransferase signature	5	67,100,140,267,330,	81,113,154,277,341,	4.3E-23,4.3E-23,4.3E-23,4.3E-23,4.3E-23
113019	IPR006130	Aspartate/ornithine carbamoyltransferase	ProSitePatterns	PS00097	Aspartate and ornithine carbamoyltransferases signature.	1	69	76	-
113019	IPR006130	Aspartate/ornithine carbamoyltransferase	SUPERFAMILY	SSF53671	\N	1	4	354	3.54E-77
113019	IPR002292	Ornithine/putrescine carbamoyltransferase	TIGRFAM	TIGR00658	orni_carb_tr: ornithine carbamoyltransferase	1	7	351	4.5E-87
113523	IPR001223	Glycoside hydrolase, family 18, catalytic domain	HMMPfam	PF00704	Glycosyl hydrolases family 18	1	12	374	1.8E-68
113523	IPR001579	Glycoside hydrolase, chitinase active site	ProSitePatterns	PS01095	Chitinases family 18 active site.	1	111	119	-
113523	IPR011583	Chitinase II	SMART	SM00636	\N	1	6	374	4.4E-79
113523	IPR017853	Glycoside hydrolase superfamily	SUPERFAMILY	SSF51445	\N	2	8,346,	246,378,	7.66E-74,7.66E-74
113523	IPR029070	Chitinase insertion domain	SUPERFAMILY	SSF54556	\N	1	246	345	1.92E-8
114524	IPR030379	Septin-type guanine nucleotide-binding (G) domain	HMMPfam	PF00735	Septin	1	28	303	1.3E-113
114524	IPR016491	Septin	PIRSF	PIRSF006698	\N	1	3	381	410.0
114524	IPR030379	Septin-type guanine nucleotide-binding (G) domain	ProSiteProfiles	PS51719	Septin-type guanine nucleotide-binding (G) domain profile.	1	27	300	87.038
114524	IPR027417	P-loop containing nucleoside triphosphate hydrolase	SUPERFAMILY	SSF52540	\N	1	13	270	4.61E-23
114594	IPR000209	Peptidase S8/S53 domain	HMMPfam	PF00082	Subtilase family	1	326	507	1.4E-9
114594	IPR015366	Peptidase S53, propeptide	HMMPfam	PF09286	Pro-kumamolisin, activation domain	1	41	174	4.0E-31
114594	IPR030400	Sedolisin domain	ProSiteProfiles	PS51695	Sedolisin domain profile.	1	213	573	30.394
114594	IPR015366	Peptidase S53, propeptide	SMART	SM00944	Pro-kumamolisin, activation domain	1	32	174	2.0E-26
114594	IPR000209	Peptidase S8/S53 domain	SUPERFAMILY	SSF52743	\N	1	211	559	3.4E-55
114594	IPR009020	Proteinase inhibitor, propeptide	SUPERFAMILY	SSF54897	\N	1	24	178	8.5E-23
115487	IPR008729	Phenolic acid decarboxylase, bacterial	HMMPfam	PF05870	Phenolic acid decarboxylase (PAD)	1	22	112	5.8E-8
115487	IPR011038	Calycin-like	SUPERFAMILY	SSF50814	\N	1	14	171	1.26E-53
115596	IPR002893	Zinc finger, MYND-type	HMMPfam	PF01753	MYND finger	1	59	100	8.0E-9
115596	IPR002893	Zinc finger, MYND-type	ProSiteProfiles	PS50865	Zinc finger MYND-type profile.	1	59	100	9.866
115596	\N	\N	SUPERFAMILY	SSF144232	\N	1	53	104	2.44E-10
115620	\N	\N	SUPERFAMILY	SSF52047	\N	2	94,218,	169,322,	5.3E-7,5.3E-7
116244	IPR006694	Fatty acid hydroxylase	HMMPfam	PF04116	Fatty acid hydroxylase superfamily	1	140	256	7.7E-12
116726	IPR017926	Glutamine amidotransferase	HMMPfam	PF00117	Glutamine amidotransferase class-I	1	267	443	1.5E-41
116726	IPR006131	Aspartate/ornithine carbamoyltransferase, Asp/Orn-binding domain	HMMPfam	PF00185	Aspartate/ornithine carbamoyltransferase, Asp/Orn binding domain	1	2096	2238	9.1E-33
116726	IPR005481	Carbamoyl-phosphate synthase, large subunit, N-terminal	HMMPfam	PF00289	Carbamoyl-phosphate synthase L chain, N-terminal domain	2	476,1017,	589,1125,	1.3E-17,1.3E-18
116726	IPR002474	Carbamoyl-phosphate synthase, small subunit N-terminal domain	HMMPfam	PF00988	Carbamoyl-phosphate synthase small chain, CPSase domain	1	44	184	6.2E-46
116726	IPR011607	Methylglyoxal synthase-like domain	HMMPfam	PF02142	MGS-like domain	1	1411	1508	1.1E-17
116726	IPR006132	Aspartate/ornithine carbamoyltransferase, carbamoyl-P binding	HMMPfam	PF02729	Aspartate/ornithine carbamoyltransferase, carbamoyl-P binding domain	1	1949	2089	3.2E-41
116726	IPR005479	Carbamoyl-phosphate synthetase large subunit-like, ATP-binding domain	HMMPfam	PF02786	Carbamoyl-phosphate synthase L chain, ATP binding domain	2	595,1132,	798,1328,	9.6E-84,8.0E-30
116726	IPR005480	Carbamoyl-phosphate synthetase, large subunit oligomerisation domain	HMMPfam	PF02787	Carbamoyl-phosphate synthetase large chain, oligomerisation domain	1	882	1004	4.0E-42
116726	IPR005483	Carbamoyl-phosphate synthase large subunit, CPSase domain	PRINTS	PR00098	Carbamoyl-phosphate synthase protein CPSase domain signature	7	488,517,635,669,704,761,843,	502,527,647,688,721,790,861,	2.4E-64,2.4E-64,2.4E-64,2.4E-64,2.4E-64,2.4E-64,2.4E-64
116726	\N	\N	PRINTS	PR00099	Carbamoyl-phosphate synthase protein GATase domain signature	5	264,303,335,352,377,	278,317,351,369,388,	8.7E-32,8.7E-32,8.7E-32,8.7E-32,8.7E-32
116726	IPR006130	Aspartate/ornithine carbamoyltransferase	PRINTS	PR00100	Aspartate/ornithine carbamoyltransferase superfamily signature	3	1993,2076,2201,	2012,2087,2210,	9.2E-12,9.2E-12,9.2E-12
116726	IPR002082	Aspartate carbamoyltransferase	PRINTS	PR00101	Aspartate carbamoyltransferase signature	6	1983,2021,2075,2166,2205,2228,	2005,2030,2092,2175,2210,2242,	9.7E-30,9.7E-30,9.7E-30,9.7E-30,9.7E-30,9.7E-30
116726	IPR006130	Aspartate/ornithine carbamoyltransferase	ProSitePatterns	PS00097	Aspartate and ornithine carbamoyltransferases signature.	1	1993	2000	-
116726	IPR005479	Carbamoyl-phosphate synthetase large subunit-like, ATP-binding domain	ProSitePatterns	PS00866	Carbamoyl-phosphate synthase subdomain signature 1.	2	631,1166,	645,1180,	-,-
116726	IPR005479	Carbamoyl-phosphate synthetase large subunit-like, ATP-binding domain	ProSitePatterns	PS00867	Carbamoyl-phosphate synthase subdomain signature 2.	2	761,1295,	768,1302,	-,-
116726	IPR011761	ATP-grasp fold	ProSiteProfiles	PS50975	ATP-grasp fold profile.	2	600,1135,	792,1326,	36.93,46.428
116726	IPR017926	Glutamine amidotransferase	ProSiteProfiles	PS51273	Glutamine amidotransferase type 1 domain profile.	1	263	451	27.29
116726	IPR011607	Methylglyoxal synthase-like domain	SMART	SM00851	MGS-like domain	1	1411	1508	1.3E-12
116726	IPR005480	Carbamoyl-phosphate synthetase, large subunit oligomerisation domain	SMART	SM01096	Carbamoyl-phosphate synthetase large chain, oligomerisation domain	1	881	1004	4.4E-64
116726	IPR002474	Carbamoyl-phosphate synthase, small subunit N-terminal domain	SMART	SM01097	Carbamoyl-phosphate synthase small chain, CPSase domain	1	43	185	8.3E-74
116726	IPR005480	Carbamoyl-phosphate synthetase, large subunit oligomerisation domain	SUPERFAMILY	SSF48108	\N	1	859	1010	7.85E-53
116726	\N	\N	SUPERFAMILY	SSF51556	\N	1	1556	1813	1.77E-34
116726	IPR002474	Carbamoyl-phosphate synthase, small subunit N-terminal domain	SUPERFAMILY	SSF52021	\N	1	43	191	3.66E-49
116726	IPR029062	Class I glutamine amidotransferase-like	SUPERFAMILY	SSF52317	\N	1	255	449	5.03E-53
116726	IPR011607	Methylglyoxal synthase-like domain	SUPERFAMILY	SSF52335	\N	1	1396	1541	9.68E-25
116726	IPR016185	Pre-ATP-grasp domain	SUPERFAMILY	SSF52440	\N	2	474,1013,	597,1131,	4.03E-39,1.73E-42
116726	IPR006130	Aspartate/ornithine carbamoyltransferase	SUPERFAMILY	SSF53671	\N	1	1947	2238	2.75E-89
116726	\N	\N	SUPERFAMILY	SSF56059	\N	2	595,1130,	864,1389,	7.07E-96,6.01E-91
116726	IPR002082	Aspartate carbamoyltransferase	TIGRFAM	TIGR00670	asp_carb_tr: aspartate carbamoyltransferase	1	1949	2238	3.1E-101
116726	IPR006274	Carbamoyl-phosphate synthase, small subunit	TIGRFAM	TIGR01368	CPSaseIIsmall: carbamoyl-phosphate synthase, small subunit	1	45	445	4.5E-127
116726	IPR006275	Carbamoyl-phosphate synthase, large subunit	TIGRFAM	TIGR01369	CPSaseII_lrg: carbamoyl-phosphate synthase, large subunit	1	473	1520	0.0
117018	IPR019481	Transcription factor TFIIIC, tau55-related	HMMPfam	PF10419	TFIIIC subunit	1	52	85	3.0E-7
117246	IPR006913	Glutathione-dependent formaldehyde-activating enzyme/centromere protein V	HMMPfam	PF04828	Glutathione-dependent formaldehyde-activating enzyme	1	28	105	9.1E-6
117246	IPR011057	Mss4-like	SUPERFAMILY	SSF51316	\N	2	1,125,	107,219,	2.72E-17,2.72E-17
117538	IPR001248	Permease, cytosine/purines, uracil, thiamine, allantoin	HMMPfam	PF02133	Permease for cytosine/purines, uracil, thiamine, allantoin	1	39	501	3.4E-101
117538	IPR012681	Nucleobase cation symporter-1, NCS1	TIGRFAM	TIGR00800	ncs1: NCS1 nucleoside transporter family	1	34	487	2.5E-113
117665	IPR004837	Sodium/calcium exchanger membrane region	HMMPfam	PF01699	Sodium/calcium exchanger protein	1	133	263	1.1E-5
118246	IPR000277	Cys/Met metabolism, pyridoxal phosphate-dependent enzyme	HMMPfam	PF01053	Cys/Met metabolism PLP-dependent enzyme	1	17	435	2.0E-139
118246	IPR000277	Cys/Met metabolism, pyridoxal phosphate-dependent enzyme	PIRSF	PIRSF001434	\N	1	5	438	404.0
118246	IPR000277	Cys/Met metabolism, pyridoxal phosphate-dependent enzyme	ProSitePatterns	PS00868	Cys/Met metabolism enzymes pyridoxal-phosphate attachment site.	1	210	224	-
118246	IPR015424	Pyridoxal phosphate-dependent transferase	SUPERFAMILY	SSF53383	\N	1	16	435	2.15E-120
118246	IPR006235	O-acetylhomoserine/O-acetylserine sulfhydrylase	TIGRFAM	TIGR01326	OAH_OAS_sulfhy: O-acetylhomoserine aminocarboxypropyltransferase/cysteine synthase	1	15	435	1.1E-190
118295	IPR001842	Peptidase M36, fungalysin	HMMPfam	PF02128	Fungalysin metallopeptidase (M36)	1	342	761	3.8E-132
118295	IPR011096	FTP domain	HMMPfam	PF07504	Fungalysin/Thermolysin Propeptide Motif	1	80	128	3.5E-11
118295	IPR001842	Peptidase M36, fungalysin	PRINTS	PR00999	Fungalysin metallopeptidase (M36) signature	4	262,498,536,565,	284,518,556,587,	1.8E-27,1.8E-27,1.8E-27,1.8E-27
118295	\N	\N	SUPERFAMILY	SSF55486	\N	2	403,702,	658,759,	2.64E-66,2.64E-66
121135	IPR002821	Hydantoinase/oxoprolinase	HMMPfam	PF01968	Hydantoinase/oxoprolinase	1	275	572	2.6E-90
121135	IPR008040	Hydantoinaseoxoprolinase, N-terminal	HMMPfam	PF05378	Hydantoinase/oxoprolinase N-terminal region	1	14	255	1.1E-51
122745	IPR001247	Exoribonuclease, phosphorolytic domain 1	HMMPfam	PF01138	3' exoribonuclease family, domain 1	1	45	164	1.2E-19
122745	IPR015847	Exoribonuclease, phosphorolytic domain 2	HMMPfam	PF03725	3' exoribonuclease family, domain 2	1	191	256	1.9E-7
122745	IPR020568	Ribosomal protein S5 domain 2-type fold	SUPERFAMILY	SSF54211	\N	2	7,203,	169,217,	5.01E-47,5.01E-47
122745	IPR015847	Exoribonuclease, phosphorolytic domain 2	SUPERFAMILY	SSF55666	\N	1	186	278	2.27E-23
123015	IPR001842	Peptidase M36, fungalysin	HMMPfam	PF02128	Fungalysin metallopeptidase (M36)	1	228	584	7.0E-111
123015	IPR025711	PepSY domain	HMMPfam	PF03413	Peptidase propeptide and YPEB domain	1	154	216	4.9E-4
123015	IPR011096	FTP domain	HMMPfam	PF07504	Fungalysin/Thermolysin Propeptide Motif	1	106	142	2.4E-6
123015	IPR001842	Peptidase M36, fungalysin	PRINTS	PR00999	Fungalysin metallopeptidase (M36) signature	5	194,255,350,416,550,	216,274,370,438,572,	1.9E-24,1.9E-24,1.9E-24,1.9E-24,1.9E-24
123015	\N	\N	SUPERFAMILY	SSF55486	\N	1	289	582	5.68E-61
123107	IPR020478	AT hook-like	PRINTS	PR00929	AT-hook-like domain signature	3	381,460,516,	391,471,526,	1.2E-10,1.2E-10,1.2E-10
123107	IPR000116	High mobility group, HMG-I/HMG-Y	PRINTS	PR00930	High mobility group protein (HMGY) signature	2	334,370,	346,389,	1.3E-6,1.3E-6
123107	IPR017956	AT hook, DNA-binding motif	SMART	SM00384	DNA binding domain with preference for A/T rich regions	6	265,336,381,462,518,567,	277,348,393,474,530,579,	170.0,10.0,1.3,1.7,2.3,460.0
123398	IPR000866	Alkyl hydroperoxide reductase subunit C/ Thiol specific antioxidant	HMMPfam	PF00578	AhpC/TSA family	1	5	138	5.9E-39
123398	IPR019479	Peroxiredoxin, C-terminal	HMMPfam	PF10417	C-terminal domain of 1-Cys peroxiredoxin	1	159	193	5.6E-13
123398	IPR024706	Peroxiredoxin, AhpC-type	PIRSF	PIRSF000239	\N	1	1	204	185.0
123398	IPR012336	Thioredoxin-like fold	ProSiteProfiles	PS51352	Thioredoxin domain profile.	1	3	162	18.121
123398	IPR012336	Thioredoxin-like fold	SUPERFAMILY	SSF52833	\N	1	5	195	9.68E-67
123798	IPR004813	Oligopeptide transporter, OPT superfamily	HMMPfam	PF03169	OPT oligopeptide transporter protein	1	80	726	1.9E-196
123798	IPR004648	Tetrapeptide transporter, OPT1/isp4	TIGRFAM	TIGR00727	ISP4_OPT: small oligopeptide transporter, OPT family	1	58	731	1.3E-256
123798	IPR004813	Oligopeptide transporter, OPT superfamily	TIGRFAM	TIGR00728	OPT_sfam: oligopeptide transporter, OPT superfamily	1	63	729	2.9E-204
124372	IPR009653	Protein of unknown function DUF1242	HMMPfam	PF06842	Protein of unknown function (DUF1242)	1	10	44	6.3E-20
125573	IPR003154	S1/P1 nuclease	HMMPfam	PF02265	S1/P1 Nuclease	2	23,261,	223,344,	4.7E-57,5.2E-16
125573	IPR008947	Phospholipase C/P1 nuclease domain	SUPERFAMILY	SSF48537	\N	2	23,274,	230,342,	1.14E-50,1.14E-11
125907	IPR001680	WD40 repeat	HMMPfam	PF00400	WD domain, G-beta repeat	6	9,54,106,156,227,302,	45,93,143,213,263,328,	0.0013,5.7E-11,4.2E-6,3.8E-6,3.8E-10,0.013
125907	IPR001680	WD40 repeat	ProSiteProfiles	PS50082	Trp-Asp (WD) repeats profile.	3	13,59,228,	54,93,263,	8.838,10.308,11.812
125907	IPR017986	WD40-repeat-containing domain	ProSiteProfiles	PS50294	Trp-Asp (WD) repeats circular profile.	1	13	273	20.408
125907	IPR001680	WD40 repeat	SMART	SM00320	WD40 repeats	6	6,52,104,150,221,292,	45,93,145,214,264,328,	0.0022,3.1E-8,0.13,4.8,6.2E-5,0.47
125907	IPR017986	WD40-repeat-containing domain	SUPERFAMILY	SSF50978	\N	1	4	328	2.29E-46
125978	IPR011008	Dimeric alpha-beta barrel	SUPERFAMILY	SSF54909	\N	2	7,123,	95,215,	5.06E-12,4.98E-18
130388	IPR001128	Cytochrome P450	HMMPfam	PF00067	Cytochrome P450	1	158	589	2.8E-53
130388	IPR001128	Cytochrome P450	PRINTS	PR00385	P450 superfamily signature	4	391,445,552,561,	408,456,561,572,	1.298181E-11,1.298181E-11,1.298181E-11,1.298181E-11
130388	IPR002403	Cytochrome P450, E-class, group IV	PRINTS	PR00465	E-class P450 group IV signature	3	440,545,561,	456,561,579,	5.955765E-9,5.955765E-9,5.955765E-9
130388	IPR001128	Cytochrome P450	SUPERFAMILY	SSF48264	\N	2	138,541,	513,617,	6.81E-78,6.81E-78
130999	IPR005630	Terpene synthase, metal-binding domain	HMMPfam	PF03936	Terpene synthase family, metal binding domain	1	118	266	4.1E-8
130999	IPR008949	Isoprenoid synthase domain	SUPERFAMILY	SSF48576	\N	1	6	317	5.18E-48
131080	IPR002575	Aminoglycoside phosphotransferase	HMMPfam	PF01636	Phosphotransferase enzyme family	1	96	299	1.1E-10
131080	IPR011009	Protein kinase-like domain	SUPERFAMILY	SSF56112	\N	2	94,205,	178,295,	1.47E-13,1.47E-13
131576	IPR011701	Major facilitator superfamily	HMMPfam	PF07690	Major Facilitator Superfamily	1	82	449	7.8E-38
131576	IPR020846	Major facilitator superfamily domain	SUPERFAMILY	SSF103473	\N	1	64	493	6.41E-59
131759	IPR009057	Homeodomain-like	SUPERFAMILY	SSF46689	\N	1	21	91	2.33E-5
131774	IPR008266	Tyrosine-protein kinase, active site	ProSitePatterns	PS00109	Tyrosine protein kinases specific active-site signature.	1	562	574	-
131774	IPR011009	Protein kinase-like domain	SUPERFAMILY	SSF56112	\N	2	398,537,	481,667,	4.4E-10,4.4E-10
131843	IPR002938	Monooxygenase, FAD-binding	HMMPfam	PF01494	FAD binding domain	1	35	382	1.0E-18
131843	IPR003042	Aromatic-ring hydroxylase-like	PRINTS	PR00420	Aromatic-ring hydroxylase (flavoprotein monooxygenase) signature	5	36,179,320,335,371,	58,194,335,351,387,	1.0E-15,1.0E-15,1.0E-15,1.0E-15,1.0E-15
131843	\N	\N	SUPERFAMILY	SSF51905	\N	2	35,305,	200,413,	1.62E-61,1.62E-61
131843	\N	\N	SUPERFAMILY	SSF54373	\N	1	206	310	5.1E-15
132276	IPR002938	Monooxygenase, FAD-binding	HMMPfam	PF01494	FAD binding domain	1	35	382	6.1E-19
132276	IPR003042	Aromatic-ring hydroxylase-like	PRINTS	PR00420	Aromatic-ring hydroxylase (flavoprotein monooxygenase) signature	5	36,179,320,335,371,	58,194,335,351,387,	1.0E-15,1.0E-15,1.0E-15,1.0E-15,1.0E-15
132276	\N	\N	SUPERFAMILY	SSF51905	\N	2	35,305,	200,413,	8.42E-62,8.42E-62
132276	\N	\N	SUPERFAMILY	SSF54373	\N	1	206	310	5.1E-15
132611	IPR003154	S1/P1 nuclease	HMMPfam	PF02265	S1/P1 Nuclease	1	20	313	1.5E-68
132611	IPR008947	Phospholipase C/P1 nuclease domain	SUPERFAMILY	SSF48537	\N	2	20,237,	223,311,	3.79E-47,8.5E-12
133194	IPR001128	Cytochrome P450	HMMPfam	PF00067	Cytochrome P450	1	10	364	2.2E-54
133194	IPR001128	Cytochrome P450	PRINTS	PR00385	P450 superfamily signature	4	174,228,324,333,	191,239,333,344,	4.4E-12,4.4E-12,4.4E-12,4.4E-12
133194	IPR002401	Cytochrome P450, E-class, group I	PRINTS	PR00463	E-class P450 group I signature	4	163,183,323,333,	180,209,333,356,	3.6E-11,3.6E-11,3.6E-11,3.6E-11
133194	IPR001128	Cytochrome P450	SUPERFAMILY	SSF48264	\N	1	8	389	6.42E-72
134451	IPR010730	Heterokaryon incompatibility	HMMPfam	PF06985	Heterokaryon incompatibility protein (HET)	1	87	205	1.1E-19
134768	IPR000092	Polyprenyl synthetase	HMMPfam	PF00348	Polyprenyl synthetase	1	41	311	1.1E-71
134768	IPR000092	Polyprenyl synthetase	ProSitePatterns	PS00444	Polyprenyl synthases signature 2.	1	232	244	-
134768	IPR000092	Polyprenyl synthetase	ProSitePatterns	PS00723	Polyprenyl synthases signature 1.	1	94	108	-
134768	IPR008949	Isoprenoid synthase domain	SUPERFAMILY	SSF48576	\N	1	7	359	1.03E-82
134974	IPR000772	Ricin B lectin domain	HMMPfam	PF00652	Ricin-type beta-trefoil lectin domain	1	37	147	3.3E-5
134974	IPR000253	Forkhead-associated (FHA) domain	ProSiteProfiles	PS50006	Forkhead-associated (FHA) domain profile.	1	20	81	7.28
134974	IPR000772	Ricin B lectin domain	ProSiteProfiles	PS50231	Lectin domain of ricin B chain profile.	1	179	250	8.99
134974	IPR000772	Ricin B lectin domain	SUPERFAMILY	SSF50370	\N	2	12,105,	150,247,	8.22E-8,7.94E-20
136257	IPR000757	Glycoside hydrolase, family 16	HMMPfam	PF00722	Glycosyl hydrolases family 16	1	61	153	7.2E-6
136257	IPR013320	Concanavalin A-like lectin/glucanase domain	SUPERFAMILY	SSF49899	\N	2	22,191,	159,313,	1.21E-28,1.21E-28
136573	IPR002016	Haem peroxidase, plant/fungal/bacterial	HMMPfam	PF00141	Peroxidase	1	48	279	8.0E-26
136573	IPR024589	Fungal ligninase, C-terminal	HMMPfam	PF11895	Domain of unknown function (DUF3415)	1	284	362	9.0E-30
136573	IPR002016	Haem peroxidase, plant/fungal/bacterial	PRINTS	PR00458	Haem peroxidase superfamily signature	5	63,128,147,192,217,	77,145,159,207,232,	7.1E-15,7.1E-15,7.1E-15,7.1E-15,7.1E-15
136573	IPR001621	Fungal ligninase	PRINTS	PR00462	Fungal lignin peroxidase family signature	14	24,38,58,85,105,128,146,160,188,211,234,255,289,337,	37,56,78,104,127,145,159,187,210,233,254,280,314,356,	2.3E-142,2.3E-142,2.3E-142,2.3E-142,2.3E-142,2.3E-142,2.3E-142,2.3E-142,2.3E-142,2.3E-142,2.3E-142,2.3E-142,2.3E-142,2.3E-142
136573	IPR019794	Peroxidase, active site	ProSitePatterns	PS00436	Peroxidases active site signature.	1	63	74	-
136573	IPR002016	Haem peroxidase, plant/fungal/bacterial	ProSiteProfiles	PS50873	Plant heme peroxidase family profile.	1	67	313	12.196
136573	IPR010255	Haem peroxidase	SUPERFAMILY	SSF48113	\N	1	35	362	3.83E-102
136674	IPR001810	F-box domain	SUPERFAMILY	SSF81383	\N	1	32	96	2.29E-7
137260	IPR000791	GPR1/FUN34/yaaH	HMMPfam	PF01184	GPR1/FUN34/yaaH family	1	111	310	1.4E-69
137763	IPR011009	Protein kinase-like domain	SUPERFAMILY	SSF56112	\N	1	368	470	1.01E-12
137813	IPR000242	Protein-tyrosine phosphatase, receptor/non-receptor type	HMMPfam	PF00102	Protein-tyrosine phosphatase	1	589	884	1.5E-46
137813	IPR001763	Rhodanese-like domain	HMMPfam	PF00581	Rhodanese-like domain	1	52	164	2.7E-7
137813	IPR000242	Protein-tyrosine phosphatase, receptor/non-receptor type	PRINTS	PR00700	Protein tyrosine phosphatase signature	2	615,631,	622,651,	1.951803E-6,1.951803E-6
137813	IPR016130	Protein-tyrosine phosphatase, active site	ProSitePatterns	PS00383	Tyrosine specific protein phosphatases active site.	1	859	869	-
137813	IPR000242	Protein-tyrosine phosphatase, receptor/non-receptor type	ProSiteProfiles	PS50055	PTP type protein phosphatase family profile.	1	590	884	35.717
137813	IPR000387	Protein-tyrosine/Dual specificity phosphatase	ProSiteProfiles	PS50056	Tyrosine specific protein phosphatases family profile.	1	835	877	11.17
137813	IPR001763	Rhodanese-like domain	ProSiteProfiles	PS50206	Rhodanese domain profile.	1	51	172	11.681
137813	IPR000242	Protein-tyrosine phosphatase, receptor/non-receptor type	SMART	SM00194	Protein tyrosine phosphatase, catalytic domain	1	563	1279	9.8E-54
137813	IPR003595	Protein-tyrosine phosphatase, catalytic	SMART	SM00404	Protein tyrosine phosphatase, catalytic domain motif	1	766	1276	1.3E-14
137813	IPR029021	Protein-tyrosine phosphatase-like	SUPERFAMILY	SSF52799	\N	4	574,742,850,1241,	690,795,884,1280,	1.7E-59,1.7E-59,1.7E-59,6.59E-5
137813	IPR001763	Rhodanese-like domain	SUPERFAMILY	SSF52821	\N	1	30	173	1.35E-16
138762	IPR001806	Small GTPase superfamily	HMMPfam	PF00071	Ras family	1	5	146	1.3E-35
138762	IPR001806	Small GTPase superfamily	PRINTS	PR00449	Transforming protein P21 ras signature	4	4,27,48,116,	25,43,70,129,	2.673445E-22,2.673445E-22,2.673445E-22,2.673445E-22
138762	\N	\N	ProSiteProfiles	PS51419	small GTPase Rab1 family profile.	1	1	231	20.452
138762	IPR020849	Small GTPase superfamily, Ras type	SMART	SM00173	Ras subfamily of RAS small GTPases	1	1	352	3.8E-9
138762	IPR003578	Small GTPase superfamily, Rho type	SMART	SM00174	Rho (Ras homology) subfamily of Ras-like small GTPases	1	6	353	1.7E-5
138762	IPR003579	Small GTPase superfamily, Rab type	SMART	SM00175	Rab subfamily of small GTPases	1	4	352	7.0E-39
138762	IPR027417	P-loop containing nucleoside triphosphate hydrolase	SUPERFAMILY	SSF52540	\N	2	3,323,	150,367,	3.19E-41,3.19E-41
138762	IPR005225	Small GTP-binding protein domain	TIGRFAM	TIGR00231	small_GTP: small GTP-binding protein domain	1	1	145	9.1E-16
138961	IPR001810	F-box domain	HMMPfam	PF12937	F-box-like	1	101	133	1.2E-5
138961	\N	\N	SUPERFAMILY	SSF52047	\N	2	125,338,	274,393,	4.97E-8,4.97E-8
138961	IPR001810	F-box domain	SUPERFAMILY	SSF81383	\N	1	93	136	9.68E-9
139608	IPR009081	Acyl carrier protein-like	HMMPfam	PF00550	Phosphopantetheine attachment site	1	369	434	8.8E-5
139608	IPR013120	Male sterility, NAD-binding	HMMPfam	PF07993	Male sterility protein	1	495	739	6.3E-31
139608	IPR009081	Acyl carrier protein-like	ProSiteProfiles	PS50075	Acyl carrier protein phosphopantetheine domain profile.	1	357	435	11.972
139608	IPR020806	Polyketide synthase, phosphopantetheine-binding domain	SMART	SM00823	Phosphopantetheine attachment site	1	365	438	2.4E-4
139608	IPR009081	Acyl carrier protein-like	SUPERFAMILY	SSF47336	\N	1	363	456	2.62E-8
139608	\N	\N	SUPERFAMILY	SSF51735	\N	1	493	779	1.5E-22
139608	\N	\N	SUPERFAMILY	SSF56801	\N	1	1	244	4.71E-10
141570	IPR023214	HAD-like domain	HMMPfam	PF13419	Haloacid dehalogenase-like hydrolase	1	15	210	2.5E-22
141570	IPR006439	HAD hydrolase, subfamily IA	PRINTS	PR00413	Haloacid dehalogenase/epoxide hydrolase family signature	4	11,154,172,199,	22,170,192,212,	9.3E-7,9.3E-7,9.3E-7,9.3E-7
141570	IPR023214	HAD-like domain	SUPERFAMILY	SSF56784	\N	1	11	246	5.17E-36
141570	IPR006328	Haloacid dehalogenase, type II	TIGRFAM	TIGR01428	HAD_type_II: haloacid dehalogenase, type II	1	12	216	8.8E-44
141570	IPR006439	HAD hydrolase, subfamily IA	TIGRFAM	TIGR01493	HAD-SF-IA-v2: HAD hydrolase, family IA, variant 2	1	13	200	3.4E-20
141635	IPR013126	Heat shock protein 70 family	HMMPfam	PF00012	Hsp70 protein	2	21,157,	107,448,	6.2E-15,1.3E-46
141635	IPR013126	Heat shock protein 70 family	PRINTS	PR00301	70kDa heat shock protein signature	4	20,49,71,387,	33,61,79,403,	3.1E-6,3.1E-6,3.1E-6,3.1E-6
141635	\N	\N	SUPERFAMILY	SSF53067	\N	3	20,123,238,	96,227,445,	5.83E-32,5.83E-32,4.19E-32
141980	IPR000719	Protein kinase domain	HMMPfam	PF00069	Protein kinase domain	1	213	330	8.7E-9
141980	IPR000719	Protein kinase domain	ProSiteProfiles	PS50011	Protein kinase domain profile.	1	116	398	11.892
141980	IPR002290	Serine/threonine/dual specificity protein kinase, catalytic domain	SMART	SM00220	Serine/Threonine protein kinases, catalytic domain	1	124	365	2.4E-4
141980	IPR011009	Protein kinase-like domain	SUPERFAMILY	SSF56112	\N	1	131	369	2.49E-20
142303	IPR001138	Zn(2)-C6 fungal-type DNA-binding domain	HMMPfam	PF00172	Fungal Zn(2)-Cys(6) binuclear cluster domain	1	197	234	3.6E-9
142303	IPR001138	Zn(2)-C6 fungal-type DNA-binding domain	ProSitePatterns	PS00463	Zn(2)-C6 fungal-type DNA-binding domain signature.	1	198	225	-
142303	IPR001138	Zn(2)-C6 fungal-type DNA-binding domain	ProSiteProfiles	PS50048	Zn(2)-C6 fungal-type DNA-binding domain profile.	1	198	227	11.14
142303	IPR001138	Zn(2)-C6 fungal-type DNA-binding domain	SMART	SM00066	GAL4-like Zn(II)2Cys6 (or C6 zinc) binuclear cluster DNA-binding domain	1	193	236	4.0E-10
142303	IPR001138	Zn(2)-C6 fungal-type DNA-binding domain	SUPERFAMILY	SSF57701	\N	1	189	236	1.57E-10
142562	IPR001810	F-box domain	HMMPfam	PF12937	F-box-like	1	14	63	4.0E-10
142562	IPR001810	F-box domain	ProSiteProfiles	PS50181	F-box domain profile.	1	9	63	8.544
142562	\N	\N	SUPERFAMILY	SSF52047	\N	2	159,276,	220,433,	1.02E-8,1.02E-8
142562	IPR001810	F-box domain	SUPERFAMILY	SSF81383	\N	1	14	80	1.83E-6
143012	IPR002048	EF-hand domain	ProSiteProfiles	PS50222	EF-hand calcium-binding domain profile.	1	381	416	8.516
143012	\N	\N	SUPERFAMILY	SSF57850	\N	1	880	962	1.77E-7
145267	IPR007087	Zinc finger, C2H2	HMMPfam	PF00096	Zinc finger, C2H2 type	1	156	178	9.9E-4
145267	IPR007087	Zinc finger, C2H2	ProSiteProfiles	PS50157	Zinc finger C2H2 type domain profile.	1	155	189	9.66
146573	IPR011545	DEAD/DEAH box helicase domain	HMMPfam	PF00270	DEAD/DEAH box helicase	1	152	334	1.8E-45
146573	IPR001650	Helicase, C-terminal	HMMPfam	PF00271	Helicase conserved C-terminal domain	1	411	486	1.9E-26
146573	IPR000629	ATP-dependent RNA helicase DEAD-box, conserved site	ProSitePatterns	PS00039	DEAD-box subfamily ATP-dependent helicases signature.	1	290	298	-
146573	IPR014001	Helicase superfamily 1/2, ATP-binding domain	ProSiteProfiles	PS51192	Superfamilies 1 and 2 helicase ATP-binding type-1 domain profile.	1	159	346	30.226
146573	IPR001650	Helicase, C-terminal	ProSiteProfiles	PS51194	Superfamilies 1 and 2 helicase C-terminal domain profile.	1	361	533	21.877
146573	IPR014014	RNA helicase, DEAD-box type, Q motif	ProSiteProfiles	PS51195	DEAD-box RNA helicase Q motif profile.	1	130	156	9.13
146573	IPR014001	Helicase superfamily 1/2, ATP-binding domain	SMART	SM00487	DEAD-like helicases superfamily	1	147	362	3.5E-62
146573	IPR001650	Helicase, C-terminal	SMART	SM00490	helicase superfamily c-terminal domain	1	405	486	1.3E-33
146573	IPR027417	P-loop containing nucleoside triphosphate hydrolase	SUPERFAMILY	SSF52540	\N	1	207	502	4.46E-71
147082	IPR011009	Protein kinase-like domain	SUPERFAMILY	SSF56112	\N	2	307,382,	353,529,	1.83E-10,1.83E-10
147316	\N	\N	SUPERFAMILY	SSF52047	\N	2	130,367,	274,414,	1.33E-6,1.33E-6
147589	IPR001163	Ribonucleoprotein LSM domain	HMMPfam	PF01423	LSM domain	1	24	85	1.6E-7
147589	IPR006649	Ribonucleoprotein LSM domain, eukaryotic/archaea-type	SMART	SM00651	snRNP Sm proteins	1	23	95	1.6E-4
147589	IPR010920	Like-Sm (LSM) domain	SUPERFAMILY	SSF50182	\N	1	23	94	1.16E-12
147951	IPR019383	Golgin subfamily A member 7/ERF4	HMMPfam	PF10256	Golgin subfamily A member 7/ERF4 family	1	382	558	1.5E-21
150006	\N	\N	HMMPfam	PF13460	NADH(P)-binding	1	51	184	3.1E-8
150006	\N	\N	SUPERFAMILY	SSF51735	\N	1	2	197	1.65E-15
151183	IPR001810	F-box domain	HMMPfam	PF12937	F-box-like	1	18	85	4.0E-6
151183	\N	\N	SUPERFAMILY	SSF52047	\N	2	32,120,	82,267,	3.92E-8,3.92E-8
151388	IPR019787	Zinc finger, PHD-finger	HMMPfam	PF00628	PHD-finger	1	534	581	2.9E-10
151388	IPR019786	Zinc finger, PHD-type, conserved site	ProSitePatterns	PS01359	Zinc finger PHD-type signature.	1	534	581	-
151388	IPR019787	Zinc finger, PHD-finger	ProSiteProfiles	PS50016	Zinc finger PHD-type profile.	1	531	584	9.712
151388	IPR001965	Zinc finger, PHD-type	SMART	SM00249	PHD zinc finger	1	533	582	3.5E-10
151388	IPR011011	Zinc finger, FYVE/PHD-type	SUPERFAMILY	SSF57903	\N	1	512	582	6.79E-15
151643	IPR000306	FYVE zinc finger	HMMPfam	PF01363	FYVE zinc finger	1	118	203	1.2E-16
151643	IPR017455	Zinc finger, FYVE-related	ProSiteProfiles	PS50178	Zinc finger FYVE/FYVE-related type profile.	1	131	203	10.594
151643	IPR000306	FYVE zinc finger	SMART	SM00064	Protein present in Fab1, YOTB, Vac1, and EEA1	1	112	204	7.0E-14
151643	IPR011011	Zinc finger, FYVE/PHD-type	SUPERFAMILY	SSF57903	\N	1	117	207	3.65E-16
152046	IPR008758	Peptidase S28	HMMPfam	PF05577	Serine carboxypeptidase S28	1	61	476	5.5E-47
152046	IPR029058	Alpha/Beta hydrolase fold	SUPERFAMILY	SSF53474	\N	1	61	238	1.08E-12
153518	IPR000722	RNA polymerase, alpha subunit	HMMPfam	PF00623	RNA polymerase Rpb1, domain 2	1	217	379	2.2E-68
153518	IPR007066	RNA polymerase Rpb1, domain 3	HMMPfam	PF04983	RNA polymerase Rpb1, domain 3	1	384	543	5.2E-49
153518	IPR007073	RNA polymerase Rpb1, domain 7	HMMPfam	PF04990	RNA polymerase Rpb1, domain 7	1	1017	1152	2.8E-45
153518	IPR007075	RNA polymerase Rpb1, domain 6	HMMPfam	PF04992	RNA polymerase Rpb1, domain 6	1	747	932	6.4E-69
153518	IPR007080	RNA polymerase Rpb1, domain 1	HMMPfam	PF04997	RNA polymerase Rpb1, domain 1	1	2	215	1.4E-65
153518	IPR007081	RNA polymerase Rpb1, domain 5	HMMPfam	PF04998	RNA polymerase Rpb1, domain 5	1	681	1277	2.5E-103
153518	IPR007083	RNA polymerase Rpb1, domain 4	HMMPfam	PF05000	RNA polymerase Rpb1, domain 4	1	574	674	2.2E-35
153518	IPR000684	RNA polymerase II, heptapeptide repeat, eukaryotic	HMMPfam	PF05001	RNA polymerase Rpb1 C-terminal repeat	7	1415,1480,1485,1499,1513,1527,1542,	1427,1491,1498,1512,1526,1539,1554,	6.9,0.12,0.17,0.7,0.16,0.17,0.46
153518	IPR000684	RNA polymerase II, heptapeptide repeat, eukaryotic	ProSitePatterns	PS00115	Eukaryotic RNA polymerase II heptapeptide repeat.	6	1421,1470,1491,1519,1533,1548,	1427,1476,1497,1525,1539,1554,	-,-,-,-,-,-
153518	IPR006592	RNA polymerase, N-terminal	SMART	SM00663	RNA polymerase I subunit A N-terminus	1	106	409	2.4E-200
153518	\N	\N	SUPERFAMILY	SSF64484	\N	1	2	1330	0.0
155136	IPR025602	BCP1 family	HMMPfam	PF13862	p21-C-terminal region-binding protein	1	24	230	6.1E-61
155136	IPR025602	BCP1 family	PIRSF	PIRSF028983	\N	1	1	283	306.0
155955	IPR020058	Glutamyl/glutaminyl-tRNA synthetase, class Ib, catalytic domain	HMMPfam	PF00749	tRNA synthetases class I (E and Q), catalytic domain	1	6	332	1.4E-86
155955	IPR000924	Glutamyl/glutaminyl-tRNA synthetase	PRINTS	PR00987	Glutamyl-tRNA synthetase signature	5	6,20,35,194,210,	18,31,48,204,218,	1.3E-25,1.3E-25,1.3E-25,1.3E-25,1.3E-25
155955	IPR001412	Aminoacyl-tRNA synthetase, class I, conserved site	ProSitePatterns	PS00178	Aminoacyl-transfer RNA synthetases class-I signature.	1	9	20	-
155955	IPR008925	Aminoacyl-tRNA synthetase, class I, anticodon-binding	SUPERFAMILY	SSF48163	\N	1	327	498	1.83E-25
155955	\N	\N	SUPERFAMILY	SSF52374	\N	1	5	320	4.56E-96
155955	IPR004527	Glutamate-tRNA ligase, bacterial/mitochondrial	TIGRFAM	TIGR00464	gltX_bact: glutamate--tRNA ligase	1	4	497	5.9E-120
155973	IPR003126	Zinc finger, N-recognin	HMMPfam	PF02207	Putative zinc finger in N-recognin (UBR box)	1	104	173	6.5E-16
155973	IPR003769	Adaptor protein ClpS, core	HMMPfam	PF02617	ATP-dependent Clp protease adaptor protein ClpS	1	270	321	1.4E-10
155973	IPR003126	Zinc finger, N-recognin	ProSiteProfiles	PS51157	Zinc finger UBR-type profile.	1	103	175	10.275
155973	IPR013993	Zinc finger, N-recognin, metazoa	SMART	SM00396	Putative zinc finger in N-recognin, a recognition component of the N-end rule pathway	1	103	174	3.5E-22
155973	\N	\N	SUPERFAMILY	SSF46785	\N	1	849	936	1.52E-15
155973	IPR014719	Ribosomal protein L7/L12, C-terminal/adaptor protein ClpS-like	SUPERFAMILY	SSF54736	\N	1	270	319	2.04E-8
156079	IPR022057	Chitin synthase III catalytic subunit	HMMPfam	PF12271	Chitin synthase III catalytic subunit	1	4	287	4.0E-115
156564	IPR013940	Meiosis specific protein SPO22	HMMPfam	PF08631	Meiosis protein SPO22/ZIP4 like	1	189	482	1.0E-22
157715	IPR001373	Cullin, N-terminal	HMMPfam	PF00888	Cullin family	1	118	749	2.1E-100
157715	IPR019559	Cullin protein, neddylation domain	HMMPfam	PF10557	Cullin protein neddylation domain	1	776	843	7.7E-25
157715	IPR016158	Cullin homology	ProSiteProfiles	PS50069	Cullin family profile.	1	491	720	43.902
157715	IPR016158	Cullin homology	SMART	SM00182	Cullin	1	521	670	7.0E-25
157715	IPR019559	Cullin protein, neddylation domain	SMART	SM00884	Cullin protein neddylation domain	1	776	843	3.7E-29
157715	\N	\N	SUPERFAMILY	SSF46785	\N	1	760	849	3.71E-26
157715	IPR016159	Cullin repeat-like-containing domain	SUPERFAMILY	SSF74788	\N	1	88	444	1.57E-44
157715	IPR016158	Cullin homology	SUPERFAMILY	SSF75632	\N	1	490	762	2.22E-67
158624	IPR022226	Protein of unknown function DUF3752	HMMPfam	PF12572	Protein of unknown function (DUF3752)	1	160	316	5.7E-37
159588	IPR001563	Peptidase S10, serine carboxypeptidase	HMMPfam	PF00450	Serine carboxypeptidase	1	98	525	9.8E-79
159588	IPR001563	Peptidase S10, serine carboxypeptidase	PRINTS	PR00724	Carboxypeptidase C serine protease (S10) family signature	4	167,180,212,498,	179,190,237,511,	2.779435E-18,2.779435E-18,2.779435E-18,2.779435E-18
159588	IPR018202	Peptidase S10, serine carboxypeptidase, active site	ProSitePatterns	PS00131	Serine carboxypeptidases, serine active site.	1	226	233	-
159588	\N	\N	ProSiteProfiles	PS51257	Prokaryotic membrane lipoprotein lipid attachment site profile.	1	1	20	5.0
159588	IPR029058	Alpha/Beta hydrolase fold	SUPERFAMILY	SSF53474	\N	1	88	529	2.54E-87
160485	IPR000717	Proteasome component (PCI) domain	HMMPfam	PF01399	PCI domain	1	73	155	1.4E-6
160485	IPR000717	Proteasome component (PCI) domain	SMART	SM00088	motif in proteasome subunits, Int-6, Nip-1 and TRIP-15	1	87	177	9.5E-10
160966	IPR012135	Dihydroorotate dehydrogenase, class 1/ 2	HMMPfam	PF01180	Dihydroorotate dehydrogenase	1	433	508	1.8E-8
160966	\N	\N	SUPERFAMILY	SSF51395	\N	3	77,237,422,	185,318,509,	1.59E-12,1.59E-12,1.59E-12
161089	IPR000182	GNAT domain	HMMPfam	PF13508	Acetyltransferase (GNAT) domain	1	280	364	1.4E-8
161089	IPR000182	GNAT domain	ProSiteProfiles	PS51186	Gcn5-related N-acetyltransferase (GNAT) domain profile.	1	219	381	12.869
161089	IPR016181	Acyl-CoA N-acyltransferase	SUPERFAMILY	SSF55729	\N	1	212	363	5.4E-13
161803	IPR009071	High mobility group box domain	HMMPfam	PF00505	HMG (high mobility group) box	1	115	181	5.6E-13
161803	IPR009071	High mobility group box domain	ProSiteProfiles	PS50118	HMG boxes A and B DNA-binding domains profile.	1	115	181	13.664
161803	IPR009071	High mobility group box domain	SMART	SM00398	high mobility group	1	114	182	4.7E-15
161803	IPR009071	High mobility group box domain	SUPERFAMILY	SSF47095	\N	1	99	183	2.62E-19
162971	IPR009071	High mobility group box domain	HMMPfam	PF00505	HMG (high mobility group) box	1	89	158	8.7E-13
162971	IPR009071	High mobility group box domain	ProSiteProfiles	PS50118	HMG boxes A and B DNA-binding domains profile.	1	89	158	13.91
162971	IPR009071	High mobility group box domain	SMART	SM00398	high mobility group	1	88	159	2.1E-12
162971	IPR009071	High mobility group box domain	SUPERFAMILY	SSF47095	\N	1	73	159	4.97E-19
163774	IPR000757	Glycoside hydrolase, family 16	HMMPfam	PF00722	Glycosyl hydrolases family 16	1	188	272	5.4E-9
163774	IPR013320	Concanavalin A-like lectin/glucanase domain	SUPERFAMILY	SSF49899	\N	3	153,313,434,	276,406,443,	1.39E-33,1.39E-33,1.39E-33
164179	\N	\N	HMMPfam	PF13738	Pyridine nucleotide-disulphide oxidoreductase	1	74	295	2.3E-22
164179	\N	\N	SUPERFAMILY	SSF51905	\N	2	73,427,	294,555,	1.3E-38,1.3E-38
164481	IPR020616	Thiolase, N-terminal	HMMPfam	PF00108	Thiolase, N-terminal domain	1	26	119	3.9E-7
164481	IPR020617	Thiolase, C-terminal	HMMPfam	PF02803	Thiolase, C-terminal domain	1	283	374	3.7E-5
164481	IPR020615	Thiolase, acyl-enzyme intermediate active site	ProSitePatterns	PS00098	Thiolases acyl-enzyme intermediate signature.	1	81	99	-
164481	IPR016039	Thiolase-like	SUPERFAMILY	SSF53901	\N	2	9,248,	243,414,	4.52E-45,1.35E-22
165101	IPR029063	S-adenosyl-L-methionine-dependent methyltransferase	SUPERFAMILY	SSF53335	\N	1	77	278	3.48E-7
166278	IPR004910	Yippee/Mis18	HMMPfam	PF03226	Yippee zinc-binding/DNA-binding /Mis18, centromere assembly	1	14	106	2.6E-22
167145	IPR003397	Mitochondrial inner membrane translocase subunit Tim17/Tim22/Tim23/peroxisomal protein PMP24	HMMPfam	PF02466	Tim17/Tim22/Tim23/Pmp24 family	1	10	127	4.6E-23
167145	IPR019531	Peroxisomal membrane protein 4	PIRSF	PIRSF013674	\N	1	2	206	219.0
167321	IPR001268	NADH:ubiquinone oxidoreductase, 30kDa subunit	HMMPfam	PF00329	Respiratory-chain NADH dehydrogenase, 30 Kd subunit	1	107	211	5.8E-33
167321	IPR020396	NADH:ubiquinone oxidoreductase, 30kDa subunit, conserved site	ProSitePatterns	PS00542	Respiratory chain NADH dehydrogenase 30 Kd subunit signature.	1	178	199	-
167321	\N	\N	SUPERFAMILY	SSF143243	\N	1	73	254	9.02E-62
167321	IPR010218	NADH dehydrogenase, subunit C	TIGRFAM	TIGR01961	NuoC_fam: NADH (or F420H2) dehydrogenase, subunit C	1	100	217	1.7E-43
168295	IPR021843	Protein of unknown function DUF3437	HMMPfam	PF11919	Domain of unknown function (DUF3437)	1	1900	1988	1.2E-30
168295	IPR016024	Armadillo-type fold	SUPERFAMILY	SSF48371	\N	12	99,493,505,702,711,903,1032,1118,1134,1284,1487,1732,	264,601,552,763,765,1001,1066,1229,1190,1365,1639,1964,	2.57E-8,2.57E-8,1.45E-22,1.45E-22,2.57E-8,2.57E-8,2.57E-8,2.57E-8,1.45E-22,1.45E-22,1.45E-22,1.45E-22
169087	IPR008218	ATPase, V1 complex, subunit F	HMMPfam	PF01990	ATP synthase (F/14-kDa) subunit	1	10	112	3.7E-30
169087	IPR005772	ATPase, V1 complex, subunit F, eukaryotic	PIRSF	PIRSF015945	\N	1	1	117	120.0
169087	IPR008218	ATPase, V1 complex, subunit F	SUPERFAMILY	SSF159468	\N	1	10	116	2.35E-17
169087	IPR005772	ATPase, V1 complex, subunit F, eukaryotic	TIGRFAM	TIGR01101	V_ATP_synt_F: V-type ATPase, F subunit	1	5	117	2.0E-49
169719	\N	\N	ProSiteProfiles	PS51257	Prokaryotic membrane lipoprotein lipid attachment site profile.	1	1	34	5.0
170196	IPR001214	SET domain	HMMPfam	PF00856	SET domain	1	70	174	1.3E-5
170196	IPR001214	SET domain	ProSiteProfiles	PS50280	SET domain profile.	1	52	174	12.168
170196	\N	\N	SUPERFAMILY	SSF82199	\N	1	69	178	1.44E-16
171165	IPR002164	Nucleosome assembly protein (NAP)	HMMPfam	PF00956	Nucleosome assembly protein (NAP)	1	31	236	8.7E-36
171165	\N	\N	SUPERFAMILY	SSF143113	\N	1	31	234	1.83E-46
171892	\N	\N	SUPERFAMILY	SSF51197	\N	1	72	357	6.39E-31
173017	IPR001680	WD40 repeat	HMMPfam	PF00400	WD domain, G-beta repeat	4	280,323,410,542,	318,361,447,579,	1.3E-8,4.8E-9,1.4E-6,9.9E-6
173017	IPR020472	G-protein beta WD-40 repeat	PRINTS	PR00320	G protein beta WD-40 repeat signature	3	305,434,566,	319,448,579,	4.5E-7,4.5E-7,4.5E-7
173017	IPR019775	WD40 repeat, conserved site	ProSitePatterns	PS00678	Trp-Asp (WD) repeats signature.	1	305	319	-
173017	IPR001680	WD40 repeat	ProSiteProfiles	PS50082	Trp-Asp (WD) repeats profile.	4	285,329,415,546,	319,370,449,579,	12.714,14.986,12.179,12.447
173017	IPR017986	WD40-repeat-containing domain	ProSiteProfiles	PS50294	Trp-Asp (WD) repeats circular profile.	1	285	579	46.139
173017	IPR001680	WD40 repeat	SMART	SM00320	WD40 repeats	7	278,322,364,408,451,495,539,	318,361,405,447,490,536,579,	3.0E-8,7.1E-10,3.4,5.9E-6,44.0,0.62,7.2E-4
173017	IPR017986	WD40-repeat-containing domain	SUPERFAMILY	SSF50978	\N	1	276	579	3.66E-71
173287	IPR010730	Heterokaryon incompatibility	HMMPfam	PF06985	Heterokaryon incompatibility protein (HET)	1	306	405	5.0E-21
173995	IPR001440	Tetratricopeptide TPR1	HMMPfam	PF00515	Tetratricopeptide repeat	1	172	204	9.0E-8
173995	\N	\N	HMMPfam	PF13414	TPR repeat	1	103	168	5.0E-17
173995	IPR019734	Tetratricopeptide repeat	ProSiteProfiles	PS50005	TPR repeat profile.	3	103,137,171,	136,170,204,	9.971,8.024,13.128
173995	IPR013026	Tetratricopeptide repeat-containing domain	ProSiteProfiles	PS50293	TPR repeat region circular profile.	1	103	204	27.855
173995	IPR019734	Tetratricopeptide repeat	SMART	SM00028	Tetratricopeptide repeats	3	103,137,171,	136,170,204,	9.0E-5,0.0012,6.1E-7
173995	\N	\N	SUPERFAMILY	SSF48452	\N	1	103	215	7.19E-37
174234	IPR001060	FCH domain	HMMPfam	PF00611	Fes/CIP4, and EFC/F-BAR homology domain	1	33	102	1.0E-7
174234	IPR000198	Rho GTPase-activating protein domain	HMMPfam	PF00620	RhoGAP domain	1	409	557	7.4E-41
174234	IPR000198	Rho GTPase-activating protein domain	ProSiteProfiles	PS50238	Rho GTPase-activating proteins domain profile.	1	392	587	41.148
174234	IPR000198	Rho GTPase-activating protein domain	SMART	SM00324	GTPase-activator protein for Rho-like GTPases	1	406	584	2.9E-39
174234	\N	\N	SUPERFAMILY	SSF103657	\N	2	33,262,	169,364,	3.84E-37,3.84E-37
174234	IPR008936	Rho GTPase activation protein	SUPERFAMILY	SSF48350	\N	1	389	587	3.34E-45
175454	IPR007174	Las1-like	HMMPfam	PF04031	Las1-like	1	75	221	1.2E-43
175476	IPR001155	NADH:flavin oxidoreductase/NADH oxidase, N-terminal	HMMPfam	PF00724	NADH:flavin oxidoreductase / NADH oxidase family	1	176	376	6.8E-50
175476	\N	\N	SUPERFAMILY	SSF51395	\N	1	157	400	6.41E-67
177275	IPR000743	Glycoside hydrolase, family 28	HMMPfam	PF00295	Glycosyl hydrolases family 28	1	125	393	1.2E-32
177275	IPR011050	Pectin lyase fold/virulence factor	SUPERFAMILY	SSF51126	\N	1	31	403	1.05E-69
177402	IPR011576	Pyridoxamine 5'-phosphate oxidase-like, FMN-binding domain	HMMPfam	PF01243	Pyridoxamine 5'-phosphate oxidase	1	10	100	3.9E-7
177402	IPR012349	FMN-binding split barrel	SUPERFAMILY	SSF50475	\N	1	7	130	4.91E-9
177404	IPR019734	Tetratricopeptide repeat	ProSiteProfiles	PS50005	TPR repeat profile.	1	18	51	8.172
177404	IPR013026	Tetratricopeptide repeat-containing domain	ProSiteProfiles	PS50293	TPR repeat region circular profile.	1	1	51	10.979
177404	\N	\N	SUPERFAMILY	SSF48452	\N	2	3,114,	51,134,	5.06E-8,5.06E-8
177546	IPR018450	Reactive oxygen species modulator 1	HMMPfam	PF10247	Reactive mitochondrial oxygen species modulator 1	1	14	78	1.3E-24
178680	IPR002867	Zinc finger, C6HC-type	HMMPfam	PF01485	IBR domain	2	134,204,	189,248,	4.2E-8,7.0E-8
178680	IPR002867	Zinc finger, C6HC-type	SMART	SM00647	In Between Ring fingers	2	126,193,	189,248,	2.6E-4,0.012
178680	\N	\N	SUPERFAMILY	SSF57850	\N	2	65,199,	138,248,	3.79E-7,2.71E-12
179060	IPR002867	Zinc finger, C6HC-type	HMMPfam	PF01485	IBR domain	1	140	194	1.1E-7
179060	IPR002867	Zinc finger, C6HC-type	SMART	SM00647	In Between Ring fingers	2	131,196,	194,251,	0.019,0.2
179060	\N	\N	SUPERFAMILY	SSF57850	\N	2	67,198,	142,251,	2.47E-7,6.0E-12
179290	IPR002867	Zinc finger, C6HC-type	HMMPfam	PF01485	IBR domain	2	13,86,	68,125,	3.8E-8,1.1E-5
179290	IPR002867	Zinc finger, C6HC-type	SMART	SM00647	In Between Ring fingers	2	9,70,	68,125,	0.0077,0.084
179290	\N	\N	SUPERFAMILY	SSF57850	\N	1	73	125	1.52E-12
179305	IPR003114	Phox-associated domain	HMMPfam	PF02194	PXA domain	1	68	238	2.6E-28
179305	IPR003114	Phox-associated domain	ProSiteProfiles	PS51207	PXA domain profile.	1	64	242	23.372
179305	IPR013996	PX-associated, sorting nexin 13	SMART	SM00313	Domain associated with PX domains	1	64	242	1.8E-6
182021	IPR002495	Glycosyl transferase, family 8	HMMPfam	PF01501	Glycosyl transferase family 8	1	10	263	3.2E-33
182021	IPR029044	Nucleotide-diphospho-sugar transferases	SUPERFAMILY	SSF53448	\N	1	9	283	2.39E-47
182116	IPR022761	Fumarate lyase, N-terminal	HMMPfam	PF00206	Lyase	1	42	373	2.1E-120
182116	IPR018951	Fumarase C, C-terminal	HMMPfam	PF10415	Fumarase C C-terminus	1	439	493	5.0E-20
182116	IPR000362	Fumarate lyase family	PRINTS	PR00149	Fumarate lyase superfamily signature	4	165,211,302,348,	183,229,329,364,	1.6E-36,1.6E-36,1.6E-36,1.6E-36
182116	IPR020557	Fumarate lyase, conserved site	ProSitePatterns	PS00163	Fumarate lyases signature.	1	348	357	-
182116	IPR008948	L-Aspartase-like	SUPERFAMILY	SSF48557	\N	1	34	490	4.4E-156
182116	IPR005677	Fumarate hydratase, class II	TIGRFAM	TIGR00979	fumC_II: fumarate hydratase, class II	1	34	491	3.4E-235
182632	IPR008733	Peroxisomal biogenesis factor 11	HMMPfam	PF05648	Peroxisomal biogenesis factor 11 (PEX11)	1	16	239	5.3E-49
182843	IPR000719	Protein kinase domain	HMMPfam	PF00069	Protein kinase domain	1	18	313	1.1E-65
182843	IPR017441	Protein kinase, ATP binding site	ProSitePatterns	PS00107	Protein kinases ATP-binding region signature.	1	24	48	-
182843	IPR008271	Serine/threonine-protein kinase, active site	ProSitePatterns	PS00108	Serine/Threonine protein kinases active-site signature.	1	142	154	-
182843	IPR003527	Mitogen-activated protein (MAP) kinase, conserved site	ProSitePatterns	PS01351	MAP kinase signature.	1	52	158	-
182843	IPR000719	Protein kinase domain	ProSiteProfiles	PS50011	Protein kinase domain profile.	1	18	313	44.004
182843	IPR002290	Serine/threonine/dual specificity protein kinase, catalytic domain	SMART	SM00220	Serine/Threonine protein kinases, catalytic domain	1	18	313	1.4E-91
182843	IPR011009	Protein kinase-like domain	SUPERFAMILY	SSF56112	\N	1	11	322	2.43E-90
184607	IPR013885	Protein of unknown function DUF1764, eukaryotic	HMMPfam	PF08576	Eukaryotic protein of unknown function (DUF1764)	1	107	171	3.5E-18
184629	IPR001680	WD40 repeat	HMMPfam	PF00400	WD domain, G-beta repeat	1	330	347	0.03
184629	IPR001680	WD40 repeat	ProSiteProfiles	PS50082	Trp-Asp (WD) repeats profile.	1	334	349	8.637
184629	IPR001680	WD40 repeat	SMART	SM00320	WD40 repeats	3	46,259,299,	87,294,347,	1.7,210.0,5.3
184629	IPR017986	WD40-repeat-containing domain	SUPERFAMILY	SSF50978	\N	1	51	350	9.52E-20
186549	IPR013057	Amino acid transporter, transmembrane	HMMPfam	PF01490	Transmembrane amino acid transporter protein	1	198	579	6.9E-52
188390	IPR004045	Glutathione S-transferase, N-terminal	HMMPfam	PF13417	Glutathione S-transferase, N-terminal domain	1	6	84	1.3E-11
188390	IPR004045	Glutathione S-transferase, N-terminal	ProSiteProfiles	PS50404	Soluble glutathione S-transferase N-terminal domain profile.	1	2	86	10.149
188390	IPR010987	Glutathione S-transferase, C-terminal-like	SUPERFAMILY	SSF47616	\N	1	179	270	3.01E-5
188390	IPR012336	Thioredoxin-like fold	SUPERFAMILY	SSF52833	\N	1	1	84	1.33E-11
188884	\N	\N	SUPERFAMILY	SSF52047	\N	1	214	420	2.43E-8
188950	IPR008427	Extracellular membrane protein, CFEM domain	HMMPfam	PF05730	CFEM domain	1	59	113	4.6E-5
189688	IPR008427	Extracellular membrane protein, CFEM domain	HMMPfam	PF05730	CFEM domain	1	57	118	2.2E-5
189796	IPR008427	Extracellular membrane protein, CFEM domain	HMMPfam	PF05730	CFEM domain	1	81	145	2.2E-5
189878	IPR008427	Extracellular membrane protein, CFEM domain	HMMPfam	PF05730	CFEM domain	1	31	93	1.5E-10
189878	IPR014005	Extracellular membrane protein, CFEM domain, fungi	SMART	SM00747	\N	1	28	93	3.5E-11
190922	\N	\N	SUPERFAMILY	SSF52047	\N	2	147,202,	165,450,	4.16E-7,4.16E-7
191069	IPR001077	O-methyltransferase, family 2	HMMPfam	PF00891	O-methyltransferase	1	213	486	1.3E-21
191069	IPR016461	O-methyltransferase COMT-type	ProSiteProfiles	PS51683	SAM-dependent O-methyltransferase class II-type profile.	1	92	510	25.503
191069	IPR029063	S-adenosyl-L-methionine-dependent methyltransferase	SUPERFAMILY	SSF53335	\N	2	217,450,	416,502,	1.35E-28,1.35E-28
191888	\N	\N	SUPERFAMILY	SSF52047	\N	3	150,300,371,	256,344,460,	1.57E-6,1.57E-6,1.57E-6
191976	\N	\N	SUPERFAMILY	SSF52047	\N	2	147,202,	165,450,	4.39E-7,4.39E-7
192233	\N	\N	SUPERFAMILY	SSF52047	\N	2	122,283,	255,467,	1.41E-6,1.41E-6
192283	\N	\N	SUPERFAMILY	SSF52047	\N	1	226	466	2.47E-5
193738	\N	\N	HMMPfam	PF13738	Pyridine nucleotide-disulphide oxidoreductase	1	51	271	7.9E-16
193738	\N	\N	SUPERFAMILY	SSF51905	\N	2	49,346,	271,443,	6.66E-41,6.66E-41
195619	IPR013656	PAS fold-4	HMMPfam	PF08448	PAS fold	1	393	454	4.5E-6
195619	IPR000014	PAS domain	HMMPfam	PF13426	PAS domain	1	173	296	4.0E-16
195619	IPR000014	PAS domain	ProSiteProfiles	PS50112	PAS repeat profile.	3	184,392,589,	209,455,646,	10.2,14.707,8.655
195619	IPR000014	PAS domain	SMART	SM00091	PAS domain	3	162,387,576,	231,453,640,	7.7,9.4E-10,2.8
195619	IPR000014	PAS domain	SUPERFAMILY	SSF55785	\N	3	175,392,491,	297,460,519,	1.38E-13,9.53E-13,9.53E-13
195619	IPR000014	PAS domain	TIGRFAM	TIGR00229	sensory_box: PAS domain S-box protein	1	392	442	2.8E-7
201970	IPR001128	Cytochrome P450	HMMPfam	PF00067	Cytochrome P450	2	39,422,	408,493,	4.3E-49,2.7E-14
201970	IPR001128	Cytochrome P450	PRINTS	PR00385	P450 superfamily signature	4	310,363,459,468,	327,374,468,479,	6.2E-6,6.2E-6,6.2E-6,6.2E-6
201970	IPR002401	Cytochrome P450, E-class, group I	PRINTS	PR00463	E-class P450 group I signature	6	94,299,319,420,458,468,	115,316,345,444,468,491,	3.9E-28,3.9E-28,3.9E-28,3.9E-28,3.9E-28,3.9E-28
201970	IPR017972	Cytochrome P450, conserved site	ProSitePatterns	PS00086	Cytochrome P450 cysteine heme-iron ligand signature.	1	461	470	-
201970	IPR001128	Cytochrome P450	SUPERFAMILY	SSF48264	\N	1	39	526	4.32E-94
203226	\N	\N	HMMPfam	PF13920	Zinc finger, C3HC4 type (RING finger)	1	367	398	1.6E-9
203226	IPR001841	Zinc finger, RING-type	SMART	SM00184	Ring finger	1	369	471	2.6E-4
203226	\N	\N	SUPERFAMILY	SSF57850	\N	2	366,465,	401,476,	2.12E-5,2.12E-5
203250	IPR000719	Protein kinase domain	HMMPfam	PF00069	Protein kinase domain	1	46	309	2.4E-68
203250	IPR017441	Protein kinase, ATP binding site	ProSitePatterns	PS00107	Protein kinases ATP-binding region signature.	1	50	73	-
203250	IPR008271	Serine/threonine-protein kinase, active site	ProSitePatterns	PS00108	Serine/Threonine protein kinases active-site signature.	1	174	186	-
203250	IPR000719	Protein kinase domain	ProSiteProfiles	PS50011	Protein kinase domain profile.	1	44	309	49.276
203250	IPR002290	Serine/threonine/dual specificity protein kinase, catalytic domain	SMART	SM00220	Serine/Threonine protein kinases, catalytic domain	1	44	309	4.6E-99
203250	IPR011009	Protein kinase-like domain	SUPERFAMILY	SSF56112	\N	2	41,435,	310,489,	2.16E-88,2.16E-88
203652	IPR000504	RNA recognition motif domain	HMMPfam	PF00076	RNA recognition motif. (a.k.a. RRM, RBD, or RNP domain)	1	47	114	7.9E-12
203652	IPR000504	RNA recognition motif domain	ProSiteProfiles	PS50102	Eukaryotic RNA Recognition Motif (RRM) profile.	1	44	123	14.488
203652	IPR000504	RNA recognition motif domain	SMART	SM00360	RNA recognition motif	1	45	119	3.3E-13
203652	\N	\N	SUPERFAMILY	SSF54928	\N	1	7	128	1.88E-18
204413	IPR000719	Protein kinase domain	HMMPfam	PF00069	Protein kinase domain	1	72	320	4.0E-56
204413	IPR017441	Protein kinase, ATP binding site	ProSitePatterns	PS00107	Protein kinases ATP-binding region signature.	1	76	99	-
204413	IPR008271	Serine/threonine-protein kinase, active site	ProSitePatterns	PS00108	Serine/Threonine protein kinases active-site signature.	1	191	203	-
204413	IPR000719	Protein kinase domain	ProSiteProfiles	PS50011	Protein kinase domain profile.	1	70	334	45.319
204413	IPR002290	Serine/threonine/dual specificity protein kinase, catalytic domain	SMART	SM00220	Serine/Threonine protein kinases, catalytic domain	1	70	334	2.2E-73
204413	IPR011009	Protein kinase-like domain	SUPERFAMILY	SSF56112	\N	1	54	350	3.91E-76
205067	IPR001810	F-box domain	HMMPfam	PF12937	F-box-like	1	19	63	2.1E-7
205067	IPR001810	F-box domain	SUPERFAMILY	SSF81383	\N	1	8	58	4.84E-9
205230	IPR020946	Flavin monooxygenase-like	HMMPfam	PF00743	Flavin-binding monooxygenase-like	2	77,305,	295,453,	1.8E-29,1.3E-8
205230	IPR000960	Flavin monooxygenase FMO	PRINTS	PR00370	Flavin-containing monooxygenase (FMO) signature	7	77,160,185,220,251,279,330,	93,175,197,236,265,294,357,	2.38E-27,2.38E-27,2.38E-27,2.38E-27,2.38E-27,2.38E-27,2.38E-27
205230	\N	\N	SUPERFAMILY	SSF51905	\N	1	77	297	8.88E-38
205457	IPR001810	F-box domain	HMMPfam	PF12937	F-box-like	1	18	62	3.6E-7
205457	\N	\N	SUPERFAMILY	SSF52047	\N	2	57,223,	164,306,	3.14E-5,3.14E-5
205457	IPR001810	F-box domain	SUPERFAMILY	SSF81383	\N	1	8	57	1.24E-8
205572	IPR001810	F-box domain	SUPERFAMILY	SSF81383	\N	1	11	63	7.98E-6
206400	IPR023780	Chromo domain	HMMPfam	PF00385	Chromo (CHRromatin Organisation MOdifier) domain	1	765	822	3.8E-9
206400	IPR019787	Zinc finger, PHD-finger	HMMPfam	PF00628	PHD-finger	1	686	728	2.0E-9
206400	IPR000953	Chromo/chromo shadow domain	ProSiteProfiles	PS50013	Chromo and chromo shadow domain profile.	1	763	822	12.63
206400	IPR001965	Zinc finger, PHD-type	SMART	SM00249	PHD zinc finger	1	674	727	3.1E-5
206400	IPR000953	Chromo/chromo shadow domain	SMART	SM00298	Chromatin organization modifier domain	1	762	825	1.7E-5
206400	IPR016197	Chromo domain-like	SUPERFAMILY	SSF54160	\N	2	694,759,	719,823,	9.61E-11,9.61E-11
206475	IPR023210	NADP-dependent oxidoreductase domain	HMMPfam	PF00248	Aldo/keto reductase family	1	12	306	8.7E-60
206475	IPR023210	NADP-dependent oxidoreductase domain	SUPERFAMILY	SSF51430	\N	1	10	306	4.58E-72
206883	IPR004254	AdipoR/Haemolysin-III-related	HMMPfam	PF03006	Haemolysin-III related	1	82	304	1.5E-55
207541	IPR009288	AIG2-like	HMMPfam	PF06094	AIG2-like family	1	15	149	1.4E-7
207541	IPR013024	Butirosin biosynthesis, BtrG-like	SUPERFAMILY	SSF110857	\N	1	14	124	1.57E-13
208119	\N	\N	HMMPfam	PF05071	NADH ubiquinone oxidoreductase subunit NDUFA12	1	16	86	8.6E-9
209489	IPR001810	F-box domain	HMMPfam	PF12937	F-box-like	1	9	50	8.1E-8
209489	IPR001810	F-box domain	ProSiteProfiles	PS50181	F-box domain profile.	1	6	54	8.968
209489	IPR001810	F-box domain	SUPERFAMILY	SSF81383	\N	1	5	51	7.59E-8
209953	IPR000719	Protein kinase domain	HMMPfam	PF00069	Protein kinase domain	1	26	287	1.5E-46
209953	IPR017441	Protein kinase, ATP binding site	ProSitePatterns	PS00107	Protein kinases ATP-binding region signature.	1	31	58	-
209953	IPR008271	Serine/threonine-protein kinase, active site	ProSitePatterns	PS00108	Serine/Threonine protein kinases active-site signature.	1	150	162	-
209953	IPR000719	Protein kinase domain	ProSiteProfiles	PS50011	Protein kinase domain profile.	1	25	290	37.333
209953	IPR002290	Serine/threonine/dual specificity protein kinase, catalytic domain	SMART	SM00220	Serine/Threonine protein kinases, catalytic domain	1	25	295	1.2E-48
209953	IPR011009	Protein kinase-like domain	SUPERFAMILY	SSF56112	\N	1	24	295	7.42E-56
210056	IPR000209	Peptidase S8/S53 domain	HMMPfam	PF00082	Subtilase family	1	337	510	6.3E-10
210056	IPR015366	Peptidase S53, propeptide	HMMPfam	PF09286	Pro-kumamolisin, activation domain	1	52	179	3.3E-36
210056	IPR030400	Sedolisin domain	ProSiteProfiles	PS51695	Sedolisin domain profile.	1	217	575	29.131
210056	IPR015366	Peptidase S53, propeptide	SMART	SM00944	Pro-kumamolisin, activation domain	1	37	179	2.6E-34
210056	IPR000209	Peptidase S8/S53 domain	SUPERFAMILY	SSF52743	\N	1	214	557	1.15E-54
210056	IPR009020	Proteinase inhibitor, propeptide	SUPERFAMILY	SSF54897	\N	1	48	196	2.55E-29
213349	IPR011701	Major facilitator superfamily	HMMPfam	PF07690	Major Facilitator Superfamily	1	63	435	1.1E-27
213349	IPR020846	Major facilitator superfamily domain	ProSiteProfiles	PS50850	Major facilitator superfamily (MFS) profile.	1	58	473	14.972
213349	IPR020846	Major facilitator superfamily domain	SUPERFAMILY	SSF103473	\N	1	45	480	3.14E-60
213729	IPR010730	Heterokaryon incompatibility	HMMPfam	PF06985	Heterokaryon incompatibility protein (HET)	1	1	38	6.2E-7
213774	IPR011701	Major facilitator superfamily	HMMPfam	PF07690	Major Facilitator Superfamily	1	44	410	4.1E-29
213774	IPR020846	Major facilitator superfamily domain	ProSiteProfiles	PS50850	Major facilitator superfamily (MFS) profile.	1	39	454	13.993
213774	IPR020846	Major facilitator superfamily domain	SUPERFAMILY	SSF103473	\N	1	16	455	3.92E-64
213818	IPR011701	Major facilitator superfamily	HMMPfam	PF07690	Major Facilitator Superfamily	1	60	426	8.5E-32
213818	IPR020846	Major facilitator superfamily domain	ProSiteProfiles	PS50850	Major facilitator superfamily (MFS) profile.	1	54	469	15.546
213818	IPR020846	Major facilitator superfamily domain	SUPERFAMILY	SSF103473	\N	1	40	462	7.06E-67
213889	\N	\N	HMMPfam	PF13909	C2H2-type zinc-finger domain	1	318	342	0.0031
213889	IPR015880	Zinc finger, C2H2-like	SMART	SM00355	zinc finger	2	290,318,	312,342,	17.0,0.63
214172	\N	\N	HMMPfam	PF13894	C2H2-type zinc finger	2	275,306,	300,324,	0.033,0.11
214172	IPR007087	Zinc finger, C2H2	ProSitePatterns	PS00028	Zinc finger C2H2 type domain signature.	1	277	300	-
214172	IPR007087	Zinc finger, C2H2	ProSiteProfiles	PS50157	Zinc finger C2H2 type domain profile.	1	275	305	10.803
214172	IPR015880	Zinc finger, C2H2-like	SMART	SM00355	zinc finger	2	275,306,	300,326,	5.9E-4,45.0
214172	\N	\N	SUPERFAMILY	SSF57667	\N	1	271	315	4.82E-7
214513	\N	\N	SUPERFAMILY	SSF57667	\N	1	260	281	7.4E-5
215598	\N	\N	HMMPfam	PF13465	Zinc-finger double domain	1	288	313	1.9E-4
215598	IPR007087	Zinc finger, C2H2	ProSitePatterns	PS00028	Zinc finger C2H2 type domain signature.	1	274	297	-
215598	IPR007087	Zinc finger, C2H2	ProSiteProfiles	PS50157	Zinc finger C2H2 type domain profile.	2	272,303,	302,330,	11.261,9.951
215598	IPR015880	Zinc finger, C2H2-like	SMART	SM00355	zinc finger	2	272,303,	297,323,	2.8E-4,15.0
215598	\N	\N	SUPERFAMILY	SSF57667	\N	1	270	312	1.34E-8
215911	IPR007087	Zinc finger, C2H2	HMMPfam	PF00096	Zinc finger, C2H2 type	2	228,259,	251,282,	4.2E-4,0.0065
215911	IPR007087	Zinc finger, C2H2	ProSitePatterns	PS00028	Zinc finger C2H2 type domain signature.	2	230,259,	251,282,	-,-
215911	IPR007087	Zinc finger, C2H2	ProSiteProfiles	PS50157	Zinc finger C2H2 type domain profile.	2	228,257,	256,287,	14.44,9.951
215911	IPR015880	Zinc finger, C2H2-like	SMART	SM00355	zinc finger	2	228,257,	251,282,	0.0079,0.049
215911	\N	\N	SUPERFAMILY	SSF57667	\N	1	228	279	6.75E-10
216917	IPR007087	Zinc finger, C2H2	HMMPfam	PF00096	Zinc finger, C2H2 type	1	247	269	0.036
216917	IPR007087	Zinc finger, C2H2	ProSiteProfiles	PS50157	Zinc finger C2H2 type domain profile.	1	247	269	9.889
216917	IPR015880	Zinc finger, C2H2-like	SMART	SM00355	zinc finger	2	216,247,	240,269,	12.0,0.67
216917	\N	\N	SUPERFAMILY	SSF57667	\N	1	214	270	9.26E-5
216979	IPR007087	Zinc finger, C2H2	ProSitePatterns	PS00028	Zinc finger C2H2 type domain signature.	1	255	276	-
216979	IPR015880	Zinc finger, C2H2-like	SMART	SM00355	zinc finger	2	223,253,	246,276,	2.5,13.0
217939	IPR009071	High mobility group box domain	HMMPfam	PF00505	HMG (high mobility group) box	1	15	88	1.5E-10
217939	IPR009071	High mobility group box domain	ProSiteProfiles	PS50118	HMG boxes A and B DNA-binding domains profile.	1	15	88	13.202
217939	IPR009071	High mobility group box domain	SMART	SM00398	high mobility group	1	14	89	3.9E-8
217939	IPR009071	High mobility group box domain	SUPERFAMILY	SSF47095	\N	1	14	98	9.82E-17
217952	IPR001128	Cytochrome P450	HMMPfam	PF00067	Cytochrome P450	1	34	543	8.6E-56
217952	IPR001128	Cytochrome P450	SUPERFAMILY	SSF48264	\N	2	31,501,	467,546,	1.57E-75,1.57E-75
218433	IPR011701	Major facilitator superfamily	HMMPfam	PF07690	Major Facilitator Superfamily	1	74	419	3.2E-23
218433	IPR020846	Major facilitator superfamily domain	ProSiteProfiles	PS50850	Major facilitator superfamily (MFS) profile.	1	69	456	14.653
218433	IPR020846	Major facilitator superfamily domain	SUPERFAMILY	SSF103473	\N	1	55	456	1.96E-47
218740	IPR001128	Cytochrome P450	HMMPfam	PF00067	Cytochrome P450	1	45	499	1.6E-64
218740	IPR001128	Cytochrome P450	PRINTS	PR00385	P450 superfamily signature	4	319,369,465,474,	336,380,474,485,	3.2E-10,3.2E-10,3.2E-10,3.2E-10
218740	IPR002401	Cytochrome P450, E-class, group I	PRINTS	PR00463	E-class P450 group I signature	5	187,308,328,464,474,	205,325,354,474,497,	2.1E-12,2.1E-12,2.1E-12,2.1E-12,2.1E-12
218740	IPR001128	Cytochrome P450	SUPERFAMILY	SSF48264	\N	1	35	502	6.02E-89
220102	IPR005630	Terpene synthase, metal-binding domain	HMMPfam	PF03936	Terpene synthase family, metal binding domain	1	65	273	1.3E-18
220102	IPR008949	Isoprenoid synthase domain	SUPERFAMILY	SSF48576	\N	1	22	314	1.61E-61
221238	IPR005828	General substrate transporter	HMMPfam	PF00083	Sugar (and other) transporter	1	12	460	8.6E-102
221238	IPR003663	Sugar/inositol transporter	PRINTS	PR00171	Sugar transporter signature	5	20,106,271,363,386,	30,125,281,384,398,	2.6E-16,2.6E-16,2.6E-16,2.6E-16,2.6E-16
221238	IPR005829	Sugar transporter, conserved site	ProSitePatterns	PS00217	Sugar transport proteins signature 2.	1	111	136	-
221238	IPR020846	Major facilitator superfamily domain	ProSiteProfiles	PS50850	Major facilitator superfamily (MFS) profile.	1	12	450	41.748
221238	IPR020846	Major facilitator superfamily domain	SUPERFAMILY	SSF103473	\N	1	4	458	1.83E-63
221238	IPR003663	Sugar/inositol transporter	TIGRFAM	TIGR00879	SP: MFS transporter, sugar porter (SP) family	1	7	456	3.3E-98
222117	IPR004331	SPX, N-terminal	HMMPfam	PF03105	SPX domain	1	1	472	8.1E-30
222117	IPR004331	SPX, N-terminal	ProSiteProfiles	PS51382	SPX domain profile.	1	1	481	18.491
223394	IPR013810	Ribosomal protein S5, N-terminal	HMMPfam	PF00333	Ribosomal protein S5, N-terminal domain	1	146	203	6.9E-13
223394	IPR005324	Ribosomal protein S5, C-terminal	HMMPfam	PF03719	Ribosomal protein S5, C-terminal domain	1	216	272	5.5E-16
223394	IPR013810	Ribosomal protein S5, N-terminal	ProSiteProfiles	PS50881	S5 double stranded RNA-binding domain profile.	1	140	203	13.68
223394	IPR020568	Ribosomal protein S5 domain 2-type fold	SUPERFAMILY	SSF54211	\N	1	209	277	4.3E-18
223394	\N	\N	SUPERFAMILY	SSF54768	\N	1	146	205	5.34E-15
224667	IPR002088	Protein prenyltransferase, alpha subunit	ProSiteProfiles	PS51147	Protein prenyltransferases alpha subunit repeat profile.	1	24	58	11.08
227129	\N	\N	HMMPfam	PF13481	AAA domain	1	73	234	1.0E-6
227129	IPR020588	DNA recombination and repair protein RecA-like, ATP-binding domain	ProSiteProfiles	PS50162	RecA family profile 1.	1	74	234	13.037
227129	IPR027417	P-loop containing nucleoside triphosphate hydrolase	SUPERFAMILY	SSF52540	\N	1	71	239	2.31E-18
230046	IPR002198	Short-chain dehydrogenase/reductase SDR	HMMPfam	PF00106	short chain dehydrogenase	1	11	98	8.5E-5
230046	IPR002347	Glucose/ribitol dehydrogenase	PRINTS	PR00081	Glucose/ribitol dehydrogenase family signature	2	9,79,	26,90,	1.0E-6,1.0E-6
230046	\N	\N	SUPERFAMILY	SSF51735	\N	1	9	101	1.37E-17
233769	IPR009582	Signal peptidase complex subunit 2	HMMPfam	PF06703	Microsomal signal peptidase 25 kDa subunit (SPC25)	1	65	234	2.5E-35
234544	IPR001810	F-box domain	HMMPfam	PF12937	F-box-like	1	15	64	5.6E-6
234851	IPR001810	F-box domain	HMMPfam	PF12937	F-box-like	1	37	93	8.0E-10
234851	IPR001810	F-box domain	SUPERFAMILY	SSF81383	\N	1	31	107	6.67E-9
235868	IPR001810	F-box domain	HMMPfam	PF12937	F-box-like	1	47	95	9.7E-7
235868	IPR001810	F-box domain	SUPERFAMILY	SSF81383	\N	1	48	105	1.83E-6
236920	IPR001810	F-box domain	HMMPfam	PF12937	F-box-like	1	21	58	3.6E-6
236920	IPR001810	F-box domain	SUPERFAMILY	SSF81383	\N	1	14	66	2.75E-8
237379	IPR001128	Cytochrome P450	HMMPfam	PF00067	Cytochrome P450	1	48	515	2.2E-60
237379	IPR001128	Cytochrome P450	PRINTS	PR00385	P450 superfamily signature	4	324,382,479,488,	341,393,488,499,	4.3E-9,4.3E-9,4.3E-9,4.3E-9
237379	IPR002401	Cytochrome P450, E-class, group I	PRINTS	PR00463	E-class P450 group I signature	4	313,333,478,488,	330,359,488,511,	2.4E-10,2.4E-10,2.4E-10,2.4E-10
237379	IPR017972	Cytochrome P450, conserved site	ProSitePatterns	PS00086	Cytochrome P450 cysteine heme-iron ligand signature.	1	481	490	-
237379	IPR001128	Cytochrome P450	SUPERFAMILY	SSF48264	\N	1	36	524	3.8E-85
238577	IPR002755	DNA primase, small subunit	HMMPfam	PF01896	Eukaryotic and archaeal DNA primase small subunit	1	110	339	2.1E-53
238577	\N	\N	SUPERFAMILY	SSF56747	\N	1	13	363	1.31E-111
238577	IPR014052	DNA primase, small subunit, eukaryotic/archaeal	TIGRFAM	TIGR00335	primase_sml: putative DNA primase, eukaryotic-type, small subunit	1	17	353	5.2E-71
238586	IPR003439	ABC transporter-like	HMMPfam	PF00005	ABC transporter	2	688,1344,	842,1502,	5.0E-16,8.7E-29
238586	IPR011527	ABC transporter type 1, transmembrane domain	HMMPfam	PF00664	ABC transporter transmembrane region	2	386,1012,	608,1274,	3.2E-13,1.2E-21
238586	IPR017871	ABC transporter, conserved site	ProSitePatterns	PS00211	ABC transporters family signature.	1	817	831	-
238586	IPR003439	ABC transporter-like	ProSiteProfiles	PS50893	ATP-binding cassette, ABC transporter-type domain profile.	2	657,1327,	917,1571,	18.781,17.414
238586	IPR011527	ABC transporter type 1, transmembrane domain	ProSiteProfiles	PS50929	ABC transporter integral membrane type-1 fused domain profile.	2	318,1014,	625,1291,	25.424,29.591
238586	IPR003593	AAA+ ATPase domain	SMART	SM00382	ATPases associated with a variety of cellular activities	2	696,1353,	894,1548,	6.5E-5,1.6E-12
238586	IPR027417	P-loop containing nucleoside triphosphate hydrolase	SUPERFAMILY	SSF52540	\N	2	681,1317,	905,1569,	6.15E-39,4.22E-60
238586	IPR011527	ABC transporter type 1, transmembrane domain	SUPERFAMILY	SSF90123	\N	2	307,1009,	644,1308,	3.43E-22,2.35E-44
239368	IPR003615	HNH nuclease	HMMPfam	PF13391	HNH endonuclease	1	72	177	6.8E-8
240292	IPR001810	F-box domain	HMMPfam	PF12937	F-box-like	1	42	82	8.5E-7
240292	IPR001810	F-box domain	SUPERFAMILY	SSF81383	\N	1	33	90	1.64E-7
240859	IPR001138	Zn(2)-C6 fungal-type DNA-binding domain	ProSiteProfiles	PS50048	Zn(2)-C6 fungal-type DNA-binding domain profile.	1	49	80	8.577
241811	IPR001830	Glycosyl transferase, family 20	HMMPfam	PF00982	Glycosyltransferase family 20	1	110	590	3.3E-154
241811	IPR003337	Trehalose-phosphatase	HMMPfam	PF02358	Trehalose-phosphatase	1	624	827	4.5E-73
241811	\N	\N	SUPERFAMILY	SSF53756	\N	2	107,187,	145,588,	1.7E-137,1.7E-137
241811	IPR023214	HAD-like domain	SUPERFAMILY	SSF56784	\N	1	621	823	2.82E-44
241811	IPR003337	Trehalose-phosphatase	TIGRFAM	TIGR00685	T6PP: trehalose-phosphatase	1	618	911	8.8E-51
241811	IPR006379	HAD-superfamily hydrolase, subfamily IIB	TIGRFAM	TIGR01484	HAD-SF-IIB: HAD hydrolase, family IIB	1	622	822	1.7E-23
242298	IPR000644	CBS domain	HMMPfam	PF00571	CBS domain	1	227	271	4.2E-6
242298	IPR000644	CBS domain	ProSiteProfiles	PS51371	CBS domain profile.	4	44,140,224,305,	109,206,283,379,	6.45,5.715,10.388,6.913
242298	IPR000644	CBS domain	SMART	SM00116	Domain in cystathionine beta-synthase and other proteins.	3	47,227,309,	101,276,371,	23.0,9.5E-5,18.0
242298	\N	\N	SUPERFAMILY	SSF54631	\N	3	35,195,225,	110,274,344,	5.74E-12,5.74E-12,1.24E-15
242435	IPR002018	Carboxylesterase, type B	HMMPfam	PF00135	Carboxylesterase family	1	11	490	2.6E-59
242435	IPR019826	Carboxylesterase type B, active site	ProSitePatterns	PS00122	Carboxylesterases type-B serine active site.	1	195	210	-
242435	IPR029058	Alpha/Beta hydrolase fold	SUPERFAMILY	SSF53474	\N	1	17	488	9.81E-66
242512	IPR005828	General substrate transporter	HMMPfam	PF00083	Sugar (and other) transporter	1	35	477	1.3E-94
242512	IPR003663	Sugar/inositol transporter	PRINTS	PR00171	Sugar transporter signature	5	38,125,291,379,402,	48,144,301,400,414,	3.406617E-14,3.406617E-14,3.406617E-14,3.406617E-14,3.406617E-14
242512	IPR005829	Sugar transporter, conserved site	ProSitePatterns	PS00217	Sugar transport proteins signature 2.	1	130	155	-
242512	IPR020846	Major facilitator superfamily domain	ProSiteProfiles	PS50850	Major facilitator superfamily (MFS) profile.	1	30	466	33.135
242512	IPR020846	Major facilitator superfamily domain	SUPERFAMILY	SSF103473	\N	1	19	475	8.37E-61
242512	IPR003663	Sugar/inositol transporter	TIGRFAM	TIGR00879	SP: MFS transporter, sugar porter (SP) family	1	15	473	1.9E-82
243693	IPR007286	EAP30	HMMPfam	PF04157	EAP30/Vps36 family	1	7	231	4.1E-56
243693	\N	\N	SUPERFAMILY	SSF46785	\N	2	26,180,	179,247,	1.22E-39,5.44E-9
243970	IPR006175	YjgF/Yer057p/UK114 family	HMMPfam	PF01042	Endoribonuclease L-PSP	1	8	126	3.6E-21
243970	IPR013813	Endoribonuclease L-PSP/chorismate mutase-like	SUPERFAMILY	SSF55298	\N	1	2	126	8.17E-27
246707	IPR002893	Zinc finger, MYND-type	HMMPfam	PF01753	MYND finger	1	178	219	4.7E-11
246707	IPR002893	Zinc finger, MYND-type	ProSitePatterns	PS01360	Zinc finger MYND-type signature.	1	178	219	-
246707	IPR002893	Zinc finger, MYND-type	ProSiteProfiles	PS50865	Zinc finger MYND-type profile.	1	178	219	12.164
246707	\N	\N	SUPERFAMILY	SSF144232	\N	1	174	224	1.92E-11
246837	\N	\N	HMMPfam	PF13415	Galactose oxidase, central domain	3	88,145,201,	140,197,251,	4.9E-7,2.4E-6,3.1E-8
246837	IPR025183	Domain of unknown function DUF4110	HMMPfam	PF13422	Domain of unknown function (DUF4110)	1	596	678	2.9E-22
246837	\N	\N	SUPERFAMILY	SSF117281	\N	3	88,294,454,	265,376,499,	1.96E-43,1.96E-43,1.96E-43
247956	IPR011600	Peptidase C14, caspase domain	HMMPfam	PF00656	Caspase domain	1	25	394	1.8E-32
249973	IPR007087	Zinc finger, C2H2	HMMPfam	PF00096	Zinc finger, C2H2 type	1	236	252	0.0061
249973	\N	\N	HMMPfam	PF13894	C2H2-type zinc finger	1	171	195	0.0029
250260	IPR011600	Peptidase C14, caspase domain	HMMPfam	PF00656	Caspase domain	1	2	355	2.7E-28
251341	IPR001377	Ribosomal protein S6e	HMMPfam	PF01092	Ribosomal protein S6e	1	1	126	6.5E-60
251341	IPR014401	Ribosomal protein S6, eukaryotic	PIRSF	PIRSF002129	\N	1	1	239	234.0
251341	IPR018282	Ribosomal protein S6e, conserved site	ProSitePatterns	PS00578	Ribosomal protein S6e signature.	1	52	63	-
251673	IPR009003	Trypsin-like cysteine/serine peptidase domain	SUPERFAMILY	SSF50494	\N	1	469	565	7.02E-8
252434	IPR013766	Thioredoxin domain	HMMPfam	PF00085	Thioredoxin	2	21,143,	126,249,	1.7E-28,8.1E-28
252434	IPR011679	Endoplasmic reticulum, protein ERp29, C-terminal	HMMPfam	PF07749	Endoplasmic reticulum protein ERp29, C-terminal domain	1	266	357	4.8E-21
252434	\N	\N	PRINTS	PR00421	Thioredoxin family signature	3	39,47,213,	47,56,224,	1.6E-6,1.6E-6,1.6E-6
252434	IPR017937	Thioredoxin, conserved site	ProSitePatterns	PS00194	Thioredoxin family active site.	2	40,162,	58,180,	-,-
252434	IPR012336	Thioredoxin-like fold	ProSiteProfiles	PS51352	Thioredoxin domain profile.	2	11,131,	129,252,	16.652,15.255
252434	IPR011679	Endoplasmic reticulum, protein ERp29, C-terminal	SUPERFAMILY	SSF47933	\N	1	265	357	1.96E-20
252434	IPR012336	Thioredoxin-like fold	SUPERFAMILY	SSF52833	\N	2	19,140,	129,251,	6.75E-35,9.22E-32
252434	IPR005788	Disulphide isomerase	TIGRFAM	TIGR01126	pdi_dom: protein disulfide-isomerase domain	2	24,146,	127,250,	1.8E-36,7.5E-33
253767	IPR013595	Peptidase S33 tripeptidyl aminopeptidase-like, C-terminal	HMMPfam	PF08386	TAP-like protein	1	247	342	3.9E-5
253767	IPR029058	Alpha/Beta hydrolase fold	SUPERFAMILY	SSF53474	\N	2	25,264,	82,320,	3.41E-6,3.41E-6
254126	IPR007828	Inositol oxygenase	HMMPfam	PF05153	Family of unknown function (DUF706)	1	50	300	6.9E-130
254126	\N	\N	SUPERFAMILY	SSF109604	\N	1	46	300	6.28E-116
255197	IPR007828	Inositol oxygenase	HMMPfam	PF05153	Family of unknown function (DUF706)	1	50	242	1.1E-96
255197	\N	\N	SUPERFAMILY	SSF109604	\N	1	46	242	3.14E-86
255326	IPR000073	Alpha/beta hydrolase fold-1	HMMPfam	PF00561	alpha/beta hydrolase fold	1	209	284	9.2E-6
255326	IPR029058	Alpha/Beta hydrolase fold	SUPERFAMILY	SSF53474	\N	1	214	313	5.21E-8
256309	IPR002198	Short-chain dehydrogenase/reductase SDR	HMMPfam	PF00106	short chain dehydrogenase	1	6	176	1.2E-20
256309	IPR002347	Glucose/ribitol dehydrogenase	PRINTS	PR00081	Glucose/ribitol dehydrogenase family signature	5	6,84,132,161,180,	23,95,148,180,197,	4.6E-12,4.6E-12,4.6E-12,4.6E-12,4.6E-12
256309	\N	\N	SUPERFAMILY	SSF51735	\N	1	6	237	7.38E-62
257092	IPR011009	Protein kinase-like domain	SUPERFAMILY	SSF56112	\N	1	535	662	1.58E-9
258415	IPR007248	Mpv17/PMP22	HMMPfam	PF04117	Mpv17 / PMP22 family	1	109	175	3.5E-22
258438	IPR001680	WD40 repeat	HMMPfam	PF00400	WD domain, G-beta repeat	1	154	184	9.9E-8
258438	IPR001680	WD40 repeat	ProSiteProfiles	PS50082	Trp-Asp (WD) repeats profile.	1	153	189	12.848
258438	IPR017986	WD40-repeat-containing domain	ProSiteProfiles	PS50294	Trp-Asp (WD) repeats circular profile.	1	153	242	12.868
258438	IPR001680	WD40 repeat	SMART	SM00320	WD40 repeats	4	138,195,236,441,	185,233,279,479,	2.3E-5,25.0,81.0,78.0
258438	IPR017986	WD40-repeat-containing domain	SUPERFAMILY	SSF50978	\N	2	154,402,	361,477,	3.75E-32,3.75E-32
258697	IPR001680	WD40 repeat	HMMPfam	PF00400	WD domain, G-beta repeat	1	154	184	4.5E-5
258697	IPR001680	WD40 repeat	ProSiteProfiles	PS50082	Trp-Asp (WD) repeats profile.	1	153	189	11.377
258697	IPR017986	WD40-repeat-containing domain	ProSiteProfiles	PS50294	Trp-Asp (WD) repeats circular profile.	1	153	242	11.576
258697	IPR001680	WD40 repeat	SMART	SM00320	WD40 repeats	5	138,195,236,319,441,	185,233,279,356,479,	0.007,25.0,88.0,320.0,94.0
258697	IPR017986	WD40-repeat-containing domain	SUPERFAMILY	SSF50978	\N	2	154,402,	361,477,	4.27E-30,4.27E-30
258925	IPR011009	Protein kinase-like domain	SUPERFAMILY	SSF56112	\N	1	526	624	7.65E-10
259721	IPR001680	WD40 repeat	HMMPfam	PF00400	WD domain, G-beta repeat	7	501,546,626,667,710,752,794,	534,576,660,705,745,789,829,	3.5E-8,3.8E-5,0.036,1.0E-7,6.4E-11,3.8E-12,1.4E-8
259721	IPR020472	G-protein beta WD-40 repeat	PRINTS	PR00320	G protein beta WD-40 repeat signature	3	521,734,776,	535,748,790,	3.7E-6,3.7E-6,3.7E-6
259721	IPR019775	WD40 repeat, conserved site	ProSitePatterns	PS00678	Trp-Asp (WD) repeats signature.	3	521,692,776,	535,706,790,	-,-,-
259721	IPR001680	WD40 repeat	ProSiteProfiles	PS50082	Trp-Asp (WD) repeats profile.	7	502,545,628,673,715,757,799,	543,586,660,714,756,798,840,	14.352,12.079,9.172,14.886,12.38,19.264,10.876
259721	IPR017986	WD40-repeat-containing domain	ProSiteProfiles	PS50294	Trp-Asp (WD) repeats circular profile.	1	502	840	67.704
259721	IPR001680	WD40 repeat	SMART	SM00320	WD40 repeats	8	494,537,580,621,666,708,750,792,	534,577,618,660,705,747,789,831,	8.4E-7,4.7E-4,1.4,0.047,2.6E-8,1.2E-10,1.2E-11,3.9E-7
259721	IPR011047	Quinonprotein alcohol dehydrogenase-like superfamily	SUPERFAMILY	SSF50998	\N	1	464	822	6.04E-78
259943	IPR001680	WD40 repeat	HMMPfam	PF00400	WD domain, G-beta repeat	8	40,81,125,163,201,247,289,331,	68,109,148,193,242,284,325,366,	0.0039,1.2E-7,7.6E-7,1.4E-5,3.7E-4,9.3E-4,4.4E-10,4.6E-7
259943	IPR020472	G-protein beta WD-40 repeat	PRINTS	PR00320	G protein beta WD-40 repeat signature	3	135,180,313,	149,194,327,	5.4E-6,5.4E-6,5.4E-6
259943	IPR019775	WD40 repeat, conserved site	ProSitePatterns	PS00678	Trp-Asp (WD) repeats signature.	4	55,96,135,180,	69,110,149,194,	-,-,-,-
259943	IPR001680	WD40 repeat	ProSiteProfiles	PS50082	Trp-Asp (WD) repeats profile.	7	36,81,125,161,252,294,336,	77,118,157,202,293,326,364,	11.478,11.077,13.015,11.21,9.874,14.485,9.74
259943	IPR017986	WD40-repeat-containing domain	ProSiteProfiles	PS50294	Trp-Asp (WD) repeats circular profile.	1	36	364	52.888
259943	IPR001680	WD40 repeat	SMART	SM00320	WD40 repeats	8	19,71,114,150,196,245,287,329,	68,109,148,193,242,284,326,370,	0.26,5.6E-7,8.4E-6,0.0011,2.2E-4,3.8E-4,9.6E-10,1.7E-7
259943	IPR017986	WD40-repeat-containing domain	SUPERFAMILY	SSF50978	\N	1	40	366	6.1E-72
259952	IPR001680	WD40 repeat	HMMPfam	PF00400	WD domain, G-beta repeat	8	2,40,75,116,158,199,243,281,	25,68,110,152,194,234,277,317,	3.5E-5,6.4E-6,9.5E-12,3.6E-8,1.6E-10,7.1E-8,8.5E-9,1.6E-6
259952	IPR001632	G-protein, beta subunit	PRINTS	PR00319	Beta G protein (transducin) signature	3	78,97,134,	94,111,151,	2.1E-6,2.1E-6,2.1E-6
259952	IPR020472	G-protein beta WD-40 repeat	PRINTS	PR00320	G protein beta WD-40 repeat signature	3	12,97,181,	26,111,195,	2.6E-8,2.6E-8,2.6E-8
259952	IPR019775	WD40 repeat, conserved site	ProSitePatterns	PS00678	Trp-Asp (WD) repeats signature.	4	12,55,97,139,	26,69,111,153,	-,-,-,-
259952	IPR001680	WD40 repeat	ProSiteProfiles	PS50082	Trp-Asp (WD) repeats profile.	8	1,43,78,120,162,204,246,287,	34,77,119,161,203,234,286,317,	12.246,12.38,17.226,14.184,15.889,10.107,12.981,10.007
259952	IPR017986	WD40-repeat-containing domain	ProSiteProfiles	PS50294	Trp-Asp (WD) repeats circular profile.	1	1	325	77.143
259952	IPR001680	WD40 repeat	SMART	SM00320	WD40 repeats	8	1,28,71,113,155,197,239,280,	25,68,110,152,194,236,277,319,	80.0,3.2E-6,3.7E-11,2.7E-8,2.6E-9,3.0E-7,4.0E-7,2.7E-4
259952	IPR017986	WD40-repeat-containing domain	SUPERFAMILY	SSF50978	\N	1	2	316	4.45E-88
260168	\N	\N	HMMPfam	PF00350	Dynamin family	1	52	264	1.3E-23
260168	IPR000375	Dynamin central domain	HMMPfam	PF01031	Dynamin central region	2	280,461,	410,572,	1.8E-15,1.9E-8
260168	IPR003130	Dynamin GTPase effector	HMMPfam	PF02212	Dynamin GTPase effector domain	1	780	872	3.7E-9
260168	IPR022812	Dynamin superfamily	PRINTS	PR00195	Dynamin signature	5	49,73,184,233,252,	67,90,201,251,268,	1.2E-23,1.2E-23,1.2E-23,1.2E-23,1.2E-23
260168	IPR020850	GTPase effector domain, GED	ProSiteProfiles	PS51388	GED domain profile.	1	784	877	19.481
260168	IPR030381	Dynamin-type guanine nucleotide-binding (G) domain	ProSiteProfiles	PS51718	Dynamin-type guanine nucleotide-binding (G) domain profile.	1	46	358	25.516
260168	IPR001401	Dynamin, GTPase domain	SMART	SM00053	Dynamin, GTPase	1	28	308	4.5E-8
260168	IPR027417	P-loop containing nucleoside triphosphate hydrolase	SUPERFAMILY	SSF52540	\N	1	24	366	2.32E-46
261230	IPR013595	Peptidase S33 tripeptidyl aminopeptidase-like, C-terminal	HMMPfam	PF08386	TAP-like protein	1	438	541	5.0E-20
261230	IPR029058	Alpha/Beta hydrolase fold	SUPERFAMILY	SSF53474	\N	4	74,191,306,443,	126,264,355,513,	1.3E-17,1.3E-17,1.3E-17,1.3E-17
261304	IPR013595	Peptidase S33 tripeptidyl aminopeptidase-like, C-terminal	HMMPfam	PF08386	TAP-like protein	1	432	537	5.2E-19
261304	IPR029058	Alpha/Beta hydrolase fold	SUPERFAMILY	SSF53474	\N	4	74,182,327,438,	124,271,362,507,	6.61E-18,6.61E-18,6.61E-18,6.61E-18
261957	IPR002569	Peptide methionine sulphoxide reductase MsrA	HMMPfam	PF01625	Peptide methionine sulfoxide reductase	2	40,207,	135,241,	4.8E-34,1.6E-6
261957	IPR002569	Peptide methionine sulphoxide reductase MsrA	SUPERFAMILY	SSF55068	\N	2	33,208,	179,242,	2.09E-44,1.12E-9
261957	IPR002569	Peptide methionine sulphoxide reductase MsrA	TIGRFAM	TIGR00401	msrA: peptide-methionine (S)-S-oxide reductase	1	39	136	1.0E-34
264731	IPR025969	Abscisic acid G-protein coupled receptor-like domain	HMMPfam	PF12430	Abscisic acid G-protein coupled receptor	1	325	428	1.5E-18
264731	IPR022535	Golgi pH regulator, conserved domain	HMMPfam	PF12537	Protein of unknown function (DUF3735)	1	194	265	1.1E-14
265600	IPR021740	Velvet factor	HMMPfam	PF11754	Velvet factor	1	8	207	2.0E-52
266209	IPR014840	Hpc2-related domain	HMMPfam	PF08729	HPC2 and ubinuclein domain	1	197	240	5.1E-10
267012	IPR005828	General substrate transporter	HMMPfam	PF00083	Sugar (and other) transporter	1	35	459	6.5E-84
267012	IPR003663	Sugar/inositol transporter	PRINTS	PR00171	Sugar transporter signature	3	94,361,384,	113,382,396,	8.4E-10,8.4E-10,8.4E-10
267012	IPR005829	Sugar transporter, conserved site	ProSitePatterns	PS00216	Sugar transport proteins signature 1.	1	312	329	-
267012	IPR020846	Major facilitator superfamily domain	ProSiteProfiles	PS50850	Major facilitator superfamily (MFS) profile.	1	1	448	29.03
267012	IPR020846	Major facilitator superfamily domain	SUPERFAMILY	SSF103473	\N	2	36,231,	197,456,	3.4E-57,3.4E-57
267012	IPR003663	Sugar/inositol transporter	TIGRFAM	TIGR00879	SP: MFS transporter, sugar porter (SP) family	1	37	455	3.1E-80
268195	IPR020683	Ankyrin repeat-containing domain	HMMPfam	PF12796	Ankyrin repeats (3 copies)	1	1	74	3.3E-13
268195	IPR002110	Ankyrin repeat	ProSiteProfiles	PS50088	Ankyrin repeat profile.	2	1,28,	27,60,	8.576,13.491
268195	IPR020683	Ankyrin repeat-containing domain	ProSiteProfiles	PS50297	Ankyrin repeat region circular profile.	1	1	70	21.323
268195	IPR002110	Ankyrin repeat	SMART	SM00248	ankyrin repeats	1	28	57	3.9E-5
268195	IPR020683	Ankyrin repeat-containing domain	SUPERFAMILY	SSF48403	\N	1	1	74	2.64E-19
268234	IPR004046	Glutathione S-transferase, C-terminal	HMMPfam	PF00043	Glutathione S-transferase, C-terminal domain	1	133	200	5.0E-9
268234	IPR001662	Translation elongation factor EF1B, gamma chain, conserved	HMMPfam	PF00647	Elongation factor 1 gamma, conserved domain	1	259	367	4.3E-41
268234	IPR004045	Glutathione S-transferase, N-terminal	HMMPfam	PF02798	Glutathione S-transferase, N-terminal domain	1	5	78	1.4E-12
268234	IPR001662	Translation elongation factor EF1B, gamma chain, conserved	ProSiteProfiles	PS50040	Elongation factor 1 (EF-1) gamma C-terminal domain profile.	1	260	419	58.054
268234	IPR004045	Glutathione S-transferase, N-terminal	ProSiteProfiles	PS50404	Soluble glutathione S-transferase N-terminal domain profile.	1	3	85	15.065
268234	IPR010987	Glutathione S-transferase, C-terminal-like	ProSiteProfiles	PS50405	Soluble glutathione S-transferase C-terminal domain profile.	1	90	218	20.174
268234	IPR010987	Glutathione S-transferase, C-terminal-like	SUPERFAMILY	SSF47616	\N	1	76	211	7.8E-28
268234	IPR012336	Thioredoxin-like fold	SUPERFAMILY	SSF52833	\N	1	7	92	4.88E-13
268234	IPR001662	Translation elongation factor EF1B, gamma chain, conserved	SUPERFAMILY	SSF89942	\N	1	260	419	2.62E-60
269610	\N	\N	SUPERFAMILY	SSF52047	\N	1	243	447	1.71E-6
269801	\N	\N	ProSiteProfiles	PS51257	Prokaryotic membrane lipoprotein lipid attachment site profile.	1	1	16	5.0
269801	IPR013320	Concanavalin A-like lectin/glucanase domain	SUPERFAMILY	SSF49899	\N	2	32,187,	159,315,	1.29E-25,1.29E-25
269806	IPR001155	NADH:flavin oxidoreductase/NADH oxidase, N-terminal	HMMPfam	PF00724	NADH:flavin oxidoreductase / NADH oxidase family	1	12	347	2.1E-98
269806	\N	\N	SUPERFAMILY	SSF51395	\N	1	9	370	4.58E-104
270268	IPR001019	Guanine nucleotide binding protein (G-protein), alpha subunit	HMMPfam	PF00503	G-protein alpha subunit	1	10	467	1.1E-116
270268	IPR001019	Guanine nucleotide binding protein (G-protein), alpha subunit	PRINTS	PR00318	Alpha G protein (transducin) signature	5	62,284,318,340,386,	77,306,335,368,395,	6.1E-29,6.1E-29,6.1E-29,6.1E-29,6.1E-29
270268	IPR001019	Guanine nucleotide binding protein (G-protein), alpha subunit	SMART	SM00275	G protein alpha subunit	1	38	479	4.2E-60
270268	IPR011025	G protein alpha subunit, helical insertion	SUPERFAMILY	SSF47895	\N	2	90,227,	136,296,	3.14E-16,3.14E-16
270268	IPR027417	P-loop containing nucleoside triphosphate hydrolase	SUPERFAMILY	SSF52540	\N	2	57,292,	84,474,	9.79E-34,9.79E-34
271226	IPR003103	BAG domain	HMMPfam	PF02179	BAG domain	1	416	454	1.5E-5
271226	\N	\N	SUPERFAMILY	SSF63491	\N	1	403	455	7.26E-11
272338	IPR001138	Zn(2)-C6 fungal-type DNA-binding domain	HMMPfam	PF00172	Fungal Zn(2)-Cys(6) binuclear cluster domain	1	52	84	2.3E-9
272338	IPR001138	Zn(2)-C6 fungal-type DNA-binding domain	ProSitePatterns	PS00463	Zn(2)-C6 fungal-type DNA-binding domain signature.	1	52	79	-
272338	IPR001138	Zn(2)-C6 fungal-type DNA-binding domain	ProSiteProfiles	PS50048	Zn(2)-C6 fungal-type DNA-binding domain profile.	1	52	81	10.183
272338	IPR001138	Zn(2)-C6 fungal-type DNA-binding domain	SMART	SM00066	GAL4-like Zn(II)2Cys6 (or C6 zinc) binuclear cluster DNA-binding domain	1	47	90	1.3E-8
272338	IPR001138	Zn(2)-C6 fungal-type DNA-binding domain	SUPERFAMILY	SSF57701	\N	1	43	85	3.01E-12
273038	\N	\N	ProSiteProfiles	PS51257	Prokaryotic membrane lipoprotein lipid attachment site profile.	1	1	24	5.0
274197	IPR000028	Chloroperoxidase	HMMPfam	PF01328	Peroxidase, family 2	1	163	289	8.5E-27
274197	IPR000028	Chloroperoxidase	ProSiteProfiles	PS51405	Heme haloperoxidase family profile.	1	188	439	24.553
274197	IPR000028	Chloroperoxidase	SUPERFAMILY	SSF47571	\N	1	184	290	2.3E-33
274490	IPR013320	Concanavalin A-like lectin/glucanase domain	SUPERFAMILY	SSF49899	\N	3	39,197,320,	166,293,330,	1.09E-22,1.09E-22,1.09E-22
274854	IPR013149	Alcohol dehydrogenase, C-terminal	HMMPfam	PF00107	Zinc-binding dehydrogenase	1	177	306	3.5E-30
274854	IPR013154	Alcohol dehydrogenase GroES-like	HMMPfam	PF08240	Alcohol dehydrogenase GroES-like domain	1	34	134	3.0E-13
274854	IPR020843	Polyketide synthase, enoylreductase domain	SMART	SM00829	Enoylreductase	1	17	341	2.8E-20
274854	IPR011032	GroES (chaperonin 10)-like	SUPERFAMILY	SSF50129	\N	1	4	172	4.26E-39
274854	\N	\N	SUPERFAMILY	SSF51735	\N	1	142	318	8.77E-44
276245	IPR001623	DnaJ domain	HMMPfam	PF00226	DnaJ domain	1	437	495	3.1E-22
276245	IPR001440	Tetratricopeptide TPR1	HMMPfam	PF00515	Tetratricopeptide repeat	1	378	405	0.036
276245	\N	\N	HMMPfam	PF13371	Tetratricopeptide repeat	1	231	296	0.0038
276245	\N	\N	HMMPfam	PF13414	TPR repeat	2	63,300,	127,374,	4.0E-17,6.9E-11
276245	IPR001623	DnaJ domain	PRINTS	PR00625	DnaJ domain signature	3	439,470,490,	457,490,509,	8.6E-12,8.6E-12,8.6E-12
276245	IPR019734	Tetratricopeptide repeat	ProSiteProfiles	PS50005	TPR repeat profile.	7	64,98,134,253,299,343,377,	97,131,167,286,332,376,410,	10.738,5.989,6.195,7.965,6.048,8.024,5.664
276245	IPR001623	DnaJ domain	ProSiteProfiles	PS50076	dnaJ domain profile.	1	437	498	19.308
276245	IPR013026	Tetratricopeptide repeat-containing domain	ProSiteProfiles	PS50293	TPR repeat region circular profile.	1	64	410	20.949
276245	IPR019734	Tetratricopeptide repeat	SMART	SM00028	Tetratricopeptide repeats	7	64,98,134,253,299,343,377,	97,131,167,286,332,376,410,	0.0078,0.02,18.0,11.0,20.0,0.0046,0.2
276245	IPR001623	DnaJ domain	SMART	SM00271	DnaJ molecular chaperone homology domain	1	436	490	9.9E-25
276245	IPR001623	DnaJ domain	SUPERFAMILY	SSF46565	\N	1	431	531	1.57E-31
276245	\N	\N	SUPERFAMILY	SSF48452	\N	3	63,235,293,	167,289,406,	7.91E-31,7.91E-31,7.97E-21
280551	\N	\N	SUPERFAMILY	SSF52047	\N	1	108	289	3.34E-6
281064	IPR010730	Heterokaryon incompatibility	HMMPfam	PF06985	Heterokaryon incompatibility protein (HET)	1	371	457	2.9E-4
281667	IPR004695	Voltage-dependent anion channel	HMMPfam	PF03595	Voltage-dependent anion channel	1	18	369	3.8E-73
283540	\N	\N	SUPERFAMILY	SSF54427	\N	1	81	147	3.59E-8
283955	IPR022137	Protein of unknown function DUF3669, zinc finger protein	HMMPfam	PF12417	Zinc finger protein	1	140	175	5.8E-6
284046	IPR002934	Nucleotidyl transferase domain	HMMPfam	PF01909	Nucleotidyltransferase domain	1	71	136	1.8E-4
284046	IPR002058	PAP/25A-associated	HMMPfam	PF03828	Cid1 family poly A polymerase	1	280	341	9.1E-15
284046	\N	\N	SUPERFAMILY	SSF81301	\N	1	40	183	3.74E-33
284046	\N	\N	SUPERFAMILY	SSF81631	\N	1	186	370	7.06E-42
284842	IPR001518	Argininosuccinate synthase	HMMPfam	PF00764	Arginosuccinate synthase	1	10	404	4.9E-153
284842	IPR018223	Argininosuccinate synthase, conserved site	ProSitePatterns	PS00564	Argininosuccinate synthase signature 1.	1	11	19	-
284842	IPR018223	Argininosuccinate synthase, conserved site	ProSitePatterns	PS00565	Argininosuccinate synthase signature 2.	1	118	129	-
284842	\N	\N	SUPERFAMILY	SSF52402	\N	1	3	174	1.98E-47
284842	\N	\N	SUPERFAMILY	SSF69864	\N	1	178	409	4.84E-86
284842	IPR001518	Argininosuccinate synthase	TIGRFAM	TIGR00032	argG: argininosuccinate synthase	1	7	406	2.7E-149
286896	IPR007087	Zinc finger, C2H2	HMMPfam	PF00096	Zinc finger, C2H2 type	2	45,73,	67,97,	3.8E-4,0.017
286896	IPR007087	Zinc finger, C2H2	ProSitePatterns	PS00028	Zinc finger C2H2 type domain signature.	2	47,75,	67,97,	-,-
286896	IPR007087	Zinc finger, C2H2	ProSiteProfiles	PS50157	Zinc finger C2H2 type domain profile.	2	45,73,	72,102,	14.316,8.517
286896	IPR015880	Zinc finger, C2H2-like	SMART	SM00355	zinc finger	2	45,73,	67,97,	0.0049,0.0011
286896	\N	\N	SUPERFAMILY	SSF57667	\N	1	43	97	6.37E-11
288559	IPR001128	Cytochrome P450	HMMPfam	PF00067	Cytochrome P450	1	56	90	4.4E-5
288559	IPR017972	Cytochrome P450, conserved site	ProSitePatterns	PS00086	Cytochrome P450 cysteine heme-iron ligand signature.	1	57	66	-
288559	IPR001128	Cytochrome P450	SUPERFAMILY	SSF48264	\N	1	55	114	6.68E-9
289204	IPR001810	F-box domain	HMMPfam	PF12937	F-box-like	1	65	129	7.5E-6
289260	IPR002889	Carbohydrate-binding WSC	HMMPfam	PF01822	WSC domain	2	40,136,	117,223,	1.7E-15,1.3E-9
289260	IPR002889	Carbohydrate-binding WSC	ProSiteProfiles	PS51212	WSC domain profile.	2	34,133,	127,233,	10.23,9.554
289260	IPR013994	Carbohydrate-binding WSC, subgroup	SMART	SM00321	present in yeast cell wall integrity and stress response component proteins	2	34,133,	127,234,	1.5E-5,0.0059
289615	IPR002293	Amino acid/polyamine transporter I	HMMPfam	PF13520	Amino acid permease	1	4	139	3.8E-19
289756	IPR005630	Terpene synthase, metal-binding domain	HMMPfam	PF03936	Terpene synthase family, metal binding domain	1	75	271	6.6E-14
289756	IPR008949	Isoprenoid synthase domain	SUPERFAMILY	SSF48576	\N	1	37	343	2.19E-47
290333	IPR009880	Glyoxal oxidase, N-terminal	HMMPfam	PF07250	Glyoxal oxidase N-terminus	1	57	280	8.2E-61
290333	IPR015202	Domain of unknown function DUF1929	HMMPfam	PF09118	Domain of unknown function (DUF1929)	1	446	547	2.4E-20
290333	IPR011043	Galactose oxidase/kelch, beta-propeller	SUPERFAMILY	SSF50965	\N	1	70	442	5.1E-20
290333	IPR014756	Immunoglobulin E-set	SUPERFAMILY	SSF81296	\N	1	445	548	6.58E-17
290376	IPR009880	Glyoxal oxidase, N-terminal	HMMPfam	PF07250	Glyoxal oxidase N-terminus	1	54	279	2.3E-61
290376	IPR015202	Domain of unknown function DUF1929	HMMPfam	PF09118	Domain of unknown function (DUF1929)	1	444	545	3.6E-22
290376	IPR011043	Galactose oxidase/kelch, beta-propeller	SUPERFAMILY	SSF50965	\N	1	69	439	4.58E-23
290376	IPR014756	Immunoglobulin E-set	SUPERFAMILY	SSF81296	\N	1	440	546	7.42E-19
290617	IPR001138	Zn(2)-C6 fungal-type DNA-binding domain	HMMPfam	PF00172	Fungal Zn(2)-Cys(6) binuclear cluster domain	1	24	56	1.5E-8
290617	IPR001138	Zn(2)-C6 fungal-type DNA-binding domain	ProSitePatterns	PS00463	Zn(2)-C6 fungal-type DNA-binding domain signature.	1	25	55	-
290617	IPR001138	Zn(2)-C6 fungal-type DNA-binding domain	ProSiteProfiles	PS50048	Zn(2)-C6 fungal-type DNA-binding domain profile.	1	25	57	11.03
290617	IPR001138	Zn(2)-C6 fungal-type DNA-binding domain	SMART	SM00066	GAL4-like Zn(II)2Cys6 (or C6 zinc) binuclear cluster DNA-binding domain	1	20	66	2.1E-8
290617	IPR001138	Zn(2)-C6 fungal-type DNA-binding domain	SUPERFAMILY	SSF57701	\N	1	20	60	2.35E-8
291263	IPR006710	Glycoside hydrolase, family 43	HMMPfam	PF04616	Glycosyl hydrolases family 43	1	27	317	8.6E-43
291263	IPR023296	Glycosyl hydrolase, five-bladed beta-propellor domain	SUPERFAMILY	SSF75005	\N	1	14	319	2.66E-53
291419	IPR006710	Glycoside hydrolase, family 43	HMMPfam	PF04616	Glycosyl hydrolases family 43	1	27	317	3.6E-44
291419	IPR023296	Glycosyl hydrolase, five-bladed beta-propellor domain	SUPERFAMILY	SSF75005	\N	1	26	326	3.14E-54
294437	IPR005828	General substrate transporter	HMMPfam	PF00083	Sugar (and other) transporter	1	66	516	2.3E-78
294437	IPR003663	Sugar/inositol transporter	PRINTS	PR00171	Sugar transporter signature	4	159,324,418,441,	178,334,439,453,	3.5E-5,3.5E-5,3.5E-5,3.5E-5
294437	IPR005829	Sugar transporter, conserved site	ProSitePatterns	PS00216	Sugar transport proteins signature 1.	1	122	139	-
294437	IPR020846	Major facilitator superfamily domain	ProSiteProfiles	PS50850	Major facilitator superfamily (MFS) profile.	1	64	505	32.029
294437	IPR020846	Major facilitator superfamily domain	SUPERFAMILY	SSF103473	\N	1	62	514	1.44E-61
294437	IPR003663	Sugar/inositol transporter	TIGRFAM	TIGR00879	SP: MFS transporter, sugar porter (SP) family	1	53	512	6.0E-83
294468	IPR002509	Polysaccharide deacetylase	HMMPfam	PF01522	Polysaccharide deacetylase	1	41	146	1.9E-17
294468	IPR002509	Polysaccharide deacetylase	ProSiteProfiles	PS51677	NodB homology domain profile.	1	29	277	16.82
294468	IPR011330	Glycoside hydrolase/deacetylase, beta/alpha-barrel	SUPERFAMILY	SSF88713	\N	1	37	290	1.33E-54
294783	IPR001680	WD40 repeat	HMMPfam	PF00400	WD domain, G-beta repeat	7	60,106,140,198,230,297,324,	90,133,181,225,256,320,357,	3.6E-6,0.041,3.0E-4,0.099,0.0094,0.0082,7.7E-8
294783	IPR019775	WD40 repeat, conserved site	ProSitePatterns	PS00678	Trp-Asp (WD) repeats signature.	1	168	182	-
294783	IPR001680	WD40 repeat	ProSiteProfiles	PS50082	Trp-Asp (WD) repeats profile.	4	59,145,304,330,	90,181,329,369,	10.208,9.305,8.503,10.475
294783	IPR017986	WD40-repeat-containing domain	ProSiteProfiles	PS50294	Trp-Asp (WD) repeats circular profile.	1	59	369	37.993
294783	IPR001680	WD40 repeat	SMART	SM00320	WD40 repeats	7	51,96,138,187,228,275,323,	91,135,181,225,267,320,362,	5.6E-5,1.4,6.7E-4,0.29,0.2,0.47,6.0E-5
294783	IPR017986	WD40-repeat-containing domain	SUPERFAMILY	SSF50978	\N	1	61	358	8.14E-60
294846	IPR022085	Protein of unknown function DUF3632	HMMPfam	PF12311	Protein of unknown function (DUF3632)	1	64	272	4.1E-25
294850	IPR002198	Short-chain dehydrogenase/reductase SDR	HMMPfam	PF00106	short chain dehydrogenase	1	20	209	1.8E-25
294850	IPR002198	Short-chain dehydrogenase/reductase SDR	PRINTS	PR00080	Short-chain dehydrogenase/reductase (SDR) superfamily signature	3	98,170,191,	109,178,210,	1.1E-10,1.1E-10,1.1E-10
294850	IPR002347	Glucose/ribitol dehydrogenase	PRINTS	PR00081	Glucose/ribitol dehydrogenase family signature	6	20,98,164,191,214,256,	37,109,180,210,231,276,	2.0E-34,2.0E-34,2.0E-34,2.0E-34,2.0E-34,2.0E-34
294850	\N	\N	SUPERFAMILY	SSF51735	\N	1	14	292	2.7E-58
295609	IPR002575	Aminoglycoside phosphotransferase	HMMPfam	PF01636	Phosphotransferase enzyme family	1	254	522	2.9E-5
295609	IPR011009	Protein kinase-like domain	SUPERFAMILY	SSF56112	\N	1	388	523	4.7E-8
296365	IPR018961	DnaJ homologue, subfamily C, member 28, conserved domain	HMMPfam	PF09350	Domain of unknown function (DUF1992)	1	262	334	2.6E-19
296839	IPR001394	Peptidase C19, ubiquitin carboxyl-terminal hydrolase	HMMPfam	PF00443	Ubiquitin carboxyl-terminal hydrolase	1	1	448	5.2E-33
296839	IPR018200	Ubiquitin specific protease, conserved site	ProSitePatterns	PS00973	Ubiquitin specific protease (USP) domain signature 2.	1	347	364	-
296839	IPR028889	Ubiquitin specific protease domain	ProSiteProfiles	PS50235	Ubiquitin specific protease (USP) domain profile.	1	1	451	24.439
296839	\N	\N	SUPERFAMILY	SSF54001	\N	3	1,256,415,	191,370,450,	1.55E-54,1.55E-54,1.55E-54
297240	\N	\N	SUPERFAMILY	SSF50729	\N	1	1	116	1.27E-10
297356	IPR024326	Ribosomal RNA-processing protein 7	HMMPfam	PF12923	Ribosomal RNA-processing protein 7 (RRP7)	1	223	340	2.7E-20
297356	\N	\N	SUPERFAMILY	SSF54928	\N	1	69	109	3.66E-7
297818	IPR018108	Mitochondrial substrate/solute carrier	HMMPfam	PF00153	Mitochondrial carrier protein	3	7,98,220,	90,198,309,	6.2E-17,3.6E-16,2.2E-19
297818	IPR018108	Mitochondrial substrate/solute carrier	ProSiteProfiles	PS50920	Solute carrier (Solcar) repeat profile.	3	2,98,217,	87,196,304,	18.973,16.313,19.939
297818	IPR023395	Mitochondrial carrier domain	SUPERFAMILY	SSF103506	\N	1	3	296	1.07E-60
301574	IPR000560	Histidine phosphatase superfamily, clade-2	HMMPfam	PF00328	Histidine phosphatase superfamily (branch 2)	1	69	406	8.2E-49
301574	IPR016274	Histidine acid phosphatase, eukaryotic	PIRSF	PIRSF000894	\N	1	1	448	445.0
301574	IPR000560	Histidine phosphatase superfamily, clade-2	ProSitePatterns	PS00616	Histidine acid phosphatases phosphohistidine signature.	1	69	83	-
301574	IPR000560	Histidine phosphatase superfamily, clade-2	ProSitePatterns	PS00778	Histidine acid phosphatases active site signature.	1	339	355	-
301574	IPR029033	Histidine phosphatase superfamily	SUPERFAMILY	SSF53254	\N	1	41	446	1.28E-86
301942	IPR019426	7TM GPCR, serpentine receptor class v (Srv)	HMMPfam	PF10323	Serpentine type 7TM GPCR chemoreceptor Srv	1	36	170	1.4E-5
302497	IPR028978	Chorismate pyruvate-lyase/UbiC transcription regulator-associated domain	SUPERFAMILY	SSF64288	\N	1	36	173	2.12E-7
303609	IPR011527	ABC transporter type 1, transmembrane domain	HMMPfam	PF00664	ABC transporter transmembrane region	1	83	184	5.0E-9
303609	IPR011527	ABC transporter type 1, transmembrane domain	ProSiteProfiles	PS50929	ABC transporter integral membrane type-1 fused domain profile.	1	82	189	10.327
303609	IPR011527	ABC transporter type 1, transmembrane domain	SUPERFAMILY	SSF90123	\N	1	4	183	1.44E-9
303623	IPR003439	ABC transporter-like	HMMPfam	PF00005	ABC transporter	1	175	340	6.3E-29
303623	IPR011527	ABC transporter type 1, transmembrane domain	HMMPfam	PF00664	ABC transporter transmembrane region	1	2	97	6.8E-7
303623	IPR003439	ABC transporter-like	ProSiteProfiles	PS50893	ATP-binding cassette, ABC transporter-type domain profile.	1	158	410	19.821
303623	IPR011527	ABC transporter type 1, transmembrane domain	ProSiteProfiles	PS50929	ABC transporter integral membrane type-1 fused domain profile.	1	1	112	13.188
303623	IPR003593	AAA+ ATPase domain	SMART	SM00382	ATPases associated with a variety of cellular activities	1	184	387	6.5E-17
303623	IPR027417	P-loop containing nucleoside triphosphate hydrolase	SUPERFAMILY	SSF52540	\N	1	150	409	7.9E-64
303623	IPR011527	ABC transporter type 1, transmembrane domain	SUPERFAMILY	SSF90123	\N	1	2	142	1.01E-19
303892	IPR004776	Auxin efflux carrier	HMMPfam	PF03547	Membrane transport protein	1	12	495	9.3E-33
305481	IPR002198	Short-chain dehydrogenase/reductase SDR	HMMPfam	PF00106	short chain dehydrogenase	1	8	172	2.1E-17
305481	IPR002198	Short-chain dehydrogenase/reductase SDR	PRINTS	PR00080	Short-chain dehydrogenase/reductase (SDR) superfamily signature	3	80,133,154,	91,141,173,	1.6E-7,1.6E-7,1.6E-7
305481	IPR002347	Glucose/ribitol dehydrogenase	PRINTS	PR00081	Glucose/ribitol dehydrogenase family signature	5	8,80,127,154,175,	25,91,143,173,192,	2.7E-21,2.7E-21,2.7E-21,2.7E-21,2.7E-21
305481	\N	\N	SUPERFAMILY	SSF51735	\N	1	2	243	2.94E-50
305746	IPR000994	Peptidase M24, structural domain	HMMPfam	PF00557	Metallopeptidase family M24	1	135	361	4.4E-46
305746	IPR001714	Peptidase M24, methionine aminopeptidase	PRINTS	PR00599	Methionine aminopeptidase-1 signature	4	189,211,281,311,	202,227,293,323,	3.7E-18,3.7E-18,3.7E-18,3.7E-18
305746	IPR000994	Peptidase M24, structural domain	SUPERFAMILY	SSF55920	\N	1	95	369	3.66E-76
305746	IPR002467	Peptidase M24A, methionine aminopeptidase, subfamily 1	TIGRFAM	TIGR00500	met_pdase_I: methionine aminopeptidase, type I	1	126	369	2.0E-73
306158	IPR000627	Intradiol ring-cleavage dioxygenase, C-terminal	HMMPfam	PF00775	Dioxygenase	1	58	180	9.6E-17
306158	IPR015889	Intradiol ring-cleavage dioxygenase, core	SUPERFAMILY	SSF49482	\N	1	54	178	4.06E-26
306351	IPR001849	Pleckstrin homology domain	HMMPfam	PF00169	PH domain	1	780	874	1.4E-12
306351	IPR011510	Sterile alpha motif, type 2	HMMPfam	PF07647	SAM domain (Sterile alpha motif)	1	326	391	2.4E-13
306351	IPR001849	Pleckstrin homology domain	ProSiteProfiles	PS50003	PH domain profile.	1	777	875	13.415
306351	IPR001660	Sterile alpha motif domain	ProSiteProfiles	PS50105	SAM domain profile.	1	328	393	17.978
306351	IPR001849	Pleckstrin homology domain	SMART	SM00233	Pleckstrin homology domain.	1	778	877	1.4E-13
306351	IPR001660	Sterile alpha motif domain	SMART	SM00454	Sterile alpha motif.	1	325	393	6.9E-15
306351	IPR013761	Sterile alpha motif/pointed domain	SUPERFAMILY	SSF47769	\N	1	320	392	4.4E-17
306351	\N	\N	SUPERFAMILY	SSF50729	\N	1	773	874	1.12E-20
306866	IPR027417	P-loop containing nucleoside triphosphate hydrolase	SUPERFAMILY	SSF52540	\N	2	236,404,	255,589,	2.18E-13,2.18E-13
306981	IPR000719	Protein kinase domain	HMMPfam	PF00069	Protein kinase domain	1	23	283	3.2E-50
306981	IPR017441	Protein kinase, ATP binding site	ProSitePatterns	PS00107	Protein kinases ATP-binding region signature.	1	28	55	-
306981	IPR008271	Serine/threonine-protein kinase, active site	ProSitePatterns	PS00108	Serine/Threonine protein kinases active-site signature.	1	146	158	-
306981	IPR000719	Protein kinase domain	ProSiteProfiles	PS50011	Protein kinase domain profile.	1	22	286	38.252
306981	IPR002290	Serine/threonine/dual specificity protein kinase, catalytic domain	SMART	SM00220	Serine/Threonine protein kinases, catalytic domain	1	22	286	2.1E-54
306981	IPR011009	Protein kinase-like domain	SUPERFAMILY	SSF56112	\N	1	23	288	2.56E-57
307926	IPR000608	Ubiquitin-conjugating enzyme E2	HMMPfam	PF00179	Ubiquitin-conjugating enzyme	1	680	803	1.9E-19
307926	IPR000608	Ubiquitin-conjugating enzyme E2	ProSiteProfiles	PS50127	Ubiquitin-conjugating enzymes family profile.	1	679	803	17.548
307926	\N	\N	SMART	SM00212	Ubiquitin-conjugating enzyme E2, catalytic domain homologues	1	679	843	6.9E-12
307926	IPR016135	Ubiquitin-conjugating enzyme/RWD-like	SUPERFAMILY	SSF54495	\N	1	663	836	2.9E-31
308479	IPR022127	Protein of unknown function DUF3661, vaculolar transmembrane	HMMPfam	PF12400	Vaculolar membrane protein	1	48	127	4.3E-17
308508	IPR029191	Up-regulated during septation protein 1	HMMPfam	PF15456	Up-regulated During Septation	1	27	141	1.3E-31
308593	IPR022127	Protein of unknown function DUF3661, vaculolar transmembrane	HMMPfam	PF12400	Vaculolar membrane protein	1	50	127	2.0E-16
308594	IPR029191	Up-regulated during septation protein 1	HMMPfam	PF15456	Up-regulated During Septation	1	27	141	7.2E-32
308594	IPR011072	HR1 rho-binding repeat	SUPERFAMILY	SSF46585	\N	1	57	119	7.32E-5
308779	IPR011701	Major facilitator superfamily	HMMPfam	PF07690	Major Facilitator Superfamily	1	64	325	2.5E-23
308779	IPR020846	Major facilitator superfamily domain	ProSiteProfiles	PS50850	Major facilitator superfamily (MFS) profile.	1	55	438	13.143
308779	IPR020846	Major facilitator superfamily domain	SUPERFAMILY	SSF103473	\N	1	49	435	1.28E-56
309126	IPR001810	F-box domain	HMMPfam	PF12937	F-box-like	1	9	53	2.3E-6
309126	\N	\N	SUPERFAMILY	SSF52047	\N	1	86	246	3.81E-6
309126	IPR001810	F-box domain	SUPERFAMILY	SSF81383	\N	1	8	56	4.84E-6
309557	IPR001810	F-box domain	HMMPfam	PF12937	F-box-like	1	85	133	1.1E-8
309557	\N	\N	SUPERFAMILY	SSF52047	\N	1	149	297	2.67E-8
309557	IPR001810	F-box domain	SUPERFAMILY	SSF81383	\N	1	81	136	2.22E-5
310173	IPR000999	Ribonuclease III domain	SUPERFAMILY	SSF69065	\N	1	17	129	6.02E-6
310626	\N	\N	HMMPfam	PF12783	Guanine nucleotide exchange factor in Golgi transport N-terminal	1	59	229	2.9E-35
310626	IPR016024	Armadillo-type fold	SUPERFAMILY	SSF48371	\N	3	696,859,1025,	828,996,1113,	8.38E-13,8.38E-13,8.38E-13
310692	IPR001356	Homeobox domain	HMMPfam	PF00046	Homeobox domain	1	131	187	1.3E-14
310692	IPR001356	Homeobox domain	ProSiteProfiles	PS50071	'Homeobox' domain profile.	1	128	188	16.957
310692	IPR001356	Homeobox domain	SMART	SM00389	Homeodomain	1	130	192	4.2E-17
310692	IPR009057	Homeodomain-like	SUPERFAMILY	SSF46689	\N	1	123	193	1.8E-17
311621	\N	\N	SUPERFAMILY	SSF53067	\N	1	22	233	8.42E-12
312060	IPR001810	F-box domain	HMMPfam	PF12937	F-box-like	1	16	77	3.5E-9
312060	\N	\N	SUPERFAMILY	SSF52047	\N	1	141	287	2.94E-6
312118	IPR001810	F-box domain	HMMPfam	PF12937	F-box-like	1	12	71	2.3E-6
312118	\N	\N	SUPERFAMILY	SSF52047	\N	1	114	279	1.33E-8
312174	IPR001810	F-box domain	HMMPfam	PF12937	F-box-like	1	111	163	3.3E-11
312174	\N	\N	SUPERFAMILY	SSF52047	\N	2	262,454,	383,547,	2.43E-7,2.43E-7
312262	IPR001810	F-box domain	HMMPfam	PF12937	F-box-like	1	56	113	1.2E-8
312262	\N	\N	SUPERFAMILY	SSF52058	\N	1	104	307	3.4E-5
312262	IPR001810	F-box domain	SUPERFAMILY	SSF81383	\N	1	42	117	3.6E-5
312294	IPR001810	F-box domain	HMMPfam	PF12937	F-box-like	1	35	90	9.5E-9
312294	\N	\N	SUPERFAMILY	SSF52047	\N	2	125,347,	280,417,	5.73E-10,5.73E-10
312294	IPR001810	F-box domain	SUPERFAMILY	SSF81383	\N	1	25	92	8.67E-5
312316	IPR001810	F-box domain	HMMPfam	PF12937	F-box-like	1	52	107	4.6E-8
312316	\N	\N	SUPERFAMILY	SSF52047	\N	2	145,397,	258,457,	1.8E-6,1.8E-6
312316	IPR001810	F-box domain	SUPERFAMILY	SSF81383	\N	1	48	111	8.37E-5
312361	IPR002198	Short-chain dehydrogenase/reductase SDR	HMMPfam	PF00106	short chain dehydrogenase	1	14	186	7.2E-14
312361	\N	\N	SUPERFAMILY	SSF51735	\N	1	8	249	1.45E-33
312597	IPR004123	mRNA splicing factor, thioredoxin-like U5 snRNP	HMMPfam	PF02966	Mitosis protein DIM1	1	4	136	4.8E-68
312597	IPR004123	mRNA splicing factor, thioredoxin-like U5 snRNP	PIRSF	PIRSF017199	\N	1	1	142	142.0
312597	IPR012336	Thioredoxin-like fold	SUPERFAMILY	SSF52833	\N	1	5	137	1.8E-35
312606	IPR002130	Cyclophilin-type peptidyl-prolyl cis-trans isomerase domain	HMMPfam	PF00160	Cyclophilin type peptidyl-prolyl cis-trans isomerase/CLD	1	14	175	1.6E-48
312606	IPR024936	Cyclophilin-type peptidyl-prolyl cis-trans isomerase	PIRSF	PIRSF001467	\N	1	3	177	173.0
312606	IPR002130	Cyclophilin-type peptidyl-prolyl cis-trans isomerase domain	PRINTS	PR00153	Cyclophilin peptidyl-prolyl cis-trans isomerase signature	5	31,65,108,123,136,	46,77,123,135,151,	3.516107E-37,3.516107E-37,3.516107E-37,3.516107E-37,3.516107E-37
312606	IPR020892	Cyclophilin-type peptidyl-prolyl cis-trans isomerase, conserved site	ProSitePatterns	PS00170	Cyclophilin-type peptidyl-prolyl cis-trans isomerase signature.	1	60	77	-
312606	IPR002130	Cyclophilin-type peptidyl-prolyl cis-trans isomerase domain	ProSiteProfiles	PS50072	Cyclophilin-type peptidyl-prolyl cis-trans isomerase domain profile.	1	14	176	43.46
312606	IPR029000	Cyclophilin-like domain	SUPERFAMILY	SSF50891	\N	1	6	177	6.28E-74
312896	IPR002575	Aminoglycoside phosphotransferase	HMMPfam	PF01636	Phosphotransferase enzyme family	1	25	225	2.3E-14
312896	IPR011009	Protein kinase-like domain	SUPERFAMILY	SSF56112	\N	1	35	233	9.28E-20
313962	\N	\N	SUPERFAMILY	SSF52047	\N	1	63	201	4.45E-6
314356	IPR001810	F-box domain	HMMPfam	PF00646	F-box domain	1	3	41	7.7E-10
314356	IPR001810	F-box domain	ProSiteProfiles	PS50181	F-box domain profile.	1	1	47	11.22
314356	IPR001810	F-box domain	SMART	SM00256	A Receptor for Ubiquitination Targets	1	7	47	1.3E-7
314356	IPR001810	F-box domain	SUPERFAMILY	SSF81383	\N	1	2	44	9.81E-11
314476	IPR002293	Amino acid/polyamine transporter I	HMMPfam	PF13520	Amino acid permease	1	1	415	4.8E-71
314476	IPR002293	Amino acid/polyamine transporter I	PIRSF	PIRSF006060	\N	1	1	446	480.0
314666	IPR005630	Terpene synthase, metal-binding domain	HMMPfam	PF03936	Terpene synthase family, metal binding domain	1	115	238	9.6E-6
314666	IPR008949	Isoprenoid synthase domain	SUPERFAMILY	SSF48576	\N	1	15	280	7.19E-34
314799	IPR001763	Rhodanese-like domain	HMMPfam	PF00581	Rhodanese-like domain	1	241	329	3.3E-6
314799	IPR001763	Rhodanese-like domain	ProSiteProfiles	PS50206	Rhodanese domain profile.	1	238	336	12.205
314799	IPR001763	Rhodanese-like domain	SMART	SM00450	Rhodanese Homology Domain	1	224	333	5.7E-10
314799	IPR001763	Rhodanese-like domain	SUPERFAMILY	SSF52821	\N	1	214	334	1.7E-17
315452	IPR018620	Ubiquitin 3 binding protein But2, C-terminal	HMMPfam	PF09792	Ubiquitin 3 binding protein But2 C-terminal domain	1	164	273	7.9E-9
317343	\N	\N	SUPERFAMILY	SSF52047	\N	1	115	285	2.94E-6
317470	IPR000182	GNAT domain	HMMPfam	PF00583	Acetyltransferase (GNAT) family	1	131	196	2.8E-5
317470	IPR000182	GNAT domain	ProSiteProfiles	PS51186	Gcn5-related N-acetyltransferase (GNAT) domain profile.	1	89	199	9.532
317470	IPR016181	Acyl-CoA N-acyltransferase	SUPERFAMILY	SSF55729	\N	2	66,136,	90,199,	2.84E-10,2.84E-10
317592	IPR021765	Protein of unknown function DUF3328	HMMPfam	PF11807	Domain of unknown function (DUF3328)	1	50	167	1.5E-13
317613	IPR001806	Small GTPase superfamily	HMMPfam	PF00071	Ras family	1	7	178	6.2E-55
317613	IPR001806	Small GTPase superfamily	PRINTS	PR00449	Transforming protein P21 ras signature	5	6,29,46,108,156,	27,45,68,121,178,	1.2E-33,1.2E-33,1.2E-33,1.2E-33,1.2E-33
317613	IPR003578	Small GTPase superfamily, Rho type	ProSiteProfiles	PS51420	small GTPase Rho family profile.	1	1	178	26.816
317613	IPR020849	Small GTPase superfamily, Ras type	SMART	SM00173	Ras subfamily of RAS small GTPases	1	3	181	4.3E-17
317613	IPR003578	Small GTPase superfamily, Rho type	SMART	SM00174	Rho (Ras homology) subfamily of Ras-like small GTPases	1	8	181	2.7E-124
317613	IPR003579	Small GTPase superfamily, Rab type	SMART	SM00175	Rab subfamily of small GTPases	1	7	181	1.7E-23
317613	IPR027417	P-loop containing nucleoside triphosphate hydrolase	SUPERFAMILY	SSF52540	\N	1	6	178	2.98E-57
317613	IPR005225	Small GTP-binding protein domain	TIGRFAM	TIGR00231	small_GTP: small GTP-binding protein domain	1	5	158	9.7E-36
317724	IPR000772	Ricin B lectin domain	HMMPfam	PF14200	Ricin-type beta-trefoil lectin domain-like	1	49	139	4.3E-15
317724	IPR000772	Ricin B lectin domain	ProSiteProfiles	PS50231	Lectin domain of ricin B chain profile.	1	1	139	10.953
317724	IPR000772	Ricin B lectin domain	SMART	SM00458	Ricin-type beta-trefoil	1	7	139	8.4E-8
317724	IPR000772	Ricin B lectin domain	SUPERFAMILY	SSF50370	\N	1	5	139	8.51E-22
318195	IPR018108	Mitochondrial substrate/solute carrier	HMMPfam	PF00153	Mitochondrial carrier protein	2	79,170,	159,242,	9.1E-9,9.6E-6
318195	IPR018108	Mitochondrial substrate/solute carrier	ProSiteProfiles	PS50920	Solute carrier (Solcar) repeat profile.	1	79	160	11.25
318195	IPR023395	Mitochondrial carrier domain	SUPERFAMILY	SSF103506	\N	1	4	245	1.01E-28
318422	IPR000182	GNAT domain	HMMPfam	PF00583	Acetyltransferase (GNAT) family	1	132	197	5.5E-5
318422	IPR000182	GNAT domain	ProSiteProfiles	PS51186	Gcn5-related N-acetyltransferase (GNAT) domain profile.	1	75	223	9.47
318422	IPR016181	Acyl-CoA N-acyltransferase	SUPERFAMILY	SSF55729	\N	2	59,135,	96,204,	4.05E-13,4.05E-13
318451	IPR001915	Peptidase M48	HMMPfam	PF01435	Peptidase family M48	1	208	449	1.8E-46
318877	IPR003462	Ornithine cyclodeaminase/mu-crystallin	HMMPfam	PF02423	Ornithine cyclodeaminase/mu-crystallin family	1	14	348	1.6E-31
318877	IPR003462	Ornithine cyclodeaminase/mu-crystallin	PIRSF	PIRSF001439	\N	1	2	358	336.0
318877	\N	\N	SUPERFAMILY	SSF51735	\N	1	1	357	9.01E-56
319092	IPR013105	Tetratricopeptide TPR2	HMMPfam	PF07719	Tetratricopeptide repeat	1	1045	1077	1.7E-4
319092	IPR019734	Tetratricopeptide repeat	ProSiteProfiles	PS50005	TPR repeat profile.	4	626,1010,1044,1129,	659,1043,1077,1162,	5.93,5.517,11.682,7.7
319092	IPR013026	Tetratricopeptide repeat-containing domain	ProSiteProfiles	PS50293	TPR repeat region circular profile.	3	589,1010,1129,	659,1077,1162,	9.496,14.246,7.071
319092	IPR019734	Tetratricopeptide repeat	SMART	SM00028	Tetratricopeptide repeats	5	589,626,1010,1044,1129,	625,659,1043,1077,1162,	240.0,95.0,300.0,5.5E-4,0.28
319092	\N	\N	SUPERFAMILY	SSF48452	\N	2	570,1008,	657,1090,	7.59E-15,7.59E-15
319228	IPR011701	Major facilitator superfamily	HMMPfam	PF07690	Major Facilitator Superfamily	1	85	430	3.3E-35
319228	IPR020846	Major facilitator superfamily domain	ProSiteProfiles	PS50850	Major facilitator superfamily (MFS) profile.	1	54	474	15.376
319228	IPR020846	Major facilitator superfamily domain	SUPERFAMILY	SSF103473	\N	1	38	473	5.75E-67
319501	IPR021100	N-glycosylation protein EOS1	HMMPfam	PF12326	N-glycosylation protein	1	204	340	3.2E-19
321613	IPR001810	F-box domain	SUPERFAMILY	SSF81383	\N	1	31	79	5.23E-5
322434	IPR000031	Phosphoribosylaminoimidazole carboxylase PurE domain	SUPERFAMILY	SSF52255	\N	1	32	71	7.19E-6
322668	IPR001810	F-box domain	HMMPfam	PF12937	F-box-like	1	53	118	2.1E-6
322668	\N	\N	SUPERFAMILY	SSF52047	\N	1	148	341	9.16E-5
323001	IPR001810	F-box domain	SUPERFAMILY	SSF81383	\N	1	46	112	8.18E-6
323395	IPR000073	Alpha/beta hydrolase fold-1	HMMPfam	PF12697	Alpha/beta hydrolase family	1	26	356	3.8E-7
323395	IPR029058	Alpha/Beta hydrolase fold	SUPERFAMILY	SSF53474	\N	4	18,93,233,312,	65,191,252,357,	9.9E-10,9.9E-10,9.9E-10,9.9E-10
324375	IPR000873	AMP-dependent synthetase/ligase	HMMPfam	PF00501	AMP-binding enzyme	1	33	353	2.9E-26
324375	IPR013120	Male sterility, NAD-binding	HMMPfam	PF07993	Male sterility protein	1	707	931	4.2E-23
324375	IPR020845	AMP-binding, conserved site	ProSitePatterns	PS00455	Putative AMP-binding domain signature.	1	205	216	-
324375	IPR009081	Acyl carrier protein-like	ProSiteProfiles	PS50075	Acyl carrier protein phosphopantetheine domain profile.	1	582	659	10.877
324375	IPR020806	Polyketide synthase, phosphopantetheine-binding domain	SMART	SM00823	Phosphopantetheine attachment site	1	587	662	0.0081
324375	IPR009081	Acyl carrier protein-like	SUPERFAMILY	SSF47336	\N	1	581	670	3.17E-5
324375	\N	\N	SUPERFAMILY	SSF51735	\N	1	704	981	2.81E-25
324375	\N	\N	SUPERFAMILY	SSF56801	\N	1	26	564	5.23E-47
324542	IPR000873	AMP-dependent synthetase/ligase	HMMPfam	PF00501	AMP-binding enzyme	1	34	448	7.1E-36
324542	IPR009081	Acyl carrier protein-like	HMMPfam	PF00550	Phosphopantetheine attachment site	1	590	658	3.0E-4
324542	IPR013120	Male sterility, NAD-binding	HMMPfam	PF07993	Male sterility protein	1	706	930	1.5E-27
324542	IPR020845	AMP-binding, conserved site	ProSitePatterns	PS00455	Putative AMP-binding domain signature.	1	206	217	-
324542	IPR009081	Acyl carrier protein-like	ProSiteProfiles	PS50075	Acyl carrier protein phosphopantetheine domain profile.	1	582	659	11.356
324542	IPR020806	Polyketide synthase, phosphopantetheine-binding domain	SMART	SM00823	Phosphopantetheine attachment site	1	587	662	0.0094
324542	IPR009081	Acyl carrier protein-like	SUPERFAMILY	SSF47336	\N	1	582	669	4.03E-6
324542	\N	\N	SUPERFAMILY	SSF51735	\N	2	703,1020,	979,1066,	7.24E-26,7.24E-26
324542	\N	\N	SUPERFAMILY	SSF56801	\N	1	25	566	8.9E-55
324557	IPR013094	Alpha/beta hydrolase fold-3	HMMPfam	PF07859	alpha/beta hydrolase fold	1	70	290	2.4E-12
324557	IPR029058	Alpha/Beta hydrolase fold	SUPERFAMILY	SSF53474	\N	1	12	314	3.27E-33
325216	IPR001810	F-box domain	ProSiteProfiles	PS50181	F-box domain profile.	1	84	131	11.273
325216	IPR001810	F-box domain	SUPERFAMILY	SSF81383	\N	1	75	134	4.19E-8
325287	\N	\N	SUPERFAMILY	SSF52047	\N	2	92,214,	176,272,	9.22E-7,9.22E-7
325354	IPR005103	Glycoside hydrolase, family 61	HMMPfam	PF03443	Glycosyl hydrolase family 61	1	18	229	4.3E-54
326013	IPR023210	NADP-dependent oxidoreductase domain	HMMPfam	PF00248	Aldo/keto reductase family	1	12	309	1.3E-49
326013	IPR023210	NADP-dependent oxidoreductase domain	SUPERFAMILY	SSF51430	\N	1	12	309	3.8E-67
326025	IPR023210	NADP-dependent oxidoreductase domain	HMMPfam	PF00248	Aldo/keto reductase family	1	64	384	6.1E-54
326025	IPR018170	Aldo/keto reductase, conserved site	ProSitePatterns	PS00062	Aldo/keto reductase family signature 2.	1	197	214	-
326025	IPR023210	NADP-dependent oxidoreductase domain	SUPERFAMILY	SSF51430	\N	1	64	394	6.68E-73
326136	IPR023210	NADP-dependent oxidoreductase domain	HMMPfam	PF00248	Aldo/keto reductase family	1	12	329	5.0E-53
326136	IPR020471	Aldo/keto reductase subgroup	PRINTS	PR00069	Aldo-keto reductase signature	2	112,257,	130,281,	3.6E-5,3.6E-5
326136	IPR023210	NADP-dependent oxidoreductase domain	SUPERFAMILY	SSF51430	\N	1	12	340	1.83E-71
326297	IPR023210	NADP-dependent oxidoreductase domain	HMMPfam	PF00248	Aldo/keto reductase family	1	12	311	3.7E-51
326297	IPR020471	Aldo/keto reductase subgroup	PRINTS	PR00069	Aldo-keto reductase signature	2	112,257,	130,281,	4.1E-5,4.1E-5
326297	IPR023210	NADP-dependent oxidoreductase domain	SUPERFAMILY	SSF51430	\N	1	12	309	3.01E-68
326696	IPR010730	Heterokaryon incompatibility	HMMPfam	PF06985	Heterokaryon incompatibility protein (HET)	1	32	131	3.3E-18
327543	IPR010730	Heterokaryon incompatibility	HMMPfam	PF06985	Heterokaryon incompatibility protein (HET)	1	157	252	1.5E-18
328191	IPR010730	Heterokaryon incompatibility	HMMPfam	PF06985	Heterokaryon incompatibility protein (HET)	1	30	125	1.3E-17
329085	IPR001810	F-box domain	HMMPfam	PF12937	F-box-like	1	48	90	2.0E-8
329085	IPR001810	F-box domain	ProSiteProfiles	PS50181	F-box domain profile.	1	43	89	13.445
329085	IPR001810	F-box domain	SMART	SM00256	A Receptor for Ubiquitination Targets	1	49	89	0.0026
329085	IPR001810	F-box domain	SUPERFAMILY	SSF81383	\N	1	43	131	1.57E-14
329265	IPR013149	Alcohol dehydrogenase, C-terminal	HMMPfam	PF00107	Zinc-binding dehydrogenase	1	178	267	5.2E-19
329265	IPR013154	Alcohol dehydrogenase GroES-like	HMMPfam	PF08240	Alcohol dehydrogenase GroES-like domain	1	28	91	2.7E-9
329265	IPR020843	Polyketide synthase, enoylreductase domain	SMART	SM00829	Enoylreductase	1	13	355	3.7E-8
329265	IPR011032	GroES (chaperonin 10)-like	SUPERFAMILY	SSF50129	\N	1	1	141	1.83E-33
329265	\N	\N	SUPERFAMILY	SSF51735	\N	1	121	320	5.36E-22
329470	IPR013069	BTB/POZ	HMMPfam	PF00651	BTB/POZ domain	1	36	156	7.0E-8
329470	IPR000210	BTB/POZ-like	ProSiteProfiles	PS50097	BTB domain profile.	1	35	105	9.041
329470	IPR000210	BTB/POZ-like	SMART	SM00225	Broad-Complex, Tramtrack and Bric a brac	1	35	158	1.9E-4
329470	IPR011333	BTB/POZ fold	SUPERFAMILY	SSF54695	\N	2	37,92,	65,155,	1.02E-6,1.02E-6
329608	IPR001128	Cytochrome P450	HMMPfam	PF00067	Cytochrome P450	1	30	460	1.5E-67
329608	IPR001128	Cytochrome P450	PRINTS	PR00385	P450 superfamily signature	4	296,349,427,436,	313,360,436,447,	2.6E-6,2.6E-6,2.6E-6,2.6E-6
329608	IPR002401	Cytochrome P450, E-class, group I	PRINTS	PR00463	E-class P450 group I signature	8	58,82,171,305,348,389,426,436,	77,103,189,331,366,413,436,459,	4.5E-31,4.5E-31,4.5E-31,4.5E-31,4.5E-31,4.5E-31,4.5E-31,4.5E-31
329608	IPR017972	Cytochrome P450, conserved site	ProSitePatterns	PS00086	Cytochrome P450 cysteine heme-iron ligand signature.	1	429	438	-
329608	IPR001128	Cytochrome P450	SUPERFAMILY	SSF48264	\N	1	30	494	2.88E-102
329664	IPR001128	Cytochrome P450	HMMPfam	PF00067	Cytochrome P450	1	44	504	2.9E-79
329664	IPR001128	Cytochrome P450	PRINTS	PR00385	P450 superfamily signature	4	313,366,442,451,	330,377,451,462,	3.3E-5,3.3E-5,3.3E-5,3.3E-5
329664	IPR002401	Cytochrome P450, E-class, group I	PRINTS	PR00463	E-class P450 group I signature	8	72,96,302,322,365,406,441,451,	91,117,319,348,383,430,451,474,	1.2E-36,1.2E-36,1.2E-36,1.2E-36,1.2E-36,1.2E-36,1.2E-36,1.2E-36
329664	IPR017972	Cytochrome P450, conserved site	ProSitePatterns	PS00086	Cytochrome P450 cysteine heme-iron ligand signature.	1	444	453	-
329664	IPR001128	Cytochrome P450	SUPERFAMILY	SSF48264	\N	1	44	509	4.06E-109
330261	IPR013069	BTB/POZ	HMMPfam	PF00651	BTB/POZ domain	1	22	130	1.0E-6
330261	IPR000210	BTB/POZ-like	ProSiteProfiles	PS50097	BTB domain profile.	1	20	85	9.93
330261	IPR000210	BTB/POZ-like	SMART	SM00225	Broad-Complex, Tramtrack and Bric a brac	1	20	133	7.6E-6
330261	IPR011333	BTB/POZ fold	SUPERFAMILY	SSF54695	\N	1	21	130	3.45E-8
330698	IPR001128	Cytochrome P450	HMMPfam	PF00067	Cytochrome P450	1	27	463	1.3E-67
330698	IPR001128	Cytochrome P450	PRINTS	PR00385	P450 superfamily signature	4	295,348,426,435,	312,359,435,446,	4.2E-5,4.2E-5,4.2E-5,4.2E-5
330698	IPR002401	Cytochrome P450, E-class, group I	PRINTS	PR00463	E-class P450 group I signature	9	55,79,168,284,304,347,388,425,435,	74,100,186,301,330,365,412,435,458,	1.0E-36,1.0E-36,1.0E-36,1.0E-36,1.0E-36,1.0E-36,1.0E-36,1.0E-36,1.0E-36
330698	IPR017972	Cytochrome P450, conserved site	ProSitePatterns	PS00086	Cytochrome P450 cysteine heme-iron ligand signature.	1	428	437	-
330698	IPR001128	Cytochrome P450	SUPERFAMILY	SSF48264	\N	1	27	493	6.94E-103
330707	IPR000210	BTB/POZ-like	SMART	SM00225	Broad-Complex, Tramtrack and Bric a brac	1	34	137	0.0099
330707	IPR011333	BTB/POZ fold	SUPERFAMILY	SSF54695	\N	1	36	134	1.57E-5
331130	IPR001128	Cytochrome P450	HMMPfam	PF00067	Cytochrome P450	1	29	464	4.1E-71
331130	IPR001128	Cytochrome P450	PRINTS	PR00385	P450 superfamily signature	4	296,349,427,436,	313,360,436,447,	4.3E-5,4.3E-5,4.3E-5,4.3E-5
331130	IPR002401	Cytochrome P450, E-class, group I	PRINTS	PR00463	E-class P450 group I signature	9	57,81,170,285,305,348,389,426,436,	76,102,188,302,331,366,413,436,459,	2.1E-36,2.1E-36,2.1E-36,2.1E-36,2.1E-36,2.1E-36,2.1E-36,2.1E-36,2.1E-36
331130	IPR017972	Cytochrome P450, conserved site	ProSitePatterns	PS00086	Cytochrome P450 cysteine heme-iron ligand signature.	1	429	438	-
331130	IPR001128	Cytochrome P450	SUPERFAMILY	SSF48264	\N	1	29	494	5.89E-108
331197	IPR011333	BTB/POZ fold	SUPERFAMILY	SSF54695	\N	1	27	126	3.4E-8
331218	IPR011333	BTB/POZ fold	SUPERFAMILY	SSF54695	\N	1	19	87	3.4E-5
332014	IPR001810	F-box domain	HMMPfam	PF12937	F-box-like	1	32	74	1.5E-6
332014	IPR001810	F-box domain	SUPERFAMILY	SSF81383	\N	1	21	85	4.25E-5
332750	IPR001128	Cytochrome P450	HMMPfam	PF00067	Cytochrome P450	1	41	502	1.9E-63
332750	IPR002401	Cytochrome P450, E-class, group I	PRINTS	PR00463	E-class P450 group I signature	8	69,93,299,319,362,403,440,450,	88,114,316,345,380,427,450,473,	8.4E-34,8.4E-34,8.4E-34,8.4E-34,8.4E-34,8.4E-34,8.4E-34,8.4E-34
332750	IPR017972	Cytochrome P450, conserved site	ProSitePatterns	PS00086	Cytochrome P450 cysteine heme-iron ligand signature.	1	443	452	-
332750	IPR001128	Cytochrome P450	SUPERFAMILY	SSF48264	\N	1	41	508	1.57E-100
334177	IPR008266	Tyrosine-protein kinase, active site	ProSitePatterns	PS00109	Tyrosine protein kinases specific active-site signature.	1	504	516	-
334177	IPR011009	Protein kinase-like domain	SUPERFAMILY	SSF56112	\N	1	455	616	6.97E-9
340878	IPR000818	TEA/ATTS	HMMPfam	PF01285	TEA/ATTS domain family	1	20	119	2.1E-11
340878	IPR000818	TEA/ATTS	PRINTS	PR00065	TEA domain signature	3	30,61,76,	44,75,90,	2.5E-5,2.5E-5,2.5E-5
340878	IPR000818	TEA/ATTS	ProSiteProfiles	PS51088	TEA domain profile.	1	25	90	10.789
340878	IPR000818	TEA/ATTS	SMART	SM00426	TEA domain	1	21	90	1.2E-6
341984	IPR007274	Ctr copper transporter	HMMPfam	PF04145	Ctr copper transporter family	1	1	147	5.2E-40
343132	IPR001810	F-box domain	HMMPfam	PF12937	F-box-like	1	43	84	6.8E-6
343132	IPR001810	F-box domain	ProSiteProfiles	PS50181	F-box domain profile.	1	36	85	9.497
343132	IPR001810	F-box domain	SUPERFAMILY	SSF81383	\N	1	43	99	5.1E-7
344498	IPR013255	Chromosome segregation protein Spc25	HMMPfam	PF08234	Chromosome segregation protein Spc25	1	169	242	4.0E-20
344620	IPR001810	F-box domain	HMMPfam	PF00646	F-box domain	1	22	53	8.3E-5
344620	IPR001810	F-box domain	SMART	SM00256	A Receptor for Ubiquitination Targets	1	24	64	0.0086
344620	IPR001810	F-box domain	SUPERFAMILY	SSF81383	\N	1	19	83	2.35E-8
344960	IPR001810	F-box domain	HMMPfam	PF12937	F-box-like	1	48	87	7.1E-6
344960	IPR001810	F-box domain	ProSiteProfiles	PS50181	F-box domain profile.	1	40	89	10.292
344960	IPR001810	F-box domain	SMART	SM00256	A Receptor for Ubiquitination Targets	1	46	86	0.0034
344960	IPR001810	F-box domain	SUPERFAMILY	SSF81383	\N	1	43	106	6.54E-10
345030	IPR001810	F-box domain	HMMPfam	PF00646	F-box domain	1	41	71	3.7E-4
345030	IPR001810	F-box domain	SMART	SM00256	A Receptor for Ubiquitination Targets	1	42	82	0.008
345030	IPR001810	F-box domain	SUPERFAMILY	SSF81383	\N	1	38	87	1.2E-6
345256	IPR001245	Serine-threonine/tyrosine-protein kinase catalytic domain	HMMPfam	PF07714	Protein tyrosine kinase	1	322	562	7.6E-38
345256	IPR001245	Serine-threonine/tyrosine-protein kinase catalytic domain	PRINTS	PR00109	Tyrosine kinase catalytic domain signature	3	428,489,536,	446,511,558,	3.0E-9,3.0E-9,3.0E-9
345256	IPR008271	Serine/threonine-protein kinase, active site	ProSitePatterns	PS00108	Serine/Threonine protein kinases active-site signature.	1	434	446	-
345256	IPR000719	Protein kinase domain	ProSiteProfiles	PS50011	Protein kinase domain profile.	1	319	571	23.934
345256	IPR002290	Serine/threonine/dual specificity protein kinase, catalytic domain	SMART	SM00220	Serine/Threonine protein kinases, catalytic domain	1	319	571	2.4E-17
345256	IPR011009	Protein kinase-like domain	SUPERFAMILY	SSF56112	\N	1	308	564	2.83E-49
345760	IPR013507	DNA mismatch repair protein, C-terminal	HMMPfam	PF01119	DNA mismatch repair protein, C-terminal domain	1	274	373	3.2E-16
345760	IPR014790	MutL, C-terminal, dimerisation	HMMPfam	PF08676	MutL C terminal dimerisation domain	1	913	1043	1.9E-22
345760	\N	\N	HMMPfam	PF13589	Histidine kinase-, DNA gyrase B-, and HSP90-like ATPase	1	36	142	9.5E-14
345760	IPR014762	DNA mismatch repair, conserved site	ProSitePatterns	PS00058	DNA mismatch repair proteins mutL / hexB / PMS1 signature.	1	106	112	-
345760	IPR014790	MutL, C-terminal, dimerisation	SMART	SM00853	MutL C terminal dimerisation domain	1	874	1043	5.1E-35
345760	\N	\N	SUPERFAMILY	SSF118116	\N	1	913	1075	6.67E-22
345760	IPR020568	Ribosomal protein S5 domain 2-type fold	SUPERFAMILY	SSF54211	\N	2	218,279,	251,373,	6.45E-24,6.45E-24
345760	IPR003594	Histidine kinase-like ATPase, C-terminal domain	SUPERFAMILY	SSF55874	\N	1	30	230	5.89E-41
345760	IPR002099	DNA mismatch repair protein family	TIGRFAM	TIGR00585	mutl: DNA mismatch repair protein MutL	1	15	353	7.5E-82
346184	IPR009784	Protein of unknown function DUF1349	HMMPfam	PF07081	Protein of unknown function (DUF1349)	1	3	122	9.6E-18
346654	IPR000719	Protein kinase domain	HMMPfam	PF00069	Protein kinase domain	1	92	352	1.7E-68
346654	IPR017441	Protein kinase, ATP binding site	ProSitePatterns	PS00107	Protein kinases ATP-binding region signature.	1	96	119	-
346654	IPR008271	Serine/threonine-protein kinase, active site	ProSitePatterns	PS00108	Serine/Threonine protein kinases active-site signature.	1	209	221	-
346654	IPR000719	Protein kinase domain	ProSiteProfiles	PS50011	Protein kinase domain profile.	1	90	352	50.322
346654	IPR001772	Kinase associated domain 1 (KA1)	ProSiteProfiles	PS50032	Kinase associated domain 1 (KA1) profile.	1	1071	1121	11.356
346654	IPR002290	Serine/threonine/dual specificity protein kinase, catalytic domain	SMART	SM00220	Serine/Threonine protein kinases, catalytic domain	1	90	352	1.9E-96
346654	IPR028375	KA1 domain/Ssp2 C-terminal domain	SUPERFAMILY	SSF103243	\N	2	915,1069,	957,1117,	5.89E-5,5.89E-5
346654	IPR011009	Protein kinase-like domain	SUPERFAMILY	SSF56112	\N	1	88	353	2.56E-86
347225	IPR010291	Ion channel regulatory protein, UNC-93	HMMPfam	PF05978	Ion channel regulatory protein UNC-93	1	70	143	7.2E-7
347225	IPR020846	Major facilitator superfamily domain	SUPERFAMILY	SSF103473	\N	1	20	437	3.92E-15
347704	IPR010291	Ion channel regulatory protein, UNC-93	HMMPfam	PF05978	Ion channel regulatory protein UNC-93	1	70	144	2.4E-6
347704	IPR020846	Major facilitator superfamily domain	SUPERFAMILY	SSF103473	\N	1	18	437	2.88E-15
347805	IPR008928	Six-hairpin glycosidase-like	SUPERFAMILY	SSF48208	\N	1	15	140	4.31E-11
348452	IPR007318	Phospholipid methyltransferase	HMMPfam	PF04191	Phospholipid methyltransferase	1	94	193	8.7E-31
348452	IPR024960	Phosphatidyl-N-methylethanolamine/N-methyltransferase	PIRSF	PIRSF005444	\N	1	1	204	205.0
348452	IPR024960	Phosphatidyl-N-methylethanolamine/N-methyltransferase	ProSiteProfiles	PS51599	Phospholipid methyltransferases (EC 2.1.1.17 and EC=2.1.1.71) family profile.	1	1	205	54.092
348706	IPR013069	BTB/POZ	HMMPfam	PF00651	BTB/POZ domain	1	192	296	2.0E-6
348706	IPR000210	BTB/POZ-like	SMART	SM00225	Broad-Complex, Tramtrack and Bric a brac	1	189	299	2.5E-8
348706	IPR011333	BTB/POZ fold	SUPERFAMILY	SSF54695	\N	1	192	297	1.33E-6
348994	IPR001810	F-box domain	HMMPfam	PF12937	F-box-like	1	70	113	1.2E-5
348994	IPR001810	F-box domain	ProSiteProfiles	PS50181	F-box domain profile.	1	66	111	9.1
348994	IPR001810	F-box domain	SUPERFAMILY	SSF81383	\N	1	64	100	5.36E-5
350027	IPR007286	EAP30	HMMPfam	PF04157	EAP30/Vps36 family	1	333	578	2.0E-34
350027	IPR021648	Vacuolar protein sorting protein 36, GLUE domain	HMMPfam	PF11605	Vacuolar protein sorting protein 36 Vps36	1	18	98	4.3E-21
350027	IPR021648	Vacuolar protein sorting protein 36, GLUE domain	ProSiteProfiles	PS51495	GLUE domain profile.	1	10	314	26.677
350027	IPR001876	Zinc finger, RanBP2-type	SMART	SM00547	Zinc finger domain	2	128,215,	157,239,	1.2,0.51
350027	\N	\N	SUPERFAMILY	SSF46785	\N	2	432,484,	515,585,	8.98E-6,4.9E-5
350027	\N	\N	SUPERFAMILY	SSF50729	\N	3	16,130,276,	103,136,307,	6.97E-28,6.97E-28,6.97E-28
350182	IPR002293	Amino acid/polyamine transporter I	HMMPfam	PF13520	Amino acid permease	1	88	504	4.8E-59
350182	IPR002293	Amino acid/polyamine transporter I	PIRSF	PIRSF006060	\N	1	75	544	484.0
351101	IPR001005	SANT/Myb domain	HMMPfam	PF00249	Myb-like DNA-binding domain	1	120	169	3.8E-8
351101	\N	\N	HMMPfam	PF13921	Myb-like DNA-binding domain	1	211	262	3.4E-5
351101	IPR017930	Myb domain	ProSiteProfiles	PS51294	Myb-type HTH DNA-binding domain profile.	2	114,203,	174,261,	10.132,11.336
351101	IPR001005	SANT/Myb domain	SMART	SM00717	SANT SWI3, ADA2, N-CoR and TFIIIB'' DNA-binding domains	2	119,207,	172,259,	6.2E-6,4.6E-5
351101	IPR009057	Homeodomain-like	SUPERFAMILY	SSF46689	\N	2	118,205,	172,258,	6.9E-15,2.07E-9
351934	IPR010730	Heterokaryon incompatibility	HMMPfam	PF06985	Heterokaryon incompatibility protein (HET)	1	87	214	5.7E-18
351951	IPR010730	Heterokaryon incompatibility	HMMPfam	PF06985	Heterokaryon incompatibility protein (HET)	1	24	154	1.2E-17
352723	IPR010730	Heterokaryon incompatibility	HMMPfam	PF06985	Heterokaryon incompatibility protein (HET)	1	33	129	8.0E-18
352923	IPR002893	Zinc finger, MYND-type	HMMPfam	PF01753	MYND finger	1	260	295	1.1E-6
352923	IPR002893	Zinc finger, MYND-type	ProSiteProfiles	PS50865	Zinc finger MYND-type profile.	1	253	295	9.546
352923	\N	\N	SUPERFAMILY	SSF144232	\N	1	269	296	7.67E-7
353057	IPR011009	Protein kinase-like domain	SUPERFAMILY	SSF56112	\N	2	507,621,	586,671,	6.29E-11,6.29E-11
354180	IPR012597	Fungal mating-type pheromone	HMMPfam	PF08015	Fungal mating-type pheromone	1	31	88	5.7E-8
354739	\N	\N	SUPERFAMILY	SSF52047	\N	3	169,305,386,	278,344,469,	1.15E-6,1.15E-6,1.15E-6
355901	IPR001950	Translation initiation factor SUI1	HMMPfam	PF01253	Translation initiation factor SUI1	1	498	577	1.2E-11
355901	IPR002478	PUA domain	HMMPfam	PF01472	PUA domain	1	106	165	1.4E-5
355901	IPR001950	Translation initiation factor SUI1	ProSiteProfiles	PS50296	Translation initiation factor SUI1 family profile.	1	503	576	14.35
355901	IPR002478	PUA domain	ProSiteProfiles	PS50890	PUA domain profile.	1	96	174	8.585
355901	IPR003121	SWIB/MDM2 domain	SUPERFAMILY	SSF47592	\N	1	394	484	1.57E-8
355901	IPR001950	Translation initiation factor SUI1	SUPERFAMILY	SSF55159	\N	1	485	581	6.54E-16
355901	IPR015947	PUA-like domain	SUPERFAMILY	SSF88697	\N	1	97	186	1.99E-12
357981	IPR001680	WD40 repeat	HMMPfam	PF00400	WD domain, G-beta repeat	2	177,216,	208,251,	5.5E-6,3.3E-7
357981	IPR019775	WD40 repeat, conserved site	ProSitePatterns	PS00678	Trp-Asp (WD) repeats signature.	1	363	377	-
357981	IPR001680	WD40 repeat	ProSiteProfiles	PS50082	Trp-Asp (WD) repeats profile.	2	176,220,	209,260,	12.413,10.475
357981	IPR017986	WD40-repeat-containing domain	ProSiteProfiles	PS50294	Trp-Asp (WD) repeats circular profile.	1	176	260	17.983
357981	IPR001680	WD40 repeat	SMART	SM00320	WD40 repeats	5	170,213,264,340,429,	208,251,309,376,469,	5.2E-5,6.7E-8,140.0,8.7,5.7
357981	IPR017986	WD40-repeat-containing domain	SUPERFAMILY	SSF50978	\N	2	177,341,	312,502,	4.3E-36,4.3E-36
360606	IPR002893	Zinc finger, MYND-type	HMMPfam	PF01753	MYND finger	1	25	51	6.0E-5
360606	IPR002893	Zinc finger, MYND-type	ProSiteProfiles	PS50865	Zinc finger MYND-type profile.	1	12	51	9.036
360606	\N	\N	SUPERFAMILY	SSF144232	\N	1	10	54	6.28E-7
360851	IPR000648	Oxysterol-binding protein	HMMPfam	PF01237	Oxysterol-binding protein	1	22	367	7.2E-76
360851	IPR018494	Oxysterol-binding protein, conserved site	ProSitePatterns	PS01013	Oxysterol-binding protein family signature.	1	134	145	-
360851	\N	\N	SUPERFAMILY	SSF144000	\N	1	17	370	4.97E-105
361866	IPR029069	HotDog domain	SUPERFAMILY	SSF54637	\N	2	55,260,	219,410,	8.85E-23,4.42E-21
362802	IPR000608	Ubiquitin-conjugating enzyme E2	HMMPfam	PF00179	Ubiquitin-conjugating enzyme	1	13	164	2.1E-44
362802	IPR023313	Ubiquitin-conjugating enzyme, active site	ProSitePatterns	PS00183	Ubiquitin-conjugating enzymes active site.	1	85	100	-
362802	IPR000608	Ubiquitin-conjugating enzyme E2	ProSiteProfiles	PS50127	Ubiquitin-conjugating enzymes family profile.	1	12	160	36.382
362802	\N	\N	SMART	SM00212	Ubiquitin-conjugating enzyme E2, catalytic domain homologues	1	12	171	6.4E-56
362802	IPR016135	Ubiquitin-conjugating enzyme/RWD-like	SUPERFAMILY	SSF54495	\N	1	9	168	9.13E-52
363072	IPR006094	FAD linked oxidase, N-terminal	HMMPfam	PF01565	FAD binding domain	1	48	183	4.5E-24
363072	IPR007173	D-arabinono-1,4-lactone oxidase	HMMPfam	PF04030	D-arabinono-1,4-lactone oxidase	1	207	468	1.9E-78
363072	IPR010031	L-gulonolactone/D-arabinono-1,4-lactone oxidase	PIRSF	PIRSF000136	\N	1	27	474	459.0
363072	IPR016166	FAD-binding, type 2	ProSiteProfiles	PS51387	PCMH-type FAD-binding domain profile.	1	44	214	15.985
363072	IPR016166	FAD-binding, type 2	SUPERFAMILY	SSF56176	\N	1	25	213	6.07E-43
364477	IPR001487	Bromodomain	HMMPfam	PF00439	Bromodomain	1	71	151	3.9E-22
364477	IPR001487	Bromodomain	PRINTS	PR00503	Bromodomain signature	3	94,110,128,	110,128,147,	2.2E-11,2.2E-11,2.2E-11
364477	IPR001487	Bromodomain	ProSiteProfiles	PS50014	Bromodomain profile.	1	77	147	18.488
364477	IPR001487	Bromodomain	SMART	SM00297	bromo domain	1	58	166	9.0E-34
364477	IPR001487	Bromodomain	SUPERFAMILY	SSF47370	\N	1	51	172	1.96E-34
364679	\N	\N	SUPERFAMILY	SSF52047	\N	2	170,415,	341,528,	1.67E-10,1.67E-10
364774	IPR001810	F-box domain	SUPERFAMILY	SSF81383	\N	1	14	53	8.76E-5
366287	IPR000250	Peptidase G1	HMMPfam	PF01828	Peptidase A4 family	1	65	269	4.1E-88
366287	IPR000250	Peptidase G1	PRINTS	PR00977	Scytalidopepsin B aspartic protease (A4) signature	4	104,135,157,195,	126,155,174,210,	3.6E-40,3.6E-40,3.6E-40,3.6E-40
366287	IPR013320	Concanavalin A-like lectin/glucanase domain	SUPERFAMILY	SSF49899	\N	1	62	268	1.5E-73
367520	IPR012317	Poly(ADP-ribose) polymerase, catalytic domain	HMMPfam	PF00644	Poly(ADP-ribose) polymerase catalytic domain	1	602	695	5.5E-12
367520	\N	\N	SUPERFAMILY	SSF56399	\N	1	602	736	4.6E-19
368077	\N	\N	SUPERFAMILY	SSF53067	\N	2	15,226,	213,417,	5.18E-14,1.94E-16
368578	IPR013094	Alpha/beta hydrolase fold-3	HMMPfam	PF07859	alpha/beta hydrolase fold	1	95	310	8.1E-53
368578	IPR029058	Alpha/Beta hydrolase fold	SUPERFAMILY	SSF53474	\N	1	59	334	8.02E-52
369011	IPR013217	Methyltransferase type 12	HMMPfam	PF08242	Methyltransferase domain	1	121	225	2.0E-8
369011	IPR029063	S-adenosyl-L-methionine-dependent methyltransferase	SUPERFAMILY	SSF53335	\N	1	120	280	1.53E-19
369800	\N	\N	HMMPfam	PF13659	Methyltransferase domain	1	51	157	7.1E-8
369800	IPR016584	S-adenosyl-L-methionine dependent methyltransferase, YbcY, predicted	PIRSF	PIRSF011491	\N	1	1	224	224.0
369800	IPR029063	S-adenosyl-L-methionine-dependent methyltransferase	SUPERFAMILY	SSF53335	\N	1	24	166	1.03E-18
369867	\N	\N	SUPERFAMILY	SSF52047	\N	1	163	321	6.28E-7
370450	IPR002018	Carboxylesterase, type B	HMMPfam	PF00135	Carboxylesterase family	1	49	537	1.7E-92
370450	IPR019826	Carboxylesterase type B, active site	ProSitePatterns	PS00122	Carboxylesterases type-B serine active site.	1	239	254	-
370450	IPR029058	Alpha/Beta hydrolase fold	SUPERFAMILY	SSF53474	\N	1	59	539	2.96E-97
370503	IPR001214	SET domain	HMMPfam	PF00856	SET domain	1	123	263	1.4E-10
370503	IPR001214	SET domain	ProSiteProfiles	PS50280	SET domain profile.	1	112	264	12.808
370503	IPR001214	SET domain	SMART	SM00317	SET (Su(var)3-9, Enhancer-of-zeste, Trithorax) domain	1	112	270	2.7E-9
370503	\N	\N	SUPERFAMILY	SSF82199	\N	2	114,209,	162,288,	6.15E-21,6.15E-21
371006	IPR001810	F-box domain	HMMPfam	PF12937	F-box-like	1	13	50	1.1E-9
371006	IPR001810	F-box domain	SUPERFAMILY	SSF81383	\N	1	13	51	1.24E-9
371122	IPR017986	WD40-repeat-containing domain	SUPERFAMILY	SSF50978	\N	1	12	89	6.23E-5
371644	IPR001736	Phospholipase D/Transphosphatidylase	HMMPfam	PF00614	Phospholipase D Active site motif	1	175	201	4.8E-9
371644	IPR025202	Phospholipase D-like domain	HMMPfam	PF13091	PLD-like domain	1	614	677	2.4E-7
371644	IPR001736	Phospholipase D/Transphosphatidylase	ProSiteProfiles	PS50035	Phospholipase D phosphodiesterase active site profile.	2	174,629,	201,656,	11.848,14.786
371644	IPR001736	Phospholipase D/Transphosphatidylase	SMART	SM00155	Phospholipase D. Active site motifs.	2	174,629,	201,656,	5.9E-5,6.0E-6
371644	\N	\N	SUPERFAMILY	SSF56024	\N	5	19,253,350,502,625,	206,314,449,526,679,	3.45E-41,3.45E-41,6.54E-27,6.54E-27,6.54E-27
371739	\N	\N	SUPERFAMILY	SSF52047	\N	1	107	290	6.02E-7
373024	IPR005828	General substrate transporter	HMMPfam	PF00083	Sugar (and other) transporter	1	15	483	6.3E-112
373024	IPR003663	Sugar/inositol transporter	PRINTS	PR00171	Sugar transporter signature	5	23,122,288,385,408,	33,141,298,406,420,	2.1E-20,2.1E-20,2.1E-20,2.1E-20,2.1E-20
373024	IPR005829	Sugar transporter, conserved site	ProSitePatterns	PS00216	Sugar transport proteins signature 1.	1	334	351	-
373024	IPR005829	Sugar transporter, conserved site	ProSitePatterns	PS00217	Sugar transport proteins signature 2.	1	127	152	-
373024	IPR020846	Major facilitator superfamily domain	ProSiteProfiles	PS50850	Major facilitator superfamily (MFS) profile.	1	15	472	38.601
373024	IPR020846	Major facilitator superfamily domain	SUPERFAMILY	SSF103473	\N	1	10	480	4.32E-59
373024	IPR003663	Sugar/inositol transporter	TIGRFAM	TIGR00879	SP: MFS transporter, sugar porter (SP) family	1	6	479	1.7E-110
373381	IPR007252	Nuclear pore protein 84/107	HMMPfam	PF04121	Nuclear pore protein 84 / 107	1	61	763	1.4E-85
373609	IPR014048	Methylated-DNA-[protein]-cysteine S-methyltransferase, DNA binding	HMMPfam	PF01035	6-O-methylguanine DNA methyltransferase, DNA binding domain	1	7	94	1.4E-21
373609	IPR014048	Methylated-DNA-[protein]-cysteine S-methyltransferase, DNA binding	SUPERFAMILY	SSF46767	\N	1	5	93	1.07E-18
375157	IPR015590	Aldehyde dehydrogenase domain	HMMPfam	PF00171	Aldehyde dehydrogenase family	1	53	145	6.4E-23
375157	IPR016161	Aldehyde/histidinol dehydrogenase	SUPERFAMILY	SSF53720	\N	1	21	146	1.28E-28
376388	IPR001388	Synaptobrevin	HMMPfam	PF00957	Synaptobrevin	1	137	193	8.7E-14
376388	IPR010908	Longin domain	HMMPfam	PF13774	Regulated-SNARE-like domain	1	45	127	1.4E-15
376388	IPR001388	Synaptobrevin	PRINTS	PR00219	Synaptobrevin signature	2	144,164,	163,183,	5.5E-5,5.5E-5
376388	IPR010908	Longin domain	ProSiteProfiles	PS50859	Longin domain profile.	1	9	128	20.316
376388	IPR001388	Synaptobrevin	ProSiteProfiles	PS50892	v-SNARE coiled-coil homology domain profile.	1	139	199	15.059
376388	\N	\N	SUPERFAMILY	SSF58038	\N	1	133	196	3.4E-19
376388	IPR011012	Longin-like domain	SUPERFAMILY	SSF64356	\N	1	1	138	2.56E-40
376561	IPR010440	Lipopolysaccharide kinase	HMMPfam	PF06293	Lipopolysaccharide kinase (Kdo/WaaP) family	1	236	307	7.9E-5
376561	IPR011009	Protein kinase-like domain	SUPERFAMILY	SSF56112	\N	1	184	310	3.24E-14
376723	IPR011032	GroES (chaperonin 10)-like	SUPERFAMILY	SSF50129	\N	1	39	89	2.43E-8
377114	IPR000772	Ricin B lectin domain	SUPERFAMILY	SSF50370	\N	2	3,147,	131,218,	1.3E-11,1.03E-10
377229	IPR001986	Enolpyruvate transferase domain	HMMPfam	PF00275	EPSP synthase (3-phosphoshikimate 1-carboxyvinyltransferase)	1	411	852	3.7E-119
377229	IPR000623	Shikimate kinase/Threonine synthase-like 1	HMMPfam	PF01202	Shikimate kinase	1	892	1039	2.8E-32
377229	IPR001381	3-dehydroquinate dehydratase type I	HMMPfam	PF01487	Type I 3-dehydroquinase	1	1088	1321	2.1E-64
377229	IPR006151	Quinate/shikimate 5-dehydrogenase/glutamyl-tRNA reductase	HMMPfam	PF01488	Shikimate / quinate 5-dehydrogenase	1	1449	1504	2.4E-12
377229	\N	\N	HMMPfam	PF01761	3-dehydroquinate synthase	1	72	359	2.1E-96
377229	IPR013708	Shikimate dehydrogenase substrate binding, N-terminal	HMMPfam	PF08501	Shikimate dehydrogenase substrate binding domain	1	1333	1414	1.5E-25
377229	IPR008289	Pentafunctional AroM protein	PIRSF	PIRSF000514	\N	1	3	1615	1572.0
377229	IPR000623	Shikimate kinase/Threonine synthase-like 1	PRINTS	PR01100	Shikimate kinase family signature	5	886,910,938,958,982,	901,923,946,967,999,	1.0E-14,1.0E-14,1.0E-14,1.0E-14,1.0E-14
377229	IPR023193	3-phosphoshikimate 1-carboxyvinyltransferase, conserved site	ProSitePatterns	PS00104	EPSP synthase signature 1.	1	486	500	-
377229	IPR023193	3-phosphoshikimate 1-carboxyvinyltransferase, conserved site	ProSitePatterns	PS00885	EPSP synthase signature 2.	1	767	785	-
377229	IPR023000	Shikimate kinase, conserved site	ProSitePatterns	PS01128	Shikimate kinase signature.	1	939	966	-
377229	\N	\N	SUPERFAMILY	SSF51569	\N	1	1079	1325	1.14E-56
377229	\N	\N	SUPERFAMILY	SSF51735	\N	1	1432	1613	9.01E-32
377229	IPR027417	P-loop containing nucleoside triphosphate hydrolase	SUPERFAMILY	SSF52540	\N	1	886	1032	2.67E-13
377229	\N	\N	SUPERFAMILY	SSF53223	\N	1	1324	1431	9.78E-27
377229	IPR013792	RNA 3'-terminal phosphate cyclase/enolpyruvate transferase, alpha/beta	SUPERFAMILY	SSF55205	\N	1	411	854	1.19E-104
377229	\N	\N	SUPERFAMILY	SSF56796	\N	1	17	378	1.96E-96
377229	IPR001381	3-dehydroquinate dehydratase type I	TIGRFAM	TIGR01093	aroD: 3-dehydroquinate dehydratase, type I	1	1086	1319	1.6E-56
377229	IPR006264	3-phosphoshikimate 1-carboxyvinyltransferase	TIGRFAM	TIGR01356	aroA: 3-phosphoshikimate 1-carboxyvinyltransferase	1	410	854	7.8E-125
377229	IPR016037	3-dehydroquinate synthase AroB	TIGRFAM	TIGR01357	aroB: 3-dehydroquinate synthase	1	27	382	1.6E-109
377229	IPR010110	Shikimate dehydrogenase, AroM-type	TIGRFAM	TIGR01809	Shik-DH-AROM: shikimate-5-dehydrogenase	1	1324	1607	4.0E-74
377419	IPR001810	F-box domain	HMMPfam	PF12937	F-box-like	1	62	108	9.1E-8
377419	IPR001810	F-box domain	ProSiteProfiles	PS50181	F-box domain profile.	1	58	108	9.656
377419	\N	\N	SUPERFAMILY	SSF52047	\N	1	152	332	1.1E-7
377419	IPR001810	F-box domain	SUPERFAMILY	SSF81383	\N	1	59	124	1.27E-7
377967	IPR018108	Mitochondrial substrate/solute carrier	HMMPfam	PF00153	Mitochondrial carrier protein	3	32,114,216,	110,209,300,	2.1E-18,5.4E-17,4.1E-16
377967	IPR002030	Mitochondrial brown fat uncoupling protein	PRINTS	PR00784	Mitochondrial brown fat uncoupling protein signature	4	33,169,212,289,	45,186,230,308,	1.4E-7,1.4E-7,1.4E-7,1.4E-7
377967	IPR018108	Mitochondrial substrate/solute carrier	ProSiteProfiles	PS50920	Solute carrier (Solcar) repeat profile.	3	26,115,215,	108,206,300,	20.904,20.218,18.694
377967	IPR023395	Mitochondrial carrier domain	SUPERFAMILY	SSF103506	\N	1	28	297	1.7E-65
378819	IPR011600	Peptidase C14, caspase domain	HMMPfam	PF00656	Caspase domain	1	191	437	3.8E-64
378819	\N	\N	SUPERFAMILY	SSF52129	\N	1	180	417	2.01E-10
379939	\N	\N	HMMPfam	PF13147	Amidohydrolase	1	294	483	1.5E-12
379939	\N	\N	HMMPfam	PF13594	Amidohydrolase	1	119	212	2.5E-8
379939	IPR011059	Metal-dependent hydrolase, composite domain	SUPERFAMILY	SSF51338	\N	2	89,472,	156,509,	2.99E-16,2.99E-16
379939	\N	\N	SUPERFAMILY	SSF51556	\N	2	155,321,	294,472,	4.63E-27,4.63E-27
382486	IPR010730	Heterokaryon incompatibility	HMMPfam	PF06985	Heterokaryon incompatibility protein (HET)	1	22	137	1.3E-17
383335	\N	\N	SUPERFAMILY	SSF52047	\N	1	88	295	9.42E-7
383372	IPR010730	Heterokaryon incompatibility	HMMPfam	PF06985	Heterokaryon incompatibility protein (HET)	1	22	120	3.8E-20
383408	IPR006683	Thioesterase superfamily	HMMPfam	PF03061	Thioesterase superfamily	1	35	113	2.3E-8
383408	IPR029069	HotDog domain	SUPERFAMILY	SSF54637	\N	1	15	148	2.32E-26
383897	IPR002893	Zinc finger, MYND-type	HMMPfam	PF01753	MYND finger	1	424	462	3.5E-9
383897	IPR012912	Plasmid pRiA4b, Orf3	HMMPfam	PF07929	Plasmid pRiA4b ORF-3-like protein	1	150	274	4.1E-14
383897	IPR002893	Zinc finger, MYND-type	ProSitePatterns	PS01360	Zinc finger MYND-type signature.	1	424	462	-
383897	IPR002893	Zinc finger, MYND-type	ProSiteProfiles	PS50865	Zinc finger MYND-type profile.	1	424	462	11.819
383897	\N	\N	SUPERFAMILY	SSF144232	\N	1	421	465	2.09E-11
383897	IPR024047	Protein MM3350-like domain	SUPERFAMILY	SSF159941	\N	1	147	287	3.53E-22
384639	IPR020846	Major facilitator superfamily domain	SUPERFAMILY	SSF103473	\N	1	113	534	1.44E-41
385760	IPR005103	Glycoside hydrolase, family 61	HMMPfam	PF03443	Glycosyl hydrolase family 61	1	18	222	8.3E-48
385898	IPR002562	3'-5' exonuclease domain	HMMPfam	PF01612	3'-5' exonuclease	1	40	148	2.2E-5
385898	IPR012337	Ribonuclease H-like domain	SUPERFAMILY	SSF53098	\N	2	33,189,	150,279,	2.28E-19,2.28E-19
385926	IPR012337	Ribonuclease H-like domain	SUPERFAMILY	SSF53098	\N	2	8,201,	124,234,	1.2E-15,1.2E-15
386290	IPR001753	Crotonase superfamily	HMMPfam	PF00378	Enoyl-CoA hydratase/isomerase family	1	15	254	9.8E-75
386290	IPR018376	Enoyl-CoA hydratase/isomerase, conserved site	ProSitePatterns	PS00166	Enoyl-CoA hydratase/isomerase signature.	1	101	121	-
386290	IPR029045	ClpP/crotonase-like domain	SUPERFAMILY	SSF52096	\N	1	4	261	1.05E-86
386395	IPR001199	Cytochrome b5-like heme/steroid binding domain	HMMPfam	PF00173	Cytochrome b5-like Heme/Steroid binding domain	1	474	546	1.3E-22
386395	IPR003953	FAD binding domain	HMMPfam	PF00890	FAD binding domain	1	2	406	4.6E-76
386395	IPR001199	Cytochrome b5-like heme/steroid binding domain	PRINTS	PR00363	Cytochrome B5 signature	3	497,507,522,	507,521,529,	2.7E-6,2.7E-6,2.7E-6
386395	IPR018506	Cytochrome b5, heme-binding site	ProSitePatterns	PS00191	Cytochrome b5 family, heme-binding domain signature.	1	503	510	-
386395	IPR001199	Cytochrome b5-like heme/steroid binding domain	ProSiteProfiles	PS50255	Cytochrome b5 family, heme-binding domain profile.	1	472	548	24.114
386395	\N	\N	SUPERFAMILY	SSF51905	\N	2	2,365,	223,426,	2.89E-35,2.89E-35
386395	IPR001199	Cytochrome b5-like heme/steroid binding domain	SUPERFAMILY	SSF55856	\N	1	473	547	3.27E-27
386395	IPR027477	Succinate dehydrogenase/fumarate reductase flavoprotein, catalytic domain	SUPERFAMILY	SSF56425	\N	1	212	366	6.43E-31
386395	IPR010960	Flavocytochrome c	TIGRFAM	TIGR01813	flavo_cyto_c: flavocytochrome c	1	1	417	9.2E-107
387380	IPR001810	F-box domain	HMMPfam	PF12937	F-box-like	1	87	131	5.1E-7
387382	IPR010730	Heterokaryon incompatibility	HMMPfam	PF06985	Heterokaryon incompatibility protein (HET)	1	22	128	7.7E-12
387419	IPR010730	Heterokaryon incompatibility	HMMPfam	PF06985	Heterokaryon incompatibility protein (HET)	1	29	134	1.9E-14
387622	IPR004839	Aminotransferase, class I/classII	HMMPfam	PF00155	Aminotransferase class I and II	1	132	391	7.5E-23
387622	IPR015424	Pyridoxal phosphate-dependent transferase	SUPERFAMILY	SSF53383	\N	3	8,89,453,	57,388,521,	4.13E-64,4.13E-64,4.13E-64
387629	IPR006603	PQ-loop repeat	HMMPfam	PF04193	PQ loop repeat	2	12,184,	67,238,	2.0E-11,5.8E-9
387629	IPR006603	PQ-loop repeat	SMART	SM00679	Repeated motif present between transmembrane helices in cystinosin, yeast ERS1p, mannose-P-dolichol utilization defect 1, and other hypothetical proteins.	2	25,197,	56,228,	1.4E-4,1.1
388641	IPR013069	BTB/POZ	HMMPfam	PF00651	BTB/POZ domain	1	25	129	1.4E-4
390574	IPR001128	Cytochrome P450	SUPERFAMILY	SSF48264	\N	1	35	131	1.7E-13
392938	IPR005097	Saccharopine dehydrogenase / Homospermidine synthase	HMMPfam	PF03435	Saccharopine dehydrogenase	1	4	148	9.9E-19
392938	\N	\N	SUPERFAMILY	SSF51735	\N	1	3	129	8.84E-17
393339	IPR005097	Saccharopine dehydrogenase / Homospermidine synthase	HMMPfam	PF03435	Saccharopine dehydrogenase	1	5	157	7.5E-22
393339	\N	\N	SUPERFAMILY	SSF51735	\N	1	4	158	8.48E-17
394395	IPR008913	Zinc finger, CHY-type	HMMPfam	PF05495	CHY zinc finger	1	2	72	9.6E-16
394395	IPR008913	Zinc finger, CHY-type	ProSiteProfiles	PS51266	Zinc finger CHY-type profile.	1	1	71	12.75
394395	\N	\N	SUPERFAMILY	SSF161219	\N	1	2	72	1.7E-13
394695	IPR005123	Oxoglutarate/iron-dependent dioxygenase	HMMPfam	PF03171	2OG-Fe(II) oxygenase superfamily	1	208	297	1.7E-11
394695	IPR026992	Non-haem dioxygenase N-terminal domain	HMMPfam	PF14226	non-haem dioxygenase in morphine synthesis N-terminal	1	28	133	2.5E-11
394695	IPR002283	Isopenicillin N synthase	PRINTS	PR00682	Isopenicillin N synthase signature	4	49,163,217,253,	66,179,238,279,	8.3E-15,8.3E-15,8.3E-15,8.3E-15
394695	\N	\N	SUPERFAMILY	SSF51197	\N	1	8	308	6.52E-60
395222	IPR002575	Aminoglycoside phosphotransferase	HMMPfam	PF01636	Phosphotransferase enzyme family	1	11	195	1.5E-9
395222	IPR011009	Protein kinase-like domain	SUPERFAMILY	SSF56112	\N	1	3	195	4.08E-12
395873	IPR003159	Polysaccharide lyase family 8, central domain	HMMPfam	PF02278	Polysaccharide lyase family 8, super-sandwich domain	1	566	820	5.3E-32
395873	IPR004103	Polysaccharide lyase family 8, C-terminal	HMMPfam	PF02884	Polysaccharide lyase family 8, C-terminal beta-sandwich domain	1	839	912	1.7E-4
395873	IPR012970	Polysaccharide lyase 8, N-terminal alpha-helical	HMMPfam	PF08124	Polysaccharide lyase family 8, N terminal alpha-helical domain	1	212	473	2.4E-21
395873	IPR008929	Chondroitin AC/alginate lyase	SUPERFAMILY	SSF48230	\N	1	203	575	8.06E-51
395873	IPR011071	Polysaccharide lyase family 8-like, C-terminal	SUPERFAMILY	SSF49863	\N	1	837	949	1.1E-8
395873	IPR011013	Galactose mutarotase-like domain	SUPERFAMILY	SSF74650	\N	1	564	827	2.3E-45
396077	IPR001128	Cytochrome P450	HMMPfam	PF00067	Cytochrome P450	1	32	521	2.8E-73
396077	IPR001128	Cytochrome P450	PRINTS	PR00385	P450 superfamily signature	4	316,374,470,479,	333,385,479,490,	6.4E-14,6.4E-14,6.4E-14,6.4E-14
396077	IPR002401	Cytochrome P450, E-class, group I	PRINTS	PR00463	E-class P450 group I signature	5	305,325,428,469,479,	322,351,452,479,502,	1.4E-14,1.4E-14,1.4E-14,1.4E-14,1.4E-14
396077	IPR001128	Cytochrome P450	SUPERFAMILY	SSF48264	\N	1	25	520	1.26E-87
397420	IPR003673	CoA-transferase family III	HMMPfam	PF02515	CoA-transferase family III	1	95	299	9.1E-48
397420	IPR023606	CoA-transferase family III domain	SUPERFAMILY	SSF89796	\N	1	28	456	2.35E-110
398334	IPR001680	WD40 repeat	HMMPfam	PF00400	WD domain, G-beta repeat	5	260,300,340,415,508,	288,326,377,454,543,	0.11,0.021,5.6E-6,2.4E-6,1.1E-6
398334	IPR019775	WD40 repeat, conserved site	ProSitePatterns	PS00678	Trp-Asp (WD) repeats signature.	3	364,441,530,	378,455,544,	-,-,-
398334	IPR001680	WD40 repeat	ProSiteProfiles	PS50082	Trp-Asp (WD) repeats profile.	3	341,419,511,	379,463,543,	10.542,9.272,13.951
398334	IPR017986	WD40-repeat-containing domain	ProSiteProfiles	PS50294	Trp-Asp (WD) repeats circular profile.	1	256	552	23.836
398334	IPR001680	WD40 repeat	SMART	SM00320	WD40 repeats	5	249,291,334,412,504,	288,329,377,454,543,	0.57,0.33,6.7E-6,0.0026,1.5E-6
398334	IPR017986	WD40-repeat-containing domain	SUPERFAMILY	SSF50978	\N	2	214,411,	379,543,	3.11E-51,3.11E-51
400895	IPR005197	Glycoside hydrolase, family 71	HMMPfam	PF03659	Glycosyl hydrolase family 71	1	15	421	6.7E-86
401412	IPR002016	Haem peroxidase, plant/fungal/bacterial	HMMPfam	PF00141	Peroxidase	1	54	281	1.1E-33
401412	IPR024589	Fungal ligninase, C-terminal	HMMPfam	PF11895	Domain of unknown function (DUF3415)	1	283	363	1.4E-32
401412	IPR002016	Haem peroxidase, plant/fungal/bacterial	PRINTS	PR00458	Haem peroxidase superfamily signature	5	63,128,147,192,217,	77,145,159,207,232,	2.477913E-19,2.477913E-19,2.477913E-19,2.477913E-19,2.477913E-19
401412	IPR001621	Fungal ligninase	PRINTS	PR00462	Fungal lignin peroxidase family signature	14	25,39,58,85,105,128,146,160,188,211,234,255,289,338,	38,57,78,104,127,145,159,187,210,233,254,280,314,357,	1.245255E-147,1.245255E-147,1.245255E-147,1.245255E-147,1.245255E-147,1.245255E-147,1.245255E-147,1.245255E-147,1.245255E-147,1.245255E-147,1.245255E-147,1.245255E-147,1.245255E-147,1.245255E-147
401412	IPR019793	Peroxidases heam-ligand binding site	ProSitePatterns	PS00435	Peroxidases proximal heme-ligand signature.	1	192	202	-
401412	IPR019794	Peroxidase, active site	ProSitePatterns	PS00436	Peroxidases active site signature.	1	63	74	-
401412	IPR002016	Haem peroxidase, plant/fungal/bacterial	ProSiteProfiles	PS50873	Plant heme peroxidase family profile.	1	67	344	15.584
401412	IPR010255	Haem peroxidase	SUPERFAMILY	SSF48113	\N	1	28	363	9.87E-107
404368	IPR002016	Haem peroxidase, plant/fungal/bacterial	HMMPfam	PF00141	Peroxidase	1	52	281	6.4E-31
404368	IPR024589	Fungal ligninase, C-terminal	HMMPfam	PF11895	Domain of unknown function (DUF3415)	1	285	364	7.9E-31
404368	IPR002016	Haem peroxidase, plant/fungal/bacterial	PRINTS	PR00458	Haem peroxidase superfamily signature	5	64,129,148,193,218,	78,146,160,208,233,	3.5E-16,3.5E-16,3.5E-16,3.5E-16,3.5E-16
404368	IPR001621	Fungal ligninase	PRINTS	PR00462	Fungal lignin peroxidase family signature	14	25,40,59,86,106,129,147,161,189,212,235,256,290,339,	38,58,79,105,128,146,160,188,211,234,255,281,315,358,	3.2E-148,3.2E-148,3.2E-148,3.2E-148,3.2E-148,3.2E-148,3.2E-148,3.2E-148,3.2E-148,3.2E-148,3.2E-148,3.2E-148,3.2E-148,3.2E-148
404368	IPR019793	Peroxidases heam-ligand binding site	ProSitePatterns	PS00435	Peroxidases proximal heme-ligand signature.	1	193	203	-
404368	IPR002016	Haem peroxidase, plant/fungal/bacterial	ProSiteProfiles	PS50873	Plant heme peroxidase family profile.	1	51	314	13.19
404368	IPR010255	Haem peroxidase	SUPERFAMILY	SSF48113	\N	1	27	364	4.57E-105
404517	IPR002016	Haem peroxidase, plant/fungal/bacterial	HMMPfam	PF00141	Peroxidase	1	62	282	2.0E-31
404517	IPR024589	Fungal ligninase, C-terminal	HMMPfam	PF11895	Domain of unknown function (DUF3415)	1	285	364	1.2E-29
404517	IPR002016	Haem peroxidase, plant/fungal/bacterial	PRINTS	PR00458	Haem peroxidase superfamily signature	5	64,129,148,193,218,	78,146,160,208,233,	1.1E-16,1.1E-16,1.1E-16,1.1E-16,1.1E-16
404517	IPR001621	Fungal ligninase	PRINTS	PR00462	Fungal lignin peroxidase family signature	14	25,40,59,86,106,129,147,161,189,212,235,256,290,339,	38,58,79,105,128,146,160,188,211,234,255,281,315,358,	2.1E-143,2.1E-143,2.1E-143,2.1E-143,2.1E-143,2.1E-143,2.1E-143,2.1E-143,2.1E-143,2.1E-143,2.1E-143,2.1E-143,2.1E-143,2.1E-143
404517	IPR019793	Peroxidases heam-ligand binding site	ProSitePatterns	PS00435	Peroxidases proximal heme-ligand signature.	1	193	203	-
404517	IPR002016	Haem peroxidase, plant/fungal/bacterial	ProSiteProfiles	PS50873	Plant heme peroxidase family profile.	1	129	345	13.402
404517	IPR010255	Haem peroxidase	SUPERFAMILY	SSF48113	\N	1	27	364	5.3E-103
404562	IPR002016	Haem peroxidase, plant/fungal/bacterial	HMMPfam	PF00141	Peroxidase	1	52	281	6.4E-31
404562	IPR024589	Fungal ligninase, C-terminal	HMMPfam	PF11895	Domain of unknown function (DUF3415)	1	285	364	3.7E-30
404562	IPR002016	Haem peroxidase, plant/fungal/bacterial	PRINTS	PR00458	Haem peroxidase superfamily signature	5	64,129,148,193,218,	78,146,160,208,233,	3.5E-16,3.5E-16,3.5E-16,3.5E-16,3.5E-16
404562	IPR001621	Fungal ligninase	PRINTS	PR00462	Fungal lignin peroxidase family signature	14	25,40,59,86,106,129,147,161,189,212,235,256,290,339,	38,58,79,105,128,146,160,188,211,234,255,281,315,358,	3.2E-148,3.2E-148,3.2E-148,3.2E-148,3.2E-148,3.2E-148,3.2E-148,3.2E-148,3.2E-148,3.2E-148,3.2E-148,3.2E-148,3.2E-148,3.2E-148
404562	IPR019793	Peroxidases heam-ligand binding site	ProSitePatterns	PS00435	Peroxidases proximal heme-ligand signature.	1	193	203	-
404562	IPR002016	Haem peroxidase, plant/fungal/bacterial	ProSiteProfiles	PS50873	Plant heme peroxidase family profile.	1	51	314	13.19
404562	IPR010255	Haem peroxidase	SUPERFAMILY	SSF48113	\N	1	27	364	1.34E-104
404859	IPR018108	Mitochondrial substrate/solute carrier	HMMPfam	PF00153	Mitochondrial carrier protein	3	9,109,214,	104,205,305,	5.0E-21,1.5E-20,5.4E-24
404859	IPR002067	Mitochondrial carrier protein	PRINTS	PR00926	Mitochondrial carrier protein signature	6	15,28,75,125,176,223,	28,42,95,143,194,245,	1.6E-10,1.6E-10,1.6E-10,1.6E-10,1.6E-10,1.6E-10
404859	IPR018108	Mitochondrial substrate/solute carrier	ProSiteProfiles	PS50920	Solute carrier (Solcar) repeat profile.	3	10,112,214,	100,203,303,	20.218,25.602,24.53
404859	IPR023395	Mitochondrial carrier domain	SUPERFAMILY	SSF103506	\N	1	8	299	1.7E-74
406268	IPR001138	Zn(2)-C6 fungal-type DNA-binding domain	HMMPfam	PF00172	Fungal Zn(2)-Cys(6) binuclear cluster domain	1	9	44	6.1E-8
406268	IPR007219	Transcription factor domain, fungi	HMMPfam	PF04082	Fungal specific transcription factor domain	1	101	295	7.0E-13
406268	IPR001138	Zn(2)-C6 fungal-type DNA-binding domain	ProSitePatterns	PS00463	Zn(2)-C6 fungal-type DNA-binding domain signature.	1	10	40	-
406268	IPR001138	Zn(2)-C6 fungal-type DNA-binding domain	ProSiteProfiles	PS50048	Zn(2)-C6 fungal-type DNA-binding domain profile.	1	10	42	11.415
406268	IPR001083	Copper fist DNA-binding	ProSiteProfiles	PS50073	Copper-fist DNA-binding domain profile.	1	22	46	8.616
406268	IPR001138	Zn(2)-C6 fungal-type DNA-binding domain	SMART	SM00066	GAL4-like Zn(II)2Cys6 (or C6 zinc) binuclear cluster DNA-binding domain	1	5	51	1.7E-8
406268	IPR001138	Zn(2)-C6 fungal-type DNA-binding domain	SUPERFAMILY	SSF57701	\N	1	8	44	2.75E-8
406420	IPR007325	Kynurenine formamidase	HMMPfam	PF04199	Putative cyclase	1	5	161	8.6E-35
406420	\N	\N	SUPERFAMILY	SSF102198	\N	1	2	221	2.49E-60
406669	IPR009071	High mobility group box domain	ProSiteProfiles	PS50118	HMG boxes A and B DNA-binding domains profile.	1	57	118	11.155
406669	IPR009071	High mobility group box domain	SMART	SM00398	high mobility group	1	56	122	7.5E-5
406669	IPR009071	High mobility group box domain	SUPERFAMILY	SSF47095	\N	1	56	121	1.7E-9
407742	IPR010730	Heterokaryon incompatibility	HMMPfam	PF06985	Heterokaryon incompatibility protein (HET)	1	24	118	1.1E-19
410880	IPR000818	TEA/ATTS	HMMPfam	PF01285	TEA/ATTS domain family	1	38	173	1.1E-14
410880	IPR000818	TEA/ATTS	ProSiteProfiles	PS51088	TEA domain profile.	1	51	116	12.336
410880	IPR000818	TEA/ATTS	SMART	SM00426	TEA domain	1	47	116	3.7E-8
411513	IPR006680	Amidohydrolase 1	HMMPfam	PF01979	Amidohydrolase family	1	401	480	4.0E-14
411513	\N	\N	HMMPfam	PF13147	Amidohydrolase	1	55	268	5.3E-7
411513	IPR011059	Metal-dependent hydrolase, composite domain	SUPERFAMILY	SSF51338	\N	2	9,466,	63,498,	7.44E-11,7.44E-11
411513	\N	\N	SUPERFAMILY	SSF51556	\N	2	64,348,	268,466,	5.97E-68,5.97E-68
412425	\N	\N	HMMPfam	PF13087	AAA domain	1	3	51	7.4E-14
412570	IPR011430	Down-regulated-in-metastasis protein	HMMPfam	PF07539	Down-regulated in metastasis	1	821	956	1.2E-32
412570	IPR016024	Armadillo-type fold	SUPERFAMILY	SSF48371	\N	15	81,478,553,553,781,782,845,958,977,1060,1330,1622,1765,1944,2258,	325,524,604,609,876,801,919,1023,1051,1324,1570,1711,1837,2227,2318,	2.93E-16,2.93E-16,2.93E-16,1.87E-8,1.87E-8,2.93E-16,2.93E-16,1.87E-8,2.93E-16,1.87E-8,1.1E-51,1.1E-51,1.1E-51,1.1E-51,1.1E-51
412836	IPR000560	Histidine phosphatase superfamily, clade-2	HMMPfam	PF00328	Histidine phosphatase superfamily (branch 2)	1	34	200	4.1E-6
412836	IPR029033	Histidine phosphatase superfamily	SUPERFAMILY	SSF53254	\N	1	9	368	1.18E-38
412903	IPR008030	NmrA-like domain	HMMPfam	PF05368	NmrA-like family	1	8	233	7.6E-30
412903	\N	\N	SUPERFAMILY	SSF51735	\N	1	5	283	1.12E-32
413063	IPR002575	Aminoglycoside phosphotransferase	HMMPfam	PF01636	Phosphotransferase enzyme family	1	45	232	3.5E-10
413063	IPR011009	Protein kinase-like domain	SUPERFAMILY	SSF56112	\N	1	44	231	5.13E-19
414216	IPR001841	Zinc finger, RING-type	HMMPfam	PF13639	Ring finger domain	1	76	128	2.8E-7
414216	IPR017907	Zinc finger, RING-type, conserved site	ProSitePatterns	PS00518	Zinc finger RING-type signature.	1	95	104	-
414216	IPR001841	Zinc finger, RING-type	ProSiteProfiles	PS50089	Zinc finger RING-type profile.	1	77	128	12.416
414216	IPR001841	Zinc finger, RING-type	SMART	SM00184	Ring finger	1	77	127	5.6E-5
414216	\N	\N	SUPERFAMILY	SSF57850	\N	1	71	134	9.36E-14
414230	IPR008427	Extracellular membrane protein, CFEM domain	HMMPfam	PF05730	CFEM domain	1	78	146	3.1E-5
414245	\N	\N	HMMPfam	PF13086	AAA domain	1	383	457	8.5E-10
414245	\N	\N	HMMPfam	PF13087	AAA domain	1	567	722	4.4E-28
414245	IPR027417	P-loop containing nucleoside triphosphate hydrolase	SUPERFAMILY	SSF52540	\N	1	380	727	2.43E-29
414277	\N	\N	HMMPfam	PF13086	AAA domain	1	407	474	8.6E-9
414277	IPR027417	P-loop containing nucleoside triphosphate hydrolase	SUPERFAMILY	SSF52540	\N	1	404	482	3.56E-13
414443	IPR011262	DNA-directed RNA polymerase, insert domain	HMMPfam	PF01000	RNA polymerase Rpb3/RpoA insert domain	1	100	223	1.5E-25
414443	IPR009025	DNA-directed RNA polymerase, RBP11-like dimerisation domain	HMMPfam	PF01193	RNA polymerase Rpb3/Rpb11 dimerisation domain	1	67	328	2.8E-14
414443	IPR001514	DNA-directed RNA polymerase, 30-40kDa subunit, conserved site	ProSitePatterns	PS00446	RNA polymerases D / 30 to 40 Kd subunits signature.	1	80	120	-
414443	IPR011263	DNA-directed RNA polymerase, RpoA/D/Rpb3-type	SMART	SM00662	RNA polymerases D	1	66	335	1.2E-73
414443	IPR009025	DNA-directed RNA polymerase, RBP11-like dimerisation domain	SUPERFAMILY	SSF55257	\N	2	53,252,	96,337,	1.28E-29,1.28E-29
414443	IPR011262	DNA-directed RNA polymerase, insert domain	SUPERFAMILY	SSF56553	\N	1	91	224	3.49E-36
414987	\N	\N	HMMPfam	PF13087	AAA domain	1	529	686	2.0E-28
414987	\N	\N	HMMPfam	PF13604	AAA domain	1	358	403	3.7E-7
414987	IPR027417	P-loop containing nucleoside triphosphate hydrolase	SUPERFAMILY	SSF52540	\N	1	356	691	5.07E-34
415603	IPR019410	Nicotinamide N-methyltransferase-like	HMMPfam	PF10294	Putative methyltransferase	1	185	338	2.1E-18
415603	IPR029063	S-adenosyl-L-methionine-dependent methyltransferase	SUPERFAMILY	SSF53335	\N	1	218	349	2.56E-18
416586	IPR007219	Transcription factor domain, fungi	HMMPfam	PF04082	Fungal specific transcription factor domain	1	298	404	5.5E-9
416586	IPR007219	Transcription factor domain, fungi	SMART	SM00906	Fungal specific transcription factor domain	1	330	403	2.3E-5
[truncated: 29,598 more rows]

## Sheet: cazy-report
proteinId	description	modelnotes	defline
6045	GH31		Glycoside Hydrolase Family 31 protein
6078	GH31		Glycoside Hydrolase Family 31 protein
10382	PL14_4	(fragment) splicing problem;	Polysaccharide Lyase Family 14 protein
12333	GT4	(fragment) splicing problem;	Glycosyltransferase Family 4 protein
45175	EXPN		Distantly related to plant expansins
52122	GH13_1		Glycoside Hydrolase Family 13 protein
59104	CE16		Carbohydrate Esterase Family 16 protein
92973	CE16		Carbohydrate Esterase Family 16 protein
108589	GH5_22		Glycoside Hydrolase Family 5 protein
110258	AA9	fragment C-term;	Lytic polysaccharide monooxygenase (formerly GH61)
113523	GH18		Glycoside Hydrolase Family 18 protein
134974	CBM13		Carbohydrate-Binding Module Family 13 protein
136257	GH16_1		Glycoside Hydrolase Family 16 protein
136573	AA2		Class II peroxidase
163774	GH16_1		Glycoside Hydrolase Family 16 protein
177275	GH28	(fragment) splicing problem;	Glycoside Hydrolase Family 28 protein
182021	GT8		Glycosyltransferase Family 8 protein
241811	GT20	(fragment) splicing problem;	Glycosyltransferase Family 20 protein
269801	GH16_1		Glycoside Hydrolase Family 16 protein
274490	GH16_1		Glycoside Hydrolase Family 16 protein
277496	GH115		Glycoside Hydrolase Family 115 protein
290333	AA5_1		Copper radical oxidase
290376	AA5_1		Copper radical oxidase
291263	GH43_26		Glycoside Hydrolase Family 43 protein
291419	GH43_26		Glycoside Hydrolase Family 43 protein
317724	CBM13		Carbohydrate-Binding Module Family 13 protein
325354	AA9		Lytic polysaccharide monooxygenase (formerly GH61)
347805	GH78	fragment N-term;	Glycoside Hydrolase Family 78 protein
377114	CBM13-CBM13		Carbohydrate-Binding Module Family 13 protein
385760	AA9		Lytic polysaccharide monooxygenase (formerly GH61)
395873	PL8_4		Polysaccharide Lyase Family 8 protein
400895	GH71		Glycoside Hydrolase Family 71 protein
401412	AA2		Class II peroxidase
404368	AA2		Class II peroxidase
404517	AA2		Class II peroxidase
404562	AA2		Class II peroxidase
411513	CE9		Carbohydrate Esterase Family 9 protein
424815	GH7		Glycoside Hydrolase Family 7 protein
430218	GH5_9		Glycoside Hydrolase Family 5 protein
431108	GH5_9		Glycoside Hydrolase Family 5 protein
431808	GH7		Glycoside Hydrolase Family 7 protein
453208	GH5_7	(fragment) splicing problem;	Glycoside Hydrolase Family 5 protein
461126	CE8		Carbohydrate Esterase Family 8 protein
463091	GH20		Glycoside Hydrolase Family 20 protein
466879	GT8	fragment N-term;	Glycosyltransferase Family 8 protein
467025	GH7		Glycoside Hydrolase Family 7 protein
470558	GH16_2	(fragment) splicing problem;	Glycoside Hydrolase Family 16 protein
489984	CBM50		Carbohydrate-Binding Module Family 50 protein
496062	PL4_1		Polysaccharide Lyase Family 4 protein
496827	CBM50-CBM50		Carbohydrate-Binding Module Family 50 protein
496912	CBM50-CBM50		Carbohydrate-Binding Module Family 50 protein
504720	GH35		Glycoside Hydrolase Family 35 protein
513612	AA3_2		GMC oxidoreductase
543035	GH7		Glycoside Hydrolase Family 7 protein
552854	GH18		Glycoside Hydrolase Family 18 protein
578181	GH16_1		Glycoside Hydrolase Family 16 protein
594376	GT69	(fragment) splicing problem;	Glycosyltransferase Family 69 protein
599826	GH18-CBM5		Glycoside Hydrolase Family 18 / Carbohydrate-Binding Module Family 5 protein
601168	GH18	(fragment) splicing problem;	Glycoside Hydrolase Family 18 protein
624594	GH5_11		Glycoside Hydrolase Family 5 protein
641662	GH152		Glycoside Hydrolase Family 152 protein
642202	GH152		Glycoside Hydrolase Family 152 protein
647382	AA14		Auxilliary Activities Family 14 protein
648214	PL14_4	fragment C-term;	Polysaccharide Lyase Family 14 protein
672920	AA2		Class II peroxidase
682709	GT2		Glycosyltransferase Family 2 protein
706373	AA9		Lytic polysaccharide monooxygenase (formerly GH61)
706665	EXPN		Distantly related to plant expansins
711066	GT1		Glycosyltransferase Family 1 protein
733977	AA2		Class II peroxidase
734696	CBM1		Carbohydrate-Binding Module Family 1 protein
746031	GH79	fragment C-term;	Glycoside Hydrolase Family 79 protein
751035	CBM1-GH5_7		Carbohydrate-Binding Module Family 1 / Glycoside Hydrolase Family 5 protein
754198	GH10		Glycoside Hydrolase Family 10 protein
764096	GH79		Glycoside Hydrolase Family 79 protein
765341	AA9		Lytic polysaccharide monooxygenase (formerly GH61)
765464	CBM1-GH10		Carbohydrate-Binding Module Family 1 / Glycoside Hydrolase Family 10 protein
765925	CBM1-GH10		Carbohydrate-Binding Module Family 1 / Glycoside Hydrolase Family 10 protein
774072	PL14_4		Polysaccharide Lyase Family 14 protein
776089	GT8		Glycosyltransferase Family 8 protein
806807	GH79		Glycoside Hydrolase Family 79 protein
808284	GH2		Glycoside Hydrolase Family 2 protein
809915	AA9	fragment C-term;	Lytic polysaccharide monooxygenase (formerly GH61)
829484	GH79	(fragment) splicing problem;	Glycoside Hydrolase Family 79 protein
830134	EXPN		Distantly related to plant expansins
855800	EXPN		Distantly related to plant expansins
861781	CBM48		Carbohydrate-Binding Module Family 48 protein
895699	AA3_2		GMC oxidoreductase
903487	GH131-CBM1		Glycoside Hydrolase Family 131 / Carbohydrate-Binding Module Family 1 protein
911866	GH16_1		Glycoside Hydrolase Family 16 protein
923285	GH18		Glycoside Hydrolase Family 18 protein
942210	CBM1		Carbohydrate-Binding Module Family 1 protein
950413	GT69		Glycosyltransferase Family 69 protein
952792	GH28		Glycoside Hydrolase Family 28 protein
969517	GH43_6		Glycoside Hydrolase Family 43 protein
976794	GH92		Glycoside Hydrolase Family 92 protein
988782	AA3_2	(fragment) splicing problem;	GMC oxidoreductase
992933	AA5_1		Copper radical oxidase
1002645	GH95		Glycoside Hydrolase Family 95 protein
1003226	GH28		Glycoside Hydrolase Family 28 protein
1024075	GH18	(fragment) splicing problem;	Glycoside Hydrolase Family 18 protein
1024193	GH18-CBM5		Glycoside Hydrolase Family 18 / Carbohydrate-Binding Module Family 5 protein
1035491	AA7		Glucooligosaccharide oxidase
1046328	CBM1-GH5_5		Carbohydrate-Binding Module Family 1 / Glycoside Hydrolase Family 5 protein
1176334	EXPN		Distantly related to plant expansins
1186460	GH17	fragment N-term;	Glycoside Hydrolase Family 17 protein
1187528	GH16_4		Glycoside Hydrolase Family 16 protein
1187829	GH3		Glycoside Hydrolase Family 3 protein
1187847	AA9		Lytic polysaccharide monooxygenase (formerly GH61)
1187924	GH20	(fragment) splicing problem;	Glycoside Hydrolase Family 20 protein
1188305	GT69		Glycosyltransferase Family 69 protein
1188985	AA1_1		Laccase
1189137	AA5		Copper radical oxidase
1189166	GH5_9	(fragment) splicing problem;	Glycoside Hydrolase Family 5 protein
1189458	AA5_1		Copper radical oxidase
1189490	GT76	(fragment) splicing problem;	Glycosyltransferase Family 76 protein
1189586	AA1_1		Laccase
1189942	GT3		Glycosyltransferase Family 3 protein
1189973	GH16_4		Glycoside Hydrolase Family 16 protein
1190091	GT1	fragment N-term;	Glycosyltransferase Family 1 protein
1190112	GH43_24-CBM35	(fragment) splicing problem;	Glycoside Hydrolase Family 43 / Carbohydrate-Binding Module Family 35 protein
1190296	PL14_4		Polysaccharide Lyase Family 14 protein
1190520	GH47	(fragment) splicing problem;	Glycoside Hydrolase Family 47 protein
1190624	GH3		Glycoside Hydrolase Family 3 protein
1191020	GH105		Glycoside Hydrolase Family 105 protein
1191747	CBM21	(fragment) splicing problem;	Carbohydrate-Binding Module Family 21 protein
1191799	PL8_4	(fragment) splicing problem;	Polysaccharide Lyase Family 8 protein
1192155	PL8_4		Polysaccharide Lyase Family 8 protein
1192158	GH31		Glycoside Hydrolase Family 31 protein
1192345	GH79		Glycoside Hydrolase Family 79 protein
1192374	AA3_2	(fragment) splicing problem;	GMC oxidoreductase
1192426	GH2		Glycoside Hydrolase Family 2 protein
1192502	PL35		Polysaccharide Lyase Family 35 protein
1192518	GH16_2	(fragment) splicing problem;	Glycoside Hydrolase Family 16 protein
1192667	GH12	(fragment) splicing problem;	Glycoside Hydrolase Family 12 protein
1192829	AA3_2		GMC oxidoreductase
1192836	GT22		Glycosyltransferase Family 22 protein
1192947	PL35		Polysaccharide Lyase Family 35 protein
1193256	GH5_15	(fragment) splicing problem;	Glycoside Hydrolase Family 5 protein
1193280	AA3_2		GMC oxidoreductase
1193427	GH18		Glycoside Hydrolase Family 18 protein
1193595	GH32	(fragment) splicing problem;	Glycoside Hydrolase Family 32 protein
1193971	AA3_2		GMC oxidoreductase
1194249	AA3		GMC oxidoreductase
1194294	CE4		Carbohydrate Esterase Family 4 protein
1194461	AA5_1		Copper radical oxidase
1194914	AA1_1		Laccase
1195442	GH105	fragment C-term;	Glycoside Hydrolase Family 105 protein
1196272	AA14		Auxilliary Activities Family 14 protein
1197094	PL14_4		Polysaccharide Lyase Family 14 protein
1197408	AA2		Class II peroxidase
1197527	AA5_1	(fragment) splicing problem;	Copper radical oxidase
1197582	GH27	(fragment) splicing problem;	Glycoside Hydrolase Family 27 protein
1197633	GH16_1		Glycoside Hydrolase Family 16 protein
1197736	GH18		Glycoside Hydrolase Family 18 protein
1198003	AA9		Lytic polysaccharide monooxygenase (formerly GH61)
1198517	GH5_9	(fragment) splicing problem;	Glycoside Hydrolase Family 5 protein
1198542	GH17	fragment N-term;	Glycoside Hydrolase Family 17 protein
1198983	PL14_5		Polysaccharide Lyase Family 14 protein
1199047	CBM1-CE15		Carbohydrate-Binding Module Family 1 / Carbohydrate Esterase Family 15 protein
1199054	GH55		Glycoside Hydrolase Family 55 protein
1199669	GT2		Glycosyltransferase Family 2 protein
1199823	CBM48		Carbohydrate-Binding Module Family 48 protein
1199865	GT39		Glycosyltransferase Family 39 protein
1199902	GH79	(fragment) splicing problem;	Glycoside Hydrolase Family 79 protein
1199999	AA3_2	(fragment) splicing problem;	GMC oxidoreductase
1200029	AA3_2	(fragment) splicing problem;	GMC oxidoreductase
1200688	AA3_3		Alcohol oxidase
1200734	GH128		Glycoside Hydrolase Family 128 protein
1200847	GH76		Glycoside Hydrolase Family 76 protein
1200924	GH18		Glycoside Hydrolase Family 18 protein
1200952	GH128		Glycoside Hydrolase Family 128 protein
1201616	AA3_2		GMC oxidoreductase
1201717	GH30_3		Glycoside Hydrolase Family 30 protein
1201836	EXPN		Distantly related to plant expansins
1202301	GH37	(fragment) splicing problem;	Glycoside Hydrolase Family 37 protein
1202391	GH18		Glycoside Hydrolase Family 18 protein
1202553	GH29		Glycoside Hydrolase Family 29 protein
1202773	CE12		Carbohydrate Esterase Family 12 protein
1202791	CE16	(fragment) splicing problem;	Carbohydrate Esterase Family 16 protein
1203069	AA3_2		GMC oxidoreductase
1203216	GH5_12	(fragment) splicing problem;	Glycoside Hydrolase Family 5 protein
1203605	GH152		Glycoside Hydrolase Family 152 protein
1203996	GT22		Glycosyltransferase Family 22 protein
1204438	AA7		Glucooligosaccharide oxidase
1204523	GH1		Glycoside Hydrolase Family 1 protein
1204613	GH28	(fragment) splicing problem;	Glycoside Hydrolase Family 28 protein
1204622	AA2		Class II peroxidase
1204897	GH13_32-CBM20		Glycoside Hydrolase Family 13 / Carbohydrate-Binding Module Family 20 protein
1204939	GH16_4		Glycoside Hydrolase Family 16 protein
1204958	EXPN		Distantly related to plant expansins
1204990	EXPN		Distantly related to plant expansins
1205707	GT2		Glycosyltransferase Family 2 protein
1205746	GH71		Glycoside Hydrolase Family 71 protein
1206142	GH16_2	(fragment) splicing problem;	Glycoside Hydrolase Family 16 protein
1206174	GH16_1		Glycoside Hydrolase Family 16 protein
1206402	AA3_2		GMC oxidoreductase
1206476	GH27		Glycoside Hydrolase Family 27 protein
1206495	GH28		Glycoside Hydrolase Family 28 protein
1206588	GH16_1		Glycoside Hydrolase Family 16 protein
1206696	GH92		Glycoside Hydrolase Family 92 protein
1206701	GH72-CBM43		Glycoside Hydrolase Family 72 / Carbohydrate-Binding Module Family 43 protein
1206926	GH78		Glycoside Hydrolase Family 78 protein
1207036	GH16_1		Glycoside Hydrolase Family 16 protein
1207111	GH43_33	(fragment) splicing problem;	Glycoside Hydrolase Family 43 protein
1208247	GT1		Glycosyltransferase Family 1 protein
1208280	GH25		Glycoside Hydrolase Family 25 protein
1208428	GT1		Glycosyltransferase Family 1 protein
1208466	GT1		Glycosyltransferase Family 1 protein
1209155	PL14_4		Polysaccharide Lyase Family 14 protein
1209861	GH18	(fragment) splicing problem;	Glycoside Hydrolase Family 18 protein
1209977	AA5_1		Copper radical oxidase
1210074	AA5_1		Copper radical oxidase
1210195	GH18	(fragment) splicing problem;	Glycoside Hydrolase Family 18 protein
1210235	AA9-CBM1		Lytic polysaccharide monooxygenase (formerly GH61) / Carbohydrate-Binding Module Family 1 protein
1210521	CBM13		Carbohydrate-Binding Module Family 13 protein
1210731	AA9		Lytic polysaccharide monooxygenase (formerly GH61)
1210819	GH43_6		Glycoside Hydrolase Family 43 protein
1210945	AA3_2	(fragment) splicing problem;	GMC oxidoreductase
1211092	EXPN		Distantly related to plant expansins
1211198	AA3_2		GMC oxidoreductase
1211294	AA3_2	(fragment) splicing problem;	GMC oxidoreductase
1211482	GT20		Glycosyltransferase Family 20 protein
1211868	GH28	(fragment) splicing problem;	Glycoside Hydrolase Family 28 protein
1212471	GH15	(fragment) splicing problem;	Glycoside Hydrolase Family 15 protein
1212589	GH35	(fragment) splicing problem;	Glycoside Hydrolase Family 35 protein
1212624	GH131	(fragment) splicing problem;	Glycoside Hydrolase Family 131 protein
1212635	GH35		Glycoside Hydrolase Family 35 protein
1212649	GH12		Glycoside Hydrolase Family 12 protein
1212887	PL14_4	(fragment) splicing problem;	Polysaccharide Lyase Family 14 protein
1212903	EXPN		Distantly related to plant expansins
1213205	EXPN		Distantly related to plant expansins
1213206	EXPN		Distantly related to plant expansins
1213503	GH93		Glycoside Hydrolase Family 93 protein
1213746	GH2	fragment C-term;	Glycoside Hydrolase Family 2 protein
1213786	GH16		Glycoside Hydrolase Family 16 protein
1214209	GH10		Glycoside Hydrolase Family 10 protein
1214311	GH31	(fragment) splicing problem;	Glycoside Hydrolase Family 31 protein
1216370	CBM13		Carbohydrate-Binding Module Family 13 protein
1216435	GH152	(fragment) splicing problem; ;	Glycoside Hydrolase Family 152 protein
1217107	EXPN		Distantly related to plant expansins
1217369	AA9		Lytic polysaccharide monooxygenase (formerly GH61)
1218124	CE4	(fragment) splicing problem;	Carbohydrate Esterase Family 4 protein
1218228	GH16_2		Glycoside Hydrolase Family 16 protein
1218906	GH12	(fragment) splicing problem;	Glycoside Hydrolase Family 12 protein
1219757	GH28		Glycoside Hydrolase Family 28 protein
1219889	GH53	(fragment) splicing problem;	Glycoside Hydrolase Family 53 protein
1220538	GH78	(fragment) splicing problem;	Glycoside Hydrolase Family 78 protein
1220578	GT1	fragment C-term;	Glycosyltransferase Family 1 protein
1220635	CBM50-CBM50		Carbohydrate-Binding Module Family 50 protein
1221504	GH79	(fragment) splicing problem;	Glycoside Hydrolase Family 79 protein
1221579	GH18		Glycoside Hydrolase Family 18 protein
1221635	AA3_3		Alcohol oxidase
1221735	AA5_1		Copper radical oxidase
1222273	GH3		Glycoside Hydrolase Family 3 protein
1222412	GT35		Glycosyltransferase Family 35 protein
1223336	GH13_32		Glycoside Hydrolase Family 13 protein
1223421	CE16	fragment C-term;	Carbohydrate Esterase Family 16 protein
1223444	CE16	(fragment) splicing problem;	Carbohydrate Esterase Family 16 protein
1223510	EXPN		Distantly related to plant expansins
1223945	GH5_12	(fragment) splicing problem;	Glycoside Hydrolase Family 5 protein
1224655	EXPN		Distantly related to plant expansins
1224948	GH43_6	(fragment) splicing problem;	Glycoside Hydrolase Family 43 protein
1225299	GT4		Glycosyltransferase Family 4 protein
1225345	GH3		Glycoside Hydrolase Family 3 protein
1226736	GH31		Glycoside Hydrolase Family 31 protein
1227412	GH5_50		Glycoside Hydrolase Family 5 protein
1227565	GT58	fragment C-term;	Glycosyltransferase Family 58 protein
1228913	AA8-CBM1		Iron reductase domain / Carbohydrate-Binding Module Family 1 protein
1230953	AA3_2		GMC oxidoreductase
1233152	GH16_1		Glycoside Hydrolase Family 16 protein
1234061	CBM13		Carbohydrate-Binding Module Family 13 protein
1234903	GH12		Glycoside Hydrolase Family 12 protein
1234970	GH18		Glycoside Hydrolase Family 18 protein
1235266	CBM1-CE16	fragment N-term;	Carbohydrate-Binding Module Family 1 / Carbohydrate Esterase Family 16 protein
1235625	GT8		Glycosyltransferase Family 8 protein
1236870	GH28		Glycoside Hydrolase Family 28 protein
1239282	EXPN		Distantly related to plant expansins
1241276	GH16_1		Glycoside Hydrolase Family 16 protein
1241572	GH20	fragment N-term;	Glycoside Hydrolase Family 20 protein
1241575	GH20	(fragment) splicing problem;	Glycoside Hydrolase Family 20 protein
1243627	GT1		Glycosyltransferase Family 1 protein
1244651	GH47	(fragment) splicing problem;	Glycoside Hydrolase Family 47 protein
1245549	GH13_25-GH133	(fragment) splicing problem;	Glycoside Hydrolase Family 13 / Glycoside Hydrolase Family 133 protein
1246513	GH18		Glycoside Hydrolase Family 18 protein
1247555	GT66		Glycosyltransferase Family 66 protein
1250419	GT2		Glycosyltransferase Family 2 protein
1251107	GT22	(fragment) splicing problem;	Glycosyltransferase Family 22 protein
1252051	GH17	fragment C-term;	Glycoside Hydrolase Family 17 protein
1252072	AA3_2	(fragment) splicing problem;	GMC oxidoreductase
1252099	CBM1-GH10		Carbohydrate-Binding Module Family 1 / Glycoside Hydrolase Family 10 protein
1253045	GH5_9	(fragment) splicing problem;	Glycoside Hydrolase Family 5 protein
1253297	GH13_5	(fragment) splicing problem;	Glycoside Hydrolase Family 13 protein
1254351	GT20		Glycosyltransferase Family 20 protein
1256164	AA3_2		GMC oxidoreductase
1258680	GT2		Glycosyltransferase Family 2 protein
1260375	GH28		Glycoside Hydrolase Family 28 protein
1262658	GH18	(fragment) splicing problem;	Glycoside Hydrolase Family 18 protein
1262955	GH23		Glycoside Hydrolase Family 23 protein
1264822	GH92	(fragment) splicing problem;	Glycoside Hydrolase Family 92 protein
1265435	GH85		Glycoside Hydrolase Family 85 protein
1265860	AA3_3	(fragment) splicing problem;	Alcohol oxidase
1267534	GH125	(fragment) splicing problem;	Glycoside Hydrolase Family 125 protein
1267861	GH9	(fragment) splicing problem;	Glycoside Hydrolase Family 9 protein
1267872	GH135		Glycoside Hydrolase Family 135 protein
1269704	GT57		Glycosyltransferase Family 57 protein
1269761	GH71		Glycoside Hydrolase Family 71 protein
1270020	CBM48-GH13_8		Carbohydrate-Binding Module Family 48 / Glycoside Hydrolase Family 13 protein
1273437	CBM12		Carbohydrate-Binding Module Family 12 protein
1273743	GH16_2	(fragment) splicing problem;	Glycoside Hydrolase Family 16 protein
1276906	GT4		Glycosyltransferase Family 4 protein
1278136	GT8	(fragment) splicing problem;	Glycosyltransferase Family 8 protein
1279505	GT90	(fragment) splicing problem;	Glycosyltransferase Family 90 protein
1279947	PL38		Polysaccharide Lyase Family 38 protein
1280196	AA2		Class II peroxidase
1282382	CE16	fragment N-term;	Carbohydrate Esterase Family 16 protein
1283096	AA3_2	(fragment) splicing problem;	GMC oxidoreductase
1284396	GH89		Glycoside Hydrolase Family 89 protein
1289217	AA3_2		GMC oxidoreductase
1289345	AA3_2		GMC oxidoreductase
1289848	GT33	(fragment) splicing problem;	Glycosyltransferase Family 33 protein
1291268	GT49		Glycosyltransferase Family 49 protein
1292347	GH131	fragment N-term;	Glycoside Hydrolase Family 131 protein
1292402	PL38		Polysaccharide Lyase Family 38 protein
1293420	GH27		Glycoside Hydrolase Family 27 protein
1295743	GH28		Glycoside Hydrolase Family 28 protein
1298860	GT24		Glycosyltransferase Family 24 protein
1300484	GH79		Glycoside Hydrolase Family 79 protein
1300719	GH16_1		Glycoside Hydrolase Family 16 protein
1300799	GH115		Glycoside Hydrolase Family 115 protein
1300824	GH115		Glycoside Hydrolase Family 115 protein
1302063	GH3	(fragment) splicing problem;	Glycoside Hydrolase Family 3 protein
1303258	Myosin_motor-GT2		Glycosyltransferase Family 2 protein
1304072	GT15		Glycosyltransferase Family 15 protein
1307154	GH13_1		Glycoside Hydrolase Family 13 protein
1307949	GH78		Glycoside Hydrolase Family 78 protein
1311113	CBM13-CBM13		Carbohydrate-Binding Module Family 13 protein
1311687	CE12		Carbohydrate Esterase Family 12 protein
1312156	GH12		Glycoside Hydrolase Family 12 protein
1312831	CBM21		Carbohydrate-Binding Module Family 21 protein
1312853	EXPN		Distantly related to plant expansins
1312896	GH88	(fragment) splicing problem;	Glycoside Hydrolase Family 88 protein
1312994	GT8		Glycosyltransferase Family 8 protein
1313161	GT48	fragment N-term;	Glycosyltransferase Family 48 protein
1313235	GT15		Glycosyltransferase Family 15 protein
1313317	GT50		Glycosyltransferase Family 50 protein
1313333	AA3_2	fragment N-term;	GMC oxidoreductase
1313518	GT8		Glycosyltransferase Family 8 protein
1313956	GH28	(fragment) splicing problem;	Glycoside Hydrolase Family 28 protein
1314032	GH20		Glycoside Hydrolase Family 20 protein
1314145	AA1_1	fragment C-term;	Laccase
1314487	GT31	(fragment) splicing problem;	Glycosyltransferase Family 31 protein
1314512	GT41		Glycosyltransferase Family 41 protein
1314677	GH16		Glycoside Hydrolase Family 16 protein
1314721	GH47		Glycoside Hydrolase Family 47 protein
1314736	GH5_11		Glycoside Hydrolase Family 5 protein
1315411	CBM1-GH10		Carbohydrate-Binding Module Family 1 / Glycoside Hydrolase Family 10 protein
1315438	GT17	(fragment) splicing problem;	Glycosyltransferase Family 17 protein
1315715	GH79		Glycoside Hydrolase Family 79 protein
1315743	GH92	(fragment) splicing problem;	Glycoside Hydrolase Family 92 protein
1315848	CBM1-GH5_5		Carbohydrate-Binding Module Family 1 / Glycoside Hydrolase Family 5 protein
1316026	GH16_1		Glycoside Hydrolase Family 16 protein
1316036	GH92	(fragment) splicing problem;	Glycoside Hydrolase Family 92 protein
1316053	AA5_1		Copper radical oxidase
1316190	GH154		Glycoside Hydrolase Family 154 protein
1316226	GT1	fragment N-term;	Glycosyltransferase Family 1 protein
1316630	GH3	(fragment) splicing problem;	Glycoside Hydrolase Family 3 protein
1316639	AA1_1		Laccase
1316987	GT2		Glycosyltransferase Family 2 protein
1317060	GT32		Glycosyltransferase Family 32 protein
1317367	PL4_5		Polysaccharide Lyase Family 4 protein
1317379	GH15-CBM20		Glycoside Hydrolase Family 15 / Carbohydrate-Binding Module Family 20 protein
1317577	GT57	(fragment) splicing problem;	Glycosyltransferase Family 57 protein
1317675	CE8	(fragment) splicing problem;	Carbohydrate Esterase Family 8 protein
1317821	GH20		Glycoside Hydrolase Family 20 protein
1317826	GH12		Glycoside Hydrolase Family 12 protein
1318280	GH92		Glycoside Hydrolase Family 92 protein
1318424	GH28		Glycoside Hydrolase Family 28 protein
1318463	GH12		Glycoside Hydrolase Family 12 protein
1318578	AA6		Benzoquinone reductase
1318609	AA3_2		GMC oxidoreductase
1318654	GH18		Glycoside Hydrolase Family 18 protein
1318664	AA1_2	(fragment) splicing problem;	Ferroxidase
1318676	GT4		Glycosyltransferase Family 4 protein
1318690	GH10		Glycoside Hydrolase Family 10 protein
1318831	AA3_2		GMC oxidoreductase
1319114	GT59		Glycosyltransferase Family 59 protein
1319173	CBM1-GH3		Carbohydrate-Binding Module Family 1 / Glycoside Hydrolase Family 3 protein
1319404	GH47		Glycoside Hydrolase Family 47 protein
1319427	GT1		Glycosyltransferase Family 1 protein
1319492	CBM18-GH16_19		Carbohydrate-Binding Module Family 18 / Glycoside Hydrolase Family 16 protein
1319535	AA9	(fragment) splicing problem;	Lytic polysaccharide monooxygenase (formerly GH61)
1319567	AA3_4	(fragment) splicing problem;	Pyranose oxidase
1319745	GH16_1		Glycoside Hydrolase Family 16 protein
1319752	PL14_4	(fragment) splicing problem;	Polysaccharide Lyase Family 14 protein
1319764	PL14_4	fragment C-term;	Polysaccharide Lyase Family 14 protein
1319783	GH16_1		Glycoside Hydrolase Family 16 protein
1319831	AA3_3	(fragment) splicing problem;	Alcohol oxidase
1319874	AA7	(fragment) splicing problem;	Glucooligosaccharide oxidase
1319987	CE15		Carbohydrate Esterase Family 15 protein
1320071	GH55		Glycoside Hydrolase Family 55 protein
1320907	PL14_3	(fragment) splicing problem;	Polysaccharide Lyase Family 14 protein
1322334	GT22		Glycosyltransferase Family 22 protein
1331446	GH47	(fragment) splicing problem;	Glycoside Hydrolase Family 47 protein
1336773	AA9		Lytic polysaccharide monooxygenase (formerly GH61)
1339467	AA5_1		Copper radical oxidase
1340470	EXPN		Distantly related to plant expansins
1341923	EXPN		Distantly related to plant expansins
1343505	GT39		Glycosyltransferase Family 39 protein
1348278	GH18-CBM5	(fragment) splicing problem;	Glycoside Hydrolase Family 18 / Carbohydrate-Binding Module Family 5 protein
1352030	GT50	(fragment) splicing problem;	Glycosyltransferase Family 50 protein
1360180	AA5_1		Copper radical oxidase
1360485	AA9-CBM1		Lytic polysaccharide monooxygenase (formerly GH61) / Carbohydrate-Binding Module Family 1 protein
1361155	GH13_1	(fragment) splicing problem;	Glycoside Hydrolase Family 13 protein
1361779	GH28		Glycoside Hydrolase Family 28 protein
1361883	CBM13		Carbohydrate-Binding Module Family 13 protein
1362158	GH2	(fragment) splicing problem;	Glycoside Hydrolase Family 2 protein
1362732	EXPN		Distantly related to plant expansins
1362790	GH63		Glycoside Hydrolase Family 63 protein
1363000	GH13_22-GT5		Glycoside Hydrolase Family 13 / Glycosyltransferase Family 5 protein
1363081	AA3_2	fragment N-term;	GMC oxidoreductase
1363082	AA3_2	fragment C-term;	GMC oxidoreductase
1363174	CBM1-GH6		Carbohydrate-Binding Module Family 1 / Glycoside Hydrolase Family 6 protein
1363455	GH5_22	(fragment) splicing problem;	Glycoside Hydrolase Family 5 protein
1364044	GH43_24-CBM35		Glycoside Hydrolase Family 43 / Carbohydrate-Binding Module Family 35 protein
1364073	AA2		Class II peroxidase
1364074	AA2		Class II peroxidase
1364085	AA2		Class II peroxidase
1364091	AA2		Class II peroxidase
1364147	GH5_9	(fragment) splicing problem;	Glycoside Hydrolase Family 5 protein
1364168	PL14_4		Polysaccharide Lyase Family 14 protein
1364367	AA1_1	(fragment) splicing problem;	Laccase
1364661	CE8		Carbohydrate Esterase Family 8 protein
1364695	CBM1-GH5_5		Carbohydrate-Binding Module Family 1 / Glycoside Hydrolase Family 5 protein
1364711	GT21		Glycosyltransferase Family 21 protein
1364832	GH16_2	(fragment) splicing problem;	Glycoside Hydrolase Family 16 protein
1364949	GH74-CBM1		Glycoside Hydrolase Family 74 / Carbohydrate-Binding Module Family 1 protein
1364985	GT2		Glycosyltransferase Family 2 protein
1364986	GH2		Glycoside Hydrolase Family 2 protein
1365094	CBM50-CBM50		Carbohydrate-Binding Module Family 50 protein
1365579	GT39		Glycosyltransferase Family 39 protein
1365681	AA2		Class II peroxidase
1365824	GH47		Glycoside Hydrolase Family 47 protein
1365854	AA3_2		GMC oxidoreductase
1365869	GH5_15	(fragment) splicing problem;	Glycoside Hydrolase Family 5 protein
1365918	AA9		Lytic polysaccharide monooxygenase (formerly GH61)
1365985	GH45		Glycoside Hydrolase Family 45 protein
1366150	GH28	fragment N-term / C-term;	Glycoside Hydrolase Family 28 protein
1366168	CBM21		Carbohydrate-Binding Module Family 21 protein
1366255	GH18	fragment N-term / C-term;	Glycoside Hydrolase Family 18 protein
1366259	GH18-CBM5		Glycoside Hydrolase Family 18 / Carbohydrate-Binding Module Family 5 protein
1366279	GH18	(fragment) splicing problem;	Glycoside Hydrolase Family 18 protein
1366285	CBM5	(fragment) splicing problem;	Carbohydrate-Binding Module Family 5 protein
1366383	GH37		Glycoside Hydrolase Family 37 protein
1366434	GT22	fragment N-term / C-term;	Glycosyltransferase Family 22 protein
1366521	AA14		Auxilliary Activities Family 14 protein
1366583	CBM13	(fragment) splicing problem;	Carbohydrate-Binding Module Family 13 protein
1366695	GH152		Glycoside Hydrolase Family 152 protein
1366700	GH152		Glycoside Hydrolase Family 152 protein
1366898	GH105		Glycoside Hydrolase Family 105 protein
1367197	CBM1-CE1		Carbohydrate-Binding Module Family 1 / Carbohydrate Esterase Family 1 protein
1367307	AA2		Class II peroxidase
1367507	EXPN		Distantly related to plant expansins
1367725	GH16_2	(fragment) splicing problem;	Glycoside Hydrolase Family 16 protein
1367825	GT1		Glycosyltransferase Family 1 protein
1367876	GH45		Glycoside Hydrolase Family 45 protein
1367937	GT2		Glycosyltransferase Family 2 protein
1368003	CBM1-GH5_7		Carbohydrate-Binding Module Family 1 / Glycoside Hydrolase Family 5 protein
1368113	AA3_4		Pyranose oxidase
1368124	AA9		Lytic polysaccharide monooxygenase (formerly GH61)
1368228	GH5_9	(fragment) splicing problem;	Glycoside Hydrolase Family 5 protein
1369207	AA3_2		GMC oxidoreductase
1369389	GH30_3		Glycoside Hydrolase Family 30 protein
1369498	GH71		Glycoside Hydrolase Family 71 protein
1369656	AA9-CBM1		Lytic polysaccharide monooxygenase (formerly GH61) / Carbohydrate-Binding Module Family 1 protein
1369657	AA9		Lytic polysaccharide monooxygenase (formerly GH61)
1370108	Myosin_motor-GT2		Glycosyltransferase Family 2 protein
1370178	AA1		Multicopper oxidase
1370266	GH152		Glycoside Hydrolase Family 152 protein
1370413	GT48		Glycosyltransferase Family 48 protein
1370621	GH128		Glycoside Hydrolase Family 128 protein
1370935	AA8-AA3_1		Iron reductase domain / Cellobiose dehydrogenase
1371164	GH1		Glycoside Hydrolase Family 1 protein
1371342	AA3_2		GMC oxidoreductase
1371395	GH31	(fragment) splicing problem;	Glycoside Hydrolase Family 31 protein
1371598	GH16_1		Glycoside Hydrolase Family 16 protein
1371677	GH18-CBM5-CBM5	(fragment) splicing problem;	Glycoside Hydrolase Family 18 / Carbohydrate-Binding Module Family 5 protein
1371692	CE4		Carbohydrate Esterase Family 4 protein
1372024	GH25	(fragment) splicing problem;	Glycoside Hydrolase Family 25 protein
1372233	GH51	(fragment) splicing problem;	Glycoside Hydrolase Family 51 protein
1372526	GH5_50	fragment N-term;	Glycoside Hydrolase Family 5 protein
1372842	GH16_1	(fragment) splicing problem;	Glycoside Hydrolase Family 16 protein
1372865	GH18	fragment N-term;	Glycoside Hydrolase Family 18 protein
1372911	GH18		Glycoside Hydrolase Family 18 protein
1373000	CBM1	fragment N-term;	Carbohydrate-Binding Module Family 1 protein
1373048	AA5_1		Copper radical oxidase
1373051	AA5_1		Copper radical oxidase
1373387	CE12		Carbohydrate Esterase Family 12 protein
1373541	GH79		Glycoside Hydrolase Family 79 protein
1373563	GH76		Glycoside Hydrolase Family 76 protein
1373733	GH38	(fragment) splicing problem;	Glycoside Hydrolase Family 38 protein
1373777	GH18	fragment N-term / C-term;	Glycoside Hydrolase Family 18 protein
1373939	GH43_1		Glycoside Hydrolase Family 43 protein
1374124	GH28	fragment N-term / C-term;	Glycoside Hydrolase Family 28 protein
1374126	AA5_1	fragment N-term / C-term;	Copper radical oxidase
1374350	GT2		Glycosyltransferase Family 2 protein
1374357	GH2	(fragment) splicing problem;	Glycoside Hydrolase Family 2 protein
1388782	GH79	(fragment) splicing problem;	Glycoside Hydrolase Family 79 protein
1390090	GT22		Glycosyltransferase Family 22 protein
1392024	GH145		Glycoside Hydrolase Family 145 protein
1395456	AA9		Lytic polysaccharide monooxygenase (formerly GH61)
1396423	AA2		Class II peroxidase
1397629	GT2		Glycosyltransferase Family 2 protein
1400395	PL4_3		Polysaccharide Lyase Family 4 protein
1401237	GH35		Glycoside Hydrolase Family 35 protein
1405903	AA3_2		GMC oxidoreductase
1406574	GH5_31		Glycoside Hydrolase Family 5 protein
1407388	GH28	fragment N-term / C-term;	Glycoside Hydrolase Family 28 protein
1407560	GT22	fragment N-term;	Glycosyltransferase Family 22 protein
1407765	GH18		Glycoside Hydrolase Family 18 protein
1424313	AA3_2		GMC oxidoreductase
1424728	GH20		Glycoside Hydrolase Family 20 protein
1429010	GH92	(fragment) splicing problem;	Glycoside Hydrolase Family 92 protein
1430901	CBM20		Carbohydrate-Binding Module Family 20 protein
1430935	GH18-CBM5		Glycoside Hydrolase Family 18 / Carbohydrate-Binding Module Family 5 protein
1435265	GH28	(fragment) splicing problem;	Glycoside Hydrolase Family 28 protein
1437149	GH105	fragment C-term;	Glycoside Hydrolase Family 105 protein
1441642	AA5_1		Copper radical oxidase
1445944	AA1_1		Laccase
1445948	AA1_1	fragment N-term / C-term;	Laccase
1446076	GH18	fragment N-term;	Glycoside Hydrolase Family 18 protein
1446087	GH18-CBM5		Glycoside Hydrolase Family 18 / Carbohydrate-Binding Module Family 5 protein
1446549	AA14		Auxilliary Activities Family 14 protein
1447374	CBM1-CE1		Carbohydrate-Binding Module Family 1 / Carbohydrate Esterase Family 1 protein
1450716	GH78		Glycoside Hydrolase Family 78 protein
1450964	GH3		Glycoside Hydrolase Family 3 protein
1451986	AA5_1	fragment C-term;	Copper radical oxidase
1453822	CE16	(fragment) splicing problem;	Carbohydrate Esterase Family 16 protein
1454826	CE16	fragment N-term;	Carbohydrate Esterase Family 16 protein
1455380	GT22	fragment C-term;	Glycosyltransferase Family 22 protein
1456657	PL14_4		Polysaccharide Lyase Family 14 protein
1458192	GH51		Glycoside Hydrolase Family 51 protein
1459344	GH79		Glycoside Hydrolase Family 79 protein

## Sheet: kegg
#proteinId	ecNum	definition	catalyticActivity	cofactors	associatedDiseases	pathway	pathway_class	pathway_type
31	3.1.-.-	Acting on ester bonds.	\N	\N	\N	\N	\N	\N
974	1.14.13.1	Salicylate 1-monooxygenase.	Salicylate + NADH + O(2) = catechol + NAD(+) + H(2)O + CO(2).	FAD.	\N	Fluorene degradation	Biodegradation of Xenobiotics	METABOLIC
974	1.14.13.1	Salicylate 1-monooxygenase.	Salicylate + NADH + O(2) = catechol + NAD(+) + H(2)O + CO(2).	FAD.	\N	Nitorobenzene degradation	Biodegradation of Xenobiotics	METABOLIC
2870	1.14.14.1	Unspecific monooxygenase.	RH + reduced flavoprotein + O(2) = ROH + oxidized flavoprotein + H(2)O.	Heme-thiolate.	\N	Tryptophan metabolism	Amino Acid Metabolism	METABOLIC
2870	1.14.14.1	Unspecific monooxygenase.	RH + reduced flavoprotein + O(2) = ROH + oxidized flavoprotein + H(2)O.	Heme-thiolate.	\N	Fatty acid metabolism	Lipid Metabolism	METABOLIC
2870	1.14.14.1	Unspecific monooxygenase.	RH + reduced flavoprotein + O(2) = ROH + oxidized flavoprotein + H(2)O.	Heme-thiolate.	\N	gamma-Hexachlorocyclohexane degradation	Biodegradation of Xenobiotics	METABOLIC
5506	1.14.14.1	Unspecific monooxygenase.	RH + reduced flavoprotein + O(2) = ROH + oxidized flavoprotein + H(2)O.	Heme-thiolate.	\N	Tryptophan metabolism	Amino Acid Metabolism	METABOLIC
5506	1.14.14.1	Unspecific monooxygenase.	RH + reduced flavoprotein + O(2) = ROH + oxidized flavoprotein + H(2)O.	Heme-thiolate.	\N	Fatty acid metabolism	Lipid Metabolism	METABOLIC
5506	1.14.14.1	Unspecific monooxygenase.	RH + reduced flavoprotein + O(2) = ROH + oxidized flavoprotein + H(2)O.	Heme-thiolate.	\N	gamma-Hexachlorocyclohexane degradation	Biodegradation of Xenobiotics	METABOLIC
6045	3.2.1.20	Alpha-glucosidase.	Hydrolysis of terminal, non-reducing 1,4-linked D-glucose residues with release of D-glucose.	\N	Glycogen storage disease II; MIM:232300.	Galactose metabolism	Carbohydrate Metabolism	METABOLIC
6045	3.2.1.20	Alpha-glucosidase.	Hydrolysis of terminal, non-reducing 1,4-linked D-glucose residues with release of D-glucose.	\N	Glycogen storage disease II; MIM:232300.	Starch and sucrose metabolism	Metabolism of Complex Carbohydrates	METABOLIC
6078	3.2.1.20	Alpha-glucosidase.	Hydrolysis of terminal, non-reducing 1,4-linked D-glucose residues with release of D-glucose.	\N	Glycogen storage disease II; MIM:232300.	Galactose metabolism	Carbohydrate Metabolism	METABOLIC
6078	3.2.1.20	Alpha-glucosidase.	Hydrolysis of terminal, non-reducing 1,4-linked D-glucose residues with release of D-glucose.	\N	Glycogen storage disease II; MIM:232300.	Starch and sucrose metabolism	Metabolism of Complex Carbohydrates	METABOLIC
7852	1.14.14.1	Unspecific monooxygenase.	RH + reduced flavoprotein + O(2) = ROH + oxidized flavoprotein + H(2)O.	Heme-thiolate.	\N	Tryptophan metabolism	Amino Acid Metabolism	METABOLIC
7852	1.14.14.1	Unspecific monooxygenase.	RH + reduced flavoprotein + O(2) = ROH + oxidized flavoprotein + H(2)O.	Heme-thiolate.	\N	Fatty acid metabolism	Lipid Metabolism	METABOLIC
7852	1.14.14.1	Unspecific monooxygenase.	RH + reduced flavoprotein + O(2) = ROH + oxidized flavoprotein + H(2)O.	Heme-thiolate.	\N	gamma-Hexachlorocyclohexane degradation	Biodegradation of Xenobiotics	METABOLIC
10159	4.2.99.18	DNA-(apurinic or apyrimidinic site) lyase.	The C-O-P bond 3' to the apurinic or apyrimidinic site in DNA is broken by a beta-elimination reaction, leaving a 3'-terminal unsaturated sugar and a product with a terminal 5'-phosphate.	\N	\N	\N	\N	\N
12817	3.6.3.9	Sodium/potassium-echanging ATPase.	ATP + H(2)O + Na(+)(In) + K(+)(Out) = ADP + phosphate + Na(+)(Out) + K(+)(In).	Magnesium.	\N	\N	\N	\N
13398	2.7.7.7	DNA-directed DNA polymerase.	N deoxynucleoside triphosphate = N diphosphate + {DNA}(N).	\N	\N	Purine metabolism	Nucleotide Metabolism	METABOLIC
13398	2.7.7.7	DNA-directed DNA polymerase.	N deoxynucleoside triphosphate = N diphosphate + {DNA}(N).	\N	\N	DNA polymerase	REPLICATION AND REPAIR	REGULATORY
13398	2.7.7.7	DNA-directed DNA polymerase.	N deoxynucleoside triphosphate = N diphosphate + {DNA}(N).	\N	\N	Pyrimidine metabolism	Nucleotide Metabolism	METABOLIC
13911	2.7.6.1	Ribose-phosphate pyrophosphokinase.	ATP + D-ribose 5-phosphate = AMP + 5-phospho-alpha-D-ribose 1-diphosphate.	\N	Gout (one form) with urate urolithiasis; MIM:311850.	Purine metabolism	Nucleotide Metabolism	METABOLIC
13911	2.7.6.1	Ribose-phosphate pyrophosphokinase.	ATP + D-ribose 5-phosphate = AMP + 5-phospho-alpha-D-ribose 1-diphosphate.	\N	Gout (one form) with urate urolithiasis; MIM:311850.	Pentose phosphate pathway	Carbohydrate Metabolism	METABOLIC
20517	3.1.11.2	Exodeoxyribonuclease III.	Degradation of double-stranded DNA. It acts progressively in a 3'- to 5'-direction, releasing 5'-phosphomononucleotides.	\N	\N	\N	\N	\N
20954	6.1.1.2	Tryptophan--tRNA ligase.	ATP + L-tryptophan + tRNA(Trp) = AMP + diphosphate + L-tryptophanyl- tRNA(Trp).	\N	\N	Tryptophan metabolism	Amino Acid Metabolism	METABOLIC
20954	6.1.1.2	Tryptophan--tRNA ligase.	ATP + L-tryptophan + tRNA(Trp) = AMP + diphosphate + L-tryptophanyl- tRNA(Trp).	\N	\N	Aminoacyl-tRNA biosynthesis	TRANSLATION	REGULATORY
25897	1.1.-.-	Acting on the CH-OH group of donors.	\N	\N	\N	Benzoate degradation via CoA ligation	Biodegradation of Xenobiotics	METABOLIC
25897	1.1.-.-	Acting on the CH-OH group of donors.	\N	\N	\N	Ethylbenzene degradation	Biodegradation of Xenobiotics	METABOLIC
26990	2.1.1.56	mRNA (guanine-N7-)-methyltransferase.	S-adenosyl-L-methionine + G(5')PPPR-RNA = S-adenosyl-L-homocysteine + m7G(5')PPPR-RNA.	\N	\N	\N	\N	\N
36883	5.3.3.8	Dodecenoyl-CoA delta-isomerase.	3-cis-dodecenoyl-CoA = 2-trans-dodecenoyl-CoA.	\N	\N	Fatty acid metabolism	Lipid Metabolism	METABOLIC
51511	1.1.1.-	With NAD(+) or NADP(+) as acceptor.	\N	\N	\N	Bile acid biosynthesis	Lipid Metabolism	METABOLIC
51511	1.1.1.-	With NAD(+) or NADP(+) as acceptor.	\N	\N	\N	Vitamin B6 metabolism	Metabolism of Cofactors and Vitamins	METABOLIC
51511	1.1.1.-	With NAD(+) or NADP(+) as acceptor.	\N	\N	\N	Glycine, serine and threonine metabolism	Amino Acid Metabolism	METABOLIC
51511	1.1.1.-	With NAD(+) or NADP(+) as acceptor.	\N	\N	\N	Butanoate metabolism	Carbohydrate Metabolism	METABOLIC
51511	1.1.1.-	With NAD(+) or NADP(+) as acceptor.	\N	\N	\N	Fructose and mannose metabolism	Carbohydrate Metabolism	METABOLIC
51511	1.1.1.-	With NAD(+) or NADP(+) as acceptor.	\N	\N	\N	Galactose metabolism	Carbohydrate Metabolism	METABOLIC
51511	1.1.1.-	With NAD(+) or NADP(+) as acceptor.	\N	\N	\N	Lysine degradation	Amino Acid Metabolism	METABOLIC
51511	1.1.1.-	With NAD(+) or NADP(+) as acceptor.	\N	\N	\N	Nucleotide sugars metabolism	Nucleotide Metabolism	METABOLIC
51511	1.1.1.-	With NAD(+) or NADP(+) as acceptor.	\N	\N	\N	Ascorbate and aldarate metabolism	Carbohydrate Metabolism	METABOLIC
51511	1.1.1.-	With NAD(+) or NADP(+) as acceptor.	\N	\N	\N	Tetrachloroethene degradation	Biodegradation of Xenobiotics	METABOLIC
51511	1.1.1.-	With NAD(+) or NADP(+) as acceptor.	\N	\N	\N	Benzoate degradation via CoA ligation	Biodegradation of Xenobiotics	METABOLIC
51511	1.1.1.-	With NAD(+) or NADP(+) as acceptor.	\N	\N	\N	Glycerolipid metabolism	Metabolism of Complex Lipids	METABOLIC
52117	6.3.2.19	Ubiquitin--protein ligase.	ATP + ubiquitin + protein lysine = AMP + diphosphate + protein N-ubiquityllysine.	\N	\N	\N	\N	\N
52122	3.2.1.1	Alpha-amylase.	Endohydrolysis of 1,4-alpha-glucosidic linkages in oligosaccharides and polysaccharides.	\N	\N	Starch and sucrose metabolism	Metabolism of Complex Carbohydrates	METABOLIC
59854	1.14.11.-	With 2-oxoglutarate as one donor, and incorporation of one	\N	\N	\N	\N	\N	\N
63457	3.5.1.9	Arylformamidase.	N-formyl-L-kynurenine + H(2)O = formate + L-kynurenine.	\N	\N	Glyoxylate and dicarboxylate metabolism	Carbohydrate Metabolism	METABOLIC
63457	3.5.1.9	Arylformamidase.	N-formyl-L-kynurenine + H(2)O = formate + L-kynurenine.	\N	\N	Tryptophan metabolism	Amino Acid Metabolism	METABOLIC
65413	2.3.3.1	Citrate (si)-synthase.	\N	Citrate + CoA = acetyl-CoA + H(2)O + oxaloacetate.	\N	\N	\N	\N
65595	3.4.19.12	Ubiquitinyl hydrolase 1.	Thiol-dependent hydrolysis of ester, thiolester, amide, peptide and isopeptide bonds formed by the C-terminal Gly of ubiquitin (a 76-residue protein attached to proteins as an intracellular targeting signal).	\N	\N	\N	\N	\N
71782	3.1.1.-	Carboxylic ester hydrolases.	\N	\N	\N	2,4-Dichlorobenzoate degradation	Biodegradation of Xenobiotics	METABOLIC
71782	3.1.1.-	Carboxylic ester hydrolases.	\N	\N	\N	Pentose and glucuronate interconversions	Carbohydrate Metabolism	METABOLIC
71782	3.1.1.-	Carboxylic ester hydrolases.	\N	\N	\N	Butanoate metabolism	Carbohydrate Metabolism	METABOLIC
73955	1.13.12.-	With incorporation of one atom of oxygen.	\N	\N	\N	Nitrogen metabolism	Energy Metabolism	METABOLIC
73955	1.13.12.-	With incorporation of one atom of oxygen.	\N	\N	\N	Ubiquinone biosynthesis	Metabolism of Cofactors and Vitamins	METABOLIC
73955	1.13.12.-	With incorporation of one atom of oxygen.	\N	\N	\N	Tyrosine metabolism	Amino Acid Metabolism	METABOLIC
75473	2.3.1.97	Glycylpeptide N-tetradecanoyltransferase.	Tetradecanoyl-CoA + glycyl-peptide = CoA + N-tetradecanoylglycyl- peptide.	\N	\N	\N	\N	\N
77473	3.6.3.44	Xenobiotic-transporting ATPase.	ATP + H(2)O + xenobiotic(In) = ADP + phosphate + xenobiotic(Out).	\N	\N	\N	\N	\N
84830	2.7.7.3	Pantetheine-phosphate adenylyltransferase.	ATP + pantetheine 4'-phosphate = diphosphate + dephospho-CoA.	\N	\N	Pantothenate and CoA biosynthesis	Metabolism of Cofactors and Vitamins	METABOLIC
89449	1.2.4.4	3-methyl-2-oxobutanoate dehydrogenase (lipoamide).	3-methyl-2-oxobutanoate + lipoamide = S-(2-methylpropanoyl)dihydrolipoamide + CO(2).	Thiamine pyrophosphate.	Maple syrup urine disease; MIM:248600.	Valine, leucine and isoleucine degradation	Amino Acid Metabolism	METABOLIC
92146	2.3.1.48	Histone acetyltransferase.	Acetyl-CoA + histone = CoA + acetyl-histone.	\N	\N	\N	\N	\N
92267	3.4.22.-	Cysteine endopeptidases.	\N	\N	\N	\N	\N	\N
93272	2.7.7.19	Polynucleotide adenylyltransferase.	N ATP + {nucleotide}(M) = N diphosphate + {nucleotide}(M+N).	\N	\N	\N	\N	\N
101870	6.3.2.19	Ubiquitin--protein ligase.	ATP + ubiquitin + protein lysine = AMP + diphosphate + protein N-ubiquityllysine.	\N	\N	\N	\N	\N
103210	3.5.4.4	Adenosine deaminase.	Adenosine + H(2)O = inosine + NH(3).	\N	Severe combined immunodeficiency (SCID); MIM:102700.	Purine metabolism	Nucleotide Metabolism	METABOLIC
103445	1.14.13.1	Salicylate 1-monooxygenase.	Salicylate + NADH + O(2) = catechol + NAD(+) + H(2)O + CO(2).	FAD.	\N	Fluorene degradation	Biodegradation of Xenobiotics	METABOLIC
103445	1.14.13.1	Salicylate 1-monooxygenase.	Salicylate + NADH + O(2) = catechol + NAD(+) + H(2)O + CO(2).	FAD.	\N	Nitorobenzene degradation	Biodegradation of Xenobiotics	METABOLIC
108589	3.2.1.58	Glucan 1,3-beta-glucosidase.	Successive hydrolysis of beta-D-glucose units from the non-reducing ends of 1,3-beta-D-glucans, releasing alpha-glucose.	\N	\N	Starch and sucrose metabolism	Metabolism of Complex Carbohydrates	METABOLIC
110009	1.1.1.206	Tropine dehydrogenase.	Tropine + NADP(+) = tropinone + NADPH.	\N	\N	Alkaloid biosynthesis II	Biosynthesis of Secondary Metabolites	METABOLIC
110258	3.2.1.4	Cellulase.	Endohydrolysis of 1,4-beta-D-glucosidic linkages in cellulose.	\N	\N	Starch and sucrose metabolism	Metabolism of Complex Carbohydrates	METABOLIC
113019	2.1.3.3	Ornithine carbamoyltransferase.	Carbamoyl phosphate + L-ornithine = phosphate + L-citrulline.	\N	Ornithine transcarbamylase deficiency; MIM:311250.	Urea cycle and metabolism of amino groups	Amino Acid Metabolism	METABOLIC
113019	2.1.3.3	Ornithine carbamoyltransferase.	Carbamoyl phosphate + L-ornithine = phosphate + L-citrulline.	\N	Ornithine transcarbamylase deficiency; MIM:311250.	Arginine and proline metabolism	Amino Acid Metabolism	METABOLIC
113523	3.2.1.14	Chitinase.	Hydrolysis of the 1,4-beta-linkages of N-acetyl-D-glucosamine polymers of chitin.	\N	\N	Aminosugars metabolism	Metabolism of Complex Carbohydrates	METABOLIC
114594	3.4.14.9	Tripeptidyl-peptidase I.	Release of an N-terminal tripeptide from a polypeptide.	\N	\N	\N	\N	\N
115487	4.1.1.-	Carboxy-lyases.	\N	\N	\N	Benzoate degradation via hydroxylation	Biodegradation of Xenobiotics	METABOLIC
115487	4.1.1.-	Carboxy-lyases.	\N	\N	\N	Purine metabolism	Nucleotide Metabolism	METABOLIC
115487	4.1.1.-	Carboxy-lyases.	\N	\N	\N	Aminophosphonate metabolism	Metabolism of Other Amino Acids	METABOLIC
115487	4.1.1.-	Carboxy-lyases.	\N	\N	\N	Pyruvate metabolism	Carbohydrate Metabolism	METABOLIC
115487	4.1.1.-	Carboxy-lyases.	\N	\N	\N	Ubiquinone biosynthesis	Metabolism of Cofactors and Vitamins	METABOLIC
115487	4.1.1.-	Carboxy-lyases.	\N	\N	\N	Flavonoids, stilbene and lignin biosynthesis	Biosynthesis of Secondary Metabolites	METABOLIC
115487	4.1.1.-	Carboxy-lyases.	\N	\N	\N	Ascorbate and aldarate metabolism	Carbohydrate Metabolism	METABOLIC
115487	4.1.1.-	Carboxy-lyases.	\N	\N	\N	Tryptophan metabolism	Amino Acid Metabolism	METABOLIC
115487	4.1.1.-	Carboxy-lyases.	\N	\N	\N	Tyrosine metabolism	Amino Acid Metabolism	METABOLIC
115487	4.1.1.-	Carboxy-lyases.	\N	\N	\N	Alkaloid biosynthesis I	Biosynthesis of Secondary Metabolites	METABOLIC
115487	4.1.1.-	Carboxy-lyases.	\N	\N	\N	1,1,1-Trichloro-2,2-bis(4-chlorophenyl)ethane (DDT) degradation	Biodegradation of Xenobiotics	METABOLIC
115487	4.1.1.-	Carboxy-lyases.	\N	\N	\N	Fluorene degradation	Biodegradation of Xenobiotics	METABOLIC
115487	4.1.1.-	Carboxy-lyases.	\N	\N	\N	Arginine and proline metabolism	Amino Acid Metabolism	METABOLIC
115487	4.1.1.-	Carboxy-lyases.	\N	\N	\N	Vitamin B6 metabolism	Metabolism of Cofactors and Vitamins	METABOLIC
118295	3.4.24.-	Metalloendopeptidases.	\N	\N	\N	\N	\N	\N
121135	3.5.2.9	5-oxoprolinase (ATP-hydrolysing).	ATP + 5-oxo-L-proline + 2 H(2)O = ADP + phosphate + L-glutamate.	\N	\N	Glutathione metabolism	Metabolism of Other Amino Acids	METABOLIC
123015	3.4.24.-	Metalloendopeptidases.	\N	\N	\N	\N	\N	\N
131576	1.97.1.4	Formate acetyltransferase activating enzyme.	S-adenosyl-L-methionine + dihydroflavodoxin + [formate acetyltransferase]-glycine = 5'-deoxyadenosine + methionine + flavodoxin + [formate acetyltransferase]-glycine-2-yl radical.	Iron-sulfur.	\N	\N	\N	\N
131843	1.14.13.1	Salicylate 1-monooxygenase.	Salicylate + NADH + O(2) = catechol + NAD(+) + H(2)O + CO(2).	FAD.	\N	Fluorene degradation	Biodegradation of Xenobiotics	METABOLIC
131843	1.14.13.1	Salicylate 1-monooxygenase.	Salicylate + NADH + O(2) = catechol + NAD(+) + H(2)O + CO(2).	FAD.	\N	Nitorobenzene degradation	Biodegradation of Xenobiotics	METABOLIC
132276	1.14.13.1	Salicylate 1-monooxygenase.	Salicylate + NADH + O(2) = catechol + NAD(+) + H(2)O + CO(2).	FAD.	\N	Fluorene degradation	Biodegradation of Xenobiotics	METABOLIC
132276	1.14.13.1	Salicylate 1-monooxygenase.	Salicylate + NADH + O(2) = catechol + NAD(+) + H(2)O + CO(2).	FAD.	\N	Nitorobenzene degradation	Biodegradation of Xenobiotics	METABOLIC
133194	1.14.13.12	Benzoate 4-monooxygenase.	Benzoate + NADPH + O(2) = 4-hydroxybenzoate + NADP(+) + H(2)O.	Iron; Tetrahydropteridine.	\N	Benzoate degradation via CoA ligation	Biodegradation of Xenobiotics	METABOLIC
136573	1.11.1.5	Cytochrome-c peroxidase.	2 ferrocytochrome c + H(2)O(2) = 2 ferricytochrome c + 2 H(2)O.	Heme.	\N	\N	\N	\N
137813	3.1.3.48	Protein-tyrosine-phosphatase.	Protein tyrosine phosphate + H(2)O = protein tyrosine + phosphate.	\N	\N	\N	\N	\N
141570	3.8.1.2	2-haloacid dehalogenase.	(S)-2-haloacid + H(2)O = (R)-2-hydroxyacid + halide.	\N	\N	\N	\N	\N
152046	3.4.-.-	Acting on peptide bonds (peptide hydrolases).	\N	\N	\N	Biotin metabolism	Metabolism of Cofactors and Vitamins	METABOLIC
152046	3.4.-.-	Acting on peptide bonds (peptide hydrolases).	\N	\N	\N	Lysine degradation	Amino Acid Metabolism	METABOLIC
153518	2.7.7.6	DNA-directed RNA polymerase.	N nucleoside triphosphate = N diphosphate + {RNA}(N).	\N	\N	RNA polymerase	TRANSCRIPTION	REGULATORY
153518	2.7.7.6	DNA-directed RNA polymerase.	N nucleoside triphosphate = N diphosphate + {RNA}(N).	\N	\N	Purine metabolism	Nucleotide Metabolism	METABOLIC
153518	2.7.7.6	DNA-directed RNA polymerase.	N nucleoside triphosphate = N diphosphate + {RNA}(N).	\N	\N	Pyrimidine metabolism	Nucleotide Metabolism	METABOLIC
155955	6.1.1.17	Glutamate--tRNA ligase.	ATP + L-glutamate + tRNA(Glu) = AMP + diphosphate + L-glutamyl- tRNA(Glu).	\N	\N	Glutamate metabolism	Amino Acid Metabolism	METABOLIC
155955	6.1.1.17	Glutamate--tRNA ligase.	ATP + L-glutamate + tRNA(Glu) = AMP + diphosphate + L-glutamyl- tRNA(Glu).	\N	\N	Porphyrin and chlorophyll metabolism	Metabolism of Cofactors and Vitamins	METABOLIC
155955	6.1.1.17	Glutamate--tRNA ligase.	ATP + L-glutamate + tRNA(Glu) = AMP + diphosphate + L-glutamyl- tRNA(Glu).	\N	\N	Aminoacyl-tRNA biosynthesis	TRANSLATION	REGULATORY
155973	6.3.2.19	Ubiquitin--protein ligase.	ATP + ubiquitin + protein lysine = AMP + diphosphate + protein N-ubiquityllysine.	\N	\N	\N	\N	\N
159588	3.4.16.6	Carboxypeptidase D.	Preferential release of a C-terminal arginine or lysine residue.	\N	\N	\N	\N	\N
164179	1.14.13.22	Cyclohexanone monooxygenase.	Cyclohexanone + NADPH + O(2) = 6-hexanolide + NADP(+) + H(2)O.	FAD.	\N	Caprolactam degradation	Biodegradation of Xenobiotics	METABOLIC
175476	1.6.99.1	NADPH dehydrogenase.	NADPH + acceptor = NADP(+) + reduced acceptor.	FMN or FAD.	\N	\N	\N	\N
177275	3.2.1.67	Galacturan 1,4-alpha-galacturonidase.	{(1,4)-alpha-D-galacturonide}(N) + H(2)O = {(1,4)-alpha-D- galacturonide}(N-1) + D-galacturonate.	\N	\N	Starch and sucrose metabolism	Metabolism of Complex Carbohydrates	METABOLIC
178680	6.3.2.19	Ubiquitin--protein ligase.	ATP + ubiquitin + protein lysine = AMP + diphosphate + protein N-ubiquityllysine.	\N	\N	\N	\N	\N
179060	6.3.2.19	Ubiquitin--protein ligase.	ATP + ubiquitin + protein lysine = AMP + diphosphate + protein N-ubiquityllysine.	\N	\N	\N	\N	\N
179290	6.3.2.19	Ubiquitin--protein ligase.	ATP + ubiquitin + protein lysine = AMP + diphosphate + protein N-ubiquityllysine.	\N	\N	\N	\N	\N
182021	2.4.1.123	Inositol 1-alpha-galactosyltransferase.	UDP-galactose + myo-inositol = UDP + 1-O-alpha-D-galactosyl-D-myo- inositol.	\N	\N	Galactose metabolism	Carbohydrate Metabolism	METABOLIC
182116	4.2.1.2	Fumarate hydratase.	(S)-malate = fumarate + H(2)O.	\N	Fumarase deficiency; MIM:136850.	Reductive carboxylate cycle (CO2 fixation)	Energy Metabolism	METABOLIC
182116	4.2.1.2	Fumarate hydratase.	(S)-malate = fumarate + H(2)O.	\N	Fumarase deficiency; MIM:136850.	Citrate cycle (TCA cycle)	Carbohydrate Metabolism	METABOLIC
193738	1.14.13.22	Cyclohexanone monooxygenase.	Cyclohexanone + NADPH + O(2) = 6-hexanolide + NADP(+) + H(2)O.	FAD.	\N	Caprolactam degradation	Biodegradation of Xenobiotics	METABOLIC
205230	1.14.13.8	Dimethylaniline monooxygenase (N-oxide forming).	N,N-dimethylaniline + NADPH + O(2) = N,N-dimethylaniline N-oxide + NADP(+) + H(2)O.	FAD.	Trimethylaminuria; MIM:602079,	\N	\N	\N
206475	1.1.1.65	Pyridoxine 4-dehydrogenase.	Pyridoxine + NADP(+) = pyridoxal + NADPH.	\N	\N	Vitamin B6 metabolism	Metabolism of Cofactors and Vitamins	METABOLIC
210056	3.4.14.9	Tripeptidyl-peptidase I.	Release of an N-terminal tripeptide from a polypeptide.	\N	\N	\N	\N	\N
217952	1.14.14.1	Unspecific monooxygenase.	RH + reduced flavoprotein + O(2) = ROH + oxidized flavoprotein + H(2)O.	Heme-thiolate.	\N	Tryptophan metabolism	Amino Acid Metabolism	METABOLIC
217952	1.14.14.1	Unspecific monooxygenase.	RH + reduced flavoprotein + O(2) = ROH + oxidized flavoprotein + H(2)O.	Heme-thiolate.	\N	Fatty acid metabolism	Lipid Metabolism	METABOLIC
217952	1.14.14.1	Unspecific monooxygenase.	RH + reduced flavoprotein + O(2) = ROH + oxidized flavoprotein + H(2)O.	Heme-thiolate.	\N	gamma-Hexachlorocyclohexane degradation	Biodegradation of Xenobiotics	METABOLIC
218740	1.14.-.-	Acting on paired donors, with incorporation or reduction of	\N	\N	\N	gamma-Hexachlorocyclohexane degradation	Biodegradation of Xenobiotics	METABOLIC
218740	1.14.-.-	Acting on paired donors, with incorporation or reduction of	\N	\N	\N	Ascorbate and aldarate metabolism	Carbohydrate Metabolism	METABOLIC
218740	1.14.-.-	Acting on paired donors, with incorporation or reduction of	\N	\N	\N	Flavonoids, stilbene and lignin biosynthesis	Biosynthesis of Secondary Metabolites	METABOLIC
218740	1.14.-.-	Acting on paired donors, with incorporation or reduction of	\N	\N	\N	Fluorene degradation	Biodegradation of Xenobiotics	METABOLIC
233769	3.4.-.-	Acting on peptide bonds (peptide hydrolases).	\N	\N	\N	Biotin metabolism	Metabolism of Cofactors and Vitamins	METABOLIC
233769	3.4.-.-	Acting on peptide bonds (peptide hydrolases).	\N	\N	\N	Lysine degradation	Amino Acid Metabolism	METABOLIC
237379	1.14.14.1	Unspecific monooxygenase.	RH + reduced flavoprotein + O(2) = ROH + oxidized flavoprotein + H(2)O.	Heme-thiolate.	\N	Tryptophan metabolism	Amino Acid Metabolism	METABOLIC
237379	1.14.14.1	Unspecific monooxygenase.	RH + reduced flavoprotein + O(2) = ROH + oxidized flavoprotein + H(2)O.	Heme-thiolate.	\N	Fatty acid metabolism	Lipid Metabolism	METABOLIC
237379	1.14.14.1	Unspecific monooxygenase.	RH + reduced flavoprotein + O(2) = ROH + oxidized flavoprotein + H(2)O.	Heme-thiolate.	\N	gamma-Hexachlorocyclohexane degradation	Biodegradation of Xenobiotics	METABOLIC
238577	2.7.7.-	Nucleotidyltransferases.	\N	\N	\N	DNA polymerase	REPLICATION AND REPAIR	REGULATORY
238577	2.7.7.-	Nucleotidyltransferases.	\N	\N	\N	Ubiquinone biosynthesis	Metabolism of Cofactors and Vitamins	METABOLIC
238586	3.6.1.3	Adenosinetriphosphatase.	ATP + H(2)O = ADP + phosphate.	\N	Hemolytic anemia due to deficiency of adenosine triphosphatase; MIM:102800.	Purine metabolism	Nucleotide Metabolism	METABOLIC
252434	5.3.4.1	Protein disulfide isomerase.	Rearrangement of both intrachain and interchain disulfide bonds in proteins to form the native structures.	\N	\N	\N	\N	\N
254126	1.13.99.1	Myo-inositol oxygenase.	Myo-inositol + O(2) = D-glucuronate + H(2)O.	Iron.	\N	Inositol phosphate metabolism	Metabolism of Complex Lipids	METABOLIC
255197	1.13.99.1	Myo-inositol oxygenase.	Myo-inositol + O(2) = D-glucuronate + H(2)O.	Iron.	\N	Inositol phosphate metabolism	Metabolism of Complex Lipids	METABOLIC
256309	1.1.1.208	(+)-neomenthol dehydrogenase.	(+)-neomenthol + NADP(+) = (-)-menthone + NADPH.	\N	\N	\N	\N	\N
259721	6.3.2.19	Ubiquitin--protein ligase.	ATP + ubiquitin + protein lysine = AMP + diphosphate + protein N-ubiquityllysine.	\N	\N	\N	\N	\N
259943	6.3.2.19	Ubiquitin--protein ligase.	ATP + ubiquitin + protein lysine = AMP + diphosphate + protein N-ubiquityllysine.	\N	\N	\N	\N	\N
259952	6.3.2.19	Ubiquitin--protein ligase.	ATP + ubiquitin + protein lysine = AMP + diphosphate + protein N-ubiquityllysine.	\N	\N	\N	\N	\N
269806	1.6.99.1	NADPH dehydrogenase.	NADPH + acceptor = NADP(+) + reduced acceptor.	FMN or FAD.	\N	\N	\N	\N
274854	1.-.-.-	Oxidoreductases.	\N	\N	\N	\N	\N	\N
276245	6.3.2.19	Ubiquitin--protein ligase.	ATP + ubiquitin + protein lysine = AMP + diphosphate + protein N-ubiquityllysine.	\N	\N	\N	\N	\N
284046	2.7.7.52	RNA uridylyltransferase.	UTP + {RNA}(N) = diphosphate + {RNA}(N+1).	\N	\N	\N	\N	\N
284842	6.3.4.5	Argininosuccinate synthase.	ATP + L-citrulline + L-aspartate = AMP + diphosphate + L-argininosuccinate.	\N	Citrullinemia; MIM:215700.	Arginine and proline metabolism	Amino Acid Metabolism	METABOLIC
284842	6.3.4.5	Argininosuccinate synthase.	ATP + L-citrulline + L-aspartate = AMP + diphosphate + L-argininosuccinate.	\N	Citrullinemia; MIM:215700.	Urea cycle and metabolism of amino groups	Amino Acid Metabolism	METABOLIC
284842	6.3.4.5	Argininosuccinate synthase.	ATP + L-citrulline + L-aspartate = AMP + diphosphate + L-argininosuccinate.	\N	Citrullinemia; MIM:215700.	Alanine and aspartate metabolism	Amino Acid Metabolism	METABOLIC
289260	3.2.1.59	Glucan endo-1,3-alpha-glucosidase.	Endohydrolysis of 1,3-alpha-D-glucosidic linkages in isolichenin, pseudonigeran and nigeran.	\N	\N	\N	\N	\N
290333	1.1.3.9	Galactose oxidase.	D-galactose + O(2) = D-galacto-hexodialose + H(2)O(2).	Copper.	\N	Galactose metabolism	Carbohydrate Metabolism	METABOLIC
290376	1.1.3.9	Galactose oxidase.	D-galactose + O(2) = D-galacto-hexodialose + H(2)O(2).	Copper.	\N	Galactose metabolism	Carbohydrate Metabolism	METABOLIC
294783	6.3.2.19	Ubiquitin--protein ligase.	ATP + ubiquitin + protein lysine = AMP + diphosphate + protein N-ubiquityllysine.	\N	\N	\N	\N	\N
294850	1.1.1.100	3-oxoacyl-[acyl-carrier protein] reductase.	(3R)-3-hydroxyacyl-[acyl-carrier protein] + NADP(+) = 3-oxoacyl- [acyl-carrier protein] + NADPH.	\N	\N	Fatty acid biosynthesis (path 1)	Lipid Metabolism	METABOLIC
296839	3.4.19.12	Ubiquitinyl hydrolase 1.	Thiol-dependent hydrolysis of ester, thiolester, amide, peptide and isopeptide bonds formed by the C-terminal Gly of ubiquitin (a 76-residue protein attached to proteins as an intracellular targeting signal).	\N	\N	\N	\N	\N
301574	3.1.3.8	3-phytase.	Myo-inositol hexakisphosphate + H(2)O = D-myo-inositol 1,2,4,5,6-pentakisphosphate + phosphate.	\N	\N	Inositol phosphate metabolism	Metabolism of Complex Lipids	METABOLIC
303623	3.6.3.44	Xenobiotic-transporting ATPase.	ATP + H(2)O + xenobiotic(In) = ADP + phosphate + xenobiotic(Out).	\N	\N	\N	\N	\N
303892	5.3.1.6	Ribose 5-phosphate epimerase.	D-ribose 5-phosphate = D-ribulose 5-phosphate.	\N	\N	Carbon fixation	Energy Metabolism	METABOLIC
303892	5.3.1.6	Ribose 5-phosphate epimerase.	D-ribose 5-phosphate = D-ribulose 5-phosphate.	\N	\N	Pentose phosphate pathway	Carbohydrate Metabolism	METABOLIC
305481	1.1.1.-	With NAD(+) or NADP(+) as acceptor.	\N	\N	\N	Bile acid biosynthesis	Lipid Metabolism	METABOLIC
305481	1.1.1.-	With NAD(+) or NADP(+) as acceptor.	\N	\N	\N	Vitamin B6 metabolism	Metabolism of Cofactors and Vitamins	METABOLIC
305481	1.1.1.-	With NAD(+) or NADP(+) as acceptor.	\N	\N	\N	Glycine, serine and threonine metabolism	Amino Acid Metabolism	METABOLIC
305481	1.1.1.-	With NAD(+) or NADP(+) as acceptor.	\N	\N	\N	Butanoate metabolism	Carbohydrate Metabolism	METABOLIC
305481	1.1.1.-	With NAD(+) or NADP(+) as acceptor.	\N	\N	\N	Fructose and mannose metabolism	Carbohydrate Metabolism	METABOLIC
305481	1.1.1.-	With NAD(+) or NADP(+) as acceptor.	\N	\N	\N	Galactose metabolism	Carbohydrate Metabolism	METABOLIC
305481	1.1.1.-	With NAD(+) or NADP(+) as acceptor.	\N	\N	\N	Lysine degradation	Amino Acid Metabolism	METABOLIC
305481	1.1.1.-	With NAD(+) or NADP(+) as acceptor.	\N	\N	\N	Nucleotide sugars metabolism	Nucleotide Metabolism	METABOLIC
305481	1.1.1.-	With NAD(+) or NADP(+) as acceptor.	\N	\N	\N	Ascorbate and aldarate metabolism	Carbohydrate Metabolism	METABOLIC
305481	1.1.1.-	With NAD(+) or NADP(+) as acceptor.	\N	\N	\N	Tetrachloroethene degradation	Biodegradation of Xenobiotics	METABOLIC
305481	1.1.1.-	With NAD(+) or NADP(+) as acceptor.	\N	\N	\N	Benzoate degradation via CoA ligation	Biodegradation of Xenobiotics	METABOLIC
305481	1.1.1.-	With NAD(+) or NADP(+) as acceptor.	\N	\N	\N	Glycerolipid metabolism	Metabolism of Complex Lipids	METABOLIC
305746	3.4.11.18	Methionyl aminopeptidase.	Release of N-terminal amino acids, preferentially methionine, from peptides and arylamides.	Cobalt.	\N	\N	\N	\N
307926	6.3.2.19	Ubiquitin--protein ligase.	ATP + ubiquitin + protein lysine = AMP + diphosphate + protein N-ubiquityllysine.	\N	\N	\N	\N	\N
311621	2.7.1.17	Xylulokinase.	ATP + D-xylulose = ADP + D-xylulose 5-phosphate.	\N	\N	Pentose and glucuronate interconversions	Carbohydrate Metabolism	METABOLIC
312606	5.2.1.8	Peptidylprolyl isomerase.	Peptidylproline (omega=180) = peptidylproline (omega=0).	\N	\N	\N	\N	\N
318877	4.3.1.12	Ornithine cyclodeaminase.	L-ornithine = L-proline + NH(3).	NAD.	\N	Arginine and proline metabolism	Amino Acid Metabolism	METABOLIC
324542	6.2.1.3	Long-chain-fatty-acid--CoA ligase.	ATP + a long-chain carboxylic acid + CoA = AMP + diphosphate + an acyl-CoA.	\N	\N	Fatty acid metabolism	Lipid Metabolism	METABOLIC
324557	3.1.1.-	Carboxylic ester hydrolases.	\N	\N	\N	2,4-Dichlorobenzoate degradation	Biodegradation of Xenobiotics	METABOLIC
324557	3.1.1.-	Carboxylic ester hydrolases.	\N	\N	\N	Pentose and glucuronate interconversions	Carbohydrate Metabolism	METABOLIC
324557	3.1.1.-	Carboxylic ester hydrolases.	\N	\N	\N	Butanoate metabolism	Carbohydrate Metabolism	METABOLIC
325354	3.2.1.4	Cellulase.	Endohydrolysis of 1,4-beta-D-glucosidic linkages in cellulose.	\N	\N	Starch and sucrose metabolism	Metabolism of Complex Carbohydrates	METABOLIC
326025	1.1.1.65	Pyridoxine 4-dehydrogenase.	Pyridoxine + NADP(+) = pyridoxal + NADPH.	\N	\N	Vitamin B6 metabolism	Metabolism of Cofactors and Vitamins	METABOLIC
329265	1.6.5.5	NADPH:quinone reductase.	NADPH + quinone = NADP(+) + semiquinone.	Zinc.	\N	\N	\N	\N
329664	1.14.14.1	Unspecific monooxygenase.	RH + reduced flavoprotein + O(2) = ROH + oxidized flavoprotein + H(2)O.	Heme-thiolate.	\N	Tryptophan metabolism	Amino Acid Metabolism	METABOLIC
329664	1.14.14.1	Unspecific monooxygenase.	RH + reduced flavoprotein + O(2) = ROH + oxidized flavoprotein + H(2)O.	Heme-thiolate.	\N	Fatty acid metabolism	Lipid Metabolism	METABOLIC
329664	1.14.14.1	Unspecific monooxygenase.	RH + reduced flavoprotein + O(2) = ROH + oxidized flavoprotein + H(2)O.	Heme-thiolate.	\N	gamma-Hexachlorocyclohexane degradation	Biodegradation of Xenobiotics	METABOLIC
331130	1.14.14.1	Unspecific monooxygenase.	RH + reduced flavoprotein + O(2) = ROH + oxidized flavoprotein + H(2)O.	Heme-thiolate.	\N	Tryptophan metabolism	Amino Acid Metabolism	METABOLIC
331130	1.14.14.1	Unspecific monooxygenase.	RH + reduced flavoprotein + O(2) = ROH + oxidized flavoprotein + H(2)O.	Heme-thiolate.	\N	Fatty acid metabolism	Lipid Metabolism	METABOLIC
331130	1.14.14.1	Unspecific monooxygenase.	RH + reduced flavoprotein + O(2) = ROH + oxidized flavoprotein + H(2)O.	Heme-thiolate.	\N	gamma-Hexachlorocyclohexane degradation	Biodegradation of Xenobiotics	METABOLIC
348452	2.1.1.16	Methylene-fatty-acyl-phospholipid synthase.	S-adenosyl-L-methionine + phospholipid olefinic fatty acid = S-adenosyl-L-homocysteine + phospholipid methylene fatty acid.	\N	\N	\N	\N	\N
361866	3.1.2.-	Thiolester hydrolases.	\N	\N	\N	Benzoate degradation via CoA ligation	Biodegradation of Xenobiotics	METABOLIC
362802	6.3.2.19	Ubiquitin--protein ligase.	ATP + ubiquitin + protein lysine = AMP + diphosphate + protein N-ubiquityllysine.	\N	\N	\N	\N	\N
363072	1.1.3.8	L-gulonolactone oxidase.	L-gulono-1,4-lactone + O(2) = L-xylo-hexulonolactone + H(2)O(2).	FAD.	\N	Ascorbate and aldarate metabolism	Carbohydrate Metabolism	METABOLIC
367520	6.3.2.19	Ubiquitin--protein ligase.	ATP + ubiquitin + protein lysine = AMP + diphosphate + protein N-ubiquityllysine.	\N	\N	\N	\N	\N
368578	3.1.1.-	Carboxylic ester hydrolases.	\N	\N	\N	2,4-Dichlorobenzoate degradation	Biodegradation of Xenobiotics	METABOLIC
368578	3.1.1.-	Carboxylic ester hydrolases.	\N	\N	\N	Pentose and glucuronate interconversions	Carbohydrate Metabolism	METABOLIC
368578	3.1.1.-	Carboxylic ester hydrolases.	\N	\N	\N	Butanoate metabolism	Carbohydrate Metabolism	METABOLIC
370450	3.1.1.8	Cholinesterase.	An acylcholine + H(2)O = choline + a carboxylic acid anion.	\N	Drug induced (postanesthetic) apnea; MIM:177400.	\N	\N	\N
371644	3.1.4.4	Phospholipase D.	A phosphatidylcholine + H(2)O = choline + a phosphatidate.	\N	\N	Phospholipid degradation	Metabolism of Complex Lipids	METABOLIC
371644	3.1.4.4	Phospholipase D.	A phosphatidylcholine + H(2)O = choline + a phosphatidate.	\N	\N	Glycerolipid metabolism	Metabolism of Complex Lipids	METABOLIC
375157	1.2.1.24	Succinate-semialdehyde dehydrogenase.	Succinate semialdehyde + NAD(+) + H(2)O = succinate + NADH.	\N	4-hydroxybutyricaciduria; MIM:271980.	Glutamate metabolism	Amino Acid Metabolism	METABOLIC
375157	1.2.1.24	Succinate-semialdehyde dehydrogenase.	Succinate semialdehyde + NAD(+) + H(2)O = succinate + NADH.	\N	4-hydroxybutyricaciduria; MIM:271980.	Butanoate metabolism	Carbohydrate Metabolism	METABOLIC
383408	3.1.2.-	Thiolester hydrolases.	\N	\N	\N	Benzoate degradation via CoA ligation	Biodegradation of Xenobiotics	METABOLIC
385760	3.2.1.4	Cellulase.	Endohydrolysis of 1,4-beta-D-glucosidic linkages in cellulose.	\N	\N	Starch and sucrose metabolism	Metabolism of Complex Carbohydrates	METABOLIC
386290	4.2.1.17	Enoyl-CoA hydratase.	(3S)-3-hydroxyacyl-CoA = trans-2(or 3)-enoyl-CoA + H(2)O.	\N	Peroxisomal bifunctional enzyme deficiency; MIM:261515.	Fatty acid metabolism	Lipid Metabolism	METABOLIC
386290	4.2.1.17	Enoyl-CoA hydratase.	(3S)-3-hydroxyacyl-CoA = trans-2(or 3)-enoyl-CoA + H(2)O.	\N	Peroxisomal bifunctional enzyme deficiency; MIM:261515.	beta-Alanine metabolism	Metabolism of Other Amino Acids	METABOLIC
386290	4.2.1.17	Enoyl-CoA hydratase.	(3S)-3-hydroxyacyl-CoA = trans-2(or 3)-enoyl-CoA + H(2)O.	\N	Peroxisomal bifunctional enzyme deficiency; MIM:261515.	Tryptophan metabolism	Amino Acid Metabolism	METABOLIC
386290	4.2.1.17	Enoyl-CoA hydratase.	(3S)-3-hydroxyacyl-CoA = trans-2(or 3)-enoyl-CoA + H(2)O.	\N	Peroxisomal bifunctional enzyme deficiency; MIM:261515.	Lysine degradation	Amino Acid Metabolism	METABOLIC
386290	4.2.1.17	Enoyl-CoA hydratase.	(3S)-3-hydroxyacyl-CoA = trans-2(or 3)-enoyl-CoA + H(2)O.	\N	Peroxisomal bifunctional enzyme deficiency; MIM:261515.	Fatty acid biosynthesis (path 2)	Lipid Metabolism	METABOLIC
386290	4.2.1.17	Enoyl-CoA hydratase.	(3S)-3-hydroxyacyl-CoA = trans-2(or 3)-enoyl-CoA + H(2)O.	\N	Peroxisomal bifunctional enzyme deficiency; MIM:261515.	Benzoate degradation via CoA ligation	Biodegradation of Xenobiotics	METABOLIC
386290	4.2.1.17	Enoyl-CoA hydratase.	(3S)-3-hydroxyacyl-CoA = trans-2(or 3)-enoyl-CoA + H(2)O.	\N	Peroxisomal bifunctional enzyme deficiency; MIM:261515.	Butanoate metabolism	Carbohydrate Metabolism	METABOLIC
386290	4.2.1.17	Enoyl-CoA hydratase.	(3S)-3-hydroxyacyl-CoA = trans-2(or 3)-enoyl-CoA + H(2)O.	\N	Peroxisomal bifunctional enzyme deficiency; MIM:261515.	Valine, leucine and isoleucine degradation	Amino Acid Metabolism	METABOLIC
386290	4.2.1.17	Enoyl-CoA hydratase.	(3S)-3-hydroxyacyl-CoA = trans-2(or 3)-enoyl-CoA + H(2)O.	\N	Peroxisomal bifunctional enzyme deficiency; MIM:261515.	Propanoate metabolism	Carbohydrate Metabolism	METABOLIC
394695	1.14.11.13	Gibberellin 2-beta-dioxygenase.	Gibberellin 1 + 2-oxoglutarate + O(2) = 2-beta-hydroxygibberellin 1 + succinate + CO(2).	\N	\N	\N	\N	\N
396077	1.14.14.1	Unspecific monooxygenase.	RH + reduced flavoprotein + O(2) = ROH + oxidized flavoprotein + H(2)O.	Heme-thiolate.	\N	Tryptophan metabolism	Amino Acid Metabolism	METABOLIC
396077	1.14.14.1	Unspecific monooxygenase.	RH + reduced flavoprotein + O(2) = ROH + oxidized flavoprotein + H(2)O.	Heme-thiolate.	\N	Fatty acid metabolism	Lipid Metabolism	METABOLIC
396077	1.14.14.1	Unspecific monooxygenase.	RH + reduced flavoprotein + O(2) = ROH + oxidized flavoprotein + H(2)O.	Heme-thiolate.	\N	gamma-Hexachlorocyclohexane degradation	Biodegradation of Xenobiotics	METABOLIC
397420	2.8.3.13	Succinate-hydroxymethylglutarate CoA-transferase.	Succinyl-CoA + (S)-3-hydroxy-3-methylglutarate = succinate + 3-hydroxy-3-methylglutaryl-CoA.	\N	\N	\N	\N	\N
400895	3.2.1.59	Glucan endo-1,3-alpha-glucosidase.	Endohydrolysis of 1,3-alpha-D-glucosidic linkages in isolichenin, pseudonigeran and nigeran.	\N	\N	\N	\N	\N
401412	1.11.1.5	Cytochrome-c peroxidase.	2 ferrocytochrome c + H(2)O(2) = 2 ferricytochrome c + 2 H(2)O.	Heme.	\N	\N	\N	\N
404368	1.11.1.5	Cytochrome-c peroxidase.	2 ferrocytochrome c + H(2)O(2) = 2 ferricytochrome c + 2 H(2)O.	Heme.	\N	\N	\N	\N
404517	1.11.1.5	Cytochrome-c peroxidase.	2 ferrocytochrome c + H(2)O(2) = 2 ferricytochrome c + 2 H(2)O.	Heme.	\N	\N	\N	\N
404562	1.11.1.5	Cytochrome-c peroxidase.	2 ferrocytochrome c + H(2)O(2) = 2 ferricytochrome c + 2 H(2)O.	Heme.	\N	\N	\N	\N
411513	3.5.1.25	N-acetylglucosamine-6-phosphate deacetylase.	N-acetyl-D-glucosamine 6-phosphate + H(2)O = D-glucosamine 6-phosphate + acetate.	\N	\N	Aminosugars metabolism	Metabolism of Complex Carbohydrates	METABOLIC
412836	3.1.3.2	Acid phosphatase.	An orthophosphoric monoester + H(2)O = an alcohol + phosphate.	\N	Acid phosphatase deficiency; MIM:200950.	gamma-Hexachlorocyclohexane degradation	Biodegradation of Xenobiotics	METABOLIC
412836	3.1.3.2	Acid phosphatase.	An orthophosphoric monoester + H(2)O = an alcohol + phosphate.	\N	Acid phosphatase deficiency; MIM:200950.	Riboflavin metabolism	Metabolism of Cofactors and Vitamins	METABOLIC
414245	3.6.4.-	Acting on acid anhydrides; involved in cellular and	\N	\N	\N	\N	\N	\N
414277	3.6.4.-	Acting on acid anhydrides; involved in cellular and	\N	\N	\N	\N	\N	\N
414987	3.6.4.-	Acting on acid anhydrides; involved in cellular and	\N	\N	\N	\N	\N	\N
417652	2.7.8.1	Ethanolaminephosphotransferase.	CDP-ethanolamine + 1,2-diacylglycerol = CMP + a phosphatidylethanolamine.	\N	\N	Sphingophospholipid biosynthesis	Metabolism of Complex Lipids	METABOLIC
417652	2.7.8.1	Ethanolaminephosphotransferase.	CDP-ethanolamine + 1,2-diacylglycerol = CMP + a phosphatidylethanolamine.	\N	\N	Aminophosphonate metabolism	Metabolism of Other Amino Acids	METABOLIC
417652	2.7.8.1	Ethanolaminephosphotransferase.	CDP-ethanolamine + 1,2-diacylglycerol = CMP + a phosphatidylethanolamine.	\N	\N	Glycerolipid metabolism	Metabolism of Complex Lipids	METABOLIC
424815	3.2.1.91	Cellulose 1,4-beta-cellobiosidase.	Hydrolysis of 1,4-beta-D-glucosidic linkages in cellulose and cellotetraose, releasing cellobiose from the non-reducing ends of the chains.	\N	\N	Starch and sucrose metabolism	Metabolism of Complex Carbohydrates	METABOLIC
425305	1.14.13.-	With NADH or NADPH as one donor, and incorporation of one atom	\N	\N	\N	Methane metabolism	Energy Metabolism	METABOLIC
425305	1.14.13.-	With NADH or NADPH as one donor, and incorporation of one atom	\N	\N	\N	Phenylalanine metabolism	Amino Acid Metabolism	METABOLIC
425305	1.14.13.-	With NADH or NADPH as one donor, and incorporation of one atom	\N	\N	\N	Ubiquinone biosynthesis	Metabolism of Cofactors and Vitamins	METABOLIC
425305	1.14.13.-	With NADH or NADPH as one donor, and incorporation of one atom	\N	\N	\N	Alkaloid biosynthesis I	Biosynthesis of Secondary Metabolites	METABOLIC
425305	1.14.13.-	With NADH or NADPH as one donor, and incorporation of one atom	\N	\N	\N	Styrene degradation	Biodegradation of Xenobiotics	METABOLIC
425305	1.14.13.-	With NADH or NADPH as one donor, and incorporation of one atom	\N	\N	\N	Tryptophan metabolism	Amino Acid Metabolism	METABOLIC
425305	1.14.13.-	With NADH or NADPH as one donor, and incorporation of one atom	\N	\N	\N	Androgen and estrogen metabolism	Lipid Metabolism	METABOLIC
425305	1.14.13.-	With NADH or NADPH as one donor, and incorporation of one atom	\N	\N	\N	Sterol biosynthesis	Lipid Metabolism	METABOLIC
425305	1.14.13.-	With NADH or NADPH as one donor, and incorporation of one atom	\N	\N	\N	1,4-Dichlorobenzene degradation	Biodegradation of Xenobiotics	METABOLIC
425305	1.14.13.-	With NADH or NADPH as one donor, and incorporation of one atom	\N	\N	\N	Tyrosine metabolism	Amino Acid Metabolism	METABOLIC
425305	1.14.13.-	With NADH or NADPH as one donor, and incorporation of one atom	\N	\N	\N	Bile acid biosynthesis	Lipid Metabolism	METABOLIC
425305	1.14.13.-	With NADH or NADPH as one donor, and incorporation of one atom	\N	\N	\N	Flavonoids, stilbene and lignin biosynthesis	Biosynthesis of Secondary Metabolites	METABOLIC
425305	1.14.13.-	With NADH or NADPH as one donor, and incorporation of one atom	\N	\N	\N	Histidine metabolism	Amino Acid Metabolism	METABOLIC
425305	1.14.13.-	With NADH or NADPH as one donor, and incorporation of one atom	\N	\N	\N	gamma-Hexachlorocyclohexane degradation	Biodegradation of Xenobiotics	METABOLIC
425382	1.14.13.-	With NADH or NADPH as one donor, and incorporation of one atom	\N	\N	\N	Methane metabolism	Energy Metabolism	METABOLIC
425382	1.14.13.-	With NADH or NADPH as one donor, and incorporation of one atom	\N	\N	\N	Phenylalanine metabolism	Amino Acid Metabolism	METABOLIC
425382	1.14.13.-	With NADH or NADPH as one donor, and incorporation of one atom	\N	\N	\N	Ubiquinone biosynthesis	Metabolism of Cofactors and Vitamins	METABOLIC
425382	1.14.13.-	With NADH or NADPH as one donor, and incorporation of one atom	\N	\N	\N	Alkaloid biosynthesis I	Biosynthesis of Secondary Metabolites	METABOLIC
425382	1.14.13.-	With NADH or NADPH as one donor, and incorporation of one atom	\N	\N	\N	Styrene degradation	Biodegradation of Xenobiotics	METABOLIC
425382	1.14.13.-	With NADH or NADPH as one donor, and incorporation of one atom	\N	\N	\N	Tryptophan metabolism	Amino Acid Metabolism	METABOLIC
425382	1.14.13.-	With NADH or NADPH as one donor, and incorporation of one atom	\N	\N	\N	Androgen and estrogen metabolism	Lipid Metabolism	METABOLIC
425382	1.14.13.-	With NADH or NADPH as one donor, and incorporation of one atom	\N	\N	\N	Sterol biosynthesis	Lipid Metabolism	METABOLIC
425382	1.14.13.-	With NADH or NADPH as one donor, and incorporation of one atom	\N	\N	\N	1,4-Dichlorobenzene degradation	Biodegradation of Xenobiotics	METABOLIC
425382	1.14.13.-	With NADH or NADPH as one donor, and incorporation of one atom	\N	\N	\N	Tyrosine metabolism	Amino Acid Metabolism	METABOLIC
425382	1.14.13.-	With NADH or NADPH as one donor, and incorporation of one atom	\N	\N	\N	Bile acid biosynthesis	Lipid Metabolism	METABOLIC
425382	1.14.13.-	With NADH or NADPH as one donor, and incorporation of one atom	\N	\N	\N	Flavonoids, stilbene and lignin biosynthesis	Biosynthesis of Secondary Metabolites	METABOLIC
425382	1.14.13.-	With NADH or NADPH as one donor, and incorporation of one atom	\N	\N	\N	Histidine metabolism	Amino Acid Metabolism	METABOLIC
425382	1.14.13.-	With NADH or NADPH as one donor, and incorporation of one atom	\N	\N	\N	gamma-Hexachlorocyclohexane degradation	Biodegradation of Xenobiotics	METABOLIC
426058	1.14.11.-	With 2-oxoglutarate as one donor, and incorporation of one	\N	\N	\N	\N	\N	\N
429470	2.5.1.9	Riboflavin synthase.	2 6,7-dimethyl-8-(1-D-ribityl)lumazine = riboflavin + 4-(1-D- ribitylamino)-5-amino-2,6-dihydroxypyrimidine.	Flavoprotein.	\N	Riboflavin metabolism	Metabolism of Cofactors and Vitamins	METABOLIC
429633	1.1.1.101	Acylglycerone-phosphate reductase.	1-palmitoylglycerol 3-phosphate + NADP(+) = palmitoylglycerone phosphate + NADPH.	\N	\N	\N	\N	\N
430218	3.2.1.58	Glucan 1,3-beta-glucosidase.	Successive hydrolysis of beta-D-glucose units from the non-reducing ends of 1,3-beta-D-glucans, releasing alpha-glucose.	\N	\N	Starch and sucrose metabolism	Metabolism of Complex Carbohydrates	METABOLIC
431108	3.2.1.58	Glucan 1,3-beta-glucosidase.	Successive hydrolysis of beta-D-glucose units from the non-reducing ends of 1,3-beta-D-glucans, releasing alpha-glucose.	\N	\N	Starch and sucrose metabolism	Metabolism of Complex Carbohydrates	METABOLIC
431753	1.3.1.33	Protochlorophyllide reductase.	Chlorophyllide A + NADP(+) = protochlorophyllide + NADPH.	\N	\N	Porphyrin and chlorophyll metabolism	Metabolism of Cofactors and Vitamins	METABOLIC
431808	3.2.1.91	Cellulose 1,4-beta-cellobiosidase.	Hydrolysis of 1,4-beta-D-glucosidic linkages in cellulose and cellotetraose, releasing cellobiose from the non-reducing ends of the chains.	\N	\N	Starch and sucrose metabolism	Metabolism of Complex Carbohydrates	METABOLIC
434434	1.14.13.1	Salicylate 1-monooxygenase.	Salicylate + NADH + O(2) = catechol + NAD(+) + H(2)O + CO(2).	FAD.	\N	Fluorene degradation	Biodegradation of Xenobiotics	METABOLIC
434434	1.14.13.1	Salicylate 1-monooxygenase.	Salicylate + NADH + O(2) = catechol + NAD(+) + H(2)O + CO(2).	FAD.	\N	Nitorobenzene degradation	Biodegradation of Xenobiotics	METABOLIC
437480	3.1.1.3	Triacylglycerol lipase.	Triacylglycerol + H(2)O = diacylglycerol + a fatty acid anion.	\N	Hepatic lipase deficiency; MIM:151670. Congenital lipase deficiency; MIM:246600. Wolman disease; MIM:278000.	Glycerolipid metabolism	Metabolism of Complex Lipids	METABOLIC
449339	3.6.1.1	Inorganic pyrophosphatase.	Diphosphate + H(2)O = 2 phosphate.	\N	\N	Oxidative phosphorylation	Energy Metabolism	METABOLIC
453208	3.2.1.78	Mannan endo-1,4-beta-mannosidase.	Random hydrolysis of 1,4-beta-D-mannosidic linkages in mannans, galactomannans, glucomannans, and galactoglucomannans.	\N	\N	Fructose and mannose metabolism	Carbohydrate Metabolism	METABOLIC
456981	1.14.14.1	Unspecific monooxygenase.	RH + reduced flavoprotein + O(2) = ROH + oxidized flavoprotein + H(2)O.	Heme-thiolate.	\N	Tryptophan metabolism	Amino Acid Metabolism	METABOLIC
456981	1.14.14.1	Unspecific monooxygenase.	RH + reduced flavoprotein + O(2) = ROH + oxidized flavoprotein + H(2)O.	Heme-thiolate.	\N	Fatty acid metabolism	Lipid Metabolism	METABOLIC
456981	1.14.14.1	Unspecific monooxygenase.	RH + reduced flavoprotein + O(2) = ROH + oxidized flavoprotein + H(2)O.	Heme-thiolate.	\N	gamma-Hexachlorocyclohexane degradation	Biodegradation of Xenobiotics	METABOLIC
458454	5.1.3.1	Ribulose-phosphate 3-epimerase.	D-ribulose 5-phosphate = D-xylulose 5-phosphate.	\N	\N	Pentose phosphate pathway	Carbohydrate Metabolism	METABOLIC
458454	5.1.3.1	Ribulose-phosphate 3-epimerase.	D-ribulose 5-phosphate = D-xylulose 5-phosphate.	\N	\N	Carbon fixation	Energy Metabolism	METABOLIC
458454	5.1.3.1	Ribulose-phosphate 3-epimerase.	D-ribulose 5-phosphate = D-xylulose 5-phosphate.	\N	\N	Pentose and glucuronate interconversions	Carbohydrate Metabolism	METABOLIC
459901	3.1.1.45	Carboxymethylenebutenolidase.	4-carboxymethylenebut-2-en-4-olide + H(2)O = 4 oxohex-2-enedioate.	\N	\N	1,4-Dichlorobenzene degradation	Biodegradation of Xenobiotics	METABOLIC
460861	3.1.-.-	Acting on ester bonds.	\N	\N	\N	\N	\N	\N
461126	3.1.1.11	Pectinesterase.	Pectin + N H(2)O = N methanol + pectate.	\N	\N	Starch and sucrose metabolism	Metabolism of Complex Carbohydrates	METABOLIC
461126	3.1.1.11	Pectinesterase.	Pectin + N H(2)O = N methanol + pectate.	\N	\N	Pentose and glucuronate interconversions	Carbohydrate Metabolism	METABOLIC
461303	3.5.4.12	dCMP deaminase.	dCMP + H(2)O = dUMP + NH(3).	\N	\N	Type II secretion system	SORTING AND DEGRADATION	REGULATORY
461303	3.5.4.12	dCMP deaminase.	dCMP + H(2)O = dUMP + NH(3).	\N	\N	Pyrimidine metabolism	Nucleotide Metabolism	METABOLIC
461423	6.3.2.19	Ubiquitin--protein ligase.	ATP + ubiquitin + protein lysine = AMP + diphosphate + protein N-ubiquityllysine.	\N	\N	\N	\N	\N
463091	3.2.1.52	Beta-N-acetylhexosaminidase.	Hydrolysis of terminal non-reducing N-acetyl-D-hexosamine residues in N-acetyl-beta-D-hexosaminides.	\N	Sandhoff disease (GM2-gangliosidosis, variant 0); MIM:268800. Tay-Sachs disease (adult GM2-gangliosidosis); MIM:272800.	N-Glycan degradation	Metabolism of Complex Carbohydrates	METABOLIC
463091	3.2.1.52	Beta-N-acetylhexosaminidase.	Hydrolysis of terminal non-reducing N-acetyl-D-hexosamine residues in N-acetyl-beta-D-hexosaminides.	\N	Sandhoff disease (GM2-gangliosidosis, variant 0); MIM:268800. Tay-Sachs disease (adult GM2-gangliosidosis); MIM:272800.	Aminosugars metabolism	Metabolism of Complex Carbohydrates	METABOLIC
463091	3.2.1.52	Beta-N-acetylhexosaminidase.	Hydrolysis of terminal non-reducing N-acetyl-D-hexosamine residues in N-acetyl-beta-D-hexosaminides.	\N	Sandhoff disease (GM2-gangliosidosis, variant 0); MIM:268800. Tay-Sachs disease (adult GM2-gangliosidosis); MIM:272800.	Globoside metabolism	Metabolism of Complex Lipids	METABOLIC
463091	3.2.1.52	Beta-N-acetylhexosaminidase.	Hydrolysis of terminal non-reducing N-acetyl-D-hexosamine residues in N-acetyl-beta-D-hexosaminides.	\N	Sandhoff disease (GM2-gangliosidosis, variant 0); MIM:268800. Tay-Sachs disease (adult GM2-gangliosidosis); MIM:272800.	Sphingoglycolipid metabolism	Metabolism of Complex Lipids	METABOLIC
463091	3.2.1.52	Beta-N-acetylhexosaminidase.	Hydrolysis of terminal non-reducing N-acetyl-D-hexosamine residues in N-acetyl-beta-D-hexosaminides.	\N	Sandhoff disease (GM2-gangliosidosis, variant 0); MIM:268800. Tay-Sachs disease (adult GM2-gangliosidosis); MIM:272800.	Glycosaminoglycan degradation	Metabolism of Complex Carbohydrates	METABOLIC
464196	3.1.21.-	Endodeoxyribonucleases producing 5'-phosphomonoesters.	\N	\N	\N	\N	\N	\N
465337	1.1.1.169	2-dehydropantoate 2-reductase.	(R)-pantoate + NADP(+) = 2-dehydropantoate + NADPH.	\N	\N	Pantothenate and CoA biosynthesis	Metabolism of Cofactors and Vitamins	METABOLIC
467025	3.2.1.91	Cellulose 1,4-beta-cellobiosidase.	Hydrolysis of 1,4-beta-D-glucosidic linkages in cellulose and cellotetraose, releasing cellobiose from the non-reducing ends of the chains.	\N	\N	Starch and sucrose metabolism	Metabolism of Complex Carbohydrates	METABOLIC
469667	3.5.3.11	Agmatinase.	Agmatine + H(2)O = putrescine + urea.	\N	\N	Arginine and proline metabolism	Amino Acid Metabolism	METABOLIC
474775	1.1.1.173	L-rhamnose 1-dehydrogenase.	L-rhamnofuranose + NAD(+) = L-rhamno-1,4-lactone + NADH.	\N	\N	Fructose and mannose metabolism	Carbohydrate Metabolism	METABOLIC
476111	3.4.21.48	Cerevisin.	Hydrolysis of proteins with broad specificity, and of BZ-Arg-OET > Ac-Tyr-OET. Does not hydrolyse peptide amides.	\N	\N	\N	\N	\N
478153	3.6.1.3	Adenosinetriphosphatase.	ATP + H(2)O = ADP + phosphate.	\N	Hemolytic anemia due to deficiency of adenosine triphosphatase; MIM:102800.	Purine metabolism	Nucleotide Metabolism	METABOLIC
479870	5.1.3.15	Glucose-6 phosphate 1-epimerase.	Alpha-D-glucose 6-phosphate = beta-D-glucose 6-phosphate.	\N	\N	Glycolysis / Gluconeogenesis	Carbohydrate Metabolism	METABOLIC
486630	2.7.7.19	Polynucleotide adenylyltransferase.	N ATP + {nucleotide}(M) = N diphosphate + {nucleotide}(M+N).	\N	\N	\N	\N	\N
491361	1.14.13.1	Salicylate 1-monooxygenase.	Salicylate + NADH + O(2) = catechol + NAD(+) + H(2)O + CO(2).	FAD.	\N	Fluorene degradation	Biodegradation of Xenobiotics	METABOLIC
491361	1.14.13.1	Salicylate 1-monooxygenase.	Salicylate + NADH + O(2) = catechol + NAD(+) + H(2)O + CO(2).	FAD.	\N	Nitorobenzene degradation	Biodegradation of Xenobiotics	METABOLIC
500680	1.6.2.2	Cytochrome-b5 reductase.	NADH + 2 ferricytochrome b5 = NAD(+) + 2 ferrocytochrome b5.	FAD.	Methemoglobinemia enzymopathic forms I, II, III; MIM:250800.	\N	\N	\N
500724	1.6.2.2	Cytochrome-b5 reductase.	NADH + 2 ferricytochrome b5 = NAD(+) + 2 ferrocytochrome b5.	FAD.	Methemoglobinemia enzymopathic forms I, II, III; MIM:250800.	\N	\N	\N
504720	3.2.1.23	Beta-galactosidase.	Hydrolysis of terminal, non-reducing beta-D-galactose residues in beta-D-galactosides.	\N	Gangliosidosis, generalized GM1; MIM:230500. Mucopolysaccharidosis IVB; MIM:253010.	Glycosaminoglycan degradation	Metabolism of Complex Carbohydrates	METABOLIC
504720	3.2.1.23	Beta-galactosidase.	Hydrolysis of terminal, non-reducing beta-D-galactose residues in beta-D-galactosides.	\N	Gangliosidosis, generalized GM1; MIM:230500. Mucopolysaccharidosis IVB; MIM:253010.	Galactose metabolism	Carbohydrate Metabolism	METABOLIC
504720	3.2.1.23	Beta-galactosidase.	Hydrolysis of terminal, non-reducing beta-D-galactose residues in beta-D-galactosides.	\N	Gangliosidosis, generalized GM1; MIM:230500. Mucopolysaccharidosis IVB; MIM:253010.	N-Glycan degradation	Metabolism of Complex Carbohydrates	METABOLIC
504720	3.2.1.23	Beta-galactosidase.	Hydrolysis of terminal, non-reducing beta-D-galactose residues in beta-D-galactosides.	\N	Gangliosidosis, generalized GM1; MIM:230500. Mucopolysaccharidosis IVB; MIM:253010.	Glycerolipid metabolism	Metabolism of Complex Lipids	METABOLIC
504720	3.2.1.23	Beta-galactosidase.	Hydrolysis of terminal, non-reducing beta-D-galactose residues in beta-D-galactosides.	\N	Gangliosidosis, generalized GM1; MIM:230500. Mucopolysaccharidosis IVB; MIM:253010.	Sphingoglycolipid metabolism	Metabolism of Complex Lipids	METABOLIC
508971	1.1.1.-	With NAD(+) or NADP(+) as acceptor.	\N	\N	\N	Bile acid biosynthesis	Lipid Metabolism	METABOLIC
508971	1.1.1.-	With NAD(+) or NADP(+) as acceptor.	\N	\N	\N	Vitamin B6 metabolism	Metabolism of Cofactors and Vitamins	METABOLIC
508971	1.1.1.-	With NAD(+) or NADP(+) as acceptor.	\N	\N	\N	Glycine, serine and threonine metabolism	Amino Acid Metabolism	METABOLIC
508971	1.1.1.-	With NAD(+) or NADP(+) as acceptor.	\N	\N	\N	Butanoate metabolism	Carbohydrate Metabolism	METABOLIC
508971	1.1.1.-	With NAD(+) or NADP(+) as acceptor.	\N	\N	\N	Fructose and mannose metabolism	Carbohydrate Metabolism	METABOLIC
508971	1.1.1.-	With NAD(+) or NADP(+) as acceptor.	\N	\N	\N	Galactose metabolism	Carbohydrate Metabolism	METABOLIC
508971	1.1.1.-	With NAD(+) or NADP(+) as acceptor.	\N	\N	\N	Lysine degradation	Amino Acid Metabolism	METABOLIC
508971	1.1.1.-	With NAD(+) or NADP(+) as acceptor.	\N	\N	\N	Nucleotide sugars metabolism	Nucleotide Metabolism	METABOLIC
508971	1.1.1.-	With NAD(+) or NADP(+) as acceptor.	\N	\N	\N	Ascorbate and aldarate metabolism	Carbohydrate Metabolism	METABOLIC
508971	1.1.1.-	With NAD(+) or NADP(+) as acceptor.	\N	\N	\N	Tetrachloroethene degradation	Biodegradation of Xenobiotics	METABOLIC
508971	1.1.1.-	With NAD(+) or NADP(+) as acceptor.	\N	\N	\N	Benzoate degradation via CoA ligation	Biodegradation of Xenobiotics	METABOLIC
508971	1.1.1.-	With NAD(+) or NADP(+) as acceptor.	\N	\N	\N	Glycerolipid metabolism	Metabolism of Complex Lipids	METABOLIC
509072	4.1.-.-	Carbon-carbon lyases.	\N	\N	\N	\N	\N	\N
510140	1.3.1.33	Protochlorophyllide reductase.	Chlorophyllide A + NADP(+) = protochlorophyllide + NADPH.	\N	\N	Porphyrin and chlorophyll metabolism	Metabolism of Cofactors and Vitamins	METABOLIC
510339	1.3.1.33	Protochlorophyllide reductase.	Chlorophyllide A + NADP(+) = protochlorophyllide + NADPH.	\N	\N	Porphyrin and chlorophyll metabolism	Metabolism of Cofactors and Vitamins	METABOLIC
511156	3.6.1.17	Bis(5'-nucleosyl)-tetraphosphatase (asymmetrical).	P(1),P(4)-bis(5'-guanosyl)tetraphosphate + H(2)O = GTP + GMP.	\N	\N	Pyrimidine metabolism	Nucleotide Metabolism	METABOLIC
511156	3.6.1.17	Bis(5'-nucleosyl)-tetraphosphatase (asymmetrical).	P(1),P(4)-bis(5'-guanosyl)tetraphosphate + H(2)O = GTP + GMP.	\N	\N	Purine metabolism	Nucleotide Metabolism	METABOLIC
511315	1.14.13.12	Benzoate 4-monooxygenase.	Benzoate + NADPH + O(2) = 4-hydroxybenzoate + NADP(+) + H(2)O.	Iron; Tetrahydropteridine.	\N	Benzoate degradation via CoA ligation	Biodegradation of Xenobiotics	METABOLIC
513612	1.1.99.1	Choline dehydrogenase.	Choline + acceptor = betaine aldehyde + reduced acceptor.	PQQ.	\N	Glycine, serine and threonine metabolism	Amino Acid Metabolism	METABOLIC
516372	2.5.1.18	Glutathione transferase.	RX + glutathione = HX + R-S-glutathione.	\N	\N	Glutathione metabolism	Metabolism of Other Amino Acids	METABOLIC
527258	1.8.3.2	Thiol oxidase.	4 R'C(R)SH + O(2) = 2 R'C(R)S-S(R)CR' + 2 H(2)O.	\N	\N	\N	\N	\N
535012	6.5.1.1	DNA ligase (ATP).	ATP + {deoxyribonucleotide}(N) + {deoxyribonucleotide}(M) = AMP + diphosphate + {deoxyribonucleotide}(N+M).	\N	\N	\N	\N	\N
540066	6.3.2.19	Ubiquitin--protein ligase.	ATP + ubiquitin + protein lysine = AMP + diphosphate + protein N-ubiquityllysine.	\N	\N	\N	\N	\N
542620	3.5.1.4	Amidase.	A monocarboxylic acid amide + H(2)O = a monocarboxylate + NH(3).	\N	\N	Tryptophan metabolism	Amino Acid Metabolism	METABOLIC
542620	3.5.1.4	Amidase.	A monocarboxylic acid amide + H(2)O = a monocarboxylate + NH(3).	\N	\N	Benzoate degradation via CoA ligation	Biodegradation of Xenobiotics	METABOLIC
542620	3.5.1.4	Amidase.	A monocarboxylic acid amide + H(2)O = a monocarboxylate + NH(3).	\N	\N	Cyanoamino acid metabolism	Metabolism of Other Amino Acids	METABOLIC
542620	3.5.1.4	Amidase.	A monocarboxylic acid amide + H(2)O = a monocarboxylate + NH(3).	\N	\N	Phenylalanine metabolism	Amino Acid Metabolism	METABOLIC
542620	3.5.1.4	Amidase.	A monocarboxylic acid amide + H(2)O = a monocarboxylate + NH(3).	\N	\N	Arginine and proline metabolism	Amino Acid Metabolism	METABOLIC
542620	3.5.1.4	Amidase.	A monocarboxylic acid amide + H(2)O = a monocarboxylate + NH(3).	\N	\N	Styrene degradation	Biodegradation of Xenobiotics	METABOLIC
543035	3.2.1.91	Cellulose 1,4-beta-cellobiosidase.	Hydrolysis of 1,4-beta-D-glucosidic linkages in cellulose and cellotetraose, releasing cellobiose from the non-reducing ends of the chains.	\N	\N	Starch and sucrose metabolism	Metabolism of Complex Carbohydrates	METABOLIC
549607	3.6.1.-	In phosphorous-containing anhydrides.	\N	\N	\N	Starch and sucrose metabolism	Metabolism of Complex Carbohydrates	METABOLIC
549607	3.6.1.-	In phosphorous-containing anhydrides.	\N	\N	\N	Folate biosynthesis	Metabolism of Cofactors and Vitamins	METABOLIC
554950	3.1.1.73	Feruloyl esterase.	Feruloyl-polysaccharide + H(2)O = ferulate + polysaccharide.	\N	\N	\N	\N	\N
557310	2.3.1.48	Histone acetyltransferase.	Acetyl-CoA + histone = CoA + acetyl-histone.	\N	\N	\N	\N	\N
558729	3.1.1.45	Carboxymethylenebutenolidase.	4-carboxymethylenebut-2-en-4-olide + H(2)O = 4 oxohex-2-enedioate.	\N	\N	1,4-Dichlorobenzene degradation	Biodegradation of Xenobiotics	METABOLIC
559384	1.14.99.1	Prostaglandin-endoperoxide synthase.	Arachidonate + AH(2) + 2 O(2) = prostaglandin H2 + A + H(2)O.	\N	\N	Prostaglandin and leukotriene metabolism	Metabolism of Complex Lipids	METABOLIC
561327	1.1.1.65	Pyridoxine 4-dehydrogenase.	Pyridoxine + NADP(+) = pyridoxal + NADPH.	\N	\N	Vitamin B6 metabolism	Metabolism of Cofactors and Vitamins	METABOLIC
565257	2.3.1.22	2-acylglycerol O-acyltransferase.	Acyl-CoA + 2-acylglycerol = CoA + diacylglycerol.	\N	\N	Glycerolipid metabolism	Metabolism of Complex Lipids	METABOLIC
565878	1.6.5.5	NADPH:quinone reductase.	NADPH + quinone = NADP(+) + semiquinone.	Zinc.	\N	\N	\N	\N
566663	1.3.1.9	Enoyl-[acyl-carrier protein] reductase (NADH).	Acyl-[acyl-carrier protein] + NAD(+) = trans-2,3-dehydroacyl-[acyl- carrier protein] + NADH.	\N	\N	Fatty acid biosynthesis (path 1)	Lipid Metabolism	METABOLIC
571101	1.14.13.1	Salicylate 1-monooxygenase.	Salicylate + NADH + O(2) = catechol + NAD(+) + H(2)O + CO(2).	FAD.	\N	Fluorene degradation	Biodegradation of Xenobiotics	METABOLIC
571101	1.14.13.1	Salicylate 1-monooxygenase.	Salicylate + NADH + O(2) = catechol + NAD(+) + H(2)O + CO(2).	FAD.	\N	Nitorobenzene degradation	Biodegradation of Xenobiotics	METABOLIC
575100	1.1.1.208	(+)-neomenthol dehydrogenase.	(+)-neomenthol + NADP(+) = (-)-menthone + NADPH.	\N	\N	\N	\N	\N
576399	3.6.1.43	Dolichyldiphosphatase.	Dolichyl diphosphate + H(2)O = dolichyl phosphate + phosphate.	\N	\N	N-Glycans biosynthesis	Metabolism of Complex Carbohydrates	METABOLIC
577496	2.1.1.1	Nicotinamide N-methyltransferase.	S-adenosyl-L-methionine + nicotinamide = S-adenosyl-L-homocysteine + 1-methylnicotinamide.	\N	\N	Nicotinate and nicotinamide metabolism	Metabolism of Cofactors and Vitamins	METABOLIC
579250	3.4.24.71	Endothelin-converting enzyme 1.	Forms endothelin 1 by cleavage of the 21-Trp-|-Val-22 bond in the precursor.	Zinc.	\N	\N	\N	\N
583113	2.6.1.62	Adenosylmethionine--8-amino-7-oxononanoate aminotransferase.	S-adenosyl-L-methionine + 8-amino-7-oxononanoate = S-adenosyl-4- methylthio-2-oxobutanoate + 7,8-diaminononanoate.	Pyridoxal-phosphate.	\N	Biotin metabolism	Metabolism of Cofactors and Vitamins	METABOLIC
584725	1.14.13.7	Phenol 2-monooxygenase.	Phenol + NADPH + O(2) = catechol + NADP(+) + H(2)O.	FAD.	\N	gamma-Hexachlorocyclohexane degradation	Biodegradation of Xenobiotics	METABOLIC
584725	1.14.13.7	Phenol 2-monooxygenase.	Phenol + NADPH + O(2) = catechol + NADP(+) + H(2)O.	FAD.	\N	Toluene and xylene degradation	Biodegradation of Xenobiotics	METABOLIC
584725	1.14.13.7	Phenol 2-monooxygenase.	Phenol + NADPH + O(2) = catechol + NADP(+) + H(2)O.	FAD.	\N	Nitorobenzene degradation	Biodegradation of Xenobiotics	METABOLIC
586339	1.14.13.7	Phenol 2-monooxygenase.	Phenol + NADPH + O(2) = catechol + NADP(+) + H(2)O.	FAD.	\N	gamma-Hexachlorocyclohexane degradation	Biodegradation of Xenobiotics	METABOLIC
586339	1.14.13.7	Phenol 2-monooxygenase.	Phenol + NADPH + O(2) = catechol + NADP(+) + H(2)O.	FAD.	\N	Toluene and xylene degradation	Biodegradation of Xenobiotics	METABOLIC
586339	1.14.13.7	Phenol 2-monooxygenase.	Phenol + NADPH + O(2) = catechol + NADP(+) + H(2)O.	FAD.	\N	Nitorobenzene degradation	Biodegradation of Xenobiotics	METABOLIC
588348	1.14.13.1	Salicylate 1-monooxygenase.	Salicylate + NADH + O(2) = catechol + NAD(+) + H(2)O + CO(2).	FAD.	\N	Fluorene degradation	Biodegradation of Xenobiotics	METABOLIC
588348	1.14.13.1	Salicylate 1-monooxygenase.	Salicylate + NADH + O(2) = catechol + NAD(+) + H(2)O + CO(2).	FAD.	\N	Nitorobenzene degradation	Biodegradation of Xenobiotics	METABOLIC
588536	1.14.13.1	Salicylate 1-monooxygenase.	Salicylate + NADH + O(2) = catechol + NAD(+) + H(2)O + CO(2).	FAD.	\N	Fluorene degradation	Biodegradation of Xenobiotics	METABOLIC
588536	1.14.13.1	Salicylate 1-monooxygenase.	Salicylate + NADH + O(2) = catechol + NAD(+) + H(2)O + CO(2).	FAD.	\N	Nitorobenzene degradation	Biodegradation of Xenobiotics	METABOLIC
592903	1.1.1.169	2-dehydropantoate 2-reductase.	(R)-pantoate + NADP(+) = 2-dehydropantoate + NADPH.	\N	\N	Pantothenate and CoA biosynthesis	Metabolism of Cofactors and Vitamins	METABOLIC
594376	2.4.1.-	Hexosyltransferases.	\N	\N	\N	O-Glycans biosynthesis	Metabolism of Complex Carbohydrates	METABOLIC
594376	2.4.1.-	Hexosyltransferases.	\N	\N	\N	Fructose and mannose metabolism	Carbohydrate Metabolism	METABOLIC
594376	2.4.1.-	Hexosyltransferases.	\N	\N	\N	Peptidoglycan biosynthesis	Metabolism of Complex Carbohydrates	METABOLIC
594376	2.4.1.-	Hexosyltransferases.	\N	\N	\N	Sphingoglycolipid metabolism	Metabolism of Complex Lipids	METABOLIC
594376	2.4.1.-	Hexosyltransferases.	\N	\N	\N	Blood group glycolipid biosynthesis - lact series	Metabolism of Complex Lipids	METABOLIC
594376	2.4.1.-	Hexosyltransferases.	\N	\N	\N	Blood group glycolipid biosynthesis - neolact series	Metabolism of Complex Lipids	METABOLIC
594376	2.4.1.-	Hexosyltransferases.	\N	\N	\N	Glycerolipid metabolism	Metabolism of Complex Lipids	METABOLIC
594376	2.4.1.-	Hexosyltransferases.	\N	\N	\N	Globoside metabolism	Metabolism of Complex Lipids	METABOLIC
594376	2.4.1.-	Hexosyltransferases.	\N	\N	\N	Chondroitin / heparan sulfate biosynthesis	Metabolism of Complex Carbohydrates	METABOLIC
594376	2.4.1.-	Hexosyltransferases.	\N	\N	\N	Keratan sulfate biosynthesis	Metabolism of Complex Carbohydrates	METABOLIC
594376	2.4.1.-	Hexosyltransferases.	\N	\N	\N	N-Glycans biosynthesis	Metabolism of Complex Carbohydrates	METABOLIC
595916	1.6.5.5	NADPH:quinone reductase.	NADPH + quinone = NADP(+) + semiquinone.	Zinc.	\N	\N	\N	\N
596581	1.6.5.5	NADPH:quinone reductase.	NADPH + quinone = NADP(+) + semiquinone.	Zinc.	\N	\N	\N	\N
596670	1.6.5.5	NADPH:quinone reductase.	NADPH + quinone = NADP(+) + semiquinone.	Zinc.	\N	\N	\N	\N
599329	5.1.3.3	Aldose 1-epimerase.	Alpha-D-glucose = beta-D-glucose.	\N	\N	Glycolysis / Gluconeogenesis	Carbohydrate Metabolism	METABOLIC
599826	3.2.1.14	Chitinase.	Hydrolysis of the 1,4-beta-linkages of N-acetyl-D-glucosamine polymers of chitin.	\N	\N	Aminosugars metabolism	Metabolism of Complex Carbohydrates	METABOLIC
601168	3.2.1.14	Chitinase.	Hydrolysis of the 1,4-beta-linkages of N-acetyl-D-glucosamine polymers of chitin.	\N	\N	Aminosugars metabolism	Metabolism of Complex Carbohydrates	METABOLIC
601310	2.3.1.88	Peptide alpha-N-acetyltransferase.	Acetyl-CoA + peptide = CoA + N-acetylpeptide.	\N	\N	\N	\N	\N
604721	3.1.3.16	Serine/threonine specific protein phosphatase.	A phosphoprotein + H(2)O = a protein + phosphate.	\N	\N	\N	\N	\N
605578	2.4.2.30	NAD(+) ADP-ribosyltransferase.	NAD(+) + {ADP-D-ribosyl}(N)-acceptor = nicotinamide + {ADP-D-ribosyl}(N+1)-acceptor.	\N	\N	\N	\N	\N
610640	1.1.1.-	With NAD(+) or NADP(+) as acceptor.	\N	\N	\N	Bile acid biosynthesis	Lipid Metabolism	METABOLIC
610640	1.1.1.-	With NAD(+) or NADP(+) as acceptor.	\N	\N	\N	Vitamin B6 metabolism	Metabolism of Cofactors and Vitamins	METABOLIC
610640	1.1.1.-	With NAD(+) or NADP(+) as acceptor.	\N	\N	\N	Glycine, serine and threonine metabolism	Amino Acid Metabolism	METABOLIC
610640	1.1.1.-	With NAD(+) or NADP(+) as acceptor.	\N	\N	\N	Butanoate metabolism	Carbohydrate Metabolism	METABOLIC
610640	1.1.1.-	With NAD(+) or NADP(+) as acceptor.	\N	\N	\N	Fructose and mannose metabolism	Carbohydrate Metabolism	METABOLIC
610640	1.1.1.-	With NAD(+) or NADP(+) as acceptor.	\N	\N	\N	Galactose metabolism	Carbohydrate Metabolism	METABOLIC
610640	1.1.1.-	With NAD(+) or NADP(+) as acceptor.	\N	\N	\N	Lysine degradation	Amino Acid Metabolism	METABOLIC
610640	1.1.1.-	With NAD(+) or NADP(+) as acceptor.	\N	\N	\N	Nucleotide sugars metabolism	Nucleotide Metabolism	METABOLIC
610640	1.1.1.-	With NAD(+) or NADP(+) as acceptor.	\N	\N	\N	Ascorbate and aldarate metabolism	Carbohydrate Metabolism	METABOLIC
610640	1.1.1.-	With NAD(+) or NADP(+) as acceptor.	\N	\N	\N	Tetrachloroethene degradation	Biodegradation of Xenobiotics	METABOLIC
610640	1.1.1.-	With NAD(+) or NADP(+) as acceptor.	\N	\N	\N	Benzoate degradation via CoA ligation	Biodegradation of Xenobiotics	METABOLIC
610640	1.1.1.-	With NAD(+) or NADP(+) as acceptor.	\N	\N	\N	Glycerolipid metabolism	Metabolism of Complex Lipids	METABOLIC
617939	3.4.14.9	Tripeptidyl-peptidase I.	Release of an N-terminal tripeptide from a polypeptide.	\N	\N	\N	\N	\N
618215	3.4.14.9	Tripeptidyl-peptidase I.	Release of an N-terminal tripeptide from a polypeptide.	\N	\N	\N	\N	\N
618872	3.4.14.9	Tripeptidyl-peptidase I.	Release of an N-terminal tripeptide from a polypeptide.	\N	\N	\N	\N	\N
623575	3.1.1.23	Acylglycerol lipase.	Hydrolyses glycerol monoesters of long-chain fatty acids.	\N	\N	Glycerolipid metabolism	Metabolism of Complex Lipids	METABOLIC
623768	3.1.26.4	Ribonuclease H.	Endonucleolytic cleavage to 5'-phosphomonoester.	\N	\N	\N	\N	\N
629377	1.1.1.21	Aldehyde reductase.	Alditol + NAD(P)(+) = aldose + NAD(P)H.	\N	\N	Galactose metabolism	Carbohydrate Metabolism	METABOLIC
629377	1.1.1.21	Aldehyde reductase.	Alditol + NAD(P)(+) = aldose + NAD(P)H.	\N	\N	Pyruvate metabolism	Carbohydrate Metabolism	METABOLIC
629377	1.1.1.21	Aldehyde reductase.	Alditol + NAD(P)(+) = aldose + NAD(P)H.	\N	\N	Glycerolipid metabolism	Metabolism of Complex Lipids	METABOLIC
629377	1.1.1.21	Aldehyde reductase.	Alditol + NAD(P)(+) = aldose + NAD(P)H.	\N	\N	Pentose and glucuronate interconversions	Carbohydrate Metabolism	METABOLIC
629377	1.1.1.21	Aldehyde reductase.	Alditol + NAD(P)(+) = aldose + NAD(P)H.	\N	\N	Fructose and mannose metabolism	Carbohydrate Metabolism	METABOLIC
638747	1.1.1.1	Alcohol dehydrogenase.	An alcohol + NAD(+) = an aldehyde or ketone + NADH.	Zinc or Iron.	\N	Bile acid biosynthesis	Lipid Metabolism	METABOLIC
638747	1.1.1.1	Alcohol dehydrogenase.	An alcohol + NAD(+) = an aldehyde or ketone + NADH.	Zinc or Iron.	\N	Tyrosine metabolism	Amino Acid Metabolism	METABOLIC
638747	1.1.1.1	Alcohol dehydrogenase.	An alcohol + NAD(+) = an aldehyde or ketone + NADH.	Zinc or Iron.	\N	Glycerolipid metabolism	Metabolism of Complex Lipids	METABOLIC
638747	1.1.1.1	Alcohol dehydrogenase.	An alcohol + NAD(+) = an aldehyde or ketone + NADH.	Zinc or Iron.	\N	Glycolysis / Gluconeogenesis	Carbohydrate Metabolism	METABOLIC
638747	1.1.1.1	Alcohol dehydrogenase.	An alcohol + NAD(+) = an aldehyde or ketone + NADH.	Zinc or Iron.	\N	Fatty acid metabolism	Lipid Metabolism	METABOLIC
639284	3.5.1.-	In linear amides.	\N	\N	\N	Nicotinate and nicotinamide metabolism	Metabolism of Cofactors and Vitamins	METABOLIC
639284	3.5.1.-	In linear amides.	\N	\N	\N	Pantothenate and CoA biosynthesis	Metabolism of Cofactors and Vitamins	METABOLIC
639284	3.5.1.-	In linear amides.	\N	\N	\N	Arginine and proline metabolism	Amino Acid Metabolism	METABOLIC
639284	3.5.1.-	In linear amides.	\N	\N	\N	Lipopolysaccharide biosynthesis	Metabolism of Complex Carbohydrates	METABOLIC
641280	3.4.24.20	Peptidyl-Lys metalloendopeptidase.	Preferential cleavage in proteins: Xaa-|-Lys (in which Xaa may be Pro).	\N	\N	\N	\N	\N
644694	2.7.6.2	Thiamine pyrophosphokinase.	ATP + thiamine = AMP + thiamine diphosphate.	\N	\N	Thiamine metabolism	Metabolism of Cofactors and Vitamins	METABOLIC
650507	2.6.1.62	Adenosylmethionine--8-amino-7-oxononanoate aminotransferase.	S-adenosyl-L-methionine + 8-amino-7-oxononanoate = S-adenosyl-4- methylthio-2-oxobutanoate + 7,8-diaminononanoate.	Pyridoxal-phosphate.	\N	Biotin metabolism	Metabolism of Cofactors and Vitamins	METABOLIC
657324	2.3.1.47	8-amino-7-oxononanoate synthase.	6-carboxyhexanoyl-CoA + L-alanine = 8-amino-7-oxononanoate + CoA + CO(2).	Pyridoxal-phosphate.	\N	Biotin metabolism	Metabolism of Cofactors and Vitamins	METABOLIC
659659	2.3.1.47	8-amino-7-oxononanoate synthase.	6-carboxyhexanoyl-CoA + L-alanine = 8-amino-7-oxononanoate + CoA + CO(2).	Pyridoxal-phosphate.	\N	Biotin metabolism	Metabolism of Cofactors and Vitamins	METABOLIC
660353	2.3.1.47	8-amino-7-oxononanoate synthase.	6-carboxyhexanoyl-CoA + L-alanine = 8-amino-7-oxononanoate + CoA + CO(2).	Pyridoxal-phosphate.	\N	Biotin metabolism	Metabolism of Cofactors and Vitamins	METABOLIC
660533	3.1.1.3	Triacylglycerol lipase.	Triacylglycerol + H(2)O = diacylglycerol + a fatty acid anion.	\N	Hepatic lipase deficiency; MIM:151670. Congenital lipase deficiency; MIM:246600. Wolman disease; MIM:278000.	Glycerolipid metabolism	Metabolism of Complex Lipids	METABOLIC
668010	3.4.14.9	Tripeptidyl-peptidase I.	Release of an N-terminal tripeptide from a polypeptide.	\N	\N	\N	\N	\N
668664	3.6.4.6	Vesicle-fusing ATPase.	ATP + H(2)O = ADP + phosphate.	\N	\N	\N	\N	\N
668769	1.14.13.1	Salicylate 1-monooxygenase.	Salicylate + NADH + O(2) = catechol + NAD(+) + H(2)O + CO(2).	FAD.	\N	Fluorene degradation	Biodegradation of Xenobiotics	METABOLIC
668769	1.14.13.1	Salicylate 1-monooxygenase.	Salicylate + NADH + O(2) = catechol + NAD(+) + H(2)O + CO(2).	FAD.	\N	Nitorobenzene degradation	Biodegradation of Xenobiotics	METABOLIC
668914	3.5.1.49	Formamidase.	Formamide + H(2)O = formate + NH(3).	\N	\N	Glyoxylate and dicarboxylate metabolism	Carbohydrate Metabolism	METABOLIC
668914	3.5.1.49	Formamidase.	Formamide + H(2)O = formate + NH(3).	\N	\N	Nitrogen metabolism	Energy Metabolism	METABOLIC
668914	3.5.1.49	Formamidase.	Formamide + H(2)O = formate + NH(3).	\N	\N	Tryptophan metabolism	Amino Acid Metabolism	METABOLIC
670448	2.3.1.47	8-amino-7-oxononanoate synthase.	6-carboxyhexanoyl-CoA + L-alanine = 8-amino-7-oxononanoate + CoA + CO(2).	Pyridoxal-phosphate.	\N	Biotin metabolism	Metabolism of Cofactors and Vitamins	METABOLIC
672016	1.6.5.5	NADPH:quinone reductase.	NADPH + quinone = NADP(+) + semiquinone.	Zinc.	\N	\N	\N	\N
672132	1.6.5.5	NADPH:quinone reductase.	NADPH + quinone = NADP(+) + semiquinone.	Zinc.	\N	\N	\N	\N
672920	1.11.1.5	Cytochrome-c peroxidase.	2 ferrocytochrome c + H(2)O(2) = 2 ferricytochrome c + 2 H(2)O.	Heme.	\N	\N	\N	\N
680455	3.4.11.9	Xaa-Pro aminopeptidase.	Release of any N-terminal amino acid, including proline, that is linked with proline, even from a dipeptide or tripeptide.	Manganese or Cobalt.	\N	\N	\N	\N
680787	3.1.26.4	Ribonuclease H.	Endonucleolytic cleavage to 5'-phosphomonoester.	\N	\N	\N	\N	\N
681145	1.1.1.208	(+)-neomenthol dehydrogenase.	(+)-neomenthol + NADP(+) = (-)-menthone + NADPH.	\N	\N	\N	\N	\N
682677	6.3.5.3	Phosphoribosylformylglycinamidine synthase.	ATP + 5'-phosphoribosylformylglycinamide + L-glutamine + H(2)O = ADP + phosphate + 5'-phosphoribosylformylglycinamidine + L-glutamate.	\N	\N	Purine metabolism	Nucleotide Metabolism	METABOLIC
684687	3.4.22.-	Cysteine endopeptidases.	\N	\N	\N	\N	\N	\N
684856	1.6.99.1	NADPH dehydrogenase.	NADPH + acceptor = NADP(+) + reduced acceptor.	FMN or FAD.	\N	\N	\N	\N
685283	3.1.1.3	Triacylglycerol lipase.	Triacylglycerol + H(2)O = diacylglycerol + a fatty acid anion.	\N	Hepatic lipase deficiency; MIM:151670. Congenital lipase deficiency; MIM:246600. Wolman disease; MIM:278000.	Glycerolipid metabolism	Metabolism of Complex Lipids	METABOLIC
698397	3.4.23.5	Cathepsin D.	Specificity similar to, but narrower than, that of pepsin A. Does not cleave the 4-Gln-|-His-5 bond in B chain of insulin.	\N	\N	\N	\N	\N
698865	3.4.23.5	Cathepsin D.	Specificity similar to, but narrower than, that of pepsin A. Does not cleave the 4-Gln-|-His-5 bond in B chain of insulin.	\N	\N	\N	\N	\N
699595	1.14.13.1	Salicylate 1-monooxygenase.	Salicylate + NADH + O(2) = catechol + NAD(+) + H(2)O + CO(2).	FAD.	\N	Fluorene degradation	Biodegradation of Xenobiotics	METABOLIC
699595	1.14.13.1	Salicylate 1-monooxygenase.	Salicylate + NADH + O(2) = catechol + NAD(+) + H(2)O + CO(2).	FAD.	\N	Nitorobenzene degradation	Biodegradation of Xenobiotics	METABOLIC
702335	1.14.11.-	With 2-oxoglutarate as one donor, and incorporation of one	\N	\N	\N	\N	\N	\N
706081	5.2.1.8	Peptidylprolyl isomerase.	Peptidylproline (omega=180) = peptidylproline (omega=0).	\N	\N	\N	\N	\N
706094	2.3.1.31	Homoserine O-acetyltransferase.	Acetyl-CoA + L-homoserine = CoA + O-acetyl-L-homoserine.	\N	\N	Sulfur metabolism	Energy Metabolism	METABOLIC
706094	2.3.1.31	Homoserine O-acetyltransferase.	Acetyl-CoA + L-homoserine = CoA + O-acetyl-L-homoserine.	\N	\N	Methionine metabolism	Amino Acid Metabolism	METABOLIC
706127	4.2.1.24	Porphobilinogen synthase.	2 5-aminolevulinate = porphobilinogen + 2 H(2)O.	Zinc.	Susceptibility to lead poisoning; MIM:125270. Acute hepatic porphyria; MIM:125270.	Porphyrin and chlorophyll metabolism	Metabolism of Cofactors and Vitamins	METABOLIC
706373	3.2.1.4	Cellulase.	Endohydrolysis of 1,4-beta-D-glucosidic linkages in cellulose.	\N	\N	Starch and sucrose metabolism	Metabolism of Complex Carbohydrates	METABOLIC
707426	1.14.14.1	Unspecific monooxygenase.	RH + reduced flavoprotein + O(2) = ROH + oxidized flavoprotein + H(2)O.	Heme-thiolate.	\N	Tryptophan metabolism	Amino Acid Metabolism	METABOLIC
707426	1.14.14.1	Unspecific monooxygenase.	RH + reduced flavoprotein + O(2) = ROH + oxidized flavoprotein + H(2)O.	Heme-thiolate.	\N	Fatty acid metabolism	Lipid Metabolism	METABOLIC
707426	1.14.14.1	Unspecific monooxygenase.	RH + reduced flavoprotein + O(2) = ROH + oxidized flavoprotein + H(2)O.	Heme-thiolate.	\N	gamma-Hexachlorocyclohexane degradation	Biodegradation of Xenobiotics	METABOLIC
711066	2.4.1.-	Hexosyltransferases.	\N	\N	\N	O-Glycans biosynthesis	Metabolism of Complex Carbohydrates	METABOLIC
711066	2.4.1.-	Hexosyltransferases.	\N	\N	\N	Fructose and mannose metabolism	Carbohydrate Metabolism	METABOLIC
711066	2.4.1.-	Hexosyltransferases.	\N	\N	\N	Peptidoglycan biosynthesis	Metabolism of Complex Carbohydrates	METABOLIC
711066	2.4.1.-	Hexosyltransferases.	\N	\N	\N	Sphingoglycolipid metabolism	Metabolism of Complex Lipids	METABOLIC
711066	2.4.1.-	Hexosyltransferases.	\N	\N	\N	Blood group glycolipid biosynthesis - lact series	Metabolism of Complex Lipids	METABOLIC
711066	2.4.1.-	Hexosyltransferases.	\N	\N	\N	Blood group glycolipid biosynthesis - neolact series	Metabolism of Complex Lipids	METABOLIC
711066	2.4.1.-	Hexosyltransferases.	\N	\N	\N	Glycerolipid metabolism	Metabolism of Complex Lipids	METABOLIC
711066	2.4.1.-	Hexosyltransferases.	\N	\N	\N	Globoside metabolism	Metabolism of Complex Lipids	METABOLIC
711066	2.4.1.-	Hexosyltransferases.	\N	\N	\N	Chondroitin / heparan sulfate biosynthesis	Metabolism of Complex Carbohydrates	METABOLIC
711066	2.4.1.-	Hexosyltransferases.	\N	\N	\N	Keratan sulfate biosynthesis	Metabolism of Complex Carbohydrates	METABOLIC
711066	2.4.1.-	Hexosyltransferases.	\N	\N	\N	N-Glycans biosynthesis	Metabolism of Complex Carbohydrates	METABOLIC
713291	3.4.19.12	Ubiquitinyl hydrolase 1.	Thiol-dependent hydrolysis of ester, thiolester, amide, peptide and isopeptide bonds formed by the C-terminal Gly of ubiquitin (a 76-residue protein attached to proteins as an intracellular targeting signal).	\N	\N	\N	\N	\N
713868	3.4.14.9	Tripeptidyl-peptidase I.	Release of an N-terminal tripeptide from a polypeptide.	\N	\N	\N	\N	\N
719117	3.1.3.43	[Pyruvate dehydrogenase (lipoamide)]-phosphatase.	[Pyruvate dehydrogenase (lipoamide)] phosphate + H(2)O = [pyruvate dehydrogenase (lipoamide)] + phosphate.	\N	\N	\N	\N	\N
720517	1.14.11.18	Phytanoyl-CoA dioxygenase.	Phytanoyl-CoA + 2-oxoglutarate + O(2) = 2-hydroxyphytanoyl-CoA + succinate + CO(2).	2-oxoglutarate; Fe(II); Ascorbate.	Refsum disease; MIM:266500.	\N	\N	\N
722399	2.1.1.110	Sterigmatocystin 7-O-methyltransferase.	S-adenosyl-L-methionine + sterigmatocystin = S-adenosyl-L-homocysteine + 7-O-methylsterigmatocystin.	\N	\N	\N	\N	\N
728228	1.14.14.1	Unspecific monooxygenase.	RH + reduced flavoprotein + O(2) = ROH + oxidized flavoprotein + H(2)O.	Heme-thiolate.	\N	Tryptophan metabolism	Amino Acid Metabolism	METABOLIC
728228	1.14.14.1	Unspecific monooxygenase.	RH + reduced flavoprotein + O(2) = ROH + oxidized flavoprotein + H(2)O.	Heme-thiolate.	\N	Fatty acid metabolism	Lipid Metabolism	METABOLIC
728228	1.14.14.1	Unspecific monooxygenase.	RH + reduced flavoprotein + O(2) = ROH + oxidized flavoprotein + H(2)O.	Heme-thiolate.	\N	gamma-Hexachlorocyclohexane degradation	Biodegradation of Xenobiotics	METABOLIC
733977	1.11.1.5	Cytochrome-c peroxidase.	2 ferrocytochrome c + H(2)O(2) = 2 ferricytochrome c + 2 H(2)O.	Heme.	\N	\N	\N	\N
737968	3.4.25.-	Threonine endopeptidases.	\N	\N	\N	\N	\N	\N
742018	2.3.1.48	Histone acetyltransferase.	Acetyl-CoA + histone = CoA + acetyl-histone.	\N	\N	\N	\N	\N
744305	3.2.1.101	Mannan endo-1,6-beta-mannosidase.	Random hydrolysis of 1,6-beta-D-mannosidic linkages in unbranched 1,6-mannans.	\N	\N	\N	\N	\N
750611	3.4.23.5	Cathepsin D.	Specificity similar to, but narrower than, that of pepsin A. Does not cleave the 4-Gln-|-His-5 bond in B chain of insulin.	\N	\N	\N	\N	\N
750648	2.7.1.67	1-phosphatidylinositol 4-kinase.	ATP + 1-phosphatidyl-1D-myo-inositol = ADP + 1-phosphatidyl-1D-myo- inositol 4-phosphate.	\N	\N	Inositol phosphate metabolism	Metabolism of Complex Lipids	METABOLIC
751035	3.2.1.78	Mannan endo-1,4-beta-mannosidase.	Random hydrolysis of 1,4-beta-D-mannosidic linkages in mannans, galactomannans, glucomannans, and galactoglucomannans.	\N	\N	Fructose and mannose metabolism	Carbohydrate Metabolism	METABOLIC
754198	3.2.1.8	Endo-1,4-beta-xylanase.	Endohydrolysis of 1,4-beta-D-xylosidic linkages in xylans.	\N	\N	\N	\N	\N
754491	1.1.1.156	Glycerol 2-dehydrogenase (NADP+).	Glycerol + NADP(+) = glycerone + NADPH.	\N	\N	Glycerolipid metabolism	Metabolism of Complex Lipids	METABOLIC
756406	2.4.2.30	NAD(+) ADP-ribosyltransferase.	NAD(+) + {ADP-D-ribosyl}(N)-acceptor = nicotinamide + {ADP-D-ribosyl}(N+1)-acceptor.	\N	\N	\N	\N	\N
759131	1.14.13.1	Salicylate 1-monooxygenase.	Salicylate + NADH + O(2) = catechol + NAD(+) + H(2)O + CO(2).	FAD.	\N	Fluorene degradation	Biodegradation of Xenobiotics	METABOLIC
759131	1.14.13.1	Salicylate 1-monooxygenase.	Salicylate + NADH + O(2) = catechol + NAD(+) + H(2)O + CO(2).	FAD.	\N	Nitorobenzene degradation	Biodegradation of Xenobiotics	METABOLIC
760633	5.1.3.3	Aldose 1-epimerase.	Alpha-D-glucose = beta-D-glucose.	\N	\N	Glycolysis / Gluconeogenesis	Carbohydrate Metabolism	METABOLIC
763819	1.14.11.13	Gibberellin 2-beta-dioxygenase.	Gibberellin 1 + 2-oxoglutarate + O(2) = 2-beta-hydroxygibberellin 1 + succinate + CO(2).	\N	\N	\N	\N	\N
765341	3.2.1.4	Cellulase.	Endohydrolysis of 1,4-beta-D-glucosidic linkages in cellulose.	\N	\N	Starch and sucrose metabolism	Metabolism of Complex Carbohydrates	METABOLIC
765454	1.1.1.205	IMP dehydrogenase.	Inosine 5'-phosphate + NAD(+) + H(2)O = xanthosine 5'-phosphate + NADH.	\N	\N	Purine metabolism	Nucleotide Metabolism	METABOLIC
765464	3.2.1.8	Endo-1,4-beta-xylanase.	Endohydrolysis of 1,4-beta-D-xylosidic linkages in xylans.	\N	\N	\N	\N	\N
765925	3.2.1.8	Endo-1,4-beta-xylanase.	Endohydrolysis of 1,4-beta-D-xylosidic linkages in xylans.	\N	\N	\N	\N	\N
766738	3.4.24.39	Deuterolysin.	Preferential cleavage of bonds with hydrophobic residues in P1'; also 3-Asn-|-Gln-4 and 8-Gln-|-Ser-9 bonds in insulin B chain.	\N	\N	\N	\N	\N
766899	3.4.24.39	Deuterolysin.	Preferential cleavage of bonds with hydrophobic residues in P1'; also 3-Asn-|-Gln-4 and 8-Gln-|-Ser-9 bonds in insulin B chain.	\N	\N	\N	\N	\N
766958	3.4.24.39	Deuterolysin.	Preferential cleavage of bonds with hydrophobic residues in P1'; also 3-Asn-|-Gln-4 and 8-Gln-|-Ser-9 bonds in insulin B chain.	\N	\N	\N	\N	\N
769533	1.14.14.1	Unspecific monooxygenase.	RH + reduced flavoprotein + O(2) = ROH + oxidized flavoprotein + H(2)O.	Heme-thiolate.	\N	Tryptophan metabolism	Amino Acid Metabolism	METABOLIC
769533	1.14.14.1	Unspecific monooxygenase.	RH + reduced flavoprotein + O(2) = ROH + oxidized flavoprotein + H(2)O.	Heme-thiolate.	\N	Fatty acid metabolism	Lipid Metabolism	METABOLIC
769533	1.14.14.1	Unspecific monooxygenase.	RH + reduced flavoprotein + O(2) = ROH + oxidized flavoprotein + H(2)O.	Heme-thiolate.	\N	gamma-Hexachlorocyclohexane degradation	Biodegradation of Xenobiotics	METABOLIC
773100	3.2.2.-	Hydrolyzing N-glycosyl compounds.	\N	\N	\N	\N	\N	\N
778495	1.1.1.65	Pyridoxine 4-dehydrogenase.	Pyridoxine + NADP(+) = pyridoxal + NADPH.	\N	\N	Vitamin B6 metabolism	Metabolism of Cofactors and Vitamins	METABOLIC
781295	3.5.4.-	In cyclic amidines.	\N	\N	\N	\N	\N	\N
786367	4.2.1.33	3-isopropylmalate dehydratase.	3-isopropylmalate = 2-isopropylmaleate + H(2)O.	\N	\N	Valine, leucine and isoleucine biosynthesis	Amino Acid Metabolism	METABOLIC
787547	3.4.25.1	Proteasome endopeptidase complex.	Cleavage at peptide bonds with very broad specificity.	\N	\N	\N	\N	\N
789431	2.4.2.7	Adenine phosphoribosyltransferase.	AMP + diphosphate = adenine + 5-phospho-alpha-D-ribose 1-diphosphate.	\N	Urolithiasis, 2,8-dihydroxyadenine; MIM:102600.	Purine metabolism	Nucleotide Metabolism	METABOLIC
789656	2.3.1.9	Acetyl-CoA C-acetyltransferase.	2 acetyl-CoA = CoA + acetoacetyl-CoA.	\N	Alpha-methylacetoaceticaciduria; MIM:203750.	Fatty acid biosynthesis (path 2)	Lipid Metabolism	METABOLIC
789656	2.3.1.9	Acetyl-CoA C-acetyltransferase.	2 acetyl-CoA = CoA + acetoacetyl-CoA.	\N	Alpha-methylacetoaceticaciduria; MIM:203750.	Tryptophan metabolism	Amino Acid Metabolism	METABOLIC
789656	2.3.1.9	Acetyl-CoA C-acetyltransferase.	2 acetyl-CoA = CoA + acetoacetyl-CoA.	\N	Alpha-methylacetoaceticaciduria; MIM:203750.	Benzoate degradation via CoA ligation	Biodegradation of Xenobiotics	METABOLIC
789656	2.3.1.9	Acetyl-CoA C-acetyltransferase.	2 acetyl-CoA = CoA + acetoacetyl-CoA.	\N	Alpha-methylacetoaceticaciduria; MIM:203750.	Propanoate metabolism	Carbohydrate Metabolism	METABOLIC
789656	2.3.1.9	Acetyl-CoA C-acetyltransferase.	2 acetyl-CoA = CoA + acetoacetyl-CoA.	\N	Alpha-methylacetoaceticaciduria; MIM:203750.	Fatty acid metabolism	Lipid Metabolism	METABOLIC
789656	2.3.1.9	Acetyl-CoA C-acetyltransferase.	2 acetyl-CoA = CoA + acetoacetyl-CoA.	\N	Alpha-methylacetoaceticaciduria; MIM:203750.	Synthesis and degradation of ketone bodies	Lipid Metabolism	METABOLIC
789656	2.3.1.9	Acetyl-CoA C-acetyltransferase.	2 acetyl-CoA = CoA + acetoacetyl-CoA.	\N	Alpha-methylacetoaceticaciduria; MIM:203750.	Butanoate metabolism	Carbohydrate Metabolism	METABOLIC
789656	2.3.1.9	Acetyl-CoA C-acetyltransferase.	2 acetyl-CoA = CoA + acetoacetyl-CoA.	\N	Alpha-methylacetoaceticaciduria; MIM:203750.	Pyruvate metabolism	Carbohydrate Metabolism	METABOLIC
789656	2.3.1.9	Acetyl-CoA C-acetyltransferase.	2 acetyl-CoA = CoA + acetoacetyl-CoA.	\N	Alpha-methylacetoaceticaciduria; MIM:203750.	Lysine degradation	Amino Acid Metabolism	METABOLIC
789810	2.3.1.37	5-aminolevulinic acid synthase.	Succinyl-CoA + glycine = 5-aminolevulinate + CoA + CO(2).	Pyridoxal-phosphate.	\N	Glycine, serine and threonine metabolism	Amino Acid Metabolism	METABOLIC
791069	3.4.23.5	Cathepsin D.	Specificity similar to, but narrower than, that of pepsin A. Does not cleave the 4-Gln-|-His-5 bond in B chain of insulin.	\N	\N	\N	\N	\N
791548	6.1.1.12	Aspartate--tRNA ligase.	ATP + L-aspartate + tRNA(Asp) = AMP + diphosphate + L-aspartyl- tRNA(Asp).	\N	\N	Alanine and aspartate metabolism	Amino Acid Metabolism	METABOLIC
791548	6.1.1.12	Aspartate--tRNA ligase.	ATP + L-aspartate + tRNA(Asp) = AMP + diphosphate + L-aspartyl- tRNA(Asp).	\N	\N	Aminoacyl-tRNA biosynthesis	TRANSLATION	REGULATORY
792452	3.5.1.-	In linear amides.	\N	\N	\N	Nicotinate and nicotinamide metabolism	Metabolism of Cofactors and Vitamins	METABOLIC
792452	3.5.1.-	In linear amides.	\N	\N	\N	Pantothenate and CoA biosynthesis	Metabolism of Cofactors and Vitamins	METABOLIC
792452	3.5.1.-	In linear amides.	\N	\N	\N	Arginine and proline metabolism	Amino Acid Metabolism	METABOLIC
792452	3.5.1.-	In linear amides.	\N	\N	\N	Lipopolysaccharide biosynthesis	Metabolism of Complex Carbohydrates	METABOLIC
805714	1.14.14.1	Unspecific monooxygenase.	RH + reduced flavoprotein + O(2) = ROH + oxidized flavoprotein + H(2)O.	Heme-thiolate.	\N	Tryptophan metabolism	Amino Acid Metabolism	METABOLIC
805714	1.14.14.1	Unspecific monooxygenase.	RH + reduced flavoprotein + O(2) = ROH + oxidized flavoprotein + H(2)O.	Heme-thiolate.	\N	Fatty acid metabolism	Lipid Metabolism	METABOLIC
805714	1.14.14.1	Unspecific monooxygenase.	RH + reduced flavoprotein + O(2) = ROH + oxidized flavoprotein + H(2)O.	Heme-thiolate.	\N	gamma-Hexachlorocyclohexane degradation	Biodegradation of Xenobiotics	METABOLIC
805847	3.1.3.21	Glycerol-1-phosphatase.	Glycerol 1-phosphate + H(2)O = glycerol + phosphate.	\N	\N	Glycerolipid metabolism	Metabolism of Complex Lipids	METABOLIC
805952	2.1.1.-	Methyltransferases.	\N	\N	\N	Androgen and estrogen metabolism	Lipid Metabolism	METABOLIC
805952	2.1.1.-	Methyltransferases.	\N	\N	\N	Aminophosphonate metabolism	Metabolism of Other Amino Acids	METABOLIC
805952	2.1.1.-	Methyltransferases.	\N	\N	\N	Porphyrin and chlorophyll metabolism	Metabolism of Cofactors and Vitamins	METABOLIC
805952	2.1.1.-	Methyltransferases.	\N	\N	\N	Ubiquinone biosynthesis	Metabolism of Cofactors and Vitamins	METABOLIC
805952	2.1.1.-	Methyltransferases.	\N	\N	\N	Histidine metabolism	Amino Acid Metabolism	METABOLIC
805952	2.1.1.-	Methyltransferases.	\N	\N	\N	Selenoamino acid metabolism	Metabolism of Other Amino Acids	METABOLIC
805952	2.1.1.-	Methyltransferases.	\N	\N	\N	Tryptophan metabolism	Amino Acid Metabolism	METABOLIC
805952	2.1.1.-	Methyltransferases.	\N	\N	\N	Tyrosine metabolism	Amino Acid Metabolism	METABOLIC
808284	3.2.1.25	Beta-mannosidase.	Hydrolysis of terminal, non-reducing beta-D-mannose residues in beta-D-mannosides.	\N	\N	N-Glycan degradation	Metabolism of Complex Carbohydrates	METABOLIC
809915	3.2.1.4	Cellulase.	Endohydrolysis of 1,4-beta-D-glucosidic linkages in cellulose.	\N	\N	Starch and sucrose metabolism	Metabolism of Complex Carbohydrates	METABOLIC
820226	2.3.1.24	Sphingosine N-acyltransferase.	Acyl-CoA + sphingosine = CoA + N-acylsphingosine.	\N	\N	Sphingoglycolipid metabolism	Metabolism of Complex Lipids	METABOLIC
820226	2.3.1.24	Sphingosine N-acyltransferase.	Acyl-CoA + sphingosine = CoA + N-acylsphingosine.	\N	\N	Sphingophospholipid biosynthesis	Metabolism of Complex Lipids	METABOLIC
820339	4.1.1.45	Aminocarboxymuconate-semialdehyde decarboxylase.	2-amino-3-(3-oxoprop-2-enyl)-but-2-enedioate = 2-aminomuconate semialdehyde + CO(2).	\N	\N	Tryptophan metabolism	Amino Acid Metabolism	METABOLIC
822593	3.6.4.-	Acting on acid anhydrides; involved in cellular and	\N	\N	\N	\N	\N	\N
824777	3.6.1.10	Endopolyphosphatase.	Polyphosphate + N H(2)O = (N+1) oligophosphate.	\N	\N	\N	\N	\N
825232	6.3.2.19	Ubiquitin--protein ligase.	ATP + ubiquitin + protein lysine = AMP + diphosphate + protein N-ubiquityllysine.	\N	\N	\N	\N	\N
828273	5.3.1.16	N-(5'-phospho-D-ribosylformimino)-5-amino-1-(5''-phosphoribosyl)-4- imidazole carboxamide isomerase.	N-(5'-phospho-D-ribosylformimino)-5-amino-1-(5''-phosphoribosyl)-4- imidazolecarboxamide = N-(5'-phospho-D-1'-ribulosylformimino)-5- amino-1-(5''-phosphoribosyl)-4-imidazolecarboxamide.	\N	\N	Histidine metabolism	Amino Acid Metabolism	METABOLIC
829081	3.6.3.44	Xenobiotic-transporting ATPase.	ATP + H(2)O + xenobiotic(In) = ADP + phosphate + xenobiotic(Out).	\N	\N	\N	\N	\N
831816	2.6.1.7	Kynurenine--oxoglutarate aminotransferase.	L-kynurenine + 2-oxoglutarate = 4-(2-aminophenyl)-2,4-dioxobutanoate + L-glutamate.	Pyridoxal-phosphate.	\N	Tryptophan metabolism	Amino Acid Metabolism	METABOLIC
836647	1.13.12.4	Lactate 2-monooxygenase.	(S)-lactate + O(2) = acetate + CO(2) + H(2)O.	FMN.	\N	Pyruvate metabolism	Carbohydrate Metabolism	METABOLIC
838837	3.5.1.19	Nicotinamidase.	Nicotinamide + H(2)O = nicotinate + NH(3).	\N	\N	Nicotinate and nicotinamide metabolism	Metabolism of Cofactors and Vitamins	METABOLIC
841895	3.1.26.3	Ribonuclease III.	Endonucleolytic cleavage to 5'-phosphomonoester.	\N	\N	\N	\N	\N
848386	1.1.2.4	D-lactate dehydrogenase (cytochrome).	(R)-lactate + 2 ferricytochrome c = pyruvate + 2 ferrocytochrome c.	FAD.	\N	Pyruvate metabolism	Carbohydrate Metabolism	METABOLIC
851055	3.5.3.11	Agmatinase.	Agmatine + H(2)O = putrescine + urea.	\N	\N	Arginine and proline metabolism	Amino Acid Metabolism	METABOLIC
852568	4.1.3.1	Isocitrate lyase.	Isocitrate = succinate + glyoxylate.	\N	\N	Glyoxylate and dicarboxylate metabolism	Carbohydrate Metabolism	METABOLIC
853208	3.1.4.4	Phospholipase D.	A phosphatidylcholine + H(2)O = choline + a phosphatidate.	\N	\N	Phospholipid degradation	Metabolism of Complex Lipids	METABOLIC
853208	3.1.4.4	Phospholipase D.	A phosphatidylcholine + H(2)O = choline + a phosphatidate.	\N	\N	Glycerolipid metabolism	Metabolism of Complex Lipids	METABOLIC
854283	2.5.1.18	Glutathione transferase.	RX + glutathione = HX + R-S-glutathione.	\N	\N	Glutathione metabolism	Metabolism of Other Amino Acids	METABOLIC
862818	3.6.1.29	Bis(5'-adenosyl)-triphosphatase.	P(1),P(3)-bis(5'-adenosyl)triphosphate + H(2)O = ADP + AMP.	\N	\N	Purine metabolism	Nucleotide Metabolism	METABOLIC
869397	2.1.1.137	Arsenite methyltransferase.	S-adenosyl-L-methionine + arsenite = S-adenosyl-L-homocysteine + methylarsonate.	\N	\N	\N	\N	\N
878523	1.14.19.-	With oxidation of a pair of donors resulting in the reduction	\N	\N	\N	\N	\N	\N
886718	3.6.-.-	Acting on acid anhydrides.	\N	\N	\N	\N	\N	\N
886743	3.6.-.-	Acting on acid anhydrides.	\N	\N	\N	\N	\N	\N
887833	6.3.2.19	Ubiquitin--protein ligase.	ATP + ubiquitin + protein lysine = AMP + diphosphate + protein N-ubiquityllysine.	\N	\N	\N	\N	\N
888032	1.14.11.-	With 2-oxoglutarate as one donor, and incorporation of one	\N	\N	\N	\N	\N	\N
890081	3.6.3.14	H(+)-transporting two-sector ATPase.	ATP + H(2)O + H(+)(In) = ADP + phosphate + H(+)(Out).	\N	\N	ATP synthesis	Energy Metabolism	METABOLIC
890081	3.6.3.14	H(+)-transporting two-sector ATPase.	ATP + H(2)O + H(+)(In) = ADP + phosphate + H(+)(Out).	\N	\N	Flagellar assembly	\N	\N
890081	3.6.3.14	H(+)-transporting two-sector ATPase.	ATP + H(2)O + H(+)(In) = ADP + phosphate + H(+)(Out).	\N	\N	Type III secretion system	SORTING AND DEGRADATION	REGULATORY
895699	1.1.99.1	Choline dehydrogenase.	Choline + acceptor = betaine aldehyde + reduced acceptor.	PQQ.	\N	Glycine, serine and threonine metabolism	Amino Acid Metabolism	METABOLIC
896667	3.1.1.3	Triacylglycerol lipase.	Triacylglycerol + H(2)O = diacylglycerol + a fatty acid anion.	\N	Hepatic lipase deficiency; MIM:151670. Congenital lipase deficiency; MIM:246600. Wolman disease; MIM:278000.	Glycerolipid metabolism	Metabolism of Complex Lipids	METABOLIC
898223	4.1.2.13	Fructose-bisphosphate aldolase.	D-fructose 1,6-bisphosphate = glycerone phosphate + D-glyceraldehyde 3- phosphate.	\N	Aldolase A deficiency; MIM:103850. Hemolytic anemia due to aldolase A deficiency; MIM:103850. Fructose intolerance; MIM:229600.	Pentose phosphate pathway	Carbohydrate Metabolism	METABOLIC
898223	4.1.2.13	Fructose-bisphosphate aldolase.	D-fructose 1,6-bisphosphate = glycerone phosphate + D-glyceraldehyde 3- phosphate.	\N	Aldolase A deficiency; MIM:103850. Hemolytic anemia due to aldolase A deficiency; MIM:103850. Fructose intolerance; MIM:229600.	Fructose and mannose metabolism	Carbohydrate Metabolism	METABOLIC
898223	4.1.2.13	Fructose-bisphosphate aldolase.	D-fructose 1,6-bisphosphate = glycerone phosphate + D-glyceraldehyde 3- phosphate.	\N	Aldolase A deficiency; MIM:103850. Hemolytic anemia due to aldolase A deficiency; MIM:103850. Fructose intolerance; MIM:229600.	Glycolysis / Gluconeogenesis	Carbohydrate Metabolism	METABOLIC
898223	4.1.2.13	Fructose-bisphosphate aldolase.	D-fructose 1,6-bisphosphate = glycerone phosphate + D-glyceraldehyde 3- phosphate.	\N	Aldolase A deficiency; MIM:103850. Hemolytic anemia due to aldolase A deficiency; MIM:103850. Fructose intolerance; MIM:229600.	Carbon fixation	Energy Metabolism	METABOLIC
901841	3.4.-.-	Acting on peptide bonds (peptide hydrolases).	\N	\N	\N	Biotin metabolism	Metabolism of Cofactors and Vitamins	METABOLIC
901841	3.4.-.-	Acting on peptide bonds (peptide hydrolases).	\N	\N	\N	Lysine degradation	Amino Acid Metabolism	METABOLIC
905506	3.4.14.9	Tripeptidyl-peptidase I.	Release of an N-terminal tripeptide from a polypeptide.	\N	\N	\N	\N	\N
916276	3.1.1.3	Triacylglycerol lipase.	Triacylglycerol + H(2)O = diacylglycerol + a fatty acid anion.	\N	Hepatic lipase deficiency; MIM:151670. Congenital lipase deficiency; MIM:246600. Wolman disease; MIM:278000.	Glycerolipid metabolism	Metabolism of Complex Lipids	METABOLIC
917024	3.6.1.3	Adenosinetriphosphatase.	ATP + H(2)O = ADP + phosphate.	\N	Hemolytic anemia due to deficiency of adenosine triphosphatase; MIM:102800.	Purine metabolism	Nucleotide Metabolism	METABOLIC
917778	3.4.23.1	Pepsin A.	Preferential cleavage: hydrophobic, preferably aromatic, residues in P1 and P1' positions. Cleaves 1-Phe-|-Val-2, 4-Gln-|-His-5, 13-Glu-|- Ala-14, 14-Ala-|-Leu-15, 15-Leu-|-Tyr-16, 16-Tyr-|-Leu-17, 23-Gly-|- Phe-24, 24-Phe-|-Phe-25 and 25-Phe-|-Tyr-26 bon	\N	\N	\N	\N	\N
918094	1.13.12.4	Lactate 2-monooxygenase.	(S)-lactate + O(2) = acetate + CO(2) + H(2)O.	FMN.	\N	Pyruvate metabolism	Carbohydrate Metabolism	METABOLIC
921755	3.4.25.1	Proteasome endopeptidase complex.	Cleavage at peptide bonds with very broad specificity.	\N	\N	\N	\N	\N
924028	3.1.-.-	Acting on ester bonds.	\N	\N	\N	\N	\N	\N
940311	1.14.14.1	Unspecific monooxygenase.	RH + reduced flavoprotein + O(2) = ROH + oxidized flavoprotein + H(2)O.	Heme-thiolate.	\N	Tryptophan metabolism	Amino Acid Metabolism	METABOLIC
940311	1.14.14.1	Unspecific monooxygenase.	RH + reduced flavoprotein + O(2) = ROH + oxidized flavoprotein + H(2)O.	Heme-thiolate.	\N	Fatty acid metabolism	Lipid Metabolism	METABOLIC
940311	1.14.14.1	Unspecific monooxygenase.	RH + reduced flavoprotein + O(2) = ROH + oxidized flavoprotein + H(2)O.	Heme-thiolate.	\N	gamma-Hexachlorocyclohexane degradation	Biodegradation of Xenobiotics	METABOLIC
941235	3.4.19.12	Ubiquitinyl hydrolase 1.	Thiol-dependent hydrolysis of ester, thiolester, amide, peptide and isopeptide bonds formed by the C-terminal Gly of ubiquitin (a 76-residue protein attached to proteins as an intracellular targeting signal).	\N	\N	\N	\N	\N
942238	1.14.19.-	With oxidation of a pair of donors resulting in the reduction	\N	\N	\N	\N	\N	\N
942729	1.13.11.1	Catechol 1,2-dioxygenase.	Catechol + O(2) = cis,cis-muconate.	Iron.	\N	1,4-Dichlorobenzene degradation	Biodegradation of Xenobiotics	METABOLIC
942729	1.13.11.1	Catechol 1,2-dioxygenase.	Catechol + O(2) = cis,cis-muconate.	Iron.	\N	Benzoate degradation via hydroxylation	Biodegradation of Xenobiotics	METABOLIC
942729	1.13.11.1	Catechol 1,2-dioxygenase.	Catechol + O(2) = cis,cis-muconate.	Iron.	\N	Carbazole degradation	Biodegradation of Xenobiotics	METABOLIC
942729	1.13.11.1	Catechol 1,2-dioxygenase.	Catechol + O(2) = cis,cis-muconate.	Iron.	\N	Toluene and xylene degradation	Biodegradation of Xenobiotics	METABOLIC
948388	3.1.1.3	Triacylglycerol lipase.	Triacylglycerol + H(2)O = diacylglycerol + a fatty acid anion.	\N	Hepatic lipase deficiency; MIM:151670. Congenital lipase deficiency; MIM:246600. Wolman disease; MIM:278000.	Glycerolipid metabolism	Metabolism of Complex Lipids	METABOLIC
950413	2.4.1.-	Hexosyltransferases.	\N	\N	\N	O-Glycans biosynthesis	Metabolism of Complex Carbohydrates	METABOLIC
950413	2.4.1.-	Hexosyltransferases.	\N	\N	\N	Fructose and mannose metabolism	Carbohydrate Metabolism	METABOLIC
950413	2.4.1.-	Hexosyltransferases.	\N	\N	\N	Peptidoglycan biosynthesis	Metabolism of Complex Carbohydrates	METABOLIC
950413	2.4.1.-	Hexosyltransferases.	\N	\N	\N	Sphingoglycolipid metabolism	Metabolism of Complex Lipids	METABOLIC
950413	2.4.1.-	Hexosyltransferases.	\N	\N	\N	Blood group glycolipid biosynthesis - lact series	Metabolism of Complex Lipids	METABOLIC
950413	2.4.1.-	Hexosyltransferases.	\N	\N	\N	Blood group glycolipid biosynthesis - neolact series	Metabolism of Complex Lipids	METABOLIC
950413	2.4.1.-	Hexosyltransferases.	\N	\N	\N	Glycerolipid metabolism	Metabolism of Complex Lipids	METABOLIC
950413	2.4.1.-	Hexosyltransferases.	\N	\N	\N	Globoside metabolism	Metabolism of Complex Lipids	METABOLIC
950413	2.4.1.-	Hexosyltransferases.	\N	\N	\N	Chondroitin / heparan sulfate biosynthesis	Metabolism of Complex Carbohydrates	METABOLIC
950413	2.4.1.-	Hexosyltransferases.	\N	\N	\N	Keratan sulfate biosynthesis	Metabolism of Complex Carbohydrates	METABOLIC
950413	2.4.1.-	Hexosyltransferases.	\N	\N	\N	N-Glycans biosynthesis	Metabolism of Complex Carbohydrates	METABOLIC
950703	5.2.1.8	Peptidylprolyl isomerase.	Peptidylproline (omega=180) = peptidylproline (omega=0).	\N	\N	\N	\N	\N
951164	2.7.-.-	Transferring phosphorous-containing groups.	\N	\N	\N	\N	\N	\N
952792	3.2.1.67	Galacturan 1,4-alpha-galacturonidase.	{(1,4)-alpha-D-galacturonide}(N) + H(2)O = {(1,4)-alpha-D- galacturonide}(N-1) + D-galacturonate.	\N	\N	Starch and sucrose metabolism	Metabolism of Complex Carbohydrates	METABOLIC
957329	6.2.1.12	4-coumarate--CoA ligase.	ATP + 4-coumarate + CoA = AMP + diphosphate + 4-coumaroyl-CoA.	\N	\N	Flavonoids, stilbene and lignin biosynthesis	Biosynthesis of Secondary Metabolites	METABOLIC
959379	2.7.6.2	Thiamine pyrophosphokinase.	ATP + thiamine = AMP + thiamine diphosphate.	\N	\N	Thiamine metabolism	Metabolism of Cofactors and Vitamins	METABOLIC
966667	5.2.1.8	Peptidylprolyl isomerase.	Peptidylproline (omega=180) = peptidylproline (omega=0).	\N	\N	\N	\N	\N
967301	2.3.1.133	Shikimate O-hydroxycinnamoyltransferase.	4-coumaroyl-CoA + shikimate = CoA + 4-coumaroylshikimate.	\N	\N	\N	\N	\N
968308	1.11.1.6	Catalase.	2 H(2)O(2) = O(2) + 2 H(2)O.	Heme; Manganese.	Acatalasia; MIM:115500.	Tryptophan metabolism	Amino Acid Metabolism	METABOLIC
968308	1.11.1.6	Catalase.	2 H(2)O(2) = O(2) + 2 H(2)O.	Heme; Manganese.	Acatalasia; MIM:115500.	Methane metabolism	Energy Metabolism	METABOLIC
969517	3.2.1.99	Arabinan endo-1,5-alpha-L-arabinosidase.	Endohydrolysis of 1,5-alpha-L-arabinofuranosidic linkages in 1,5-arabinans.	\N	\N	\N	\N	\N
969563	2.3.1.133	Shikimate O-hydroxycinnamoyltransferase.	4-coumaroyl-CoA + shikimate = CoA + 4-coumaroylshikimate.	\N	\N	\N	\N	\N
972407	1.14.11.13	Gibberellin 2-beta-dioxygenase.	Gibberellin 1 + 2-oxoglutarate + O(2) = 2-beta-hydroxygibberellin 1 + succinate + CO(2).	\N	\N	\N	\N	\N
974068	3.4.23.25	Saccharopepsin.	Hydrolysis of proteins with broad specificity for peptide bonds. Cleaves -Leu-Leu-|-Val-Tyr- bond in a synthetic substrate. Does not act on esters of Tyr or Arg.	\N	\N	\N	\N	\N
974910	1.14.11.13	Gibberellin 2-beta-dioxygenase.	Gibberellin 1 + 2-oxoglutarate + O(2) = 2-beta-hydroxygibberellin 1 + succinate + CO(2).	\N	\N	\N	\N	\N
975086	1.2.1.3	Aldehyde dehydrogenase (NAD+).	An aldehyde + NAD(+) + H(2)O = an acid + NADH.	\N	Acute alcohol intolerance; MIM:100650.	1,2-Dichloroethane degradation	Biodegradation of Xenobiotics	METABOLIC
975086	1.2.1.3	Aldehyde dehydrogenase (NAD+).	An aldehyde + NAD(+) + H(2)O = an acid + NADH.	\N	Acute alcohol intolerance; MIM:100650.	Tryptophan metabolism	Amino Acid Metabolism	METABOLIC
975086	1.2.1.3	Aldehyde dehydrogenase (NAD+).	An aldehyde + NAD(+) + H(2)O = an acid + NADH.	\N	Acute alcohol intolerance; MIM:100650.	Glycerolipid metabolism	Metabolism of Complex Lipids	METABOLIC
[truncated: 3,584 more rows]
