# Supplementary material for: Activity-based protein profiling reveals dynamic substrate-specific cellulase secretion by saprotrophic basidiomycetes
Source: Biotechnol Biofuels Bioprod. 2022 Jan 17;15:6. doi: 10.1186/s13068-022-02107-z (PMC8764865; doi:10.1186/s13068-022-02107-z)
Supplement: Supplementary file 3 — Additional file 3. Proteomic hit information for cellulase pulldown from H. nitida secretomes. [file 13068_2022_2107_MOESM3_ESM.xlsx]

## Sheet: Samples Report for 23_TMT
Identified Proteins (19)	id	Enz_class	CAZY_fam	Interpro	Kegg	Molecular Weight	Protein Grouping Ambiguity	Protein Identification Probability	Percent Coverage	Percentage of Total Spectra	Exclusive Unique Peptide Count	Total Unique Peptide Count	Exclusive Unique Spectrum Count	Total Unique Spectrum Count	Exclusive Spectrum Count	Total Spectrum Count	Quantitative Value (Normalized Total Spectra)	Log2Fold change (127/126)	Hit score (spectral counts*(127/126))
jgi|Hexnit1|216417|CE216416_272	216417	CAZY	GH12	Glycoside hydrolase, family 12	#N/A	26 kDa		1	0.36	0.0014	7	7	9	9	9	9	9	6.96	1120.5
jgi|Hexnit1|20396|CE20395_826	20396	CAZY	GH7	Glycoside hydrolase, family 7	Cellulose 1,4-beta-cellobiosidase.	75 kDa	true	1	0.383	0.0047	21	22	27	28	29	30	30	4.76	812.875
jgi|Hexnit1|1130421|fgenesh1_kg.1_#_4802_#_TRINITY_DN2679_c0_g1_i4	1130421	CAZY	CBM1-GH5_5	Glycoside hydrolase, family 5	Cellulase.	40 kDa	true	1	0.586	0.0054	30	30	34	34	34	34	34	4.43	732.895
jgi|Hexnit1|1163458|fgenesh1_kg.5_#_3061_#_TRINITY_DN7742_c0_g1_i1	1163458	CAZY	CBM1-GH10	Glycoside hydrolase, family 10	Endo-1,4-beta-xylanase.	42 kDa	true	1	0.303	0.0024	8	10	12	14	13	15	15	5.56	707.649
jgi|Hexnit1|1105225|e_gw1.7.422.1	1105225	CAZY	CBM1-GH5_5	Glycoside hydrolase, family 5	Cellulase.	43 kDa	true	1	0.407	0.0042	21	21	22	22	27	27	27	4.34	546.807
jgi|Hexnit1|1100452|e_gw1.5.2306.1	1100452	CAZY	CBM1-GH10	Glycoside hydrolase, family 10	Endo-1,4-beta-xylanase.	42 kDa	true	1	0.248	0.0014	5	7	7	9	7	9	9	5.25	342.492
sp|K2C1_HUMAN|						66 kDa	true	1	0.474	0.0068	37	41	37	41	39	43	43	2.77	293.306
sp|K22E_HUMAN|						66 kDa	true	1	0.462	0.0054	28	32	30	34	30	34	34	2.63	210.469
sp|K1C9_HUMAN|						62 kDa	true	1	0.488	0.0042	24	24	26	26	27	27	27	2.72	177.896
sp|K1C10_HUMAN|						60 kDa	true	1	0.391	0.0063	29	31	33	37	35	40	40	2.12	173.878
jgi|Hexnit1|1257494|estExt_Genewise1Plus.C_8_t20034	1257494	CAZY	CBM1-GH5_7	Glycoside hydrolase, family 5	Mannan endo-1,4-beta-mannosidase.	47 kDa		1	0.236	0.0011	7	7	7	7	7	7	7	4.08	118.386
jgi|Hexnit1|667569|CE667568_357	667569	CAZY	CBM1-GH5_5	Glycoside hydrolase, family 5	Cellulase.	41 kDa		1	0.166	0.00063	3	3	4	4	4	4	4	4.86	116.162
sp|P22629|SAV_STRAV|						19 kDa		1	0.546	0.013	27	27	32	32	85	85	85	-0.3	69.0415
sp|K1C15_SHEEP|						49 kDa	true	1	0.0684	0.0011	2	4	2	6	2	7	7	2.98	55.229
jgi|Hexnit1|1119477|fgenesh1_pg.4_#_825	1119477	CAZY	CBM1-GH10	Glycoside hydrolase, family 10	Endo-1,4-beta-xylanase.	41 kDa		1	0.234	0.00094	5	5	6	6	6	6	6	2.91	45.0971
sp|TRYP_PIG|						24 kDa		1	0.251	0.0044	6	6	11	11	28	28	28	0.12	30.4286
jgi|Hexnit1|1117663|fgenesh1_pg.2_#_835	1117663	CAZY	GH15-CBM20	Carbohydrate binding module family 20	Glucan 1,4-alpha-glucosidase.	62 kDa		1	0.144	0.00094	6	6	6	6	6	6	6	0.44	8.13963
jgi|Hexnit1|1220889|fgenesh1_pm.8_#_521	1220889	CAZY	GH55	\N	Glucan 1,3-beta-glucosidase.	80 kDa		1	0.133	0.00079	5	5	5	5	5	5	5	0.34	6.32878
jgi|Hexnit1|1103249|e_gw1.6.1070.1	1103249	CAZY	CBM1-GH6	Cellulose-binding domain, fungal	#N/A	47 kDa		1	0.184	0.00047	3	3	3	3	3	3	3	0.18	3.39865

## Sheet: TMT_Ratio23
Identified Proteins (19)	Accession Number	Alternate ID	Molecular Weight	Protein Grouping Ambiguity	Permutation Test (p-value) Benjamini-Hochberg (p < 0,03684)	Log? Fold Change by Category (Treatment 1 / Reference)	Taxonomy	Quant 1	Std Dev Log? Fold Change(Quant 1)	Quant 2	Std Dev Log? Fold Change(Quant 2)
sp|P22629|SAV_STRAV|	P22629		19 kDa		0.001	-0.3	unknown	0.0132	1.0431778	-0.3263	1.0463674
sp|K2C1_HUMAN|	K2C1_HUMAN		66 kDa	true	< 0,0001	2.77	unknown	0.0159	1.0410601	2.7494	1.0489765
sp|K1C10_HUMAN|	K1C10_HUMAN		60 kDa	true	< 0,0001	2.12	unknown	-0.0019	1.1027158	2.1197	1.107127
jgi|Hexnit1|1130421|fgenesh1_kg.1_#_4802_#_TRINITY_DN2679_c0_g1_i4	jgi|Hexnit1|1130421|fgenesh1_kg.1_#_4802_#_TRINITY_DN2679_c0_g1_i4		40 kDa	true	< 0,0001	4.43	unknown	No values	1.4499999	Reference missing	1.4425238
sp|K22E_HUMAN|	K22E_HUMAN		66 kDa	true	< 0,0001	2.63	unknown	0.0036	1.0372999	2.6427	1.0319196
sp|K1C9_HUMAN|	K1C9_HUMAN		62 kDa	true	< 0,0001	2.72	unknown	0.003	0.9751151	2.7153	0.9797668
jgi|Hexnit1|20396|CE20395_826	jgi|Hexnit1|20396|CE20395_826		75 kDa	true	< 0,0001	4.76	unknown	0.0476	1.2239674	4.7118	1.215997
sp|TRYP_PIG|	TRYP_PIG		24 kDa		0.06	0.12	unknown	-0.0046	0.92718875	0.1139	0.9251098
jgi|Hexnit1|1105225|e_gw1.7.422.1	jgi|Hexnit1|1105225|e_gw1.7.422.1		43 kDa	true	< 0,0001	4.34	unknown	No values	1.3606763	Reference missing	1.3581127
jgi|Hexnit1|1163458|fgenesh1_kg.5_#_3061_#_TRINITY_DN7742_c0_g1_i1	jgi|Hexnit1|1163458|fgenesh1_kg.5_#_3061_#_TRINITY_DN7742_c0_g1_i1		42 kDa	true	0.001	5.56	unknown	0.0544	1.9374062	5.4751	1.9386326
jgi|Hexnit1|216417|CE216416_272	jgi|Hexnit1|216417|CE216416_272		26 kDa		< 0,0001	6.96	unknown	No values	1.9217204	Reference missing	1.9228634
sp|K1C15_SHEEP|	K1C15_SHEEP		49 kDa	true	0.33	2.98	unknown	-0.0064	0.94193536	2.9753	0.9430401
jgi|Hexnit1|1100452|e_gw1.5.2306.1	jgi|Hexnit1|1100452|e_gw1.5.2306.1		42 kDa	true	0.008	5.25	unknown	No values	1.3066418	Reference missing	1.2942089
jgi|Hexnit1|667569|CE667568_357	jgi|Hexnit1|667569|CE667568_357		41 kDa		0.33	4.86	unknown	No values	1.2682428	Reference missing	1.2674774
jgi|Hexnit1|1257494|estExt_Genewise1Plus.C_8_t20034	jgi|Hexnit1|1257494|estExt_Genewise1Plus.C_8_t20034		47 kDa		< 0,0001	4.08	unknown	No values	1.3746941	Reference missing	1.3677942
jgi|Hexnit1|1117663|fgenesh1_pg.2_#_835	jgi|Hexnit1|1117663|fgenesh1_pg.2_#_835		62 kDa		0.081	0.44	unknown	-0.0003	0.9594167	0.4313	0.9565239
jgi|Hexnit1|1119477|fgenesh1_pg.4_#_825	jgi|Hexnit1|1119477|fgenesh1_pg.4_#_825		41 kDa		0.008	2.91	unknown	No values	1.1224524	Reference missing	1.1268914
jgi|Hexnit1|1220889|fgenesh1_pm.8_#_521	jgi|Hexnit1|1220889|fgenesh1_pm.8_#_521		80 kDa		0.19	0.34	unknown	-0.0058	0.999842	0.3457	0.98932314
jgi|Hexnit1|1103249|e_gw1.6.1070.1	jgi|Hexnit1|1103249|e_gw1.6.1070.1		47 kDa		1	0.18	unknown	0.0093	1.2187238	Value missing	1.2068125

## Sheet: cazy-report
proteinId	description	modelnotes	defline
7334	GH17	fragment C-term;	Glycoside Hydrolase Family 17 protein
9731	CBM50		Carbohydrate-Binding Module Family 50 protein
14303	GH47		Glycoside Hydrolase Family 47 protein
20396	GH7		Glycoside Hydrolase Family 7 protein
21787	AA1_1		Laccase
55980	GH20		Glycoside Hydrolase Family 20 protein
65844	GH16_2		Glycoside Hydrolase Family 16 protein
78864	PL38		Polysaccharide Lyase Family 38 protein
84122	CBM50-CBM50		Carbohydrate-Binding Module Family 50 protein
96671	GH28		Glycoside Hydrolase Family 28 protein
114814	GH92	fragment N-term / C-term;	Glycoside Hydrolase Family 92 protein
161805	AA3_2		GMC oxidoreductase
174130	GH32	fragment N-term;	Glycoside Hydrolase Family 32 protein
181679	AA9	(fragment) splicing problem;	Lytic polysaccharide monooxygenase (formerly GH61)
182180	GH76		Glycoside Hydrolase Family 76 protein
200169	AA1_1		Laccase
216417	GH12		Glycoside Hydrolase Family 12 protein
239786	GH20		Glycoside Hydrolase Family 20 protein
260659	CBM13		Carbohydrate-Binding Module Family 13 protein
268083	GH43_6		Glycoside Hydrolase Family 43 protein
268510	GT15	fragment N-term;	Glycosyltransferase Family 15 protein
289331	PL14		Polysaccharide Lyase Family 14 protein
290763	CBM21		Carbohydrate-Binding Module Family 21 protein
291305	EXPN		Distantly related to plant expansins
292160	PL14_4	fragment C-term;	Polysaccharide Lyase Family 14 protein
295100	GH31		Glycoside Hydrolase Family 31 protein
305290	AA5_1		Copper radical oxidase
305355	AA5_1		Copper radical oxidase
305390	AA5_1	fragment C-term;	Copper radical oxidase
305436	AA5_1		Copper radical oxidase
310848	GH16_2		Glycoside Hydrolase Family 16 protein
319559	GH3		Glycoside Hydrolase Family 3 protein
343074	GH5_50		Glycoside Hydrolase Family 5 protein
346914	EXPN		Distantly related to plant expansins
364123	CE16	(fragment) splicing problem;	Carbohydrate Esterase Family 16 protein
397078	AA3_2		GMC oxidoreductase
407629	GH30_3		Glycoside Hydrolase Family 30 protein
414681	AA9-CBM1		Lytic polysaccharide monooxygenase (formerly GH61) / Carbohydrate-Binding Module Family 1 protein
415389	AA9		Lytic polysaccharide monooxygenase (formerly GH61)
429343	GH16_1	fragment C-term;	Glycoside Hydrolase Family 16 protein
459316	AA2	fragment C-term;	Class II peroxidase
465410	GH1		Glycoside Hydrolase Family 1 protein
478897	PL38		Polysaccharide Lyase Family 38 protein
478946	GH28		Glycoside Hydrolase Family 28 protein
503648	GH2		Glycoside Hydrolase Family 2 protein
508881	GH28		Glycoside Hydrolase Family 28 protein
511467	AA2		Class II peroxidase
511492	AA2		Class II peroxidase
517075	CE9		Carbohydrate Esterase Family 9 protein
524173	GT8		Glycosyltransferase Family 8 protein
546705	AA3_2		GMC oxidoreductase
574926	GH128		Glycoside Hydrolase Family 128 protein
599170	AA1_1		Laccase
603894	GH79	fragment N-term / C-term;	Glycoside Hydrolase Family 79 protein
604497	AA1_1		Laccase
606922	GH3		Glycoside Hydrolase Family 3 protein
610790	EXPN		Distantly related to plant expansins
610859	EXPN		Distantly related to plant expansins
613785	GH18-CBM5		Glycoside Hydrolase Family 18 / Carbohydrate-Binding Module Family 5 protein
630544	GH152	fragment C-term;	Glycoside Hydrolase Family 152 protein
635313	AA14	(fragment) splicing problem;	Auxilliary Activities Family 14 protein
639572	GH37		Glycoside Hydrolase Family 37 protein
649528	AA14		Auxilliary Activities Family 14 protein
667569	CBM1-GH5_5		Carbohydrate-Binding Module Family 1 / Glycoside Hydrolase Family 5 protein
697891	GH13_1		Glycoside Hydrolase Family 13 protein
719980	CE12		Carbohydrate Esterase Family 12 protein
724656	GH13_22-GT5		Glycoside Hydrolase Family 13 / Glycosyltransferase Family 5 protein
739093	CE16	fragment C-term;	Carbohydrate Esterase Family 16 protein
785942	GH18-CBM5		Glycoside Hydrolase Family 18 / Carbohydrate-Binding Module Family 5 protein
787069	GH43_6		Glycoside Hydrolase Family 43 protein
787284	GH13_32-CBM20		Glycoside Hydrolase Family 13 / Carbohydrate-Binding Module Family 20 protein
787329	CBM20		Carbohydrate-Binding Module Family 20 protein
799279	GH12		Glycoside Hydrolase Family 12 protein
811536	GT4		Glycosyltransferase Family 4 protein
839331	PL4_5		Polysaccharide Lyase Family 4 protein
841477	GH23		Glycoside Hydrolase Family 23 protein
842489	GH79		Glycoside Hydrolase Family 79 protein
845061	AA2		Class II peroxidase
865635	GH17		Glycoside Hydrolase Family 17 protein
868230	GT1		Glycosyltransferase Family 1 protein
869340	AA9		Lytic polysaccharide monooxygenase (formerly GH61)
881720	GH92		Glycoside Hydrolase Family 92 protein
883307	GH16_1	fragment N-term;	Glycoside Hydrolase Family 16 protein
886531	CBM1-GH27		Carbohydrate-Binding Module Family 1 / Glycoside Hydrolase Family 27 protein
891267	AA7		Glucooligosaccharide oxidase
891432	AA7		Glucooligosaccharide oxidase
898122	AA3_2		GMC oxidoreductase
904580	GH3	fragment N-term;	Glycoside Hydrolase Family 3 protein
911988	GT35		Glycosyltransferase Family 35 protein
932169	GH43_25-CBM35		Glycoside Hydrolase Family 43 / Carbohydrate-Binding Module Family 35 protein
940190	GH16_1		Glycoside Hydrolase Family 16 protein
940787	GH16_1		Glycoside Hydrolase Family 16 protein
945246	GH79	(fragment)	Glycoside Hydrolase Family 79 protein
1050949	EXPN	fragment N-term;	Distantly related to plant expansins
1054133	GH7	fragment C-term;	Glycoside Hydrolase Family 7 protein
1055608	CE4		Carbohydrate Esterase Family 4 protein
1057597	GH7	fragment C-term;	Glycoside Hydrolase Family 7 protein
1066221	EXPN		Distantly related to plant expansins
1075930	GH32	fragment N-term / C-term;	Glycoside Hydrolase Family 32 protein
1078547	GT8		Glycosyltransferase Family 8 protein
1090005	EXPN		Distantly related to plant expansins
1090056	PL4_3		Polysaccharide Lyase Family 4 protein
1090065	CE8		Carbohydrate Esterase Family 8 protein
1090220	GH27	fragment N-term / C-term;	Glycoside Hydrolase Family 27 protein
1090345	GH78		Glycoside Hydrolase Family 78 protein
1090573	AA2		Class II peroxidase
1090656	GH18		Glycoside Hydrolase Family 18 protein
1090740	AA2		Class II peroxidase
1090848	AA1_1		Laccase
1090927	GH16_1		Glycoside Hydrolase Family 16 protein
1091591	GH16_1		Glycoside Hydrolase Family 16 protein
1092242	GH72-CBM43		Glycoside Hydrolase Family 72 / Carbohydrate-Binding Module Family 43 protein
1092304	GH3		Glycoside Hydrolase Family 3 protein
1092356	GT22		Glycosyltransferase Family 22 protein
1092663	GH74-CBM1		Glycoside Hydrolase Family 74 / Carbohydrate-Binding Module Family 1 protein
1092807	PL8_4		Polysaccharide Lyase Family 8 protein
1093052	AA3_2		GMC oxidoreductase
1093114	GT8		Glycosyltransferase Family 8 protein
1093247	CE4		Carbohydrate Esterase Family 4 protein
1093391	GT57	(fragment) splicing problem;	Glycosyltransferase Family 57 protein
1093615	GH20		Glycoside Hydrolase Family 20 protein
1094028	EXPN		Distantly related to plant expansins
1094747	GH20		Glycoside Hydrolase Family 20 protein
1094977	GH71		Glycoside Hydrolase Family 71 protein
1095269	GT24		Glycosyltransferase Family 24 protein
1095828	GT90	(fragment) splicing problem;	Glycosyltransferase Family 90 protein
1095981	AA2		Class II peroxidase
1096045	AA2		Class II peroxidase
1096094	GH92		Glycoside Hydrolase Family 92 protein
1096270	GH5_12		Glycoside Hydrolase Family 5 protein
1096301	GH18		Glycoside Hydrolase Family 18 protein
1096417	GH89		Glycoside Hydrolase Family 89 protein
1096815	GH28		Glycoside Hydrolase Family 28 protein
1097025	AA1		Multicopper oxidase
1097119	CBM1-CE16	fragment C-term;	Carbohydrate-Binding Module Family 1 / Carbohydrate Esterase Family 16 protein
1097358	GH71	(fragment) splicing problem;	Glycoside Hydrolase Family 71 protein
1097419	GH10		Glycoside Hydrolase Family 10 protein
1098033	GH5_9		Glycoside Hydrolase Family 5 protein
1098886	GH135		Glycoside Hydrolase Family 135 protein
1098926	GT2		Glycosyltransferase Family 2 protein
1098954	GH53		Glycoside Hydrolase Family 53 protein
1099030	AA3_2	fragment N-term / C-term;	GMC oxidoreductase
1099112	GT2		Glycosyltransferase Family 2 protein
1099145	GH79		Glycoside Hydrolase Family 79 protein
1099152	GT32		Glycosyltransferase Family 32 protein
1099352	GH85		Glycoside Hydrolase Family 85 protein
1099476	AA9-CBM1		Lytic polysaccharide monooxygenase (formerly GH61) / Carbohydrate-Binding Module Family 1 protein
1099499	GH16_2		Glycoside Hydrolase Family 16 protein
1099550	GH18		Glycoside Hydrolase Family 18 protein
1099779	GH125		Glycoside Hydrolase Family 125 protein
1099822	GT39		Glycosyltransferase Family 39 protein
1100181	GH79		Glycoside Hydrolase Family 79 protein
1100452	CBM1-GH10		Carbohydrate-Binding Module Family 1 / Glycoside Hydrolase Family 10 protein
1100659	GH105		Glycoside Hydrolase Family 105 protein
1101663	GH17		Glycoside Hydrolase Family 17 protein
1101672	AA14		Auxilliary Activities Family 14 protein
1102226	EXPN		Distantly related to plant expansins
1102256	GH18		Glycoside Hydrolase Family 18 protein
1102541	GT48		Glycosyltransferase Family 48 protein
1102709	GT4		Glycosyltransferase Family 4 protein
1102801	GT50		Glycosyltransferase Family 50 protein
1103002	GT8		Glycosyltransferase Family 8 protein
1103057	GH88		Glycoside Hydrolase Family 88 protein
1103239	GT58	fragment N-term;	Glycosyltransferase Family 58 protein
1103249	CBM1-GH6		Carbohydrate-Binding Module Family 1 / Glycoside Hydrolase Family 6 protein
1103252	GT22		Glycosyltransferase Family 22 protein
1103595	GH3		Glycoside Hydrolase Family 3 protein
1104015	GT8	fragment N-term;	Glycosyltransferase Family 8 protein
1104298	GT1	fragment N-term;	Glycosyltransferase Family 1 protein
1105163	GH18-CBM5		Glycoside Hydrolase Family 18 / Carbohydrate-Binding Module Family 5 protein
1105225	CBM1-GH5_5		Carbohydrate-Binding Module Family 1 / Glycoside Hydrolase Family 5 protein
1105310	GH53		Glycoside Hydrolase Family 53 protein
1105565	GH95		Glycoside Hydrolase Family 95 protein
1105634	GH16_4		Glycoside Hydrolase Family 16 protein
1105733	GH28		Glycoside Hydrolase Family 28 protein
1105791	AA8-AA3_1		Iron reductase domain / Cellobiose dehydrogenase
1106200	AA3_2		GMC oxidoreductase
1106234	AA1_2	(fragment) splicing problem;	Ferroxidase
1106240	GT1	(fragment) splicing problem;	Glycosyltransferase Family 1 protein
1106307	AA2		Class II peroxidase
1106323	GH28		Glycoside Hydrolase Family 28 protein
1106692	PL14_5		Polysaccharide Lyase Family 14 protein
1106732	AA3_2		GMC oxidoreductase
1106832	CE1		Carbohydrate Esterase Family 1 protein
1107078	GT2		Glycosyltransferase Family 2 protein
1107139	CBM1-CE1		Carbohydrate-Binding Module Family 1 / Carbohydrate Esterase Family 1 protein
1107408	CBM1		Carbohydrate-Binding Module Family 1 protein
1107453	GT2		Glycosyltransferase Family 2 protein
1107700	AA5_1		Copper radical oxidase
1107847	GH17	fragment N-term;	Glycoside Hydrolase Family 17 protein
1108077	GH78		Glycoside Hydrolase Family 78 protein
1108125	CE4		Carbohydrate Esterase Family 4 protein
1108914	GH3		Glycoside Hydrolase Family 3 protein
1108936	AA3_2		GMC oxidoreductase
1109237	GT20	fragment C-term;	Glycosyltransferase Family 20 protein
1109264	GH18		Glycoside Hydrolase Family 18 protein
1109278	GH79		Glycoside Hydrolase Family 79 protein
1109396	EXPN		Distantly related to plant expansins
1109435	GH13_1		Glycoside Hydrolase Family 13 protein
1109483	EXPN		Distantly related to plant expansins
1109584	GH79		Glycoside Hydrolase Family 79 protein
1109682	GH12		Glycoside Hydrolase Family 12 protein
1109685	GH7	fragment C-term;	Glycoside Hydrolase Family 7 protein
1110220	GT2		Glycosyltransferase Family 2 protein
1110416	AA5_1		Copper radical oxidase
1110422	GH32	(fragment) splicing problem;	Glycoside Hydrolase Family 32 protein
1111296	GH16_1		Glycoside Hydrolase Family 16 protein
1111952	GH16_4		Glycoside Hydrolase Family 16 protein
1111965	GH16_4		Glycoside Hydrolase Family 16 protein
1112057	AA3_2		GMC oxidoreductase
1112202	GH2		Glycoside Hydrolase Family 2 protein
1112565	GH35		Glycoside Hydrolase Family 35 protein
1112727	GH47		Glycoside Hydrolase Family 47 protein
1113217	AA9		Lytic polysaccharide monooxygenase (formerly GH61)
1113237	GH27		Glycoside Hydrolase Family 27 protein
1113265	GH16_1		Glycoside Hydrolase Family 16 protein
1113539	GH5_31		Glycoside Hydrolase Family 5 protein
1113603	CE4		Carbohydrate Esterase Family 4 protein
1114281	EXPN		Distantly related to plant expansins
1114344	EXPN		Distantly related to plant expansins
1114363	PL14_4		Polysaccharide Lyase Family 14 protein
1114370	PL14_4		Polysaccharide Lyase Family 14 protein
1114399	GH43_6		Glycoside Hydrolase Family 43 protein
1114520	GH13_32	fragment N-term;	Glycoside Hydrolase Family 13 protein
1114597	GH43_26		Glycoside Hydrolase Family 43 protein
1114599	AA3_2		GMC oxidoreductase
1114776	AA5_1		Copper radical oxidase
1114789	AA5_1		Copper radical oxidase
1114886	AA2	fragment C-term;	Class II peroxidase
1115116	CE16	(fragment) splicing problem;	Carbohydrate Esterase Family 16 protein
1115424	AA1_1		Laccase
1115778	GT2		Glycosyltransferase Family 2 protein
1116070	GH5_7		Glycoside Hydrolase Family 5 protein
1116763	AA3_2		GMC oxidoreductase
1117039	AA9	fragment C-term;	Lytic polysaccharide monooxygenase (formerly GH61)
1117452	AA3_2		GMC oxidoreductase
1117597	CBM48		Carbohydrate-Binding Module Family 48 protein
1117663	GH15-CBM20		Glycoside Hydrolase Family 15 / Carbohydrate-Binding Module Family 20 protein
1117777	GH16_1	fragment N-term;	Glycoside Hydrolase Family 16 protein
1117779	AA7		Glucooligosaccharide oxidase
1118223	AA9		Lytic polysaccharide monooxygenase (formerly GH61)
1119477	CBM1-GH10	(fragment) splicing problem;	Carbohydrate-Binding Module Family 1 / Glycoside Hydrolase Family 10 protein
1119521	AA3_2		GMC oxidoreductase
1119779	GH152		Glycoside Hydrolase Family 152 protein
1119844	AA3_2		GMC oxidoreductase
1120295	EXPN		Distantly related to plant expansins
1120548	EXPN		Distantly related to plant expansins
1120803	GH93		Glycoside Hydrolase Family 93 protein
1121415	GH16_2	(fragment) splicing problem;	Glycoside Hydrolase Family 16 protein
1121516	GT8	(fragment) splicing problem;	Glycosyltransferase Family 8 protein
1121588	GH43_1		Glycoside Hydrolase Family 43 protein
1121701	EXPN		Distantly related to plant expansins
1122254	GT1		Glycosyltransferase Family 1 protein
1122550	AA7		Glucooligosaccharide oxidase
1122605	EXPN		Distantly related to plant expansins
1123075	GH79		Glycoside Hydrolase Family 79 protein
1123437	GH18		Glycoside Hydrolase Family 18 protein
1123867	AA9		Lytic polysaccharide monooxygenase (formerly GH61)
1123879	AA9		Lytic polysaccharide monooxygenase (formerly GH61)
1123994	GT76	(fragment) splicing problem;	Glycosyltransferase Family 76 protein
1124290	GH35		Glycoside Hydrolase Family 35 protein
1124301	GT2		Glycosyltransferase Family 2 protein
1124359	GH51		Glycoside Hydrolase Family 51 protein
1124506	GH25		Glycoside Hydrolase Family 25 protein
1124755	GH45		Glycoside Hydrolase Family 45 protein
1124853	AA3	(fragment) splicing problem;	GMC oxidoreductase
1126200	CBM50-CBM50		Carbohydrate-Binding Module Family 50 protein
1130421	CBM1-GH5_5		Carbohydrate-Binding Module Family 1 / Glycoside Hydrolase Family 5 protein
1130588	GT21		Glycosyltransferase Family 21 protein
1132177	GH131	(fragment) splicing problem;	Glycoside Hydrolase Family 131 protein
1132462	GH27		Glycoside Hydrolase Family 27 protein
1132636	GH78		Glycoside Hydrolase Family 78 protein
1133116	GT59		Glycosyltransferase Family 59 protein
1133409	GT49		Glycosyltransferase Family 49 protein
1133941	GT33		Glycosyltransferase Family 33 protein
1135008	GH31		Glycoside Hydrolase Family 31 protein
1135095	GH31		Glycoside Hydrolase Family 31 protein
1135109	AA9		Lytic polysaccharide monooxygenase (formerly GH61)
1135480	GH16_1		Glycoside Hydrolase Family 16 protein
1138372	GH5_9	(fragment) splicing problem;	Glycoside Hydrolase Family 5 protein
1138543	CBM18-GH16_19		Carbohydrate-Binding Module Family 18 / Glycoside Hydrolase Family 16 protein
1139203	GT4		Glycosyltransferase Family 4 protein
1139890	CE8	(fragment) splicing problem;	Carbohydrate Esterase Family 8 protein
1140843	CBM12		Carbohydrate-Binding Module Family 12 protein
1141203	GH47	(fragment) splicing problem;	Glycoside Hydrolase Family 47 protein
1142615	AA2	(fragment) splicing problem;	Class II peroxidase
1144172	GH16_2		Glycoside Hydrolase Family 16 protein
1146430	GH152		Glycoside Hydrolase Family 152 protein
1148821	GT69		Glycosyltransferase Family 69 protein
1149307	CBM50		Carbohydrate-Binding Module Family 50 protein
1150279	GT8		Glycosyltransferase Family 8 protein
1152879	PL14_4		Polysaccharide Lyase Family 14 protein
1154529	GH79		Glycoside Hydrolase Family 79 protein
1154577	GT57	(fragment) splicing problem;	Glycosyltransferase Family 57 protein
1154818	CBM48-GH13_8		Carbohydrate-Binding Module Family 48 / Glycoside Hydrolase Family 13 protein
1155989	Myosin_motor-GT2		Glycosyltransferase Family 2 protein
1156524	CBM48		Carbohydrate-Binding Module Family 48 protein
1156871	GH128		Glycoside Hydrolase Family 128 protein
1157682	GH9		Glycoside Hydrolase Family 9 protein
1157938	GH2		Glycoside Hydrolase Family 2 protein
1158898	GT69		Glycosyltransferase Family 69 protein
1161505	AA14		Auxilliary Activities Family 14 protein
1162053	GT20		Glycosyltransferase Family 20 protein
1163352	GT17	(fragment) splicing problem;	Glycosyltransferase Family 17 protein
1163458	CBM1-GH10		Carbohydrate-Binding Module Family 1 / Glycoside Hydrolase Family 10 protein
1163995	GH5_9		Glycoside Hydrolase Family 5 protein
1165154	AA3_2		GMC oxidoreductase
1166267	GH105		Glycoside Hydrolase Family 105 protein
1168900	GH63		Glycoside Hydrolase Family 63 protein
1170415	EXPN		Distantly related to plant expansins
1170828	GT15		Glycosyltransferase Family 15 protein
1172344	AA8-CBM1		Iron reductase domain / Carbohydrate-Binding Module Family 1 protein
1172455	AA5_1	fragment C-term;	Copper radical oxidase
1177860	GH51	fragment C-term;	Glycoside Hydrolase Family 51 protein
1178400	GH16_1		Glycoside Hydrolase Family 16 protein
1180503	CBM1-CE15		Carbohydrate-Binding Module Family 1 / Carbohydrate Esterase Family 15 protein
1181291	GH45		Glycoside Hydrolase Family 45 protein
1182011	AA9		Lytic polysaccharide monooxygenase (formerly GH61)
1182033	GH18		Glycoside Hydrolase Family 18 protein
1182764	GH18		Glycoside Hydrolase Family 18 protein
1182936	EXPN		Distantly related to plant expansins
1183190	AA3_2		GMC oxidoreductase
1183597	GH17		Glycoside Hydrolase Family 17 protein
1183626	GH16_1		Glycoside Hydrolase Family 16 protein
1186919	GH38		Glycoside Hydrolase Family 38 protein
1186997	GH13_1		Glycoside Hydrolase Family 13 protein
1187444	EXPN		Distantly related to plant expansins
1191287	GH115		Glycoside Hydrolase Family 115 protein
1193482	GH47		Glycoside Hydrolase Family 47 protein
1195045	GH18		Glycoside Hydrolase Family 18 protein
1195675	PL8_4		Polysaccharide Lyase Family 8 protein
1196303	GH5_15	(fragment) splicing problem;	Glycoside Hydrolase Family 5 protein
1197131	GH13_25-GH133		Glycoside Hydrolase Family 13 / Glycoside Hydrolase Family 133 protein
1199989	GH45		Glycoside Hydrolase Family 45 protein
1202107	GH35		Glycoside Hydrolase Family 35 protein
1202111	GH35		Glycoside Hydrolase Family 35 protein
1202553	GH12		Glycoside Hydrolase Family 12 protein
1202833	GT1	(fragment) splicing problem;	Glycosyltransferase Family 1 protein
1204880	GH27		Glycoside Hydrolase Family 27 protein
1207917	GT15		Glycosyltransferase Family 15 protein
1207928	GT15	fragment C-term;	Glycosyltransferase Family 15 protein
1209904	GH5_12		Glycoside Hydrolase Family 5 protein
1211829	GH16_2		Glycoside Hydrolase Family 16 protein
1215246	GH31		Glycoside Hydrolase Family 31 protein
1215309	GH3		Glycoside Hydrolase Family 3 protein
1215692	GH16_2		Glycoside Hydrolase Family 16 protein
1215760	GT41		Glycosyltransferase Family 41 protein
1216020	GH28	(fragment) splicing problem;	Glycoside Hydrolase Family 28 protein
1216044	GH16_1		Glycoside Hydrolase Family 16 protein
1216235	AA3_2		GMC oxidoreductase
1216733	GH71		Glycoside Hydrolase Family 71 protein
1216953	EXPN		Distantly related to plant expansins
1217122	GT22		Glycosyltransferase Family 22 protein
1217148	GH152		Glycoside Hydrolase Family 152 protein
1217196	Myosin_motor-GT2		Glycosyltransferase Family 2 protein
1217227	PL8_4		Polysaccharide Lyase Family 8 protein
1217272	AA3_2		GMC oxidoreductase
1217396	GH79		Glycoside Hydrolase Family 79 protein
1217463	CBM1		Carbohydrate-Binding Module Family 1 protein
1217552	GH71		Glycoside Hydrolase Family 71 protein
1218005	GH18	(fragment) splicing problem;	Glycoside Hydrolase Family 18 protein
1218008	CE15		Carbohydrate Esterase Family 15 protein
1218097	GH47		Glycoside Hydrolase Family 47 protein
1218256	GH79		Glycoside Hydrolase Family 79 protein
1218405	AA1_1	fragment N-term / C-term;	Laccase
1218432	AA9		Lytic polysaccharide monooxygenase (formerly GH61)
1218436	AA1_1		Laccase
1218674	GH152		Glycoside Hydrolase Family 152 protein
1218716	EXPN		Distantly related to plant expansins
1218787	AA3_2		GMC oxidoreductase
1219014	GT22		Glycosyltransferase Family 22 protein
1219015	GH18-CBM5		Glycoside Hydrolase Family 18 / Carbohydrate-Binding Module Family 5 protein
1219257	AA1_1		Laccase
1219292	GH31		Glycoside Hydrolase Family 31 protein
1219540	AA3_2		GMC oxidoreductase
1219816	GH128		Glycoside Hydrolase Family 128 protein
1219877	GH17		Glycoside Hydrolase Family 17 protein
1220050	GT2		Glycosyltransferase Family 2 protein
1220286	GH18		Glycoside Hydrolase Family 18 protein
1220453	GH5_9		Glycoside Hydrolase Family 5 protein
1220676	AA2		Class II peroxidase
1220850	AA2		Class II peroxidase
1220889	GH55		Glycoside Hydrolase Family 55 protein
1220998	AA3_2		GMC oxidoreductase
1221306	GH16_1		Glycoside Hydrolase Family 16 protein
1221407	GH152	(fragment) splicing problem; ;	Glycoside Hydrolase Family 152 protein
1221443	GH47	(fragment) splicing problem;	Glycoside Hydrolase Family 47 protein
1221843	GH16		Glycoside Hydrolase Family 16 protein
1221885	AA3_2		GMC oxidoreductase
1221896	AA9		Lytic polysaccharide monooxygenase (formerly GH61)
1221924	GH5_22		Glycoside Hydrolase Family 5 protein
1222485	GH5_15	fragment N-term;	Glycoside Hydrolase Family 5 protein
1222523	AA3	(fragment) splicing problem;	GMC oxidoreductase
1222599	GH28		Glycoside Hydrolase Family 28 protein
1222647	EXPN		Distantly related to plant expansins
1222697	GH31		Glycoside Hydrolase Family 31 protein
1224300	PL35		Polysaccharide Lyase Family 35 protein
1224552	GT31	(fragment) splicing problem;	Glycosyltransferase Family 31 protein
1224666	PL8_4		Polysaccharide Lyase Family 8 protein
1226590	GH37		Glycoside Hydrolase Family 37 protein
1239593	GH18		Glycoside Hydrolase Family 18 protein
1243316	CE16		Carbohydrate Esterase Family 16 protein
1245517	GT8		Glycosyltransferase Family 8 protein
1246779	GT20		Glycosyltransferase Family 20 protein
1250052	GH5_9		Glycoside Hydrolase Family 5 protein
1252432	GH13_5	(fragment) splicing problem;	Glycoside Hydrolase Family 13 protein
1257494	CBM1-GH5_7		Carbohydrate-Binding Module Family 1 / Glycoside Hydrolase Family 5 protein
1260389	CE16	(fragment) splicing problem;	Carbohydrate Esterase Family 16 protein
1261650	CE12		Carbohydrate Esterase Family 12 protein
1264133	GH43_11		Glycoside Hydrolase Family 43 protein
1264158	CBM50-CBM50		Carbohydrate-Binding Module Family 50 protein
1264187	PL4_1	(fragment) splicing problem;	Polysaccharide Lyase Family 4 protein
1264325	CBM21		Carbohydrate-Binding Module Family 21 protein
1264364	GT2		Glycosyltransferase Family 2 protein
1264424	GH5_9		Glycoside Hydrolase Family 5 protein
1264671	EXPN		Distantly related to plant expansins
1264766	CE8	(fragment) splicing problem;	Carbohydrate Esterase Family 8 protein
1264994	GH16_1	fragment N-term;	Glycoside Hydrolase Family 16 protein
1265234	GT1		Glycosyltransferase Family 1 protein
1265252	GH18-CBM5-CBM5		Glycoside Hydrolase Family 18 / Carbohydrate-Binding Module Family 5 protein
1265324	GH16_1	(fragment) splicing problem;	Glycoside Hydrolase Family 16 protein
1265975	GH28		Glycoside Hydrolase Family 28 protein
1266133	GH20		Glycoside Hydrolase Family 20 protein
1266187	GH16_1		Glycoside Hydrolase Family 16 protein
1266218	CE12		Carbohydrate Esterase Family 12 protein
1266587	GH30_3	(fragment) splicing problem;	Glycoside Hydrolase Family 30 protein
1266672	GH131-CBM1		Glycoside Hydrolase Family 131 / Carbohydrate-Binding Module Family 1 protein
1267052	GT48	fragment N-term;	Glycosyltransferase Family 48 protein
1267813	AA2		Class II peroxidase
1267814	AA2		Class II peroxidase
1267818	AA2		Class II peroxidase
1267828	AA2		Class II peroxidase
1267904	GH5_15	(fragment) splicing problem;	Glycoside Hydrolase Family 5 protein
1267911	GH5_9		Glycoside Hydrolase Family 5 protein
1268213	EXPN		Distantly related to plant expansins
1268800	AA9		Lytic polysaccharide monooxygenase (formerly GH61)
1269000	AA3_3		Alcohol oxidase
1269023	GH79		Glycoside Hydrolase Family 79 protein
1269082	GH92	fragment N-term;	Glycoside Hydrolase Family 92 protein
1269387	GH152		Glycoside Hydrolase Family 152 protein
1269391	GH152		Glycoside Hydrolase Family 152 protein
1269843	GH18	(fragment) splicing problem;	Glycoside Hydrolase Family 18 protein
1270399	EXPN		Distantly related to plant expansins
1270445	GH43_24-CBM35		Glycoside Hydrolase Family 43 / Carbohydrate-Binding Module Family 35 protein
1270496	GH43_24-CBM35		Glycoside Hydrolase Family 43 / Carbohydrate-Binding Module Family 35 protein
1270577	CE16	fragment N-term;	Carbohydrate Esterase Family 16 protein
1270732	GH5_50		Glycoside Hydrolase Family 5 protein
1270733	GH55		Glycoside Hydrolase Family 55 protein
1271115	GH2		Glycoside Hydrolase Family 2 protein
1271355	AA5_1		Copper radical oxidase
1271478	AA6		Benzoquinone reductase
1271527	GH18	fragment N-term;	Glycoside Hydrolase Family 18 protein
1272112	AA2	(fragment) splicing problem;	Class II peroxidase
1272123	AA2	fragment C-term;	Class II peroxidase
1272254	AA2		Class II peroxidase
1272391	AA9		Lytic polysaccharide monooxygenase (formerly GH61)
1272393	EXPN		Distantly related to plant expansins
1272438	AA3_2		GMC oxidoreductase
1272528	GT1		Glycosyltransferase Family 1 protein
1272566	AA2		Class II peroxidase
1272741	GH16_1	(fragment) splicing problem;	Glycoside Hydrolase Family 16 protein
1272750	GH16_1		Glycoside Hydrolase Family 16 protein
1272765	GT2		Glycosyltransferase Family 2 protein
1272857	CBM1-CE1		Carbohydrate-Binding Module Family 1 / Carbohydrate Esterase Family 1 protein
1273429	AA3_3		Alcohol oxidase
1273437	AA3_2		GMC oxidoreductase
1273535	GH79		Glycoside Hydrolase Family 79 protein
1273630	CE4	(fragment) splicing problem;	Carbohydrate Esterase Family 4 protein
1273784	AA3_2	fragment N-term;	GMC oxidoreductase
1274123	CE4	(fragment) splicing problem;	Carbohydrate Esterase Family 4 protein
1274178	GT66	(fragment) splicing problem;	Glycosyltransferase Family 66 protein
1274345	GH128		Glycoside Hydrolase Family 128 protein
1274455	GH79		Glycoside Hydrolase Family 79 protein
1274456	GH79		Glycoside Hydrolase Family 79 protein
1274457	GH79	fragment N-term;	Glycoside Hydrolase Family 79 protein
1274495	GH145	fragment C-term;	Glycoside Hydrolase Family 145 protein
1274575	GT4		Glycosyltransferase Family 4 protein
1274578	GT3	(fragment) splicing problem;	Glycosyltransferase Family 3 protein
1274928	AA5_1		Copper radical oxidase
1274948	GH16	fragment N-term;	Glycoside Hydrolase Family 16 protein
1275043	GH15	(fragment) splicing problem;	Glycoside Hydrolase Family 15 protein
1275116	GH131		Glycoside Hydrolase Family 131 protein
1275507	AA9		Lytic polysaccharide monooxygenase (formerly GH61)
1275610	AA3_2		GMC oxidoreductase
1275682	CBM13		Carbohydrate-Binding Module Family 13 protein
1275886	GH28	fragment N-term;	Glycoside Hydrolase Family 28 protein
1275925	GH43_6	fragment N-term / C-term;	Glycoside Hydrolase Family 43 protein
1276019	EXPN		Distantly related to plant expansins
1276231	AA5_1		Copper radical oxidase
1276248	CBM1		Carbohydrate-Binding Module Family 1 protein
1276310	GH16_2		Glycoside Hydrolase Family 16 protein
1276312	GH16	fragment N-term;	Glycoside Hydrolase Family 16 protein
1277532	GH20	(fragment) splicing problem;	Glycoside Hydrolase Family 20 protein
1277675	GH28		Glycoside Hydrolase Family 28 protein
1281539	CBM1-GH3		Carbohydrate-Binding Module Family 1 / Glycoside Hydrolase Family 3 protein
1282093	GH43_33		Glycoside Hydrolase Family 43 protein
1290419	AA3_2	fragment C-term;	GMC oxidoreductase
1294881	GH10		Glycoside Hydrolase Family 10 protein
1301875	GH92		Glycoside Hydrolase Family 92 protein
1302400	GH43_6		Glycoside Hydrolase Family 43 protein
1305657	CE16		Carbohydrate Esterase Family 16 protein
1306961	CE4		Carbohydrate Esterase Family 4 protein
1316768	EXPN		Distantly related to plant expansins
1320303	GH71	fragment N-term;	Glycoside Hydrolase Family 71 protein
1321845	GH89		Glycoside Hydrolase Family 89 protein
1322123	GH1		Glycoside Hydrolase Family 1 protein
1324452	GH152		Glycoside Hydrolase Family 152 protein
1324881	AA2	fragment C-term;	Class II peroxidase
1325551	GH154		Glycoside Hydrolase Family 154 protein
1334099	GH92	fragment N-term / C-term;	Glycoside Hydrolase Family 92 protein
1334130	AA3_2		GMC oxidoreductase
1337101	GT39		Glycosyltransferase Family 39 protein
1338911	GT39		Glycosyltransferase Family 39 protein
1339213	GH5_22		Glycoside Hydrolase Family 5 protein
1342635	GH31		Glycoside Hydrolase Family 31 protein
1348390	AA1_1		Laccase
1349140	PL35		Polysaccharide Lyase Family 35 protein
1350187	CE16		Carbohydrate Esterase Family 16 protein
1351678	AA2		Class II peroxidase
1352722	GH79	fragment N-term;	Glycoside Hydrolase Family 79 protein
1354148	GH5_9		Glycoside Hydrolase Family 5 protein
1356968	GT8	(fragment) splicing problem;	Glycosyltransferase Family 8 protein
1357587	GH16	fragment N-term;	Glycoside Hydrolase Family 16 protein

## Sheet: kegg
#proteinId	ecNum	definition	catalyticActivity	cofactors	associatedDiseases	pathway	pathway_class	pathway_type
7334	3.2.1.39	Glucan endo-1,3-beta-D-glucosidase.	Hydrolysis of 1,3-beta-D-glucosidic linkages in 1,3-beta-D-glucans.	\N	\N	Starch and sucrose metabolism	Metabolism of Complex Carbohydrates	METABOLIC
7812	1.14.14.1	Unspecific monooxygenase.	RH + reduced flavoprotein + O(2) = ROH + oxidized flavoprotein + H(2)O.	Heme-thiolate.	\N	Tryptophan metabolism	Amino Acid Metabolism	METABOLIC
7812	1.14.14.1	Unspecific monooxygenase.	RH + reduced flavoprotein + O(2) = ROH + oxidized flavoprotein + H(2)O.	Heme-thiolate.	\N	Fatty acid metabolism	Lipid Metabolism	METABOLIC
7812	1.14.14.1	Unspecific monooxygenase.	RH + reduced flavoprotein + O(2) = ROH + oxidized flavoprotein + H(2)O.	Heme-thiolate.	\N	gamma-Hexachlorocyclohexane degradation	Biodegradation of Xenobiotics	METABOLIC
14303	3.2.1.113	Mannosyl-oligosaccharide 1,2-alpha-mannosidase.	Hydrolysis of the terminal 1,2-linked alpha-D-mannose residues in the oligo-mannose oligosaccharide Man(9)(GlcNAc)(2).	\N	\N	N-Glycans biosynthesis	Metabolism of Complex Carbohydrates	METABOLIC
19088	3.1.1.3	Triacylglycerol lipase.	Triacylglycerol + H(2)O = diacylglycerol + a fatty acid anion.	\N	Hepatic lipase deficiency; MIM:151670. Congenital lipase deficiency; MIM:246600. Wolman disease; MIM:278000.	Glycerolipid metabolism	Metabolism of Complex Lipids	METABOLIC
19626	3.1.1.3	Triacylglycerol lipase.	Triacylglycerol + H(2)O = diacylglycerol + a fatty acid anion.	\N	Hepatic lipase deficiency; MIM:151670. Congenital lipase deficiency; MIM:246600. Wolman disease; MIM:278000.	Glycerolipid metabolism	Metabolism of Complex Lipids	METABOLIC
20396	3.2.1.91	Cellulose 1,4-beta-cellobiosidase.	Hydrolysis of 1,4-beta-D-glucosidic linkages in cellulose and cellotetraose, releasing cellobiose from the non-reducing ends of the chains.	\N	\N	Starch and sucrose metabolism	Metabolism of Complex Carbohydrates	METABOLIC
21787	1.10.3.3	L-ascorbate oxidase.	2 L-ascorbate + O(2) = 2 dehydroascorbate + 2 H(2)O.	Copper.	\N	Ascorbate and aldarate metabolism	Carbohydrate Metabolism	METABOLIC
23200	2.5.1.18	Glutathione transferase.	RX + glutathione = HX + R-S-glutathione.	\N	\N	Glutathione metabolism	Metabolism of Other Amino Acids	METABOLIC
26239	2.1.1.37	DNA (cytosine-5-)-methyltransferase.	S-adenosyl-L-methionine + DNA = S-adenosyl-L-homocysteine + DNA containing 5-methylcytosine.	\N	\N	Methionine metabolism	Amino Acid Metabolism	METABOLIC
26410	1.14.13.-	With NADH or NADPH as one donor, and incorporation of one atom	\N	\N	\N	Methane metabolism	Energy Metabolism	METABOLIC
26410	1.14.13.-	With NADH or NADPH as one donor, and incorporation of one atom	\N	\N	\N	Phenylalanine metabolism	Amino Acid Metabolism	METABOLIC
26410	1.14.13.-	With NADH or NADPH as one donor, and incorporation of one atom	\N	\N	\N	Ubiquinone biosynthesis	Metabolism of Cofactors and Vitamins	METABOLIC
26410	1.14.13.-	With NADH or NADPH as one donor, and incorporation of one atom	\N	\N	\N	Alkaloid biosynthesis I	Biosynthesis of Secondary Metabolites	METABOLIC
26410	1.14.13.-	With NADH or NADPH as one donor, and incorporation of one atom	\N	\N	\N	Styrene degradation	Biodegradation of Xenobiotics	METABOLIC
26410	1.14.13.-	With NADH or NADPH as one donor, and incorporation of one atom	\N	\N	\N	Tryptophan metabolism	Amino Acid Metabolism	METABOLIC
26410	1.14.13.-	With NADH or NADPH as one donor, and incorporation of one atom	\N	\N	\N	Androgen and estrogen metabolism	Lipid Metabolism	METABOLIC
26410	1.14.13.-	With NADH or NADPH as one donor, and incorporation of one atom	\N	\N	\N	Sterol biosynthesis	Lipid Metabolism	METABOLIC
26410	1.14.13.-	With NADH or NADPH as one donor, and incorporation of one atom	\N	\N	\N	1,4-Dichlorobenzene degradation	Biodegradation of Xenobiotics	METABOLIC
26410	1.14.13.-	With NADH or NADPH as one donor, and incorporation of one atom	\N	\N	\N	Tyrosine metabolism	Amino Acid Metabolism	METABOLIC
26410	1.14.13.-	With NADH or NADPH as one donor, and incorporation of one atom	\N	\N	\N	Bile acid biosynthesis	Lipid Metabolism	METABOLIC
26410	1.14.13.-	With NADH or NADPH as one donor, and incorporation of one atom	\N	\N	\N	Flavonoids, stilbene and lignin biosynthesis	Biosynthesis of Secondary Metabolites	METABOLIC
26410	1.14.13.-	With NADH or NADPH as one donor, and incorporation of one atom	\N	\N	\N	Histidine metabolism	Amino Acid Metabolism	METABOLIC
26410	1.14.13.-	With NADH or NADPH as one donor, and incorporation of one atom	\N	\N	\N	gamma-Hexachlorocyclohexane degradation	Biodegradation of Xenobiotics	METABOLIC
26662	1.14.13.-	With NADH or NADPH as one donor, and incorporation of one atom	\N	\N	\N	Methane metabolism	Energy Metabolism	METABOLIC
26662	1.14.13.-	With NADH or NADPH as one donor, and incorporation of one atom	\N	\N	\N	Phenylalanine metabolism	Amino Acid Metabolism	METABOLIC
26662	1.14.13.-	With NADH or NADPH as one donor, and incorporation of one atom	\N	\N	\N	Ubiquinone biosynthesis	Metabolism of Cofactors and Vitamins	METABOLIC
26662	1.14.13.-	With NADH or NADPH as one donor, and incorporation of one atom	\N	\N	\N	Alkaloid biosynthesis I	Biosynthesis of Secondary Metabolites	METABOLIC
26662	1.14.13.-	With NADH or NADPH as one donor, and incorporation of one atom	\N	\N	\N	Styrene degradation	Biodegradation of Xenobiotics	METABOLIC
26662	1.14.13.-	With NADH or NADPH as one donor, and incorporation of one atom	\N	\N	\N	Tryptophan metabolism	Amino Acid Metabolism	METABOLIC
26662	1.14.13.-	With NADH or NADPH as one donor, and incorporation of one atom	\N	\N	\N	Androgen and estrogen metabolism	Lipid Metabolism	METABOLIC
26662	1.14.13.-	With NADH or NADPH as one donor, and incorporation of one atom	\N	\N	\N	Sterol biosynthesis	Lipid Metabolism	METABOLIC
26662	1.14.13.-	With NADH or NADPH as one donor, and incorporation of one atom	\N	\N	\N	1,4-Dichlorobenzene degradation	Biodegradation of Xenobiotics	METABOLIC
26662	1.14.13.-	With NADH or NADPH as one donor, and incorporation of one atom	\N	\N	\N	Tyrosine metabolism	Amino Acid Metabolism	METABOLIC
26662	1.14.13.-	With NADH or NADPH as one donor, and incorporation of one atom	\N	\N	\N	Bile acid biosynthesis	Lipid Metabolism	METABOLIC
26662	1.14.13.-	With NADH or NADPH as one donor, and incorporation of one atom	\N	\N	\N	Flavonoids, stilbene and lignin biosynthesis	Biosynthesis of Secondary Metabolites	METABOLIC
26662	1.14.13.-	With NADH or NADPH as one donor, and incorporation of one atom	\N	\N	\N	Histidine metabolism	Amino Acid Metabolism	METABOLIC
26662	1.14.13.-	With NADH or NADPH as one donor, and incorporation of one atom	\N	\N	\N	gamma-Hexachlorocyclohexane degradation	Biodegradation of Xenobiotics	METABOLIC
26988	6.3.2.19	Ubiquitin--protein ligase.	ATP + ubiquitin + protein lysine = AMP + diphosphate + protein N-ubiquityllysine.	\N	\N	\N	\N	\N
27223	1.14.11.-	With 2-oxoglutarate as one donor, and incorporation of one	\N	\N	\N	\N	\N	\N
28472	1.1.1.-	With NAD(+) or NADP(+) as acceptor.	\N	\N	\N	Bile acid biosynthesis	Lipid Metabolism	METABOLIC
28472	1.1.1.-	With NAD(+) or NADP(+) as acceptor.	\N	\N	\N	Vitamin B6 metabolism	Metabolism of Cofactors and Vitamins	METABOLIC
28472	1.1.1.-	With NAD(+) or NADP(+) as acceptor.	\N	\N	\N	Glycine, serine and threonine metabolism	Amino Acid Metabolism	METABOLIC
28472	1.1.1.-	With NAD(+) or NADP(+) as acceptor.	\N	\N	\N	Butanoate metabolism	Carbohydrate Metabolism	METABOLIC
28472	1.1.1.-	With NAD(+) or NADP(+) as acceptor.	\N	\N	\N	Fructose and mannose metabolism	Carbohydrate Metabolism	METABOLIC
28472	1.1.1.-	With NAD(+) or NADP(+) as acceptor.	\N	\N	\N	Galactose metabolism	Carbohydrate Metabolism	METABOLIC
28472	1.1.1.-	With NAD(+) or NADP(+) as acceptor.	\N	\N	\N	Lysine degradation	Amino Acid Metabolism	METABOLIC
28472	1.1.1.-	With NAD(+) or NADP(+) as acceptor.	\N	\N	\N	Nucleotide sugars metabolism	Nucleotide Metabolism	METABOLIC
28472	1.1.1.-	With NAD(+) or NADP(+) as acceptor.	\N	\N	\N	Ascorbate and aldarate metabolism	Carbohydrate Metabolism	METABOLIC
28472	1.1.1.-	With NAD(+) or NADP(+) as acceptor.	\N	\N	\N	Tetrachloroethene degradation	Biodegradation of Xenobiotics	METABOLIC
28472	1.1.1.-	With NAD(+) or NADP(+) as acceptor.	\N	\N	\N	Benzoate degradation via CoA ligation	Biodegradation of Xenobiotics	METABOLIC
28472	1.1.1.-	With NAD(+) or NADP(+) as acceptor.	\N	\N	\N	Glycerolipid metabolism	Metabolism of Complex Lipids	METABOLIC
32857	3.1.21.-	Endodeoxyribonucleases producing 5'-phosphomonoesters.	\N	\N	\N	\N	\N	\N
32918	3.5.1.4	Amidase.	A monocarboxylic acid amide + H(2)O = a monocarboxylate + NH(3).	\N	\N	Tryptophan metabolism	Amino Acid Metabolism	METABOLIC
32918	3.5.1.4	Amidase.	A monocarboxylic acid amide + H(2)O = a monocarboxylate + NH(3).	\N	\N	Benzoate degradation via CoA ligation	Biodegradation of Xenobiotics	METABOLIC
32918	3.5.1.4	Amidase.	A monocarboxylic acid amide + H(2)O = a monocarboxylate + NH(3).	\N	\N	Cyanoamino acid metabolism	Metabolism of Other Amino Acids	METABOLIC
32918	3.5.1.4	Amidase.	A monocarboxylic acid amide + H(2)O = a monocarboxylate + NH(3).	\N	\N	Phenylalanine metabolism	Amino Acid Metabolism	METABOLIC
32918	3.5.1.4	Amidase.	A monocarboxylic acid amide + H(2)O = a monocarboxylate + NH(3).	\N	\N	Arginine and proline metabolism	Amino Acid Metabolism	METABOLIC
32918	3.5.1.4	Amidase.	A monocarboxylic acid amide + H(2)O = a monocarboxylate + NH(3).	\N	\N	Styrene degradation	Biodegradation of Xenobiotics	METABOLIC
46991	6.3.2.19	Ubiquitin--protein ligase.	ATP + ubiquitin + protein lysine = AMP + diphosphate + protein N-ubiquityllysine.	\N	\N	\N	\N	\N
48160	3.4.24.-	Metalloendopeptidases.	\N	\N	\N	\N	\N	\N
53649	3.1.26.5	Ribonuclease P.	Endonucleolytic cleavage of RNA, removing 5'-extra-nucleotide from tRNA precursor.	\N	\N	\N	\N	\N
53674	3.5.4.12	dCMP deaminase.	dCMP + H(2)O = dUMP + NH(3).	\N	\N	Type II secretion system	SORTING AND DEGRADATION	REGULATORY
53674	3.5.4.12	dCMP deaminase.	dCMP + H(2)O = dUMP + NH(3).	\N	\N	Pyrimidine metabolism	Nucleotide Metabolism	METABOLIC
54902	3.1.27.3	Ribonuclease T1.	Two-stage endonucleolytic cleavage to 3'-phosphomononucleotides and 3'-phosphooligonucleotides ending in G-P with 2',3'-cyclic phosphate intermediates.	\N	\N	\N	\N	\N
55980	3.2.1.52	Beta-N-acetylhexosaminidase.	Hydrolysis of terminal non-reducing N-acetyl-D-hexosamine residues in N-acetyl-beta-D-hexosaminides.	\N	Sandhoff disease (GM2-gangliosidosis, variant 0); MIM:268800. Tay-Sachs disease (adult GM2-gangliosidosis); MIM:272800.	N-Glycan degradation	Metabolism of Complex Carbohydrates	METABOLIC
55980	3.2.1.52	Beta-N-acetylhexosaminidase.	Hydrolysis of terminal non-reducing N-acetyl-D-hexosamine residues in N-acetyl-beta-D-hexosaminides.	\N	Sandhoff disease (GM2-gangliosidosis, variant 0); MIM:268800. Tay-Sachs disease (adult GM2-gangliosidosis); MIM:272800.	Aminosugars metabolism	Metabolism of Complex Carbohydrates	METABOLIC
55980	3.2.1.52	Beta-N-acetylhexosaminidase.	Hydrolysis of terminal non-reducing N-acetyl-D-hexosamine residues in N-acetyl-beta-D-hexosaminides.	\N	Sandhoff disease (GM2-gangliosidosis, variant 0); MIM:268800. Tay-Sachs disease (adult GM2-gangliosidosis); MIM:272800.	Globoside metabolism	Metabolism of Complex Lipids	METABOLIC
55980	3.2.1.52	Beta-N-acetylhexosaminidase.	Hydrolysis of terminal non-reducing N-acetyl-D-hexosamine residues in N-acetyl-beta-D-hexosaminides.	\N	Sandhoff disease (GM2-gangliosidosis, variant 0); MIM:268800. Tay-Sachs disease (adult GM2-gangliosidosis); MIM:272800.	Sphingoglycolipid metabolism	Metabolism of Complex Lipids	METABOLIC
55980	3.2.1.52	Beta-N-acetylhexosaminidase.	Hydrolysis of terminal non-reducing N-acetyl-D-hexosamine residues in N-acetyl-beta-D-hexosaminides.	\N	Sandhoff disease (GM2-gangliosidosis, variant 0); MIM:268800. Tay-Sachs disease (adult GM2-gangliosidosis); MIM:272800.	Glycosaminoglycan degradation	Metabolism of Complex Carbohydrates	METABOLIC
56363	3.6.1.-	In phosphorous-containing anhydrides.	\N	\N	\N	Starch and sucrose metabolism	Metabolism of Complex Carbohydrates	METABOLIC
56363	3.6.1.-	In phosphorous-containing anhydrides.	\N	\N	\N	Folate biosynthesis	Metabolism of Cofactors and Vitamins	METABOLIC
59496	2.7.7.7	DNA-directed DNA polymerase.	N deoxynucleoside triphosphate = N diphosphate + {DNA}(N).	\N	\N	Purine metabolism	Nucleotide Metabolism	METABOLIC
59496	2.7.7.7	DNA-directed DNA polymerase.	N deoxynucleoside triphosphate = N diphosphate + {DNA}(N).	\N	\N	DNA polymerase	REPLICATION AND REPAIR	REGULATORY
59496	2.7.7.7	DNA-directed DNA polymerase.	N deoxynucleoside triphosphate = N diphosphate + {DNA}(N).	\N	\N	Pyrimidine metabolism	Nucleotide Metabolism	METABOLIC
60518	3.1.27.1	Ribonuclease T2.	Two-stage endonucleolytic cleavage to 3'-phosphomononucleotides and 3'-phosphooligonucleotides with 2',3'-cyclic phosphate intermediates.	\N	\N	\N	\N	\N
63569	2.1.1.14	5-methyltetrahydropteroyltriglutamate--homocysteine S-methyltransferase.	5-methyltetrahydropteroyltri-L-glutamate + L-homocysteine = tetrahydropteroyltri-L-glutamate + L-methionine.	\N	\N	Methionine metabolism	Amino Acid Metabolism	METABOLIC
63768	1.1.1.95	Phosphoglycerate dehydrogenase.	3-phosphoglycerate + NAD(+) = 3-phosphohydroxypyruvate + NADH.	\N	3-phosphoglycerate dehydrogenase deficiency; MIM:601815.	Glycine, serine and threonine metabolism	Amino Acid Metabolism	METABOLIC
67308	1.5.1.3	Dihydrofolate reductase.	5,6,7,8-tetrahydrofolate + NADP(+) = 7,8-dihydrofolate + NADPH.	\N	\N	One carbon pool by folate	Metabolism of Cofactors and Vitamins	METABOLIC
67308	1.5.1.3	Dihydrofolate reductase.	5,6,7,8-tetrahydrofolate + NADP(+) = 7,8-dihydrofolate + NADPH.	\N	\N	Folate biosynthesis	Metabolism of Cofactors and Vitamins	METABOLIC
68401	5.3.3.2	Isopentenyl-diphosphate delta-isomerase.	Isopentenyl diphosphate = dimethylallyl diphosphate.	\N	\N	Sterol biosynthesis	Lipid Metabolism	METABOLIC
68401	5.3.3.2	Isopentenyl-diphosphate delta-isomerase.	Isopentenyl diphosphate = dimethylallyl diphosphate.	\N	\N	Terpenoid biosynthesis	Biosynthesis of Secondary Metabolites	METABOLIC
70088	2.2.1.2	Transaldolase.	Sedoheptulose 7-phosphate + D-glyceraldehyde 3-phosphate = D-erythrose 4-phosphate + D-fructose 6-phosphate.	\N	\N	Pentose phosphate pathway	Carbohydrate Metabolism	METABOLIC
74267	3.1.3.48	Protein-tyrosine-phosphatase.	Protein tyrosine phosphate + H(2)O = protein tyrosine + phosphate.	\N	\N	\N	\N	\N
76132	6.3.2.19	Ubiquitin--protein ligase.	ATP + ubiquitin + protein lysine = AMP + diphosphate + protein N-ubiquityllysine.	\N	\N	\N	\N	\N
80142	2.1.2.2	Phosphoribosylglycinamide formyltransferase.	10-formyltetrahydrofolate + 5'-phosphoribosylglycinamide = tetrahydrofolate + 5'-phosphoribosyl-N-formylglycinamide.	\N	\N	Purine metabolism	Nucleotide Metabolism	METABOLIC
80142	2.1.2.2	Phosphoribosylglycinamide formyltransferase.	10-formyltetrahydrofolate + 5'-phosphoribosylglycinamide = tetrahydrofolate + 5'-phosphoribosyl-N-formylglycinamide.	\N	\N	One carbon pool by folate	Metabolism of Cofactors and Vitamins	METABOLIC
84286	6.3.2.19	Ubiquitin--protein ligase.	ATP + ubiquitin + protein lysine = AMP + diphosphate + protein N-ubiquityllysine.	\N	\N	\N	\N	\N
87492	3.1.-.-	Acting on ester bonds.	\N	\N	\N	\N	\N	\N
96671	3.2.1.67	Galacturan 1,4-alpha-galacturonidase.	{(1,4)-alpha-D-galacturonide}(N) + H(2)O = {(1,4)-alpha-D- galacturonide}(N-1) + D-galacturonate.	\N	\N	Starch and sucrose metabolism	Metabolism of Complex Carbohydrates	METABOLIC
100272	2.1.1.43	Histone-lysine N-methyltransferase.	S-adenosyl-L-methionine + histone L-lysine = S-adenosyl-L-homocysteine + histone N6-methyl-L-lysine.	\N	\N	Lysine degradation	Amino Acid Metabolism	METABOLIC
103676	6.3.2.19	Ubiquitin--protein ligase.	ATP + ubiquitin + protein lysine = AMP + diphosphate + protein N-ubiquityllysine.	\N	\N	\N	\N	\N
106220	2.7.7.6	DNA-directed RNA polymerase.	N nucleoside triphosphate = N diphosphate + {RNA}(N).	\N	\N	RNA polymerase	TRANSCRIPTION	REGULATORY
106220	2.7.7.6	DNA-directed RNA polymerase.	N nucleoside triphosphate = N diphosphate + {RNA}(N).	\N	\N	Purine metabolism	Nucleotide Metabolism	METABOLIC
106220	2.7.7.6	DNA-directed RNA polymerase.	N nucleoside triphosphate = N diphosphate + {RNA}(N).	\N	\N	Pyrimidine metabolism	Nucleotide Metabolism	METABOLIC
108134	5.2.1.8	Peptidylprolyl isomerase.	Peptidylproline (omega=180) = peptidylproline (omega=0).	\N	\N	\N	\N	\N
109764	3.4.16.6	Carboxypeptidase D.	Preferential release of a C-terminal arginine or lysine residue.	\N	\N	\N	\N	\N
115540	2.1.1.43	Histone-lysine N-methyltransferase.	S-adenosyl-L-methionine + histone L-lysine = S-adenosyl-L-homocysteine + histone N6-methyl-L-lysine.	\N	\N	Lysine degradation	Amino Acid Metabolism	METABOLIC
118223	3.8.1.2	2-haloacid dehalogenase.	(S)-2-haloacid + H(2)O = (R)-2-hydroxyacid + halide.	\N	\N	\N	\N	\N
119491	3.5.4.1	Cytosine deaminase.	Cytosine + H(2)O = uracil + NH(3).	\N	\N	Pyrimidine metabolism	Nucleotide Metabolism	METABOLIC
123287	3.5.1.5	Urease.	Urea + H(2)O = CO(2) + 2 NH(3).	Nickel.	\N	Purine metabolism	Nucleotide Metabolism	METABOLIC
123287	3.5.1.5	Urease.	Urea + H(2)O = CO(2) + 2 NH(3).	Nickel.	\N	Atrazine degradation	Biodegradation of Xenobiotics	METABOLIC
123287	3.5.1.5	Urease.	Urea + H(2)O = CO(2) + 2 NH(3).	Nickel.	\N	Urea cycle and metabolism of amino groups	Amino Acid Metabolism	METABOLIC
124885	4.2.99.18	DNA-(apurinic or apyrimidinic site) lyase.	The C-O-P bond 3' to the apurinic or apyrimidinic site in DNA is broken by a beta-elimination reaction, leaving a 3'-terminal unsaturated sugar and a product with a terminal 5'-phosphate.	\N	\N	\N	\N	\N
127129	3.4.23.34	Cathepsin E.	Similar to cathepsin D, but slightly broader specificity.	\N	\N	\N	\N	\N
131856	1.14.13.22	Cyclohexanone monooxygenase.	Cyclohexanone + NADPH + O(2) = 6-hexanolide + NADP(+) + H(2)O.	FAD.	\N	Caprolactam degradation	Biodegradation of Xenobiotics	METABOLIC
134496	3.1.11.2	Exodeoxyribonuclease III.	Degradation of double-stranded DNA. It acts progressively in a 3'- to 5'-direction, releasing 5'-phosphomononucleotides.	\N	\N	\N	\N	\N
135345	2.7.7.15	Cholinephosphate cytidylyltransferase.	CTP + choline phosphate = diphosphate + CDP-choline.	\N	\N	Glycerolipid metabolism	Metabolism of Complex Lipids	METABOLIC
135345	2.7.7.15	Cholinephosphate cytidylyltransferase.	CTP + choline phosphate = diphosphate + CDP-choline.	\N	\N	Aminophosphonate metabolism	Metabolism of Other Amino Acids	METABOLIC
139345	2.7.1.59	N-acetylglucosamine kinase.	ATP + N-acetyl-D-glucosamine = ADP + N-acetyl-D-glucosamine 6-phosphate.	\N	\N	Aminosugars metabolism	Metabolism of Complex Carbohydrates	METABOLIC
139345	2.7.1.59	N-acetylglucosamine kinase.	ATP + N-acetyl-D-glucosamine = ADP + N-acetyl-D-glucosamine 6-phosphate.	\N	\N	Glutamate metabolism	Amino Acid Metabolism	METABOLIC
144803	1.14.13.-	With NADH or NADPH as one donor, and incorporation of one atom	\N	\N	\N	Methane metabolism	Energy Metabolism	METABOLIC
144803	1.14.13.-	With NADH or NADPH as one donor, and incorporation of one atom	\N	\N	\N	Phenylalanine metabolism	Amino Acid Metabolism	METABOLIC
144803	1.14.13.-	With NADH or NADPH as one donor, and incorporation of one atom	\N	\N	\N	Ubiquinone biosynthesis	Metabolism of Cofactors and Vitamins	METABOLIC
144803	1.14.13.-	With NADH or NADPH as one donor, and incorporation of one atom	\N	\N	\N	Alkaloid biosynthesis I	Biosynthesis of Secondary Metabolites	METABOLIC
144803	1.14.13.-	With NADH or NADPH as one donor, and incorporation of one atom	\N	\N	\N	Styrene degradation	Biodegradation of Xenobiotics	METABOLIC
144803	1.14.13.-	With NADH or NADPH as one donor, and incorporation of one atom	\N	\N	\N	Tryptophan metabolism	Amino Acid Metabolism	METABOLIC
144803	1.14.13.-	With NADH or NADPH as one donor, and incorporation of one atom	\N	\N	\N	Androgen and estrogen metabolism	Lipid Metabolism	METABOLIC
144803	1.14.13.-	With NADH or NADPH as one donor, and incorporation of one atom	\N	\N	\N	Sterol biosynthesis	Lipid Metabolism	METABOLIC
144803	1.14.13.-	With NADH or NADPH as one donor, and incorporation of one atom	\N	\N	\N	1,4-Dichlorobenzene degradation	Biodegradation of Xenobiotics	METABOLIC
144803	1.14.13.-	With NADH or NADPH as one donor, and incorporation of one atom	\N	\N	\N	Tyrosine metabolism	Amino Acid Metabolism	METABOLIC
144803	1.14.13.-	With NADH or NADPH as one donor, and incorporation of one atom	\N	\N	\N	Bile acid biosynthesis	Lipid Metabolism	METABOLIC
144803	1.14.13.-	With NADH or NADPH as one donor, and incorporation of one atom	\N	\N	\N	Flavonoids, stilbene and lignin biosynthesis	Biosynthesis of Secondary Metabolites	METABOLIC
144803	1.14.13.-	With NADH or NADPH as one donor, and incorporation of one atom	\N	\N	\N	Histidine metabolism	Amino Acid Metabolism	METABOLIC
144803	1.14.13.-	With NADH or NADPH as one donor, and incorporation of one atom	\N	\N	\N	gamma-Hexachlorocyclohexane degradation	Biodegradation of Xenobiotics	METABOLIC
146548	3.5.1.-	In linear amides.	\N	\N	\N	Nicotinate and nicotinamide metabolism	Metabolism of Cofactors and Vitamins	METABOLIC
146548	3.5.1.-	In linear amides.	\N	\N	\N	Pantothenate and CoA biosynthesis	Metabolism of Cofactors and Vitamins	METABOLIC
146548	3.5.1.-	In linear amides.	\N	\N	\N	Arginine and proline metabolism	Amino Acid Metabolism	METABOLIC
146548	3.5.1.-	In linear amides.	\N	\N	\N	Lipopolysaccharide biosynthesis	Metabolism of Complex Carbohydrates	METABOLIC
148349	6.3.2.19	Ubiquitin--protein ligase.	ATP + ubiquitin + protein lysine = AMP + diphosphate + protein N-ubiquityllysine.	\N	\N	\N	\N	\N
152729	2.3.1.16	Acetyl-CoA C-acyltransferase.	Acyl-CoA + acetyl-CoA = CoA + 3-oxoacyl-CoA.	\N	Pseudo-Zellweger syndrome; MIM:261510.	Benzoate degradation via hydroxylation	Biodegradation of Xenobiotics	METABOLIC
152729	2.3.1.16	Acetyl-CoA C-acyltransferase.	Acyl-CoA + acetyl-CoA = CoA + 3-oxoacyl-CoA.	\N	Pseudo-Zellweger syndrome; MIM:261510.	Fatty acid biosynthesis (path 2)	Lipid Metabolism	METABOLIC
152729	2.3.1.16	Acetyl-CoA C-acyltransferase.	Acyl-CoA + acetyl-CoA = CoA + 3-oxoacyl-CoA.	\N	Pseudo-Zellweger syndrome; MIM:261510.	Valine, leucine and isoleucine degradation	Amino Acid Metabolism	METABOLIC
152729	2.3.1.16	Acetyl-CoA C-acyltransferase.	Acyl-CoA + acetyl-CoA = CoA + 3-oxoacyl-CoA.	\N	Pseudo-Zellweger syndrome; MIM:261510.	Fatty acid metabolism	Lipid Metabolism	METABOLIC
152729	2.3.1.16	Acetyl-CoA C-acyltransferase.	Acyl-CoA + acetyl-CoA = CoA + 3-oxoacyl-CoA.	\N	Pseudo-Zellweger syndrome; MIM:261510.	Bile acid biosynthesis	Lipid Metabolism	METABOLIC
154588	2.1.1.110	Sterigmatocystin 7-O-methyltransferase.	S-adenosyl-L-methionine + sterigmatocystin = S-adenosyl-L-homocysteine + 7-O-methylsterigmatocystin.	\N	\N	\N	\N	\N
154768	2.1.1.4	Acetylserotonin O-methyltransferase.	S-adenosyl-L-methionine + N-acetylserotonin = S-adenosyl-L- homocysteine + N-acetyl-5-methoxytryptamine.	\N	\N	Tryptophan metabolism	Amino Acid Metabolism	METABOLIC
158061	2.3.1.22	2-acylglycerol O-acyltransferase.	Acyl-CoA + 2-acylglycerol = CoA + diacylglycerol.	\N	\N	Glycerolipid metabolism	Metabolism of Complex Lipids	METABOLIC
161805	1.1.99.1	Choline dehydrogenase.	Choline + acceptor = betaine aldehyde + reduced acceptor.	PQQ.	\N	Glycine, serine and threonine metabolism	Amino Acid Metabolism	METABOLIC
163677	3.5.1.4	Amidase.	A monocarboxylic acid amide + H(2)O = a monocarboxylate + NH(3).	\N	\N	Tryptophan metabolism	Amino Acid Metabolism	METABOLIC
163677	3.5.1.4	Amidase.	A monocarboxylic acid amide + H(2)O = a monocarboxylate + NH(3).	\N	\N	Benzoate degradation via CoA ligation	Biodegradation of Xenobiotics	METABOLIC
163677	3.5.1.4	Amidase.	A monocarboxylic acid amide + H(2)O = a monocarboxylate + NH(3).	\N	\N	Cyanoamino acid metabolism	Metabolism of Other Amino Acids	METABOLIC
163677	3.5.1.4	Amidase.	A monocarboxylic acid amide + H(2)O = a monocarboxylate + NH(3).	\N	\N	Phenylalanine metabolism	Amino Acid Metabolism	METABOLIC
163677	3.5.1.4	Amidase.	A monocarboxylic acid amide + H(2)O = a monocarboxylate + NH(3).	\N	\N	Arginine and proline metabolism	Amino Acid Metabolism	METABOLIC
163677	3.5.1.4	Amidase.	A monocarboxylic acid amide + H(2)O = a monocarboxylate + NH(3).	\N	\N	Styrene degradation	Biodegradation of Xenobiotics	METABOLIC
167202	4.2.1.22	Cystathionine beta-synthase.	L-serine + L-homocysteine = cystathionine + H(2)O.	Pyridoxal-phosphate.	Homocystinuria I (classic form); MIM:236200.	Glycine, serine and threonine metabolism	Amino Acid Metabolism	METABOLIC
167202	4.2.1.22	Cystathionine beta-synthase.	L-serine + L-homocysteine = cystathionine + H(2)O.	Pyridoxal-phosphate.	Homocystinuria I (classic form); MIM:236200.	Methionine metabolism	Amino Acid Metabolism	METABOLIC
167202	4.2.1.22	Cystathionine beta-synthase.	L-serine + L-homocysteine = cystathionine + H(2)O.	Pyridoxal-phosphate.	Homocystinuria I (classic form); MIM:236200.	Selenoamino acid metabolism	Metabolism of Other Amino Acids	METABOLIC
168159	1.14.13.1	Salicylate 1-monooxygenase.	Salicylate + NADH + O(2) = catechol + NAD(+) + H(2)O + CO(2).	FAD.	\N	Fluorene degradation	Biodegradation of Xenobiotics	METABOLIC
168159	1.14.13.1	Salicylate 1-monooxygenase.	Salicylate + NADH + O(2) = catechol + NAD(+) + H(2)O + CO(2).	FAD.	\N	Nitorobenzene degradation	Biodegradation of Xenobiotics	METABOLIC
174130	3.2.1.26	Beta-fructofuranosidase.	Hydrolysis of terminal non-reducing beta-D-fructofuranoside residues in beta-D-fructofuranosides.	\N	Disaccharide intolerance I; MIM:222900.	Galactose metabolism	Carbohydrate Metabolism	METABOLIC
174130	3.2.1.26	Beta-fructofuranosidase.	Hydrolysis of terminal non-reducing beta-D-fructofuranoside residues in beta-D-fructofuranosides.	\N	Disaccharide intolerance I; MIM:222900.	Starch and sucrose metabolism	Metabolism of Complex Carbohydrates	METABOLIC
179418	1.14.14.1	Unspecific monooxygenase.	RH + reduced flavoprotein + O(2) = ROH + oxidized flavoprotein + H(2)O.	Heme-thiolate.	\N	Tryptophan metabolism	Amino Acid Metabolism	METABOLIC
179418	1.14.14.1	Unspecific monooxygenase.	RH + reduced flavoprotein + O(2) = ROH + oxidized flavoprotein + H(2)O.	Heme-thiolate.	\N	Fatty acid metabolism	Lipid Metabolism	METABOLIC
179418	1.14.14.1	Unspecific monooxygenase.	RH + reduced flavoprotein + O(2) = ROH + oxidized flavoprotein + H(2)O.	Heme-thiolate.	\N	gamma-Hexachlorocyclohexane degradation	Biodegradation of Xenobiotics	METABOLIC
180915	3.1.1.-	Carboxylic ester hydrolases.	\N	\N	\N	2,4-Dichlorobenzoate degradation	Biodegradation of Xenobiotics	METABOLIC
180915	3.1.1.-	Carboxylic ester hydrolases.	\N	\N	\N	Pentose and glucuronate interconversions	Carbohydrate Metabolism	METABOLIC
180915	3.1.1.-	Carboxylic ester hydrolases.	\N	\N	\N	Butanoate metabolism	Carbohydrate Metabolism	METABOLIC
181679	3.2.1.4	Cellulase.	Endohydrolysis of 1,4-beta-D-glucosidic linkages in cellulose.	\N	\N	Starch and sucrose metabolism	Metabolism of Complex Carbohydrates	METABOLIC
181722	3.4.19.12	Ubiquitinyl hydrolase 1.	Thiol-dependent hydrolysis of ester, thiolester, amide, peptide and isopeptide bonds formed by the C-terminal Gly of ubiquitin (a 76-residue protein attached to proteins as an intracellular targeting signal).	\N	\N	\N	\N	\N
182180	3.2.1.101	Mannan endo-1,6-beta-mannosidase.	Random hydrolysis of 1,6-beta-D-mannosidic linkages in unbranched 1,6-mannans.	\N	\N	\N	\N	\N
183178	3.4.13.9	Xaa-Pro dipeptidase.	Hydrolysis of Xaa-|-Pro dipeptides; also acts on aminoacyl- hydroxyproline analogs. No action on Pro-|-Pro.	Manganese.	Prolidase deficiency; MIM:170100.	\N	\N	\N
184032	1.2.1.8	Betaine-aldehyde dehydrogenase.	Betaine aldehyde + NAD(+) + H(2)O = betaine + NADH.	\N	\N	Glycine, serine and threonine metabolism	Amino Acid Metabolism	METABOLIC
189068	3.4.25.1	Proteasome endopeptidase complex.	Cleavage at peptide bonds with very broad specificity.	\N	\N	\N	\N	\N
200169	1.10.3.2	Laccase.	4 benzenediol + O(2) = 4 benzosemiquinone + 2 H(2)O.	Copper.	\N	\N	\N	\N
207919	1.14.13.1	Salicylate 1-monooxygenase.	Salicylate + NADH + O(2) = catechol + NAD(+) + H(2)O + CO(2).	FAD.	\N	Fluorene degradation	Biodegradation of Xenobiotics	METABOLIC
207919	1.14.13.1	Salicylate 1-monooxygenase.	Salicylate + NADH + O(2) = catechol + NAD(+) + H(2)O + CO(2).	FAD.	\N	Nitorobenzene degradation	Biodegradation of Xenobiotics	METABOLIC
215769	4.1.-.-	Carbon-carbon lyases.	\N	\N	\N	\N	\N	\N
216545	1.3.1.33	Protochlorophyllide reductase.	Chlorophyllide A + NADP(+) = protochlorophyllide + NADPH.	\N	\N	Porphyrin and chlorophyll metabolism	Metabolism of Cofactors and Vitamins	METABOLIC
216595	1.3.1.33	Protochlorophyllide reductase.	Chlorophyllide A + NADP(+) = protochlorophyllide + NADPH.	\N	\N	Porphyrin and chlorophyll metabolism	Metabolism of Cofactors and Vitamins	METABOLIC
216784	2.4.2.30	NAD(+) ADP-ribosyltransferase.	NAD(+) + {ADP-D-ribosyl}(N)-acceptor = nicotinamide + {ADP-D-ribosyl}(N+1)-acceptor.	\N	\N	\N	\N	\N
217537	1.1.1.-	With NAD(+) or NADP(+) as acceptor.	\N	\N	\N	Bile acid biosynthesis	Lipid Metabolism	METABOLIC
217537	1.1.1.-	With NAD(+) or NADP(+) as acceptor.	\N	\N	\N	Vitamin B6 metabolism	Metabolism of Cofactors and Vitamins	METABOLIC
217537	1.1.1.-	With NAD(+) or NADP(+) as acceptor.	\N	\N	\N	Glycine, serine and threonine metabolism	Amino Acid Metabolism	METABOLIC
217537	1.1.1.-	With NAD(+) or NADP(+) as acceptor.	\N	\N	\N	Butanoate metabolism	Carbohydrate Metabolism	METABOLIC
217537	1.1.1.-	With NAD(+) or NADP(+) as acceptor.	\N	\N	\N	Fructose and mannose metabolism	Carbohydrate Metabolism	METABOLIC
217537	1.1.1.-	With NAD(+) or NADP(+) as acceptor.	\N	\N	\N	Galactose metabolism	Carbohydrate Metabolism	METABOLIC
217537	1.1.1.-	With NAD(+) or NADP(+) as acceptor.	\N	\N	\N	Lysine degradation	Amino Acid Metabolism	METABOLIC
217537	1.1.1.-	With NAD(+) or NADP(+) as acceptor.	\N	\N	\N	Nucleotide sugars metabolism	Nucleotide Metabolism	METABOLIC
217537	1.1.1.-	With NAD(+) or NADP(+) as acceptor.	\N	\N	\N	Ascorbate and aldarate metabolism	Carbohydrate Metabolism	METABOLIC
217537	1.1.1.-	With NAD(+) or NADP(+) as acceptor.	\N	\N	\N	Tetrachloroethene degradation	Biodegradation of Xenobiotics	METABOLIC
217537	1.1.1.-	With NAD(+) or NADP(+) as acceptor.	\N	\N	\N	Benzoate degradation via CoA ligation	Biodegradation of Xenobiotics	METABOLIC
217537	1.1.1.-	With NAD(+) or NADP(+) as acceptor.	\N	\N	\N	Glycerolipid metabolism	Metabolism of Complex Lipids	METABOLIC
220981	3.4.14.9	Tripeptidyl-peptidase I.	Release of an N-terminal tripeptide from a polypeptide.	\N	\N	\N	\N	\N
221488	2.3.1.57	Diamine N-acetyltransferase.	Acetyl-CoA + an alkane-alpha,omega-diamine = CoA + an N-acetyldiamine.	\N	\N	Arginine and proline metabolism	Amino Acid Metabolism	METABOLIC
221524	3.4.14.9	Tripeptidyl-peptidase I.	Release of an N-terminal tripeptide from a polypeptide.	\N	\N	\N	\N	\N
228341	2.7.1.78	Polynucleotide 5'-hydroxyl-kinase.	ATP + 5'-dephospho-DNA = ADP + 5'-phospho-DNA.	\N	\N	\N	\N	\N
235106	1.14.14.1	Unspecific monooxygenase.	RH + reduced flavoprotein + O(2) = ROH + oxidized flavoprotein + H(2)O.	Heme-thiolate.	\N	Tryptophan metabolism	Amino Acid Metabolism	METABOLIC
235106	1.14.14.1	Unspecific monooxygenase.	RH + reduced flavoprotein + O(2) = ROH + oxidized flavoprotein + H(2)O.	Heme-thiolate.	\N	Fatty acid metabolism	Lipid Metabolism	METABOLIC
235106	1.14.14.1	Unspecific monooxygenase.	RH + reduced flavoprotein + O(2) = ROH + oxidized flavoprotein + H(2)O.	Heme-thiolate.	\N	gamma-Hexachlorocyclohexane degradation	Biodegradation of Xenobiotics	METABOLIC
238043	3.2.2.-	Hydrolyzing N-glycosyl compounds.	\N	\N	\N	\N	\N	\N
238326	1.2.1.2	Formate dehydrogenase.	Formate + NAD(+) = CO(2) + NADH.	\N	\N	Glyoxylate and dicarboxylate metabolism	Carbohydrate Metabolism	METABOLIC
238326	1.2.1.2	Formate dehydrogenase.	Formate + NAD(+) = CO(2) + NADH.	\N	\N	Methane metabolism	Energy Metabolism	METABOLIC
239786	3.2.1.52	Beta-N-acetylhexosaminidase.	Hydrolysis of terminal non-reducing N-acetyl-D-hexosamine residues in N-acetyl-beta-D-hexosaminides.	\N	Sandhoff disease (GM2-gangliosidosis, variant 0); MIM:268800. Tay-Sachs disease (adult GM2-gangliosidosis); MIM:272800.	N-Glycan degradation	Metabolism of Complex Carbohydrates	METABOLIC
239786	3.2.1.52	Beta-N-acetylhexosaminidase.	Hydrolysis of terminal non-reducing N-acetyl-D-hexosamine residues in N-acetyl-beta-D-hexosaminides.	\N	Sandhoff disease (GM2-gangliosidosis, variant 0); MIM:268800. Tay-Sachs disease (adult GM2-gangliosidosis); MIM:272800.	Aminosugars metabolism	Metabolism of Complex Carbohydrates	METABOLIC
239786	3.2.1.52	Beta-N-acetylhexosaminidase.	Hydrolysis of terminal non-reducing N-acetyl-D-hexosamine residues in N-acetyl-beta-D-hexosaminides.	\N	Sandhoff disease (GM2-gangliosidosis, variant 0); MIM:268800. Tay-Sachs disease (adult GM2-gangliosidosis); MIM:272800.	Globoside metabolism	Metabolism of Complex Lipids	METABOLIC
239786	3.2.1.52	Beta-N-acetylhexosaminidase.	Hydrolysis of terminal non-reducing N-acetyl-D-hexosamine residues in N-acetyl-beta-D-hexosaminides.	\N	Sandhoff disease (GM2-gangliosidosis, variant 0); MIM:268800. Tay-Sachs disease (adult GM2-gangliosidosis); MIM:272800.	Sphingoglycolipid metabolism	Metabolism of Complex Lipids	METABOLIC
239786	3.2.1.52	Beta-N-acetylhexosaminidase.	Hydrolysis of terminal non-reducing N-acetyl-D-hexosamine residues in N-acetyl-beta-D-hexosaminides.	\N	Sandhoff disease (GM2-gangliosidosis, variant 0); MIM:268800. Tay-Sachs disease (adult GM2-gangliosidosis); MIM:272800.	Glycosaminoglycan degradation	Metabolism of Complex Carbohydrates	METABOLIC
256482	1.1.1.208	(+)-neomenthol dehydrogenase.	(+)-neomenthol + NADP(+) = (-)-menthone + NADPH.	\N	\N	\N	\N	\N
257908	1.14.13.1	Salicylate 1-monooxygenase.	Salicylate + NADH + O(2) = catechol + NAD(+) + H(2)O + CO(2).	FAD.	\N	Fluorene degradation	Biodegradation of Xenobiotics	METABOLIC
257908	1.14.13.1	Salicylate 1-monooxygenase.	Salicylate + NADH + O(2) = catechol + NAD(+) + H(2)O + CO(2).	FAD.	\N	Nitorobenzene degradation	Biodegradation of Xenobiotics	METABOLIC
258708	1.14.13.7	Phenol 2-monooxygenase.	Phenol + NADPH + O(2) = catechol + NADP(+) + H(2)O.	FAD.	\N	gamma-Hexachlorocyclohexane degradation	Biodegradation of Xenobiotics	METABOLIC
258708	1.14.13.7	Phenol 2-monooxygenase.	Phenol + NADPH + O(2) = catechol + NADP(+) + H(2)O.	FAD.	\N	Toluene and xylene degradation	Biodegradation of Xenobiotics	METABOLIC
258708	1.14.13.7	Phenol 2-monooxygenase.	Phenol + NADPH + O(2) = catechol + NADP(+) + H(2)O.	FAD.	\N	Nitorobenzene degradation	Biodegradation of Xenobiotics	METABOLIC
259350	1.14.13.7	Phenol 2-monooxygenase.	Phenol + NADPH + O(2) = catechol + NADP(+) + H(2)O.	FAD.	\N	gamma-Hexachlorocyclohexane degradation	Biodegradation of Xenobiotics	METABOLIC
259350	1.14.13.7	Phenol 2-monooxygenase.	Phenol + NADPH + O(2) = catechol + NADP(+) + H(2)O.	FAD.	\N	Toluene and xylene degradation	Biodegradation of Xenobiotics	METABOLIC
259350	1.14.13.7	Phenol 2-monooxygenase.	Phenol + NADPH + O(2) = catechol + NADP(+) + H(2)O.	FAD.	\N	Nitorobenzene degradation	Biodegradation of Xenobiotics	METABOLIC
260091	1.1.1.100	3-oxoacyl-[acyl-carrier protein] reductase.	(3R)-3-hydroxyacyl-[acyl-carrier protein] + NADP(+) = 3-oxoacyl- [acyl-carrier protein] + NADPH.	\N	\N	Fatty acid biosynthesis (path 1)	Lipid Metabolism	METABOLIC
267831	6.3.2.19	Ubiquitin--protein ligase.	ATP + ubiquitin + protein lysine = AMP + diphosphate + protein N-ubiquityllysine.	\N	\N	\N	\N	\N
268083	3.2.1.99	Arabinan endo-1,5-alpha-L-arabinosidase.	Endohydrolysis of 1,5-alpha-L-arabinofuranosidic linkages in 1,5-arabinans.	\N	\N	\N	\N	\N
268510	2.4.1.-	Hexosyltransferases.	\N	\N	\N	O-Glycans biosynthesis	Metabolism of Complex Carbohydrates	METABOLIC
268510	2.4.1.-	Hexosyltransferases.	\N	\N	\N	Fructose and mannose metabolism	Carbohydrate Metabolism	METABOLIC
268510	2.4.1.-	Hexosyltransferases.	\N	\N	\N	Peptidoglycan biosynthesis	Metabolism of Complex Carbohydrates	METABOLIC
268510	2.4.1.-	Hexosyltransferases.	\N	\N	\N	Sphingoglycolipid metabolism	Metabolism of Complex Lipids	METABOLIC
268510	2.4.1.-	Hexosyltransferases.	\N	\N	\N	Blood group glycolipid biosynthesis - lact series	Metabolism of Complex Lipids	METABOLIC
268510	2.4.1.-	Hexosyltransferases.	\N	\N	\N	Blood group glycolipid biosynthesis - neolact series	Metabolism of Complex Lipids	METABOLIC
268510	2.4.1.-	Hexosyltransferases.	\N	\N	\N	Glycerolipid metabolism	Metabolism of Complex Lipids	METABOLIC
268510	2.4.1.-	Hexosyltransferases.	\N	\N	\N	Globoside metabolism	Metabolism of Complex Lipids	METABOLIC
268510	2.4.1.-	Hexosyltransferases.	\N	\N	\N	Chondroitin / heparan sulfate biosynthesis	Metabolism of Complex Carbohydrates	METABOLIC
268510	2.4.1.-	Hexosyltransferases.	\N	\N	\N	Keratan sulfate biosynthesis	Metabolism of Complex Carbohydrates	METABOLIC
268510	2.4.1.-	Hexosyltransferases.	\N	\N	\N	N-Glycans biosynthesis	Metabolism of Complex Carbohydrates	METABOLIC
271325	6.3.2.19	Ubiquitin--protein ligase.	ATP + ubiquitin + protein lysine = AMP + diphosphate + protein N-ubiquityllysine.	\N	\N	\N	\N	\N
281210	1.1.1.1	Alcohol dehydrogenase.	An alcohol + NAD(+) = an aldehyde or ketone + NADH.	Zinc or Iron.	\N	Bile acid biosynthesis	Lipid Metabolism	METABOLIC
281210	1.1.1.1	Alcohol dehydrogenase.	An alcohol + NAD(+) = an aldehyde or ketone + NADH.	Zinc or Iron.	\N	Tyrosine metabolism	Amino Acid Metabolism	METABOLIC
281210	1.1.1.1	Alcohol dehydrogenase.	An alcohol + NAD(+) = an aldehyde or ketone + NADH.	Zinc or Iron.	\N	Glycerolipid metabolism	Metabolism of Complex Lipids	METABOLIC
281210	1.1.1.1	Alcohol dehydrogenase.	An alcohol + NAD(+) = an aldehyde or ketone + NADH.	Zinc or Iron.	\N	Glycolysis / Gluconeogenesis	Carbohydrate Metabolism	METABOLIC
281210	1.1.1.1	Alcohol dehydrogenase.	An alcohol + NAD(+) = an aldehyde or ketone + NADH.	Zinc or Iron.	\N	Fatty acid metabolism	Lipid Metabolism	METABOLIC
288768	2.7.6.1	Ribose-phosphate pyrophosphokinase.	ATP + D-ribose 5-phosphate = AMP + 5-phospho-alpha-D-ribose 1-diphosphate.	\N	Gout (one form) with urate urolithiasis; MIM:311850.	Purine metabolism	Nucleotide Metabolism	METABOLIC
288768	2.7.6.1	Ribose-phosphate pyrophosphokinase.	ATP + D-ribose 5-phosphate = AMP + 5-phospho-alpha-D-ribose 1-diphosphate.	\N	Gout (one form) with urate urolithiasis; MIM:311850.	Pentose phosphate pathway	Carbohydrate Metabolism	METABOLIC
289924	3.6.1.17	Bis(5'-nucleosyl)-tetraphosphatase (asymmetrical).	P(1),P(4)-bis(5'-guanosyl)tetraphosphate + H(2)O = GTP + GMP.	\N	\N	Pyrimidine metabolism	Nucleotide Metabolism	METABOLIC
289924	3.6.1.17	Bis(5'-nucleosyl)-tetraphosphatase (asymmetrical).	P(1),P(4)-bis(5'-guanosyl)tetraphosphate + H(2)O = GTP + GMP.	\N	\N	Purine metabolism	Nucleotide Metabolism	METABOLIC
292417	4.2.99.18	DNA-(apurinic or apyrimidinic site) lyase.	The C-O-P bond 3' to the apurinic or apyrimidinic site in DNA is broken by a beta-elimination reaction, leaving a 3'-terminal unsaturated sugar and a product with a terminal 5'-phosphate.	\N	\N	\N	\N	\N
293722	3.1.1.23	Acylglycerol lipase.	Hydrolyses glycerol monoesters of long-chain fatty acids.	\N	\N	Glycerolipid metabolism	Metabolism of Complex Lipids	METABOLIC
294764	1.1.1.100	3-oxoacyl-[acyl-carrier protein] reductase.	(3R)-3-hydroxyacyl-[acyl-carrier protein] + NADP(+) = 3-oxoacyl- [acyl-carrier protein] + NADPH.	\N	\N	Fatty acid biosynthesis (path 1)	Lipid Metabolism	METABOLIC
295100	3.2.1.20	Alpha-glucosidase.	Hydrolysis of terminal, non-reducing 1,4-linked D-glucose residues with release of D-glucose.	\N	Glycogen storage disease II; MIM:232300.	Galactose metabolism	Carbohydrate Metabolism	METABOLIC
295100	3.2.1.20	Alpha-glucosidase.	Hydrolysis of terminal, non-reducing 1,4-linked D-glucose residues with release of D-glucose.	\N	Glycogen storage disease II; MIM:232300.	Starch and sucrose metabolism	Metabolism of Complex Carbohydrates	METABOLIC
305290	1.1.3.9	Galactose oxidase.	D-galactose + O(2) = D-galacto-hexodialose + H(2)O(2).	Copper.	\N	Galactose metabolism	Carbohydrate Metabolism	METABOLIC
309336	1.1.1.208	(+)-neomenthol dehydrogenase.	(+)-neomenthol + NADP(+) = (-)-menthone + NADPH.	\N	\N	\N	\N	\N
316519	2.1.1.109	Demethylsterigmatocystin 6-O-methyltransferase.	S-adenosyl-L-methionine + 6-demethylsterigmatocystin = S-adenosyl- L-homocysteine + sterigmatocystin.	\N	\N	\N	\N	\N
317926	1.14.13.1	Salicylate 1-monooxygenase.	Salicylate + NADH + O(2) = catechol + NAD(+) + H(2)O + CO(2).	FAD.	\N	Fluorene degradation	Biodegradation of Xenobiotics	METABOLIC
317926	1.14.13.1	Salicylate 1-monooxygenase.	Salicylate + NADH + O(2) = catechol + NAD(+) + H(2)O + CO(2).	FAD.	\N	Nitorobenzene degradation	Biodegradation of Xenobiotics	METABOLIC
319559	3.2.1.21	Beta-glucosidase.	Hydrolysis of terminal, non-reducing beta-D-glucose residues with release of beta-D-glucose.	\N	\N	Starch and sucrose metabolism	Metabolism of Complex Carbohydrates	METABOLIC
319559	3.2.1.21	Beta-glucosidase.	Hydrolysis of terminal, non-reducing beta-D-glucose residues with release of beta-D-glucose.	\N	\N	Cyanoamino acid metabolism	Metabolism of Other Amino Acids	METABOLIC
319559	3.2.1.21	Beta-glucosidase.	Hydrolysis of terminal, non-reducing beta-D-glucose residues with release of beta-D-glucose.	\N	\N	Flavonoids, stilbene and lignin biosynthesis	Biosynthesis of Secondary Metabolites	METABOLIC
320491	1.14.14.1	Unspecific monooxygenase.	RH + reduced flavoprotein + O(2) = ROH + oxidized flavoprotein + H(2)O.	Heme-thiolate.	\N	Tryptophan metabolism	Amino Acid Metabolism	METABOLIC
320491	1.14.14.1	Unspecific monooxygenase.	RH + reduced flavoprotein + O(2) = ROH + oxidized flavoprotein + H(2)O.	Heme-thiolate.	\N	Fatty acid metabolism	Lipid Metabolism	METABOLIC
320491	1.14.14.1	Unspecific monooxygenase.	RH + reduced flavoprotein + O(2) = ROH + oxidized flavoprotein + H(2)O.	Heme-thiolate.	\N	gamma-Hexachlorocyclohexane degradation	Biodegradation of Xenobiotics	METABOLIC
325008	3.1.-.-	Acting on ester bonds.	\N	\N	\N	\N	\N	\N
328592	1.14.13.1	Salicylate 1-monooxygenase.	Salicylate + NADH + O(2) = catechol + NAD(+) + H(2)O + CO(2).	FAD.	\N	Fluorene degradation	Biodegradation of Xenobiotics	METABOLIC
328592	1.14.13.1	Salicylate 1-monooxygenase.	Salicylate + NADH + O(2) = catechol + NAD(+) + H(2)O + CO(2).	FAD.	\N	Nitorobenzene degradation	Biodegradation of Xenobiotics	METABOLIC
336163	2.3.1.133	Shikimate O-hydroxycinnamoyltransferase.	4-coumaroyl-CoA + shikimate = CoA + 4-coumaroylshikimate.	\N	\N	\N	\N	\N
337736	1.1.1.156	Glycerol 2-dehydrogenase (NADP+).	Glycerol + NADP(+) = glycerone + NADPH.	\N	\N	Glycerolipid metabolism	Metabolism of Complex Lipids	METABOLIC
339414	1.13.99.1	Myo-inositol oxygenase.	Myo-inositol + O(2) = D-glucuronate + H(2)O.	Iron.	\N	Inositol phosphate metabolism	Metabolism of Complex Lipids	METABOLIC
343074	3.2.1.58	Glucan 1,3-beta-glucosidase.	Successive hydrolysis of beta-D-glucose units from the non-reducing ends of 1,3-beta-D-glucans, releasing alpha-glucose.	\N	\N	Starch and sucrose metabolism	Metabolism of Complex Carbohydrates	METABOLIC
358433	1.14.14.1	Unspecific monooxygenase.	RH + reduced flavoprotein + O(2) = ROH + oxidized flavoprotein + H(2)O.	Heme-thiolate.	\N	Tryptophan metabolism	Amino Acid Metabolism	METABOLIC
358433	1.14.14.1	Unspecific monooxygenase.	RH + reduced flavoprotein + O(2) = ROH + oxidized flavoprotein + H(2)O.	Heme-thiolate.	\N	Fatty acid metabolism	Lipid Metabolism	METABOLIC
358433	1.14.14.1	Unspecific monooxygenase.	RH + reduced flavoprotein + O(2) = ROH + oxidized flavoprotein + H(2)O.	Heme-thiolate.	\N	gamma-Hexachlorocyclohexane degradation	Biodegradation of Xenobiotics	METABOLIC
360832	2.5.1.18	Glutathione transferase.	RX + glutathione = HX + R-S-glutathione.	\N	\N	Glutathione metabolism	Metabolism of Other Amino Acids	METABOLIC
362952	2.5.1.6	Methionine adenosyltransferase.	ATP + L-methionine + H(2)O = phosphate + diphosphate + S-adenosyl- L-methionine.	\N	Hypermethioninemia due to methionine adenosyltransferase; MIM:250850.	Selenoamino acid metabolism	Metabolism of Other Amino Acids	METABOLIC
362952	2.5.1.6	Methionine adenosyltransferase.	ATP + L-methionine + H(2)O = phosphate + diphosphate + S-adenosyl- L-methionine.	\N	Hypermethioninemia due to methionine adenosyltransferase; MIM:250850.	Methionine metabolism	Amino Acid Metabolism	METABOLIC
372546	3.1.1.3	Triacylglycerol lipase.	Triacylglycerol + H(2)O = diacylglycerol + a fatty acid anion.	\N	Hepatic lipase deficiency; MIM:151670. Congenital lipase deficiency; MIM:246600. Wolman disease; MIM:278000.	Glycerolipid metabolism	Metabolism of Complex Lipids	METABOLIC
374943	3.1.1.3	Triacylglycerol lipase.	Triacylglycerol + H(2)O = diacylglycerol + a fatty acid anion.	\N	Hepatic lipase deficiency; MIM:151670. Congenital lipase deficiency; MIM:246600. Wolman disease; MIM:278000.	Glycerolipid metabolism	Metabolism of Complex Lipids	METABOLIC
376677	3.2.2.-	Hydrolyzing N-glycosyl compounds.	\N	\N	\N	\N	\N	\N
378431	4.1.2.4	Deoxyribose-phosphate aldolase.	2-deoxy-D-ribose 5-phosphate = D-glyceraldehyde 3-phosphate + acetaldehyde.	\N	\N	Pentose phosphate pathway	Carbohydrate Metabolism	METABOLIC
384053	1.3.1.33	Protochlorophyllide reductase.	Chlorophyllide A + NADP(+) = protochlorophyllide + NADPH.	\N	\N	Porphyrin and chlorophyll metabolism	Metabolism of Cofactors and Vitamins	METABOLIC
384362	1.3.1.33	Protochlorophyllide reductase.	Chlorophyllide A + NADP(+) = protochlorophyllide + NADPH.	\N	\N	Porphyrin and chlorophyll metabolism	Metabolism of Cofactors and Vitamins	METABOLIC
390807	2.1.1.41	Delta(24)-sterol C-methyltransferase.	S-adenosyl-L-methionine + 5-alpha-cholest-8,24-dien-3-beta-ol = S-adenosyl-L-homocysteine + 24-methylene-5-alpha-cholest-8-en-3-beta-ol.	Glutathione.	\N	\N	\N	\N
391460	3.4.23.40	Phytepsin.	Prefers hydrophobic residues Phe, Val, Ile, Leu, and Ala at P1 and P1', but also cleaves -Phe-|-Asp- and -Asp-|-Asp- bonds in 2S albumin from plants seeds.	\N	\N	\N	\N	\N
391798	2.1.1.100	Protein-S isoprenylcysteine O-methyltransferase.	S-adenosyl-L-methionine + protein C-terminal S-farnesyl-L-cysteine = S-adenosyl-L-homocysteine + protein C-terminal S-farnesyl-L-cysteine methyl ester.	\N	\N	\N	\N	\N
396365	2.7.7.7	DNA-directed DNA polymerase.	N deoxynucleoside triphosphate = N diphosphate + {DNA}(N).	\N	\N	Purine metabolism	Nucleotide Metabolism	METABOLIC
396365	2.7.7.7	DNA-directed DNA polymerase.	N deoxynucleoside triphosphate = N diphosphate + {DNA}(N).	\N	\N	DNA polymerase	REPLICATION AND REPAIR	REGULATORY
396365	2.7.7.7	DNA-directed DNA polymerase.	N deoxynucleoside triphosphate = N diphosphate + {DNA}(N).	\N	\N	Pyrimidine metabolism	Nucleotide Metabolism	METABOLIC
397078	1.1.99.1	Choline dehydrogenase.	Choline + acceptor = betaine aldehyde + reduced acceptor.	PQQ.	\N	Glycine, serine and threonine metabolism	Amino Acid Metabolism	METABOLIC
400344	3.1.3.16	Serine/threonine specific protein phosphatase.	A phosphoprotein + H(2)O = a protein + phosphate.	\N	\N	\N	\N	\N
401990	2.5.1.18	Glutathione transferase.	RX + glutathione = HX + R-S-glutathione.	\N	\N	Glutathione metabolism	Metabolism of Other Amino Acids	METABOLIC
402904	3.1.1.3	Triacylglycerol lipase.	Triacylglycerol + H(2)O = diacylglycerol + a fatty acid anion.	\N	Hepatic lipase deficiency; MIM:151670. Congenital lipase deficiency; MIM:246600. Wolman disease; MIM:278000.	Glycerolipid metabolism	Metabolism of Complex Lipids	METABOLIC
404011	3.6.-.-	Acting on acid anhydrides.	\N	\N	\N	\N	\N	\N
404072	3.6.-.-	Acting on acid anhydrides.	\N	\N	\N	\N	\N	\N
404820	4.2.1.9	Dihydroxy-acid dehydratase.	2,3-dihydroxy-3-methylbutanoate = 3-methyl-2-oxobutanoate + H(2)O.	\N	\N	Pantothenate and CoA biosynthesis	Metabolism of Cofactors and Vitamins	METABOLIC
404820	4.2.1.9	Dihydroxy-acid dehydratase.	2,3-dihydroxy-3-methylbutanoate = 3-methyl-2-oxobutanoate + H(2)O.	\N	\N	Valine, leucine and isoleucine biosynthesis	Amino Acid Metabolism	METABOLIC
405148	5.3.3.5	Cholestenol delta-isomerase.	5-alpha-cholest-7-en-3-beta-ol = 5-alpha-cholest-8-en-3-beta-ol.	\N	\N	Sterol biosynthesis	Lipid Metabolism	METABOLIC
405216	5.4.99.5	Chorismate mutase.	Chorismate = prephenate.	\N	\N	Phenylalanine, tyrosine and tryptophan biosynthesis	Amino Acid Metabolism	METABOLIC
405341	3.5.4.3	Guanine deaminase.	Guanine + H(2)O = xanthine + NH(3).	\N	\N	Purine metabolism	Nucleotide Metabolism	METABOLIC
407629	3.2.1.45	Glucosylceramidase.	D-glucosyl-N-acylsphingosine + H(2)O = D-glucose + N-acylsphingosine.	\N	Gaucher disease type I; MIM:230800. Gaucher disease type II; MIM:230900. Gaucher disease type III; MIM:231000.	Sphingoglycolipid metabolism	Metabolism of Complex Lipids	METABOLIC
408474	1.14.99.3	Heme oxygenase (decyclizing).	Heme + 3 AH(2) + O(2) = biliverdin + Fe(2+) + CO + 3 A + 3 H(2)O.	NAD(P)H.	\N	Porphyrin and chlorophyll metabolism	Metabolism of Cofactors and Vitamins	METABOLIC
410343	3.4.23.1	Pepsin A.	Preferential cleavage: hydrophobic, preferably aromatic, residues in P1 and P1' positions. Cleaves 1-Phe-|-Val-2, 4-Gln-|-His-5, 13-Glu-|- Ala-14, 14-Ala-|-Leu-15, 15-Leu-|-Tyr-16, 16-Tyr-|-Leu-17, 23-Gly-|- Phe-24, 24-Phe-|-Phe-25 and 25-Phe-|-Tyr-26 bon	\N	\N	\N	\N	\N
412383	1.1.1.170	3-beta-hydroxy-4-alpha-methylcholestenecarboxylate 3-dehydrogenase (decarboxylating).	3-beta-hydroxy-4-alpha-methyl-5-alpha-cholest-7-ene-4-beta-carboxylate + NAD(+) = 4-alpha-methyl-5-alpha-cholest-7-en-3-one + CO(2) + NADH.	\N	\N	\N	\N	\N
414681	3.2.1.4	Cellulase.	Endohydrolysis of 1,4-beta-D-glucosidic linkages in cellulose.	\N	\N	Starch and sucrose metabolism	Metabolism of Complex Carbohydrates	METABOLIC
415389	3.2.1.4	Cellulase.	Endohydrolysis of 1,4-beta-D-glucosidic linkages in cellulose.	\N	\N	Starch and sucrose metabolism	Metabolism of Complex Carbohydrates	METABOLIC
423165	1.1.1.17	Mannitol-1-phosphate 5-dehydrogenase.	D-mannitol 1-phosphate + NAD(+) = D-fructose 6-phosphate + NADH.	\N	\N	Fructose and mannose metabolism	Carbohydrate Metabolism	METABOLIC
423942	6.3.2.17	Folylpolyglutamate synthase.	ATP + {tetrahydrofolyl-[Glu]}(N) + L-glutamate = ADP + phosphate + {tetrahydrofolyl-[Glu]}(N+1).	\N	\N	Folate biosynthesis	Metabolism of Cofactors and Vitamins	METABOLIC
423967	6.3.2.19	Ubiquitin--protein ligase.	ATP + ubiquitin + protein lysine = AMP + diphosphate + protein N-ubiquityllysine.	\N	\N	\N	\N	\N
430651	1.14.13.22	Cyclohexanone monooxygenase.	Cyclohexanone + NADPH + O(2) = 6-hexanolide + NADP(+) + H(2)O.	FAD.	\N	Caprolactam degradation	Biodegradation of Xenobiotics	METABOLIC
433612	3.4.-.-	Acting on peptide bonds (peptide hydrolases).	\N	\N	\N	Biotin metabolism	Metabolism of Cofactors and Vitamins	METABOLIC
433612	3.4.-.-	Acting on peptide bonds (peptide hydrolases).	\N	\N	\N	Lysine degradation	Amino Acid Metabolism	METABOLIC
434043	4.1.1.65	Phosphatidylserine decarboxylase.	Phosphatidyl-L-serine = phosphatidylethanolamine + CO(2).	Pyridoxal-phosphate or Pyruvate.	\N	Glycine, serine and threonine metabolism	Amino Acid Metabolism	METABOLIC
434043	4.1.1.65	Phosphatidylserine decarboxylase.	Phosphatidyl-L-serine = phosphatidylethanolamine + CO(2).	Pyridoxal-phosphate or Pyruvate.	\N	Glycerolipid metabolism	Metabolism of Complex Lipids	METABOLIC
438814	5.1.3.2	UDP-glucose 4-epimerase.	UDP-glucose = UDP-galactose.	NAD.	Galactose epimerase deficiency; MIM:230350.	Galactose metabolism	Carbohydrate Metabolism	METABOLIC
438814	5.1.3.2	UDP-glucose 4-epimerase.	UDP-glucose = UDP-galactose.	NAD.	Galactose epimerase deficiency; MIM:230350.	Nucleotide sugars metabolism	Nucleotide Metabolism	METABOLIC
439171	3.4.16.6	Carboxypeptidase D.	Preferential release of a C-terminal arginine or lysine residue.	\N	\N	\N	\N	\N
441044	5.3.4.1	Protein disulfide isomerase.	Rearrangement of both intrachain and interchain disulfide bonds in proteins to form the native structures.	\N	\N	\N	\N	\N
447746	2.7.7.7	DNA-directed DNA polymerase.	N deoxynucleoside triphosphate = N diphosphate + {DNA}(N).	\N	\N	Purine metabolism	Nucleotide Metabolism	METABOLIC
447746	2.7.7.7	DNA-directed DNA polymerase.	N deoxynucleoside triphosphate = N diphosphate + {DNA}(N).	\N	\N	DNA polymerase	REPLICATION AND REPAIR	REGULATORY
447746	2.7.7.7	DNA-directed DNA polymerase.	N deoxynucleoside triphosphate = N diphosphate + {DNA}(N).	\N	\N	Pyrimidine metabolism	Nucleotide Metabolism	METABOLIC
450305	1.3.1.33	Protochlorophyllide reductase.	Chlorophyllide A + NADP(+) = protochlorophyllide + NADPH.	\N	\N	Porphyrin and chlorophyll metabolism	Metabolism of Cofactors and Vitamins	METABOLIC
454207	1.14.11.13	Gibberellin 2-beta-dioxygenase.	Gibberellin 1 + 2-oxoglutarate + O(2) = 2-beta-hydroxygibberellin 1 + succinate + CO(2).	\N	\N	\N	\N	\N
456228	3.4.23.25	Saccharopepsin.	Hydrolysis of proteins with broad specificity for peptide bonds. Cleaves -Leu-Leu-|-Val-Tyr- bond in a synthetic substrate. Does not act on esters of Tyr or Arg.	\N	\N	\N	\N	\N
456696	1.14.11.13	Gibberellin 2-beta-dioxygenase.	Gibberellin 1 + 2-oxoglutarate + O(2) = 2-beta-hydroxygibberellin 1 + succinate + CO(2).	\N	\N	\N	\N	\N
457304	2.1.1.100	Protein-S isoprenylcysteine O-methyltransferase.	S-adenosyl-L-methionine + protein C-terminal S-farnesyl-L-cysteine = S-adenosyl-L-homocysteine + protein C-terminal S-farnesyl-L-cysteine methyl ester.	\N	\N	\N	\N	\N
458536	2.1.1.100	Protein-S isoprenylcysteine O-methyltransferase.	S-adenosyl-L-methionine + protein C-terminal S-farnesyl-L-cysteine = S-adenosyl-L-homocysteine + protein C-terminal S-farnesyl-L-cysteine methyl ester.	\N	\N	\N	\N	\N
459119	3.4.23.25	Saccharopepsin.	Hydrolysis of proteins with broad specificity for peptide bonds. Cleaves -Leu-Leu-|-Val-Tyr- bond in a synthetic substrate. Does not act on esters of Tyr or Arg.	\N	\N	\N	\N	\N
459316	1.11.1.5	Cytochrome-c peroxidase.	2 ferrocytochrome c + H(2)O(2) = 2 ferricytochrome c + 2 H(2)O.	Heme.	\N	\N	\N	\N
465410	3.2.1.21	Beta-glucosidase.	Hydrolysis of terminal, non-reducing beta-D-glucose residues with release of beta-D-glucose.	\N	\N	Starch and sucrose metabolism	Metabolism of Complex Carbohydrates	METABOLIC
465410	3.2.1.21	Beta-glucosidase.	Hydrolysis of terminal, non-reducing beta-D-glucose residues with release of beta-D-glucose.	\N	\N	Cyanoamino acid metabolism	Metabolism of Other Amino Acids	METABOLIC
465410	3.2.1.21	Beta-glucosidase.	Hydrolysis of terminal, non-reducing beta-D-glucose residues with release of beta-D-glucose.	\N	\N	Flavonoids, stilbene and lignin biosynthesis	Biosynthesis of Secondary Metabolites	METABOLIC
465419	1.1.99.28	Glucose--fructose oxidoreductase.	D-glucose + D-fructose = D-gluconolactone + D-glucitol.	\N	\N	\N	\N	\N
466557	3.6.1.-	In phosphorous-containing anhydrides.	\N	\N	\N	Starch and sucrose metabolism	Metabolism of Complex Carbohydrates	METABOLIC
466557	3.6.1.-	In phosphorous-containing anhydrides.	\N	\N	\N	Folate biosynthesis	Metabolism of Cofactors and Vitamins	METABOLIC
469466	3.6.1.11	Exopolyphosphatase.	{Polyphosphate}(N) + H(2)O = {polyphosphate}(N-1) + phosphate.	\N	\N	Purine metabolism	Nucleotide Metabolism	METABOLIC
470703	3.4.23.25	Saccharopepsin.	Hydrolysis of proteins with broad specificity for peptide bonds. Cleaves -Leu-Leu-|-Val-Tyr- bond in a synthetic substrate. Does not act on esters of Tyr or Arg.	\N	\N	\N	\N	\N
478946	3.2.1.67	Galacturan 1,4-alpha-galacturonidase.	{(1,4)-alpha-D-galacturonide}(N) + H(2)O = {(1,4)-alpha-D- galacturonide}(N-1) + D-galacturonate.	\N	\N	Starch and sucrose metabolism	Metabolism of Complex Carbohydrates	METABOLIC
484962	3.4.21.48	Cerevisin.	Hydrolysis of proteins with broad specificity, and of BZ-Arg-OET > Ac-Tyr-OET. Does not hydrolyse peptide amides.	\N	\N	\N	\N	\N
487021	6.3.2.19	Ubiquitin--protein ligase.	ATP + ubiquitin + protein lysine = AMP + diphosphate + protein N-ubiquityllysine.	\N	\N	\N	\N	\N
488518	2.7.1.86	NADH kinase.	ATP + NADH = ADP + NADPH.	\N	\N	\N	\N	\N
490789	1.1.1.95	Phosphoglycerate dehydrogenase.	3-phosphoglycerate + NAD(+) = 3-phosphohydroxypyruvate + NADH.	\N	3-phosphoglycerate dehydrogenase deficiency; MIM:601815.	Glycine, serine and threonine metabolism	Amino Acid Metabolism	METABOLIC
493687	1.3.1.22	Cholestenone 5-alpha-reductase.	5-alpha-cholestan-3-one + NADP(+) = cholest-4-en-3-one + NADPH.	\N	\N	\N	\N	\N
495535	1.1.2.3	L-lactate dehydrogenase (cytochrome).	(S)-lactate + 2 ferricytochrome c = pyruvate + 2 ferrocytochrome c.	FMN; Protoheme IX.	\N	Pyruvate metabolism	Carbohydrate Metabolism	METABOLIC
496992	2.4.2.-	Pentosyltransferases.	\N	\N	\N	\N	\N	\N
499056	4.2.1.1	Carbonate dehydratase.	H(2)CO(3) = CO(2) + H(2)O.	Zinc.	Osteopetrosis-renal tubular acidosis syndrome; MIM:259730.	Nitrogen metabolism	Energy Metabolism	METABOLIC
499927	3.4.14.9	Tripeptidyl-peptidase I.	Release of an N-terminal tripeptide from a polypeptide.	\N	\N	\N	\N	\N
502896	1.1.3.37	D-arabinono-1,4-lactone oxidase.	D-arabinono-1,4-lactone + O(2) = D-erythro-ascorbate + H(2)O(2).	FAD.	\N	\N	\N	\N
503146	3.5.3.11	Agmatinase.	Agmatine + H(2)O = putrescine + urea.	\N	\N	Arginine and proline metabolism	Amino Acid Metabolism	METABOLIC
503648	3.2.1.25	Beta-mannosidase.	Hydrolysis of terminal, non-reducing beta-D-mannose residues in beta-D-mannosides.	\N	\N	N-Glycan degradation	Metabolism of Complex Carbohydrates	METABOLIC
504132	3.5.1.-	In linear amides.	\N	\N	\N	Nicotinate and nicotinamide metabolism	Metabolism of Cofactors and Vitamins	METABOLIC
504132	3.5.1.-	In linear amides.	\N	\N	\N	Pantothenate and CoA biosynthesis	Metabolism of Cofactors and Vitamins	METABOLIC
504132	3.5.1.-	In linear amides.	\N	\N	\N	Arginine and proline metabolism	Amino Acid Metabolism	METABOLIC
504132	3.5.1.-	In linear amides.	\N	\N	\N	Lipopolysaccharide biosynthesis	Metabolism of Complex Carbohydrates	METABOLIC
506549	3.4.16.6	Carboxypeptidase D.	Preferential release of a C-terminal arginine or lysine residue.	\N	\N	\N	\N	\N
508881	3.2.1.67	Galacturan 1,4-alpha-galacturonidase.	{(1,4)-alpha-D-galacturonide}(N) + H(2)O = {(1,4)-alpha-D- galacturonide}(N-1) + D-galacturonate.	\N	\N	Starch and sucrose metabolism	Metabolism of Complex Carbohydrates	METABOLIC
510844	1.8.3.2	Thiol oxidase.	4 R'C(R)SH + O(2) = 2 R'C(R)S-S(R)CR' + 2 H(2)O.	\N	\N	\N	\N	\N
511467	1.11.1.5	Cytochrome-c peroxidase.	2 ferrocytochrome c + H(2)O(2) = 2 ferricytochrome c + 2 H(2)O.	Heme.	\N	\N	\N	\N
511492	1.11.1.5	Cytochrome-c peroxidase.	2 ferrocytochrome c + H(2)O(2) = 2 ferricytochrome c + 2 H(2)O.	Heme.	\N	\N	\N	\N
515376	1.14.-.-	Acting on paired donors, with incorporation or reduction of	\N	\N	\N	gamma-Hexachlorocyclohexane degradation	Biodegradation of Xenobiotics	METABOLIC
515376	1.14.-.-	Acting on paired donors, with incorporation or reduction of	\N	\N	\N	Ascorbate and aldarate metabolism	Carbohydrate Metabolism	METABOLIC
515376	1.14.-.-	Acting on paired donors, with incorporation or reduction of	\N	\N	\N	Flavonoids, stilbene and lignin biosynthesis	Biosynthesis of Secondary Metabolites	METABOLIC
515376	1.14.-.-	Acting on paired donors, with incorporation or reduction of	\N	\N	\N	Fluorene degradation	Biodegradation of Xenobiotics	METABOLIC
517075	3.5.1.25	N-acetylglucosamine-6-phosphate deacetylase.	N-acetyl-D-glucosamine 6-phosphate + H(2)O = D-glucosamine 6-phosphate + acetate.	\N	\N	Aminosugars metabolism	Metabolism of Complex Carbohydrates	METABOLIC
517608	2.1.2.11	3-methyl-2-oxobutanoate hydroxymethyltransferase.	5,10-methylenetetrahydrofolate + 3-methyl-2-oxobutanoate = tetrahydrofolate + 2-dehydropantoate.	\N	\N	One carbon pool by folate	Metabolism of Cofactors and Vitamins	METABOLIC
517608	2.1.2.11	3-methyl-2-oxobutanoate hydroxymethyltransferase.	5,10-methylenetetrahydrofolate + 3-methyl-2-oxobutanoate = tetrahydrofolate + 2-dehydropantoate.	\N	\N	Pantothenate and CoA biosynthesis	Metabolism of Cofactors and Vitamins	METABOLIC
520567	3.1.3.2	Acid phosphatase.	An orthophosphoric monoester + H(2)O = an alcohol + phosphate.	\N	Acid phosphatase deficiency; MIM:200950.	gamma-Hexachlorocyclohexane degradation	Biodegradation of Xenobiotics	METABOLIC
520567	3.1.3.2	Acid phosphatase.	An orthophosphoric monoester + H(2)O = an alcohol + phosphate.	\N	Acid phosphatase deficiency; MIM:200950.	Riboflavin metabolism	Metabolism of Cofactors and Vitamins	METABOLIC
521588	1.14.13.12	Benzoate 4-monooxygenase.	Benzoate + NADPH + O(2) = 4-hydroxybenzoate + NADP(+) + H(2)O.	Iron; Tetrahydropteridine.	\N	Benzoate degradation via CoA ligation	Biodegradation of Xenobiotics	METABOLIC
532669	3.6.4.-	Acting on acid anhydrides; involved in cellular and	\N	\N	\N	\N	\N	\N
533351	4.1.1.65	Phosphatidylserine decarboxylase.	Phosphatidyl-L-serine = phosphatidylethanolamine + CO(2).	Pyridoxal-phosphate or Pyruvate.	\N	Glycine, serine and threonine metabolism	Amino Acid Metabolism	METABOLIC
533351	4.1.1.65	Phosphatidylserine decarboxylase.	Phosphatidyl-L-serine = phosphatidylethanolamine + CO(2).	Pyridoxal-phosphate or Pyruvate.	\N	Glycerolipid metabolism	Metabolism of Complex Lipids	METABOLIC
535253	6.2.1.16	Acetoacetate--CoA ligase.	ATP + acetoacetate + CoA = AMP + diphosphate + acetoacetyl-CoA.	\N	\N	Butanoate metabolism	Carbohydrate Metabolism	METABOLIC
536862	3.4.23.25	Saccharopepsin.	Hydrolysis of proteins with broad specificity for peptide bonds. Cleaves -Leu-Leu-|-Val-Tyr- bond in a synthetic substrate. Does not act on esters of Tyr or Arg.	\N	\N	\N	\N	\N
539326	3.4.21.-	Serine endopeptidases.	\N	\N	\N	\N	\N	\N
541795	3.4.25.1	Proteasome endopeptidase complex.	Cleavage at peptide bonds with very broad specificity.	\N	\N	\N	\N	\N
542890	3.1.3.56	Inositol-1,4,5-trisphosphate 5-phosphatase.	D-myo-inositol 1,4,5-trisphosphate + H(2)O = D-myo-inositol 1,4-bisphosphate + phosphate.	\N	\N	Inositol phosphate metabolism	Metabolism of Complex Lipids	METABOLIC
543788	2.3.1.31	Homoserine O-acetyltransferase.	Acetyl-CoA + L-homoserine = CoA + O-acetyl-L-homoserine.	\N	\N	Sulfur metabolism	Energy Metabolism	METABOLIC
543788	2.3.1.31	Homoserine O-acetyltransferase.	Acetyl-CoA + L-homoserine = CoA + O-acetyl-L-homoserine.	\N	\N	Methionine metabolism	Amino Acid Metabolism	METABOLIC
544468	3.4.17.21	Glutamate carboxypeptidase II.	Release of an unsubstituted, C-terminal glutamyl residue, typically from Ac-Asp-Glu or folylpoly-gamma-glutamates.	Zinc.	\N	\N	\N	\N
546946	3.2.2.3	Uridine nucleosidase.	Uridine + H(2)O = uracil + D-ribose.	\N	\N	Pyrimidine metabolism	Nucleotide Metabolism	METABOLIC
554029	3.4.-.-	Acting on peptide bonds (peptide hydrolases).	\N	\N	\N	Biotin metabolism	Metabolism of Cofactors and Vitamins	METABOLIC
554029	3.4.-.-	Acting on peptide bonds (peptide hydrolases).	\N	\N	\N	Lysine degradation	Amino Acid Metabolism	METABOLIC
554691	1.5.1.15	Methylenetetrahydrofolate dehydrogenase (NAD+).	5,10-methylenetetrahydrofolate + NAD(+) = 5,10-methenyltetrahydrofolate + NADH.	\N	\N	One carbon pool by folate	Metabolism of Cofactors and Vitamins	METABOLIC
555348	3.6.1.19	Nucleoside-triphosphate pyrophosphatase.	A nucleoside triphosphate + H(2)O = a nucleotide + diphosphate.	\N	\N	Pyrimidine metabolism	Nucleotide Metabolism	METABOLIC
555348	3.6.1.19	Nucleoside-triphosphate pyrophosphatase.	A nucleoside triphosphate + H(2)O = a nucleotide + diphosphate.	\N	\N	Purine metabolism	Nucleotide Metabolism	METABOLIC
556290	3.4.11.18	Methionyl aminopeptidase.	Release of N-terminal amino acids, preferentially methionine, from peptides and arylamides.	Cobalt.	\N	\N	\N	\N
565798	6.3.2.19	Ubiquitin--protein ligase.	ATP + ubiquitin + protein lysine = AMP + diphosphate + protein N-ubiquityllysine.	\N	\N	\N	\N	\N
567390	1.97.1.4	Formate acetyltransferase activating enzyme.	S-adenosyl-L-methionine + dihydroflavodoxin + [formate acetyltransferase]-glycine = 5'-deoxyadenosine + methionine + flavodoxin + [formate acetyltransferase]-glycine-2-yl radical.	Iron-sulfur.	\N	\N	\N	\N
567990	2.3.1.9	Acetyl-CoA C-acetyltransferase.	2 acetyl-CoA = CoA + acetoacetyl-CoA.	\N	Alpha-methylacetoaceticaciduria; MIM:203750.	Fatty acid biosynthesis (path 2)	Lipid Metabolism	METABOLIC
567990	2.3.1.9	Acetyl-CoA C-acetyltransferase.	2 acetyl-CoA = CoA + acetoacetyl-CoA.	\N	Alpha-methylacetoaceticaciduria; MIM:203750.	Tryptophan metabolism	Amino Acid Metabolism	METABOLIC
567990	2.3.1.9	Acetyl-CoA C-acetyltransferase.	2 acetyl-CoA = CoA + acetoacetyl-CoA.	\N	Alpha-methylacetoaceticaciduria; MIM:203750.	Benzoate degradation via CoA ligation	Biodegradation of Xenobiotics	METABOLIC
567990	2.3.1.9	Acetyl-CoA C-acetyltransferase.	2 acetyl-CoA = CoA + acetoacetyl-CoA.	\N	Alpha-methylacetoaceticaciduria; MIM:203750.	Propanoate metabolism	Carbohydrate Metabolism	METABOLIC
567990	2.3.1.9	Acetyl-CoA C-acetyltransferase.	2 acetyl-CoA = CoA + acetoacetyl-CoA.	\N	Alpha-methylacetoaceticaciduria; MIM:203750.	Fatty acid metabolism	Lipid Metabolism	METABOLIC
567990	2.3.1.9	Acetyl-CoA C-acetyltransferase.	2 acetyl-CoA = CoA + acetoacetyl-CoA.	\N	Alpha-methylacetoaceticaciduria; MIM:203750.	Synthesis and degradation of ketone bodies	Lipid Metabolism	METABOLIC
567990	2.3.1.9	Acetyl-CoA C-acetyltransferase.	2 acetyl-CoA = CoA + acetoacetyl-CoA.	\N	Alpha-methylacetoaceticaciduria; MIM:203750.	Butanoate metabolism	Carbohydrate Metabolism	METABOLIC
567990	2.3.1.9	Acetyl-CoA C-acetyltransferase.	2 acetyl-CoA = CoA + acetoacetyl-CoA.	\N	Alpha-methylacetoaceticaciduria; MIM:203750.	Pyruvate metabolism	Carbohydrate Metabolism	METABOLIC
567990	2.3.1.9	Acetyl-CoA C-acetyltransferase.	2 acetyl-CoA = CoA + acetoacetyl-CoA.	\N	Alpha-methylacetoaceticaciduria; MIM:203750.	Lysine degradation	Amino Acid Metabolism	METABOLIC
574355	2.7.8.-	Transferases for other substituted phosphate groups.	\N	\N	\N	Aminophosphonate metabolism	Metabolism of Other Amino Acids	METABOLIC
574355	2.7.8.-	Transferases for other substituted phosphate groups.	\N	\N	\N	Glycerolipid metabolism	Metabolism of Complex Lipids	METABOLIC
574355	2.7.8.-	Transferases for other substituted phosphate groups.	\N	\N	\N	Sphingophospholipid biosynthesis	Metabolism of Complex Lipids	METABOLIC
574436	2.7.7.7	DNA-directed DNA polymerase.	N deoxynucleoside triphosphate = N diphosphate + {DNA}(N).	\N	\N	Purine metabolism	Nucleotide Metabolism	METABOLIC
574436	2.7.7.7	DNA-directed DNA polymerase.	N deoxynucleoside triphosphate = N diphosphate + {DNA}(N).	\N	\N	DNA polymerase	REPLICATION AND REPAIR	REGULATORY
574436	2.7.7.7	DNA-directed DNA polymerase.	N deoxynucleoside triphosphate = N diphosphate + {DNA}(N).	\N	\N	Pyrimidine metabolism	Nucleotide Metabolism	METABOLIC
575218	2.5.1.18	Glutathione transferase.	RX + glutathione = HX + R-S-glutathione.	\N	\N	Glutathione metabolism	Metabolism of Other Amino Acids	METABOLIC
575650	2.7.1.26	Riboflavin kinase.	ATP + riboflavin = ADP + FMN.	\N	\N	Riboflavin metabolism	Metabolism of Cofactors and Vitamins	METABOLIC
576512	2.1.1.43	Histone-lysine N-methyltransferase.	S-adenosyl-L-methionine + histone L-lysine = S-adenosyl-L-homocysteine + histone N6-methyl-L-lysine.	\N	\N	Lysine degradation	Amino Acid Metabolism	METABOLIC
581274	2.4.2.19	Nicotinate-nucleotide pyrophosphorylase (carboxylating).	Nicotinate D-ribonucleotide + diphosphate + CO(2) = pyridine-2,3-dicarboxylate + 5-phospho-alpha-D-ribose 1-diphosphate.	\N	\N	Nicotinate and nicotinamide metabolism	Metabolism of Cofactors and Vitamins	METABOLIC
581895	2.1.1.-	Methyltransferases.	\N	\N	\N	Androgen and estrogen metabolism	Lipid Metabolism	METABOLIC
581895	2.1.1.-	Methyltransferases.	\N	\N	\N	Aminophosphonate metabolism	Metabolism of Other Amino Acids	METABOLIC
581895	2.1.1.-	Methyltransferases.	\N	\N	\N	Porphyrin and chlorophyll metabolism	Metabolism of Cofactors and Vitamins	METABOLIC
581895	2.1.1.-	Methyltransferases.	\N	\N	\N	Ubiquinone biosynthesis	Metabolism of Cofactors and Vitamins	METABOLIC
581895	2.1.1.-	Methyltransferases.	\N	\N	\N	Histidine metabolism	Amino Acid Metabolism	METABOLIC
581895	2.1.1.-	Methyltransferases.	\N	\N	\N	Selenoamino acid metabolism	Metabolism of Other Amino Acids	METABOLIC
581895	2.1.1.-	Methyltransferases.	\N	\N	\N	Tryptophan metabolism	Amino Acid Metabolism	METABOLIC
581895	2.1.1.-	Methyltransferases.	\N	\N	\N	Tyrosine metabolism	Amino Acid Metabolism	METABOLIC
582126	1.14.14.1	Unspecific monooxygenase.	RH + reduced flavoprotein + O(2) = ROH + oxidized flavoprotein + H(2)O.	Heme-thiolate.	\N	Tryptophan metabolism	Amino Acid Metabolism	METABOLIC
582126	1.14.14.1	Unspecific monooxygenase.	RH + reduced flavoprotein + O(2) = ROH + oxidized flavoprotein + H(2)O.	Heme-thiolate.	\N	Fatty acid metabolism	Lipid Metabolism	METABOLIC
582126	1.14.14.1	Unspecific monooxygenase.	RH + reduced flavoprotein + O(2) = ROH + oxidized flavoprotein + H(2)O.	Heme-thiolate.	\N	gamma-Hexachlorocyclohexane degradation	Biodegradation of Xenobiotics	METABOLIC
582472	1.14.14.1	Unspecific monooxygenase.	RH + reduced flavoprotein + O(2) = ROH + oxidized flavoprotein + H(2)O.	Heme-thiolate.	\N	Tryptophan metabolism	Amino Acid Metabolism	METABOLIC
582472	1.14.14.1	Unspecific monooxygenase.	RH + reduced flavoprotein + O(2) = ROH + oxidized flavoprotein + H(2)O.	Heme-thiolate.	\N	Fatty acid metabolism	Lipid Metabolism	METABOLIC
582472	1.14.14.1	Unspecific monooxygenase.	RH + reduced flavoprotein + O(2) = ROH + oxidized flavoprotein + H(2)O.	Heme-thiolate.	\N	gamma-Hexachlorocyclohexane degradation	Biodegradation of Xenobiotics	METABOLIC
582630	6.1.1.18	Glutamine--tRNA ligase.	ATP + L-glutamine + tRNA(Gln) = AMP + diphosphate + L-glutaminyl- tRNA(Gln).	\N	\N	Glutamate metabolism	Amino Acid Metabolism	METABOLIC
582630	6.1.1.18	Glutamine--tRNA ligase.	ATP + L-glutamine + tRNA(Gln) = AMP + diphosphate + L-glutaminyl- tRNA(Gln).	\N	\N	Aminoacyl-tRNA biosynthesis	TRANSLATION	REGULATORY
582692	1.14.14.1	Unspecific monooxygenase.	RH + reduced flavoprotein + O(2) = ROH + oxidized flavoprotein + H(2)O.	Heme-thiolate.	\N	Tryptophan metabolism	Amino Acid Metabolism	METABOLIC
582692	1.14.14.1	Unspecific monooxygenase.	RH + reduced flavoprotein + O(2) = ROH + oxidized flavoprotein + H(2)O.	Heme-thiolate.	\N	Fatty acid metabolism	Lipid Metabolism	METABOLIC
582692	1.14.14.1	Unspecific monooxygenase.	RH + reduced flavoprotein + O(2) = ROH + oxidized flavoprotein + H(2)O.	Heme-thiolate.	\N	gamma-Hexachlorocyclohexane degradation	Biodegradation of Xenobiotics	METABOLIC
584325	3.1.3.16	Serine/threonine specific protein phosphatase.	A phosphoprotein + H(2)O = a protein + phosphate.	\N	\N	\N	\N	\N
591235	3.1.1.3	Triacylglycerol lipase.	Triacylglycerol + H(2)O = diacylglycerol + a fatty acid anion.	\N	Hepatic lipase deficiency; MIM:151670. Congenital lipase deficiency; MIM:246600. Wolman disease; MIM:278000.	Glycerolipid metabolism	Metabolism of Complex Lipids	METABOLIC
594060	5.3.4.1	Protein disulfide isomerase.	Rearrangement of both intrachain and interchain disulfide bonds in proteins to form the native structures.	\N	\N	\N	\N	\N
598248	1.1.1.-	With NAD(+) or NADP(+) as acceptor.	\N	\N	\N	Bile acid biosynthesis	Lipid Metabolism	METABOLIC
598248	1.1.1.-	With NAD(+) or NADP(+) as acceptor.	\N	\N	\N	Vitamin B6 metabolism	Metabolism of Cofactors and Vitamins	METABOLIC
598248	1.1.1.-	With NAD(+) or NADP(+) as acceptor.	\N	\N	\N	Glycine, serine and threonine metabolism	Amino Acid Metabolism	METABOLIC
598248	1.1.1.-	With NAD(+) or NADP(+) as acceptor.	\N	\N	\N	Butanoate metabolism	Carbohydrate Metabolism	METABOLIC
598248	1.1.1.-	With NAD(+) or NADP(+) as acceptor.	\N	\N	\N	Fructose and mannose metabolism	Carbohydrate Metabolism	METABOLIC
598248	1.1.1.-	With NAD(+) or NADP(+) as acceptor.	\N	\N	\N	Galactose metabolism	Carbohydrate Metabolism	METABOLIC
598248	1.1.1.-	With NAD(+) or NADP(+) as acceptor.	\N	\N	\N	Lysine degradation	Amino Acid Metabolism	METABOLIC
598248	1.1.1.-	With NAD(+) or NADP(+) as acceptor.	\N	\N	\N	Nucleotide sugars metabolism	Nucleotide Metabolism	METABOLIC
598248	1.1.1.-	With NAD(+) or NADP(+) as acceptor.	\N	\N	\N	Ascorbate and aldarate metabolism	Carbohydrate Metabolism	METABOLIC
598248	1.1.1.-	With NAD(+) or NADP(+) as acceptor.	\N	\N	\N	Tetrachloroethene degradation	Biodegradation of Xenobiotics	METABOLIC
598248	1.1.1.-	With NAD(+) or NADP(+) as acceptor.	\N	\N	\N	Benzoate degradation via CoA ligation	Biodegradation of Xenobiotics	METABOLIC
598248	1.1.1.-	With NAD(+) or NADP(+) as acceptor.	\N	\N	\N	Glycerolipid metabolism	Metabolism of Complex Lipids	METABOLIC
599170	1.10.3.2	Laccase.	4 benzenediol + O(2) = 4 benzosemiquinone + 2 H(2)O.	Copper.	\N	\N	\N	\N
604254	1.14.11.13	Gibberellin 2-beta-dioxygenase.	Gibberellin 1 + 2-oxoglutarate + O(2) = 2-beta-hydroxygibberellin 1 + succinate + CO(2).	\N	\N	\N	\N	\N
604442	1.14.11.13	Gibberellin 2-beta-dioxygenase.	Gibberellin 1 + 2-oxoglutarate + O(2) = 2-beta-hydroxygibberellin 1 + succinate + CO(2).	\N	\N	\N	\N	\N
604497	1.10.3.3	L-ascorbate oxidase.	2 L-ascorbate + O(2) = 2 dehydroascorbate + 2 H(2)O.	Copper.	\N	Ascorbate and aldarate metabolism	Carbohydrate Metabolism	METABOLIC
605903	1.14.11.-	With 2-oxoglutarate as one donor, and incorporation of one	\N	\N	\N	\N	\N	\N
606922	3.2.1.21	Beta-glucosidase.	Hydrolysis of terminal, non-reducing beta-D-glucose residues with release of beta-D-glucose.	\N	\N	Starch and sucrose metabolism	Metabolism of Complex Carbohydrates	METABOLIC
606922	3.2.1.21	Beta-glucosidase.	Hydrolysis of terminal, non-reducing beta-D-glucose residues with release of beta-D-glucose.	\N	\N	Cyanoamino acid metabolism	Metabolism of Other Amino Acids	METABOLIC
606922	3.2.1.21	Beta-glucosidase.	Hydrolysis of terminal, non-reducing beta-D-glucose residues with release of beta-D-glucose.	\N	\N	Flavonoids, stilbene and lignin biosynthesis	Biosynthesis of Secondary Metabolites	METABOLIC
608361	5.1.3.3	Aldose 1-epimerase.	Alpha-D-glucose = beta-D-glucose.	\N	\N	Glycolysis / Gluconeogenesis	Carbohydrate Metabolism	METABOLIC
608363	5.1.3.3	Aldose 1-epimerase.	Alpha-D-glucose = beta-D-glucose.	\N	\N	Glycolysis / Gluconeogenesis	Carbohydrate Metabolism	METABOLIC
612480	2.7.1.6	Galactokinase.	ATP + D-galactose = ADP + D-galactose 1-phosphate.	\N	Galactokinase deficiency; MIM:230200.	Galactose metabolism	Carbohydrate Metabolism	METABOLIC
613551	1.6.5.5	NADPH:quinone reductase.	NADPH + quinone = NADP(+) + semiquinone.	Zinc.	\N	\N	\N	\N
613785	3.2.1.14	Chitinase.	Hydrolysis of the 1,4-beta-linkages of N-acetyl-D-glucosamine polymers of chitin.	\N	\N	Aminosugars metabolism	Metabolism of Complex Carbohydrates	METABOLIC
616427	3.1.1.29	Aminoacyl-tRNA hydrolase.	N-substituted aminoacyl-tRNA + H(2)O = N-substituted amino acid + tRNA.	\N	\N	\N	\N	\N
618692	3.6.4.-	Acting on acid anhydrides; involved in cellular and	\N	\N	\N	\N	\N	\N
621101	3.4.19.12	Ubiquitinyl hydrolase 1.	Thiol-dependent hydrolysis of ester, thiolester, amide, peptide and isopeptide bonds formed by the C-terminal Gly of ubiquitin (a 76-residue protein attached to proteins as an intracellular targeting signal).	\N	\N	\N	\N	\N
622425	1.1.1.1	Alcohol dehydrogenase.	An alcohol + NAD(+) = an aldehyde or ketone + NADH.	Zinc or Iron.	\N	Bile acid biosynthesis	Lipid Metabolism	METABOLIC
622425	1.1.1.1	Alcohol dehydrogenase.	An alcohol + NAD(+) = an aldehyde or ketone + NADH.	Zinc or Iron.	\N	Tyrosine metabolism	Amino Acid Metabolism	METABOLIC
622425	1.1.1.1	Alcohol dehydrogenase.	An alcohol + NAD(+) = an aldehyde or ketone + NADH.	Zinc or Iron.	\N	Glycerolipid metabolism	Metabolism of Complex Lipids	METABOLIC
622425	1.1.1.1	Alcohol dehydrogenase.	An alcohol + NAD(+) = an aldehyde or ketone + NADH.	Zinc or Iron.	\N	Glycolysis / Gluconeogenesis	Carbohydrate Metabolism	METABOLIC
622425	1.1.1.1	Alcohol dehydrogenase.	An alcohol + NAD(+) = an aldehyde or ketone + NADH.	Zinc or Iron.	\N	Fatty acid metabolism	Lipid Metabolism	METABOLIC
624963	1.1.1.1	Alcohol dehydrogenase.	An alcohol + NAD(+) = an aldehyde or ketone + NADH.	Zinc or Iron.	\N	Bile acid biosynthesis	Lipid Metabolism	METABOLIC
624963	1.1.1.1	Alcohol dehydrogenase.	An alcohol + NAD(+) = an aldehyde or ketone + NADH.	Zinc or Iron.	\N	Tyrosine metabolism	Amino Acid Metabolism	METABOLIC
624963	1.1.1.1	Alcohol dehydrogenase.	An alcohol + NAD(+) = an aldehyde or ketone + NADH.	Zinc or Iron.	\N	Glycerolipid metabolism	Metabolism of Complex Lipids	METABOLIC
624963	1.1.1.1	Alcohol dehydrogenase.	An alcohol + NAD(+) = an aldehyde or ketone + NADH.	Zinc or Iron.	\N	Glycolysis / Gluconeogenesis	Carbohydrate Metabolism	METABOLIC
624963	1.1.1.1	Alcohol dehydrogenase.	An alcohol + NAD(+) = an aldehyde or ketone + NADH.	Zinc or Iron.	\N	Fatty acid metabolism	Lipid Metabolism	METABOLIC
625645	3.1.3.2	Acid phosphatase.	An orthophosphoric monoester + H(2)O = an alcohol + phosphate.	\N	Acid phosphatase deficiency; MIM:200950.	gamma-Hexachlorocyclohexane degradation	Biodegradation of Xenobiotics	METABOLIC
625645	3.1.3.2	Acid phosphatase.	An orthophosphoric monoester + H(2)O = an alcohol + phosphate.	\N	Acid phosphatase deficiency; MIM:200950.	Riboflavin metabolism	Metabolism of Cofactors and Vitamins	METABOLIC
626240	3.1.3.43	[Pyruvate dehydrogenase (lipoamide)]-phosphatase.	[Pyruvate dehydrogenase (lipoamide)] phosphate + H(2)O = [pyruvate dehydrogenase (lipoamide)] + phosphate.	\N	\N	\N	\N	\N
626250	5.2.1.8	Peptidylprolyl isomerase.	Peptidylproline (omega=180) = peptidylproline (omega=0).	\N	\N	\N	\N	\N
626950	1.3.1.9	Enoyl-[acyl-carrier protein] reductase (NADH).	Acyl-[acyl-carrier protein] + NAD(+) = trans-2,3-dehydroacyl-[acyl- carrier protein] + NADH.	\N	\N	Fatty acid biosynthesis (path 1)	Lipid Metabolism	METABOLIC
627575	2.7.1.108	Dolichol kinase.	CTP + dolichol = CDP + dolichyl phosphate.	\N	\N	N-Glycans biosynthesis	Metabolism of Complex Carbohydrates	METABOLIC
629379	3.4.24.20	Peptidyl-Lys metalloendopeptidase.	Preferential cleavage in proteins: Xaa-|-Lys (in which Xaa may be Pro).	\N	\N	\N	\N	\N
631939	1.3.99.-	With other acceptors.	\N	\N	\N	Sphingoglycolipid metabolism	Metabolism of Complex Lipids	METABOLIC
631939	1.3.99.-	With other acceptors.	\N	\N	\N	Sterol biosynthesis	Lipid Metabolism	METABOLIC
631939	1.3.99.-	With other acceptors.	\N	\N	\N	Bile acid biosynthesis	Lipid Metabolism	METABOLIC
632536	5.1.99.4	Alpha-methylacyl-CoA racemase.	(2S)-2-methylacyl-CoA = (2R)-2-methylacyl-CoA.	\N	\N	\N	\N	\N
633313	2.7.6.2	Thiamine pyrophosphokinase.	ATP + thiamine = AMP + thiamine diphosphate.	\N	\N	Thiamine metabolism	Metabolism of Cofactors and Vitamins	METABOLIC
635670	2.6.1.27	Tryptophan aminotransferase.	L-tryptophan + 2-oxoglutarate = indole-3-pyruvate + L-glutamate.	Pyridoxal-phosphate.	\N	Tryptophan metabolism	Amino Acid Metabolism	METABOLIC
638234	1.14.11.-	With 2-oxoglutarate as one donor, and incorporation of one	\N	\N	\N	\N	\N	\N
639572	3.2.1.28	Alpha,alpha-trehalase.	Alpha,alpha-trehalose + H(2)O = 2 D-glucose.	\N	\N	Starch and sucrose metabolism	Metabolism of Complex Carbohydrates	METABOLIC
646280	3.1.26.5	Ribonuclease P.	Endonucleolytic cleavage of RNA, removing 5'-extra-nucleotide from tRNA precursor.	\N	\N	\N	\N	\N
656665	2.3.1.47	8-amino-7-oxononanoate synthase.	6-carboxyhexanoyl-CoA + L-alanine = 8-amino-7-oxononanoate + CoA + CO(2).	Pyridoxal-phosphate.	\N	Biotin metabolism	Metabolism of Cofactors and Vitamins	METABOLIC
659350	3.1.1.3	Triacylglycerol lipase.	Triacylglycerol + H(2)O = diacylglycerol + a fatty acid anion.	\N	Hepatic lipase deficiency; MIM:151670. Congenital lipase deficiency; MIM:246600. Wolman disease; MIM:278000.	Glycerolipid metabolism	Metabolism of Complex Lipids	METABOLIC
660233	2.3.1.85	Fatty-acid synthase.	Acetyl-CoA + N malonyl-CoA + 2N NADPH = a long-chain fatty acid + (N+1) CoA + N CO(2) + 2N NADP(+).	\N	\N	Fatty acid biosynthesis (path 1)	Lipid Metabolism	METABOLIC
667569	3.2.1.4	Cellulase.	Endohydrolysis of 1,4-beta-D-glucosidic linkages in cellulose.	\N	\N	Starch and sucrose metabolism	Metabolism of Complex Carbohydrates	METABOLIC
669432	1.14.13.1	Salicylate 1-monooxygenase.	Salicylate + NADH + O(2) = catechol + NAD(+) + H(2)O + CO(2).	FAD.	\N	Fluorene degradation	Biodegradation of Xenobiotics	METABOLIC
669432	1.14.13.1	Salicylate 1-monooxygenase.	Salicylate + NADH + O(2) = catechol + NAD(+) + H(2)O + CO(2).	FAD.	\N	Nitorobenzene degradation	Biodegradation of Xenobiotics	METABOLIC
671014	1.14.11.13	Gibberellin 2-beta-dioxygenase.	Gibberellin 1 + 2-oxoglutarate + O(2) = 2-beta-hydroxygibberellin 1 + succinate + CO(2).	\N	\N	\N	\N	\N
673291	3.1.-.-	Acting on ester bonds.	\N	\N	\N	\N	\N	\N
686584	1.1.1.100	3-oxoacyl-[acyl-carrier protein] reductase.	(3R)-3-hydroxyacyl-[acyl-carrier protein] + NADP(+) = 3-oxoacyl- [acyl-carrier protein] + NADPH.	\N	\N	Fatty acid biosynthesis (path 1)	Lipid Metabolism	METABOLIC
687124	1.3.5.1	Succinate dehydrogenase (ubiquinone).	Succinate + ubiquinone = fumarate + ubiquinol.	FAD; Iron-sulfur.	\N	Citrate cycle (TCA cycle)	Carbohydrate Metabolism	METABOLIC
687124	1.3.5.1	Succinate dehydrogenase (ubiquinone).	Succinate + ubiquinone = fumarate + ubiquinol.	FAD; Iron-sulfur.	\N	Oxidative phosphorylation	Energy Metabolism	METABOLIC
687852	1.1.1.100	3-oxoacyl-[acyl-carrier protein] reductase.	(3R)-3-hydroxyacyl-[acyl-carrier protein] + NADP(+) = 3-oxoacyl- [acyl-carrier protein] + NADPH.	\N	\N	Fatty acid biosynthesis (path 1)	Lipid Metabolism	METABOLIC
687944	6.3.2.19	Ubiquitin--protein ligase.	ATP + ubiquitin + protein lysine = AMP + diphosphate + protein N-ubiquityllysine.	\N	\N	\N	\N	\N
697891	3.2.1.1	Alpha-amylase.	Endohydrolysis of 1,4-alpha-glucosidic linkages in oligosaccharides and polysaccharides.	\N	\N	Starch and sucrose metabolism	Metabolism of Complex Carbohydrates	METABOLIC
703313	4.1.3.27	Anthranilate synthase.	Chorismate + L-glutamine = anthranilate + pyruvate + L-glutamate.	\N	\N	Phenylalanine, tyrosine and tryptophan biosynthesis	Amino Acid Metabolism	METABOLIC
706547	1.1.1.31	3-hydroxyisobutyrate dehydrogenase.	3-hydroxy-2-methylpropanoate + NAD(+) = 2-methyl-3-oxopropanoate + NADH.	\N	3-hydroxyisobutyricaciduria; MIM:236795.	Valine, leucine and isoleucine degradation	Amino Acid Metabolism	METABOLIC
707415	1.13.11.1	Catechol 1,2-dioxygenase.	Catechol + O(2) = cis,cis-muconate.	Iron.	\N	1,4-Dichlorobenzene degradation	Biodegradation of Xenobiotics	METABOLIC
707415	1.13.11.1	Catechol 1,2-dioxygenase.	Catechol + O(2) = cis,cis-muconate.	Iron.	\N	Benzoate degradation via hydroxylation	Biodegradation of Xenobiotics	METABOLIC
707415	1.13.11.1	Catechol 1,2-dioxygenase.	Catechol + O(2) = cis,cis-muconate.	Iron.	\N	Carbazole degradation	Biodegradation of Xenobiotics	METABOLIC
707415	1.13.11.1	Catechol 1,2-dioxygenase.	Catechol + O(2) = cis,cis-muconate.	Iron.	\N	Toluene and xylene degradation	Biodegradation of Xenobiotics	METABOLIC
715250	3.4.24.-	Metalloendopeptidases.	\N	\N	\N	\N	\N	\N
722243	1.5.1.2	Pyrroline-5-carboxylate reductase.	L-proline + NAD(P)(+) = 1-pyrroline-5-carboxylate + NAD(P)H.	\N	\N	Urea cycle and metabolism of amino groups	Amino Acid Metabolism	METABOLIC
722243	1.5.1.2	Pyrroline-5-carboxylate reductase.	L-proline + NAD(P)(+) = 1-pyrroline-5-carboxylate + NAD(P)H.	\N	\N	Arginine and proline metabolism	Amino Acid Metabolism	METABOLIC
724656	2.4.1.183	Alpha-1,3-glucan synthase.	UDP-glucose + {alpha-D-glucosyl-(1,3)}(N) = UDP + {alpha-D-glucosyl- (1,3)}(N+1).	\N	\N	\N	\N	\N
728349	3.7.1.3	Kynureninase.	L-kynurenine + H(2)O = anthranilate + L-alanine.	Pyridoxal-phosphate.	Xanthurenicaciduria; MIM:278600.	Tryptophan metabolism	Amino Acid Metabolism	METABOLIC
731064	1.14.11.-	With 2-oxoglutarate as one donor, and incorporation of one	\N	\N	\N	\N	\N	\N
734445	6.5.1.4	RNA-3'-phosphate cyclase.	ATP + RNA 3'-terminal-phosphate = AMP + diphosphate + RNA terminal- 2',3'-cyclic-phosphate.	\N	\N	\N	\N	\N
735312	1.3.3.3	Coproporphyrinogen oxidase.	Coproporphyrinogen-III + O(2) = protoporphyrinogen-IX + 2 CO(2).	Iron.	Coproporphyria; MIM:121300.	Porphyrin and chlorophyll metabolism	Metabolism of Cofactors and Vitamins	METABOLIC
738924	2.7.7.19	Polynucleotide adenylyltransferase.	N ATP + {nucleotide}(M) = N diphosphate + {nucleotide}(M+N).	\N	\N	\N	\N	\N
739286	3.6.4.-	Acting on acid anhydrides; involved in cellular and	\N	\N	\N	\N	\N	\N
742064	6.3.2.19	Ubiquitin--protein ligase.	ATP + ubiquitin + protein lysine = AMP + diphosphate + protein N-ubiquityllysine.	\N	\N	\N	\N	\N
758128	3.1.2.-	Thiolester hydrolases.	\N	\N	\N	Benzoate degradation via CoA ligation	Biodegradation of Xenobiotics	METABOLIC
758139	3.1.2.-	Thiolester hydrolases.	\N	\N	\N	Benzoate degradation via CoA ligation	Biodegradation of Xenobiotics	METABOLIC
766035	2.5.1.18	Glutathione transferase.	RX + glutathione = HX + R-S-glutathione.	\N	\N	Glutathione metabolism	Metabolism of Other Amino Acids	METABOLIC
769497	3.1.3.16	Serine/threonine specific protein phosphatase.	A phosphoprotein + H(2)O = a protein + phosphate.	\N	\N	\N	\N	\N
771220	6.3.2.19	Ubiquitin--protein ligase.	ATP + ubiquitin + protein lysine = AMP + diphosphate + protein N-ubiquityllysine.	\N	\N	\N	\N	\N
771583	1.3.3.3	Coproporphyrinogen oxidase.	Coproporphyrinogen-III + O(2) = protoporphyrinogen-IX + 2 CO(2).	Iron.	Coproporphyria; MIM:121300.	Porphyrin and chlorophyll metabolism	Metabolism of Cofactors and Vitamins	METABOLIC
776741	5.2.1.8	Peptidylprolyl isomerase.	Peptidylproline (omega=180) = peptidylproline (omega=0).	\N	\N	\N	\N	\N
782727	4.4.1.1	Cystathionine gamma-lyase.	L-cystathionine + H(2)O = L-cysteine + NH(3) + 2-oxobutanoate.	Pyridoxal-phosphate.	Cystathioninuria; MIM:219500.	Selenoamino acid metabolism	Metabolism of Other Amino Acids	METABOLIC
782727	4.4.1.1	Cystathionine gamma-lyase.	L-cystathionine + H(2)O = L-cysteine + NH(3) + 2-oxobutanoate.	Pyridoxal-phosphate.	Cystathioninuria; MIM:219500.	Methionine metabolism	Amino Acid Metabolism	METABOLIC
782727	4.4.1.1	Cystathionine gamma-lyase.	L-cystathionine + H(2)O = L-cysteine + NH(3) + 2-oxobutanoate.	Pyridoxal-phosphate.	Cystathioninuria; MIM:219500.	Cysteine metabolism	Amino Acid Metabolism	METABOLIC
782727	4.4.1.1	Cystathionine gamma-lyase.	L-cystathionine + H(2)O = L-cysteine + NH(3) + 2-oxobutanoate.	Pyridoxal-phosphate.	Cystathioninuria; MIM:219500.	Nitrogen metabolism	Energy Metabolism	METABOLIC
785942	3.2.1.14	Chitinase.	Hydrolysis of the 1,4-beta-linkages of N-acetyl-D-glucosamine polymers of chitin.	\N	\N	Aminosugars metabolism	Metabolism of Complex Carbohydrates	METABOLIC
787069	3.2.1.99	Arabinan endo-1,5-alpha-L-arabinosidase.	Endohydrolysis of 1,5-alpha-L-arabinofuranosidic linkages in 1,5-arabinans.	\N	\N	\N	\N	\N
787284	3.2.1.1	Alpha-amylase.	Endohydrolysis of 1,4-alpha-glucosidic linkages in oligosaccharides and polysaccharides.	\N	\N	Starch and sucrose metabolism	Metabolism of Complex Carbohydrates	METABOLIC
788797	5.3.1.8	Mannose-6-phosphate isomerase.	D-mannose 6-phosphate = D-fructose 6-phosphate.	Zinc.	\N	Fructose and mannose metabolism	Carbohydrate Metabolism	METABOLIC
790545	6.3.5.2	GMP synthase (glutamine-hydrolysing).	ATP + xanthosine 5'-phosphate + L-glutamine + H(2)O = AMP + diphosphate + GMP + L-glutamate.	\N	\N	Glutamate metabolism	Amino Acid Metabolism	METABOLIC
790545	6.3.5.2	GMP synthase (glutamine-hydrolysing).	ATP + xanthosine 5'-phosphate + L-glutamine + H(2)O = AMP + diphosphate + GMP + L-glutamate.	\N	\N	Purine metabolism	Nucleotide Metabolism	METABOLIC
790938	3.6.1.3	Adenosinetriphosphatase.	ATP + H(2)O = ADP + phosphate.	\N	Hemolytic anemia due to deficiency of adenosine triphosphatase; MIM:102800.	Purine metabolism	Nucleotide Metabolism	METABOLIC
801655	1.14.19.-	With oxidation of a pair of donors resulting in the reduction	\N	\N	\N	\N	\N	\N
803519	1.14.13.7	Phenol 2-monooxygenase.	Phenol + NADPH + O(2) = catechol + NADP(+) + H(2)O.	FAD.	\N	gamma-Hexachlorocyclohexane degradation	Biodegradation of Xenobiotics	METABOLIC
803519	1.14.13.7	Phenol 2-monooxygenase.	Phenol + NADPH + O(2) = catechol + NADP(+) + H(2)O.	FAD.	\N	Toluene and xylene degradation	Biodegradation of Xenobiotics	METABOLIC
803519	1.14.13.7	Phenol 2-monooxygenase.	Phenol + NADPH + O(2) = catechol + NADP(+) + H(2)O.	FAD.	\N	Nitorobenzene degradation	Biodegradation of Xenobiotics	METABOLIC
804919	6.3.2.-	Acid--D-amino-acid ligases (peptide synthases).	\N	\N	\N	Tryptophan metabolism	Amino Acid Metabolism	METABOLIC
804919	6.3.2.-	Acid--D-amino-acid ligases (peptide synthases).	\N	\N	\N	Ubiquinone biosynthesis	Metabolism of Cofactors and Vitamins	METABOLIC
808762	2.5.1.18	Glutathione transferase.	RX + glutathione = HX + R-S-glutathione.	\N	\N	Glutathione metabolism	Metabolism of Other Amino Acids	METABOLIC
809712	1.6.5.5	NADPH:quinone reductase.	NADPH + quinone = NADP(+) + semiquinone.	Zinc.	\N	\N	\N	\N
810795	3.4.-.-	Acting on peptide bonds (peptide hydrolases).	\N	\N	\N	Biotin metabolism	Metabolism of Cofactors and Vitamins	METABOLIC
810795	3.4.-.-	Acting on peptide bonds (peptide hydrolases).	\N	\N	\N	Lysine degradation	Amino Acid Metabolism	METABOLIC
811536	2.4.1.198	Phosphatidylinositol N-acetylglucosaminyltransferase.	UDP-N-acetyl-D-glucosamine + phosphatidylinositol = UDP + N-acetyl-D- glucosaminylphosphatidylinositol.	\N	\N	Glycosylphosphatidylinositol(GPI)-anchor biosynthesis	\N	\N
812908	6.3.2.19	Ubiquitin--protein ligase.	ATP + ubiquitin + protein lysine = AMP + diphosphate + protein N-ubiquityllysine.	\N	\N	\N	\N	\N
815744	1.14.13.12	Benzoate 4-monooxygenase.	Benzoate + NADPH + O(2) = 4-hydroxybenzoate + NADP(+) + H(2)O.	Iron; Tetrahydropteridine.	\N	Benzoate degradation via CoA ligation	Biodegradation of Xenobiotics	METABOLIC
820621	2.5.1.18	Glutathione transferase.	RX + glutathione = HX + R-S-glutathione.	\N	\N	Glutathione metabolism	Metabolism of Other Amino Acids	METABOLIC
822566	2.1.1.85	Protein-histidine N-methyltransferase.	S-adenosyl-L-methionine + protein L-histidine = S-adenosyl-L- homocysteine + protein N-methyl-L-histidine.	\N	\N	\N	\N	\N
825582	2.5.1.18	Glutathione transferase.	RX + glutathione = HX + R-S-glutathione.	\N	\N	Glutathione metabolism	Metabolism of Other Amino Acids	METABOLIC
826207	2.5.1.18	Glutathione transferase.	RX + glutathione = HX + R-S-glutathione.	\N	\N	Glutathione metabolism	Metabolism of Other Amino Acids	METABOLIC
826698	2.5.1.18	Glutathione transferase.	RX + glutathione = HX + R-S-glutathione.	\N	\N	Glutathione metabolism	Metabolism of Other Amino Acids	METABOLIC
828213	2.1.1.43	Histone-lysine N-methyltransferase.	S-adenosyl-L-methionine + histone L-lysine = S-adenosyl-L-homocysteine + histone N6-methyl-L-lysine.	\N	\N	Lysine degradation	Amino Acid Metabolism	METABOLIC
828444	2.5.1.18	Glutathione transferase.	RX + glutathione = HX + R-S-glutathione.	\N	\N	Glutathione metabolism	Metabolism of Other Amino Acids	METABOLIC
832656	1.14.14.1	Unspecific monooxygenase.	RH + reduced flavoprotein + O(2) = ROH + oxidized flavoprotein + H(2)O.	Heme-thiolate.	\N	Tryptophan metabolism	Amino Acid Metabolism	METABOLIC
832656	1.14.14.1	Unspecific monooxygenase.	RH + reduced flavoprotein + O(2) = ROH + oxidized flavoprotein + H(2)O.	Heme-thiolate.	\N	Fatty acid metabolism	Lipid Metabolism	METABOLIC
832656	1.14.14.1	Unspecific monooxygenase.	RH + reduced flavoprotein + O(2) = ROH + oxidized flavoprotein + H(2)O.	Heme-thiolate.	\N	gamma-Hexachlorocyclohexane degradation	Biodegradation of Xenobiotics	METABOLIC
834727	1.1.1.208	(+)-neomenthol dehydrogenase.	(+)-neomenthol + NADP(+) = (-)-menthone + NADPH.	\N	\N	\N	\N	\N
835273	4.99.1.1	Ferrochelatase.	Protoporphyrin + Fe(2+) = protoheme + 2 H(+).	\N	Protoporphyria; MIM:177000.	Porphyrin and chlorophyll metabolism	Metabolism of Cofactors and Vitamins	METABOLIC
839790	5.2.1.8	Peptidylprolyl isomerase.	Peptidylproline (omega=180) = peptidylproline (omega=0).	\N	\N	\N	\N	\N
841750	5.3.1.23	5-methylthioribose-1-phosphate isomerase.	5-methylthio-5-deoxy-D-ribose 1-phosphate = 5-methylthio-5-deoxy-D- ribulose 1-phosphate.	\N	\N	\N	\N	\N
842602	3.4.14.9	Tripeptidyl-peptidase I.	Release of an N-terminal tripeptide from a polypeptide.	\N	\N	\N	\N	\N
843177	1.14.18.1	Monophenol monooxygenase.	L-tyrosine + L-DOPA + O(2) = L-DOPA + DOPAquinone + H(2)O.	Copper.	Albinism; MIM:203100.	Alkaloid biosynthesis I	Biosynthesis of Secondary Metabolites	METABOLIC
843177	1.14.18.1	Monophenol monooxygenase.	L-tyrosine + L-DOPA + O(2) = L-DOPA + DOPAquinone + H(2)O.	Copper.	Albinism; MIM:203100.	Riboflavin metabolism	Metabolism of Cofactors and Vitamins	METABOLIC
843177	1.14.18.1	Monophenol monooxygenase.	L-tyrosine + L-DOPA + O(2) = L-DOPA + DOPAquinone + H(2)O.	Copper.	Albinism; MIM:203100.	Tyrosine metabolism	Amino Acid Metabolism	METABOLIC
843177	1.14.18.1	Monophenol monooxygenase.	L-tyrosine + L-DOPA + O(2) = L-DOPA + DOPAquinone + H(2)O.	Copper.	Albinism; MIM:203100.	Flavonoids, stilbene and lignin biosynthesis	Biosynthesis of Secondary Metabolites	METABOLIC
844379	1.8.4.-	With a disulfide as acceptor.	\N	\N	\N	\N	\N	\N
844982	3.4.23.5	Cathepsin D.	Specificity similar to, but narrower than, that of pepsin A. Does not cleave the 4-Gln-|-His-5 bond in B chain of insulin.	\N	\N	\N	\N	\N
845061	1.11.1.5	Cytochrome-c peroxidase.	2 ferrocytochrome c + H(2)O(2) = 2 ferricytochrome c + 2 H(2)O.	Heme.	\N	\N	\N	\N
845146	3.4.23.25	Saccharopepsin.	Hydrolysis of proteins with broad specificity for peptide bonds. Cleaves -Leu-Leu-|-Val-Tyr- bond in a synthetic substrate. Does not act on esters of Tyr or Arg.	\N	\N	\N	\N	\N
849503	3.4.23.5	Cathepsin D.	Specificity similar to, but narrower than, that of pepsin A. Does not cleave the 4-Gln-|-His-5 bond in B chain of insulin.	\N	\N	\N	\N	\N
853296	3.5.99.6	Glucosamine-6-phosphate deaminase.	D-glucosamine 6-phosphate + H(2)O = D-fructose 6-phosphate + NH(3).	\N	\N	Aminosugars metabolism	Metabolism of Complex Carbohydrates	METABOLIC
856610	2.1.1.43	Histone-lysine N-methyltransferase.	S-adenosyl-L-methionine + histone L-lysine = S-adenosyl-L-homocysteine + histone N6-methyl-L-lysine.	\N	\N	Lysine degradation	Amino Acid Metabolism	METABOLIC
860464	3.1.3.43	[Pyruvate dehydrogenase (lipoamide)]-phosphatase.	[Pyruvate dehydrogenase (lipoamide)] phosphate + H(2)O = [pyruvate dehydrogenase (lipoamide)] + phosphate.	\N	\N	\N	\N	\N
863046	6.1.1.5	Isoleucine--tRNA ligase.	ATP + L-isoleucine + tRNA(Ile) = AMP + diphosphate + L-isoleucyl- tRNA(Ile).	\N	\N	Valine, leucine and isoleucine biosynthesis	Amino Acid Metabolism	METABOLIC
863046	6.1.1.5	Isoleucine--tRNA ligase.	ATP + L-isoleucine + tRNA(Ile) = AMP + diphosphate + L-isoleucyl- tRNA(Ile).	\N	\N	Aminoacyl-tRNA biosynthesis	TRANSLATION	REGULATORY
865635	3.2.1.39	Glucan endo-1,3-beta-D-glucosidase.	Hydrolysis of 1,3-beta-D-glucosidic linkages in 1,3-beta-D-glucans.	\N	\N	Starch and sucrose metabolism	Metabolism of Complex Carbohydrates	METABOLIC
866240	6.1.1.19	Arginine--tRNA ligase.	ATP + L-arginine + tRNA(Arg) = AMP + diphosphate + L-arginyl-tRNA(Arg).	\N	\N	Aminoacyl-tRNA biosynthesis	TRANSLATION	REGULATORY
866240	6.1.1.19	Arginine--tRNA ligase.	ATP + L-arginine + tRNA(Arg) = AMP + diphosphate + L-arginyl-tRNA(Arg).	\N	\N	Arginine and proline metabolism	Amino Acid Metabolism	METABOLIC
868230	2.4.1.141	N-acetylglucosaminyldiphosphodolichol N-acetylglucosaminyltransferase.	UDP-N-acetyl-D-glucosamine + N-acetyl-D-glucosaminyl-diphosphodolichol = UDP + N,N''-diacetylchitobiosyldiphosphodolichol.	\N	\N	N-Glycans biosynthesis	Metabolism of Complex Carbohydrates	METABOLIC
868668	3.6.1.29	Bis(5'-adenosyl)-triphosphatase.	P(1),P(3)-bis(5'-adenosyl)triphosphate + H(2)O = ADP + AMP.	\N	\N	Purine metabolism	Nucleotide Metabolism	METABOLIC
869340	3.2.1.4	Cellulase.	Endohydrolysis of 1,4-beta-D-glucosidic linkages in cellulose.	\N	\N	Starch and sucrose metabolism	Metabolism of Complex Carbohydrates	METABOLIC
869735	2.7.1.25	Adenylylsulfate kinase.	ATP + adenylylsulfate = ADP + 3'-phosphoadenylylsulfate.	\N	\N	Sulfur metabolism	Energy Metabolism	METABOLIC
869735	2.7.1.25	Adenylylsulfate kinase.	ATP + adenylylsulfate = ADP + 3'-phosphoadenylylsulfate.	\N	\N	Selenoamino acid metabolism	Metabolism of Other Amino Acids	METABOLIC
869735	2.7.1.25	Adenylylsulfate kinase.	ATP + adenylylsulfate = ADP + 3'-phosphoadenylylsulfate.	\N	\N	Purine metabolism	Nucleotide Metabolism	METABOLIC
870150	4.2.1.77	Trans-L-3-hydroxyproline dehydratase.	Trans-L-3-hydroxyproline = delta(1)-pyrroline-2-carboxylate.	\N	\N	\N	\N	\N
870978	2.7.7.13	Mannose-1-phosphate guanylyltransferase.	GTP + alpha-D-mannose 1-phosphate = diphosphate + GDP-mannose.	\N	\N	Fructose and mannose metabolism	Carbohydrate Metabolism	METABOLIC
875715	1.14.14.1	Unspecific monooxygenase.	RH + reduced flavoprotein + O(2) = ROH + oxidized flavoprotein + H(2)O.	Heme-thiolate.	\N	Tryptophan metabolism	Amino Acid Metabolism	METABOLIC
875715	1.14.14.1	Unspecific monooxygenase.	RH + reduced flavoprotein + O(2) = ROH + oxidized flavoprotein + H(2)O.	Heme-thiolate.	\N	Fatty acid metabolism	Lipid Metabolism	METABOLIC
875715	1.14.14.1	Unspecific monooxygenase.	RH + reduced flavoprotein + O(2) = ROH + oxidized flavoprotein + H(2)O.	Heme-thiolate.	\N	gamma-Hexachlorocyclohexane degradation	Biodegradation of Xenobiotics	METABOLIC
876667	1.14.14.1	Unspecific monooxygenase.	RH + reduced flavoprotein + O(2) = ROH + oxidized flavoprotein + H(2)O.	Heme-thiolate.	\N	Tryptophan metabolism	Amino Acid Metabolism	METABOLIC
876667	1.14.14.1	Unspecific monooxygenase.	RH + reduced flavoprotein + O(2) = ROH + oxidized flavoprotein + H(2)O.	Heme-thiolate.	\N	Fatty acid metabolism	Lipid Metabolism	METABOLIC
876667	1.14.14.1	Unspecific monooxygenase.	RH + reduced flavoprotein + O(2) = ROH + oxidized flavoprotein + H(2)O.	Heme-thiolate.	\N	gamma-Hexachlorocyclohexane degradation	Biodegradation of Xenobiotics	METABOLIC
878028	2.7.1.12	Gluconokinase.	ATP + D-gluconate = ADP + 6-phospho-D-gluconate.	\N	\N	Pentose phosphate pathway	Carbohydrate Metabolism	METABOLIC
878233	1.2.4.1	Pyruvate dehydrogenase (lipoamide).	Pyruvate + lipoamide = S-acetyldihydrolipoamide + CO(2).	Thiamine pyrophosphate.	Ataxia with lactic acidosis I; MIM:208800.	Valine, leucine and isoleucine biosynthesis	Amino Acid Metabolism	METABOLIC
878233	1.2.4.1	Pyruvate dehydrogenase (lipoamide).	Pyruvate + lipoamide = S-acetyldihydrolipoamide + CO(2).	Thiamine pyrophosphate.	Ataxia with lactic acidosis I; MIM:208800.	Butanoate metabolism	Carbohydrate Metabolism	METABOLIC
878233	1.2.4.1	Pyruvate dehydrogenase (lipoamide).	Pyruvate + lipoamide = S-acetyldihydrolipoamide + CO(2).	Thiamine pyrophosphate.	Ataxia with lactic acidosis I; MIM:208800.	Pyruvate metabolism	Carbohydrate Metabolism	METABOLIC
878233	1.2.4.1	Pyruvate dehydrogenase (lipoamide).	Pyruvate + lipoamide = S-acetyldihydrolipoamide + CO(2).	Thiamine pyrophosphate.	Ataxia with lactic acidosis I; MIM:208800.	Glycolysis / Gluconeogenesis	Carbohydrate Metabolism	METABOLIC
879022	5.99.1.2	DNA topoisomerase.	ATP-independent breakage of single-stranded DNA, followed by passage and rejoining.	\N	\N	\N	\N	\N
879065	1.14.13.8	Dimethylaniline monooxygenase (N-oxide forming).	N,N-dimethylaniline + NADPH + O(2) = N,N-dimethylaniline N-oxide + NADP(+) + H(2)O.	FAD.	Trimethylaminuria; MIM:602079,	\N	\N	\N
879993	3.1.3.-	Phosphoric monoester hydrolases.	\N	\N	\N	Vitamin B6 metabolism	Metabolism of Cofactors and Vitamins	METABOLIC
879993	3.1.3.-	Phosphoric monoester hydrolases.	\N	\N	\N	Porphyrin and chlorophyll metabolism	Metabolism of Cofactors and Vitamins	METABOLIC
879993	3.1.3.-	Phosphoric monoester hydrolases.	\N	\N	\N	Nicotinate and nicotinamide metabolism	Metabolism of Cofactors and Vitamins	METABOLIC
879993	3.1.3.-	Phosphoric monoester hydrolases.	\N	\N	\N	Thiamine metabolism	Metabolism of Cofactors and Vitamins	METABOLIC
879993	3.1.3.-	Phosphoric monoester hydrolases.	\N	\N	\N	Aminosugars metabolism	Metabolism of Complex Carbohydrates	METABOLIC
879993	3.1.3.-	Phosphoric monoester hydrolases.	\N	\N	\N	Riboflavin metabolism	Metabolism of Cofactors and Vitamins	METABOLIC
880592	2.1.1.79	Cyclopropane-fatty-acyl-phospholipid synthase.	S-adenosyl-L-methionine + phospholipid olefinic fatty acid = S-adenosyl-L-homocysteine + phospholipid cyclopropane fatty acid.	\N	\N	\N	\N	\N
881801	3.1.1.29	Aminoacyl-tRNA hydrolase.	N-substituted aminoacyl-tRNA + H(2)O = N-substituted amino acid + tRNA.	\N	\N	\N	\N	\N
884925	2.7.7.7	DNA-directed DNA polymerase.	N deoxynucleoside triphosphate = N diphosphate + {DNA}(N).	\N	\N	Purine metabolism	Nucleotide Metabolism	METABOLIC
884925	2.7.7.7	DNA-directed DNA polymerase.	N deoxynucleoside triphosphate = N diphosphate + {DNA}(N).	\N	\N	DNA polymerase	REPLICATION AND REPAIR	REGULATORY
884925	2.7.7.7	DNA-directed DNA polymerase.	N deoxynucleoside triphosphate = N diphosphate + {DNA}(N).	\N	\N	Pyrimidine metabolism	Nucleotide Metabolism	METABOLIC
885586	1.6.99.1	NADPH dehydrogenase.	NADPH + acceptor = NADP(+) + reduced acceptor.	FMN or FAD.	\N	\N	\N	\N
886531	3.2.1.22	Alpha-galactosidase.	Melibiose + H(2)O = galactose + glucose.	Magnesium; NAD.	Diffuse angiokeratoma (Fabry disease); MIM:301500.	Galactose metabolism	Carbohydrate Metabolism	METABOLIC
886531	3.2.1.22	Alpha-galactosidase.	Melibiose + H(2)O = galactose + glucose.	Magnesium; NAD.	Diffuse angiokeratoma (Fabry disease); MIM:301500.	Glycerolipid metabolism	Metabolism of Complex Lipids	METABOLIC
886531	3.2.1.22	Alpha-galactosidase.	Melibiose + H(2)O = galactose + glucose.	Magnesium; NAD.	Diffuse angiokeratoma (Fabry disease); MIM:301500.	Globoside metabolism	Metabolism of Complex Lipids	METABOLIC
886531	3.2.1.22	Alpha-galactosidase.	Melibiose + H(2)O = galactose + glucose.	Magnesium; NAD.	Diffuse angiokeratoma (Fabry disease); MIM:301500.	Sphingoglycolipid metabolism	Metabolism of Complex Lipids	METABOLIC
886726	3.1.1.3	Triacylglycerol lipase.	Triacylglycerol + H(2)O = diacylglycerol + a fatty acid anion.	\N	Hepatic lipase deficiency; MIM:151670. Congenital lipase deficiency; MIM:246600. Wolman disease; MIM:278000.	Glycerolipid metabolism	Metabolism of Complex Lipids	METABOLIC
888623	4.2.1.9	Dihydroxy-acid dehydratase.	2,3-dihydroxy-3-methylbutanoate = 3-methyl-2-oxobutanoate + H(2)O.	\N	\N	Pantothenate and CoA biosynthesis	Metabolism of Cofactors and Vitamins	METABOLIC
888623	4.2.1.9	Dihydroxy-acid dehydratase.	2,3-dihydroxy-3-methylbutanoate = 3-methyl-2-oxobutanoate + H(2)O.	\N	\N	Valine, leucine and isoleucine biosynthesis	Amino Acid Metabolism	METABOLIC
898122	1.1.99.1	Choline dehydrogenase.	Choline + acceptor = betaine aldehyde + reduced acceptor.	PQQ.	\N	Glycine, serine and threonine metabolism	Amino Acid Metabolism	METABOLIC
898699	1.14.14.1	Unspecific monooxygenase.	RH + reduced flavoprotein + O(2) = ROH + oxidized flavoprotein + H(2)O.	Heme-thiolate.	\N	Tryptophan metabolism	Amino Acid Metabolism	METABOLIC
898699	1.14.14.1	Unspecific monooxygenase.	RH + reduced flavoprotein + O(2) = ROH + oxidized flavoprotein + H(2)O.	Heme-thiolate.	\N	Fatty acid metabolism	Lipid Metabolism	METABOLIC
898699	1.14.14.1	Unspecific monooxygenase.	RH + reduced flavoprotein + O(2) = ROH + oxidized flavoprotein + H(2)O.	Heme-thiolate.	\N	gamma-Hexachlorocyclohexane degradation	Biodegradation of Xenobiotics	METABOLIC
899769	1.14.14.1	Unspecific monooxygenase.	RH + reduced flavoprotein + O(2) = ROH + oxidized flavoprotein + H(2)O.	Heme-thiolate.	\N	Tryptophan metabolism	Amino Acid Metabolism	METABOLIC
899769	1.14.14.1	Unspecific monooxygenase.	RH + reduced flavoprotein + O(2) = ROH + oxidized flavoprotein + H(2)O.	Heme-thiolate.	\N	Fatty acid metabolism	Lipid Metabolism	METABOLIC
899769	1.14.14.1	Unspecific monooxygenase.	RH + reduced flavoprotein + O(2) = ROH + oxidized flavoprotein + H(2)O.	Heme-thiolate.	\N	gamma-Hexachlorocyclohexane degradation	Biodegradation of Xenobiotics	METABOLIC
904580	3.2.1.21	Beta-glucosidase.	Hydrolysis of terminal, non-reducing beta-D-glucose residues with release of beta-D-glucose.	\N	\N	Starch and sucrose metabolism	Metabolism of Complex Carbohydrates	METABOLIC
904580	3.2.1.21	Beta-glucosidase.	Hydrolysis of terminal, non-reducing beta-D-glucose residues with release of beta-D-glucose.	\N	\N	Cyanoamino acid metabolism	Metabolism of Other Amino Acids	METABOLIC
904580	3.2.1.21	Beta-glucosidase.	Hydrolysis of terminal, non-reducing beta-D-glucose residues with release of beta-D-glucose.	\N	\N	Flavonoids, stilbene and lignin biosynthesis	Biosynthesis of Secondary Metabolites	METABOLIC
911988	2.4.1.1	Phosphorylase.	{(1,4)-alpha-D-glucosyl}(N) + phosphate = {(1,4)-alpha-D-glucosyl}(N-1) + alpha-D-glucose 1-phosphate.	\N	Glycogen storage disease V; MIM:232600. Glycogen storage disease VI; MIM:232700.	Starch and sucrose metabolism	Metabolism of Complex Carbohydrates	METABOLIC
914635	3.3.2.6	Leukotriene-A4 hydrolase.	(7E,9E,11Z,14Z)-(5S,6S)-5,6-epoxyicosa-7,9,11,14-tetraenoate + H(2)O = (6Z,8E,10E,14Z)-(5S,12R)-5,12-dihydroxyicosa-6,8,10,14-tetraenoate.	\N	\N	Prostaglandin and leukotriene metabolism	Metabolism of Complex Lipids	METABOLIC
918079	2.1.1.43	Histone-lysine N-methyltransferase.	S-adenosyl-L-methionine + histone L-lysine = S-adenosyl-L-homocysteine + histone N6-methyl-L-lysine.	\N	\N	Lysine degradation	Amino Acid Metabolism	METABOLIC
920712	3.1.3.5	5'-nucleotidase.	A 5'-ribonucleotide + H(2)O = a ribonucleoside + phosphate.	\N	\N	Purine metabolism	Nucleotide Metabolism	METABOLIC
920712	3.1.3.5	5'-nucleotidase.	A 5'-ribonucleotide + H(2)O = a ribonucleoside + phosphate.	\N	\N	Nicotinate and nicotinamide metabolism	Metabolism of Cofactors and Vitamins	METABOLIC
920712	3.1.3.5	5'-nucleotidase.	A 5'-ribonucleotide + H(2)O = a ribonucleoside + phosphate.	\N	\N	Pyrimidine metabolism	Nucleotide Metabolism	METABOLIC
922823	2.1.1.62	mRNA (2'-O-methyladenosine-N6-)-methyltransferase.	S-adenosyl-L-methionine + m(7)G(5')PPPAM = S-adenosyl-L-homocysteine + m(7)G(5')PPPM(6)AM.	\N	\N	\N	\N	\N
928189	2.7.7.7	DNA-directed DNA polymerase.	N deoxynucleoside triphosphate = N diphosphate + {DNA}(N).	\N	\N	Purine metabolism	Nucleotide Metabolism	METABOLIC
928189	2.7.7.7	DNA-directed DNA polymerase.	N deoxynucleoside triphosphate = N diphosphate + {DNA}(N).	\N	\N	DNA polymerase	REPLICATION AND REPAIR	REGULATORY
928189	2.7.7.7	DNA-directed DNA polymerase.	N deoxynucleoside triphosphate = N diphosphate + {DNA}(N).	\N	\N	Pyrimidine metabolism	Nucleotide Metabolism	METABOLIC
929110	2.7.7.52	RNA uridylyltransferase.	UTP + {RNA}(N) = diphosphate + {RNA}(N+1).	\N	\N	\N	\N	\N
934031	1.14.14.1	Unspecific monooxygenase.	RH + reduced flavoprotein + O(2) = ROH + oxidized flavoprotein + H(2)O.	Heme-thiolate.	\N	Tryptophan metabolism	Amino Acid Metabolism	METABOLIC
934031	1.14.14.1	Unspecific monooxygenase.	RH + reduced flavoprotein + O(2) = ROH + oxidized flavoprotein + H(2)O.	Heme-thiolate.	\N	Fatty acid metabolism	Lipid Metabolism	METABOLIC
934031	1.14.14.1	Unspecific monooxygenase.	RH + reduced flavoprotein + O(2) = ROH + oxidized flavoprotein + H(2)O.	Heme-thiolate.	\N	gamma-Hexachlorocyclohexane degradation	Biodegradation of Xenobiotics	METABOLIC
935387	5.3.1.6	Ribose 5-phosphate epimerase.	D-ribose 5-phosphate = D-ribulose 5-phosphate.	\N	\N	Carbon fixation	Energy Metabolism	METABOLIC
935387	5.3.1.6	Ribose 5-phosphate epimerase.	D-ribose 5-phosphate = D-ribulose 5-phosphate.	\N	\N	Pentose phosphate pathway	Carbohydrate Metabolism	METABOLIC
939904	3.4.19.12	Ubiquitinyl hydrolase 1.	Thiol-dependent hydrolysis of ester, thiolester, amide, peptide and isopeptide bonds formed by the C-terminal Gly of ubiquitin (a 76-residue protein attached to proteins as an intracellular targeting signal).	\N	\N	\N	\N	\N
943411	1.6.99.1	NADPH dehydrogenase.	NADPH + acceptor = NADP(+) + reduced acceptor.	FMN or FAD.	\N	\N	\N	\N
950706	3.1.4.-	Phosphoric diester hydrolases.	\N	\N	\N	Aminosugars metabolism	Metabolism of Complex Carbohydrates	METABOLIC
958555	6.3.2.19	Ubiquitin--protein ligase.	ATP + ubiquitin + protein lysine = AMP + diphosphate + protein N-ubiquityllysine.	\N	\N	\N	\N	\N
1051716	3.1.-.-	Acting on ester bonds.	\N	\N	\N	\N	\N	\N
1053342	5.2.1.8	Peptidylprolyl isomerase.	Peptidylproline (omega=180) = peptidylproline (omega=0).	\N	\N	\N	\N	\N
1055608	3.5.1.41	Chitin deacetylase.	Chitin + H(2)O = chitosan + acetate.	\N	\N	Aminosugars metabolism	Metabolism of Complex Carbohydrates	METABOLIC
1058450	3.5.1.-	In linear amides.	\N	\N	\N	Nicotinate and nicotinamide metabolism	Metabolism of Cofactors and Vitamins	METABOLIC
1058450	3.5.1.-	In linear amides.	\N	\N	\N	Pantothenate and CoA biosynthesis	Metabolism of Cofactors and Vitamins	METABOLIC
1058450	3.5.1.-	In linear amides.	\N	\N	\N	Arginine and proline metabolism	Amino Acid Metabolism	METABOLIC
1058450	3.5.1.-	In linear amides.	\N	\N	\N	Lipopolysaccharide biosynthesis	Metabolism of Complex Carbohydrates	METABOLIC
1058481	1.14.11.-	With 2-oxoglutarate as one donor, and incorporation of one	\N	\N	\N	\N	\N	\N
1059939	1.1.1.38	Malate dehydrogenase (oxaloacetate decarboxylating).	(S)-malate + NAD(+) = pyruvate + CO(2) + NADH.	\N	\N	Pyruvate metabolism	Carbohydrate Metabolism	METABOLIC
1060626	3.1.-.-	Acting on ester bonds.	\N	\N	\N	\N	\N	\N
1061811	1.5.1.10	Saccharopine dehydrogenase (NADP+, L-glutamate forming).	N6-(L-1,3-dicarboxypropyl)-L-lysine + NADP(+) + H(2)O = L-glutamate + 2-aminoadipate 6-semialdehyde + NADPH.	\N	\N	Lysine biosynthesis	Amino Acid Metabolism	METABOLIC
1062314	3.1.26.5	Ribonuclease P.	Endonucleolytic cleavage of RNA, removing 5'-extra-nucleotide from tRNA precursor.	\N	\N	\N	\N	\N
1064100	3.1.26.4	Ribonuclease H.	Endonucleolytic cleavage to 5'-phosphomonoester.	\N	\N	\N	\N	\N
1065543	5.3.1.9	Glucose-6-phosphate isomerase.	D-glucose 6-phosphate = D-fructose 6-phosphate.	\N	Hemolytic anemia due to glucosephosphate isomerase deficiency; MIM:172400.	Starch and sucrose metabolism	Metabolism of Complex Carbohydrates	METABOLIC
1065543	5.3.1.9	Glucose-6-phosphate isomerase.	D-glucose 6-phosphate = D-fructose 6-phosphate.	\N	Hemolytic anemia due to glucosephosphate isomerase deficiency; MIM:172400.	Glycolysis / Gluconeogenesis	Carbohydrate Metabolism	METABOLIC
1065543	5.3.1.9	Glucose-6-phosphate isomerase.	D-glucose 6-phosphate = D-fructose 6-phosphate.	\N	Hemolytic anemia due to glucosephosphate isomerase deficiency; MIM:172400.	Pentose phosphate pathway	Carbohydrate Metabolism	METABOLIC
1066416	3.1.26.4	Ribonuclease H.	Endonucleolytic cleavage to 5'-phosphomonoester.	\N	\N	\N	\N	\N
1068642	3.4.19.12	Ubiquitinyl hydrolase 1.	Thiol-dependent hydrolysis of ester, thiolester, amide, peptide and isopeptide bonds formed by the C-terminal Gly of ubiquitin (a 76-residue protein attached to proteins as an intracellular targeting signal).	\N	\N	\N	\N	\N
1069001	4.2.1.24	Porphobilinogen synthase.	2 5-aminolevulinate = porphobilinogen + 2 H(2)O.	Zinc.	Susceptibility to lead poisoning; MIM:125270. Acute hepatic porphyria; MIM:125270.	Porphyrin and chlorophyll metabolism	Metabolism of Cofactors and Vitamins	METABOLIC
1078547	2.4.1.186	Glycogenin glucosyltransferase.	UDP-glucose + glycogenin = UDP + glucosylglycogenin.	\N	\N	\N	\N	\N
1081185	3.1.26.4	Ribonuclease H.	Endonucleolytic cleavage to 5'-phosphomonoester.	\N	\N	\N	\N	\N
1090047	5.4.99.-	Transferring other groups.	\N	\N	\N	\N	\N	\N
1090065	3.1.1.11	Pectinesterase.	Pectin + N H(2)O = N methanol + pectate.	\N	\N	Starch and sucrose metabolism	Metabolism of Complex Carbohydrates	METABOLIC
1090065	3.1.1.11	Pectinesterase.	Pectin + N H(2)O = N methanol + pectate.	\N	\N	Pentose and glucuronate interconversions	Carbohydrate Metabolism	METABOLIC
1090102	3.1.1.45	Carboxymethylenebutenolidase.	4-carboxymethylenebut-2-en-4-olide + H(2)O = 4 oxohex-2-enedioate.	\N	\N	1,4-Dichlorobenzene degradation	Biodegradation of Xenobiotics	METABOLIC
1090103	1.1.1.38	Malate dehydrogenase (oxaloacetate decarboxylating).	(S)-malate + NAD(+) = pyruvate + CO(2) + NADH.	\N	\N	Pyruvate metabolism	Carbohydrate Metabolism	METABOLIC
1090282	2.3.1.16	Acetyl-CoA C-acyltransferase.	Acyl-CoA + acetyl-CoA = CoA + 3-oxoacyl-CoA.	\N	Pseudo-Zellweger syndrome; MIM:261510.	Benzoate degradation via hydroxylation	Biodegradation of Xenobiotics	METABOLIC
1090282	2.3.1.16	Acetyl-CoA C-acyltransferase.	Acyl-CoA + acetyl-CoA = CoA + 3-oxoacyl-CoA.	\N	Pseudo-Zellweger syndrome; MIM:261510.	Fatty acid biosynthesis (path 2)	Lipid Metabolism	METABOLIC
1090282	2.3.1.16	Acetyl-CoA C-acyltransferase.	Acyl-CoA + acetyl-CoA = CoA + 3-oxoacyl-CoA.	\N	Pseudo-Zellweger syndrome; MIM:261510.	Valine, leucine and isoleucine degradation	Amino Acid Metabolism	METABOLIC
1090282	2.3.1.16	Acetyl-CoA C-acyltransferase.	Acyl-CoA + acetyl-CoA = CoA + 3-oxoacyl-CoA.	\N	Pseudo-Zellweger syndrome; MIM:261510.	Fatty acid metabolism	Lipid Metabolism	METABOLIC
1090282	2.3.1.16	Acetyl-CoA C-acyltransferase.	Acyl-CoA + acetyl-CoA = CoA + 3-oxoacyl-CoA.	\N	Pseudo-Zellweger syndrome; MIM:261510.	Bile acid biosynthesis	Lipid Metabolism	METABOLIC
1090338	1.1.1.169	2-dehydropantoate 2-reductase.	(R)-pantoate + NADP(+) = 2-dehydropantoate + NADPH.	\N	\N	Pantothenate and CoA biosynthesis	Metabolism of Cofactors and Vitamins	METABOLIC
1090381	2.1.1.35	tRNA (uracil-5-)-methyltransferase.	S-adenosyl-L-methionine + tRNA = S-adenosyl-L-homocysteine + tRNA containing thymine.	\N	\N	\N	\N	\N
1090400	1.2.1.3	Aldehyde dehydrogenase (NAD+).	An aldehyde + NAD(+) + H(2)O = an acid + NADH.	\N	Acute alcohol intolerance; MIM:100650.	1,2-Dichloroethane degradation	Biodegradation of Xenobiotics	METABOLIC
1090400	1.2.1.3	Aldehyde dehydrogenase (NAD+).	An aldehyde + NAD(+) + H(2)O = an acid + NADH.	\N	Acute alcohol intolerance; MIM:100650.	Tryptophan metabolism	Amino Acid Metabolism	METABOLIC
1090400	1.2.1.3	Aldehyde dehydrogenase (NAD+).	An aldehyde + NAD(+) + H(2)O = an acid + NADH.	\N	Acute alcohol intolerance; MIM:100650.	Glycerolipid metabolism	Metabolism of Complex Lipids	METABOLIC
1090400	1.2.1.3	Aldehyde dehydrogenase (NAD+).	An aldehyde + NAD(+) + H(2)O = an acid + NADH.	\N	Acute alcohol intolerance; MIM:100650.	Valine, leucine and isoleucine degradation	Amino Acid Metabolism	METABOLIC
1090400	1.2.1.3	Aldehyde dehydrogenase (NAD+).	An aldehyde + NAD(+) + H(2)O = an acid + NADH.	\N	Acute alcohol intolerance; MIM:100650.	Glycolysis / Gluconeogenesis	Carbohydrate Metabolism	METABOLIC
1090400	1.2.1.3	Aldehyde dehydrogenase (NAD+).	An aldehyde + NAD(+) + H(2)O = an acid + NADH.	\N	Acute alcohol intolerance; MIM:100650.	Propanoate metabolism	Carbohydrate Metabolism	METABOLIC
1090400	1.2.1.3	Aldehyde dehydrogenase (NAD+).	An aldehyde + NAD(+) + H(2)O = an acid + NADH.	\N	Acute alcohol intolerance; MIM:100650.	Fatty acid metabolism	Lipid Metabolism	METABOLIC
1090400	1.2.1.3	Aldehyde dehydrogenase (NAD+).	An aldehyde + NAD(+) + H(2)O = an acid + NADH.	\N	Acute alcohol intolerance; MIM:100650.	Bile acid biosynthesis	Lipid Metabolism	METABOLIC
1090400	1.2.1.3	Aldehyde dehydrogenase (NAD+).	An aldehyde + NAD(+) + H(2)O = an acid + NADH.	\N	Acute alcohol intolerance; MIM:100650.	Arginine and proline metabolism	Amino Acid Metabolism	METABOLIC
1090400	1.2.1.3	Aldehyde dehydrogenase (NAD+).	An aldehyde + NAD(+) + H(2)O = an acid + NADH.	\N	Acute alcohol intolerance; MIM:100650.	Butanoate metabolism	Carbohydrate Metabolism	METABOLIC
1090400	1.2.1.3	Aldehyde dehydrogenase (NAD+).	An aldehyde + NAD(+) + H(2)O = an acid + NADH.	\N	Acute alcohol intolerance; MIM:100650.	beta-Alanine metabolism	Metabolism of Other Amino Acids	METABOLIC
1090400	1.2.1.3	Aldehyde dehydrogenase (NAD+).	An aldehyde + NAD(+) + H(2)O = an acid + NADH.	\N	Acute alcohol intolerance; MIM:100650.	Pyruvate metabolism	Carbohydrate Metabolism	METABOLIC
1090400	1.2.1.3	Aldehyde dehydrogenase (NAD+).	An aldehyde + NAD(+) + H(2)O = an acid + NADH.	\N	Acute alcohol intolerance; MIM:100650.	Histidine metabolism	Amino Acid Metabolism	METABOLIC
1090400	1.2.1.3	Aldehyde dehydrogenase (NAD+).	An aldehyde + NAD(+) + H(2)O = an acid + NADH.	\N	Acute alcohol intolerance; MIM:100650.	Lysine degradation	Amino Acid Metabolism	METABOLIC
1090400	1.2.1.3	Aldehyde dehydrogenase (NAD+).	An aldehyde + NAD(+) + H(2)O = an acid + NADH.	\N	Acute alcohol intolerance; MIM:100650.	Ascorbate and aldarate metabolism	Carbohydrate Metabolism	METABOLIC
1090495	3.4.19.12	Ubiquitinyl hydrolase 1.	Thiol-dependent hydrolysis of ester, thiolester, amide, peptide and isopeptide bonds formed by the C-terminal Gly of ubiquitin (a 76-residue protein attached to proteins as an intracellular targeting signal).	\N	\N	\N	\N	\N
1090547	1.2.1.3	Aldehyde dehydrogenase (NAD+).	An aldehyde + NAD(+) + H(2)O = an acid + NADH.	\N	Acute alcohol intolerance; MIM:100650.	1,2-Dichloroethane degradation	Biodegradation of Xenobiotics	METABOLIC
1090547	1.2.1.3	Aldehyde dehydrogenase (NAD+).	An aldehyde + NAD(+) + H(2)O = an acid + NADH.	\N	Acute alcohol intolerance; MIM:100650.	Tryptophan metabolism	Amino Acid Metabolism	METABOLIC
1090547	1.2.1.3	Aldehyde dehydrogenase (NAD+).	An aldehyde + NAD(+) + H(2)O = an acid + NADH.	\N	Acute alcohol intolerance; MIM:100650.	Glycerolipid metabolism	Metabolism of Complex Lipids	METABOLIC
1090547	1.2.1.3	Aldehyde dehydrogenase (NAD+).	An aldehyde + NAD(+) + H(2)O = an acid + NADH.	\N	Acute alcohol intolerance; MIM:100650.	Valine, leucine and isoleucine degradation	Amino Acid Metabolism	METABOLIC
1090547	1.2.1.3	Aldehyde dehydrogenase (NAD+).	An aldehyde + NAD(+) + H(2)O = an acid + NADH.	\N	Acute alcohol intolerance; MIM:100650.	Glycolysis / Gluconeogenesis	Carbohydrate Metabolism	METABOLIC
1090547	1.2.1.3	Aldehyde dehydrogenase (NAD+).	An aldehyde + NAD(+) + H(2)O = an acid + NADH.	\N	Acute alcohol intolerance; MIM:100650.	Propanoate metabolism	Carbohydrate Metabolism	METABOLIC
1090547	1.2.1.3	Aldehyde dehydrogenase (NAD+).	An aldehyde + NAD(+) + H(2)O = an acid + NADH.	\N	Acute alcohol intolerance; MIM:100650.	Fatty acid metabolism	Lipid Metabolism	METABOLIC
1090547	1.2.1.3	Aldehyde dehydrogenase (NAD+).	An aldehyde + NAD(+) + H(2)O = an acid + NADH.	\N	Acute alcohol intolerance; MIM:100650.	Bile acid biosynthesis	Lipid Metabolism	METABOLIC
1090547	1.2.1.3	Aldehyde dehydrogenase (NAD+).	An aldehyde + NAD(+) + H(2)O = an acid + NADH.	\N	Acute alcohol intolerance; MIM:100650.	Arginine and proline metabolism	Amino Acid Metabolism	METABOLIC
1090547	1.2.1.3	Aldehyde dehydrogenase (NAD+).	An aldehyde + NAD(+) + H(2)O = an acid + NADH.	\N	Acute alcohol intolerance; MIM:100650.	Butanoate metabolism	Carbohydrate Metabolism	METABOLIC
1090547	1.2.1.3	Aldehyde dehydrogenase (NAD+).	An aldehyde + NAD(+) + H(2)O = an acid + NADH.	\N	Acute alcohol intolerance; MIM:100650.	beta-Alanine metabolism	Metabolism of Other Amino Acids	METABOLIC
1090547	1.2.1.3	Aldehyde dehydrogenase (NAD+).	An aldehyde + NAD(+) + H(2)O = an acid + NADH.	\N	Acute alcohol intolerance; MIM:100650.	Pyruvate metabolism	Carbohydrate Metabolism	METABOLIC
1090547	1.2.1.3	Aldehyde dehydrogenase (NAD+).	An aldehyde + NAD(+) + H(2)O = an acid + NADH.	\N	Acute alcohol intolerance; MIM:100650.	Histidine metabolism	Amino Acid Metabolism	METABOLIC
1090547	1.2.1.3	Aldehyde dehydrogenase (NAD+).	An aldehyde + NAD(+) + H(2)O = an acid + NADH.	\N	Acute alcohol intolerance; MIM:100650.	Lysine degradation	Amino Acid Metabolism	METABOLIC
1090547	1.2.1.3	Aldehyde dehydrogenase (NAD+).	An aldehyde + NAD(+) + H(2)O = an acid + NADH.	\N	Acute alcohol intolerance; MIM:100650.	Ascorbate and aldarate metabolism	Carbohydrate Metabolism	METABOLIC
1090560	3.1.1.31	6-phosphogluconolactonase.	6-phospho-D-glucono-1,5-lactone + H(2)O = 6-phospho-D-gluconate.	\N	\N	Pentose phosphate pathway	Carbohydrate Metabolism	METABOLIC
1090573	1.11.1.5	Cytochrome-c peroxidase.	2 ferrocytochrome c + H(2)O(2) = 2 ferricytochrome c + 2 H(2)O.	Heme.	\N	\N	\N	\N
1090574	3.1.27.3	Ribonuclease T1.	Two-stage endonucleolytic cleavage to 3'-phosphomononucleotides and 3'-phosphooligonucleotides ending in G-P with 2',3'-cyclic phosphate intermediates.	\N	\N	\N	\N	\N
1090591	4.1.3.1	Isocitrate lyase.	Isocitrate = succinate + glyoxylate.	\N	\N	Glyoxylate and dicarboxylate metabolism	Carbohydrate Metabolism	METABOLIC
1090605	4.1.1.65	Phosphatidylserine decarboxylase.	Phosphatidyl-L-serine = phosphatidylethanolamine + CO(2).	Pyridoxal-phosphate or Pyruvate.	\N	Glycine, serine and threonine metabolism	Amino Acid Metabolism	METABOLIC
1090605	4.1.1.65	Phosphatidylserine decarboxylase.	Phosphatidyl-L-serine = phosphatidylethanolamine + CO(2).	Pyridoxal-phosphate or Pyruvate.	\N	Glycerolipid metabolism	Metabolism of Complex Lipids	METABOLIC
1090606	3.6.4.-	Acting on acid anhydrides; involved in cellular and	\N	\N	\N	\N	\N	\N
1090740	1.11.1.5	Cytochrome-c peroxidase.	2 ferrocytochrome c + H(2)O(2) = 2 ferricytochrome c + 2 H(2)O.	Heme.	\N	\N	\N	\N
1090755	2.7.1.33	Pantothenate kinase.	ATP + pantothenate = ADP + D-4'-phosphopantothenate.	\N	\N	Pantothenate and CoA biosynthesis	Metabolism of Cofactors and Vitamins	METABOLIC
1090848	1.10.3.2	Laccase.	4 benzenediol + O(2) = 4 benzosemiquinone + 2 H(2)O.	Copper.	\N	\N	\N	\N
1090877	1.1.1.101	Acylglycerone-phosphate reductase.	1-palmitoylglycerol 3-phosphate + NADP(+) = palmitoylglycerone phosphate + NADPH.	\N	\N	\N	\N	\N
1090883	3.4.24.20	Peptidyl-Lys metalloendopeptidase.	Preferential cleavage in proteins: Xaa-|-Lys (in which Xaa may be Pro).	\N	\N	\N	\N	\N
1090891	3.4.22.-	Cysteine endopeptidases.	\N	\N	\N	\N	\N	\N
1090991	6.4.1.4	Methylcrotonyl-CoA carboxylase.	ATP + 3-methylcrotonyl-CoA + HCO(3)(-) = ADP + phosphate + 3-methylglutaconyl-CoA.	Biotin.	Beta-methylcrotonylglycinuria I; MIM:210200.	Valine, leucine and isoleucine degradation	Amino Acid Metabolism	METABOLIC
1090996	3.1.3.16	Serine/threonine specific protein phosphatase.	A phosphoprotein + H(2)O = a protein + phosphate.	\N	\N	\N	\N	\N
1091007	3.4.24.59	Mitochondrial intermediate peptidase.	Release of an N-terminal octapeptide as second stage of processing of some proteins imported in the mitochondrion.	Zinc.	\N	\N	\N	\N
1091020	3.1.2.12	S-formylglutathione hydrolase.	S-formylglutathione + H(2)O = glutathione + formate.	\N	\N	Methane metabolism	Energy Metabolism	METABOLIC
1091132	2.3.1.12	Dihydrolipoamide S-acetyltransferase.	Acetyl-CoA + dihydrolipoamide = CoA + S-acetyldihydrolipoamide.	Lipoyl group.	\N	Glycolysis / Gluconeogenesis	Carbohydrate Metabolism	METABOLIC
1091132	2.3.1.12	Dihydrolipoamide S-acetyltransferase.	Acetyl-CoA + dihydrolipoamide = CoA + S-acetyldihydrolipoamide.	Lipoyl group.	\N	Pyruvate metabolism	Carbohydrate Metabolism	METABOLIC
1091156	3.1.-.-	Acting on ester bonds.	\N	\N	\N	\N	\N	\N
1091561	3.1.1.45	Carboxymethylenebutenolidase.	4-carboxymethylenebut-2-en-4-olide + H(2)O = 4 oxohex-2-enedioate.	\N	\N	1,4-Dichlorobenzene degradation	Biodegradation of Xenobiotics	METABOLIC
1091742	1.1.1.38	Malate dehydrogenase (oxaloacetate decarboxylating).	(S)-malate + NAD(+) = pyruvate + CO(2) + NADH.	\N	\N	Pyruvate metabolism	Carbohydrate Metabolism	METABOLIC
1091797	3.6.3.44	Xenobiotic-transporting ATPase.	ATP + H(2)O + xenobiotic(In) = ADP + phosphate + xenobiotic(Out).	\N	\N	\N	\N	\N
1091802	3.1.27.1	Ribonuclease T2.	Two-stage endonucleolytic cleavage to 3'-phosphomononucleotides and 3'-phosphooligonucleotides with 2',3'-cyclic phosphate intermediates.	\N	\N	\N	\N	\N
1091804	1.14.13.-	With NADH or NADPH as one donor, and incorporation of one atom	\N	\N	\N	Methane metabolism	Energy Metabolism	METABOLIC
1091804	1.14.13.-	With NADH or NADPH as one donor, and incorporation of one atom	\N	\N	\N	Phenylalanine metabolism	Amino Acid Metabolism	METABOLIC
1091804	1.14.13.-	With NADH or NADPH as one donor, and incorporation of one atom	\N	\N	\N	Ubiquinone biosynthesis	Metabolism of Cofactors and Vitamins	METABOLIC
1091804	1.14.13.-	With NADH or NADPH as one donor, and incorporation of one atom	\N	\N	\N	Alkaloid biosynthesis I	Biosynthesis of Secondary Metabolites	METABOLIC
1091804	1.14.13.-	With NADH or NADPH as one donor, and incorporation of one atom	\N	\N	\N	Styrene degradation	Biodegradation of Xenobiotics	METABOLIC
1091804	1.14.13.-	With NADH or NADPH as one donor, and incorporation of one atom	\N	\N	\N	Tryptophan metabolism	Amino Acid Metabolism	METABOLIC
1091804	1.14.13.-	With NADH or NADPH as one donor, and incorporation of one atom	\N	\N	\N	Androgen and estrogen metabolism	Lipid Metabolism	METABOLIC
1091804	1.14.13.-	With NADH or NADPH as one donor, and incorporation of one atom	\N	\N	\N	Sterol biosynthesis	Lipid Metabolism	METABOLIC
1091804	1.14.13.-	With NADH or NADPH as one donor, and incorporation of one atom	\N	\N	\N	1,4-Dichlorobenzene degradation	Biodegradation of Xenobiotics	METABOLIC
1091804	1.14.13.-	With NADH or NADPH as one donor, and incorporation of one atom	\N	\N	\N	Tyrosine metabolism	Amino Acid Metabolism	METABOLIC
1091804	1.14.13.-	With NADH or NADPH as one donor, and incorporation of one atom	\N	\N	\N	Bile acid biosynthesis	Lipid Metabolism	METABOLIC
1091804	1.14.13.-	With NADH or NADPH as one donor, and incorporation of one atom	\N	\N	\N	Flavonoids, stilbene and lignin biosynthesis	Biosynthesis of Secondary Metabolites	METABOLIC
1091804	1.14.13.-	With NADH or NADPH as one donor, and incorporation of one atom	\N	\N	\N	Histidine metabolism	Amino Acid Metabolism	METABOLIC
1091804	1.14.13.-	With NADH or NADPH as one donor, and incorporation of one atom	\N	\N	\N	gamma-Hexachlorocyclohexane degradation	Biodegradation of Xenobiotics	METABOLIC
1091893	2.6.1.42	Branched-chain amino acid aminotransferase.	L-leucine + 2-oxoglutarate = 4-methyl-2-oxopentanoate + L-glutamate.	Pyridoxal-phosphate.	\N	Valine, leucine and isoleucine biosynthesis	Amino Acid Metabolism	METABOLIC
1091893	2.6.1.42	Branched-chain amino acid aminotransferase.	L-leucine + 2-oxoglutarate = 4-methyl-2-oxopentanoate + L-glutamate.	Pyridoxal-phosphate.	\N	Valine, leucine and isoleucine degradation	Amino Acid Metabolism	METABOLIC
1091893	2.6.1.42	Branched-chain amino acid aminotransferase.	L-leucine + 2-oxoglutarate = 4-methyl-2-oxopentanoate + L-glutamate.	Pyridoxal-phosphate.	\N	Pantothenate and CoA biosynthesis	Metabolism of Cofactors and Vitamins	METABOLIC
1091940	4.2.1.17	Enoyl-CoA hydratase.	(3S)-3-hydroxyacyl-CoA = trans-2(or 3)-enoyl-CoA + H(2)O.	\N	Peroxisomal bifunctional enzyme deficiency; MIM:261515.	Fatty acid metabolism	Lipid Metabolism	METABOLIC
1091940	4.2.1.17	Enoyl-CoA hydratase.	(3S)-3-hydroxyacyl-CoA = trans-2(or 3)-enoyl-CoA + H(2)O.	\N	Peroxisomal bifunctional enzyme deficiency; MIM:261515.	beta-Alanine metabolism	Metabolism of Other Amino Acids	METABOLIC
1091940	4.2.1.17	Enoyl-CoA hydratase.	(3S)-3-hydroxyacyl-CoA = trans-2(or 3)-enoyl-CoA + H(2)O.	\N	Peroxisomal bifunctional enzyme deficiency; MIM:261515.	Tryptophan metabolism	Amino Acid Metabolism	METABOLIC
1091940	4.2.1.17	Enoyl-CoA hydratase.	(3S)-3-hydroxyacyl-CoA = trans-2(or 3)-enoyl-CoA + H(2)O.	\N	Peroxisomal bifunctional enzyme deficiency; MIM:261515.	Lysine degradation	Amino Acid Metabolism	METABOLIC
1091940	4.2.1.17	Enoyl-CoA hydratase.	(3S)-3-hydroxyacyl-CoA = trans-2(or 3)-enoyl-CoA + H(2)O.	\N	Peroxisomal bifunctional enzyme deficiency; MIM:261515.	Fatty acid biosynthesis (path 2)	Lipid Metabolism	METABOLIC
1091940	4.2.1.17	Enoyl-CoA hydratase.	(3S)-3-hydroxyacyl-CoA = trans-2(or 3)-enoyl-CoA + H(2)O.	\N	Peroxisomal bifunctional enzyme deficiency; MIM:261515.	Benzoate degradation via CoA ligation	Biodegradation of Xenobiotics	METABOLIC
1091940	4.2.1.17	Enoyl-CoA hydratase.	(3S)-3-hydroxyacyl-CoA = trans-2(or 3)-enoyl-CoA + H(2)O.	\N	Peroxisomal bifunctional enzyme deficiency; MIM:261515.	Butanoate metabolism	Carbohydrate Metabolism	METABOLIC
1091940	4.2.1.17	Enoyl-CoA hydratase.	(3S)-3-hydroxyacyl-CoA = trans-2(or 3)-enoyl-CoA + H(2)O.	\N	Peroxisomal bifunctional enzyme deficiency; MIM:261515.	Valine, leucine and isoleucine degradation	Amino Acid Metabolism	METABOLIC
1091940	4.2.1.17	Enoyl-CoA hydratase.	(3S)-3-hydroxyacyl-CoA = trans-2(or 3)-enoyl-CoA + H(2)O.	\N	Peroxisomal bifunctional enzyme deficiency; MIM:261515.	Propanoate metabolism	Carbohydrate Metabolism	METABOLIC
1091952	3.5.1.4	Amidase.	A monocarboxylic acid amide + H(2)O = a monocarboxylate + NH(3).	\N	\N	Tryptophan metabolism	Amino Acid Metabolism	METABOLIC
1091952	3.5.1.4	Amidase.	A monocarboxylic acid amide + H(2)O = a monocarboxylate + NH(3).	\N	\N	Benzoate degradation via CoA ligation	Biodegradation of Xenobiotics	METABOLIC
1091952	3.5.1.4	Amidase.	A monocarboxylic acid amide + H(2)O = a monocarboxylate + NH(3).	\N	\N	Cyanoamino acid metabolism	Metabolism of Other Amino Acids	METABOLIC
1091952	3.5.1.4	Amidase.	A monocarboxylic acid amide + H(2)O = a monocarboxylate + NH(3).	\N	\N	Phenylalanine metabolism	Amino Acid Metabolism	METABOLIC
1091952	3.5.1.4	Amidase.	A monocarboxylic acid amide + H(2)O = a monocarboxylate + NH(3).	\N	\N	Arginine and proline metabolism	Amino Acid Metabolism	METABOLIC
1091952	3.5.1.4	Amidase.	A monocarboxylic acid amide + H(2)O = a monocarboxylate + NH(3).	\N	\N	Styrene degradation	Biodegradation of Xenobiotics	METABOLIC
1091994	1.14.13.-	With NADH or NADPH as one donor, and incorporation of one atom	\N	\N	\N	Methane metabolism	Energy Metabolism	METABOLIC
1091994	1.14.13.-	With NADH or NADPH as one donor, and incorporation of one atom	\N	\N	\N	Phenylalanine metabolism	Amino Acid Metabolism	METABOLIC
1091994	1.14.13.-	With NADH or NADPH as one donor, and incorporation of one atom	\N	\N	\N	Ubiquinone biosynthesis	Metabolism of Cofactors and Vitamins	METABOLIC
1091994	1.14.13.-	With NADH or NADPH as one donor, and incorporation of one atom	\N	\N	\N	Alkaloid biosynthesis I	Biosynthesis of Secondary Metabolites	METABOLIC
1091994	1.14.13.-	With NADH or NADPH as one donor, and incorporation of one atom	\N	\N	\N	Styrene degradation	Biodegradation of Xenobiotics	METABOLIC
1091994	1.14.13.-	With NADH or NADPH as one donor, and incorporation of one atom	\N	\N	\N	Tryptophan metabolism	Amino Acid Metabolism	METABOLIC
1091994	1.14.13.-	With NADH or NADPH as one donor, and incorporation of one atom	\N	\N	\N	Androgen and estrogen metabolism	Lipid Metabolism	METABOLIC
1091994	1.14.13.-	With NADH or NADPH as one donor, and incorporation of one atom	\N	\N	\N	Sterol biosynthesis	Lipid Metabolism	METABOLIC
1091994	1.14.13.-	With NADH or NADPH as one donor, and incorporation of one atom	\N	\N	\N	1,4-Dichlorobenzene degradation	Biodegradation of Xenobiotics	METABOLIC
1091994	1.14.13.-	With NADH or NADPH as one donor, and incorporation of one atom	\N	\N	\N	Tyrosine metabolism	Amino Acid Metabolism	METABOLIC
1091994	1.14.13.-	With NADH or NADPH as one donor, and incorporation of one atom	\N	\N	\N	Bile acid biosynthesis	Lipid Metabolism	METABOLIC
1091994	1.14.13.-	With NADH or NADPH as one donor, and incorporation of one atom	\N	\N	\N	Flavonoids, stilbene and lignin biosynthesis	Biosynthesis of Secondary Metabolites	METABOLIC
1091994	1.14.13.-	With NADH or NADPH as one donor, and incorporation of one atom	\N	\N	\N	Histidine metabolism	Amino Acid Metabolism	METABOLIC
1091994	1.14.13.-	With NADH or NADPH as one donor, and incorporation of one atom	\N	\N	\N	gamma-Hexachlorocyclohexane degradation	Biodegradation of Xenobiotics	METABOLIC
1092019	3.1.1.-	Carboxylic ester hydrolases.	\N	\N	\N	2,4-Dichlorobenzoate degradation	Biodegradation of Xenobiotics	METABOLIC
1092019	3.1.1.-	Carboxylic ester hydrolases.	\N	\N	\N	Pentose and glucuronate interconversions	Carbohydrate Metabolism	METABOLIC
1092019	3.1.1.-	Carboxylic ester hydrolases.	\N	\N	\N	Butanoate metabolism	Carbohydrate Metabolism	METABOLIC
1092033	3.1.1.3	Triacylglycerol lipase.	Triacylglycerol + H(2)O = diacylglycerol + a fatty acid anion.	\N	Hepatic lipase deficiency; MIM:151670. Congenital lipase deficiency; MIM:246600. Wolman disease; MIM:278000.	Glycerolipid metabolism	Metabolism of Complex Lipids	METABOLIC
1092101	3.6.4.-	Acting on acid anhydrides; involved in cellular and	\N	\N	\N	\N	\N	\N
1092110	2.7.7.19	Polynucleotide adenylyltransferase.	N ATP + {nucleotide}(M) = N diphosphate + {nucleotide}(M+N).	\N	\N	\N	\N	\N
1092222	3.5.99.5	2-aminomuconate deaminase.	2-aminomuconate + H(2)O = 4-oxalocrotonate + NH(3).	\N	\N	Tryptophan metabolism	Amino Acid Metabolism	METABOLIC
1092225	1.14.13.1	Salicylate 1-monooxygenase.	Salicylate + NADH + O(2) = catechol + NAD(+) + H(2)O + CO(2).	FAD.	\N	Fluorene degradation	Biodegradation of Xenobiotics	METABOLIC
1092225	1.14.13.1	Salicylate 1-monooxygenase.	Salicylate + NADH + O(2) = catechol + NAD(+) + H(2)O + CO(2).	FAD.	\N	Nitorobenzene degradation	Biodegradation of Xenobiotics	METABOLIC
1092292	1.1.1.101	Acylglycerone-phosphate reductase.	1-palmitoylglycerol 3-phosphate + NADP(+) = palmitoylglycerone phosphate + NADPH.	\N	\N	\N	\N	\N
1092304	3.2.1.21	Beta-glucosidase.	Hydrolysis of terminal, non-reducing beta-D-glucose residues with release of beta-D-glucose.	\N	\N	Starch and sucrose metabolism	Metabolism of Complex Carbohydrates	METABOLIC
1092304	3.2.1.21	Beta-glucosidase.	Hydrolysis of terminal, non-reducing beta-D-glucose residues with release of beta-D-glucose.	\N	\N	Cyanoamino acid metabolism	Metabolism of Other Amino Acids	METABOLIC
1092304	3.2.1.21	Beta-glucosidase.	Hydrolysis of terminal, non-reducing beta-D-glucose residues with release of beta-D-glucose.	\N	\N	Flavonoids, stilbene and lignin biosynthesis	Biosynthesis of Secondary Metabolites	METABOLIC
1092305	3.1.3.8	3-phytase.	Myo-inositol hexakisphosphate + H(2)O = D-myo-inositol 1,2,4,5,6-pentakisphosphate + phosphate.	\N	\N	Inositol phosphate metabolism	Metabolism of Complex Lipids	METABOLIC
1092439	1.5.-.-	Acting on the CH-NH group of donors.	\N	\N	\N	\N	\N	\N
1092456	1.1.1.101	Acylglycerone-phosphate reductase.	1-palmitoylglycerol 3-phosphate + NADP(+) = palmitoylglycerone phosphate + NADPH.	\N	\N	\N	\N	\N
1092520	2.4.2.30	NAD(+) ADP-ribosyltransferase.	NAD(+) + {ADP-D-ribosyl}(N)-acceptor = nicotinamide + {ADP-D-ribosyl}(N+1)-acceptor.	\N	\N	\N	\N	\N
1092545	3.1.4.12	Sphingomyelin phosphodiesterase.	Sphingomyelin + H(2)O = N-acylsphingosine + choline phosphate.	\N	Niemann-Pick disease, types A and B; MIM:257200.	Sphingophospholipid biosynthesis	Metabolism of Complex Lipids	METABOLIC
1092559	1.4.4.2	Glycine dehydrogenase (decarboxylating).	Glycine + lipoylprotein = S-aminomethyldihydrolipoylprotein + CO(2).	Pyridoxal-phosphate.	Nonketotic hyperglycinemia type II; MIM:238310.	Glycine, serine and threonine metabolism	Amino Acid Metabolism	METABOLIC
1092713	1.1.1.60	2-hydroxy-3-oxopropionate reductase.	(R)-glycerate + NAD(P)(+) = 2-hydroxy-3-oxopropanoate + NAD(P)H.	\N	\N	Glyoxylate and dicarboxylate metabolism	Carbohydrate Metabolism	METABOLIC
1092766	3.5.1.-	In linear amides.	\N	\N	\N	Nicotinate and nicotinamide metabolism	Metabolism of Cofactors and Vitamins	METABOLIC
1092766	3.5.1.-	In linear amides.	\N	\N	\N	Pantothenate and CoA biosynthesis	Metabolism of Cofactors and Vitamins	METABOLIC
1092766	3.5.1.-	In linear amides.	\N	\N	\N	Arginine and proline metabolism	Amino Acid Metabolism	METABOLIC
1092766	3.5.1.-	In linear amides.	\N	\N	\N	Lipopolysaccharide biosynthesis	Metabolism of Complex Carbohydrates	METABOLIC
1092860	1.1.2.4	D-lactate dehydrogenase (cytochrome).	(R)-lactate + 2 ferricytochrome c = pyruvate + 2 ferrocytochrome c.	FAD.	\N	Pyruvate metabolism	Carbohydrate Metabolism	METABOLIC
1092932	2.7.1.20	Adenosine kinase.	ATP + adenosine = ADP + AMP.	\N	\N	Purine metabolism	Nucleotide Metabolism	METABOLIC
1092953	2.5.1.9	Riboflavin synthase.	2 6,7-dimethyl-8-(1-D-ribityl)lumazine = riboflavin + 4-(1-D- ribitylamino)-5-amino-2,6-dihydroxypyrimidine.	Flavoprotein.	\N	Riboflavin metabolism	Metabolism of Cofactors and Vitamins	METABOLIC
1092957	3.4.11.9	Xaa-Pro aminopeptidase.	Release of any N-terminal amino acid, including proline, that is linked with proline, even from a dipeptide or tripeptide.	Manganese or Cobalt.	\N	\N	\N	\N
1092982	6.1.1.21	Histidine--tRNA ligase.	ATP + L-histidine + tRNA(His) = AMP + diphosphate + L-histidyl- tRNA(His).	\N	\N	Histidine metabolism	Amino Acid Metabolism	METABOLIC
1092982	6.1.1.21	Histidine--tRNA ligase.	ATP + L-histidine + tRNA(His) = AMP + diphosphate + L-histidyl- tRNA(His).	\N	\N	Aminoacyl-tRNA biosynthesis	TRANSLATION	REGULATORY
1093165	3.1.1.5	Lysophospholipase.	2-lysophosphatidylcholine + H(2)O = glycerophosphocholine + a fatty acid anion.	\N	\N	Phospholipid degradation	Metabolism of Complex Lipids	METABOLIC
1093212	1.14.14.1	Unspecific monooxygenase.	RH + reduced flavoprotein + O(2) = ROH + oxidized flavoprotein + H(2)O.	Heme-thiolate.	\N	Tryptophan metabolism	Amino Acid Metabolism	METABOLIC
1093212	1.14.14.1	Unspecific monooxygenase.	RH + reduced flavoprotein + O(2) = ROH + oxidized flavoprotein + H(2)O.	Heme-thiolate.	\N	Fatty acid metabolism	Lipid Metabolism	METABOLIC
1093212	1.14.14.1	Unspecific monooxygenase.	RH + reduced flavoprotein + O(2) = ROH + oxidized flavoprotein + H(2)O.	Heme-thiolate.	\N	gamma-Hexachlorocyclohexane degradation	Biodegradation of Xenobiotics	METABOLIC
1093221	6.3.2.19	Ubiquitin--protein ligase.	ATP + ubiquitin + protein lysine = AMP + diphosphate + protein N-ubiquityllysine.	\N	\N	\N	\N	\N
1093237	6.2.1.3	Long-chain-fatty-acid--CoA ligase.	ATP + a long-chain carboxylic acid + CoA = AMP + diphosphate + an acyl-CoA.	\N	\N	Fatty acid metabolism	Lipid Metabolism	METABOLIC
1093247	3.5.1.41	Chitin deacetylase.	Chitin + H(2)O = chitosan + acetate.	\N	\N	Aminosugars metabolism	Metabolism of Complex Carbohydrates	METABOLIC
1093332	4.1.3.1	Isocitrate lyase.	Isocitrate = succinate + glyoxylate.	\N	\N	Glyoxylate and dicarboxylate metabolism	Carbohydrate Metabolism	METABOLIC
1093337	3.1.4.4	Phospholipase D.	A phosphatidylcholine + H(2)O = choline + a phosphatidate.	\N	\N	Phospholipid degradation	Metabolism of Complex Lipids	METABOLIC
1093337	3.1.4.4	Phospholipase D.	A phosphatidylcholine + H(2)O = choline + a phosphatidate.	\N	\N	Glycerolipid metabolism	Metabolism of Complex Lipids	METABOLIC
1093415	1.14.14.1	Unspecific monooxygenase.	RH + reduced flavoprotein + O(2) = ROH + oxidized flavoprotein + H(2)O.	Heme-thiolate.	\N	Tryptophan metabolism	Amino Acid Metabolism	METABOLIC
1093415	1.14.14.1	Unspecific monooxygenase.	RH + reduced flavoprotein + O(2) = ROH + oxidized flavoprotein + H(2)O.	Heme-thiolate.	\N	Fatty acid metabolism	Lipid Metabolism	METABOLIC
1093415	1.14.14.1	Unspecific monooxygenase.	RH + reduced flavoprotein + O(2) = ROH + oxidized flavoprotein + H(2)O.	Heme-thiolate.	\N	gamma-Hexachlorocyclohexane degradation	Biodegradation of Xenobiotics	METABOLIC
1093517	1.3.3.4	Protoporphyrinogen oxidase.	Protoporphyrinogen-IX + O(2) = protoporphyrin-IX + H(2)O(2).	FAD.	Porphyria variegata; MIM:176200.	Porphyrin and chlorophyll metabolism	Metabolism of Cofactors and Vitamins	METABOLIC
1093519	2.1.1.77	Protein-L-isoaspartate(D-aspartate) O-methyltransferase.	S-adenosyl-L-methionine + protein L-beta-aspartate = S-adenosyl-L- homocysteine + protein L-beta-aspartate methyl ester.	\N	\N	\N	\N	\N
1093608	2.7.7.7	DNA-directed DNA polymerase.	N deoxynucleoside triphosphate = N diphosphate + {DNA}(N).	\N	\N	Purine metabolism	Nucleotide Metabolism	METABOLIC
1093608	2.7.7.7	DNA-directed DNA polymerase.	N deoxynucleoside triphosphate = N diphosphate + {DNA}(N).	\N	\N	DNA polymerase	REPLICATION AND REPAIR	REGULATORY
1093608	2.7.7.7	DNA-directed DNA polymerase.	N deoxynucleoside triphosphate = N diphosphate + {DNA}(N).	\N	\N	Pyrimidine metabolism	Nucleotide Metabolism	METABOLIC
1093615	3.2.1.52	Beta-N-acetylhexosaminidase.	Hydrolysis of terminal non-reducing N-acetyl-D-hexosamine residues in N-acetyl-beta-D-hexosaminides.	\N	Sandhoff disease (GM2-gangliosidosis, variant 0); MIM:268800. Tay-Sachs disease (adult GM2-gangliosidosis); MIM:272800.	N-Glycan degradation	Metabolism of Complex Carbohydrates	METABOLIC
1093615	3.2.1.52	Beta-N-acetylhexosaminidase.	Hydrolysis of terminal non-reducing N-acetyl-D-hexosamine residues in N-acetyl-beta-D-hexosaminides.	\N	Sandhoff disease (GM2-gangliosidosis, variant 0); MIM:268800. Tay-Sachs disease (adult GM2-gangliosidosis); MIM:272800.	Aminosugars metabolism	Metabolism of Complex Carbohydrates	METABOLIC
1093615	3.2.1.52	Beta-N-acetylhexosaminidase.	Hydrolysis of terminal non-reducing N-acetyl-D-hexosamine residues in N-acetyl-beta-D-hexosaminides.	\N	Sandhoff disease (GM2-gangliosidosis, variant 0); MIM:268800. Tay-Sachs disease (adult GM2-gangliosidosis); MIM:272800.	Globoside metabolism	Metabolism of Complex Lipids	METABOLIC
1093615	3.2.1.52	Beta-N-acetylhexosaminidase.	Hydrolysis of terminal non-reducing N-acetyl-D-hexosamine residues in N-acetyl-beta-D-hexosaminides.	\N	Sandhoff disease (GM2-gangliosidosis, variant 0); MIM:268800. Tay-Sachs disease (adult GM2-gangliosidosis); MIM:272800.	Sphingoglycolipid metabolism	Metabolism of Complex Lipids	METABOLIC
1093615	3.2.1.52	Beta-N-acetylhexosaminidase.	Hydrolysis of terminal non-reducing N-acetyl-D-hexosamine residues in N-acetyl-beta-D-hexosaminides.	\N	Sandhoff disease (GM2-gangliosidosis, variant 0); MIM:268800. Tay-Sachs disease (adult GM2-gangliosidosis); MIM:272800.	Glycosaminoglycan degradation	Metabolism of Complex Carbohydrates	METABOLIC
1093626	2.7.7.-	Nucleotidyltransferases.	\N	\N	\N	DNA polymerase	REPLICATION AND REPAIR	REGULATORY
1093626	2.7.7.-	Nucleotidyltransferases.	\N	\N	\N	Ubiquinone biosynthesis	Metabolism of Cofactors and Vitamins	METABOLIC
1093641	1.13.99.1	Myo-inositol oxygenase.	Myo-inositol + O(2) = D-glucuronate + H(2)O.	Iron.	\N	Inositol phosphate metabolism	Metabolism of Complex Lipids	METABOLIC
1093736	3.4.22.-	Cysteine endopeptidases.	\N	\N	\N	\N	\N	\N
1093750	3.1.1.3	Triacylglycerol lipase.	Triacylglycerol + H(2)O = diacylglycerol + a fatty acid anion.	\N	Hepatic lipase deficiency; MIM:151670. Congenital lipase deficiency; MIM:246600. Wolman disease; MIM:278000.	Glycerolipid metabolism	Metabolism of Complex Lipids	METABOLIC
1093783	1.8.3.1	Sulfite oxidase.	Sulfite + O(2) + H(2)O = sulfate + H(2)O(2).	Heme; Molybdenum.	Sulfite oxidase deficiency; MIM:272300.	Sulfur metabolism	Energy Metabolism	METABOLIC
1093793	1.3.1.42	12-oxophytodienoate reductase.	8-[(1R,2R)-3-oxo-2-{(Z)-pent-2-enyl}cyclopentyl]octanoate + NADP(+) = (15Z)-12-oxophyto-10,15-dienoate + NADPH.	\N	\N	\N	\N	\N
1093823	1.14.14.1	Unspecific monooxygenase.	RH + reduced flavoprotein + O(2) = ROH + oxidized flavoprotein + H(2)O.	Heme-thiolate.	\N	Tryptophan metabolism	Amino Acid Metabolism	METABOLIC
1093823	1.14.14.1	Unspecific monooxygenase.	RH + reduced flavoprotein + O(2) = ROH + oxidized flavoprotein + H(2)O.	Heme-thiolate.	\N	Fatty acid metabolism	Lipid Metabolism	METABOLIC
1093823	1.14.14.1	Unspecific monooxygenase.	RH + reduced flavoprotein + O(2) = ROH + oxidized flavoprotein + H(2)O.	Heme-thiolate.	\N	gamma-Hexachlorocyclohexane degradation	Biodegradation of Xenobiotics	METABOLIC
1093826	1.1.2.4	D-lactate dehydrogenase (cytochrome).	(R)-lactate + 2 ferricytochrome c = pyruvate + 2 ferrocytochrome c.	FAD.	\N	Pyruvate metabolism	Carbohydrate Metabolism	METABOLIC
1093831	4.1.-.-	Carbon-carbon lyases.	\N	\N	\N	\N	\N	\N
1093837	1.14.14.1	Unspecific monooxygenase.	RH + reduced flavoprotein + O(2) = ROH + oxidized flavoprotein + H(2)O.	Heme-thiolate.	\N	Tryptophan metabolism	Amino Acid Metabolism	METABOLIC
1093837	1.14.14.1	Unspecific monooxygenase.	RH + reduced flavoprotein + O(2) = ROH + oxidized flavoprotein + H(2)O.	Heme-thiolate.	\N	Fatty acid metabolism	Lipid Metabolism	METABOLIC
1093837	1.14.14.1	Unspecific monooxygenase.	RH + reduced flavoprotein + O(2) = ROH + oxidized flavoprotein + H(2)O.	Heme-thiolate.	\N	gamma-Hexachlorocyclohexane degradation	Biodegradation of Xenobiotics	METABOLIC
1093865	3.4.23.25	Saccharopepsin.	Hydrolysis of proteins with broad specificity for peptide bonds. Cleaves -Leu-Leu-|-Val-Tyr- bond in a synthetic substrate. Does not act on esters of Tyr or Arg.	\N	\N	\N	\N	\N
1093948	1.6.5.5	NADPH:quinone reductase.	NADPH + quinone = NADP(+) + semiquinone.	Zinc.	\N	\N	\N	\N
1094024	3.6.1.42	Guanosine-diphosphatase.	GDP + H(2)O = GMP + phosphate.	\N	\N	\N	\N	\N
1094054	3.1.3.21	Glycerol-1-phosphatase.	Glycerol 1-phosphate + H(2)O = glycerol + phosphate.	\N	\N	Glycerolipid metabolism	Metabolism of Complex Lipids	METABOLIC
1094098	1.3.1.34	2,4-dienoyl-CoA reductase (NADPH).	Trans-2,3-didehydroacyl-CoA + NADP(+) = trans,trans-2,3,4,5- tetradehydroacyl-CoA + NADPH.	\N	\N	\N	\N	\N
1094105	1.14.19.-	With oxidation of a pair of donors resulting in the reduction	\N	\N	\N	\N	\N	\N
1094224	2.1.1.14	5-methyltetrahydropteroyltriglutamate--homocysteine S-methyltransferase.	5-methyltetrahydropteroyltri-L-glutamate + L-homocysteine = tetrahydropteroyltri-L-glutamate + L-methionine.	\N	\N	Methionine metabolism	Amino Acid Metabolism	METABOLIC
1094311	1.14.14.1	Unspecific monooxygenase.	RH + reduced flavoprotein + O(2) = ROH + oxidized flavoprotein + H(2)O.	Heme-thiolate.	\N	Tryptophan metabolism	Amino Acid Metabolism	METABOLIC
1094311	1.14.14.1	Unspecific monooxygenase.	RH + reduced flavoprotein + O(2) = ROH + oxidized flavoprotein + H(2)O.	Heme-thiolate.	\N	Fatty acid metabolism	Lipid Metabolism	METABOLIC
1094311	1.14.14.1	Unspecific monooxygenase.	RH + reduced flavoprotein + O(2) = ROH + oxidized flavoprotein + H(2)O.	Heme-thiolate.	\N	gamma-Hexachlorocyclohexane degradation	Biodegradation of Xenobiotics	METABOLIC
1094352	3.5.1.-	In linear amides.	\N	\N	\N	Nicotinate and nicotinamide metabolism	Metabolism of Cofactors and Vitamins	METABOLIC
1094352	3.5.1.-	In linear amides.	\N	\N	\N	Pantothenate and CoA biosynthesis	Metabolism of Cofactors and Vitamins	METABOLIC
1094352	3.5.1.-	In linear amides.	\N	\N	\N	Arginine and proline metabolism	Amino Acid Metabolism	METABOLIC
1094352	3.5.1.-	In linear amides.	\N	\N	\N	Lipopolysaccharide biosynthesis	Metabolism of Complex Carbohydrates	METABOLIC
1094422	2.3.1.-	Transferring groups other than amino-acyl groups.	\N	\N	\N	Benzoate degradation via CoA ligation	Biodegradation of Xenobiotics	METABOLIC
1094422	2.3.1.-	Transferring groups other than amino-acyl groups.	\N	\N	\N	Tyrosine metabolism	Amino Acid Metabolism	METABOLIC
1094422	2.3.1.-	Transferring groups other than amino-acyl groups.	\N	\N	\N	Aminosugars metabolism	Metabolism of Complex Carbohydrates	METABOLIC
1094422	2.3.1.-	Transferring groups other than amino-acyl groups.	\N	\N	\N	Glycerolipid metabolism	Metabolism of Complex Lipids	METABOLIC
1094422	2.3.1.-	Transferring groups other than amino-acyl groups.	\N	\N	\N	Valine, leucine and isoleucine degradation	Amino Acid Metabolism	METABOLIC
1094422	2.3.1.-	Transferring groups other than amino-acyl groups.	\N	\N	\N	Ethylbenzene degradation	Biodegradation of Xenobiotics	METABOLIC
1094422	2.3.1.-	Transferring groups other than amino-acyl groups.	\N	\N	\N	Phenylalanine metabolism	Amino Acid Metabolism	METABOLIC
1094422	2.3.1.-	Transferring groups other than amino-acyl groups.	\N	\N	\N	Lipopolysaccharide biosynthesis	Metabolism of Complex Carbohydrates	METABOLIC
1094422	2.3.1.-	Transferring groups other than amino-acyl groups.	\N	\N	\N	Lysine biosynthesis	Amino Acid Metabolism	METABOLIC
1094422	2.3.1.-	Transferring groups other than amino-acyl groups.	\N	\N	\N	Butanoate metabolism	Carbohydrate Metabolism	METABOLIC
1094422	2.3.1.-	Transferring groups other than amino-acyl groups.	\N	\N	\N	D-Arginine and D-ornithine metabolism	Metabolism of Other Amino Acids	METABOLIC
1094422	2.3.1.-	Transferring groups other than amino-acyl groups.	\N	\N	\N	Histidine metabolism	Amino Acid Metabolism	METABOLIC
1094422	2.3.1.-	Transferring groups other than amino-acyl groups.	\N	\N	\N	Lysine degradation	Amino Acid Metabolism	METABOLIC
1094522	3.1.-.-	Acting on ester bonds.	\N	\N	\N	\N	\N	\N
1094571	1.14.14.1	Unspecific monooxygenase.	RH + reduced flavoprotein + O(2) = ROH + oxidized flavoprotein + H(2)O.	Heme-thiolate.	\N	Tryptophan metabolism	Amino Acid Metabolism	METABOLIC
1094571	1.14.14.1	Unspecific monooxygenase.	RH + reduced flavoprotein + O(2) = ROH + oxidized flavoprotein + H(2)O.	Heme-thiolate.	\N	Fatty acid metabolism	Lipid Metabolism	METABOLIC
1094571	1.14.14.1	Unspecific monooxygenase.	RH + reduced flavoprotein + O(2) = ROH + oxidized flavoprotein + H(2)O.	Heme-thiolate.	\N	gamma-Hexachlorocyclohexane degradation	Biodegradation of Xenobiotics	METABOLIC
1094608	1.1.1.-	With NAD(+) or NADP(+) as acceptor.	\N	\N	\N	Bile acid biosynthesis	Lipid Metabolism	METABOLIC
1094608	1.1.1.-	With NAD(+) or NADP(+) as acceptor.	\N	\N	\N	Vitamin B6 metabolism	Metabolism of Cofactors and Vitamins	METABOLIC
1094608	1.1.1.-	With NAD(+) or NADP(+) as acceptor.	\N	\N	\N	Glycine, serine and threonine metabolism	Amino Acid Metabolism	METABOLIC
1094608	1.1.1.-	With NAD(+) or NADP(+) as acceptor.	\N	\N	\N	Butanoate metabolism	Carbohydrate Metabolism	METABOLIC
1094608	1.1.1.-	With NAD(+) or NADP(+) as acceptor.	\N	\N	\N	Fructose and mannose metabolism	Carbohydrate Metabolism	METABOLIC
1094608	1.1.1.-	With NAD(+) or NADP(+) as acceptor.	\N	\N	\N	Galactose metabolism	Carbohydrate Metabolism	METABOLIC
1094608	1.1.1.-	With NAD(+) or NADP(+) as acceptor.	\N	\N	\N	Lysine degradation	Amino Acid Metabolism	METABOLIC
1094608	1.1.1.-	With NAD(+) or NADP(+) as acceptor.	\N	\N	\N	Nucleotide sugars metabolism	Nucleotide Metabolism	METABOLIC
1094608	1.1.1.-	With NAD(+) or NADP(+) as acceptor.	\N	\N	\N	Ascorbate and aldarate metabolism	Carbohydrate Metabolism	METABOLIC
1094608	1.1.1.-	With NAD(+) or NADP(+) as acceptor.	\N	\N	\N	Tetrachloroethene degradation	Biodegradation of Xenobiotics	METABOLIC
1094608	1.1.1.-	With NAD(+) or NADP(+) as acceptor.	\N	\N	\N	Benzoate degradation via CoA ligation	Biodegradation of Xenobiotics	METABOLIC
1094608	1.1.1.-	With NAD(+) or NADP(+) as acceptor.	\N	\N	\N	Glycerolipid metabolism	Metabolism of Complex Lipids	METABOLIC
1094658	1.6.5.5	NADPH:quinone reductase.	NADPH + quinone = NADP(+) + semiquinone.	Zinc.	\N	\N	\N	\N
1094734	3.1.1.23	Acylglycerol lipase.	Hydrolyses glycerol monoesters of long-chain fatty acids.	\N	\N	Glycerolipid metabolism	Metabolism of Complex Lipids	METABOLIC
1094747	3.2.1.52	Beta-N-acetylhexosaminidase.	Hydrolysis of terminal non-reducing N-acetyl-D-hexosamine residues in N-acetyl-beta-D-hexosaminides.	\N	Sandhoff disease (GM2-gangliosidosis, variant 0); MIM:268800. Tay-Sachs disease (adult GM2-gangliosidosis); MIM:272800.	N-Glycan degradation	Metabolism of Complex Carbohydrates	METABOLIC
1094747	3.2.1.52	Beta-N-acetylhexosaminidase.	Hydrolysis of terminal non-reducing N-acetyl-D-hexosamine residues in N-acetyl-beta-D-hexosaminides.	\N	Sandhoff disease (GM2-gangliosidosis, variant 0); MIM:268800. Tay-Sachs disease (adult GM2-gangliosidosis); MIM:272800.	Aminosugars metabolism	Metabolism of Complex Carbohydrates	METABOLIC
1094747	3.2.1.52	Beta-N-acetylhexosaminidase.	Hydrolysis of terminal non-reducing N-acetyl-D-hexosamine residues in N-acetyl-beta-D-hexosaminides.	\N	Sandhoff disease (GM2-gangliosidosis, variant 0); MIM:268800. Tay-Sachs disease (adult GM2-gangliosidosis); MIM:272800.	Globoside metabolism	Metabolism of Complex Lipids	METABOLIC
1094747	3.2.1.52	Beta-N-acetylhexosaminidase.	Hydrolysis of terminal non-reducing N-acetyl-D-hexosamine residues in N-acetyl-beta-D-hexosaminides.	\N	Sandhoff disease (GM2-gangliosidosis, variant 0); MIM:268800. Tay-Sachs disease (adult GM2-gangliosidosis); MIM:272800.	Sphingoglycolipid metabolism	Metabolism of Complex Lipids	METABOLIC
1094747	3.2.1.52	Beta-N-acetylhexosaminidase.	Hydrolysis of terminal non-reducing N-acetyl-D-hexosamine residues in N-acetyl-beta-D-hexosaminides.	\N	Sandhoff disease (GM2-gangliosidosis, variant 0); MIM:268800. Tay-Sachs disease (adult GM2-gangliosidosis); MIM:272800.	Glycosaminoglycan degradation	Metabolism of Complex Carbohydrates	METABOLIC
1094820	3.4.23.5	Cathepsin D.	Specificity similar to, but narrower than, that of pepsin A. Does not cleave the 4-Gln-|-His-5 bond in B chain of insulin.	\N	\N	\N	\N	\N
1094906	3.5.1.-	In linear amides.	\N	\N	\N	Nicotinate and nicotinamide metabolism	Metabolism of Cofactors and Vitamins	METABOLIC
1094906	3.5.1.-	In linear amides.	\N	\N	\N	Pantothenate and CoA biosynthesis	Metabolism of Cofactors and Vitamins	METABOLIC
1094906	3.5.1.-	In linear amides.	\N	\N	\N	Arginine and proline metabolism	Amino Acid Metabolism	METABOLIC
1094906	3.5.1.-	In linear amides.	\N	\N	\N	Lipopolysaccharide biosynthesis	Metabolism of Complex Carbohydrates	METABOLIC
1094925	3.5.4.-	In cyclic amidines.	\N	\N	\N	\N	\N	\N
1094968	6.3.3.2	5-formyltetrahydrofolate cyclo-ligase.	ATP + 5-formyltetrahydrofolate = ADP + phosphate + 5,10- methenyltetrahydrofolate.	\N	\N	One carbon pool by folate	Metabolism of Cofactors and Vitamins	METABOLIC
1094977	3.2.1.59	Glucan endo-1,3-alpha-glucosidase.	Endohydrolysis of 1,3-alpha-D-glucosidic linkages in isolichenin, pseudonigeran and nigeran.	\N	\N	\N	\N	\N
1095031	1.4.3.5	Pyridoxamine-phosphate oxidase.	Pyridoxamine 5'-phosphate + H(2)O + O(2) = pyridoxal 5'-phosphate + NH(3) + H(2)O(2).	FMN.	\N	Vitamin B6 metabolism	Metabolism of Cofactors and Vitamins	METABOLIC
1095046	3.1.26.-	Endoribonucleases producing 5'-phosphomonoesters.	\N	\N	\N	\N	\N	\N
1095068	3.1.26.4	Ribonuclease H.	Endonucleolytic cleavage to 5'-phosphomonoester.	\N	\N	\N	\N	\N
1095108	3.1.11.2	Exodeoxyribonuclease III.	Degradation of double-stranded DNA. It acts progressively in a 3'- to 5'-direction, releasing 5'-phosphomononucleotides.	\N	\N	\N	\N	\N
1095203	2.3.1.7	Carnitine O-acetyltransferase.	Acetyl-CoA + carnitine = CoA + O-acetylcarnitine.	\N	\N	Alanine and aspartate metabolism	Amino Acid Metabolism	METABOLIC
1095269	2.4.1.-	Hexosyltransferases.	\N	\N	\N	O-Glycans biosynthesis	Metabolism of Complex Carbohydrates	METABOLIC
1095269	2.4.1.-	Hexosyltransferases.	\N	\N	\N	Fructose and mannose metabolism	Carbohydrate Metabolism	METABOLIC
1095269	2.4.1.-	Hexosyltransferases.	\N	\N	\N	Peptidoglycan biosynthesis	Metabolism of Complex Carbohydrates	METABOLIC
1095269	2.4.1.-	Hexosyltransferases.	\N	\N	\N	Sphingoglycolipid metabolism	Metabolism of Complex Lipids	METABOLIC
1095269	2.4.1.-	Hexosyltransferases.	\N	\N	\N	Blood group glycolipid biosynthesis - lact series	Metabolism of Complex Lipids	METABOLIC
1095269	2.4.1.-	Hexosyltransferases.	\N	\N	\N	Blood group glycolipid biosynthesis - neolact series	Metabolism of Complex Lipids	METABOLIC
1095269	2.4.1.-	Hexosyltransferases.	\N	\N	\N	Glycerolipid metabolism	Metabolism of Complex Lipids	METABOLIC
1095269	2.4.1.-	Hexosyltransferases.	\N	\N	\N	Globoside metabolism	Metabolism of Complex Lipids	METABOLIC
1095269	2.4.1.-	Hexosyltransferases.	\N	\N	\N	Chondroitin / heparan sulfate biosynthesis	Metabolism of Complex Carbohydrates	METABOLIC
1095269	2.4.1.-	Hexosyltransferases.	\N	\N	\N	Keratan sulfate biosynthesis	Metabolism of Complex Carbohydrates	METABOLIC
1095269	2.4.1.-	Hexosyltransferases.	\N	\N	\N	N-Glycans biosynthesis	Metabolism of Complex Carbohydrates	METABOLIC
1095274	3.4.14.9	Tripeptidyl-peptidase I.	Release of an N-terminal tripeptide from a polypeptide.	\N	\N	\N	\N	\N
1095513	3.4.19.1	Acylaminoacyl-peptidase.	Acylaminoacyl-peptide + H(2)O = acylamino acid + peptide.	\N	\N	\N	\N	\N
1095557	1.13.12.4	Lactate 2-monooxygenase.	(S)-lactate + O(2) = acetate + CO(2) + H(2)O.	FMN.	\N	Pyruvate metabolism	Carbohydrate Metabolism	METABOLIC
1095568	3.1.26.5	Ribonuclease P.	Endonucleolytic cleavage of RNA, removing 5'-extra-nucleotide from tRNA precursor.	\N	\N	\N	\N	\N
1095695	1.13.11.27	4-hydroxyphenylpyruvate dioxygenase.	4-hydroxyphenylpyruvate + O(2) = homogentisate + CO(2).	Iron.	Tyrosinemia, type III; MIM:276710.	Tyrosine metabolism	Amino Acid Metabolism	METABOLIC
1095695	1.13.11.27	4-hydroxyphenylpyruvate dioxygenase.	4-hydroxyphenylpyruvate + O(2) = homogentisate + CO(2).	Iron.	Tyrosinemia, type III; MIM:276710.	Phenylalanine metabolism	Amino Acid Metabolism	METABOLIC
1095762	1.3.1.33	Protochlorophyllide reductase.	Chlorophyllide A + NADP(+) = protochlorophyllide + NADPH.	\N	\N	Porphyrin and chlorophyll metabolism	Metabolism of Cofactors and Vitamins	METABOLIC
1095773	1.14.14.1	Unspecific monooxygenase.	RH + reduced flavoprotein + O(2) = ROH + oxidized flavoprotein + H(2)O.	Heme-thiolate.	\N	Tryptophan metabolism	Amino Acid Metabolism	METABOLIC
1095773	1.14.14.1	Unspecific monooxygenase.	RH + reduced flavoprotein + O(2) = ROH + oxidized flavoprotein + H(2)O.	Heme-thiolate.	\N	Fatty acid metabolism	Lipid Metabolism	METABOLIC
1095773	1.14.14.1	Unspecific monooxygenase.	RH + reduced flavoprotein + O(2) = ROH + oxidized flavoprotein + H(2)O.	Heme-thiolate.	\N	gamma-Hexachlorocyclohexane degradation	Biodegradation of Xenobiotics	METABOLIC
1095828	2.4.2.-	Pentosyltransferases.	\N	\N	\N	\N	\N	\N
1095849	3.1.1.23	Acylglycerol lipase.	Hydrolyses glycerol monoesters of long-chain fatty acids.	\N	\N	Glycerolipid metabolism	Metabolism of Complex Lipids	METABOLIC
1095981	1.11.1.5	Cytochrome-c peroxidase.	2 ferrocytochrome c + H(2)O(2) = 2 ferricytochrome c + 2 H(2)O.	Heme.	\N	\N	\N	\N
1095993	1.14.11.13	Gibberellin 2-beta-dioxygenase.	Gibberellin 1 + 2-oxoglutarate + O(2) = 2-beta-hydroxygibberellin 1 + succinate + CO(2).	\N	\N	\N	\N	\N
1096045	1.11.1.5	Cytochrome-c peroxidase.	2 ferrocytochrome c + H(2)O(2) = 2 ferricytochrome c + 2 H(2)O.	Heme.	\N	\N	\N	\N
1096056	3.1.2.-	Thiolester hydrolases.	\N	\N	\N	Benzoate degradation via CoA ligation	Biodegradation of Xenobiotics	METABOLIC
1096066	3.1.3.-	Phosphoric monoester hydrolases.	\N	\N	\N	Vitamin B6 metabolism	Metabolism of Cofactors and Vitamins	METABOLIC
1096066	3.1.3.-	Phosphoric monoester hydrolases.	\N	\N	\N	Porphyrin and chlorophyll metabolism	Metabolism of Cofactors and Vitamins	METABOLIC
1096066	3.1.3.-	Phosphoric monoester hydrolases.	\N	\N	\N	Nicotinate and nicotinamide metabolism	Metabolism of Cofactors and Vitamins	METABOLIC
1096066	3.1.3.-	Phosphoric monoester hydrolases.	\N	\N	\N	Thiamine metabolism	Metabolism of Cofactors and Vitamins	METABOLIC
1096066	3.1.3.-	Phosphoric monoester hydrolases.	\N	\N	\N	Aminosugars metabolism	Metabolism of Complex Carbohydrates	METABOLIC
1096066	3.1.3.-	Phosphoric monoester hydrolases.	\N	\N	\N	Riboflavin metabolism	Metabolism of Cofactors and Vitamins	METABOLIC
1096106	2.6.1.2	Alanine aminotransferase.	L-alanine + 2-oxoglutarate = pyruvate + L-glutamate.	Pyridoxal-phosphate.	\N	Alanine and aspartate metabolism	Amino Acid Metabolism	METABOLIC
1096106	2.6.1.2	Alanine aminotransferase.	L-alanine + 2-oxoglutarate = pyruvate + L-glutamate.	Pyridoxal-phosphate.	\N	Carbon fixation	Energy Metabolism	METABOLIC
1096106	2.6.1.2	Alanine aminotransferase.	L-alanine + 2-oxoglutarate = pyruvate + L-glutamate.	Pyridoxal-phosphate.	\N	Glutamate metabolism	Amino Acid Metabolism	METABOLIC
1096150	1.4.3.3	D-amino acid oxidase.	A D-amino acid + H(2)O + O(2) = a 2-oxo acid + NH(3) + H(2)O(2).	FAD.	\N	Arginine and proline metabolism	Amino Acid Metabolism	METABOLIC
1096150	1.4.3.3	D-amino acid oxidase.	A D-amino acid + H(2)O + O(2) = a 2-oxo acid + NH(3) + H(2)O(2).	FAD.	\N	Glycine, serine and threonine metabolism	Amino Acid Metabolism	METABOLIC
1096150	1.4.3.3	D-amino acid oxidase.	A D-amino acid + H(2)O + O(2) = a 2-oxo acid + NH(3) + H(2)O(2).	FAD.	\N	D-Arginine and D-ornithine metabolism	Metabolism of Other Amino Acids	METABOLIC
1096151	2.5.1.18	Glutathione transferase.	RX + glutathione = HX + R-S-glutathione.	\N	\N	Glutathione metabolism	Metabolism of Other Amino Acids	METABOLIC
1096192	2.7.7.7	DNA-directed DNA polymerase.	N deoxynucleoside triphosphate = N diphosphate + {DNA}(N).	\N	\N	Purine metabolism	Nucleotide Metabolism	METABOLIC
1096192	2.7.7.7	DNA-directed DNA polymerase.	N deoxynucleoside triphosphate = N diphosphate + {DNA}(N).	\N	\N	DNA polymerase	REPLICATION AND REPAIR	REGULATORY
1096192	2.7.7.7	DNA-directed DNA polymerase.	N deoxynucleoside triphosphate = N diphosphate + {DNA}(N).	\N	\N	Pyrimidine metabolism	Nucleotide Metabolism	METABOLIC
1096301	3.2.1.14	Chitinase.	Hydrolysis of the 1,4-beta-linkages of N-acetyl-D-glucosamine polymers of chitin.	\N	\N	Aminosugars metabolism	Metabolism of Complex Carbohydrates	METABOLIC
1096311	1.14.-.-	Acting on paired donors, with incorporation or reduction of	\N	\N	\N	gamma-Hexachlorocyclohexane degradation	Biodegradation of Xenobiotics	METABOLIC
1096311	1.14.-.-	Acting on paired donors, with incorporation or reduction of	\N	\N	\N	Ascorbate and aldarate metabolism	Carbohydrate Metabolism	METABOLIC
1096311	1.14.-.-	Acting on paired donors, with incorporation or reduction of	\N	\N	\N	Flavonoids, stilbene and lignin biosynthesis	Biosynthesis of Secondary Metabolites	METABOLIC
1096311	1.14.-.-	Acting on paired donors, with incorporation or reduction of	\N	\N	\N	Fluorene degradation	Biodegradation of Xenobiotics	METABOLIC
1096317	2.4.2.-	Pentosyltransferases.	\N	\N	\N	\N	\N	\N
1096320	1.11.1.6	Catalase.	2 H(2)O(2) = O(2) + 2 H(2)O.	Heme; Manganese.	Acatalasia; MIM:115500.	Tryptophan metabolism	Amino Acid Metabolism	METABOLIC
1096320	1.11.1.6	Catalase.	2 H(2)O(2) = O(2) + 2 H(2)O.	Heme; Manganese.	Acatalasia; MIM:115500.	Methane metabolism	Energy Metabolism	METABOLIC
1096355	2.7.7.2	FMN adenylyltransferase.	ATP + FMN = diphosphate + FAD.	\N	\N	Riboflavin metabolism	Metabolism of Cofactors and Vitamins	METABOLIC
1096417	3.2.1.50	Alpha-N-acetylglucosaminidase.	Hydrolysis of terminal non-reducing N-acetyl-D-glucosamine residues in N-acetyl-alpha-D-glucosaminides.	\N	Mucopolysaccharidosis IIIB; MIM:252920.	Glycosaminoglycan degradation	Metabolism of Complex Carbohydrates	METABOLIC
1096528	6.2.1.12	4-coumarate--CoA ligase.	ATP + 4-coumarate + CoA = AMP + diphosphate + 4-coumaroyl-CoA.	\N	\N	Flavonoids, stilbene and lignin biosynthesis	Biosynthesis of Secondary Metabolites	METABOLIC
1096655	3.1.-.-	Acting on ester bonds.	\N	\N	\N	\N	\N	\N
1096740	3.6.1.43	Dolichyldiphosphatase.	Dolichyl diphosphate + H(2)O = dolichyl phosphate + phosphate.	\N	\N	N-Glycans biosynthesis	Metabolism of Complex Carbohydrates	METABOLIC
1096751	2.3.1.50	Serine C-palmitoyltransferase.	Palmitoyl-CoA + L-serine = CoA + 3-dehydro-D-sphinganine + CO(2).	Pyridoxal-phosphate.	\N	Sphingoglycolipid metabolism	Metabolism of Complex Lipids	METABOLIC
1096771	3.1.3.2	Acid phosphatase.	An orthophosphoric monoester + H(2)O = an alcohol + phosphate.	\N	Acid phosphatase deficiency; MIM:200950.	gamma-Hexachlorocyclohexane degradation	Biodegradation of Xenobiotics	METABOLIC
1096771	3.1.3.2	Acid phosphatase.	An orthophosphoric monoester + H(2)O = an alcohol + phosphate.	\N	Acid phosphatase deficiency; MIM:200950.	Riboflavin metabolism	Metabolism of Cofactors and Vitamins	METABOLIC
1096815	3.2.1.67	Galacturan 1,4-alpha-galacturonidase.	{(1,4)-alpha-D-galacturonide}(N) + H(2)O = {(1,4)-alpha-D- galacturonide}(N-1) + D-galacturonate.	\N	\N	Starch and sucrose metabolism	Metabolism of Complex Carbohydrates	METABOLIC
1096820	3.1.1.3	Triacylglycerol lipase.	Triacylglycerol + H(2)O = diacylglycerol + a fatty acid anion.	\N	Hepatic lipase deficiency; MIM:151670. Congenital lipase deficiency; MIM:246600. Wolman disease; MIM:278000.	Glycerolipid metabolism	Metabolism of Complex Lipids	METABOLIC
1096836	1.1.1.22	UDP-glucose 6-dehydrogenase.	UDP-glucose + 2 NAD(+) + H(2)O = UDP-glucuronate + 2 NADH.	\N	\N	Starch and sucrose metabolism	Metabolism of Complex Carbohydrates	METABOLIC
1096836	1.1.1.22	UDP-glucose 6-dehydrogenase.	UDP-glucose + 2 NAD(+) + H(2)O = UDP-glucuronate + 2 NADH.	\N	\N	Pentose and glucuronate interconversions	Carbohydrate Metabolism	METABOLIC
1096836	1.1.1.22	UDP-glucose 6-dehydrogenase.	UDP-glucose + 2 NAD(+) + H(2)O = UDP-glucuronate + 2 NADH.	\N	\N	Nucleotide sugars metabolism	Nucleotide Metabolism	METABOLIC
1096898	3.1.3.41	4-nitrophenylphosphatase.	4-nitrophenyl phosphate + H(2)O = 4-nitrophenol + phosphate.	\N	\N	gamma-Hexachlorocyclohexane degradation	Biodegradation of Xenobiotics	METABOLIC
1096949	5.2.1.8	Peptidylprolyl isomerase.	Peptidylproline (omega=180) = peptidylproline (omega=0).	\N	\N	\N	\N	\N
1096981	3.4.19.12	Ubiquitinyl hydrolase 1.	Thiol-dependent hydrolysis of ester, thiolester, amide, peptide and isopeptide bonds formed by the C-terminal Gly of ubiquitin (a 76-residue protein attached to proteins as an intracellular targeting signal).	\N	\N	\N	\N	\N
1097025	1.10.3.3	L-ascorbate oxidase.	2 L-ascorbate + O(2) = 2 dehydroascorbate + 2 H(2)O.	Copper.	\N	Ascorbate and aldarate metabolism	Carbohydrate Metabolism	METABOLIC
1097046	1.1.1.195	Cinnamyl-alcohol dehydrogenase.	Cinnamyl alcohol + NADP(+) = cinnamaldehyde + NADPH.	\N	\N	Flavonoids, stilbene and lignin biosynthesis	Biosynthesis of Secondary Metabolites	METABOLIC
1097047	1.14.11.13	Gibberellin 2-beta-dioxygenase.	Gibberellin 1 + 2-oxoglutarate + O(2) = 2-beta-hydroxygibberellin 1 + succinate + CO(2).	\N	\N	\N	\N	\N
1097095	3.4.23.34	Cathepsin E.	Similar to cathepsin D, but slightly broader specificity.	\N	\N	\N	\N	\N
1097139	3.1.1.29	Aminoacyl-tRNA hydrolase.	N-substituted aminoacyl-tRNA + H(2)O = N-substituted amino acid + tRNA.	\N	\N	\N	\N	\N
1097142	1.14.14.1	Unspecific monooxygenase.	RH + reduced flavoprotein + O(2) = ROH + oxidized flavoprotein + H(2)O.	Heme-thiolate.	\N	Tryptophan metabolism	Amino Acid Metabolism	METABOLIC
1097142	1.14.14.1	Unspecific monooxygenase.	RH + reduced flavoprotein + O(2) = ROH + oxidized flavoprotein + H(2)O.	Heme-thiolate.	\N	Fatty acid metabolism	Lipid Metabolism	METABOLIC
1097142	1.14.14.1	Unspecific monooxygenase.	RH + reduced flavoprotein + O(2) = ROH + oxidized flavoprotein + H(2)O.	Heme-thiolate.	\N	gamma-Hexachlorocyclohexane degradation	Biodegradation of Xenobiotics	METABOLIC
1097151	1.6.5.5	NADPH:quinone reductase.	NADPH + quinone = NADP(+) + semiquinone.	Zinc.	\N	\N	\N	\N
1097232	3.5.3.11	Agmatinase.	Agmatine + H(2)O = putrescine + urea.	\N	\N	Arginine and proline metabolism	Amino Acid Metabolism	METABOLIC
1097245	3.4.23.25	Saccharopepsin.	Hydrolysis of proteins with broad specificity for peptide bonds. Cleaves -Leu-Leu-|-Val-Tyr- bond in a synthetic substrate. Does not act on esters of Tyr or Arg.	\N	\N	\N	\N	\N
1097358	3.2.1.59	Glucan endo-1,3-alpha-glucosidase.	Endohydrolysis of 1,3-alpha-D-glucosidic linkages in isolichenin, pseudonigeran and nigeran.	\N	\N	\N	\N	\N
1097419	3.2.1.8	Endo-1,4-beta-xylanase.	Endohydrolysis of 1,4-beta-D-xylosidic linkages in xylans.	\N	\N	\N	\N	\N
1097449	3.1.1.3	Triacylglycerol lipase.	Triacylglycerol + H(2)O = diacylglycerol + a fatty acid anion.	\N	Hepatic lipase deficiency; MIM:151670. Congenital lipase deficiency; MIM:246600. Wolman disease; MIM:278000.	Glycerolipid metabolism	Metabolism of Complex Lipids	METABOLIC
1097477	3.5.1.4	Amidase.	A monocarboxylic acid amide + H(2)O = a monocarboxylate + NH(3).	\N	\N	Tryptophan metabolism	Amino Acid Metabolism	METABOLIC
1097477	3.5.1.4	Amidase.	A monocarboxylic acid amide + H(2)O = a monocarboxylate + NH(3).	\N	\N	Benzoate degradation via CoA ligation	Biodegradation of Xenobiotics	METABOLIC
1097477	3.5.1.4	Amidase.	A monocarboxylic acid amide + H(2)O = a monocarboxylate + NH(3).	\N	\N	Cyanoamino acid metabolism	Metabolism of Other Amino Acids	METABOLIC
1097477	3.5.1.4	Amidase.	A monocarboxylic acid amide + H(2)O = a monocarboxylate + NH(3).	\N	\N	Phenylalanine metabolism	Amino Acid Metabolism	METABOLIC
1097477	3.5.1.4	Amidase.	A monocarboxylic acid amide + H(2)O = a monocarboxylate + NH(3).	\N	\N	Arginine and proline metabolism	Amino Acid Metabolism	METABOLIC
1097477	3.5.1.4	Amidase.	A monocarboxylic acid amide + H(2)O = a monocarboxylate + NH(3).	\N	\N	Styrene degradation	Biodegradation of Xenobiotics	METABOLIC
1097520	3.1.3.15	Histidinol-phosphatase.	L-histidinol-phosphate + H(2)O = L-histidinol + phosphate.	\N	\N	Histidine metabolism	Amino Acid Metabolism	METABOLIC
1097549	3.1.26.4	Ribonuclease H.	Endonucleolytic cleavage to 5'-phosphomonoester.	\N	\N	\N	\N	\N
1097566	1.6.99.3	NADH dehydrogenase.	NADH + acceptor = NAD(+) + reduced acceptor.	Flavoprotein; Iron-sulfur.	\N	\N	\N	\N
1097568	3.4.25.1	Proteasome endopeptidase complex.	Cleavage at peptide bonds with very broad specificity.	\N	\N	\N	\N	\N
1097601	3.6.1.3	Adenosinetriphosphatase.	ATP + H(2)O = ADP + phosphate.	\N	Hemolytic anemia due to deficiency of adenosine triphosphatase; MIM:102800.	Purine metabolism	Nucleotide Metabolism	METABOLIC
1097645	2.3.1.97	Glycylpeptide N-tetradecanoyltransferase.	Tetradecanoyl-CoA + glycyl-peptide = CoA + N-tetradecanoylglycyl- peptide.	\N	\N	\N	\N	\N
1097654	3.6.1.3	Adenosinetriphosphatase.	ATP + H(2)O = ADP + phosphate.	\N	Hemolytic anemia due to deficiency of adenosine triphosphatase; MIM:102800.	Purine metabolism	Nucleotide Metabolism	METABOLIC
1097701	3.6.4.-	Acting on acid anhydrides; involved in cellular and	\N	\N	\N	\N	\N	\N
1097736	3.4.22.-	Cysteine endopeptidases.	\N	\N	\N	\N	\N	\N
1097767	1.14.19.-	With oxidation of a pair of donors resulting in the reduction	\N	\N	\N	\N	\N	\N
1097786	3.4.16.6	Carboxypeptidase D.	Preferential release of a C-terminal arginine or lysine residue.	\N	\N	\N	\N	\N
1097952	3.6.1.-	In phosphorous-containing anhydrides.	\N	\N	\N	Starch and sucrose metabolism	Metabolism of Complex Carbohydrates	METABOLIC
1097952	3.6.1.-	In phosphorous-containing anhydrides.	\N	\N	\N	Folate biosynthesis	Metabolism of Cofactors and Vitamins	METABOLIC
1097962	3.5.4.-	In cyclic amidines.	\N	\N	\N	\N	\N	\N
1097969	3.6.1.3	Adenosinetriphosphatase.	ATP + H(2)O = ADP + phosphate.	\N	Hemolytic anemia due to deficiency of adenosine triphosphatase; MIM:102800.	Purine metabolism	Nucleotide Metabolism	METABOLIC
1098007	3.4.17.21	Glutamate carboxypeptidase II.	Release of an unsubstituted, C-terminal glutamyl residue, typically from Ac-Asp-Glu or folylpoly-gamma-glutamates.	Zinc.	\N	\N	\N	\N
1098033	3.2.1.58	Glucan 1,3-beta-glucosidase.	Successive hydrolysis of beta-D-glucose units from the non-reducing ends of 1,3-beta-D-glucans, releasing alpha-glucose.	\N	\N	Starch and sucrose metabolism	Metabolism of Complex Carbohydrates	METABOLIC
1098104	3.6.3.44	Xenobiotic-transporting ATPase.	ATP + H(2)O + xenobiotic(In) = ADP + phosphate + xenobiotic(Out).	\N	\N	\N	\N	\N
1098138	3.5.2.3	Dihydroorotase.	(S)-dihydroorotate + H(2)O = N-carbamoyl-L-aspartate.	\N	\N	Pyrimidine metabolism	Nucleotide Metabolism	METABOLIC
1098339	3.4.-.-	Acting on peptide bonds (peptide hydrolases).	\N	\N	\N	Biotin metabolism	Metabolism of Cofactors and Vitamins	METABOLIC
1098339	3.4.-.-	Acting on peptide bonds (peptide hydrolases).	\N	\N	\N	Lysine degradation	Amino Acid Metabolism	METABOLIC
1098350	3.1.26.-	Endoribonucleases producing 5'-phosphomonoesters.	\N	\N	\N	\N	\N	\N
1098354	3.4.19.12	Ubiquitinyl hydrolase 1.	Thiol-dependent hydrolysis of ester, thiolester, amide, peptide and isopeptide bonds formed by the C-terminal Gly of ubiquitin (a 76-residue protein attached to proteins as an intracellular targeting signal).	\N	\N	\N	\N	\N
1098424	2.7.1.1	Hexokinase.	ATP + D-hexose = ADP + D-hexose 6-phosphate.	\N	Hemolytic anemia due to hexokinase deficiency; MIM:235700.	Erythromycin biosynthesis	Biosynthesis of Secondary Metabolites	METABOLIC
1098424	2.7.1.1	Hexokinase.	ATP + D-hexose = ADP + D-hexose 6-phosphate.	\N	Hemolytic anemia due to hexokinase deficiency; MIM:235700.	Aminosugars metabolism	Metabolism of Complex Carbohydrates	METABOLIC
1098424	2.7.1.1	Hexokinase.	ATP + D-hexose = ADP + D-hexose 6-phosphate.	\N	Hemolytic anemia due to hexokinase deficiency; MIM:235700.	Starch and sucrose metabolism	Metabolism of Complex Carbohydrates	METABOLIC
1098424	2.7.1.1	Hexokinase.	ATP + D-hexose = ADP + D-hexose 6-phosphate.	\N	Hemolytic anemia due to hexokinase deficiency; MIM:235700.	Glycolysis / Gluconeogenesis	Carbohydrate Metabolism	METABOLIC
1098424	2.7.1.1	Hexokinase.	ATP + D-hexose = ADP + D-hexose 6-phosphate.	\N	Hemolytic anemia due to hexokinase deficiency; MIM:235700.	Fructose and mannose metabolism	Carbohydrate Metabolism	METABOLIC
1098424	2.7.1.1	Hexokinase.	ATP + D-hexose = ADP + D-hexose 6-phosphate.	\N	Hemolytic anemia due to hexokinase deficiency; MIM:235700.	Galactose metabolism	Carbohydrate Metabolism	METABOLIC
1098525	3.4.25.1	Proteasome endopeptidase complex.	Cleavage at peptide bonds with very broad specificity.	\N	\N	\N	\N	\N
1098528	1.1.1.116	D-arabinose 1-dehydrogenase.	D-arabinose + NAD(+) = D-arabinono-1,4-lactone + NADH.	\N	\N	\N	\N	\N
1098533	1.2.1.11	Aspartate-semialdehyde dehydrogenase.	L-aspartate-4-semialdehyde + phosphate + NADP(+) = L-4-aspartyl phosphate + NADPH.	\N	\N	Glycine, serine and threonine metabolism	Amino Acid Metabolism	METABOLIC
1098533	1.2.1.11	Aspartate-semialdehyde dehydrogenase.	L-aspartate-4-semialdehyde + phosphate + NADP(+) = L-4-aspartyl phosphate + NADPH.	\N	\N	Lysine biosynthesis	Amino Acid Metabolism	METABOLIC
1098601	6.3.2.19	Ubiquitin--protein ligase.	ATP + ubiquitin + protein lysine = AMP + diphosphate + protein N-ubiquityllysine.	\N	\N	\N	\N	\N
1098646	1.13.12.4	Lactate 2-monooxygenase.	(S)-lactate + O(2) = acetate + CO(2) + H(2)O.	FMN.	\N	Pyruvate metabolism	Carbohydrate Metabolism	METABOLIC
1098775	2.3.1.24	Sphingosine N-acyltransferase.	Acyl-CoA + sphingosine = CoA + N-acylsphingosine.	\N	\N	Sphingoglycolipid metabolism	Metabolism of Complex Lipids	METABOLIC
1098775	2.3.1.24	Sphingosine N-acyltransferase.	Acyl-CoA + sphingosine = CoA + N-acylsphingosine.	\N	\N	Sphingophospholipid biosynthesis	Metabolism of Complex Lipids	METABOLIC
1098820	2.3.2.8	Arginyltransferase.	L-arginyl-tRNA + protein = tRNA + L-arginyl-protein.	\N	\N	\N	\N	\N
1098849	3.1.3.4	Phosphatidate phosphatase.	A 3-sn-phosphatidate + H(2)O = a 1,2-diacyl-sn-glycerol + phosphate.	\N	\N	Phospholipid degradation	Metabolism of Complex Lipids	METABOLIC
1098849	3.1.3.4	Phosphatidate phosphatase.	A 3-sn-phosphatidate + H(2)O = a 1,2-diacyl-sn-glycerol + phosphate.	\N	\N	Glycerolipid metabolism	Metabolism of Complex Lipids	METABOLIC
1098904	2.1.1.-	Methyltransferases.	\N	\N	\N	Androgen and estrogen metabolism	Lipid Metabolism	METABOLIC
1098904	2.1.1.-	Methyltransferases.	\N	\N	\N	Aminophosphonate metabolism	Metabolism of Other Amino Acids	METABOLIC
1098904	2.1.1.-	Methyltransferases.	\N	\N	\N	Porphyrin and chlorophyll metabolism	Metabolism of Cofactors and Vitamins	METABOLIC
1098904	2.1.1.-	Methyltransferases.	\N	\N	\N	Ubiquinone biosynthesis	Metabolism of Cofactors and Vitamins	METABOLIC
1098904	2.1.1.-	Methyltransferases.	\N	\N	\N	Histidine metabolism	Amino Acid Metabolism	METABOLIC
1098904	2.1.1.-	Methyltransferases.	\N	\N	\N	Selenoamino acid metabolism	Metabolism of Other Amino Acids	METABOLIC
1098904	2.1.1.-	Methyltransferases.	\N	\N	\N	Tryptophan metabolism	Amino Acid Metabolism	METABOLIC
1098904	2.1.1.-	Methyltransferases.	\N	\N	\N	Tyrosine metabolism	Amino Acid Metabolism	METABOLIC
1098926	2.4.1.16	Chitin synthase.	UDP-N-acetyl-D-glucosamine + {(1,4)-(N-acetyl-beta-D-glucosaminyl)}(N) = UDP + {(1,4)-(N-acetyl-beta-D-glucosaminyl)}(N+1).	\N	\N	Aminosugars metabolism	Metabolism of Complex Carbohydrates	METABOLIC
1098953	1.3.99.12	2-methylacyl-CoA dehydrogenase.	2-methylbutanoyl-CoA + acceptor = 2-methylbut-2-enoyl-CoA + reduced acceptor.	FAD.	\N	Valine, leucine and isoleucine degradation	Amino Acid Metabolism	METABOLIC
1098954	3.2.1.89	Arabinogalactan endo-1,4-beta-galactosidase.	Endohydrolysis of 1,4-beta-D-galactosidic linkages in arabinogalactans.	\N	\N	\N	\N	\N
1099014	3.1.4.46	Glycerophosphodiester phosphodiesterase.	A glycerophosphodiester + H(2)O = an alcohol + sn-glycerol 3-phosphate.	\N	\N	Phospholipid degradation	Metabolism of Complex Lipids	METABOLIC
1099014	3.1.4.46	Glycerophosphodiester phosphodiesterase.	A glycerophosphodiester + H(2)O = an alcohol + sn-glycerol 3-phosphate.	\N	\N	Glycerolipid metabolism	Metabolism of Complex Lipids	METABOLIC
1099019	3.1.-.-	Acting on ester bonds.	\N	\N	\N	\N	\N	\N
1099025	2.7.7.48	RNA-directed RNA polymerase.	N nucleoside triphosphate = N diphosphate + {RNA}(N).	\N	\N	Purine metabolism	Nucleotide Metabolism	METABOLIC
1099030	1.1.99.1	Choline dehydrogenase.	Choline + acceptor = betaine aldehyde + reduced acceptor.	PQQ.	\N	Glycine, serine and threonine metabolism	Amino Acid Metabolism	METABOLIC
1099069	3.4.-.-	Acting on peptide bonds (peptide hydrolases).	\N	\N	\N	Biotin metabolism	Metabolism of Cofactors and Vitamins	METABOLIC
1099069	3.4.-.-	Acting on peptide bonds (peptide hydrolases).	\N	\N	\N	Lysine degradation	Amino Acid Metabolism	METABOLIC
1099125	3.4.24.39	Deuterolysin.	Preferential cleavage of bonds with hydrophobic residues in P1'; also 3-Asn-|-Gln-4 and 8-Gln-|-Ser-9 bonds in insulin B chain.	\N	\N	\N	\N	\N
1099196	2.4.2.7	Adenine phosphoribosyltransferase.	AMP + diphosphate = adenine + 5-phospho-alpha-D-ribose 1-diphosphate.	\N	Urolithiasis, 2,8-dihydroxyadenine; MIM:102600.	Purine metabolism	Nucleotide Metabolism	METABOLIC
1099220	1.3.99.-	With other acceptors.	\N	\N	\N	Sphingoglycolipid metabolism	Metabolism of Complex Lipids	METABOLIC
1099220	1.3.99.-	With other acceptors.	\N	\N	\N	Sterol biosynthesis	Lipid Metabolism	METABOLIC
1099220	1.3.99.-	With other acceptors.	\N	\N	\N	Bile acid biosynthesis	Lipid Metabolism	METABOLIC
1099240	1.14.11.13	Gibberellin 2-beta-dioxygenase.	Gibberellin 1 + 2-oxoglutarate + O(2) = 2-beta-hydroxygibberellin 1 + succinate + CO(2).	\N	\N	\N	\N	\N
1099284	5.3.4.1	Protein disulfide isomerase.	Rearrangement of both intrachain and interchain disulfide bonds in proteins to form the native structures.	\N	\N	\N	\N	\N
1099352	3.2.1.96	Mannosyl-glycoprotein endo-beta-N-acetylglucosamidase.	Endohydrolysis of the di-N-acetylchitobiosyl unit in high-mannose glycopeptides and glycoproteins containing the -[Man(GlcNAc)2]Asn- structure. One N-acetyl-D-glucosamine residue remains attached to the protein; the rest of the oligosaccharide is released	\N	\N	N-Glycan degradation	Metabolism of Complex Carbohydrates	METABOLIC
1099472	1.14.11.13	Gibberellin 2-beta-dioxygenase.	Gibberellin 1 + 2-oxoglutarate + O(2) = 2-beta-hydroxygibberellin 1 + succinate + CO(2).	\N	\N	\N	\N	\N
1099476	3.2.1.4	Cellulase.	Endohydrolysis of 1,4-beta-D-glucosidic linkages in cellulose.	\N	\N	Starch and sucrose metabolism	Metabolism of Complex Carbohydrates	METABOLIC
1099493	1.14.11.-	With 2-oxoglutarate as one donor, and incorporation of one	\N	\N	\N	\N	\N	\N
1099503	3.4.16.6	Carboxypeptidase D.	Preferential release of a C-terminal arginine or lysine residue.	\N	\N	\N	\N	\N
1099550	3.2.1.14	Chitinase.	Hydrolysis of the 1,4-beta-linkages of N-acetyl-D-glucosamine polymers of chitin.	\N	\N	Aminosugars metabolism	Metabolism of Complex Carbohydrates	METABOLIC
1099627	3.4.24.13	IgA-specific metalloendopeptidase.	Acts on hinge region of heavy chains of human IgA immunoglobulin, cleaving exclusively Pro-|-Thr and Pro-|-Ser bonds.	\N	\N	\N	\N	\N
1099673	1.1.1.9	D-xylulose reductase.	Xylitol + NAD(+) = D-xylulose + NADH.	\N	\N	Pentose and glucuronate interconversions	Carbohydrate Metabolism	METABOLIC
1099727	1.1.1.-	With NAD(+) or NADP(+) as acceptor.	\N	\N	\N	Bile acid biosynthesis	Lipid Metabolism	METABOLIC
1099727	1.1.1.-	With NAD(+) or NADP(+) as acceptor.	\N	\N	\N	Vitamin B6 metabolism	Metabolism of Cofactors and Vitamins	METABOLIC
1099727	1.1.1.-	With NAD(+) or NADP(+) as acceptor.	\N	\N	\N	Glycine, serine and threonine metabolism	Amino Acid Metabolism	METABOLIC
1099727	1.1.1.-	With NAD(+) or NADP(+) as acceptor.	\N	\N	\N	Butanoate metabolism	Carbohydrate Metabolism	METABOLIC
1099727	1.1.1.-	With NAD(+) or NADP(+) as acceptor.	\N	\N	\N	Fructose and mannose metabolism	Carbohydrate Metabolism	METABOLIC
1099727	1.1.1.-	With NAD(+) or NADP(+) as acceptor.	\N	\N	\N	Galactose metabolism	Carbohydrate Metabolism	METABOLIC
1099727	1.1.1.-	With NAD(+) or NADP(+) as acceptor.	\N	\N	\N	Lysine degradation	Amino Acid Metabolism	METABOLIC
1099727	1.1.1.-	With NAD(+) or NADP(+) as acceptor.	\N	\N	\N	Nucleotide sugars metabolism	Nucleotide Metabolism	METABOLIC
1099727	1.1.1.-	With NAD(+) or NADP(+) as acceptor.	\N	\N	\N	Ascorbate and aldarate metabolism	Carbohydrate Metabolism	METABOLIC
1099727	1.1.1.-	With NAD(+) or NADP(+) as acceptor.	\N	\N	\N	Tetrachloroethene degradation	Biodegradation of Xenobiotics	METABOLIC
1099727	1.1.1.-	With NAD(+) or NADP(+) as acceptor.	\N	\N	\N	Benzoate degradation via CoA ligation	Biodegradation of Xenobiotics	METABOLIC
1099727	1.1.1.-	With NAD(+) or NADP(+) as acceptor.	\N	\N	\N	Glycerolipid metabolism	Metabolism of Complex Lipids	METABOLIC
1099753	2.3.1.51	1-acylglycerol-3-phosphate O-acyltransferase.	Acyl-CoA + 1-acyl-sn-glycerol 3-phosphate = CoA + 1,2-diacyl-sn-glycerol 3-phosphate.	\N	\N	Glycerolipid metabolism	Metabolism of Complex Lipids	METABOLIC
1099822	2.4.1.109	Dolichyl-phosphate-mannose--protein mannosyltransferase.	Dolichyl phosphate D-mannose + protein = dolichyl phosphate + O-D-mannosyl-protein.	\N	\N	\N	\N	\N
1099963	2.7.8.7	Holo-[acyl-carrier protein] synthase.	CoA + apo-[acyl-carrier protein] = adenosine 3',5'-bisphosphate + holo-[acyl-carrier protein].	\N	\N	Pantothenate and CoA biosynthesis	Metabolism of Cofactors and Vitamins	METABOLIC
1099997	3.1.4.-	Phosphoric diester hydrolases.	\N	\N	\N	Aminosugars metabolism	Metabolism of Complex Carbohydrates	METABOLIC
1100073	3.4.23.5	Cathepsin D.	Specificity similar to, but narrower than, that of pepsin A. Does not cleave the 4-Gln-|-His-5 bond in B chain of insulin.	\N	\N	\N	\N	\N
1100160	3.1.27.-	Endoribonucleases producing other than 5'-phosphomonoesters.	\N	\N	\N	\N	\N	\N
1100170	3.4.14.4	Dipeptidyl-peptidase III.	Release of a N-terminal dipeptide from a peptide of four or more residues, with broad specificity.	\N	\N	\N	\N	\N
1100224	3.1.2.-	Thiolester hydrolases.	\N	\N	\N	Benzoate degradation via CoA ligation	Biodegradation of Xenobiotics	METABOLIC
1100278	1.1.-.-	Acting on the CH-OH group of donors.	\N	\N	\N	Benzoate degradation via CoA ligation	Biodegradation of Xenobiotics	METABOLIC
1100278	1.1.-.-	Acting on the CH-OH group of donors.	\N	\N	\N	Ethylbenzene degradation	Biodegradation of Xenobiotics	METABOLIC
1100282	3.1.3.43	[Pyruvate dehydrogenase (lipoamide)]-phosphatase.	[Pyruvate dehydrogenase (lipoamide)] phosphate + H(2)O = [pyruvate dehydrogenase (lipoamide)] + phosphate.	\N	\N	\N	\N	\N
1100288	3.6.3.29	Molybdate-transporting ATPase.	ATP + H(2)O + molybdate(Out) = ADP + phosphate + molybdate(In).	\N	\N	\N	\N	\N
1100382	2.1.1.100	Protein-S isoprenylcysteine O-methyltransferase.	S-adenosyl-L-methionine + protein C-terminal S-farnesyl-L-cysteine = S-adenosyl-L-homocysteine + protein C-terminal S-farnesyl-L-cysteine methyl ester.	\N	\N	\N	\N	\N
1100452	3.2.1.8	Endo-1,4-beta-xylanase.	Endohydrolysis of 1,4-beta-D-xylosidic linkages in xylans.	\N	\N	\N	\N	\N
1100519	1.6.5.5	NADPH:quinone reductase.	NADPH + quinone = NADP(+) + semiquinone.	Zinc.	\N	\N	\N	\N
1100645	1.14.13.12	Benzoate 4-monooxygenase.	Benzoate + NADPH + O(2) = 4-hydroxybenzoate + NADP(+) + H(2)O.	Iron; Tetrahydropteridine.	\N	Benzoate degradation via CoA ligation	Biodegradation of Xenobiotics	METABOLIC
1100655	2.4.2.30	NAD(+) ADP-ribosyltransferase.	NAD(+) + {ADP-D-ribosyl}(N)-acceptor = nicotinamide + {ADP-D-ribosyl}(N+1)-acceptor.	\N	\N	\N	\N	\N
1100682	3.2.2.-	Hydrolyzing N-glycosyl compounds.	\N	\N	\N	\N	\N	\N
1100805	2.3.1.48	Histone acetyltransferase.	Acetyl-CoA + histone = CoA + acetyl-histone.	\N	\N	\N	\N	\N
1100948	3.4.16.6	Carboxypeptidase D.	Preferential release of a C-terminal arginine or lysine residue.	\N	\N	\N	\N	\N
1100955	1.14.11.8	Trimethyllysine dioxygenase.	N6,N6,N6-trimethyl-L-lysine + 2-oxoglutarate + O(2) = 3-hydroxy- N6,N6,N6-trimethyl-L-lysine + succinate + CO(2).	Iron; Ascorbate.	\N	Lysine degradation	Amino Acid Metabolism	METABOLIC
1100960	3.6.1.3	Adenosinetriphosphatase.	ATP + H(2)O = ADP + phosphate.	\N	Hemolytic anemia due to deficiency of adenosine triphosphatase; MIM:102800.	Purine metabolism	Nucleotide Metabolism	METABOLIC
1100986	1.8.3.1	Sulfite oxidase.	Sulfite + O(2) + H(2)O = sulfate + H(2)O(2).	Heme; Molybdenum.	Sulfite oxidase deficiency; MIM:272300.	Sulfur metabolism	Energy Metabolism	METABOLIC
1101019	3.4.14.9	Tripeptidyl-peptidase I.	Release of an N-terminal tripeptide from a polypeptide.	\N	\N	\N	\N	\N
1101029	3.1.1.3	Triacylglycerol lipase.	Triacylglycerol + H(2)O = diacylglycerol + a fatty acid anion.	\N	Hepatic lipase deficiency; MIM:151670. Congenital lipase deficiency; MIM:246600. Wolman disease; MIM:278000.	Glycerolipid metabolism	Metabolism of Complex Lipids	METABOLIC
1101162	5.1.3.2	UDP-glucose 4-epimerase.	UDP-glucose = UDP-galactose.	NAD.	Galactose epimerase deficiency; MIM:230350.	Galactose metabolism	Carbohydrate Metabolism	METABOLIC
1101162	5.1.3.2	UDP-glucose 4-epimerase.	UDP-glucose = UDP-galactose.	NAD.	Galactose epimerase deficiency; MIM:230350.	Nucleotide sugars metabolism	Nucleotide Metabolism	METABOLIC
1101230	4.99.1.1	Ferrochelatase.	Protoporphyrin + Fe(2+) = protoheme + 2 H(+).	\N	Protoporphyria; MIM:177000.	Porphyrin and chlorophyll metabolism	Metabolism of Cofactors and Vitamins	METABOLIC
1101396	3.4.23.5	Cathepsin D.	Specificity similar to, but narrower than, that of pepsin A. Does not cleave the 4-Gln-|-His-5 bond in B chain of insulin.	\N	\N	\N	\N	\N
1101406	3.6.1.-	In phosphorous-containing anhydrides.	\N	\N	\N	Starch and sucrose metabolism	Metabolism of Complex Carbohydrates	METABOLIC
1101406	3.6.1.-	In phosphorous-containing anhydrides.	\N	\N	\N	Folate biosynthesis	Metabolism of Cofactors and Vitamins	METABOLIC
1101615	2.7.1.48	Uridine kinase.	ATP + uridine = ADP + UMP.	\N	Immunodeficiency disease; MIM:191710.	Pyrimidine metabolism	Nucleotide Metabolism	METABOLIC
1101640	2.3.1.7	Carnitine O-acetyltransferase.	Acetyl-CoA + carnitine = CoA + O-acetylcarnitine.	\N	\N	Alanine and aspartate metabolism	Amino Acid Metabolism	METABOLIC
1101663	3.2.1.58	Glucan 1,3-beta-glucosidase.	Successive hydrolysis of beta-D-glucose units from the non-reducing ends of 1,3-beta-D-glucans, releasing alpha-glucose.	\N	\N	Starch and sucrose metabolism	Metabolism of Complex Carbohydrates	METABOLIC
1101691	6.3.2.19	Ubiquitin--protein ligase.	ATP + ubiquitin + protein lysine = AMP + diphosphate + protein N-ubiquityllysine.	\N	\N	\N	\N	\N
1101700	2.6.1.27	Tryptophan aminotransferase.	L-tryptophan + 2-oxoglutarate = indole-3-pyruvate + L-glutamate.	Pyridoxal-phosphate.	\N	Tryptophan metabolism	Amino Acid Metabolism	METABOLIC
1101750	2.5.1.18	Glutathione transferase.	RX + glutathione = HX + R-S-glutathione.	\N	\N	Glutathione metabolism	Metabolism of Other Amino Acids	METABOLIC
1101763	1.1.1.-	With NAD(+) or NADP(+) as acceptor.	\N	\N	\N	Bile acid biosynthesis	Lipid Metabolism	METABOLIC
1101763	1.1.1.-	With NAD(+) or NADP(+) as acceptor.	\N	\N	\N	Vitamin B6 metabolism	Metabolism of Cofactors and Vitamins	METABOLIC
1101763	1.1.1.-	With NAD(+) or NADP(+) as acceptor.	\N	\N	\N	Glycine, serine and threonine metabolism	Amino Acid Metabolism	METABOLIC
1101763	1.1.1.-	With NAD(+) or NADP(+) as acceptor.	\N	\N	\N	Butanoate metabolism	Carbohydrate Metabolism	METABOLIC
1101763	1.1.1.-	With NAD(+) or NADP(+) as acceptor.	\N	\N	\N	Fructose and mannose metabolism	Carbohydrate Metabolism	METABOLIC
1101763	1.1.1.-	With NAD(+) or NADP(+) as acceptor.	\N	\N	\N	Galactose metabolism	Carbohydrate Metabolism	METABOLIC
1101763	1.1.1.-	With NAD(+) or NADP(+) as acceptor.	\N	\N	\N	Lysine degradation	Amino Acid Metabolism	METABOLIC
1101763	1.1.1.-	With NAD(+) or NADP(+) as acceptor.	\N	\N	\N	Nucleotide sugars metabolism	Nucleotide Metabolism	METABOLIC
1101763	1.1.1.-	With NAD(+) or NADP(+) as acceptor.	\N	\N	\N	Ascorbate and aldarate metabolism	Carbohydrate Metabolism	METABOLIC
1101763	1.1.1.-	With NAD(+) or NADP(+) as acceptor.	\N	\N	\N	Tetrachloroethene degradation	Biodegradation of Xenobiotics	METABOLIC
1101763	1.1.1.-	With NAD(+) or NADP(+) as acceptor.	\N	\N	\N	Benzoate degradation via CoA ligation	Biodegradation of Xenobiotics	METABOLIC
1101763	1.1.1.-	With NAD(+) or NADP(+) as acceptor.	\N	\N	\N	Glycerolipid metabolism	Metabolism of Complex Lipids	METABOLIC
1101793	1.14.13.1	Salicylate 1-monooxygenase.	Salicylate + NADH + O(2) = catechol + NAD(+) + H(2)O + CO(2).	FAD.	\N	Fluorene degradation	Biodegradation of Xenobiotics	METABOLIC
1101793	1.14.13.1	Salicylate 1-monooxygenase.	Salicylate + NADH + O(2) = catechol + NAD(+) + H(2)O + CO(2).	FAD.	\N	Nitorobenzene degradation	Biodegradation of Xenobiotics	METABOLIC
1101825	1.17.4.1	Ribonucleoside-diphosphate reductase.	2'-deoxyribonucleoside diphosphate + oxidized thioredoxin + H(2)O = ribonucleoside diphosphate + reduced thioredoxin.	Iron; ATP.	\N	Pyrimidine metabolism	Nucleotide Metabolism	METABOLIC
1101825	1.17.4.1	Ribonucleoside-diphosphate reductase.	2'-deoxyribonucleoside diphosphate + oxidized thioredoxin + H(2)O = ribonucleoside diphosphate + reduced thioredoxin.	Iron; ATP.	\N	Purine metabolism	Nucleotide Metabolism	METABOLIC
1101941	3.4.14.9	Tripeptidyl-peptidase I.	Release of an N-terminal tripeptide from a polypeptide.	\N	\N	\N	\N	\N
1101942	2.2.1.1	Transketolase.	Sedoheptulose 7-phosphate + D-glyceraldehyde 3-phosphate = D-ribose 5-phosphate + D-xylulose 5-phosphate.	Thiamine pyrophosphate.	Wernicke-Korsakoff syndrome; MIM:277730.	Pentose phosphate pathway	Carbohydrate Metabolism	METABOLIC
1101942	2.2.1.1	Transketolase.	Sedoheptulose 7-phosphate + D-glyceraldehyde 3-phosphate = D-ribose 5-phosphate + D-xylulose 5-phosphate.	Thiamine pyrophosphate.	Wernicke-Korsakoff syndrome; MIM:277730.	Carbon fixation	Energy Metabolism	METABOLIC
1102040	1.1.1.-	With NAD(+) or NADP(+) as acceptor.	\N	\N	\N	Bile acid biosynthesis	Lipid Metabolism	METABOLIC
1102040	1.1.1.-	With NAD(+) or NADP(+) as acceptor.	\N	\N	\N	Vitamin B6 metabolism	Metabolism of Cofactors and Vitamins	METABOLIC
1102040	1.1.1.-	With NAD(+) or NADP(+) as acceptor.	\N	\N	\N	Glycine, serine and threonine metabolism	Amino Acid Metabolism	METABOLIC
1102040	1.1.1.-	With NAD(+) or NADP(+) as acceptor.	\N	\N	\N	Butanoate metabolism	Carbohydrate Metabolism	METABOLIC
1102040	1.1.1.-	With NAD(+) or NADP(+) as acceptor.	\N	\N	\N	Fructose and mannose metabolism	Carbohydrate Metabolism	METABOLIC
1102040	1.1.1.-	With NAD(+) or NADP(+) as acceptor.	\N	\N	\N	Galactose metabolism	Carbohydrate Metabolism	METABOLIC
1102040	1.1.1.-	With NAD(+) or NADP(+) as acceptor.	\N	\N	\N	Lysine degradation	Amino Acid Metabolism	METABOLIC
1102040	1.1.1.-	With NAD(+) or NADP(+) as acceptor.	\N	\N	\N	Nucleotide sugars metabolism	Nucleotide Metabolism	METABOLIC
1102040	1.1.1.-	With NAD(+) or NADP(+) as acceptor.	\N	\N	\N	Ascorbate and aldarate metabolism	Carbohydrate Metabolism	METABOLIC
1102040	1.1.1.-	With NAD(+) or NADP(+) as acceptor.	\N	\N	\N	Tetrachloroethene degradation	Biodegradation of Xenobiotics	METABOLIC
1102040	1.1.1.-	With NAD(+) or NADP(+) as acceptor.	\N	\N	\N	Benzoate degradation via CoA ligation	Biodegradation of Xenobiotics	METABOLIC
1102040	1.1.1.-	With NAD(+) or NADP(+) as acceptor.	\N	\N	\N	Glycerolipid metabolism	Metabolism of Complex Lipids	METABOLIC
1102072	3.1.1.73	Feruloyl esterase.	Feruloyl-polysaccharide + H(2)O = ferulate + polysaccharide.	\N	\N	\N	\N	\N
1102100	3.1.26.4	Ribonuclease H.	Endonucleolytic cleavage to 5'-phosphomonoester.	\N	\N	\N	\N	\N
1102174	2.7.6.2	Thiamine pyrophosphokinase.	ATP + thiamine = AMP + thiamine diphosphate.	\N	\N	Thiamine metabolism	Metabolism of Cofactors and Vitamins	METABOLIC
1102184	2.7.2.1	Acetate kinase.	ATP + acetate = ADP + acetyl phosphate.	\N	\N	Propanoate metabolism	Carbohydrate Metabolism	METABOLIC
1102184	2.7.2.1	Acetate kinase.	ATP + acetate = ADP + acetyl phosphate.	\N	\N	Pyruvate metabolism	Carbohydrate Metabolism	METABOLIC
1102261	1.6.5.5	NADPH:quinone reductase.	NADPH + quinone = NADP(+) + semiquinone.	Zinc.	\N	\N	\N	\N
1102300	3.1.3.48	Protein-tyrosine-phosphatase.	Protein tyrosine phosphate + H(2)O = protein tyrosine + phosphate.	\N	\N	\N	\N	\N
1102316	4.1.1.17	Ornithine decarboxylase.	L-ornithine = putrescine + CO(2).	Pyridoxal-phosphate.	\N	Urea cycle and metabolism of amino groups	Amino Acid Metabolism	METABOLIC
1102316	4.1.1.17	Ornithine decarboxylase.	L-ornithine = putrescine + CO(2).	Pyridoxal-phosphate.	\N	Arginine and proline metabolism	Amino Acid Metabolism	METABOLIC
1102316	4.1.1.17	Ornithine decarboxylase.	L-ornithine = putrescine + CO(2).	Pyridoxal-phosphate.	\N	Alkaloid biosynthesis II	Biosynthesis of Secondary Metabolites	METABOLIC
1102411	3.1.1.-	Carboxylic ester hydrolases.	\N	\N	\N	2,4-Dichlorobenzoate degradation	Biodegradation of Xenobiotics	METABOLIC
1102411	3.1.1.-	Carboxylic ester hydrolases.	\N	\N	\N	Pentose and glucuronate interconversions	Carbohydrate Metabolism	METABOLIC
1102411	3.1.1.-	Carboxylic ester hydrolases.	\N	\N	\N	Butanoate metabolism	Carbohydrate Metabolism	METABOLIC
1102541	2.4.1.34	1,3-beta-glucan synthase.	UDP-glucose + {(1,3)-beta-D-glucosyl}(N) = UDP + {(1,3)-beta-D- glucosyl}(N+1).	\N	\N	Starch and sucrose metabolism	Metabolism of Complex Carbohydrates	METABOLIC
1102700	4.3.2.1	Argininosuccinate lyase.	N-(L-arginino)succinate = fumarate + L-arginine.	\N	Argininosuccinicaciduria; MIM:207900.	Urea cycle and metabolism of amino groups	Amino Acid Metabolism	METABOLIC
1102700	4.3.2.1	Argininosuccinate lyase.	N-(L-arginino)succinate = fumarate + L-arginine.	\N	Argininosuccinicaciduria; MIM:207900.	Alanine and aspartate metabolism	Amino Acid Metabolism	METABOLIC
1102700	4.3.2.1	Argininosuccinate lyase.	N-(L-arginino)succinate = fumarate + L-arginine.	\N	Argininosuccinicaciduria; MIM:207900.	Arginine and proline metabolism	Amino Acid Metabolism	METABOLIC
1102703	2.7.8.15	UDP-N-acetylglucosamine--dolichyl-phosphate N-acetylglucosaminephosphotransferase.	UDP-N-acetyl-D-glucosamine + dolichyl phosphate = UMP + N-acetyl-D- glucosaminyl-diphosphodolichol.	\N	\N	N-Glycans biosynthesis	Metabolism of Complex Carbohydrates	METABOLIC
1102801	2.4.1.-	Hexosyltransferases.	\N	\N	\N	O-Glycans biosynthesis	Metabolism of Complex Carbohydrates	METABOLIC
1102801	2.4.1.-	Hexosyltransferases.	\N	\N	\N	Fructose and mannose metabolism	Carbohydrate Metabolism	METABOLIC
1102801	2.4.1.-	Hexosyltransferases.	\N	\N	\N	Peptidoglycan biosynthesis	Metabolism of Complex Carbohydrates	METABOLIC
1102801	2.4.1.-	Hexosyltransferases.	\N	\N	\N	Sphingoglycolipid metabolism	Metabolism of Complex Lipids	METABOLIC
1102801	2.4.1.-	Hexosyltransferases.	\N	\N	\N	Blood group glycolipid biosynthesis - lact series	Metabolism of Complex Lipids	METABOLIC
1102801	2.4.1.-	Hexosyltransferases.	\N	\N	\N	Blood group glycolipid biosynthesis - neolact series	Metabolism of Complex Lipids	METABOLIC
1102801	2.4.1.-	Hexosyltransferases.	\N	\N	\N	Glycerolipid metabolism	Metabolism of Complex Lipids	METABOLIC
1102801	2.4.1.-	Hexosyltransferases.	\N	\N	\N	Globoside metabolism	Metabolism of Complex Lipids	METABOLIC
1102801	2.4.1.-	Hexosyltransferases.	\N	\N	\N	Chondroitin / heparan sulfate biosynthesis	Metabolism of Complex Carbohydrates	METABOLIC
1102801	2.4.1.-	Hexosyltransferases.	\N	\N	\N	Keratan sulfate biosynthesis	Metabolism of Complex Carbohydrates	METABOLIC
1102801	2.4.1.-	Hexosyltransferases.	\N	\N	\N	N-Glycans biosynthesis	Metabolism of Complex Carbohydrates	METABOLIC
1102828	3.1.3.48	Protein-tyrosine-phosphatase.	Protein tyrosine phosphate + H(2)O = protein tyrosine + phosphate.	\N	\N	\N	\N	\N
1102849	3.1.3.5	5'-nucleotidase.	A 5'-ribonucleotide + H(2)O = a ribonucleoside + phosphate.	\N	\N	Purine metabolism	Nucleotide Metabolism	METABOLIC
1102849	3.1.3.5	5'-nucleotidase.	A 5'-ribonucleotide + H(2)O = a ribonucleoside + phosphate.	\N	\N	Nicotinate and nicotinamide metabolism	Metabolism of Cofactors and Vitamins	METABOLIC
1102849	3.1.3.5	5'-nucleotidase.	A 5'-ribonucleotide + H(2)O = a ribonucleoside + phosphate.	\N	\N	Pyrimidine metabolism	Nucleotide Metabolism	METABOLIC
1102908	1.1.1.156	Glycerol 2-dehydrogenase (NADP+).	Glycerol + NADP(+) = glycerone + NADPH.	\N	\N	Glycerolipid metabolism	Metabolism of Complex Lipids	METABOLIC
1102964	5.2.1.8	Peptidylprolyl isomerase.	Peptidylproline (omega=180) = peptidylproline (omega=0).	\N	\N	\N	\N	\N
1102986	6.2.1.3	Long-chain-fatty-acid--CoA ligase.	ATP + a long-chain carboxylic acid + CoA = AMP + diphosphate + an acyl-CoA.	\N	\N	Fatty acid metabolism	Lipid Metabolism	METABOLIC
1103002	2.4.1.186	Glycogenin glucosyltransferase.	UDP-glucose + glycogenin = UDP + glucosylglycogenin.	\N	\N	\N	\N	\N
1103010	3.1.2.-	Thiolester hydrolases.	\N	\N	\N	Benzoate degradation via CoA ligation	Biodegradation of Xenobiotics	METABOLIC
1103038	1.14.13.9	Kynurenine 3-monooxygenase.	L-kynurenine + NADPH + O(2) = 3-hydroxy-L-kynurenine + NADP(+) + H(2)O.	FAD.	\N	Tryptophan metabolism	Amino Acid Metabolism	METABOLIC
1103076	2.1.1.-	Methyltransferases.	\N	\N	\N	Androgen and estrogen metabolism	Lipid Metabolism	METABOLIC
1103076	2.1.1.-	Methyltransferases.	\N	\N	\N	Aminophosphonate metabolism	Metabolism of Other Amino Acids	METABOLIC
1103076	2.1.1.-	Methyltransferases.	\N	\N	\N	Porphyrin and chlorophyll metabolism	Metabolism of Cofactors and Vitamins	METABOLIC
1103076	2.1.1.-	Methyltransferases.	\N	\N	\N	Ubiquinone biosynthesis	Metabolism of Cofactors and Vitamins	METABOLIC
1103076	2.1.1.-	Methyltransferases.	\N	\N	\N	Histidine metabolism	Amino Acid Metabolism	METABOLIC
1103076	2.1.1.-	Methyltransferases.	\N	\N	\N	Selenoamino acid metabolism	Metabolism of Other Amino Acids	METABOLIC
1103076	2.1.1.-	Methyltransferases.	\N	\N	\N	Tryptophan metabolism	Amino Acid Metabolism	METABOLIC
1103076	2.1.1.-	Methyltransferases.	\N	\N	\N	Tyrosine metabolism	Amino Acid Metabolism	METABOLIC
1103117	2.7.7.3	Pantetheine-phosphate adenylyltransferase.	ATP + pantetheine 4'-phosphate = diphosphate + dephospho-CoA.	\N	\N	Pantothenate and CoA biosynthesis	Metabolism of Cofactors and Vitamins	METABOLIC
1103120	3.4.19.12	Ubiquitinyl hydrolase 1.	Thiol-dependent hydrolysis of ester, thiolester, amide, peptide and isopeptide bonds formed by the C-terminal Gly of ubiquitin (a 76-residue protein attached to proteins as an intracellular targeting signal).	\N	\N	\N	\N	\N
1103252	2.4.1.-	Hexosyltransferases.	\N	\N	\N	O-Glycans biosynthesis	Metabolism of Complex Carbohydrates	METABOLIC
1103252	2.4.1.-	Hexosyltransferases.	\N	\N	\N	Fructose and mannose metabolism	Carbohydrate Metabolism	METABOLIC
1103252	2.4.1.-	Hexosyltransferases.	\N	\N	\N	Peptidoglycan biosynthesis	Metabolism of Complex Carbohydrates	METABOLIC
1103252	2.4.1.-	Hexosyltransferases.	\N	\N	\N	Sphingoglycolipid metabolism	Metabolism of Complex Lipids	METABOLIC
1103252	2.4.1.-	Hexosyltransferases.	\N	\N	\N	Blood group glycolipid biosynthesis - lact series	Metabolism of Complex Lipids	METABOLIC
1103252	2.4.1.-	Hexosyltransferases.	\N	\N	\N	Blood group glycolipid biosynthesis - neolact series	Metabolism of Complex Lipids	METABOLIC
1103252	2.4.1.-	Hexosyltransferases.	\N	\N	\N	Glycerolipid metabolism	Metabolism of Complex Lipids	METABOLIC
1103252	2.4.1.-	Hexosyltransferases.	\N	\N	\N	Globoside metabolism	Metabolism of Complex Lipids	METABOLIC
1103252	2.4.1.-	Hexosyltransferases.	\N	\N	\N	Chondroitin / heparan sulfate biosynthesis	Metabolism of Complex Carbohydrates	METABOLIC
1103252	2.4.1.-	Hexosyltransferases.	\N	\N	\N	Keratan sulfate biosynthesis	Metabolism of Complex Carbohydrates	METABOLIC
1103252	2.4.1.-	Hexosyltransferases.	\N	\N	\N	N-Glycans biosynthesis	Metabolism of Complex Carbohydrates	METABOLIC
1103264	6.3.5.4	Asparagine synthase (glutamine-hydrolysing).	ATP + L-aspartate + L-glutamine = AMP + diphosphate + L-asparagine + L-glutamate.	\N	\N	Nitrogen metabolism	Energy Metabolism	METABOLIC
1103264	6.3.5.4	Asparagine synthase (glutamine-hydrolysing).	ATP + L-aspartate + L-glutamine = AMP + diphosphate + L-asparagine + L-glutamate.	\N	\N	Alanine and aspartate metabolism	Amino Acid Metabolism	METABOLIC
1103267	5.4.2.2	Phosphoglucomutase.	Alpha-D-glucose 1-phosphate = alpha-D-glucose 6-phosphate.	\N	\N	Streptomycin biosynthesis	Biosynthesis of Secondary Metabolites	METABOLIC
1103267	5.4.2.2	Phosphoglucomutase.	Alpha-D-glucose 1-phosphate = alpha-D-glucose 6-phosphate.	\N	\N	Erythromycin biosynthesis	Biosynthesis of Secondary Metabolites	METABOLIC
1103267	5.4.2.2	Phosphoglucomutase.	Alpha-D-glucose 1-phosphate = alpha-D-glucose 6-phosphate.	\N	\N	Pentose phosphate pathway	Carbohydrate Metabolism	METABOLIC
1103267	5.4.2.2	Phosphoglucomutase.	Alpha-D-glucose 1-phosphate = alpha-D-glucose 6-phosphate.	\N	\N	Aminosugars metabolism	Metabolism of Complex Carbohydrates	METABOLIC
1103267	5.4.2.2	Phosphoglucomutase.	Alpha-D-glucose 1-phosphate = alpha-D-glucose 6-phosphate.	\N	\N	Starch and sucrose metabolism	Metabolism of Complex Carbohydrates	METABOLIC
1103267	5.4.2.2	Phosphoglucomutase.	Alpha-D-glucose 1-phosphate = alpha-D-glucose 6-phosphate.	\N	\N	Glycolysis / Gluconeogenesis	Carbohydrate Metabolism	METABOLIC
1103267	5.4.2.2	Phosphoglucomutase.	Alpha-D-glucose 1-phosphate = alpha-D-glucose 6-phosphate.	\N	\N	Galactose metabolism	Carbohydrate Metabolism	METABOLIC
1103355	3.1.1.8	Cholinesterase.	An acylcholine + H(2)O = choline + a carboxylic acid anion.	\N	Drug induced (postanesthetic) apnea; MIM:177400.	\N	\N	\N
1103401	2.3.2.5	Glutaminyl-peptide cyclotransferase.	L-glutaminyl-peptide = 5-oxoprolyl-peptide + NH(3).	\N	\N	\N	\N	\N
1103419	6.2.1.-	Acid--thiol ligases.	\N	\N	\N	Ethylbenzene degradation	Biodegradation of Xenobiotics	METABOLIC
1103419	6.2.1.-	Acid--thiol ligases.	\N	\N	\N	Propanoate metabolism	Carbohydrate Metabolism	METABOLIC
1103459	3.1.2.-	Thiolester hydrolases.	\N	\N	\N	Benzoate degradation via CoA ligation	Biodegradation of Xenobiotics	METABOLIC
1103524	3.1.-.-	Acting on ester bonds.	\N	\N	\N	\N	\N	\N
1103579	1.14.13.-	With NADH or NADPH as one donor, and incorporation of one atom	\N	\N	\N	Methane metabolism	Energy Metabolism	METABOLIC
1103579	1.14.13.-	With NADH or NADPH as one donor, and incorporation of one atom	\N	\N	\N	Phenylalanine metabolism	Amino Acid Metabolism	METABOLIC
1103579	1.14.13.-	With NADH or NADPH as one donor, and incorporation of one atom	\N	\N	\N	Ubiquinone biosynthesis	Metabolism of Cofactors and Vitamins	METABOLIC
1103579	1.14.13.-	With NADH or NADPH as one donor, and incorporation of one atom	\N	\N	\N	Alkaloid biosynthesis I	Biosynthesis of Secondary Metabolites	METABOLIC
1103579	1.14.13.-	With NADH or NADPH as one donor, and incorporation of one atom	\N	\N	\N	Styrene degradation	Biodegradation of Xenobiotics	METABOLIC
1103579	1.14.13.-	With NADH or NADPH as one donor, and incorporation of one atom	\N	\N	\N	Tryptophan metabolism	Amino Acid Metabolism	METABOLIC
1103579	1.14.13.-	With NADH or NADPH as one donor, and incorporation of one atom	\N	\N	\N	Androgen and estrogen metabolism	Lipid Metabolism	METABOLIC
1103579	1.14.13.-	With NADH or NADPH as one donor, and incorporation of one atom	\N	\N	\N	Sterol biosynthesis	Lipid Metabolism	METABOLIC
1103579	1.14.13.-	With NADH or NADPH as one donor, and incorporation of one atom	\N	\N	\N	1,4-Dichlorobenzene degradation	Biodegradation of Xenobiotics	METABOLIC
1103579	1.14.13.-	With NADH or NADPH as one donor, and incorporation of one atom	\N	\N	\N	Tyrosine metabolism	Amino Acid Metabolism	METABOLIC
1103579	1.14.13.-	With NADH or NADPH as one donor, and incorporation of one atom	\N	\N	\N	Bile acid biosynthesis	Lipid Metabolism	METABOLIC
1103579	1.14.13.-	With NADH or NADPH as one donor, and incorporation of one atom	\N	\N	\N	Flavonoids, stilbene and lignin biosynthesis	Biosynthesis of Secondary Metabolites	METABOLIC
1103579	1.14.13.-	With NADH or NADPH as one donor, and incorporation of one atom	\N	\N	\N	Histidine metabolism	Amino Acid Metabolism	METABOLIC
1103579	1.14.13.-	With NADH or NADPH as one donor, and incorporation of one atom	\N	\N	\N	gamma-Hexachlorocyclohexane degradation	Biodegradation of Xenobiotics	METABOLIC
1103595	3.2.1.21	Beta-glucosidase.	Hydrolysis of terminal, non-reducing beta-D-glucose residues with release of beta-D-glucose.	\N	\N	Starch and sucrose metabolism	Metabolism of Complex Carbohydrates	METABOLIC
1103595	3.2.1.21	Beta-glucosidase.	Hydrolysis of terminal, non-reducing beta-D-glucose residues with release of beta-D-glucose.	\N	\N	Cyanoamino acid metabolism	Metabolism of Other Amino Acids	METABOLIC
1103595	3.2.1.21	Beta-glucosidase.	Hydrolysis of terminal, non-reducing beta-D-glucose residues with release of beta-D-glucose.	\N	\N	Flavonoids, stilbene and lignin biosynthesis	Biosynthesis of Secondary Metabolites	METABOLIC
1103745	3.5.4.4	Adenosine deaminase.	Adenosine + H(2)O = inosine + NH(3).	\N	Severe combined immunodeficiency (SCID); MIM:102700.	Purine metabolism	Nucleotide Metabolism	METABOLIC
1103752	6.3.2.19	Ubiquitin--protein ligase.	ATP + ubiquitin + protein lysine = AMP + diphosphate + protein N-ubiquityllysine.	\N	\N	\N	\N	\N
1103809	3.6.3.1	Magnesium-ATPase.	ATP + H(2)O = ADP + phosphate.	Magnesium.	Progressive familial intrahepatic cholestasis; MIM:211600. Benign recurrent intrahepatic cholestasis; MIM:243300.	\N	\N	\N
1103830	3.6.1.-	In phosphorous-containing anhydrides.	\N	\N	\N	Starch and sucrose metabolism	Metabolism of Complex Carbohydrates	METABOLIC
1103830	3.6.1.-	In phosphorous-containing anhydrides.	\N	\N	\N	Folate biosynthesis	Metabolism of Cofactors and Vitamins	METABOLIC
1103884	2.7.4.9	Thymidylate kinase.	ATP + thymidine 5'-phosphate = ADP + thymidine 5'-diphosphate.	\N	\N	Pyrimidine metabolism	Nucleotide Metabolism	METABOLIC
1103899	4.2.1.24	Porphobilinogen synthase.	2 5-aminolevulinate = porphobilinogen + 2 H(2)O.	Zinc.	Susceptibility to lead poisoning; MIM:125270. Acute hepatic porphyria; MIM:125270.	Porphyrin and chlorophyll metabolism	Metabolism of Cofactors and Vitamins	METABOLIC
1103974	1.2.4.4	3-methyl-2-oxobutanoate dehydrogenase (lipoamide).	3-methyl-2-oxobutanoate + lipoamide = S-(2-methylpropanoyl)dihydrolipoamide + CO(2).	Thiamine pyrophosphate.	Maple syrup urine disease; MIM:248600.	Valine, leucine and isoleucine degradation	Amino Acid Metabolism	METABOLIC
1104025	2.7.1.78	Polynucleotide 5'-hydroxyl-kinase.	ATP + 5'-dephospho-DNA = ADP + 5'-phospho-DNA.	\N	\N	\N	\N	\N
1104029	2.7.1.24	Dephospho-CoA kinase.	ATP + dephospho-CoA = ADP + CoA.	\N	\N	Pantothenate and CoA biosynthesis	Metabolism of Cofactors and Vitamins	METABOLIC
1104159	2.7.7.19	Polynucleotide adenylyltransferase.	N ATP + {nucleotide}(M) = N diphosphate + {nucleotide}(M+N).	\N	\N	\N	\N	\N
1104162	3.6.3.14	H(+)-transporting two-sector ATPase.	ATP + H(2)O + H(+)(In) = ADP + phosphate + H(+)(Out).	\N	\N	ATP synthesis	Energy Metabolism	METABOLIC
1104162	3.6.3.14	H(+)-transporting two-sector ATPase.	ATP + H(2)O + H(+)(In) = ADP + phosphate + H(+)(Out).	\N	\N	Flagellar assembly	\N	\N
1104162	3.6.3.14	H(+)-transporting two-sector ATPase.	ATP + H(2)O + H(+)(In) = ADP + phosphate + H(+)(Out).	\N	\N	Type III secretion system	SORTING AND DEGRADATION	REGULATORY
1104298	2.4.1.141	N-acetylglucosaminyldiphosphodolichol N-acetylglucosaminyltransferase.	UDP-N-acetyl-D-glucosamine + N-acetyl-D-glucosaminyl-diphosphodolichol = UDP + N,N''-diacetylchitobiosyldiphosphodolichol.	\N	\N	N-Glycans biosynthesis	Metabolism of Complex Carbohydrates	METABOLIC
1104322	6.3.2.19	Ubiquitin--protein ligase.	ATP + ubiquitin + protein lysine = AMP + diphosphate + protein N-ubiquityllysine.	\N	\N	\N	\N	\N
1104419	6.3.2.19	Ubiquitin--protein ligase.	ATP + ubiquitin + protein lysine = AMP + diphosphate + protein N-ubiquityllysine.	\N	\N	\N	\N	\N
1104426	2.7.8.5	CDP-diacylglycerol--glycerol-3-phosphate 3-phosphatidyltransferase.	CDP-diacylglycerol + glycerol 3-phosphate = CMP + 3-(3-phosphatidyl)- glycerol 1-phosphate.	\N	\N	Glycerolipid metabolism	Metabolism of Complex Lipids	METABOLIC
1104537	6.3.2.19	Ubiquitin--protein ligase.	ATP + ubiquitin + protein lysine = AMP + diphosphate + protein N-ubiquityllysine.	\N	\N	\N	\N	\N
1104712	3.4.24.20	Peptidyl-Lys metalloendopeptidase.	Preferential cleavage in proteins: Xaa-|-Lys (in which Xaa may be Pro).	\N	\N	\N	\N	\N
1104791	3.4.17.-	Metallocarboxypeptidases.	\N	\N	\N	\N	\N	\N
1104802	1.1.1.34	Hydroxymethylglutaryl-CoA reductase (NADPH).	(R)-mevalonate + CoA + 2 NADP(+) = (S)-3-hydroxy-3-methylglutaryl-CoA + 2 NADPH.	\N	\N	Sterol biosynthesis	Lipid Metabolism	METABOLIC
1105062	6.4.1.3	Propionyl-CoA carboxylase.	ATP + propanoyl-CoA + HCO(3)(-) = ADP + phosphate + (S)-methylmalonyl-CoA.	Biotin.	\N	Valine, leucine and isoleucine degradation	Amino Acid Metabolism	METABOLIC
1105062	6.4.1.3	Propionyl-CoA carboxylase.	ATP + propanoyl-CoA + HCO(3)(-) = ADP + phosphate + (S)-methylmalonyl-CoA.	Biotin.	\N	Propanoate metabolism	Carbohydrate Metabolism	METABOLIC
1105094	3.4.14.5	Dipeptidyl-peptidase IV.	Release of an N-terminal dipeptide, Xaa-Xbb-|-Xcc, from a polypeptide, preferentially when Xbb is Pro, provided Xcc is neither Pro nor hydroxyproline.	\N	\N	\N	\N	\N
1105105	2.1.1.110	Sterigmatocystin 7-O-methyltransferase.	S-adenosyl-L-methionine + sterigmatocystin = S-adenosyl-L-homocysteine + 7-O-methylsterigmatocystin.	\N	\N	\N	\N	\N
1105163	3.2.1.14	Chitinase.	Hydrolysis of the 1,4-beta-linkages of N-acetyl-D-glucosamine polymers of chitin.	\N	\N	Aminosugars metabolism	Metabolism of Complex Carbohydrates	METABOLIC
1105181	3.5.2.9	5-oxoprolinase (ATP-hydrolysing).	ATP + 5-oxo-L-proline + 2 H(2)O = ADP + phosphate + L-glutamate.	\N	\N	Glutathione metabolism	Metabolism of Other Amino Acids	METABOLIC
1105225	3.2.1.4	Cellulase.	Endohydrolysis of 1,4-beta-D-glucosidic linkages in cellulose.	\N	\N	Starch and sucrose metabolism	Metabolism of Complex Carbohydrates	METABOLIC
1105310	3.2.1.89	Arabinogalactan endo-1,4-beta-galactosidase.	Endohydrolysis of 1,4-beta-D-galactosidic linkages in arabinogalactans.	\N	\N	\N	\N	\N
1105333	6.2.1.-	Acid--thiol ligases.	\N	\N	\N	Ethylbenzene degradation	Biodegradation of Xenobiotics	METABOLIC
1105333	6.2.1.-	Acid--thiol ligases.	\N	\N	\N	Propanoate metabolism	Carbohydrate Metabolism	METABOLIC
1105372	3.2.2.-	Hydrolyzing N-glycosyl compounds.	\N	\N	\N	\N	\N	\N
1105397	2.1.1.100	Protein-S isoprenylcysteine O-methyltransferase.	S-adenosyl-L-methionine + protein C-terminal S-farnesyl-L-cysteine = S-adenosyl-L-homocysteine + protein C-terminal S-farnesyl-L-cysteine methyl ester.	\N	\N	\N	\N	\N
1105449	2.1.1.100	Protein-S isoprenylcysteine O-methyltransferase.	S-adenosyl-L-methionine + protein C-terminal S-farnesyl-L-cysteine = S-adenosyl-L-homocysteine + protein C-terminal S-farnesyl-L-cysteine methyl ester.	\N	\N	\N	\N	\N
1105510	1.1.1.1	Alcohol dehydrogenase.	An alcohol + NAD(+) = an aldehyde or ketone + NADH.	Zinc or Iron.	\N	Bile acid biosynthesis	Lipid Metabolism	METABOLIC
1105510	1.1.1.1	Alcohol dehydrogenase.	An alcohol + NAD(+) = an aldehyde or ketone + NADH.	Zinc or Iron.	\N	Tyrosine metabolism	Amino Acid Metabolism	METABOLIC
1105510	1.1.1.1	Alcohol dehydrogenase.	An alcohol + NAD(+) = an aldehyde or ketone + NADH.	Zinc or Iron.	\N	Glycerolipid metabolism	Metabolism of Complex Lipids	METABOLIC
1105510	1.1.1.1	Alcohol dehydrogenase.	An alcohol + NAD(+) = an aldehyde or ketone + NADH.	Zinc or Iron.	\N	Glycolysis / Gluconeogenesis	Carbohydrate Metabolism	METABOLIC
1105510	1.1.1.1	Alcohol dehydrogenase.	An alcohol + NAD(+) = an aldehyde or ketone + NADH.	Zinc or Iron.	\N	Fatty acid metabolism	Lipid Metabolism	METABOLIC
1105512	5.4.2.2	Phosphoglucomutase.	Alpha-D-glucose 1-phosphate = alpha-D-glucose 6-phosphate.	\N	\N	Streptomycin biosynthesis	Biosynthesis of Secondary Metabolites	METABOLIC
1105512	5.4.2.2	Phosphoglucomutase.	Alpha-D-glucose 1-phosphate = alpha-D-glucose 6-phosphate.	\N	\N	Erythromycin biosynthesis	Biosynthesis of Secondary Metabolites	METABOLIC
1105512	5.4.2.2	Phosphoglucomutase.	Alpha-D-glucose 1-phosphate = alpha-D-glucose 6-phosphate.	\N	\N	Pentose phosphate pathway	Carbohydrate Metabolism	METABOLIC
1105512	5.4.2.2	Phosphoglucomutase.	Alpha-D-glucose 1-phosphate = alpha-D-glucose 6-phosphate.	\N	\N	Aminosugars metabolism	Metabolism of Complex Carbohydrates	METABOLIC
1105512	5.4.2.2	Phosphoglucomutase.	Alpha-D-glucose 1-phosphate = alpha-D-glucose 6-phosphate.	\N	\N	Starch and sucrose metabolism	Metabolism of Complex Carbohydrates	METABOLIC
1105512	5.4.2.2	Phosphoglucomutase.	Alpha-D-glucose 1-phosphate = alpha-D-glucose 6-phosphate.	\N	\N	Glycolysis / Gluconeogenesis	Carbohydrate Metabolism	METABOLIC
1105512	5.4.2.2	Phosphoglucomutase.	Alpha-D-glucose 1-phosphate = alpha-D-glucose 6-phosphate.	\N	\N	Galactose metabolism	Carbohydrate Metabolism	METABOLIC
1105520	1.1.1.208	(+)-neomenthol dehydrogenase.	(+)-neomenthol + NADP(+) = (-)-menthone + NADPH.	\N	\N	\N	\N	\N
1105542	6.4.1.4	Methylcrotonyl-CoA carboxylase.	ATP + 3-methylcrotonyl-CoA + HCO(3)(-) = ADP + phosphate + 3-methylglutaconyl-CoA.	Biotin.	Beta-methylcrotonylglycinuria I; MIM:210200.	Valine, leucine and isoleucine degradation	Amino Acid Metabolism	METABOLIC
1105565	3.2.1.51	Alpha-L-fucosidase.	An alpha-L-fucoside + H(2)O = an alcohol + L-fucose.	\N	Fucosidosis; MIM:230000.	N-Glycan degradation	Metabolism of Complex Carbohydrates	METABOLIC
1105667	2.3.1.4	Glucosamine-phosphate N-acetyltransferase.	Acetyl-CoA + D-glucosamine 6-phosphate = CoA + N-acetyl-D-glucosamine 6-phosphate.	\N	\N	Aminosugars metabolism	Metabolism of Complex Carbohydrates	METABOLIC
1105667	2.3.1.4	Glucosamine-phosphate N-acetyltransferase.	Acetyl-CoA + D-glucosamine 6-phosphate = CoA + N-acetyl-D-glucosamine 6-phosphate.	\N	\N	Glutamate metabolism	Amino Acid Metabolism	METABOLIC
1105680	2.4.2.10	Orotate phosphoribosyltransferase.	Orotidine 5'-phosphate + diphosphate = orotate + 5-phospho-alpha- D-ribose 1-diphosphate.	\N	Oroticaciduria I; MIM:258900.	Pyrimidine metabolism	Nucleotide Metabolism	METABOLIC
1105723	2.1.1.100	Protein-S isoprenylcysteine O-methyltransferase.	S-adenosyl-L-methionine + protein C-terminal S-farnesyl-L-cysteine = S-adenosyl-L-homocysteine + protein C-terminal S-farnesyl-L-cysteine methyl ester.	\N	\N	\N	\N	\N
1105727	1.2.1.31	Aminoadipate-semialdehyde dehydrogenase.	L-2-aminoadipate 6-semialdehyde + NADP(+) + H(2)O = L-2-aminoadipate + NADPH.	\N	\N	Lysine biosynthesis	Amino Acid Metabolism	METABOLIC
1105727	1.2.1.31	Aminoadipate-semialdehyde dehydrogenase.	L-2-aminoadipate 6-semialdehyde + NADP(+) + H(2)O = L-2-aminoadipate + NADPH.	\N	\N	Lysine degradation	Amino Acid Metabolism	METABOLIC
1105733	3.2.1.67	Galacturan 1,4-alpha-galacturonidase.	{(1,4)-alpha-D-galacturonide}(N) + H(2)O = {(1,4)-alpha-D- galacturonide}(N-1) + D-galacturonate.	\N	\N	Starch and sucrose metabolism	Metabolism of Complex Carbohydrates	METABOLIC
1105791	1.1.99.18	Cellobiose dehydrogenase (acceptor).	Cellobiose + acceptor = cellobiono-1,5-lactone + reduced acceptor.	\N	\N	\N	\N	\N
1105835	2.7.7.7	DNA-directed DNA polymerase.	N deoxynucleoside triphosphate = N diphosphate + {DNA}(N).	\N	\N	Purine metabolism	Nucleotide Metabolism	METABOLIC
1105835	2.7.7.7	DNA-directed DNA polymerase.	N deoxynucleoside triphosphate = N diphosphate + {DNA}(N).	\N	\N	DNA polymerase	REPLICATION AND REPAIR	REGULATORY
1105835	2.7.7.7	DNA-directed DNA polymerase.	N deoxynucleoside triphosphate = N diphosphate + {DNA}(N).	\N	\N	Pyrimidine metabolism	Nucleotide Metabolism	METABOLIC
1105888	1.2.1.3	Aldehyde dehydrogenase (NAD+).	An aldehyde + NAD(+) + H(2)O = an acid + NADH.	\N	Acute alcohol intolerance; MIM:100650.	1,2-Dichloroethane degradation	Biodegradation of Xenobiotics	METABOLIC
1105888	1.2.1.3	Aldehyde dehydrogenase (NAD+).	An aldehyde + NAD(+) + H(2)O = an acid + NADH.	\N	Acute alcohol intolerance; MIM:100650.	Tryptophan metabolism	Amino Acid Metabolism	METABOLIC
1105888	1.2.1.3	Aldehyde dehydrogenase (NAD+).	An aldehyde + NAD(+) + H(2)O = an acid + NADH.	\N	Acute alcohol intolerance; MIM:100650.	Glycerolipid metabolism	Metabolism of Complex Lipids	METABOLIC
1105888	1.2.1.3	Aldehyde dehydrogenase (NAD+).	An aldehyde + NAD(+) + H(2)O = an acid + NADH.	\N	Acute alcohol intolerance; MIM:100650.	Valine, leucine and isoleucine degradation	Amino Acid Metabolism	METABOLIC
1105888	1.2.1.3	Aldehyde dehydrogenase (NAD+).	An aldehyde + NAD(+) + H(2)O = an acid + NADH.	\N	Acute alcohol intolerance; MIM:100650.	Glycolysis / Gluconeogenesis	Carbohydrate Metabolism	METABOLIC
1105888	1.2.1.3	Aldehyde dehydrogenase (NAD+).	An aldehyde + NAD(+) + H(2)O = an acid + NADH.	\N	Acute alcohol intolerance; MIM:100650.	Propanoate metabolism	Carbohydrate Metabolism	METABOLIC
1105888	1.2.1.3	Aldehyde dehydrogenase (NAD+).	An aldehyde + NAD(+) + H(2)O = an acid + NADH.	\N	Acute alcohol intolerance; MIM:100650.	Fatty acid metabolism	Lipid Metabolism	METABOLIC
1105888	1.2.1.3	Aldehyde dehydrogenase (NAD+).	An aldehyde + NAD(+) + H(2)O = an acid + NADH.	\N	Acute alcohol intolerance; MIM:100650.	Bile acid biosynthesis	Lipid Metabolism	METABOLIC
1105888	1.2.1.3	Aldehyde dehydrogenase (NAD+).	An aldehyde + NAD(+) + H(2)O = an acid + NADH.	\N	Acute alcohol intolerance; MIM:100650.	Arginine and proline metabolism	Amino Acid Metabolism	METABOLIC
1105888	1.2.1.3	Aldehyde dehydrogenase (NAD+).	An aldehyde + NAD(+) + H(2)O = an acid + NADH.	\N	Acute alcohol intolerance; MIM:100650.	Butanoate metabolism	Carbohydrate Metabolism	METABOLIC
1105888	1.2.1.3	Aldehyde dehydrogenase (NAD+).	An aldehyde + NAD(+) + H(2)O = an acid + NADH.	\N	Acute alcohol intolerance; MIM:100650.	beta-Alanine metabolism	Metabolism of Other Amino Acids	METABOLIC
1105888	1.2.1.3	Aldehyde dehydrogenase (NAD+).	An aldehyde + NAD(+) + H(2)O = an acid + NADH.	\N	Acute alcohol intolerance; MIM:100650.	Pyruvate metabolism	Carbohydrate Metabolism	METABOLIC
1105888	1.2.1.3	Aldehyde dehydrogenase (NAD+).	An aldehyde + NAD(+) + H(2)O = an acid + NADH.	\N	Acute alcohol intolerance; MIM:100650.	Histidine metabolism	Amino Acid Metabolism	METABOLIC
1105888	1.2.1.3	Aldehyde dehydrogenase (NAD+).	An aldehyde + NAD(+) + H(2)O = an acid + NADH.	\N	Acute alcohol intolerance; MIM:100650.	Lysine degradation	Amino Acid Metabolism	METABOLIC
1105888	1.2.1.3	Aldehyde dehydrogenase (NAD+).	An aldehyde + NAD(+) + H(2)O = an acid + NADH.	\N	Acute alcohol intolerance; MIM:100650.	Ascorbate and aldarate metabolism	Carbohydrate Metabolism	METABOLIC
1105900	2.1.1.100	Protein-S isoprenylcysteine O-methyltransferase.	S-adenosyl-L-methionine + protein C-terminal S-farnesyl-L-cysteine = S-adenosyl-L-homocysteine + protein C-terminal S-farnesyl-L-cysteine methyl ester.	\N	\N	\N	\N	\N
1105906	3.4.24.56	Insulysin.	Degradation of insulin, glucagon and other polypeptides. No action on proteins.	Zinc.	\N	\N	\N	\N
1105942	3.4.24.20	Peptidyl-Lys metalloendopeptidase.	Preferential cleavage in proteins: Xaa-|-Lys (in which Xaa may be Pro).	\N	\N	\N	\N	\N
1105958	6.3.2.19	Ubiquitin--protein ligase.	ATP + ubiquitin + protein lysine = AMP + diphosphate + protein N-ubiquityllysine.	\N	\N	\N	\N	\N
1105999	1.14.14.1	Unspecific monooxygenase.	RH + reduced flavoprotein + O(2) = ROH + oxidized flavoprotein + H(2)O.	Heme-thiolate.	\N	Tryptophan metabolism	Amino Acid Metabolism	METABOLIC
1105999	1.14.14.1	Unspecific monooxygenase.	RH + reduced flavoprotein + O(2) = ROH + oxidized flavoprotein + H(2)O.	Heme-thiolate.	\N	Fatty acid metabolism	Lipid Metabolism	METABOLIC
1105999	1.14.14.1	Unspecific monooxygenase.	RH + reduced flavoprotein + O(2) = ROH + oxidized flavoprotein + H(2)O.	Heme-thiolate.	\N	gamma-Hexachlorocyclohexane degradation	Biodegradation of Xenobiotics	METABOLIC
1106014	2.7.2.4	Aspartate kinase.	ATP + L-aspartate = ADP + 4-phospho-L-aspartate.	\N	\N	Lysine biosynthesis	Amino Acid Metabolism	METABOLIC
1106014	2.7.2.4	Aspartate kinase.	ATP + L-aspartate = ADP + 4-phospho-L-aspartate.	\N	\N	Glycine, serine and threonine metabolism	Amino Acid Metabolism	METABOLIC
1106147	1.4.3.1	D-aspartate oxidase.	D-aspartate + H(2)O + O(2) = oxaloacetate + NH(3) + H(2)O(2).	FAD.	\N	Alanine and aspartate metabolism	Amino Acid Metabolism	METABOLIC
1106154	3.6.3.1	Magnesium-ATPase.	ATP + H(2)O = ADP + phosphate.	Magnesium.	Progressive familial intrahepatic cholestasis; MIM:211600. Benign recurrent intrahepatic cholestasis; MIM:243300.	\N	\N	\N
1106234	1.10.3.3	L-ascorbate oxidase.	2 L-ascorbate + O(2) = 2 dehydroascorbate + 2 H(2)O.	Copper.	\N	Ascorbate and aldarate metabolism	Carbohydrate Metabolism	METABOLIC
1106240	2.4.1.-	Hexosyltransferases.	\N	\N	\N	O-Glycans biosynthesis	Metabolism of Complex Carbohydrates	METABOLIC
1106240	2.4.1.-	Hexosyltransferases.	\N	\N	\N	Fructose and mannose metabolism	Carbohydrate Metabolism	METABOLIC
1106240	2.4.1.-	Hexosyltransferases.	\N	\N	\N	Peptidoglycan biosynthesis	Metabolism of Complex Carbohydrates	METABOLIC
1106240	2.4.1.-	Hexosyltransferases.	\N	\N	\N	Sphingoglycolipid metabolism	Metabolism of Complex Lipids	METABOLIC
1106240	2.4.1.-	Hexosyltransferases.	\N	\N	\N	Blood group glycolipid biosynthesis - lact series	Metabolism of Complex Lipids	METABOLIC
1106240	2.4.1.-	Hexosyltransferases.	\N	\N	\N	Blood group glycolipid biosynthesis - neolact series	Metabolism of Complex Lipids	METABOLIC
1106240	2.4.1.-	Hexosyltransferases.	\N	\N	\N	Glycerolipid metabolism	Metabolism of Complex Lipids	METABOLIC
1106240	2.4.1.-	Hexosyltransferases.	\N	\N	\N	Globoside metabolism	Metabolism of Complex Lipids	METABOLIC
1106240	2.4.1.-	Hexosyltransferases.	\N	\N	\N	Chondroitin / heparan sulfate biosynthesis	Metabolism of Complex Carbohydrates	METABOLIC
1106240	2.4.1.-	Hexosyltransferases.	\N	\N	\N	Keratan sulfate biosynthesis	Metabolism of Complex Carbohydrates	METABOLIC
1106240	2.4.1.-	Hexosyltransferases.	\N	\N	\N	N-Glycans biosynthesis	Metabolism of Complex Carbohydrates	METABOLIC
1106270	2.7.1.68	1-phosphatidylinositol-4-phosphate kinase.	ATP + 1-phosphatidyl-1D-myo-inositol 4-monophosphate = ADP + 1-phosphatidyl-1D-myo-inositol 4,5-bisphosphate.	\N	\N	Inositol phosphate metabolism	Metabolism of Complex Lipids	METABOLIC
1106307	1.11.1.5	Cytochrome-c peroxidase.	2 ferrocytochrome c + H(2)O(2) = 2 ferricytochrome c + 2 H(2)O.	Heme.	\N	\N	\N	\N
1106339	1.1.1.208	(+)-neomenthol dehydrogenase.	(+)-neomenthol + NADP(+) = (-)-menthone + NADPH.	\N	\N	\N	\N	\N
1106421	3.1.26.4	Ribonuclease H.	Endonucleolytic cleavage to 5'-phosphomonoester.	\N	\N	\N	\N	\N
1106450	2.1.1.43	Histone-lysine N-methyltransferase.	S-adenosyl-L-methionine + histone L-lysine = S-adenosyl-L-homocysteine + histone N6-methyl-L-lysine.	\N	\N	Lysine degradation	Amino Acid Metabolism	METABOLIC
1106464	1.13.11.1	Catechol 1,2-dioxygenase.	Catechol + O(2) = cis,cis-muconate.	Iron.	\N	1,4-Dichlorobenzene degradation	Biodegradation of Xenobiotics	METABOLIC
1106464	1.13.11.1	Catechol 1,2-dioxygenase.	Catechol + O(2) = cis,cis-muconate.	Iron.	\N	Benzoate degradation via hydroxylation	Biodegradation of Xenobiotics	METABOLIC
1106464	1.13.11.1	Catechol 1,2-dioxygenase.	Catechol + O(2) = cis,cis-muconate.	Iron.	\N	Carbazole degradation	Biodegradation of Xenobiotics	METABOLIC
1106464	1.13.11.1	Catechol 1,2-dioxygenase.	Catechol + O(2) = cis,cis-muconate.	Iron.	\N	Toluene and xylene degradation	Biodegradation of Xenobiotics	METABOLIC
1106471	5.2.1.8	Peptidylprolyl isomerase.	Peptidylproline (omega=180) = peptidylproline (omega=0).	\N	\N	\N	\N	\N
1106480	1.14.11.-	With 2-oxoglutarate as one donor, and incorporation of one	\N	\N	\N	\N	\N	\N
1106481	2.3.1.31	Homoserine O-acetyltransferase.	Acetyl-CoA + L-homoserine = CoA + O-acetyl-L-homoserine.	\N	\N	Sulfur metabolism	Energy Metabolism	METABOLIC
1106481	2.3.1.31	Homoserine O-acetyltransferase.	Acetyl-CoA + L-homoserine = CoA + O-acetyl-L-homoserine.	\N	\N	Methionine metabolism	Amino Acid Metabolism	METABOLIC
1106486	3.1.3.16	Serine/threonine specific protein phosphatase.	A phosphoprotein + H(2)O = a protein + phosphate.	\N	\N	\N	\N	\N
1106625	3.6.3.-	Acting on acid anhydrides; catalyzing transmembrane movement	\N	\N	\N	\N	\N	\N
1106732	1.1.99.1	Choline dehydrogenase.	Choline + acceptor = betaine aldehyde + reduced acceptor.	PQQ.	\N	Glycine, serine and threonine metabolism	Amino Acid Metabolism	METABOLIC
1106739	3.6.3.44	Xenobiotic-transporting ATPase.	ATP + H(2)O + xenobiotic(In) = ADP + phosphate + xenobiotic(Out).	\N	\N	\N	\N	\N
1106832	3.1.1.72	Acetylxylan esterase.	Deacetylation of xylans and xylo-oligosaccharides.	\N	\N	\N	\N	\N
1106885	3.1.3.16	Serine/threonine specific protein phosphatase.	A phosphoprotein + H(2)O = a protein + phosphate.	\N	\N	\N	\N	\N
1106935	3.1.21.-	Endodeoxyribonucleases producing 5'-phosphomonoesters.	\N	\N	\N	\N	\N	\N
1106954	1.1.1.21	Aldehyde reductase.	Alditol + NAD(P)(+) = aldose + NAD(P)H.	\N	\N	Galactose metabolism	Carbohydrate Metabolism	METABOLIC
1106954	1.1.1.21	Aldehyde reductase.	Alditol + NAD(P)(+) = aldose + NAD(P)H.	\N	\N	Pyruvate metabolism	Carbohydrate Metabolism	METABOLIC
1106954	1.1.1.21	Aldehyde reductase.	Alditol + NAD(P)(+) = aldose + NAD(P)H.	\N	\N	Glycerolipid metabolism	Metabolism of Complex Lipids	METABOLIC
1106954	1.1.1.21	Aldehyde reductase.	Alditol + NAD(P)(+) = aldose + NAD(P)H.	\N	\N	Pentose and glucuronate interconversions	Carbohydrate Metabolism	METABOLIC
1106954	1.1.1.21	Aldehyde reductase.	Alditol + NAD(P)(+) = aldose + NAD(P)H.	\N	\N	Fructose and mannose metabolism	Carbohydrate Metabolism	METABOLIC
1107051	2.4.2.29	Queuine tRNA-ribosyltransferase.	tRNA guanine + queuine = tRNA queuine + guanine.	\N	\N	\N	\N	\N
1107060	1.1.-.-	Acting on the CH-OH group of donors.	\N	\N	\N	Benzoate degradation via CoA ligation	Biodegradation of Xenobiotics	METABOLIC
1107060	1.1.-.-	Acting on the CH-OH group of donors.	\N	\N	\N	Ethylbenzene degradation	Biodegradation of Xenobiotics	METABOLIC
1107070	4.2.1.24	Porphobilinogen synthase.	2 5-aminolevulinate = porphobilinogen + 2 H(2)O.	Zinc.	Susceptibility to lead poisoning; MIM:125270. Acute hepatic porphyria; MIM:125270.	Porphyrin and chlorophyll metabolism	Metabolism of Cofactors and Vitamins	METABOLIC
1107101	4.2.1.79	2-methylcitrate dehydratase.	2-hydroxybutane-1,2,3-tricarboxylate = (Z)-but-2-ene-1,2,3-tricarboxylate + H(2)O.	\N	\N	Lysine biosynthesis	Amino Acid Metabolism	METABOLIC
1107132	1.14.14.1	Unspecific monooxygenase.	RH + reduced flavoprotein + O(2) = ROH + oxidized flavoprotein + H(2)O.	Heme-thiolate.	\N	Tryptophan metabolism	Amino Acid Metabolism	METABOLIC
1107132	1.14.14.1	Unspecific monooxygenase.	RH + reduced flavoprotein + O(2) = ROH + oxidized flavoprotein + H(2)O.	Heme-thiolate.	\N	Fatty acid metabolism	Lipid Metabolism	METABOLIC
1107132	1.14.14.1	Unspecific monooxygenase.	RH + reduced flavoprotein + O(2) = ROH + oxidized flavoprotein + H(2)O.	Heme-thiolate.	\N	gamma-Hexachlorocyclohexane degradation	Biodegradation of Xenobiotics	METABOLIC
1107134	3.4.25.-	Threonine endopeptidases.	\N	\N	\N	\N	\N	\N
1107139	3.1.1.72	Acetylxylan esterase.	Deacetylation of xylans and xylo-oligosaccharides.	\N	\N	\N	\N	\N
1107261	1.1.1.1	Alcohol dehydrogenase.	An alcohol + NAD(+) = an aldehyde or ketone + NADH.	Zinc or Iron.	\N	Bile acid biosynthesis	Lipid Metabolism	METABOLIC
1107261	1.1.1.1	Alcohol dehydrogenase.	An alcohol + NAD(+) = an aldehyde or ketone + NADH.	Zinc or Iron.	\N	Tyrosine metabolism	Amino Acid Metabolism	METABOLIC
1107261	1.1.1.1	Alcohol dehydrogenase.	An alcohol + NAD(+) = an aldehyde or ketone + NADH.	Zinc or Iron.	\N	Glycerolipid metabolism	Metabolism of Complex Lipids	METABOLIC
1107261	1.1.1.1	Alcohol dehydrogenase.	An alcohol + NAD(+) = an aldehyde or ketone + NADH.	Zinc or Iron.	\N	Glycolysis / Gluconeogenesis	Carbohydrate Metabolism	METABOLIC
1107261	1.1.1.1	Alcohol dehydrogenase.	An alcohol + NAD(+) = an aldehyde or ketone + NADH.	Zinc or Iron.	\N	Fatty acid metabolism	Lipid Metabolism	METABOLIC
1107266	3.6.3.44	Xenobiotic-transporting ATPase.	ATP + H(2)O + xenobiotic(In) = ADP + phosphate + xenobiotic(Out).	\N	\N	\N	\N	\N
1107301	2.7.7.4	Sulfate adenylyltransferase.	ATP + sulfate = diphosphate + adenylylsulfate.	\N	\N	Purine metabolism	Nucleotide Metabolism	METABOLIC
1107301	2.7.7.4	Sulfate adenylyltransferase.	ATP + sulfate = diphosphate + adenylylsulfate.	\N	\N	Selenoamino acid metabolism	Metabolism of Other Amino Acids	METABOLIC
1107301	2.7.7.4	Sulfate adenylyltransferase.	ATP + sulfate = diphosphate + adenylylsulfate.	\N	\N	Sulfur metabolism	Energy Metabolism	METABOLIC
1107369	1.6.99.1	NADPH dehydrogenase.	NADPH + acceptor = NADP(+) + reduced acceptor.	FMN or FAD.	\N	\N	\N	\N
1107381	3.4.24.-	Metalloendopeptidases.	\N	\N	\N	\N	\N	\N
1107404	2.6.1.19	4-aminobutyrate aminotransferase.	4-aminobutanoate + 2-oxoglutarate = succinate semialdehyde + L-glutamate.	\N	GABA-transaminase deficiency; MIM:137150.	Propanoate metabolism	Carbohydrate Metabolism	METABOLIC
1107404	2.6.1.19	4-aminobutyrate aminotransferase.	4-aminobutanoate + 2-oxoglutarate = succinate semialdehyde + L-glutamate.	\N	GABA-transaminase deficiency; MIM:137150.	Alanine and aspartate metabolism	Amino Acid Metabolism	METABOLIC
1107404	2.6.1.19	4-aminobutyrate aminotransferase.	4-aminobutanoate + 2-oxoglutarate = succinate semialdehyde + L-glutamate.	\N	GABA-transaminase deficiency; MIM:137150.	beta-Alanine metabolism	Metabolism of Other Amino Acids	METABOLIC
1107404	2.6.1.19	4-aminobutyrate aminotransferase.	4-aminobutanoate + 2-oxoglutarate = succinate semialdehyde + L-glutamate.	\N	GABA-transaminase deficiency; MIM:137150.	Glutamate metabolism	Amino Acid Metabolism	METABOLIC
1107404	2.6.1.19	4-aminobutyrate aminotransferase.	4-aminobutanoate + 2-oxoglutarate = succinate semialdehyde + L-glutamate.	\N	GABA-transaminase deficiency; MIM:137150.	Butanoate metabolism	Carbohydrate Metabolism	METABOLIC
1107409	4.1.1.50	Adenosylmethionine decarboxylase.	S-adenosyl-L-methionine = (5-deoxy-5-adenosyl)(3-aminopropyl) methylsulfonium salt + CO(2).	Pyruvate.	\N	Arginine and proline metabolism	Amino Acid Metabolism	METABOLIC
1107426	1.14.11.-	With 2-oxoglutarate as one donor, and incorporation of one	\N	\N	\N	\N	\N	\N
1107451	4.6.1.1	Adenylate cyclase.	ATP = 3',5'-cyclic AMP + diphosphate.	\N	\N	Purine metabolism	Nucleotide Metabolism	METABOLIC
1107453	2.4.1.16	Chitin synthase.	UDP-N-acetyl-D-glucosamine + {(1,4)-(N-acetyl-beta-D-glucosaminyl)}(N) = UDP + {(1,4)-(N-acetyl-beta-D-glucosaminyl)}(N+1).	\N	\N	Aminosugars metabolism	Metabolism of Complex Carbohydrates	METABOLIC
1107470	1.14.14.1	Unspecific monooxygenase.	RH + reduced flavoprotein + O(2) = ROH + oxidized flavoprotein + H(2)O.	Heme-thiolate.	\N	Tryptophan metabolism	Amino Acid Metabolism	METABOLIC
1107470	1.14.14.1	Unspecific monooxygenase.	RH + reduced flavoprotein + O(2) = ROH + oxidized flavoprotein + H(2)O.	Heme-thiolate.	\N	Fatty acid metabolism	Lipid Metabolism	METABOLIC
1107470	1.14.14.1	Unspecific monooxygenase.	RH + reduced flavoprotein + O(2) = ROH + oxidized flavoprotein + H(2)O.	Heme-thiolate.	\N	gamma-Hexachlorocyclohexane degradation	Biodegradation of Xenobiotics	METABOLIC
1107472	1.14.18.1	Monophenol monooxygenase.	L-tyrosine + L-DOPA + O(2) = L-DOPA + DOPAquinone + H(2)O.	Copper.	Albinism; MIM:203100.	Alkaloid biosynthesis I	Biosynthesis of Secondary Metabolites	METABOLIC
1107472	1.14.18.1	Monophenol monooxygenase.	L-tyrosine + L-DOPA + O(2) = L-DOPA + DOPAquinone + H(2)O.	Copper.	Albinism; MIM:203100.	Riboflavin metabolism	Metabolism of Cofactors and Vitamins	METABOLIC
1107472	1.14.18.1	Monophenol monooxygenase.	L-tyrosine + L-DOPA + O(2) = L-DOPA + DOPAquinone + H(2)O.	Copper.	Albinism; MIM:203100.	Tyrosine metabolism	Amino Acid Metabolism	METABOLIC
1107472	1.14.18.1	Monophenol monooxygenase.	L-tyrosine + L-DOPA + O(2) = L-DOPA + DOPAquinone + H(2)O.	Copper.	Albinism; MIM:203100.	Flavonoids, stilbene and lignin biosynthesis	Biosynthesis of Secondary Metabolites	METABOLIC
1107576	2.1.1.-	Methyltransferases.	\N	\N	\N	Androgen and estrogen metabolism	Lipid Metabolism	METABOLIC
1107576	2.1.1.-	Methyltransferases.	\N	\N	\N	Aminophosphonate metabolism	Metabolism of Other Amino Acids	METABOLIC
1107576	2.1.1.-	Methyltransferases.	\N	\N	\N	Porphyrin and chlorophyll metabolism	Metabolism of Cofactors and Vitamins	METABOLIC
1107576	2.1.1.-	Methyltransferases.	\N	\N	\N	Ubiquinone biosynthesis	Metabolism of Cofactors and Vitamins	METABOLIC
1107576	2.1.1.-	Methyltransferases.	\N	\N	\N	Histidine metabolism	Amino Acid Metabolism	METABOLIC
1107576	2.1.1.-	Methyltransferases.	\N	\N	\N	Selenoamino acid metabolism	Metabolism of Other Amino Acids	METABOLIC
1107576	2.1.1.-	Methyltransferases.	\N	\N	\N	Tryptophan metabolism	Amino Acid Metabolism	METABOLIC
1107576	2.1.1.-	Methyltransferases.	\N	\N	\N	Tyrosine metabolism	Amino Acid Metabolism	METABOLIC
1107604	6.1.1.16	Cysteine--tRNA ligase.	ATP + L-cysteine + tRNA(Cys) = AMP + diphosphate + L-cysteinyl- tRNA(Cys).	\N	\N	Cysteine metabolism	Amino Acid Metabolism	METABOLIC
1107604	6.1.1.16	Cysteine--tRNA ligase.	ATP + L-cysteine + tRNA(Cys) = AMP + diphosphate + L-cysteinyl- tRNA(Cys).	\N	\N	Aminoacyl-tRNA biosynthesis	TRANSLATION	REGULATORY
1107680	2.7.7.41	Phosphatidate cytidylyltransferase.	CTP + phosphatidate = diphosphate + CDP-diacylglycerol.	\N	\N	\N	\N	\N
1107680	2.7.7.41	Phosphatidate cytidylyltransferase.	CTP + phosphatidate = diphosphate + CDP-diacylglycerol.	\N	\N	Glycerolipid metabolism	Metabolism of Complex Lipids	METABOLIC
1107690	3.2.2.21	DNA-3-methyladenine glycosylase II.	Hydrolysis of alkylated DNA, releasing 3-methyladenine, 3-methylguanine, 7-methylguanine, and 7-methyladenine.	\N	\N	\N	\N	\N
1107700	1.1.3.9	Galactose oxidase.	D-galactose + O(2) = D-galacto-hexodialose + H(2)O(2).	Copper.	\N	Galactose metabolism	Carbohydrate Metabolism	METABOLIC
1107712	3.4.14.9	Tripeptidyl-peptidase I.	Release of an N-terminal tripeptide from a polypeptide.	\N	\N	\N	\N	\N
1107748	3.4.14.9	Tripeptidyl-peptidase I.	Release of an N-terminal tripeptide from a polypeptide.	\N	\N	\N	\N	\N
1107765	3.4.14.9	Tripeptidyl-peptidase I.	Release of an N-terminal tripeptide from a polypeptide.	\N	\N	\N	\N	\N
1107847	3.2.1.39	Glucan endo-1,3-beta-D-glucosidase.	Hydrolysis of 1,3-beta-D-glucosidic linkages in 1,3-beta-D-glucans.	\N	\N	Starch and sucrose metabolism	Metabolism of Complex Carbohydrates	METABOLIC
1107870	3.4.19.3	Pyroglutamyl-peptidase I.	5-oxoprolyl-peptide + H(2)O = 5-oxoproline + peptide.	\N	\N	\N	\N	\N
1107924	2.1.1.43	Histone-lysine N-methyltransferase.	S-adenosyl-L-methionine + histone L-lysine = S-adenosyl-L-homocysteine + histone N6-methyl-L-lysine.	\N	\N	Lysine degradation	Amino Acid Metabolism	METABOLIC
1108015	4.2.1.24	Porphobilinogen synthase.	2 5-aminolevulinate = porphobilinogen + 2 H(2)O.	Zinc.	Susceptibility to lead poisoning; MIM:125270. Acute hepatic porphyria; MIM:125270.	Porphyrin and chlorophyll metabolism	Metabolism of Cofactors and Vitamins	METABOLIC
1108049	2.7.7.6	DNA-directed RNA polymerase.	N nucleoside triphosphate = N diphosphate + {RNA}(N).	\N	\N	RNA polymerase	TRANSCRIPTION	REGULATORY
1108049	2.7.7.6	DNA-directed RNA polymerase.	N nucleoside triphosphate = N diphosphate + {RNA}(N).	\N	\N	Purine metabolism	Nucleotide Metabolism	METABOLIC
1108049	2.7.7.6	DNA-directed RNA polymerase.	N nucleoside triphosphate = N diphosphate + {RNA}(N).	\N	\N	Pyrimidine metabolism	Nucleotide Metabolism	METABOLIC
1108089	6.3.2.19	Ubiquitin--protein ligase.	ATP + ubiquitin + protein lysine = AMP + diphosphate + protein N-ubiquityllysine.	\N	\N	\N	\N	\N
1108125	3.5.1.41	Chitin deacetylase.	Chitin + H(2)O = chitosan + acetate.	\N	\N	Aminosugars metabolism	Metabolism of Complex Carbohydrates	METABOLIC
1108247	3.1.1.5	Lysophospholipase.	2-lysophosphatidylcholine + H(2)O = glycerophosphocholine + a fatty acid anion.	\N	\N	Phospholipid degradation	Metabolism of Complex Lipids	METABOLIC
1108260	4.2.1.1	Carbonate dehydratase.	H(2)CO(3) = CO(2) + H(2)O.	Zinc.	Osteopetrosis-renal tubular acidosis syndrome; MIM:259730.	Nitrogen metabolism	Energy Metabolism	METABOLIC
1108698	3.1.26.4	Ribonuclease H.	Endonucleolytic cleavage to 5'-phosphomonoester.	\N	\N	\N	\N	\N
1108795	4.2.1.3	Aconitate hydratase.	Citrate = cis-aconitate + H(2)O.	Iron-sulfur.	\N	Glyoxylate and dicarboxylate metabolism	Carbohydrate Metabolism	METABOLIC
1108795	4.2.1.3	Aconitate hydratase.	Citrate = cis-aconitate + H(2)O.	Iron-sulfur.	\N	Reductive carboxylate cycle (CO2 fixation)	Energy Metabolism	METABOLIC
1108795	4.2.1.3	Aconitate hydratase.	Citrate = cis-aconitate + H(2)O.	Iron-sulfur.	\N	Citrate cycle (TCA cycle)	Carbohydrate Metabolism	METABOLIC
1108862	2.1.1.43	Histone-lysine N-methyltransferase.	S-adenosyl-L-methionine + histone L-lysine = S-adenosyl-L-homocysteine + histone N6-methyl-L-lysine.	\N	\N	Lysine degradation	Amino Acid Metabolism	METABOLIC
1108870	3.4.24.64	Mitochondrial processing peptidase.	Release of N-terminal transit peptides from precursor proteins imported into the mitochondrion, typically with Arg in position P2.	Zinc.	\N	\N	\N	\N
1108914	3.2.1.52	Beta-N-acetylhexosaminidase.	Hydrolysis of terminal non-reducing N-acetyl-D-hexosamine residues in N-acetyl-beta-D-hexosaminides.	\N	Sandhoff disease (GM2-gangliosidosis, variant 0); MIM:268800. Tay-Sachs disease (adult GM2-gangliosidosis); MIM:272800.	N-Glycan degradation	Metabolism of Complex Carbohydrates	METABOLIC
1108914	3.2.1.52	Beta-N-acetylhexosaminidase.	Hydrolysis of terminal non-reducing N-acetyl-D-hexosamine residues in N-acetyl-beta-D-hexosaminides.	\N	Sandhoff disease (GM2-gangliosidosis, variant 0); MIM:268800. Tay-Sachs disease (adult GM2-gangliosidosis); MIM:272800.	Aminosugars metabolism	Metabolism of Complex Carbohydrates	METABOLIC
1108914	3.2.1.52	Beta-N-acetylhexosaminidase.	Hydrolysis of terminal non-reducing N-acetyl-D-hexosamine residues in N-acetyl-beta-D-hexosaminides.	\N	Sandhoff disease (GM2-gangliosidosis, variant 0); MIM:268800. Tay-Sachs disease (adult GM2-gangliosidosis); MIM:272800.	Globoside metabolism	Metabolism of Complex Lipids	METABOLIC
1108914	3.2.1.52	Beta-N-acetylhexosaminidase.	Hydrolysis of terminal non-reducing N-acetyl-D-hexosamine residues in N-acetyl-beta-D-hexosaminides.	\N	Sandhoff disease (GM2-gangliosidosis, variant 0); MIM:268800. Tay-Sachs disease (adult GM2-gangliosidosis); MIM:272800.	Sphingoglycolipid metabolism	Metabolism of Complex Lipids	METABOLIC
1108914	3.2.1.52	Beta-N-acetylhexosaminidase.	Hydrolysis of terminal non-reducing N-acetyl-D-hexosamine residues in N-acetyl-beta-D-hexosaminides.	\N	Sandhoff disease (GM2-gangliosidosis, variant 0); MIM:268800. Tay-Sachs disease (adult GM2-gangliosidosis); MIM:272800.	Glycosaminoglycan degradation	Metabolism of Complex Carbohydrates	METABOLIC
1108930	2.6.1.7	Kynurenine--oxoglutarate aminotransferase.	L-kynurenine + 2-oxoglutarate = 4-(2-aminophenyl)-2,4-dioxobutanoate + L-glutamate.	Pyridoxal-phosphate.	\N	Tryptophan metabolism	Amino Acid Metabolism	METABOLIC
1108936	1.1.99.1	Choline dehydrogenase.	Choline + acceptor = betaine aldehyde + reduced acceptor.	PQQ.	\N	Glycine, serine and threonine metabolism	Amino Acid Metabolism	METABOLIC
1109078	6.3.2.19	Ubiquitin--protein ligase.	ATP + ubiquitin + protein lysine = AMP + diphosphate + protein N-ubiquityllysine.	\N	\N	\N	\N	\N
1109102	3.1.-.-	Acting on ester bonds.	\N	\N	\N	\N	\N	\N
1109224	1.1.-.-	Acting on the CH-OH group of donors.	\N	\N	\N	Benzoate degradation via CoA ligation	Biodegradation of Xenobiotics	METABOLIC
1109224	1.1.-.-	Acting on the CH-OH group of donors.	\N	\N	\N	Ethylbenzene degradation	Biodegradation of Xenobiotics	METABOLIC
1109230	1.6.99.1	NADPH dehydrogenase.	NADPH + acceptor = NADP(+) + reduced acceptor.	FMN or FAD.	\N	\N	\N	\N
1109435	3.2.1.1	Alpha-amylase.	Endohydrolysis of 1,4-alpha-glucosidic linkages in oligosaccharides and polysaccharides.	\N	\N	Starch and sucrose metabolism	Metabolism of Complex Carbohydrates	METABOLIC
1109499	2.5.1.18	Glutathione transferase.	RX + glutathione = HX + R-S-glutathione.	\N	\N	Glutathione metabolism	Metabolism of Other Amino Acids	METABOLIC
1109551	4.2.1.1	Carbonate dehydratase.	H(2)CO(3) = CO(2) + H(2)O.	Zinc.	Osteopetrosis-renal tubular acidosis syndrome; MIM:259730.	Nitrogen metabolism	Energy Metabolism	METABOLIC
1109563	3.4.19.12	Ubiquitinyl hydrolase 1.	Thiol-dependent hydrolysis of ester, thiolester, amide, peptide and isopeptide bonds formed by the C-terminal Gly of ubiquitin (a 76-residue protein attached to proteins as an intracellular targeting signal).	\N	\N	\N	\N	\N
1109597	1.14.13.-	With NADH or NADPH as one donor, and incorporation of one atom	\N	\N	\N	Methane metabolism	Energy Metabolism	METABOLIC
1109597	1.14.13.-	With NADH or NADPH as one donor, and incorporation of one atom	\N	\N	\N	Phenylalanine metabolism	Amino Acid Metabolism	METABOLIC
1109597	1.14.13.-	With NADH or NADPH as one donor, and incorporation of one atom	\N	\N	\N	Ubiquinone biosynthesis	Metabolism of Cofactors and Vitamins	METABOLIC
1109597	1.14.13.-	With NADH or NADPH as one donor, and incorporation of one atom	\N	\N	\N	Alkaloid biosynthesis I	Biosynthesis of Secondary Metabolites	METABOLIC
1109597	1.14.13.-	With NADH or NADPH as one donor, and incorporation of one atom	\N	\N	\N	Styrene degradation	Biodegradation of Xenobiotics	METABOLIC
1109597	1.14.13.-	With NADH or NADPH as one donor, and incorporation of one atom	\N	\N	\N	Tryptophan metabolism	Amino Acid Metabolism	METABOLIC
1109597	1.14.13.-	With NADH or NADPH as one donor, and incorporation of one atom	\N	\N	\N	Androgen and estrogen metabolism	Lipid Metabolism	METABOLIC
1109597	1.14.13.-	With NADH or NADPH as one donor, and incorporation of one atom	\N	\N	\N	Sterol biosynthesis	Lipid Metabolism	METABOLIC
1109597	1.14.13.-	With NADH or NADPH as one donor, and incorporation of one atom	\N	\N	\N	1,4-Dichlorobenzene degradation	Biodegradation of Xenobiotics	METABOLIC
1109597	1.14.13.-	With NADH or NADPH as one donor, and incorporation of one atom	\N	\N	\N	Tyrosine metabolism	Amino Acid Metabolism	METABOLIC
1109597	1.14.13.-	With NADH or NADPH as one donor, and incorporation of one atom	\N	\N	\N	Bile acid biosynthesis	Lipid Metabolism	METABOLIC
1109597	1.14.13.-	With NADH or NADPH as one donor, and incorporation of one atom	\N	\N	\N	Flavonoids, stilbene and lignin biosynthesis	Biosynthesis of Secondary Metabolites	METABOLIC
1109597	1.14.13.-	With NADH or NADPH as one donor, and incorporation of one atom	\N	\N	\N	Histidine metabolism	Amino Acid Metabolism	METABOLIC
1109597	1.14.13.-	With NADH or NADPH as one donor, and incorporation of one atom	\N	\N	\N	gamma-Hexachlorocyclohexane degradation	Biodegradation of Xenobiotics	METABOLIC
1109602	1.14.-.-	Acting on paired donors, with incorporation or reduction of	\N	\N	\N	gamma-Hexachlorocyclohexane degradation	Biodegradation of Xenobiotics	METABOLIC
1109602	1.14.-.-	Acting on paired donors, with incorporation or reduction of	\N	\N	\N	Ascorbate and aldarate metabolism	Carbohydrate Metabolism	METABOLIC
1109602	1.14.-.-	Acting on paired donors, with incorporation or reduction of	\N	\N	\N	Flavonoids, stilbene and lignin biosynthesis	Biosynthesis of Secondary Metabolites	METABOLIC
1109602	1.14.-.-	Acting on paired donors, with incorporation or reduction of	\N	\N	\N	Fluorene degradation	Biodegradation of Xenobiotics	METABOLIC
1109618	1.14.14.1	Unspecific monooxygenase.	RH + reduced flavoprotein + O(2) = ROH + oxidized flavoprotein + H(2)O.	Heme-thiolate.	\N	Tryptophan metabolism	Amino Acid Metabolism	METABOLIC
1109618	1.14.14.1	Unspecific monooxygenase.	RH + reduced flavoprotein + O(2) = ROH + oxidized flavoprotein + H(2)O.	Heme-thiolate.	\N	Fatty acid metabolism	Lipid Metabolism	METABOLIC
1109618	1.14.14.1	Unspecific monooxygenase.	RH + reduced flavoprotein + O(2) = ROH + oxidized flavoprotein + H(2)O.	Heme-thiolate.	\N	gamma-Hexachlorocyclohexane degradation	Biodegradation of Xenobiotics	METABOLIC
1109766	1.14.14.1	Unspecific monooxygenase.	RH + reduced flavoprotein + O(2) = ROH + oxidized flavoprotein + H(2)O.	Heme-thiolate.	\N	Tryptophan metabolism	Amino Acid Metabolism	METABOLIC
1109766	1.14.14.1	Unspecific monooxygenase.	RH + reduced flavoprotein + O(2) = ROH + oxidized flavoprotein + H(2)O.	Heme-thiolate.	\N	Fatty acid metabolism	Lipid Metabolism	METABOLIC
1109766	1.14.14.1	Unspecific monooxygenase.	RH + reduced flavoprotein + O(2) = ROH + oxidized flavoprotein + H(2)O.	Heme-thiolate.	\N	gamma-Hexachlorocyclohexane degradation	Biodegradation of Xenobiotics	METABOLIC
1109799	2.5.1.18	Glutathione transferase.	RX + glutathione = HX + R-S-glutathione.	\N	\N	Glutathione metabolism	Metabolism of Other Amino Acids	METABOLIC
1109892	6.3.2.19	Ubiquitin--protein ligase.	ATP + ubiquitin + protein lysine = AMP + diphosphate + protein N-ubiquityllysine.	\N	\N	\N	\N	\N
1109932	2.1.1.77	Protein-L-isoaspartate(D-aspartate) O-methyltransferase.	S-adenosyl-L-methionine + protein L-beta-aspartate = S-adenosyl-L- homocysteine + protein L-beta-aspartate methyl ester.	\N	\N	\N	\N	\N
1109940	1.14.13.-	With NADH or NADPH as one donor, and incorporation of one atom	\N	\N	\N	Methane metabolism	Energy Metabolism	METABOLIC
1109940	1.14.13.-	With NADH or NADPH as one donor, and incorporation of one atom	\N	\N	\N	Phenylalanine metabolism	Amino Acid Metabolism	METABOLIC
1109940	1.14.13.-	With NADH or NADPH as one donor, and incorporation of one atom	\N	\N	\N	Ubiquinone biosynthesis	Metabolism of Cofactors and Vitamins	METABOLIC
1109940	1.14.13.-	With NADH or NADPH as one donor, and incorporation of one atom	\N	\N	\N	Alkaloid biosynthesis I	Biosynthesis of Secondary Metabolites	METABOLIC
1109940	1.14.13.-	With NADH or NADPH as one donor, and incorporation of one atom	\N	\N	\N	Styrene degradation	Biodegradation of Xenobiotics	METABOLIC
1109940	1.14.13.-	With NADH or NADPH as one donor, and incorporation of one atom	\N	\N	\N	Tryptophan metabolism	Amino Acid Metabolism	METABOLIC
1109940	1.14.13.-	With NADH or NADPH as one donor, and incorporation of one atom	\N	\N	\N	Androgen and estrogen metabolism	Lipid Metabolism	METABOLIC
1109940	1.14.13.-	With NADH or NADPH as one donor, and incorporation of one atom	\N	\N	\N	Sterol biosynthesis	Lipid Metabolism	METABOLIC
1109940	1.14.13.-	With NADH or NADPH as one donor, and incorporation of one atom	\N	\N	\N	1,4-Dichlorobenzene degradation	Biodegradation of Xenobiotics	METABOLIC
1109940	1.14.13.-	With NADH or NADPH as one donor, and incorporation of one atom	\N	\N	\N	Tyrosine metabolism	Amino Acid Metabolism	METABOLIC
1109940	1.14.13.-	With NADH or NADPH as one donor, and incorporation of one atom	\N	\N	\N	Bile acid biosynthesis	Lipid Metabolism	METABOLIC
1109940	1.14.13.-	With NADH or NADPH as one donor, and incorporation of one atom	\N	\N	\N	Flavonoids, stilbene and lignin biosynthesis	Biosynthesis of Secondary Metabolites	METABOLIC
1109940	1.14.13.-	With NADH or NADPH as one donor, and incorporation of one atom	\N	\N	\N	Histidine metabolism	Amino Acid Metabolism	METABOLIC
1109940	1.14.13.-	With NADH or NADPH as one donor, and incorporation of one atom	\N	\N	\N	gamma-Hexachlorocyclohexane degradation	Biodegradation of Xenobiotics	METABOLIC
1109986	1.2.1.41	Glutamate-5-semialdehyde dehydrogenase.	L-glutamate 5-semialdehyde + phosphate + NADP(+) = L-gamma- glutamyl 5-phosphate + NADPH.	\N	\N	Porphyrin and chlorophyll metabolism	Metabolism of Cofactors and Vitamins	METABOLIC
1109986	1.2.1.41	Glutamate-5-semialdehyde dehydrogenase.	L-glutamate 5-semialdehyde + phosphate + NADP(+) = L-gamma- glutamyl 5-phosphate + NADPH.	\N	\N	Urea cycle and metabolism of amino groups	Amino Acid Metabolism	METABOLIC
1110021	5.4.99.12	tRNA-pseudouridine synthase I.	tRNA uridine = tRNA pseudouridine.	\N	\N	\N	\N	\N
1110062	2.7.7.7	DNA-directed DNA polymerase.	N deoxynucleoside triphosphate = N diphosphate + {DNA}(N).	\N	\N	Purine metabolism	Nucleotide Metabolism	METABOLIC
1110062	2.7.7.7	DNA-directed DNA polymerase.	N deoxynucleoside triphosphate = N diphosphate + {DNA}(N).	\N	\N	DNA polymerase	REPLICATION AND REPAIR	REGULATORY
1110062	2.7.7.7	DNA-directed DNA polymerase.	N deoxynucleoside triphosphate = N diphosphate + {DNA}(N).	\N	\N	Pyrimidine metabolism	Nucleotide Metabolism	METABOLIC
1110126	1.1.2.4	D-lactate dehydrogenase (cytochrome).	(R)-lactate + 2 ferricytochrome c = pyruvate + 2 ferrocytochrome c.	FAD.	\N	Pyruvate metabolism	Carbohydrate Metabolism	METABOLIC
1110171	1.5.1.20	Methylenetetrahydrofolate reductase (NADPH).	5-methyltetrahydrofolate + NADP(+) = 5,10-methylenetetrahydrofolate + NADPH.	FAD.	Homocystinuria II (MTHFR deficiency); MIM:236250.	\N	\N	\N
1110189	3.1.1.3	Triacylglycerol lipase.	Triacylglycerol + H(2)O = diacylglycerol + a fatty acid anion.	\N	Hepatic lipase deficiency; MIM:151670. Congenital lipase deficiency; MIM:246600. Wolman disease; MIM:278000.	Glycerolipid metabolism	Metabolism of Complex Lipids	METABOLIC
1110220	2.4.1.117	Dolichyl-phosphate beta-glucosyltransferase.	UDP-glucose + dolichyl phosphate = UDP + dolichyl beta-D-glucosyl phosphate.	\N	\N	N-Glycans biosynthesis	Metabolism of Complex Carbohydrates	METABOLIC
1110222	3.1.1.45	Carboxymethylenebutenolidase.	4-carboxymethylenebut-2-en-4-olide + H(2)O = 4 oxohex-2-enedioate.	\N	\N	1,4-Dichlorobenzene degradation	Biodegradation of Xenobiotics	METABOLIC
1110416	1.1.3.9	Galactose oxidase.	D-galactose + O(2) = D-galacto-hexodialose + H(2)O(2).	Copper.	\N	Galactose metabolism	Carbohydrate Metabolism	METABOLIC
1110422	3.2.1.26	Beta-fructofuranosidase.	Hydrolysis of terminal non-reducing beta-D-fructofuranoside residues in beta-D-fructofuranosides.	\N	Disaccharide intolerance I; MIM:222900.	Galactose metabolism	Carbohydrate Metabolism	METABOLIC
1110422	3.2.1.26	Beta-fructofuranosidase.	Hydrolysis of terminal non-reducing beta-D-fructofuranoside residues in beta-D-fructofuranosides.	\N	Disaccharide intolerance I; MIM:222900.	Starch and sucrose metabolism	Metabolism of Complex Carbohydrates	METABOLIC
1110433	3.1.1.3	Triacylglycerol lipase.	Triacylglycerol + H(2)O = diacylglycerol + a fatty acid anion.	\N	Hepatic lipase deficiency; MIM:151670. Congenital lipase deficiency; MIM:246600. Wolman disease; MIM:278000.	Glycerolipid metabolism	Metabolism of Complex Lipids	METABOLIC
1110642	6.3.2.19	Ubiquitin--protein ligase.	ATP + ubiquitin + protein lysine = AMP + diphosphate + protein N-ubiquityllysine.	\N	\N	\N	\N	\N
1110716	6.4.1.1	Pyruvate carboxylase.	ATP + pyruvate + HCO(3)(-) = ADP + phosphate + oxaloacetate.	Biotin; Manganese or Zinc.	Pyruvate carboxylase deficiency; MIM:266150.	Alanine and aspartate metabolism	Amino Acid Metabolism	METABOLIC
1110716	6.4.1.1	Pyruvate carboxylase.	ATP + pyruvate + HCO(3)(-) = ADP + phosphate + oxaloacetate.	Biotin; Manganese or Zinc.	Pyruvate carboxylase deficiency; MIM:266150.	Citrate cycle (TCA cycle)	Carbohydrate Metabolism	METABOLIC
1110716	6.4.1.1	Pyruvate carboxylase.	ATP + pyruvate + HCO(3)(-) = ADP + phosphate + oxaloacetate.	Biotin; Manganese or Zinc.	Pyruvate carboxylase deficiency; MIM:266150.	Pyruvate metabolism	Carbohydrate Metabolism	METABOLIC
1110727	2.1.1.-	Methyltransferases.	\N	\N	\N	Androgen and estrogen metabolism	Lipid Metabolism	METABOLIC
1110727	2.1.1.-	Methyltransferases.	\N	\N	\N	Aminophosphonate metabolism	Metabolism of Other Amino Acids	METABOLIC
1110727	2.1.1.-	Methyltransferases.	\N	\N	\N	Porphyrin and chlorophyll metabolism	Metabolism of Cofactors and Vitamins	METABOLIC
1110727	2.1.1.-	Methyltransferases.	\N	\N	\N	Ubiquinone biosynthesis	Metabolism of Cofactors and Vitamins	METABOLIC
1110727	2.1.1.-	Methyltransferases.	\N	\N	\N	Histidine metabolism	Amino Acid Metabolism	METABOLIC
1110727	2.1.1.-	Methyltransferases.	\N	\N	\N	Selenoamino acid metabolism	Metabolism of Other Amino Acids	METABOLIC
1110727	2.1.1.-	Methyltransferases.	\N	\N	\N	Tryptophan metabolism	Amino Acid Metabolism	METABOLIC
1110727	2.1.1.-	Methyltransferases.	\N	\N	\N	Tyrosine metabolism	Amino Acid Metabolism	METABOLIC
1110787	1.14.-.-	Acting on paired donors, with incorporation or reduction of	\N	\N	\N	gamma-Hexachlorocyclohexane degradation	Biodegradation of Xenobiotics	METABOLIC
1110787	1.14.-.-	Acting on paired donors, with incorporation or reduction of	\N	\N	\N	Ascorbate and aldarate metabolism	Carbohydrate Metabolism	METABOLIC
1110787	1.14.-.-	Acting on paired donors, with incorporation or reduction of	\N	\N	\N	Flavonoids, stilbene and lignin biosynthesis	Biosynthesis of Secondary Metabolites	METABOLIC
1110787	1.14.-.-	Acting on paired donors, with incorporation or reduction of	\N	\N	\N	Fluorene degradation	Biodegradation of Xenobiotics	METABOLIC
1110846	3.1.-.-	Acting on ester bonds.	\N	\N	\N	\N	\N	\N
1110878	6.3.2.6	Phosphoribosylaminoimidazole-succinocarboxamide synthase.	ATP + 1-(5-phosphoribosyl)-4-carboxy-5-aminoimidazole + L-aspartate = ADP + phosphate + 1-(5-phosphoribosyl)-4-(N-succino-carboxamide)- 5-aminoimidazole.	\N	\N	Purine metabolism	Nucleotide Metabolism	METABOLIC
1110896	1.14.99.1	Prostaglandin-endoperoxide synthase.	Arachidonate + AH(2) + 2 O(2) = prostaglandin H2 + A + H(2)O.	\N	\N	Prostaglandin and leukotriene metabolism	Metabolism of Complex Lipids	METABOLIC
1110942	3.1.3.2	Acid phosphatase.	An orthophosphoric monoester + H(2)O = an alcohol + phosphate.	\N	Acid phosphatase deficiency; MIM:200950.	gamma-Hexachlorocyclohexane degradation	Biodegradation of Xenobiotics	METABOLIC
1110942	3.1.3.2	Acid phosphatase.	An orthophosphoric monoester + H(2)O = an alcohol + phosphate.	\N	Acid phosphatase deficiency; MIM:200950.	Riboflavin metabolism	Metabolism of Cofactors and Vitamins	METABOLIC
1111007	1.1.1.208	(+)-neomenthol dehydrogenase.	(+)-neomenthol + NADP(+) = (-)-menthone + NADPH.	\N	\N	\N	\N	\N
1111012	2.7.4.8	Guanylate kinase.	ATP + GMP = ADP + GDP.	\N	\N	Purine metabolism	Nucleotide Metabolism	METABOLIC
1111092	3.6.3.44	Xenobiotic-transporting ATPase.	ATP + H(2)O + xenobiotic(In) = ADP + phosphate + xenobiotic(Out).	\N	\N	\N	\N	\N
1111140	3.4.25.1	Proteasome endopeptidase complex.	Cleavage at peptide bonds with very broad specificity.	\N	\N	\N	\N	\N
1111173	3.1.1.3	Triacylglycerol lipase.	Triacylglycerol + H(2)O = diacylglycerol + a fatty acid anion.	\N	Hepatic lipase deficiency; MIM:151670. Congenital lipase deficiency; MIM:246600. Wolman disease; MIM:278000.	Glycerolipid metabolism	Metabolism of Complex Lipids	METABOLIC
1111303	6.1.1.1	Tyrosine--tRNA ligase.	ATP + L-tyrosine + tRNA(Tyr) = AMP + diphosphate + L-tyrosyl-tRNA(Tyr).	\N	\N	Phenylalanine, tyrosine and tryptophan biosynthesis	Amino Acid Metabolism	METABOLIC
1111303	6.1.1.1	Tyrosine--tRNA ligase.	ATP + L-tyrosine + tRNA(Tyr) = AMP + diphosphate + L-tyrosyl-tRNA(Tyr).	\N	\N	Aminoacyl-tRNA biosynthesis	TRANSLATION	REGULATORY
1111467	3.5.1.9	Arylformamidase.	N-formyl-L-kynurenine + H(2)O = formate + L-kynurenine.	\N	\N	Glyoxylate and dicarboxylate metabolism	Carbohydrate Metabolism	METABOLIC
1111467	3.5.1.9	Arylformamidase.	N-formyl-L-kynurenine + H(2)O = formate + L-kynurenine.	\N	\N	Tryptophan metabolism	Amino Acid Metabolism	METABOLIC
1112111	3.4.24.-	Metalloendopeptidases.	\N	\N	\N	\N	\N	\N
1112127	1.1.1.206	Tropine dehydrogenase.	Tropine + NADP(+) = tropinone + NADPH.	\N	\N	Alkaloid biosynthesis II	Biosynthesis of Secondary Metabolites	METABOLIC
1112174	2.1.2.9	Methionyl-tRNA formyltransferase.	10-formyltetrahydrofolate + L-methionyl-tRNA + H(2)O = tetrahydrofolate + N-formylmethionyl-tRNA.	\N	\N	One carbon pool by folate	Metabolism of Cofactors and Vitamins	METABOLIC
1112174	2.1.2.9	Methionyl-tRNA formyltransferase.	10-formyltetrahydrofolate + L-methionyl-tRNA + H(2)O = tetrahydrofolate + N-formylmethionyl-tRNA.	\N	\N	Aminoacyl-tRNA biosynthesis	TRANSLATION	REGULATORY
1112174	2.1.2.9	Methionyl-tRNA formyltransferase.	10-formyltetrahydrofolate + L-methionyl-tRNA + H(2)O = tetrahydrofolate + N-formylmethionyl-tRNA.	\N	\N	Methionine metabolism	Amino Acid Metabolism	METABOLIC
1112202	3.2.1.25	Beta-mannosidase.	Hydrolysis of terminal, non-reducing beta-D-mannose residues in beta-D-mannosides.	\N	\N	N-Glycan degradation	Metabolism of Complex Carbohydrates	METABOLIC
1112268	1.14.-.-	Acting on paired donors, with incorporation or reduction of	\N	\N	\N	gamma-Hexachlorocyclohexane degradation	Biodegradation of Xenobiotics	METABOLIC
1112268	1.14.-.-	Acting on paired donors, with incorporation or reduction of	\N	\N	\N	Ascorbate and aldarate metabolism	Carbohydrate Metabolism	METABOLIC
1112268	1.14.-.-	Acting on paired donors, with incorporation or reduction of	\N	\N	\N	Flavonoids, stilbene and lignin biosynthesis	Biosynthesis of Secondary Metabolites	METABOLIC
1112268	1.14.-.-	Acting on paired donors, with incorporation or reduction of	\N	\N	\N	Fluorene degradation	Biodegradation of Xenobiotics	METABOLIC
1112347	1.1.1.-	With NAD(+) or NADP(+) as acceptor.	\N	\N	\N	Bile acid biosynthesis	Lipid Metabolism	METABOLIC
1112347	1.1.1.-	With NAD(+) or NADP(+) as acceptor.	\N	\N	\N	Vitamin B6 metabolism	Metabolism of Cofactors and Vitamins	METABOLIC
1112347	1.1.1.-	With NAD(+) or NADP(+) as acceptor.	\N	\N	\N	Glycine, serine and threonine metabolism	Amino Acid Metabolism	METABOLIC
1112347	1.1.1.-	With NAD(+) or NADP(+) as acceptor.	\N	\N	\N	Butanoate metabolism	Carbohydrate Metabolism	METABOLIC
1112347	1.1.1.-	With NAD(+) or NADP(+) as acceptor.	\N	\N	\N	Fructose and mannose metabolism	Carbohydrate Metabolism	METABOLIC
1112347	1.1.1.-	With NAD(+) or NADP(+) as acceptor.	\N	\N	\N	Galactose metabolism	Carbohydrate Metabolism	METABOLIC
1112347	1.1.1.-	With NAD(+) or NADP(+) as acceptor.	\N	\N	\N	Lysine degradation	Amino Acid Metabolism	METABOLIC
1112347	1.1.1.-	With NAD(+) or NADP(+) as acceptor.	\N	\N	\N	Nucleotide sugars metabolism	Nucleotide Metabolism	METABOLIC
1112347	1.1.1.-	With NAD(+) or NADP(+) as acceptor.	\N	\N	\N	Ascorbate and aldarate metabolism	Carbohydrate Metabolism	METABOLIC
1112347	1.1.1.-	With NAD(+) or NADP(+) as acceptor.	\N	\N	\N	Tetrachloroethene degradation	Biodegradation of Xenobiotics	METABOLIC
1112347	1.1.1.-	With NAD(+) or NADP(+) as acceptor.	\N	\N	\N	Benzoate degradation via CoA ligation	Biodegradation of Xenobiotics	METABOLIC
1112347	1.1.1.-	With NAD(+) or NADP(+) as acceptor.	\N	\N	\N	Glycerolipid metabolism	Metabolism of Complex Lipids	METABOLIC
1112553	2.1.1.1	Nicotinamide N-methyltransferase.	S-adenosyl-L-methionine + nicotinamide = S-adenosyl-L-homocysteine + 1-methylnicotinamide.	\N	\N	Nicotinate and nicotinamide metabolism	Metabolism of Cofactors and Vitamins	METABOLIC
1112558	1.14.14.1	Unspecific monooxygenase.	RH + reduced flavoprotein + O(2) = ROH + oxidized flavoprotein + H(2)O.	Heme-thiolate.	\N	Tryptophan metabolism	Amino Acid Metabolism	METABOLIC
1112558	1.14.14.1	Unspecific monooxygenase.	RH + reduced flavoprotein + O(2) = ROH + oxidized flavoprotein + H(2)O.	Heme-thiolate.	\N	Fatty acid metabolism	Lipid Metabolism	METABOLIC
1112558	1.14.14.1	Unspecific monooxygenase.	RH + reduced flavoprotein + O(2) = ROH + oxidized flavoprotein + H(2)O.	Heme-thiolate.	\N	gamma-Hexachlorocyclohexane degradation	Biodegradation of Xenobiotics	METABOLIC
1112565	3.2.1.23	Beta-galactosidase.	Hydrolysis of terminal, non-reducing beta-D-galactose residues in beta-D-galactosides.	\N	Gangliosidosis, generalized GM1; MIM:230500. Mucopolysaccharidosis IVB; MIM:253010.	Glycosaminoglycan degradation	Metabolism of Complex Carbohydrates	METABOLIC
1112565	3.2.1.23	Beta-galactosidase.	Hydrolysis of terminal, non-reducing beta-D-galactose residues in beta-D-galactosides.	\N	Gangliosidosis, generalized GM1; MIM:230500. Mucopolysaccharidosis IVB; MIM:253010.	Galactose metabolism	Carbohydrate Metabolism	METABOLIC
1112565	3.2.1.23	Beta-galactosidase.	Hydrolysis of terminal, non-reducing beta-D-galactose residues in beta-D-galactosides.	\N	Gangliosidosis, generalized GM1; MIM:230500. Mucopolysaccharidosis IVB; MIM:253010.	N-Glycan degradation	Metabolism of Complex Carbohydrates	METABOLIC
1112565	3.2.1.23	Beta-galactosidase.	Hydrolysis of terminal, non-reducing beta-D-galactose residues in beta-D-galactosides.	\N	Gangliosidosis, generalized GM1; MIM:230500. Mucopolysaccharidosis IVB; MIM:253010.	Glycerolipid metabolism	Metabolism of Complex Lipids	METABOLIC
1112565	3.2.1.23	Beta-galactosidase.	Hydrolysis of terminal, non-reducing beta-D-galactose residues in beta-D-galactosides.	\N	Gangliosidosis, generalized GM1; MIM:230500. Mucopolysaccharidosis IVB; MIM:253010.	Sphingoglycolipid metabolism	Metabolism of Complex Lipids	METABOLIC
1112585	3.1.4.17	3',5'-cyclic-nucleotide phosphodiesterase.	Nucleoside 3',5'-cyclic phosphate + H(2)O = nucleoside 5'-phosphate.	\N	\N	Purine metabolism	Nucleotide Metabolism	METABOLIC
1112645	1.1.1.-	With NAD(+) or NADP(+) as acceptor.	\N	\N	\N	Bile acid biosynthesis	Lipid Metabolism	METABOLIC
1112645	1.1.1.-	With NAD(+) or NADP(+) as acceptor.	\N	\N	\N	Vitamin B6 metabolism	Metabolism of Cofactors and Vitamins	METABOLIC
1112645	1.1.1.-	With NAD(+) or NADP(+) as acceptor.	\N	\N	\N	Glycine, serine and threonine metabolism	Amino Acid Metabolism	METABOLIC
1112645	1.1.1.-	With NAD(+) or NADP(+) as acceptor.	\N	\N	\N	Butanoate metabolism	Carbohydrate Metabolism	METABOLIC
1112645	1.1.1.-	With NAD(+) or NADP(+) as acceptor.	\N	\N	\N	Fructose and mannose metabolism	Carbohydrate Metabolism	METABOLIC
1112645	1.1.1.-	With NAD(+) or NADP(+) as acceptor.	\N	\N	\N	Galactose metabolism	Carbohydrate Metabolism	METABOLIC
1112645	1.1.1.-	With NAD(+) or NADP(+) as acceptor.	\N	\N	\N	Lysine degradation	Amino Acid Metabolism	METABOLIC
1112645	1.1.1.-	With NAD(+) or NADP(+) as acceptor.	\N	\N	\N	Nucleotide sugars metabolism	Nucleotide Metabolism	METABOLIC
1112645	1.1.1.-	With NAD(+) or NADP(+) as acceptor.	\N	\N	\N	Ascorbate and aldarate metabolism	Carbohydrate Metabolism	METABOLIC
1112645	1.1.1.-	With NAD(+) or NADP(+) as acceptor.	\N	\N	\N	Tetrachloroethene degradation	Biodegradation of Xenobiotics	METABOLIC
1112645	1.1.1.-	With NAD(+) or NADP(+) as acceptor.	\N	\N	\N	Benzoate degradation via CoA ligation	Biodegradation of Xenobiotics	METABOLIC
1112645	1.1.1.-	With NAD(+) or NADP(+) as acceptor.	\N	\N	\N	Glycerolipid metabolism	Metabolism of Complex Lipids	METABOLIC
1112727	3.2.1.113	Mannosyl-oligosaccharide 1,2-alpha-mannosidase.	Hydrolysis of the terminal 1,2-linked alpha-D-mannose residues in the oligo-mannose oligosaccharide Man(9)(GlcNAc)(2).	\N	\N	N-Glycans biosynthesis	Metabolism of Complex Carbohydrates	METABOLIC
1112738	3.4.14.9	Tripeptidyl-peptidase I.	Release of an N-terminal tripeptide from a polypeptide.	\N	\N	\N	\N	\N
1112744	2.2.1.-	Transketolases and transaldolases.	\N	\N	\N	\N	\N	\N
1112746	1.14.14.1	Unspecific monooxygenase.	RH + reduced flavoprotein + O(2) = ROH + oxidized flavoprotein + H(2)O.	Heme-thiolate.	\N	Tryptophan metabolism	Amino Acid Metabolism	METABOLIC
1112746	1.14.14.1	Unspecific monooxygenase.	RH + reduced flavoprotein + O(2) = ROH + oxidized flavoprotein + H(2)O.	Heme-thiolate.	\N	Fatty acid metabolism	Lipid Metabolism	METABOLIC
1112746	1.14.14.1	Unspecific monooxygenase.	RH + reduced flavoprotein + O(2) = ROH + oxidized flavoprotein + H(2)O.	Heme-thiolate.	\N	gamma-Hexachlorocyclohexane degradation	Biodegradation of Xenobiotics	METABOLIC
1112889	1.97.1.4	Formate acetyltransferase activating enzyme.	S-adenosyl-L-methionine + dihydroflavodoxin + [formate acetyltransferase]-glycine = 5'-deoxyadenosine + methionine + flavodoxin + [formate acetyltransferase]-glycine-2-yl radical.	Iron-sulfur.	\N	\N	\N	\N
1112904	3.4.14.9	Tripeptidyl-peptidase I.	Release of an N-terminal tripeptide from a polypeptide.	\N	\N	\N	\N	\N
1112943	3.1.3.8	3-phytase.	Myo-inositol hexakisphosphate + H(2)O = D-myo-inositol 1,2,4,5,6-pentakisphosphate + phosphate.	\N	\N	Inositol phosphate metabolism	Metabolism of Complex Lipids	METABOLIC
1112986	3.4.14.9	Tripeptidyl-peptidase I.	Release of an N-terminal tripeptide from a polypeptide.	\N	\N	\N	\N	\N
1113107	1.3.1.33	Protochlorophyllide reductase.	Chlorophyllide A + NADP(+) = protochlorophyllide + NADPH.	\N	\N	Porphyrin and chlorophyll metabolism	Metabolism of Cofactors and Vitamins	METABOLIC
1113112	2.5.1.39	4-hydroxybenzoate nonaprenyltransferase.	Solanesyl diphosphate + 4-hydroxybenzoate = diphosphate + nonaprenyl-4-hydroxybenzoate.	\N	\N	Ubiquinone biosynthesis	Metabolism of Cofactors and Vitamins	METABOLIC
1113151	1.14.18.1	Monophenol monooxygenase.	L-tyrosine + L-DOPA + O(2) = L-DOPA + DOPAquinone + H(2)O.	Copper.	Albinism; MIM:203100.	Alkaloid biosynthesis I	Biosynthesis of Secondary Metabolites	METABOLIC
1113151	1.14.18.1	Monophenol monooxygenase.	L-tyrosine + L-DOPA + O(2) = L-DOPA + DOPAquinone + H(2)O.	Copper.	Albinism; MIM:203100.	Riboflavin metabolism	Metabolism of Cofactors and Vitamins	METABOLIC
1113151	1.14.18.1	Monophenol monooxygenase.	L-tyrosine + L-DOPA + O(2) = L-DOPA + DOPAquinone + H(2)O.	Copper.	Albinism; MIM:203100.	Tyrosine metabolism	Amino Acid Metabolism	METABOLIC
1113151	1.14.18.1	Monophenol monooxygenase.	L-tyrosine + L-DOPA + O(2) = L-DOPA + DOPAquinone + H(2)O.	Copper.	Albinism; MIM:203100.	Flavonoids, stilbene and lignin biosynthesis	Biosynthesis of Secondary Metabolites	METABOLIC
1113155	2.5.1.39	4-hydroxybenzoate nonaprenyltransferase.	Solanesyl diphosphate + 4-hydroxybenzoate = diphosphate + nonaprenyl-4-hydroxybenzoate.	\N	\N	Ubiquinone biosynthesis	Metabolism of Cofactors and Vitamins	METABOLIC
1113182	3.4.11.10	Bacterial leucyl aminopeptidase.	Release of an N-terminal amino acid, preferentially leucine, but not glutamic or aspartic acids.	Zinc.	\N	\N	\N	\N
1113217	3.2.1.4	Cellulase.	Endohydrolysis of 1,4-beta-D-glucosidic linkages in cellulose.	\N	\N	Starch and sucrose metabolism	Metabolism of Complex Carbohydrates	METABOLIC
1113237	3.2.1.22	Alpha-galactosidase.	Melibiose + H(2)O = galactose + glucose.	Magnesium; NAD.	Diffuse angiokeratoma (Fabry disease); MIM:301500.	Galactose metabolism	Carbohydrate Metabolism	METABOLIC
1113237	3.2.1.22	Alpha-galactosidase.	Melibiose + H(2)O = galactose + glucose.	Magnesium; NAD.	Diffuse angiokeratoma (Fabry disease); MIM:301500.	Glycerolipid metabolism	Metabolism of Complex Lipids	METABOLIC
1113237	3.2.1.22	Alpha-galactosidase.	Melibiose + H(2)O = galactose + glucose.	Magnesium; NAD.	Diffuse angiokeratoma (Fabry disease); MIM:301500.	Globoside metabolism	Metabolism of Complex Lipids	METABOLIC
1113237	3.2.1.22	Alpha-galactosidase.	Melibiose + H(2)O = galactose + glucose.	Magnesium; NAD.	Diffuse angiokeratoma (Fabry disease); MIM:301500.	Sphingoglycolipid metabolism	Metabolism of Complex Lipids	METABOLIC
1113269	3.6.4.-	Acting on acid anhydrides; involved in cellular and	\N	\N	\N	\N	\N	\N
1113310	1.14.13.7	Phenol 2-monooxygenase.	Phenol + NADPH + O(2) = catechol + NADP(+) + H(2)O.	FAD.	\N	gamma-Hexachlorocyclohexane degradation	Biodegradation of Xenobiotics	METABOLIC
1113310	1.14.13.7	Phenol 2-monooxygenase.	Phenol + NADPH + O(2) = catechol + NADP(+) + H(2)O.	FAD.	\N	Toluene and xylene degradation	Biodegradation of Xenobiotics	METABOLIC
1113310	1.14.13.7	Phenol 2-monooxygenase.	Phenol + NADPH + O(2) = catechol + NADP(+) + H(2)O.	FAD.	\N	Nitorobenzene degradation	Biodegradation of Xenobiotics	METABOLIC
1113380	2.6.1.62	Adenosylmethionine--8-amino-7-oxononanoate aminotransferase.	S-adenosyl-L-methionine + 8-amino-7-oxononanoate = S-adenosyl-4- methylthio-2-oxobutanoate + 7,8-diaminononanoate.	Pyridoxal-phosphate.	\N	Biotin metabolism	Metabolism of Cofactors and Vitamins	METABOLIC
1113467	1.14.13.7	Phenol 2-monooxygenase.	Phenol + NADPH + O(2) = catechol + NADP(+) + H(2)O.	FAD.	\N	gamma-Hexachlorocyclohexane degradation	Biodegradation of Xenobiotics	METABOLIC
1113467	1.14.13.7	Phenol 2-monooxygenase.	Phenol + NADPH + O(2) = catechol + NADP(+) + H(2)O.	FAD.	\N	Toluene and xylene degradation	Biodegradation of Xenobiotics	METABOLIC
1113467	1.14.13.7	Phenol 2-monooxygenase.	Phenol + NADPH + O(2) = catechol + NADP(+) + H(2)O.	FAD.	\N	Nitorobenzene degradation	Biodegradation of Xenobiotics	METABOLIC
1113533	6.3.2.1	Pantoate--beta-alanine ligase.	ATP + (R)-pantoate + beta-alanine = AMP + diphosphate + (R)-pantothenate.	\N	\N	Pantothenate and CoA biosynthesis	Metabolism of Cofactors and Vitamins	METABOLIC
1113533	6.3.2.1	Pantoate--beta-alanine ligase.	ATP + (R)-pantoate + beta-alanine = AMP + diphosphate + (R)-pantothenate.	\N	\N	beta-Alanine metabolism	Metabolism of Other Amino Acids	METABOLIC
1113539	3.2.1.78	Mannan endo-1,4-beta-mannosidase.	Random hydrolysis of 1,4-beta-D-mannosidic linkages in mannans, galactomannans, glucomannans, and galactoglucomannans.	\N	\N	Fructose and mannose metabolism	Carbohydrate Metabolism	METABOLIC
1113573	4.2.1.93	ATP-dependent H(4)NAD(P)OH dehydratase.	ATP + (6S)-6-beta-hydroxy-1,4,5,6-tetrahydronicotinamide-adenine dinucleotide = ADP + phosphate + NADH.	\N	\N	\N	\N	\N
1113603	3.5.1.41	Chitin deacetylase.	Chitin + H(2)O = chitosan + acetate.	\N	\N	Aminosugars metabolism	Metabolism of Complex Carbohydrates	METABOLIC
1113621	3.1.3.29	N-acylneuraminate-9-phosphatase.	N-acylneuraminate 9-phosphate + H(2)O = N-acylneuraminate + phosphate.	\N	\N	Aminosugars metabolism	Metabolism of Complex Carbohydrates	METABOLIC
1113623	1.14.13.7	Phenol 2-monooxygenase.	Phenol + NADPH + O(2) = catechol + NADP(+) + H(2)O.	FAD.	\N	gamma-Hexachlorocyclohexane degradation	Biodegradation of Xenobiotics	METABOLIC
1113623	1.14.13.7	Phenol 2-monooxygenase.	Phenol + NADPH + O(2) = catechol + NADP(+) + H(2)O.	FAD.	\N	Toluene and xylene degradation	Biodegradation of Xenobiotics	METABOLIC
1113623	1.14.13.7	Phenol 2-monooxygenase.	Phenol + NADPH + O(2) = catechol + NADP(+) + H(2)O.	FAD.	\N	Nitorobenzene degradation	Biodegradation of Xenobiotics	METABOLIC
1113648	3.4.19.12	Ubiquitinyl hydrolase 1.	Thiol-dependent hydrolysis of ester, thiolester, amide, peptide and isopeptide bonds formed by the C-terminal Gly of ubiquitin (a 76-residue protein attached to proteins as an intracellular targeting signal).	\N	\N	\N	\N	\N
1113681	2.3.1.7	Carnitine O-acetyltransferase.	Acetyl-CoA + carnitine = CoA + O-acetylcarnitine.	\N	\N	Alanine and aspartate metabolism	Amino Acid Metabolism	METABOLIC
1113707	1.14.13.1	Salicylate 1-monooxygenase.	Salicylate + NADH + O(2) = catechol + NAD(+) + H(2)O + CO(2).	FAD.	\N	Fluorene degradation	Biodegradation of Xenobiotics	METABOLIC
1113707	1.14.13.1	Salicylate 1-monooxygenase.	Salicylate + NADH + O(2) = catechol + NAD(+) + H(2)O + CO(2).	FAD.	\N	Nitorobenzene degradation	Biodegradation of Xenobiotics	METABOLIC
1113870	3.1.26.4	Ribonuclease H.	Endonucleolytic cleavage to 5'-phosphomonoester.	\N	\N	\N	\N	\N
1113989	3.6.4.-	Acting on acid anhydrides; involved in cellular and	\N	\N	\N	\N	\N	\N
1114013	1.5.1.3	Dihydrofolate reductase.	5,6,7,8-tetrahydrofolate + NADP(+) = 7,8-dihydrofolate + NADPH.	\N	\N	One carbon pool by folate	Metabolism of Cofactors and Vitamins	METABOLIC
1114013	1.5.1.3	Dihydrofolate reductase.	5,6,7,8-tetrahydrofolate + NADP(+) = 7,8-dihydrofolate + NADPH.	\N	\N	Folate biosynthesis	Metabolism of Cofactors and Vitamins	METABOLIC
1114052	1.3.3.6	Acyl-CoA oxidase.	Acyl-CoA + O(2) = trans-2,3-dehydroacyl-CoA + H(2)O(2).	FAD.	\N	Fatty acid metabolism	Lipid Metabolism	METABOLIC
1114089	1.1.1.2	Alcohol dehydrogenase (NADP+).	An alcohol + NADP(+) = an aldehyde + NADPH.	Zinc.	\N	Caprolactam degradation	Biodegradation of Xenobiotics	METABOLIC
1114089	1.1.1.2	Alcohol dehydrogenase (NADP+).	An alcohol + NADP(+) = an aldehyde + NADPH.	Zinc.	\N	Glycerolipid metabolism	Metabolism of Complex Lipids	METABOLIC
1114089	1.1.1.2	Alcohol dehydrogenase (NADP+).	An alcohol + NADP(+) = an aldehyde + NADPH.	Zinc.	\N	Pentose and glucuronate interconversions	Carbohydrate Metabolism	METABOLIC
1114089	1.1.1.2	Alcohol dehydrogenase (NADP+).	An alcohol + NADP(+) = an aldehyde + NADPH.	Zinc.	\N	Glycolysis / Gluconeogenesis	Carbohydrate Metabolism	METABOLIC
1114112	3.1.6.1	Arylsulfatase.	A phenol sulfate + H(2)O = a phenol + sulfate.	\N	\N	Sphingoglycolipid metabolism	Metabolism of Complex Lipids	METABOLIC
1114112	3.1.6.1	Arylsulfatase.	A phenol sulfate + H(2)O = a phenol + sulfate.	\N	\N	Androgen and estrogen metabolism	Lipid Metabolism	METABOLIC
1114144	3.1.1.3	Triacylglycerol lipase.	Triacylglycerol + H(2)O = diacylglycerol + a fatty acid anion.	\N	Hepatic lipase deficiency; MIM:151670. Congenital lipase deficiency; MIM:246600. Wolman disease; MIM:278000.	Glycerolipid metabolism	Metabolism of Complex Lipids	METABOLIC
1114277	1.14.14.1	Unspecific monooxygenase.	RH + reduced flavoprotein + O(2) = ROH + oxidized flavoprotein + H(2)O.	Heme-thiolate.	\N	Tryptophan metabolism	Amino Acid Metabolism	METABOLIC
1114277	1.14.14.1	Unspecific monooxygenase.	RH + reduced flavoprotein + O(2) = ROH + oxidized flavoprotein + H(2)O.	Heme-thiolate.	\N	Fatty acid metabolism	Lipid Metabolism	METABOLIC
1114277	1.14.14.1	Unspecific monooxygenase.	RH + reduced flavoprotein + O(2) = ROH + oxidized flavoprotein + H(2)O.	Heme-thiolate.	\N	gamma-Hexachlorocyclohexane degradation	Biodegradation of Xenobiotics	METABOLIC
1114324	3.6.3.9	Sodium/potassium-echanging ATPase.	ATP + H(2)O + Na(+)(In) + K(+)(Out) = ADP + phosphate + Na(+)(Out) + K(+)(In).	Magnesium.	\N	\N	\N	\N
1114328	3.4.14.9	Tripeptidyl-peptidase I.	Release of an N-terminal tripeptide from a polypeptide.	\N	\N	\N	\N	\N
1114399	3.2.1.99	Arabinan endo-1,5-alpha-L-arabinosidase.	Endohydrolysis of 1,5-alpha-L-arabinofuranosidic linkages in 1,5-arabinans.	\N	\N	\N	\N	\N
1114438	1.14.99.-	Miscellaneous (requires further characterization).	\N	\N	\N	\N	\N	\N
1114455	1.14.14.1	Unspecific monooxygenase.	RH + reduced flavoprotein + O(2) = ROH + oxidized flavoprotein + H(2)O.	Heme-thiolate.	\N	Tryptophan metabolism	Amino Acid Metabolism	METABOLIC
1114455	1.14.14.1	Unspecific monooxygenase.	RH + reduced flavoprotein + O(2) = ROH + oxidized flavoprotein + H(2)O.	Heme-thiolate.	\N	Fatty acid metabolism	Lipid Metabolism	METABOLIC
1114455	1.14.14.1	Unspecific monooxygenase.	RH + reduced flavoprotein + O(2) = ROH + oxidized flavoprotein + H(2)O.	Heme-thiolate.	\N	gamma-Hexachlorocyclohexane degradation	Biodegradation of Xenobiotics	METABOLIC
1114506	1.14.14.1	Unspecific monooxygenase.	RH + reduced flavoprotein + O(2) = ROH + oxidized flavoprotein + H(2)O.	Heme-thiolate.	\N	Tryptophan metabolism	Amino Acid Metabolism	METABOLIC
1114506	1.14.14.1	Unspecific monooxygenase.	RH + reduced flavoprotein + O(2) = ROH + oxidized flavoprotein + H(2)O.	Heme-thiolate.	\N	Fatty acid metabolism	Lipid Metabolism	METABOLIC
1114506	1.14.14.1	Unspecific monooxygenase.	RH + reduced flavoprotein + O(2) = ROH + oxidized flavoprotein + H(2)O.	Heme-thiolate.	\N	gamma-Hexachlorocyclohexane degradation	Biodegradation of Xenobiotics	METABOLIC
1114520	3.2.1.1	Alpha-amylase.	Endohydrolysis of 1,4-alpha-glucosidic linkages in oligosaccharides and polysaccharides.	\N	\N	Starch and sucrose metabolism	Metabolism of Complex Carbohydrates	METABOLIC
1114598	3.1.1.23	Acylglycerol lipase.	Hydrolyses glycerol monoesters of long-chain fatty acids.	\N	\N	Glycerolipid metabolism	Metabolism of Complex Lipids	METABOLIC
1114602	3.4.14.9	Tripeptidyl-peptidase I.	Release of an N-terminal tripeptide from a polypeptide.	\N	\N	\N	\N	\N
1114768	3.4.14.9	Tripeptidyl-peptidase I.	Release of an N-terminal tripeptide from a polypeptide.	\N	\N	\N	\N	\N
1114776	1.1.3.9	Galactose oxidase.	D-galactose + O(2) = D-galacto-hexodialose + H(2)O(2).	Copper.	\N	Galactose metabolism	Carbohydrate Metabolism	METABOLIC
1114789	1.1.3.9	Galactose oxidase.	D-galactose + O(2) = D-galacto-hexodialose + H(2)O(2).	Copper.	\N	Galactose metabolism	Carbohydrate Metabolism	METABOLIC
1114865	5.2.1.8	Peptidylprolyl isomerase.	Peptidylproline (omega=180) = peptidylproline (omega=0).	\N	\N	\N	\N	\N
1114878	6.3.2.19	Ubiquitin--protein ligase.	ATP + ubiquitin + protein lysine = AMP + diphosphate + protein N-ubiquityllysine.	\N	\N	\N	\N	\N
1114886	1.11.1.5	Cytochrome-c peroxidase.	2 ferrocytochrome c + H(2)O(2) = 2 ferricytochrome c + 2 H(2)O.	Heme.	\N	\N	\N	\N
1114910	3.8.1.2	2-haloacid dehalogenase.	(S)-2-haloacid + H(2)O = (R)-2-hydroxyacid + halide.	\N	\N	\N	\N	\N
1114949	2.6.1.42	Branched-chain amino acid aminotransferase.	L-leucine + 2-oxoglutarate = 4-methyl-2-oxopentanoate + L-glutamate.	Pyridoxal-phosphate.	\N	Valine, leucine and isoleucine biosynthesis	Amino Acid Metabolism	METABOLIC
1114949	2.6.1.42	Branched-chain amino acid aminotransferase.	L-leucine + 2-oxoglutarate = 4-methyl-2-oxopentanoate + L-glutamate.	Pyridoxal-phosphate.	\N	Valine, leucine and isoleucine degradation	Amino Acid Metabolism	METABOLIC
1114949	2.6.1.42	Branched-chain amino acid aminotransferase.	L-leucine + 2-oxoglutarate = 4-methyl-2-oxopentanoate + L-glutamate.	Pyridoxal-phosphate.	\N	Pantothenate and CoA biosynthesis	Metabolism of Cofactors and Vitamins	METABOLIC
1115147	1.6.5.5	NADPH:quinone reductase.	NADPH + quinone = NADP(+) + semiquinone.	Zinc.	\N	\N	\N	\N
1115157	1.14.14.1	Unspecific monooxygenase.	RH + reduced flavoprotein + O(2) = ROH + oxidized flavoprotein + H(2)O.	Heme-thiolate.	\N	Tryptophan metabolism	Amino Acid Metabolism	METABOLIC
1115157	1.14.14.1	Unspecific monooxygenase.	RH + reduced flavoprotein + O(2) = ROH + oxidized flavoprotein + H(2)O.	Heme-thiolate.	\N	Fatty acid metabolism	Lipid Metabolism	METABOLIC
1115157	1.14.14.1	Unspecific monooxygenase.	RH + reduced flavoprotein + O(2) = ROH + oxidized flavoprotein + H(2)O.	Heme-thiolate.	\N	gamma-Hexachlorocyclohexane degradation	Biodegradation of Xenobiotics	METABOLIC
1115182	1.6.5.5	NADPH:quinone reductase.	NADPH + quinone = NADP(+) + semiquinone.	Zinc.	\N	\N	\N	\N
1115230	3.1.26.4	Ribonuclease H.	Endonucleolytic cleavage to 5'-phosphomonoester.	\N	\N	\N	\N	\N
1115332	1.14.13.1	Salicylate 1-monooxygenase.	Salicylate + NADH + O(2) = catechol + NAD(+) + H(2)O + CO(2).	FAD.	\N	Fluorene degradation	Biodegradation of Xenobiotics	METABOLIC
1115332	1.14.13.1	Salicylate 1-monooxygenase.	Salicylate + NADH + O(2) = catechol + NAD(+) + H(2)O + CO(2).	FAD.	\N	Nitorobenzene degradation	Biodegradation of Xenobiotics	METABOLIC
1115335	1.14.13.1	Salicylate 1-monooxygenase.	Salicylate + NADH + O(2) = catechol + NAD(+) + H(2)O + CO(2).	FAD.	\N	Fluorene degradation	Biodegradation of Xenobiotics	METABOLIC
1115335	1.14.13.1	Salicylate 1-monooxygenase.	Salicylate + NADH + O(2) = catechol + NAD(+) + H(2)O + CO(2).	FAD.	\N	Nitorobenzene degradation	Biodegradation of Xenobiotics	METABOLIC
1115424	1.10.3.3	L-ascorbate oxidase.	2 L-ascorbate + O(2) = 2 dehydroascorbate + 2 H(2)O.	Copper.	\N	Ascorbate and aldarate metabolism	Carbohydrate Metabolism	METABOLIC
1115441	3.6.4.-	Acting on acid anhydrides; involved in cellular and	\N	\N	\N	\N	\N	\N
1115610	3.1.1.3	Triacylglycerol lipase.	Triacylglycerol + H(2)O = diacylglycerol + a fatty acid anion.	\N	Hepatic lipase deficiency; MIM:151670. Congenital lipase deficiency; MIM:246600. Wolman disease; MIM:278000.	Glycerolipid metabolism	Metabolism of Complex Lipids	METABOLIC
1115639	3.4.14.9	Tripeptidyl-peptidase I.	Release of an N-terminal tripeptide from a polypeptide.	\N	\N	\N	\N	\N
1115771	5.3.4.1	Protein disulfide isomerase.	Rearrangement of both intrachain and interchain disulfide bonds in proteins to form the native structures.	\N	\N	\N	\N	\N
1115778	2.4.1.16	Chitin synthase.	UDP-N-acetyl-D-glucosamine + {(1,4)-(N-acetyl-beta-D-glucosaminyl)}(N) = UDP + {(1,4)-(N-acetyl-beta-D-glucosaminyl)}(N+1).	\N	\N	Aminosugars metabolism	Metabolism of Complex Carbohydrates	METABOLIC
1116010	6.3.2.19	Ubiquitin--protein ligase.	ATP + ubiquitin + protein lysine = AMP + diphosphate + protein N-ubiquityllysine.	\N	\N	\N	\N	\N
1116070	3.2.1.78	Mannan endo-1,4-beta-mannosidase.	Random hydrolysis of 1,4-beta-D-mannosidic linkages in mannans, galactomannans, glucomannans, and galactoglucomannans.	\N	\N	Fructose and mannose metabolism	Carbohydrate Metabolism	METABOLIC
1116544	5.3.99.3	Prostaglandin-E synthase.	(5Z,13E)-(15S)-9-alpha,11-alpha-epidioxy-15-hydroxyprosta-5,13-dienoate = (5Z,13E)-(15S)-11-alpha,15-dihydroxy-9-oxoprosta-5,13-dienoate.	Glutathione.	\N	Prostaglandin and leukotriene metabolism	Metabolism of Complex Lipids	METABOLIC
1116672	3.4.21.92	Endopeptidase Clp.	Hydrolysis of proteins to small peptides in the presence of ATP and magnesium. Alpha-casein is the usual test substrate. In the absence of ATP, only oligopeptides shorter than five residues are cleaved (such as succinyl-Leu-Tyr-|-NHMEC; and Leu-Tyr-Leu-|-	\N	\N	\N	\N	\N
1116792	3.6.3.44	Xenobiotic-transporting ATPase.	ATP + H(2)O + xenobiotic(In) = ADP + phosphate + xenobiotic(Out).	\N	\N	\N	\N	\N
1116928	1.14.14.1	Unspecific monooxygenase.	RH + reduced flavoprotein + O(2) = ROH + oxidized flavoprotein + H(2)O.	Heme-thiolate.	\N	Tryptophan metabolism	Amino Acid Metabolism	METABOLIC
1116928	1.14.14.1	Unspecific monooxygenase.	RH + reduced flavoprotein + O(2) = ROH + oxidized flavoprotein + H(2)O.	Heme-thiolate.	\N	Fatty acid metabolism	Lipid Metabolism	METABOLIC
1116928	1.14.14.1	Unspecific monooxygenase.	RH + reduced flavoprotein + O(2) = ROH + oxidized flavoprotein + H(2)O.	Heme-thiolate.	\N	gamma-Hexachlorocyclohexane degradation	Biodegradation of Xenobiotics	METABOLIC
1117039	3.2.1.4	Cellulase.	Endohydrolysis of 1,4-beta-D-glucosidic linkages in cellulose.	\N	\N	Starch and sucrose metabolism	Metabolism of Complex Carbohydrates	METABOLIC
1117058	6.3.2.5	Phosphopantothenate--cysteine ligase.	CTP + (R)-4'-phosphopantothenate + L-cysteine = unidentified products of CTP breakdown + (R)-4'-phosphopantothenoyl-L-cysteine.	\N	\N	Pantothenate and CoA biosynthesis	Metabolism of Cofactors and Vitamins	METABOLIC
1117176	2.1.1.-	Methyltransferases.	\N	\N	\N	Androgen and estrogen metabolism	Lipid Metabolism	METABOLIC
1117176	2.1.1.-	Methyltransferases.	\N	\N	\N	Aminophosphonate metabolism	Metabolism of Other Amino Acids	METABOLIC
1117176	2.1.1.-	Methyltransferases.	\N	\N	\N	Porphyrin and chlorophyll metabolism	Metabolism of Cofactors and Vitamins	METABOLIC
1117176	2.1.1.-	Methyltransferases.	\N	\N	\N	Ubiquinone biosynthesis	Metabolism of Cofactors and Vitamins	METABOLIC
1117176	2.1.1.-	Methyltransferases.	\N	\N	\N	Histidine metabolism	Amino Acid Metabolism	METABOLIC
1117176	2.1.1.-	Methyltransferases.	\N	\N	\N	Selenoamino acid metabolism	Metabolism of Other Amino Acids	METABOLIC
1117176	2.1.1.-	Methyltransferases.	\N	\N	\N	Tryptophan metabolism	Amino Acid Metabolism	METABOLIC
1117176	2.1.1.-	Methyltransferases.	\N	\N	\N	Tyrosine metabolism	Amino Acid Metabolism	METABOLIC
1117452	1.1.99.1	Choline dehydrogenase.	Choline + acceptor = betaine aldehyde + reduced acceptor.	PQQ.	\N	Glycine, serine and threonine metabolism	Amino Acid Metabolism	METABOLIC
1117573	4.1.1.1	Pyruvate decarboxylase.	A 2-oxo acid = an aldehyde + CO(2).	Thiamine pyrophosphate.	\N	Glycolysis / Gluconeogenesis	Carbohydrate Metabolism	METABOLIC
1117663	3.2.1.3	Glucan 1,4-alpha-glucosidase.	Hydrolysis of terminal 1,4-linked alpha-D-glucose residues successively from non-reducing ends of the chains with release of beta-D-glucose.	\N	\N	Starch and sucrose metabolism	Metabolism of Complex Carbohydrates	METABOLIC
1117664	3.4.23.5	Cathepsin D.	Specificity similar to, but narrower than, that of pepsin A. Does not cleave the 4-Gln-|-His-5 bond in B chain of insulin.	\N	\N	\N	\N	\N
1117676	3.4.23.25	Saccharopepsin.	Hydrolysis of proteins with broad specificity for peptide bonds. Cleaves -Leu-Leu-|-Val-Tyr- bond in a synthetic substrate. Does not act on esters of Tyr or Arg.	\N	\N	\N	\N	\N
1117700	2.5.1.18	Glutathione transferase.	RX + glutathione = HX + R-S-glutathione.	\N	\N	Glutathione metabolism	Metabolism of Other Amino Acids	METABOLIC
1117782	6.3.2.19	Ubiquitin--protein ligase.	ATP + ubiquitin + protein lysine = AMP + diphosphate + protein N-ubiquityllysine.	\N	\N	\N	\N	\N
1117890	3.4.23.25	Saccharopepsin.	Hydrolysis of proteins with broad specificity for peptide bonds. Cleaves -Leu-Leu-|-Val-Tyr- bond in a synthetic substrate. Does not act on esters of Tyr or Arg.	\N	\N	\N	\N	\N
1117897	3.4.23.25	Saccharopepsin.	Hydrolysis of proteins with broad specificity for peptide bonds. Cleaves -Leu-Leu-|-Val-Tyr- bond in a synthetic substrate. Does not act on esters of Tyr or Arg.	\N	\N	\N	\N	\N
1117995	1.14.99.1	Prostaglandin-endoperoxide synthase.	Arachidonate + AH(2) + 2 O(2) = prostaglandin H2 + A + H(2)O.	\N	\N	Prostaglandin and leukotriene metabolism	Metabolism of Complex Lipids	METABOLIC
1118078	3.6.3.44	Xenobiotic-transporting ATPase.	ATP + H(2)O + xenobiotic(In) = ADP + phosphate + xenobiotic(Out).	\N	\N	\N	\N	\N
1118177	6.3.2.19	Ubiquitin--protein ligase.	ATP + ubiquitin + protein lysine = AMP + diphosphate + protein N-ubiquityllysine.	\N	\N	\N	\N	\N
1118195	3.4.14.9	Tripeptidyl-peptidase I.	Release of an N-terminal tripeptide from a polypeptide.	\N	\N	\N	\N	\N
1118208	3.5.3.11	Agmatinase.	Agmatine + H(2)O = putrescine + urea.	\N	\N	Arginine and proline metabolism	Amino Acid Metabolism	METABOLIC
1118223	3.2.1.4	Cellulase.	Endohydrolysis of 1,4-beta-D-glucosidic linkages in cellulose.	\N	\N	Starch and sucrose metabolism	Metabolism of Complex Carbohydrates	METABOLIC
1118421	3.4.11.10	Bacterial leucyl aminopeptidase.	Release of an N-terminal amino acid, preferentially leucine, but not glutamic or aspartic acids.	Zinc.	\N	\N	\N	\N
1118577	1.1.1.157	3-hydroxybutyryl-CoA dehydrogenase.	(S)-3-hydroxybutanoyl-CoA + NADP(+) = 3-acetoacetyl-CoA + NADPH.	\N	\N	Butanoate metabolism	Carbohydrate Metabolism	METABOLIC
1118577	1.1.1.157	3-hydroxybutyryl-CoA dehydrogenase.	(S)-3-hydroxybutanoyl-CoA + NADP(+) = 3-acetoacetyl-CoA + NADPH.	\N	\N	Benzoate degradation via CoA ligation	Biodegradation of Xenobiotics	METABOLIC
1118600	3.6.3.44	Xenobiotic-transporting ATPase.	ATP + H(2)O + xenobiotic(In) = ADP + phosphate + xenobiotic(Out).	\N	\N	\N	\N	\N
1118794	4.1.1.65	Phosphatidylserine decarboxylase.	Phosphatidyl-L-serine = phosphatidylethanolamine + CO(2).	Pyridoxal-phosphate or Pyruvate.	\N	Glycine, serine and threonine metabolism	Amino Acid Metabolism	METABOLIC
1118794	4.1.1.65	Phosphatidylserine decarboxylase.	Phosphatidyl-L-serine = phosphatidylethanolamine + CO(2).	Pyridoxal-phosphate or Pyruvate.	\N	Glycerolipid metabolism	Metabolism of Complex Lipids	METABOLIC
1119074	5.2.1.8	Peptidylprolyl isomerase.	Peptidylproline (omega=180) = peptidylproline (omega=0).	\N	\N	\N	\N	\N
1119126	2.1.1.60	Calmodulin-lysine N-methyltransferase.	S-adenosyl-L-methionine + calmodulin L-lysine = S-adenosyl-L- homocysteine + calmodulin N6-methyl-L-lysine.	\N	\N	Lysine degradation	Amino Acid Metabolism	METABOLIC
1119368	3.4.16.6	Carboxypeptidase D.	Preferential release of a C-terminal arginine or lysine residue.	\N	\N	\N	\N	\N
1119477	3.2.1.8	Endo-1,4-beta-xylanase.	Endohydrolysis of 1,4-beta-D-xylosidic linkages in xylans.	\N	\N	\N	\N	\N
1119507	2.1.1.14	5-methyltetrahydropteroyltriglutamate--homocysteine S-methyltransferase.	5-methyltetrahydropteroyltri-L-glutamate + L-homocysteine = tetrahydropteroyltri-L-glutamate + L-methionine.	\N	\N	Methionine metabolism	Amino Acid Metabolism	METABOLIC
1119521	1.1.99.1	Choline dehydrogenase.	Choline + acceptor = betaine aldehyde + reduced acceptor.	PQQ.	\N	Glycine, serine and threonine metabolism	Amino Acid Metabolism	METABOLIC
1119685	1.1.1.1	Alcohol dehydrogenase.	An alcohol + NAD(+) = an aldehyde or ketone + NADH.	Zinc or Iron.	\N	Bile acid biosynthesis	Lipid Metabolism	METABOLIC
1119685	1.1.1.1	Alcohol dehydrogenase.	An alcohol + NAD(+) = an aldehyde or ketone + NADH.	Zinc or Iron.	\N	Tyrosine metabolism	Amino Acid Metabolism	METABOLIC
1119685	1.1.1.1	Alcohol dehydrogenase.	An alcohol + NAD(+) = an aldehyde or ketone + NADH.	Zinc or Iron.	\N	Glycerolipid metabolism	Metabolism of Complex Lipids	METABOLIC
1119685	1.1.1.1	Alcohol dehydrogenase.	An alcohol + NAD(+) = an aldehyde or ketone + NADH.	Zinc or Iron.	\N	Glycolysis / Gluconeogenesis	Carbohydrate Metabolism	METABOLIC
1119685	1.1.1.1	Alcohol dehydrogenase.	An alcohol + NAD(+) = an aldehyde or ketone + NADH.	Zinc or Iron.	\N	Fatty acid metabolism	Lipid Metabolism	METABOLIC
1119686	1.13.11.5	Homogentisate 1,2-dioxygenase.	Homogentisate + O(2) = 4-maleylacetoacetate.	Iron.	Alkaptonuria; MIM:203500.	Styrene degradation	Biodegradation of Xenobiotics	METABOLIC
1119686	1.13.11.5	Homogentisate 1,2-dioxygenase.	Homogentisate + O(2) = 4-maleylacetoacetate.	Iron.	Alkaptonuria; MIM:203500.	Tyrosine metabolism	Amino Acid Metabolism	METABOLIC
1119844	1.1.99.1	Choline dehydrogenase.	Choline + acceptor = betaine aldehyde + reduced acceptor.	PQQ.	\N	Glycine, serine and threonine metabolism	Amino Acid Metabolism	METABOLIC
1119944	2.3.1.47	8-amino-7-oxononanoate synthase.	6-carboxyhexanoyl-CoA + L-alanine = 8-amino-7-oxononanoate + CoA + CO(2).	Pyridoxal-phosphate.	\N	Biotin metabolism	Metabolism of Cofactors and Vitamins	METABOLIC
1120079	1.2.1.-	With NAD(+) or NADP(+) as acceptor.	\N	\N	\N	Tryptophan metabolism	Amino Acid Metabolism	METABOLIC
1120079	1.2.1.-	With NAD(+) or NADP(+) as acceptor.	\N	\N	\N	Porphyrin and chlorophyll metabolism	Metabolism of Cofactors and Vitamins	METABOLIC
1120088	2.3.1.85	Fatty-acid synthase.	Acetyl-CoA + N malonyl-CoA + 2N NADPH = a long-chain fatty acid + (N+1) CoA + N CO(2) + 2N NADP(+).	\N	\N	Fatty acid biosynthesis (path 1)	Lipid Metabolism	METABOLIC
1120361	2.1.1.56	mRNA (guanine-N7-)-methyltransferase.	S-adenosyl-L-methionine + G(5')PPPR-RNA = S-adenosyl-L-homocysteine + m7G(5')PPPR-RNA.	\N	\N	\N	\N	\N
1120394	3.6.1.17	Bis(5'-nucleosyl)-tetraphosphatase (asymmetrical).	P(1),P(4)-bis(5'-guanosyl)tetraphosphate + H(2)O = GTP + GMP.	\N	\N	Pyrimidine metabolism	Nucleotide Metabolism	METABOLIC
1120394	3.6.1.17	Bis(5'-nucleosyl)-tetraphosphatase (asymmetrical).	P(1),P(4)-bis(5'-guanosyl)tetraphosphate + H(2)O = GTP + GMP.	\N	\N	Purine metabolism	Nucleotide Metabolism	METABOLIC
1120456	3.6.3.14	H(+)-transporting two-sector ATPase.	ATP + H(2)O + H(+)(In) = ADP + phosphate + H(+)(Out).	\N	\N	ATP synthesis	Energy Metabolism	METABOLIC
1120456	3.6.3.14	H(+)-transporting two-sector ATPase.	ATP + H(2)O + H(+)(In) = ADP + phosphate + H(+)(Out).	\N	\N	Flagellar assembly	\N	\N
1120456	3.6.3.14	H(+)-transporting two-sector ATPase.	ATP + H(2)O + H(+)(In) = ADP + phosphate + H(+)(Out).	\N	\N	Type III secretion system	SORTING AND DEGRADATION	REGULATORY
1120546	3.6.3.8	Calcium-transporting ATPase.	ATP + H(2)O + Ca(2+)(Cis) = ADP + phosphate + Ca(2+)(Trans).	Magnesium.	Darier disease; MIM:124200. Benign chronic pemphigus; MIM:169600.	\N	\N	\N
1120609	1.14.13.7	Phenol 2-monooxygenase.	Phenol + NADPH + O(2) = catechol + NADP(+) + H(2)O.	FAD.	\N	gamma-Hexachlorocyclohexane degradation	Biodegradation of Xenobiotics	METABOLIC
1120609	1.14.13.7	Phenol 2-monooxygenase.	Phenol + NADPH + O(2) = catechol + NADP(+) + H(2)O.	FAD.	\N	Toluene and xylene degradation	Biodegradation of Xenobiotics	METABOLIC
1120609	1.14.13.7	Phenol 2-monooxygenase.	Phenol + NADPH + O(2) = catechol + NADP(+) + H(2)O.	FAD.	\N	Nitorobenzene degradation	Biodegradation of Xenobiotics	METABOLIC
1120617	1.8.5.-	With a quinone or similar compound as acceptor.	\N	\N	\N	\N	\N	\N
1120643	6.1.1.22	Asparagine--tRNA ligase.	ATP + L-asparagine + tRNA(Asn) = AMP + diphosphate + L-asparaginyl- tRNA(Asn).	\N	\N	Alanine and aspartate metabolism	Amino Acid Metabolism	METABOLIC
1120643	6.1.1.22	Asparagine--tRNA ligase.	ATP + L-asparagine + tRNA(Asn) = AMP + diphosphate + L-asparaginyl- tRNA(Asn).	\N	\N	Aminoacyl-tRNA biosynthesis	TRANSLATION	REGULATORY
1120913	3.4.21.61	Kexin.	Cleavage of Lys-Arg-|-Xaa and Arg-Arg-|-Xaa bonds to process Yeast alpha-factor pheromone and killer toxin precursors.	\N	\N	\N	\N	\N
1121305	3.4.16.5	Carboxypeptidase C.	Release of a C-terminal amino acid with a broad specificity.	\N	\N	\N	\N	\N
1121331	3.5.1.4	Amidase.	A monocarboxylic acid amide + H(2)O = a monocarboxylate + NH(3).	\N	\N	Tryptophan metabolism	Amino Acid Metabolism	METABOLIC
1121331	3.5.1.4	Amidase.	A monocarboxylic acid amide + H(2)O = a monocarboxylate + NH(3).	\N	\N	Benzoate degradation via CoA ligation	Biodegradation of Xenobiotics	METABOLIC
1121331	3.5.1.4	Amidase.	A monocarboxylic acid amide + H(2)O = a monocarboxylate + NH(3).	\N	\N	Cyanoamino acid metabolism	Metabolism of Other Amino Acids	METABOLIC
1121331	3.5.1.4	Amidase.	A monocarboxylic acid amide + H(2)O = a monocarboxylate + NH(3).	\N	\N	Phenylalanine metabolism	Amino Acid Metabolism	METABOLIC
1121331	3.5.1.4	Amidase.	A monocarboxylic acid amide + H(2)O = a monocarboxylate + NH(3).	\N	\N	Arginine and proline metabolism	Amino Acid Metabolism	METABOLIC
1121331	3.5.1.4	Amidase.	A monocarboxylic acid amide + H(2)O = a monocarboxylate + NH(3).	\N	\N	Styrene degradation	Biodegradation of Xenobiotics	METABOLIC
1121476	3.6.1.3	Adenosinetriphosphatase.	ATP + H(2)O = ADP + phosphate.	\N	Hemolytic anemia due to deficiency of adenosine triphosphatase; MIM:102800.	Purine metabolism	Nucleotide Metabolism	METABOLIC
1121516	2.4.1.186	Glycogenin glucosyltransferase.	UDP-glucose + glycogenin = UDP + glucosylglycogenin.	\N	\N	\N	\N	\N
1121732	2.1.2.1	Glycine hydroxymethyltransferase.	5,10-methylenetetrahydrofolate + glycine + H(2)O = tetrahydrofolate + L-serine.	Pyridoxal-phosphate.	\N	Glycine, serine and threonine metabolism	Amino Acid Metabolism	METABOLIC
1121732	2.1.2.1	Glycine hydroxymethyltransferase.	5,10-methylenetetrahydrofolate + glycine + H(2)O = tetrahydrofolate + L-serine.	Pyridoxal-phosphate.	\N	Methane metabolism	Energy Metabolism	METABOLIC
1121732	2.1.2.1	Glycine hydroxymethyltransferase.	5,10-methylenetetrahydrofolate + glycine + H(2)O = tetrahydrofolate + L-serine.	Pyridoxal-phosphate.	\N	Lysine degradation	Amino Acid Metabolism	METABOLIC
1121732	2.1.2.1	Glycine hydroxymethyltransferase.	5,10-methylenetetrahydrofolate + glycine + H(2)O = tetrahydrofolate + L-serine.	Pyridoxal-phosphate.	\N	Cyanoamino acid metabolism	Metabolism of Other Amino Acids	METABOLIC
1121732	2.1.2.1	Glycine hydroxymethyltransferase.	5,10-methylenetetrahydrofolate + glycine + H(2)O = tetrahydrofolate + L-serine.	Pyridoxal-phosphate.	\N	One carbon pool by folate	Metabolism of Cofactors and Vitamins	METABOLIC
1121900	1.1.1.208	(+)-neomenthol dehydrogenase.	(+)-neomenthol + NADP(+) = (-)-menthone + NADPH.	\N	\N	\N	\N	\N
1122029	3.4.23.5	Cathepsin D.	Specificity similar to, but narrower than, that of pepsin A. Does not cleave the 4-Gln-|-His-5 bond in B chain of insulin.	\N	\N	\N	\N	\N
1122297	1.14.11.1	Gamma-butyrobetaine,2-oxoglutarate dioxygenase.	4-trimethylammoniobutanoate + 2-oxoglutarate + O(2) = 3-hydroxy-4-trimethylammoniobutanoate + succinate + CO(2).	Iron; Ascorbate.	\N	Lysine degradation	Amino Acid Metabolism	METABOLIC
1122318	3.4.23.5	Cathepsin D.	Specificity similar to, but narrower than, that of pepsin A. Does not cleave the 4-Gln-|-His-5 bond in B chain of insulin.	\N	\N	\N	\N	\N
1122711	1.14.14.1	Unspecific monooxygenase.	RH + reduced flavoprotein + O(2) = ROH + oxidized flavoprotein + H(2)O.	Heme-thiolate.	\N	Tryptophan metabolism	Amino Acid Metabolism	METABOLIC
1122711	1.14.14.1	Unspecific monooxygenase.	RH + reduced flavoprotein + O(2) = ROH + oxidized flavoprotein + H(2)O.	Heme-thiolate.	\N	Fatty acid metabolism	Lipid Metabolism	METABOLIC
1122711	1.14.14.1	Unspecific monooxygenase.	RH + reduced flavoprotein + O(2) = ROH + oxidized flavoprotein + H(2)O.	Heme-thiolate.	\N	gamma-Hexachlorocyclohexane degradation	Biodegradation of Xenobiotics	METABOLIC
1122772	2.1.1.16	Methylene-fatty-acyl-phospholipid synthase.	S-adenosyl-L-methionine + phospholipid olefinic fatty acid = S-adenosyl-L-homocysteine + phospholipid methylene fatty acid.	\N	\N	\N	\N	\N
1122973	1.17.4.1	Ribonucleoside-diphosphate reductase.	2'-deoxyribonucleoside diphosphate + oxidized thioredoxin + H(2)O = ribonucleoside diphosphate + reduced thioredoxin.	Iron; ATP.	\N	Pyrimidine metabolism	Nucleotide Metabolism	METABOLIC
1122973	1.17.4.1	Ribonucleoside-diphosphate reductase.	2'-deoxyribonucleoside diphosphate + oxidized thioredoxin + H(2)O = ribonucleoside diphosphate + reduced thioredoxin.	Iron; ATP.	\N	Purine metabolism	Nucleotide Metabolism	METABOLIC
1123223	6.3.2.19	Ubiquitin--protein ligase.	ATP + ubiquitin + protein lysine = AMP + diphosphate + protein N-ubiquityllysine.	\N	\N	\N	\N	\N
1123286	3.4.23.5	Cathepsin D.	Specificity similar to, but narrower than, that of pepsin A. Does not cleave the 4-Gln-|-His-5 bond in B chain of insulin.	\N	\N	\N	\N	\N
1123295	1.8.3.2	Thiol oxidase.	4 R'C(R)SH + O(2) = 2 R'C(R)S-S(R)CR' + 2 H(2)O.	\N	\N	\N	\N	\N
1123422	1.8.1.2	Sulfite reductase (NADPH).	H(2)S + 3 NADP(+) + 3 H(2)O = sulfite + 3 NADPH.	FAD; FMN; Heme.	\N	Selenoamino acid metabolism	Metabolism of Other Amino Acids	METABOLIC
1123422	1.8.1.2	Sulfite reductase (NADPH).	H(2)S + 3 NADP(+) + 3 H(2)O = sulfite + 3 NADPH.	FAD; FMN; Heme.	\N	Sulfur metabolism	Energy Metabolism	METABOLIC
1123633	2.1.2.10	Aminomethyltransferase.	(6S)-tetrahydrofolate + S-aminomethyldihydrolipoylprotein = (6R)-5,10-methylenetetrahydrofolate + NH(3) + dihydrolipoylprotein.	\N	Nonketotic hyperglycinemia type I; MIM:238300.	One carbon pool by folate	Metabolism of Cofactors and Vitamins	METABOLIC
1123633	2.1.2.10	Aminomethyltransferase.	(6S)-tetrahydrofolate + S-aminomethyldihydrolipoylprotein = (6R)-5,10-methylenetetrahydrofolate + NH(3) + dihydrolipoylprotein.	\N	Nonketotic hyperglycinemia type I; MIM:238300.	Nitrogen metabolism	Energy Metabolism	METABOLIC
1123633	2.1.2.10	Aminomethyltransferase.	(6S)-tetrahydrofolate + S-aminomethyldihydrolipoylprotein = (6R)-5,10-methylenetetrahydrofolate + NH(3) + dihydrolipoylprotein.	\N	Nonketotic hyperglycinemia type I; MIM:238300.	Glycine, serine and threonine metabolism	Amino Acid Metabolism	METABOLIC
1123655	3.5.1.4	Amidase.	A monocarboxylic acid amide + H(2)O = a monocarboxylate + NH(3).	\N	\N	Tryptophan metabolism	Amino Acid Metabolism	METABOLIC
1123655	3.5.1.4	Amidase.	A monocarboxylic acid amide + H(2)O = a monocarboxylate + NH(3).	\N	\N	Benzoate degradation via CoA ligation	Biodegradation of Xenobiotics	METABOLIC
1123655	3.5.1.4	Amidase.	A monocarboxylic acid amide + H(2)O = a monocarboxylate + NH(3).	\N	\N	Cyanoamino acid metabolism	Metabolism of Other Amino Acids	METABOLIC
1123655	3.5.1.4	Amidase.	A monocarboxylic acid amide + H(2)O = a monocarboxylate + NH(3).	\N	\N	Phenylalanine metabolism	Amino Acid Metabolism	METABOLIC
1123655	3.5.1.4	Amidase.	A monocarboxylic acid amide + H(2)O = a monocarboxylate + NH(3).	\N	\N	Arginine and proline metabolism	Amino Acid Metabolism	METABOLIC
1123655	3.5.1.4	Amidase.	A monocarboxylic acid amide + H(2)O = a monocarboxylate + NH(3).	\N	\N	Styrene degradation	Biodegradation of Xenobiotics	METABOLIC
1123867	3.2.1.4	Cellulase.	Endohydrolysis of 1,4-beta-D-glucosidic linkages in cellulose.	\N	\N	Starch and sucrose metabolism	Metabolism of Complex Carbohydrates	METABOLIC
1123879	3.2.1.4	Cellulase.	Endohydrolysis of 1,4-beta-D-glucosidic linkages in cellulose.	\N	\N	Starch and sucrose metabolism	Metabolism of Complex Carbohydrates	METABOLIC
1123883	1.4.3.3	D-amino acid oxidase.	A D-amino acid + H(2)O + O(2) = a 2-oxo acid + NH(3) + H(2)O(2).	FAD.	\N	Arginine and proline metabolism	Amino Acid Metabolism	METABOLIC
1123883	1.4.3.3	D-amino acid oxidase.	A D-amino acid + H(2)O + O(2) = a 2-oxo acid + NH(3) + H(2)O(2).	FAD.	\N	Glycine, serine and threonine metabolism	Amino Acid Metabolism	METABOLIC
1123883	1.4.3.3	D-amino acid oxidase.	A D-amino acid + H(2)O + O(2) = a 2-oxo acid + NH(3) + H(2)O(2).	FAD.	\N	D-Arginine and D-ornithine metabolism	Metabolism of Other Amino Acids	METABOLIC
1123994	2.4.1.-	Hexosyltransferases.	\N	\N	\N	O-Glycans biosynthesis	Metabolism of Complex Carbohydrates	METABOLIC
1123994	2.4.1.-	Hexosyltransferases.	\N	\N	\N	Fructose and mannose metabolism	Carbohydrate Metabolism	METABOLIC
1123994	2.4.1.-	Hexosyltransferases.	\N	\N	\N	Peptidoglycan biosynthesis	Metabolism of Complex Carbohydrates	METABOLIC
1123994	2.4.1.-	Hexosyltransferases.	\N	\N	\N	Sphingoglycolipid metabolism	Metabolism of Complex Lipids	METABOLIC
1123994	2.4.1.-	Hexosyltransferases.	\N	\N	\N	Blood group glycolipid biosynthesis - lact series	Metabolism of Complex Lipids	METABOLIC
1123994	2.4.1.-	Hexosyltransferases.	\N	\N	\N	Blood group glycolipid biosynthesis - neolact series	Metabolism of Complex Lipids	METABOLIC
1123994	2.4.1.-	Hexosyltransferases.	\N	\N	\N	Glycerolipid metabolism	Metabolism of Complex Lipids	METABOLIC
1123994	2.4.1.-	Hexosyltransferases.	\N	\N	\N	Globoside metabolism	Metabolism of Complex Lipids	METABOLIC
1123994	2.4.1.-	Hexosyltransferases.	\N	\N	\N	Chondroitin / heparan sulfate biosynthesis	Metabolism of Complex Carbohydrates	METABOLIC
1123994	2.4.1.-	Hexosyltransferases.	\N	\N	\N	Keratan sulfate biosynthesis	Metabolism of Complex Carbohydrates	METABOLIC
1123994	2.4.1.-	Hexosyltransferases.	\N	\N	\N	N-Glycans biosynthesis	Metabolism of Complex Carbohydrates	METABOLIC
1124159	2.4.2.14	Amidophosphoribosyltransferase.	5-phospho-beta-D-ribosylamine + diphosphate + L-glutamate = L-glutamine + 5-phospho-alpha-D-ribose 1-diphosphate + H(2)O.	\N	\N	Purine metabolism	Nucleotide Metabolism	METABOLIC
1124159	2.4.2.14	Amidophosphoribosyltransferase.	5-phospho-beta-D-ribosylamine + diphosphate + L-glutamate = L-glutamine + 5-phospho-alpha-D-ribose 1-diphosphate + H(2)O.	\N	\N	Glutamate metabolism	Amino Acid Metabolism	METABOLIC
1124251	1.14.13.1	Salicylate 1-monooxygenase.	Salicylate + NADH + O(2) = catechol + NAD(+) + H(2)O + CO(2).	FAD.	\N	Fluorene degradation	Biodegradation of Xenobiotics	METABOLIC
1124251	1.14.13.1	Salicylate 1-monooxygenase.	Salicylate + NADH + O(2) = catechol + NAD(+) + H(2)O + CO(2).	FAD.	\N	Nitorobenzene degradation	Biodegradation of Xenobiotics	METABOLIC
1124290	3.2.1.23	Beta-galactosidase.	Hydrolysis of terminal, non-reducing beta-D-galactose residues in beta-D-galactosides.	\N	Gangliosidosis, generalized GM1; MIM:230500. Mucopolysaccharidosis IVB; MIM:253010.	Glycosaminoglycan degradation	Metabolism of Complex Carbohydrates	METABOLIC
1124290	3.2.1.23	Beta-galactosidase.	Hydrolysis of terminal, non-reducing beta-D-galactose residues in beta-D-galactosides.	\N	Gangliosidosis, generalized GM1; MIM:230500. Mucopolysaccharidosis IVB; MIM:253010.	Galactose metabolism	Carbohydrate Metabolism	METABOLIC
1124290	3.2.1.23	Beta-galactosidase.	Hydrolysis of terminal, non-reducing beta-D-galactose residues in beta-D-galactosides.	\N	Gangliosidosis, generalized GM1; MIM:230500. Mucopolysaccharidosis IVB; MIM:253010.	N-Glycan degradation	Metabolism of Complex Carbohydrates	METABOLIC
1124290	3.2.1.23	Beta-galactosidase.	Hydrolysis of terminal, non-reducing beta-D-galactose residues in beta-D-galactosides.	\N	Gangliosidosis, generalized GM1; MIM:230500. Mucopolysaccharidosis IVB; MIM:253010.	Glycerolipid metabolism	Metabolism of Complex Lipids	METABOLIC
1124290	3.2.1.23	Beta-galactosidase.	Hydrolysis of terminal, non-reducing beta-D-galactose residues in beta-D-galactosides.	\N	Gangliosidosis, generalized GM1; MIM:230500. Mucopolysaccharidosis IVB; MIM:253010.	Sphingoglycolipid metabolism	Metabolism of Complex Lipids	METABOLIC
1124301	2.4.1.16	Chitin synthase.	UDP-N-acetyl-D-glucosamine + {(1,4)-(N-acetyl-beta-D-glucosaminyl)}(N) = UDP + {(1,4)-(N-acetyl-beta-D-glucosaminyl)}(N+1).	\N	\N	Aminosugars metabolism	Metabolism of Complex Carbohydrates	METABOLIC
1124359	3.2.1.55	Alpha-L-arabinofuranosidase.	Hydrolysis of terminal non-reducing alpha-L-arabinofuranoside residues in alpha-L-arabinosides.	\N	\N	Nucleotide sugars metabolism	Nucleotide Metabolism	METABOLIC
1124398	3.4.14.9	Tripeptidyl-peptidase I.	Release of an N-terminal tripeptide from a polypeptide.	\N	\N	\N	\N	\N
1124523	3.4.11.10	Bacterial leucyl aminopeptidase.	Release of an N-terminal amino acid, preferentially leucine, but not glutamic or aspartic acids.	Zinc.	\N	\N	\N	\N
1124825	1.1.1.-	With NAD(+) or NADP(+) as acceptor.	\N	\N	\N	Bile acid biosynthesis	Lipid Metabolism	METABOLIC
1124825	1.1.1.-	With NAD(+) or NADP(+) as acceptor.	\N	\N	\N	Vitamin B6 metabolism	Metabolism of Cofactors and Vitamins	METABOLIC
1124825	1.1.1.-	With NAD(+) or NADP(+) as acceptor.	\N	\N	\N	Glycine, serine and threonine metabolism	Amino Acid Metabolism	METABOLIC
1124825	1.1.1.-	With NAD(+) or NADP(+) as acceptor.	\N	\N	\N	Butanoate metabolism	Carbohydrate Metabolism	METABOLIC
1124825	1.1.1.-	With NAD(+) or NADP(+) as acceptor.	\N	\N	\N	Fructose and mannose metabolism	Carbohydrate Metabolism	METABOLIC
1124825	1.1.1.-	With NAD(+) or NADP(+) as acceptor.	\N	\N	\N	Galactose metabolism	Carbohydrate Metabolism	METABOLIC
1124825	1.1.1.-	With NAD(+) or NADP(+) as acceptor.	\N	\N	\N	Lysine degradation	Amino Acid Metabolism	METABOLIC
1124825	1.1.1.-	With NAD(+) or NADP(+) as acceptor.	\N	\N	\N	Nucleotide sugars metabolism	Nucleotide Metabolism	METABOLIC
1124825	1.1.1.-	With NAD(+) or NADP(+) as acceptor.	\N	\N	\N	Ascorbate and aldarate metabolism	Carbohydrate Metabolism	METABOLIC
1124825	1.1.1.-	With NAD(+) or NADP(+) as acceptor.	\N	\N	\N	Tetrachloroethene degradation	Biodegradation of Xenobiotics	METABOLIC
1124825	1.1.1.-	With NAD(+) or NADP(+) as acceptor.	\N	\N	\N	Benzoate degradation via CoA ligation	Biodegradation of Xenobiotics	METABOLIC
1124825	1.1.1.-	With NAD(+) or NADP(+) as acceptor.	\N	\N	\N	Glycerolipid metabolism	Metabolism of Complex Lipids	METABOLIC
1124853	1.1.99.1	Choline dehydrogenase.	Choline + acceptor = betaine aldehyde + reduced acceptor.	PQQ.	\N	Glycine, serine and threonine metabolism	Amino Acid Metabolism	METABOLIC
1125148	1.14.14.1	Unspecific monooxygenase.	RH + reduced flavoprotein + O(2) = ROH + oxidized flavoprotein + H(2)O.	Heme-thiolate.	\N	Tryptophan metabolism	Amino Acid Metabolism	METABOLIC
1125148	1.14.14.1	Unspecific monooxygenase.	RH + reduced flavoprotein + O(2) = ROH + oxidized flavoprotein + H(2)O.	Heme-thiolate.	\N	Fatty acid metabolism	Lipid Metabolism	METABOLIC
1125148	1.14.14.1	Unspecific monooxygenase.	RH + reduced flavoprotein + O(2) = ROH + oxidized flavoprotein + H(2)O.	Heme-thiolate.	\N	gamma-Hexachlorocyclohexane degradation	Biodegradation of Xenobiotics	METABOLIC
1125205	1.1.1.100	3-oxoacyl-[acyl-carrier protein] reductase.	(3R)-3-hydroxyacyl-[acyl-carrier protein] + NADP(+) = 3-oxoacyl- [acyl-carrier protein] + NADPH.	\N	\N	Fatty acid biosynthesis (path 1)	Lipid Metabolism	METABOLIC
1125309	2.1.1.109	Demethylsterigmatocystin 6-O-methyltransferase.	S-adenosyl-L-methionine + 6-demethylsterigmatocystin = S-adenosyl- L-homocysteine + sterigmatocystin.	\N	\N	\N	\N	\N
1125454	1.14.13.1	Salicylate 1-monooxygenase.	Salicylate + NADH + O(2) = catechol + NAD(+) + H(2)O + CO(2).	FAD.	\N	Fluorene degradation	Biodegradation of Xenobiotics	METABOLIC
1125454	1.14.13.1	Salicylate 1-monooxygenase.	Salicylate + NADH + O(2) = catechol + NAD(+) + H(2)O + CO(2).	FAD.	\N	Nitorobenzene degradation	Biodegradation of Xenobiotics	METABOLIC
1125515	2.1.1.109	Demethylsterigmatocystin 6-O-methyltransferase.	S-adenosyl-L-methionine + 6-demethylsterigmatocystin = S-adenosyl- L-homocysteine + sterigmatocystin.	\N	\N	\N	\N	\N
1126316	3.6.4.-	Acting on acid anhydrides; involved in cellular and	\N	\N	\N	\N	\N	\N
1126339	3.1.1.45	Carboxymethylenebutenolidase.	4-carboxymethylenebut-2-en-4-olide + H(2)O = 4 oxohex-2-enedioate.	\N	\N	1,4-Dichlorobenzene degradation	Biodegradation of Xenobiotics	METABOLIC
1126484	5.2.1.8	Peptidylprolyl isomerase.	Peptidylproline (omega=180) = peptidylproline (omega=0).	\N	\N	\N	\N	\N
1126489	3.4.25.1	Proteasome endopeptidase complex.	Cleavage at peptide bonds with very broad specificity.	\N	\N	\N	\N	\N
1126491	3.1.3.25	Myo-inositol-1(or 4)-monophosphatase.	Myo-inositol 1-monophosphate + H(2)O = myo-inositol + phosphate.	\N	\N	Inositol phosphate metabolism	Metabolism of Complex Lipids	METABOLIC
1126491	3.1.3.25	Myo-inositol-1(or 4)-monophosphatase.	Myo-inositol 1-monophosphate + H(2)O = myo-inositol + phosphate.	\N	\N	Streptomycin biosynthesis	Biosynthesis of Secondary Metabolites	METABOLIC
1126491	3.1.3.25	Myo-inositol-1(or 4)-monophosphatase.	Myo-inositol 1-monophosphate + H(2)O = myo-inositol + phosphate.	\N	\N	\N	\N	\N
1127544	3.4.11.18	Methionyl aminopeptidase.	Release of N-terminal amino acids, preferentially methionine, from peptides and arylamides.	Cobalt.	\N	\N	\N	\N
1127645	3.5.1.-	In linear amides.	\N	\N	\N	Nicotinate and nicotinamide metabolism	Metabolism of Cofactors and Vitamins	METABOLIC
1127645	3.5.1.-	In linear amides.	\N	\N	\N	Pantothenate and CoA biosynthesis	Metabolism of Cofactors and Vitamins	METABOLIC
1127645	3.5.1.-	In linear amides.	\N	\N	\N	Arginine and proline metabolism	Amino Acid Metabolism	METABOLIC
1127645	3.5.1.-	In linear amides.	\N	\N	\N	Lipopolysaccharide biosynthesis	Metabolism of Complex Carbohydrates	METABOLIC
1127654	3.4.24.64	Mitochondrial processing peptidase.	Release of N-terminal transit peptides from precursor proteins imported into the mitochondrion, typically with Arg in position P2.	Zinc.	\N	\N	\N	\N
1127667	1.3.1.33	Protochlorophyllide reductase.	Chlorophyllide A + NADP(+) = protochlorophyllide + NADPH.	\N	\N	Porphyrin and chlorophyll metabolism	Metabolism of Cofactors and Vitamins	METABOLIC
1127923	3.1.3.16	Serine/threonine specific protein phosphatase.	A phosphoprotein + H(2)O = a protein + phosphate.	\N	\N	\N	\N	\N
1127926	1.1.1.101	Acylglycerone-phosphate reductase.	1-palmitoylglycerol 3-phosphate + NADP(+) = palmitoylglycerone phosphate + NADPH.	\N	\N	\N	\N	\N
1127928	1.1.1.101	Acylglycerone-phosphate reductase.	1-palmitoylglycerol 3-phosphate + NADP(+) = palmitoylglycerone phosphate + NADPH.	\N	\N	\N	\N	\N
1128552	2.1.1.107	Uroporphyrin-III C-methyltransferase.	2 S-adenosyl-L-methionine + uroporphyrin III = 2 S-adenosyl-L- homocysteine + sirohydrochlorin.	\N	\N	Porphyrin and chlorophyll metabolism	Metabolism of Cofactors and Vitamins	METABOLIC
1128577	3.4.16.5	Carboxypeptidase C.	Release of a C-terminal amino acid with a broad specificity.	\N	\N	\N	\N	\N
1128643	2.1.1.77	Protein-L-isoaspartate(D-aspartate) O-methyltransferase.	S-adenosyl-L-methionine + protein L-beta-aspartate = S-adenosyl-L- homocysteine + protein L-beta-aspartate methyl ester.	\N	\N	\N	\N	\N
1128671	1.14.99.1	Prostaglandin-endoperoxide synthase.	Arachidonate + AH(2) + 2 O(2) = prostaglandin H2 + A + H(2)O.	\N	\N	Prostaglandin and leukotriene metabolism	Metabolism of Complex Lipids	METABOLIC
1128778	3.6.1.-	In phosphorous-containing anhydrides.	\N	\N	\N	Starch and sucrose metabolism	Metabolism of Complex Carbohydrates	METABOLIC
1128778	3.6.1.-	In phosphorous-containing anhydrides.	\N	\N	\N	Folate biosynthesis	Metabolism of Cofactors and Vitamins	METABOLIC
1128877	6.3.2.19	Ubiquitin--protein ligase.	ATP + ubiquitin + protein lysine = AMP + diphosphate + protein N-ubiquityllysine.	\N	\N	\N	\N	\N
1128932	3.4.24.-	Metalloendopeptidases.	\N	\N	\N	\N	\N	\N
1129043	3.6.3.29	Molybdate-transporting ATPase.	ATP + H(2)O + molybdate(Out) = ADP + phosphate + molybdate(In).	\N	\N	\N	\N	\N
1129057	3.6.4.-	Acting on acid anhydrides; involved in cellular and	\N	\N	\N	\N	\N	\N
1129412	3.1.4.12	Sphingomyelin phosphodiesterase.	Sphingomyelin + H(2)O = N-acylsphingosine + choline phosphate.	\N	Niemann-Pick disease, types A and B; MIM:257200.	Sphingophospholipid biosynthesis	Metabolism of Complex Lipids	METABOLIC
1129427	2.3.1.1	Amino-acid N-acetyltransferase.	Acetyl-CoA + L-glutamate = CoA + N-acetyl-L-glutamate.	\N	\N	Urea cycle and metabolism of amino groups	Amino Acid Metabolism	METABOLIC
1129436	3.6.1.1	Inorganic pyrophosphatase.	Diphosphate + H(2)O = 2 phosphate.	\N	\N	Oxidative phosphorylation	Energy Metabolism	METABOLIC
1129583	4.2.1.51	Prephenate dehydratase.	Prephenate = phenylpyruvate + H(2)O + CO(2).	\N	\N	Phenylalanine, tyrosine and tryptophan biosynthesis	Amino Acid Metabolism	METABOLIC
1129790	3.4.21.-	Serine endopeptidases.	\N	\N	\N	\N	\N	\N
1130027	3.1.3.8	3-phytase.	Myo-inositol hexakisphosphate + H(2)O = D-myo-inositol 1,2,4,5,6-pentakisphosphate + phosphate.	\N	\N	Inositol phosphate metabolism	Metabolism of Complex Lipids	METABOLIC
1130119	1.1.1.29	Glycerate dehydrogenase.	(R)-glycerate + NAD(+) = hydroxypyruvate + NADH.	\N	Oxalosis II (glycericaciduria); MIM:260000.	Glyoxylate and dicarboxylate metabolism	Carbohydrate Metabolism	METABOLIC
1130119	1.1.1.29	Glycerate dehydrogenase.	(R)-glycerate + NAD(+) = hydroxypyruvate + NADH.	\N	Oxalosis II (glycericaciduria); MIM:260000.	Glycine, serine and threonine metabolism	Amino Acid Metabolism	METABOLIC
1130282	1.1.1.100	3-oxoacyl-[acyl-carrier protein] reductase.	(3R)-3-hydroxyacyl-[acyl-carrier protein] + NADP(+) = 3-oxoacyl- [acyl-carrier protein] + NADPH.	\N	\N	Fatty acid biosynthesis (path 1)	Lipid Metabolism	METABOLIC
1130308	6.3.2.19	Ubiquitin--protein ligase.	ATP + ubiquitin + protein lysine = AMP + diphosphate + protein N-ubiquityllysine.	\N	\N	\N	\N	\N
1130319	1.1.1.8	Glycerol-3-phosphate dehydrogenase (NAD+).	Sn-glycerol 3-phosphate + NAD(+) = glycerone phosphate + NADH.	\N	\N	Glycerolipid metabolism	Metabolism of Complex Lipids	METABOLIC
1130421	3.2.1.4	Cellulase.	Endohydrolysis of 1,4-beta-D-glucosidic linkages in cellulose.	\N	\N	Starch and sucrose metabolism	Metabolism of Complex Carbohydrates	METABOLIC
1130425	3.6.1.-	In phosphorous-containing anhydrides.	\N	\N	\N	Starch and sucrose metabolism	Metabolism of Complex Carbohydrates	METABOLIC
1130425	3.6.1.-	In phosphorous-containing anhydrides.	\N	\N	\N	Folate biosynthesis	Metabolism of Cofactors and Vitamins	METABOLIC
1130459	3.1.1.3	Triacylglycerol lipase.	Triacylglycerol + H(2)O = diacylglycerol + a fatty acid anion.	\N	Hepatic lipase deficiency; MIM:151670. Congenital lipase deficiency; MIM:246600. Wolman disease; MIM:278000.	Glycerolipid metabolism	Metabolism of Complex Lipids	METABOLIC
1130588	2.4.1.80	Ceramide glucosyltransferase.	UDP-glucose + N-acylsphingosine = UDP + D-glucosyl-N-acylsphingosine.	\N	\N	Sphingoglycolipid metabolism	Metabolism of Complex Lipids	METABOLIC
1130758	2.7.7.6	DNA-directed RNA polymerase.	N nucleoside triphosphate = N diphosphate + {RNA}(N).	\N	\N	RNA polymerase	TRANSCRIPTION	REGULATORY
1130758	2.7.7.6	DNA-directed RNA polymerase.	N nucleoside triphosphate = N diphosphate + {RNA}(N).	\N	\N	Purine metabolism	Nucleotide Metabolism	METABOLIC
1130758	2.7.7.6	DNA-directed RNA polymerase.	N nucleoside triphosphate = N diphosphate + {RNA}(N).	\N	\N	Pyrimidine metabolism	Nucleotide Metabolism	METABOLIC
1130858	3.5.1.-	In linear amides.	\N	\N	\N	Nicotinate and nicotinamide metabolism	Metabolism of Cofactors and Vitamins	METABOLIC
1130858	3.5.1.-	In linear amides.	\N	\N	\N	Pantothenate and CoA biosynthesis	Metabolism of Cofactors and Vitamins	METABOLIC
1130858	3.5.1.-	In linear amides.	\N	\N	\N	Arginine and proline metabolism	Amino Acid Metabolism	METABOLIC
1130858	3.5.1.-	In linear amides.	\N	\N	\N	Lipopolysaccharide biosynthesis	Metabolism of Complex Carbohydrates	METABOLIC
1130861	2.7.7.6	DNA-directed RNA polymerase.	N nucleoside triphosphate = N diphosphate + {RNA}(N).	\N	\N	RNA polymerase	TRANSCRIPTION	REGULATORY
1130861	2.7.7.6	DNA-directed RNA polymerase.	N nucleoside triphosphate = N diphosphate + {RNA}(N).	\N	\N	Purine metabolism	Nucleotide Metabolism	METABOLIC
1130861	2.7.7.6	DNA-directed RNA polymerase.	N nucleoside triphosphate = N diphosphate + {RNA}(N).	\N	\N	Pyrimidine metabolism	Nucleotide Metabolism	METABOLIC
1130884	1.14.13.17	Cholesterol 7-alpha-monooxygenase.	Cholesterol + NADPH + O(2) = 7-alpha-hydroxycholesterol + NADP(+) + H(2)O.	Heme-thiolate.	\N	Bile acid biosynthesis	Lipid Metabolism	METABOLIC
1130957	6.3.2.19	Ubiquitin--protein ligase.	ATP + ubiquitin + protein lysine = AMP + diphosphate + protein N-ubiquityllysine.	\N	\N	\N	\N	\N
1131092	5.4.2.3	Phosphoacetylglucosamine mutase.	N-acetyl-D-glucosamine 1-phosphate = N-acetyl-D-glucosamine 6-phosphate.	\N	\N	Aminosugars metabolism	Metabolism of Complex Carbohydrates	METABOLIC
1131122	6.3.2.-	Acid--D-amino-acid ligases (peptide synthases).	\N	\N	\N	Tryptophan metabolism	Amino Acid Metabolism	METABOLIC
1131122	6.3.2.-	Acid--D-amino-acid ligases (peptide synthases).	\N	\N	\N	Ubiquinone biosynthesis	Metabolism of Cofactors and Vitamins	METABOLIC
1131398	2.7.6.1	Ribose-phosphate pyrophosphokinase.	ATP + D-ribose 5-phosphate = AMP + 5-phospho-alpha-D-ribose 1-diphosphate.	\N	Gout (one form) with urate urolithiasis; MIM:311850.	Purine metabolism	Nucleotide Metabolism	METABOLIC
1131398	2.7.6.1	Ribose-phosphate pyrophosphokinase.	ATP + D-ribose 5-phosphate = AMP + 5-phospho-alpha-D-ribose 1-diphosphate.	\N	Gout (one form) with urate urolithiasis; MIM:311850.	Pentose phosphate pathway	Carbohydrate Metabolism	METABOLIC
1131419	3.6.1.3	Adenosinetriphosphatase.	ATP + H(2)O = ADP + phosphate.	\N	Hemolytic anemia due to deficiency of adenosine triphosphatase; MIM:102800.	Purine metabolism	Nucleotide Metabolism	METABOLIC
1131474	5.1.3.15	Glucose-6 phosphate 1-epimerase.	Alpha-D-glucose 6-phosphate = beta-D-glucose 6-phosphate.	\N	\N	Glycolysis / Gluconeogenesis	Carbohydrate Metabolism	METABOLIC
1131497	1.3.1.21	7-dehydrocholesterol reductase.	Cholesterol + NADP(+) = cholesta-5,7-dien-3-beta-ol + NADPH.	\N	\N	Sterol biosynthesis	Lipid Metabolism	METABOLIC
1131597	3.1.3.5	5'-nucleotidase.	A 5'-ribonucleotide + H(2)O = a ribonucleoside + phosphate.	\N	\N	Purine metabolism	Nucleotide Metabolism	METABOLIC
1131597	3.1.3.5	5'-nucleotidase.	A 5'-ribonucleotide + H(2)O = a ribonucleoside + phosphate.	\N	\N	Nicotinate and nicotinamide metabolism	Metabolism of Cofactors and Vitamins	METABOLIC
1131597	3.1.3.5	5'-nucleotidase.	A 5'-ribonucleotide + H(2)O = a ribonucleoside + phosphate.	\N	\N	Pyrimidine metabolism	Nucleotide Metabolism	METABOLIC
1131744	3.5.1.4	Amidase.	A monocarboxylic acid amide + H(2)O = a monocarboxylate + NH(3).	\N	\N	Tryptophan metabolism	Amino Acid Metabolism	METABOLIC
1131744	3.5.1.4	Amidase.	A monocarboxylic acid amide + H(2)O = a monocarboxylate + NH(3).	\N	\N	Benzoate degradation via CoA ligation	Biodegradation of Xenobiotics	METABOLIC
1131744	3.5.1.4	Amidase.	A monocarboxylic acid amide + H(2)O = a monocarboxylate + NH(3).	\N	\N	Cyanoamino acid metabolism	Metabolism of Other Amino Acids	METABOLIC
1131744	3.5.1.4	Amidase.	A monocarboxylic acid amide + H(2)O = a monocarboxylate + NH(3).	\N	\N	Phenylalanine metabolism	Amino Acid Metabolism	METABOLIC
1131744	3.5.1.4	Amidase.	A monocarboxylic acid amide + H(2)O = a monocarboxylate + NH(3).	\N	\N	Arginine and proline metabolism	Amino Acid Metabolism	METABOLIC
1131744	3.5.1.4	Amidase.	A monocarboxylic acid amide + H(2)O = a monocarboxylate + NH(3).	\N	\N	Styrene degradation	Biodegradation of Xenobiotics	METABOLIC
1131797	6.1.1.12	Aspartate--tRNA ligase.	ATP + L-aspartate + tRNA(Asp) = AMP + diphosphate + L-aspartyl- tRNA(Asp).	\N	\N	Alanine and aspartate metabolism	Amino Acid Metabolism	METABOLIC
1131797	6.1.1.12	Aspartate--tRNA ligase.	ATP + L-aspartate + tRNA(Asp) = AMP + diphosphate + L-aspartyl- tRNA(Asp).	\N	\N	Aminoacyl-tRNA biosynthesis	TRANSLATION	REGULATORY
1131853	1.6.2.2	Cytochrome-b5 reductase.	NADH + 2 ferricytochrome b5 = NAD(+) + 2 ferrocytochrome b5.	FAD.	Methemoglobinemia enzymopathic forms I, II, III; MIM:250800.	\N	\N	\N
1132023	6.-.-.-	Ligases.	\N	\N	\N	\N	\N	\N
1132206	1.1.2.3	L-lactate dehydrogenase (cytochrome).	(S)-lactate + 2 ferricytochrome c = pyruvate + 2 ferrocytochrome c.	FMN; Protoheme IX.	\N	Pyruvate metabolism	Carbohydrate Metabolism	METABOLIC
1132332	4.2.1.-	Hydro-lyases.	\N	\N	\N	Tetrachloroethene degradation	Biodegradation of Xenobiotics	METABOLIC
1132332	4.2.1.-	Hydro-lyases.	\N	\N	\N	Benzoate degradation via CoA ligation	Biodegradation of Xenobiotics	METABOLIC
1132332	4.2.1.-	Hydro-lyases.	\N	\N	\N	Tyrosine metabolism	Amino Acid Metabolism	METABOLIC
1132332	4.2.1.-	Hydro-lyases.	\N	\N	\N	Cyanoamino acid metabolism	Metabolism of Other Amino Acids	METABOLIC
1132332	4.2.1.-	Hydro-lyases.	\N	\N	\N	Bile acid biosynthesis	Lipid Metabolism	METABOLIC
1132332	4.2.1.-	Hydro-lyases.	\N	\N	\N	Benzoate degradation via hydroxylation	Biodegradation of Xenobiotics	METABOLIC
1132332	4.2.1.-	Hydro-lyases.	\N	\N	\N	Butanoate metabolism	Carbohydrate Metabolism	METABOLIC
1132332	4.2.1.-	Hydro-lyases.	\N	\N	\N	Fructose and mannose metabolism	Carbohydrate Metabolism	METABOLIC
1132332	4.2.1.-	Hydro-lyases.	\N	\N	\N	Toluene and xylene degradation	Biodegradation of Xenobiotics	METABOLIC
1132332	4.2.1.-	Hydro-lyases.	\N	\N	\N	Ubiquinone biosynthesis	Metabolism of Cofactors and Vitamins	METABOLIC
1132453	3.6.1.29	Bis(5'-adenosyl)-triphosphatase.	P(1),P(3)-bis(5'-adenosyl)triphosphate + H(2)O = ADP + AMP.	\N	\N	Purine metabolism	Nucleotide Metabolism	METABOLIC
1132462	3.2.1.22	Alpha-galactosidase.	Melibiose + H(2)O = galactose + glucose.	Magnesium; NAD.	Diffuse angiokeratoma (Fabry disease); MIM:301500.	Galactose metabolism	Carbohydrate Metabolism	METABOLIC
1132462	3.2.1.22	Alpha-galactosidase.	Melibiose + H(2)O = galactose + glucose.	Magnesium; NAD.	Diffuse angiokeratoma (Fabry disease); MIM:301500.	Glycerolipid metabolism	Metabolism of Complex Lipids	METABOLIC
1132462	3.2.1.22	Alpha-galactosidase.	Melibiose + H(2)O = galactose + glucose.	Magnesium; NAD.	Diffuse angiokeratoma (Fabry disease); MIM:301500.	Globoside metabolism	Metabolism of Complex Lipids	METABOLIC
1132462	3.2.1.22	Alpha-galactosidase.	Melibiose + H(2)O = galactose + glucose.	Magnesium; NAD.	Diffuse angiokeratoma (Fabry disease); MIM:301500.	Sphingoglycolipid metabolism	Metabolism of Complex Lipids	METABOLIC
1132872	3.1.3.36	Phosphatidylinositol-bisphosphatase.	Phosphatidyl-myo-inositol 4,5-bisphosphate + H(2)O = phosphatidylinositol 4-phosphate + phosphate.	\N	\N	\N	\N	\N
1132887	1.11.1.6	Catalase.	2 H(2)O(2) = O(2) + 2 H(2)O.	Heme; Manganese.	Acatalasia; MIM:115500.	Tryptophan metabolism	Amino Acid Metabolism	METABOLIC
1132887	1.11.1.6	Catalase.	2 H(2)O(2) = O(2) + 2 H(2)O.	Heme; Manganese.	Acatalasia; MIM:115500.	Methane metabolism	Energy Metabolism	METABOLIC
1132934	3.4.16.6	Carboxypeptidase D.	Preferential release of a C-terminal arginine or lysine residue.	\N	\N	\N	\N	\N
1133102	4.2.1.1	Carbonate dehydratase.	H(2)CO(3) = CO(2) + H(2)O.	Zinc.	Osteopetrosis-renal tubular acidosis syndrome; MIM:259730.	Nitrogen metabolism	Energy Metabolism	METABOLIC
1133177	1.10.2.2	Ubiquinol--cytochrome c reductase.	QH(2) + 2 ferricytochrome c = Q + 2 ferrocytochrome c.	\N	\N	Oxidative phosphorylation	Energy Metabolism	METABOLIC
1133270	3.1.1.45	Carboxymethylenebutenolidase.	4-carboxymethylenebut-2-en-4-olide + H(2)O = 4 oxohex-2-enedioate.	\N	\N	1,4-Dichlorobenzene degradation	Biodegradation of Xenobiotics	METABOLIC
1133367	2.7.1.39	Homoserine kinase.	ATP + L-homoserine = ADP + O-phospho-L-homoserine.	\N	\N	Glycine, serine and threonine metabolism	Amino Acid Metabolism	METABOLIC
1133409	2.4.1.149	N-acetyllactosaminide beta-1,3-N-acetylglucosaminyltransferase.	UDP-N-acetyl-D-glucosamine + beta-D-galactosyl-1,4-N-acetyl-D- glucosaminyl-R = UDP + N-acetyl-beta-D-glucosaminyl-1,3-beta-D- galactosyl-1,4-N-acetyl-D-glucosaminyl-R.	\N	\N	Blood group glycolipid biosynthesis - neolact series	Metabolism of Complex Lipids	METABOLIC
1133452	1.14.14.-	With reduced flavin or flavoprotein as one donor, and	\N	\N	\N	\N	\N	\N
1133571	2.3.1.-	Transferring groups other than amino-acyl groups.	\N	\N	\N	Benzoate degradation via CoA ligation	Biodegradation of Xenobiotics	METABOLIC
1133571	2.3.1.-	Transferring groups other than amino-acyl groups.	\N	\N	\N	Tyrosine metabolism	Amino Acid Metabolism	METABOLIC
1133571	2.3.1.-	Transferring groups other than amino-acyl groups.	\N	\N	\N	Aminosugars metabolism	Metabolism of Complex Carbohydrates	METABOLIC
1133571	2.3.1.-	Transferring groups other than amino-acyl groups.	\N	\N	\N	Glycerolipid metabolism	Metabolism of Complex Lipids	METABOLIC
1133571	2.3.1.-	Transferring groups other than amino-acyl groups.	\N	\N	\N	Valine, leucine and isoleucine degradation	Amino Acid Metabolism	METABOLIC
1133571	2.3.1.-	Transferring groups other than amino-acyl groups.	\N	\N	\N	Ethylbenzene degradation	Biodegradation of Xenobiotics	METABOLIC
1133571	2.3.1.-	Transferring groups other than amino-acyl groups.	\N	\N	\N	Phenylalanine metabolism	Amino Acid Metabolism	METABOLIC
1133571	2.3.1.-	Transferring groups other than amino-acyl groups.	\N	\N	\N	Lipopolysaccharide biosynthesis	Metabolism of Complex Carbohydrates	METABOLIC
1133571	2.3.1.-	Transferring groups other than amino-acyl groups.	\N	\N	\N	Lysine biosynthesis	Amino Acid Metabolism	METABOLIC
1133571	2.3.1.-	Transferring groups other than amino-acyl groups.	\N	\N	\N	Butanoate metabolism	Carbohydrate Metabolism	METABOLIC
1133571	2.3.1.-	Transferring groups other than amino-acyl groups.	\N	\N	\N	D-Arginine and D-ornithine metabolism	Metabolism of Other Amino Acids	METABOLIC
1133571	2.3.1.-	Transferring groups other than amino-acyl groups.	\N	\N	\N	Histidine metabolism	Amino Acid Metabolism	METABOLIC
1133571	2.3.1.-	Transferring groups other than amino-acyl groups.	\N	\N	\N	Lysine degradation	Amino Acid Metabolism	METABOLIC
1133704	1.1.1.100	3-oxoacyl-[acyl-carrier protein] reductase.	(3R)-3-hydroxyacyl-[acyl-carrier protein] + NADP(+) = 3-oxoacyl- [acyl-carrier protein] + NADPH.	\N	\N	Fatty acid biosynthesis (path 1)	Lipid Metabolism	METABOLIC
1133843	6.1.1.17	Glutamate--tRNA ligase.	ATP + L-glutamate + tRNA(Glu) = AMP + diphosphate + L-glutamyl- tRNA(Glu).	\N	\N	Glutamate metabolism	Amino Acid Metabolism	METABOLIC
1133843	6.1.1.17	Glutamate--tRNA ligase.	ATP + L-glutamate + tRNA(Glu) = AMP + diphosphate + L-glutamyl- tRNA(Glu).	\N	\N	Porphyrin and chlorophyll metabolism	Metabolism of Cofactors and Vitamins	METABOLIC
1133843	6.1.1.17	Glutamate--tRNA ligase.	ATP + L-glutamate + tRNA(Glu) = AMP + diphosphate + L-glutamyl- tRNA(Glu).	\N	\N	Aminoacyl-tRNA biosynthesis	TRANSLATION	REGULATORY
1133941	2.4.1.142	Chitobiosyldiphosphodolichol alpha-mannosyltransferase.	GDP-mannose + chitobiosyldiphosphodolichol = GDP + alpha-D-mannosylchitobiosyldiphosphodolichol.	\N	\N	N-Glycans biosynthesis	Metabolism of Complex Carbohydrates	METABOLIC
1134037	1.5.-.-	Acting on the CH-NH group of donors.	\N	\N	\N	\N	\N	\N
1134104	3.6.4.3	Microtubule-severing ATPase.	ATP + H(2)O = ADP + phosphate.	\N	\N	\N	\N	\N
1134126	2.3.1.48	Histone acetyltransferase.	Acetyl-CoA + histone = CoA + acetyl-histone.	\N	\N	\N	\N	\N
1134338	3.4.-.-	Acting on peptide bonds (peptide hydrolases).	\N	\N	\N	Biotin metabolism	Metabolism of Cofactors and Vitamins	METABOLIC
1134338	3.4.-.-	Acting on peptide bonds (peptide hydrolases).	\N	\N	\N	Lysine degradation	Amino Acid Metabolism	METABOLIC
1134675	6.3.2.19	Ubiquitin--protein ligase.	ATP + ubiquitin + protein lysine = AMP + diphosphate + protein N-ubiquityllysine.	\N	\N	\N	\N	\N
1135008	3.2.1.20	Alpha-glucosidase.	Hydrolysis of terminal, non-reducing 1,4-linked D-glucose residues with release of D-glucose.	\N	Glycogen storage disease II; MIM:232300.	Galactose metabolism	Carbohydrate Metabolism	METABOLIC
1135008	3.2.1.20	Alpha-glucosidase.	Hydrolysis of terminal, non-reducing 1,4-linked D-glucose residues with release of D-glucose.	\N	Glycogen storage disease II; MIM:232300.	Starch and sucrose metabolism	Metabolism of Complex Carbohydrates	METABOLIC
1135026	2.4.2.3	Uridine phosphorylase.	Uridine + phosphate = uracil + alpha-D-ribose 1-phosphate.	\N	\N	Pyrimidine metabolism	Nucleotide Metabolism	METABOLIC
1135095	3.2.1.20	Alpha-glucosidase.	Hydrolysis of terminal, non-reducing 1,4-linked D-glucose residues with release of D-glucose.	\N	Glycogen storage disease II; MIM:232300.	Galactose metabolism	Carbohydrate Metabolism	METABOLIC
1135095	3.2.1.20	Alpha-glucosidase.	Hydrolysis of terminal, non-reducing 1,4-linked D-glucose residues with release of D-glucose.	\N	Glycogen storage disease II; MIM:232300.	Starch and sucrose metabolism	Metabolism of Complex Carbohydrates	METABOLIC
1135109	3.2.1.4	Cellulase.	Endohydrolysis of 1,4-beta-D-glucosidic linkages in cellulose.	\N	\N	Starch and sucrose metabolism	Metabolism of Complex Carbohydrates	METABOLIC
1136121	3.6.3.6	Proton-exporting ATPase.	ATP + H(2)O + H(+)(In) = ADP + phosphate + H(+)(Out).	Magnesium.	\N	Oxidative phosphorylation	Energy Metabolism	METABOLIC
1137763	1.1.1.125	2-deoxy-D-gluconate 3-dehydrogenase.	2-deoxy-D-gluconate + NAD(+) = 3-dehydro-2-deoxy-D-gluconate + NADH.	\N	\N	Pentose and glucuronate interconversions	Carbohydrate Metabolism	METABOLIC
1138214	2.3.1.61	Dihydrolipoamide S-succinyltransferase.	Succinyl-CoA + dihydrolipoamide = CoA + S-succinyldihydrolipoamide.	Lipoyl group.	Maple syrup urine disease typ_x001B_e II; MIM:248610.	Lysine degradation	Amino Acid Metabolism	METABOLIC
1138214	2.3.1.61	Dihydrolipoamide S-succinyltransferase.	Succinyl-CoA + dihydrolipoamide = CoA + S-succinyldihydrolipoamide.	Lipoyl group.	Maple syrup urine disease typ_x001B_e II; MIM:248610.	Citrate cycle (TCA cycle)	Carbohydrate Metabolism	METABOLIC
1138307	3.4.-.-	Acting on peptide bonds (peptide hydrolases).	\N	\N	\N	Biotin metabolism	Metabolism of Cofactors and Vitamins	METABOLIC
1138307	3.4.-.-	Acting on peptide bonds (peptide hydrolases).	\N	\N	\N	Lysine degradation	Amino Acid Metabolism	METABOLIC
1138321	2.4.2.28	5'-methylthioadenosine phosphorylase.	5'-methylthioadenosine + phosphate = adenine + 5-methylthio-D- ribose 1-phosphate.	\N	\N	\N	\N	\N
1138372	3.2.1.58	Glucan 1,3-beta-glucosidase.	Successive hydrolysis of beta-D-glucose units from the non-reducing ends of 1,3-beta-D-glucans, releasing alpha-glucose.	\N	\N	Starch and sucrose metabolism	Metabolism of Complex Carbohydrates	METABOLIC
1138677	6.3.2.19	Ubiquitin--protein ligase.	ATP + ubiquitin + protein lysine = AMP + diphosphate + protein N-ubiquityllysine.	\N	\N	\N	\N	\N
1138757	4.2.1.6	Galactonate dehydratase.	D-galactonate = 2-dehydro-3-deoxy-D-galactonate + H(2)O.	\N	\N	Galactose metabolism	Carbohydrate Metabolism	METABOLIC
1138858	1.14.14.1	Unspecific monooxygenase.	RH + reduced flavoprotein + O(2) = ROH + oxidized flavoprotein + H(2)O.	Heme-thiolate.	\N	Tryptophan metabolism	Amino Acid Metabolism	METABOLIC
1138858	1.14.14.1	Unspecific monooxygenase.	RH + reduced flavoprotein + O(2) = ROH + oxidized flavoprotein + H(2)O.	Heme-thiolate.	\N	Fatty acid metabolism	Lipid Metabolism	METABOLIC
1138858	1.14.14.1	Unspecific monooxygenase.	RH + reduced flavoprotein + O(2) = ROH + oxidized flavoprotein + H(2)O.	Heme-thiolate.	\N	gamma-Hexachlorocyclohexane degradation	Biodegradation of Xenobiotics	METABOLIC
1139047	2.6.1.16	Glutamine-fructose-6-phosphate transaminase (isomerizing).	L-glutamine + D-fructose 6-phosphate = L-glutamate + D-glucosamine 6-phosphate.	\N	\N	Aminosugars metabolism	Metabolism of Complex Carbohydrates	METABOLIC
1139047	2.6.1.16	Glutamine-fructose-6-phosphate transaminase (isomerizing).	L-glutamine + D-fructose 6-phosphate = L-glutamate + D-glucosamine 6-phosphate.	\N	\N	Glutamate metabolism	Amino Acid Metabolism	METABOLIC
1139203	2.4.1.131	Glycolipid 2-alpha-mannosyltransferase.	Transfers an alpha-D-mannosyl residue from GDP-mannose into lipid-linked oligosaccharide, forming an alpha-1,2-D-mannosyl-D-mannose linkage.	\N	\N	N-Glycans biosynthesis	Metabolism of Complex Carbohydrates	METABOLIC
1139297	1.14.11.15	Gibberellin 3-beta-dioxygenase.	Gibberellin 20 + 2-oxoglutarate + O(2) = gibberellin 1 + succinate + CO(2).	Iron; Ascorbate.	\N	\N	\N	\N
1139303	1.14.14.1	Unspecific monooxygenase.	RH + reduced flavoprotein + O(2) = ROH + oxidized flavoprotein + H(2)O.	Heme-thiolate.	\N	Tryptophan metabolism	Amino Acid Metabolism	METABOLIC
1139303	1.14.14.1	Unspecific monooxygenase.	RH + reduced flavoprotein + O(2) = ROH + oxidized flavoprotein + H(2)O.	Heme-thiolate.	\N	Fatty acid metabolism	Lipid Metabolism	METABOLIC
1139303	1.14.14.1	Unspecific monooxygenase.	RH + reduced flavoprotein + O(2) = ROH + oxidized flavoprotein + H(2)O.	Heme-thiolate.	\N	gamma-Hexachlorocyclohexane degradation	Biodegradation of Xenobiotics	METABOLIC
1139485	3.4.23.1	Pepsin A.	Preferential cleavage: hydrophobic, preferably aromatic, residues in P1 and P1' positions. Cleaves 1-Phe-|-Val-2, 4-Gln-|-His-5, 13-Glu-|- Ala-14, 14-Ala-|-Leu-15, 15-Leu-|-Tyr-16, 16-Tyr-|-Leu-17, 23-Gly-|- Phe-24, 24-Phe-|-Phe-25 and 25-Phe-|-Tyr-26 bon	\N	\N	\N	\N	\N
1139488	3.4.23.1	Pepsin A.	Preferential cleavage: hydrophobic, preferably aromatic, residues in P1 and P1' positions. Cleaves 1-Phe-|-Val-2, 4-Gln-|-His-5, 13-Glu-|- Ala-14, 14-Ala-|-Leu-15, 15-Leu-|-Tyr-16, 16-Tyr-|-Leu-17, 23-Gly-|- Phe-24, 24-Phe-|-Phe-25 and 25-Phe-|-Tyr-26 bon	\N	\N	\N	\N	\N
1139726	1.4.1.2	Glutamate dehydrogenase.	L-glutamate + H(2)O + NAD(+) = 2-oxoglutarate + NH(3) + NADH.	\N	\N	Nitrogen metabolism	Energy Metabolism	METABOLIC
1139726	1.4.1.2	Glutamate dehydrogenase.	L-glutamate + H(2)O + NAD(+) = 2-oxoglutarate + NH(3) + NADH.	\N	\N	Glutamate metabolism	Amino Acid Metabolism	METABOLIC
1139870	1.14.11.12	Gibberellin-44 dioxygenase.	Gibberellin 44 + 2-oxoglutarate + O(2) = gibberellin 19 + succinate + CO(2).	Iron.	\N	\N	\N	\N
1139890	3.1.1.11	Pectinesterase.	Pectin + N H(2)O = N methanol + pectate.	\N	\N	Starch and sucrose metabolism	Metabolism of Complex Carbohydrates	METABOLIC
1139890	3.1.1.11	Pectinesterase.	Pectin + N H(2)O = N methanol + pectate.	\N	\N	Pentose and glucuronate interconversions	Carbohydrate Metabolism	METABOLIC
1139945	1.1.1.100	3-oxoacyl-[acyl-carrier protein] reductase.	(3R)-3-hydroxyacyl-[acyl-carrier protein] + NADP(+) = 3-oxoacyl- [acyl-carrier protein] + NADPH.	\N	\N	Fatty acid biosynthesis (path 1)	Lipid Metabolism	METABOLIC
1140370	3.4.-.-	Acting on peptide bonds (peptide hydrolases).	\N	\N	\N	Biotin metabolism	Metabolism of Cofactors and Vitamins	METABOLIC
1140370	3.4.-.-	Acting on peptide bonds (peptide hydrolases).	\N	\N	\N	Lysine degradation	Amino Acid Metabolism	METABOLIC
1140729	4.1.1.36	Phosphopantothenoylcysteine decarboxylase.	N-((R)-4-phosphopantothenoyl)-L-cysteine = pantotheine 4'-phosphate + CO(2).	Pyruvate.	\N	Pantothenate and CoA biosynthesis	Metabolism of Cofactors and Vitamins	METABOLIC
1140820	1.14.18.1	Monophenol monooxygenase.	L-tyrosine + L-DOPA + O(2) = L-DOPA + DOPAquinone + H(2)O.	Copper.	Albinism; MIM:203100.	Alkaloid biosynthesis I	Biosynthesis of Secondary Metabolites	METABOLIC
1140820	1.14.18.1	Monophenol monooxygenase.	L-tyrosine + L-DOPA + O(2) = L-DOPA + DOPAquinone + H(2)O.	Copper.	Albinism; MIM:203100.	Riboflavin metabolism	Metabolism of Cofactors and Vitamins	METABOLIC
1140820	1.14.18.1	Monophenol monooxygenase.	L-tyrosine + L-DOPA + O(2) = L-DOPA + DOPAquinone + H(2)O.	Copper.	Albinism; MIM:203100.	Tyrosine metabolism	Amino Acid Metabolism	METABOLIC
1140820	1.14.18.1	Monophenol monooxygenase.	L-tyrosine + L-DOPA + O(2) = L-DOPA + DOPAquinone + H(2)O.	Copper.	Albinism; MIM:203100.	Flavonoids, stilbene and lignin biosynthesis	Biosynthesis of Secondary Metabolites	METABOLIC
1140856	1.1.1.169	2-dehydropantoate 2-reductase.	(R)-pantoate + NADP(+) = 2-dehydropantoate + NADPH.	\N	\N	Pantothenate and CoA biosynthesis	Metabolism of Cofactors and Vitamins	METABOLIC
1141203	3.2.1.113	Mannosyl-oligosaccharide 1,2-alpha-mannosidase.	Hydrolysis of the terminal 1,2-linked alpha-D-mannose residues in the oligo-mannose oligosaccharide Man(9)(GlcNAc)(2).	\N	\N	N-Glycans biosynthesis	Metabolism of Complex Carbohydrates	METABOLIC
1141623	3.-.-.-	Hydrolases.	\N	\N	\N	\N	\N	\N
1141837	6.2.1.-	Acid--thiol ligases.	\N	\N	\N	Ethylbenzene degradation	Biodegradation of Xenobiotics	METABOLIC
1141837	6.2.1.-	Acid--thiol ligases.	\N	\N	\N	Propanoate metabolism	Carbohydrate Metabolism	METABOLIC
[truncated: 2,258 more rows]

## Sheet: interpro
#proteinId	iprId	iprDesc	domainDb	domainId	domainDesc	numHits	domainStarts	domainEnds	score
348	\N	\N	SUPERFAMILY	SSF81301	\N	1	19	78	3.27E-7
3887	IPR009311	Interferon alpha-inducible protein 6/27	HMMPfam	PF06140	Interferon-induced 6-16 family	1	38	96	3.4E-6
4866	\N	\N	SUPERFAMILY	SSF52047	\N	1	20	175	2.01E-7
5724	\N	\N	SUPERFAMILY	SSF52047	\N	3	156,329,373,	284,335,446,	7.32E-10,7.32E-10,7.32E-10
5943	IPR007255	Conserved oligomeric Golgi complex subunit 8	HMMPfam	PF04124	Dor1-like family	1	35	384	3.5E-58
5943	IPR016159	Cullin repeat-like-containing domain	SUPERFAMILY	SSF74788	\N	1	132	372	8.37E-14
7334	IPR017853	Glycoside hydrolase superfamily	SUPERFAMILY	SSF51445	\N	1	106	332	1.23E-16
7812	IPR001128	Cytochrome P450	HMMPfam	PF00067	Cytochrome P450	1	34	514	7.6E-81
7812	IPR001128	Cytochrome P450	PRINTS	PR00385	P450 superfamily signature	4	318,376,470,479,	335,387,479,490,	6.9E-12,6.9E-12,6.9E-12,6.9E-12
7812	IPR002401	Cytochrome P450, E-class, group I	PRINTS	PR00463	E-class P450 group I signature	4	307,327,469,479,	324,353,479,502,	2.5E-11,2.5E-11,2.5E-11,2.5E-11
7812	IPR001128	Cytochrome P450	SUPERFAMILY	SSF48264	\N	1	26	513	6.81E-94
9731	IPR018392	LysM domain	HMMPfam	PF01476	LysM domain	1	144	187	4.5E-12
9731	IPR018392	LysM domain	SMART	SM00257	Lysin motif	1	143	187	6.0E-12
9731	IPR018392	LysM domain	SUPERFAMILY	SSF54106	\N	1	142	187	2.49E-9
9877	IPR000242	Protein-tyrosine phosphatase, receptor/non-receptor type	HMMPfam	PF00102	Protein-tyrosine phosphatase	1	384	462	1.5E-6
9877	IPR021122	RNA ligase domain, REL/Rln2	HMMPfam	PF09414	RNA ligase	1	691	849	6.7E-6
9877	\N	\N	HMMPfam	PF13671	AAA domain	1	498	624	9.6E-17
9877	IPR000242	Protein-tyrosine phosphatase, receptor/non-receptor type	ProSiteProfiles	PS50055	PTP type protein phosphatase family profile.	1	371	460	8.827
9877	IPR000387	Protein-tyrosine/Dual specificity phosphatase	ProSiteProfiles	PS50056	Tyrosine specific protein phosphatases family profile.	1	375	458	14.964
9877	IPR003595	Protein-tyrosine phosphatase, catalytic	SMART	SM00404	Protein tyrosine phosphatase, catalytic domain motif	1	361	466	8.1E-4
9877	\N	\N	SUPERFAMILY	SSF48452	\N	1	144	225	1.61E-5
9877	IPR027417	P-loop containing nucleoside triphosphate hydrolase	SUPERFAMILY	SSF52540	\N	1	499	601	3.74E-13
9877	IPR029021	Protein-tyrosine phosphatase-like	SUPERFAMILY	SSF52799	\N	1	318	467	3.54E-25
9877	\N	\N	SUPERFAMILY	SSF56091	\N	1	656	882	3.31E-27
10114	IPR000408	Regulator of chromosome condensation, RCC1	HMMPfam	PF00415	Regulator of chromosome condensation (RCC1) repeat	2	190,351,	242,386,	2.7E-6,5.2E-7
10114	IPR000408	Regulator of chromosome condensation, RCC1	ProSiteProfiles	PS50012	Regulator of chromosome condensation (RCC1) repeat profile.	4	114,186,286,350,	177,245,340,410,	9.801,11.268,11.63,8.896
10114	IPR009091	Regulator of chromosome condensation 1/beta-lactamase-inhibitor protein II	SUPERFAMILY	SSF50985	\N	1	87	408	1.7E-37
11174	IPR024624	Pyridoxamine 5'-phosphate oxidase, Alr4036 family, FMN-binding domain	HMMPfam	PF12766	Pyridoxamine 5'-phosphate oxidase	1	4	99	5.0E-23
11174	IPR012349	FMN-binding split barrel	SUPERFAMILY	SSF50475	\N	2	6,136,	106,233,	2.77E-20,2.77E-20
13675	IPR021487	Protein of unknown function DUF3140	HMMPfam	PF11338	Protein of unknown function (DUF3140)	1	11	88	8.8E-21
13815	IPR001912	Ribosomal protein S4/S9, N-terminal	HMMPfam	PF00163	Ribosomal protein S4/S9 N-terminal domain	1	6	106	1.4E-26
13815	IPR002942	RNA-binding S4 domain	HMMPfam	PF01479	S4 domain	1	107	150	3.8E-12
13815	IPR018079	Ribosomal protein S4, conserved site	ProSitePatterns	PS00632	Ribosomal protein S4 signature.	1	105	129	-
13815	IPR002942	RNA-binding S4 domain	ProSiteProfiles	PS50889	S4 RNA-binding domain profile.	1	107	181	10.439
13815	IPR002942	RNA-binding S4 domain	SMART	SM00363	S4 RNA-binding domain	1	107	171	0.0015
13815	\N	\N	SUPERFAMILY	SSF55174	\N	1	10	158	3.46E-32
13815	IPR005710	Ribosomal protein S4/S9, eukaryotic/archaeal	TIGRFAM	TIGR01018	rpsD_arch: ribosomal protein S4	1	4	164	9.9E-71
14303	IPR001382	Glycoside hydrolase, family 47	HMMPfam	PF01532	Glycosyl hydrolase family 47	1	105	584	4.9E-138
14303	IPR001382	Glycoside hydrolase, family 47	PRINTS	PR00747	Glycosyl hydrolase family 47 signature	7	105,140,177,216,310,486,548,	125,154,195,235,327,510,568,	1.587523E-54,1.587523E-54,1.587523E-54,1.587523E-54,1.587523E-54,1.587523E-54,1.587523E-54
14303	IPR001382	Glycoside hydrolase, family 47	SUPERFAMILY	SSF48225	\N	1	95	587	1.83E-150
15471	IPR019410	Nicotinamide N-methyltransferase-like	HMMPfam	PF10294	Putative methyltransferase	1	186	327	4.0E-18
15471	IPR029063	S-adenosyl-L-methionine-dependent methyltransferase	SUPERFAMILY	SSF53335	\N	1	217	364	6.42E-18
18106	IPR002734	Bacterial bifunctional deaminase-reductase, C-terminal	HMMPfam	PF01872	RibD C-terminal domain	1	52	235	1.4E-26
18106	IPR024072	Dihydrofolate reductase-like domain	SUPERFAMILY	SSF53597	\N	1	50	235	7.0E-34
19088	IPR002018	Carboxylesterase, type B	HMMPfam	PF00135	Carboxylesterase family	1	2	353	4.2E-56
19088	IPR019826	Carboxylesterase type B, active site	ProSitePatterns	PS00122	Carboxylesterases type-B serine active site.	1	46	61	-
19088	IPR029058	Alpha/Beta hydrolase fold	SUPERFAMILY	SSF53474	\N	1	2	360	1.21E-59
19626	IPR002018	Carboxylesterase, type B	HMMPfam	PF00135	Carboxylesterase family	1	12	507	9.3E-96
19626	IPR019826	Carboxylesterase type B, active site	ProSitePatterns	PS00122	Carboxylesterases type-B serine active site.	1	200	215	-
19626	IPR019819	Carboxylesterase type B, conserved site	ProSitePatterns	PS00941	Carboxylesterases type-B signature 2.	1	98	108	-
19626	IPR029058	Alpha/Beta hydrolase fold	SUPERFAMILY	SSF53474	\N	1	27	512	6.07E-110
19943	IPR000891	Pyruvate carboxyltransferase	HMMPfam	PF00682	HMGL-like	1	80	308	1.8E-71
19943	IPR002034	Alpha-isopropylmalate/homocitrate synthase, conserved site	ProSitePatterns	PS00815	Alpha-isopropylmalate and homocitrate synthases signature 1.	1	79	95	-
19943	IPR002034	Alpha-isopropylmalate/homocitrate synthase, conserved site	ProSitePatterns	PS00816	Alpha-isopropylmalate and homocitrate synthases signature 2.	1	258	271	-
19943	IPR000891	Pyruvate carboxyltransferase	ProSiteProfiles	PS50991	Pyruvate carboxyltransferase domain.	1	72	325	32.81
19943	\N	\N	SUPERFAMILY	SSF51569	\N	1	70	347	9.16E-70
19943	IPR011872	Homocitrate synthase, fungi/archaea	TIGRFAM	TIGR02146	LysS_fung_arch: homocitrate synthase	1	74	419	1.1E-155
20218	IPR009716	Ferroporti-1	HMMPfam	PF06963	Ferroportin1 (FPN1)	1	52	500	1.0E-122
20218	IPR020846	Major facilitator superfamily domain	SUPERFAMILY	SSF103473	\N	2	202,305,	271,519,	3.01E-8,3.01E-8
20396	IPR001722	Glycoside hydrolase, family 7	HMMPfam	PF00840	Glycosyl hydrolase family 7	1	256	692	4.9E-210
20396	IPR001722	Glycoside hydrolase, family 7	PRINTS	PR00734	Glycosyl hydrolase family 7 signature	9	279,313,373,393,417,463,533,622,674,	296,332,393,411,433,486,546,641,691,	2.5E-90,2.5E-90,2.5E-90,2.5E-90,2.5E-90,2.5E-90,2.5E-90,2.5E-90,2.5E-90
20396	IPR013320	Concanavalin A-like lectin/glucanase domain	SUPERFAMILY	SSF49899	\N	1	255	692	4.22E-200
21308	IPR014720	Double-stranded RNA-binding domain	HMMPfam	PF00035	Double-stranded RNA binding motif	1	31	91	1.1E-4
21308	IPR014720	Double-stranded RNA-binding domain	ProSiteProfiles	PS50137	Double stranded RNA-binding domain (dsRBD) profile.	1	27	89	9.562
21308	\N	\N	SUPERFAMILY	SSF54768	\N	1	26	91	3.97E-10
21526	IPR008521	Magnesium transporter NIPA	HMMPfam	PF05653	Magnesium transporter NIPA	1	4	296	4.0E-102
21526	\N	\N	SUPERFAMILY	SSF103481	\N	1	52	126	3.14E-8
21787	IPR001117	Multicopper oxidase, type 1	HMMPfam	PF00394	Multicopper oxidase	1	164	305	2.6E-47
21787	IPR011706	Multicopper oxidase, type 2	HMMPfam	PF07731	Multicopper oxidase	1	367	490	1.0E-36
21787	IPR011707	Multicopper oxidase, type 3	HMMPfam	PF07732	Multicopper oxidase	1	32	151	4.9E-37
21787	IPR002355	Multicopper oxidase, copper-binding site	ProSitePatterns	PS00079	Multicopper oxidases signature 1.	1	125	145	-
21787	IPR008972	Cupredoxin	SUPERFAMILY	SSF49503	\N	3	28,157,324,	175,338,490,	2.51E-43,2.06E-48,2.7E-49
22185	IPR011701	Major facilitator superfamily	HMMPfam	PF07690	Major Facilitator Superfamily	1	116	492	4.8E-21
22185	IPR020846	Major facilitator superfamily domain	ProSiteProfiles	PS50850	Major facilitator superfamily (MFS) profile.	1	111	534	12.016
22185	IPR020846	Major facilitator superfamily domain	SUPERFAMILY	SSF103473	\N	1	98	535	1.44E-53
23200	IPR001129	Membrane-associated, eicosanoid/glutathione metabolism (MAPEG) protein	HMMPfam	PF01124	MAPEG family	1	17	138	5.4E-22
23200	\N	\N	SUPERFAMILY	SSF161084	\N	1	5	145	1.12E-34
24182	IPR005627	Copper homeostasis protein CutC	HMMPfam	PF03932	CutC family	1	10	220	2.9E-54
24182	IPR023648	Copper homeostasis CutC domain	SUPERFAMILY	SSF110395	\N	1	10	265	4.97E-57
24607	IPR001199	Cytochrome b5-like heme/steroid binding domain	HMMPfam	PF00173	Cytochrome b5-like Heme/Steroid binding domain	1	333	379	1.3E-6
24607	IPR005804	Fatty acid desaturase, type 1	HMMPfam	PF00487	Fatty acid desaturase	1	58	254	6.6E-14
24607	IPR009160	Delta-9 acyl-CoA desaturase, haem/steroid binding domain-containing	PIRSF	PIRSF000345	\N	1	5	428	454.0
24607	IPR015876	Fatty acid desaturase, type 1, core	PRINTS	PR00075	Fatty acid desaturase family 1 signature	6	28,77,115,173,204,247,	48,97,144,191,225,261,	2.3E-25,2.3E-25,2.3E-25,2.3E-25,2.3E-25,2.3E-25
24607	IPR018506	Cytochrome b5, heme-binding site	ProSitePatterns	PS00191	Cytochrome b5 family, heme-binding domain signature.	1	364	371	-
24607	IPR001199	Cytochrome b5-like heme/steroid binding domain	ProSiteProfiles	PS50255	Cytochrome b5 family, heme-binding domain profile.	1	331	426	12.8
24607	IPR001199	Cytochrome b5-like heme/steroid binding domain	SUPERFAMILY	SSF55856	\N	1	333	423	2.75E-7
24962	IPR002618	UTP--glucose-1-phosphate uridylyltransferase family	HMMPfam	PF01704	UTP--glucose-1-phosphate uridylyltransferase	1	93	420	6.7E-48
24962	IPR029044	Nucleotide-diphospho-sugar transferases	SUPERFAMILY	SSF53448	\N	1	5	484	1.52E-159
25064	IPR001609	Myosin head, motor domain	HMMPfam	PF00063	Myosin head (motor domain)	1	41	704	5.2E-230
25064	IPR010926	Myosin tail 2	HMMPfam	PF06017	Myosin tail	1	762	960	2.2E-44
25064	IPR001452	SH3 domain	HMMPfam	PF14604	Variant SH3 domain	1	1069	1115	4.6E-9
25064	IPR001609	Myosin head, motor domain	PRINTS	PR00193	Myosin heavy chain signature	5	68,124,171,406,459,	87,149,198,434,487,	3.9E-54,3.9E-54,3.9E-54,3.9E-54,3.9E-54
25064	IPR001452	SH3 domain	ProSiteProfiles	PS50002	Src homology 3 (SH3) domain profile.	1	1071	1120	11.157
25064	IPR001609	Myosin head, motor domain	ProSiteProfiles	PS51456	Myosin motor domain profile.	1	38	717	272.414
25064	IPR001609	Myosin head, motor domain	SMART	SM00242	Myosin. Large ATPases.	1	32	718	0.0
25064	IPR001452	SH3 domain	SMART	SM00326	Src homology 3 domains	1	1065	1119	2.4E-13
25064	IPR001452	SH3 domain	SUPERFAMILY	SSF50044	\N	1	1054	1131	3.68E-19
25064	IPR027417	P-loop containing nucleoside triphosphate hydrolase	SUPERFAMILY	SSF52540	\N	1	36	762	3.96E-242
25375	IPR001138	Zn(2)-C6 fungal-type DNA-binding domain	HMMPfam	PF00172	Fungal Zn(2)-Cys(6) binuclear cluster domain	1	190	228	1.4E-6
25375	IPR001138	Zn(2)-C6 fungal-type DNA-binding domain	ProSiteProfiles	PS50048	Zn(2)-C6 fungal-type DNA-binding domain profile.	1	190	221	9.974
25375	IPR001138	Zn(2)-C6 fungal-type DNA-binding domain	SMART	SM00066	GAL4-like Zn(II)2Cys6 (or C6 zinc) binuclear cluster DNA-binding domain	1	185	230	4.7E-8
25375	IPR001138	Zn(2)-C6 fungal-type DNA-binding domain	SUPERFAMILY	SSF57701	\N	1	180	229	7.59E-7
25978	IPR001563	Peptidase S10, serine carboxypeptidase	HMMPfam	PF00450	Serine carboxypeptidase	1	62	136	1.4E-4
25978	IPR029058	Alpha/Beta hydrolase fold	SUPERFAMILY	SSF53474	\N	1	58	136	4.47E-6
26133	IPR019405	Lactonase, 7-bladed beta propeller	HMMPfam	PF10282	Lactonase, 7-bladed beta-propeller	1	56	179	6.0E-8
26133	\N	\N	SUPERFAMILY	SSF75011	\N	1	98	375	3.92E-10
26239	\N	\N	HMMPfam	PF00145	C-5 cytosine-specific DNA methylase	1	533	1012	9.7E-38
26239	IPR001025	Bromo adjacent homology (BAH) domain	HMMPfam	PF01426	BAH domain	2	200,370,	329,481,	1.9E-9,1.1E-7
26239	IPR001525	C-5 cytosine methyltransferase	PRINTS	PR00105	Cytosine-specific DNA methyltransferase signature	3	533,662,723,	549,676,736,	1.8E-9,1.8E-9,1.8E-9
26239	IPR018117	DNA methylase, C-5 cytosine-specific, active site	ProSitePatterns	PS00095	C-5 cytosine-specific DNA methylases C-terminal signature.	1	994	1012	-
26239	IPR001025	Bromo adjacent homology (BAH) domain	ProSiteProfiles	PS51038	BAH domain profile.	2	219,369,	330,494,	11.543,12.568
26239	IPR001525	C-5 cytosine methyltransferase	ProSiteProfiles	PS51679	C-5 cytosine-specific DNA methylase (Dnmt) domain profile.	1	532	1019	42.551
26239	IPR001025	Bromo adjacent homology (BAH) domain	SMART	SM00439	Bromo adjacent homology domain	2	200,369,	330,497,	0.0055,6.3E-7
26239	IPR029063	S-adenosyl-L-methionine-dependent methyltransferase	SUPERFAMILY	SSF53335	\N	3	532,858,923,	802,888,1013,	2.09E-68,2.09E-68,2.09E-68
26239	IPR001525	C-5 cytosine methyltransferase	TIGRFAM	TIGR00675	dcm: DNA (cytosine-5-)-methyltransferase	1	536	1011	9.6E-33
26326	IPR001623	DnaJ domain	HMMPfam	PF00226	DnaJ domain	1	10	73	5.7E-14
26326	IPR007872	Zinc finger, DPH-type	HMMPfam	PF05207	CSL zinc finger	1	90	142	6.7E-16
26326	IPR001623	DnaJ domain	ProSiteProfiles	PS50076	dnaJ domain profile.	1	10	76	13.815
26326	IPR007872	Zinc finger, DPH-type	ProSiteProfiles	PS51074	Zinc finger DPH-type profile.	1	87	143	16.195
26326	IPR001623	DnaJ domain	SMART	SM00271	DnaJ molecular chaperone homology domain	1	9	68	2.8E-7
26326	\N	\N	SUPERFAMILY	SSF144217	\N	1	89	146	1.57E-18
26326	IPR001623	DnaJ domain	SUPERFAMILY	SSF46565	\N	1	7	77	1.19E-15
26410	IPR001128	Cytochrome P450	HMMPfam	PF00067	Cytochrome P450	1	226	483	9.1E-40
26410	IPR002401	Cytochrome P450, E-class, group I	PRINTS	PR00463	E-class P450 group I signature	5	64,307,391,435,445,	83,333,415,445,468,	1.5E-8,1.5E-8,1.5E-8,1.5E-8,1.5E-8
26410	IPR001128	Cytochrome P450	SUPERFAMILY	SSF48264	\N	1	33	499	7.73E-66
26662	IPR001128	Cytochrome P450	HMMPfam	PF00067	Cytochrome P450	1	13	438	1.1E-55
26662	IPR002403	Cytochrome P450, E-class, group IV	PRINTS	PR00465	E-class P450 group IV signature	4	295,346,379,395,	311,364,395,413,	6.3E-13,6.3E-13,6.3E-13,6.3E-13
26662	IPR017972	Cytochrome P450, conserved site	ProSitePatterns	PS00086	Cytochrome P450 cysteine heme-iron ligand signature.	1	388	397	-
26662	IPR001128	Cytochrome P450	SUPERFAMILY	SSF48264	\N	1	14	449	1.17E-70
26988	IPR000608	Ubiquitin-conjugating enzyme E2	HMMPfam	PF00179	Ubiquitin-conjugating enzyme	1	623	749	2.4E-25
26988	IPR000608	Ubiquitin-conjugating enzyme E2	ProSiteProfiles	PS50127	Ubiquitin-conjugating enzymes family profile.	1	621	739	20.87
26988	\N	\N	SMART	SM00212	Ubiquitin-conjugating enzyme E2, catalytic domain homologues	1	621	777	5.0E-28
26988	IPR016135	Ubiquitin-conjugating enzyme/RWD-like	SUPERFAMILY	SSF54495	\N	1	620	783	1.59E-36
27047	IPR000719	Protein kinase domain	HMMPfam	PF00069	Protein kinase domain	1	12	263	2.1E-71
27047	IPR017441	Protein kinase, ATP binding site	ProSitePatterns	PS00107	Protein kinases ATP-binding region signature.	1	18	41	-
27047	IPR000719	Protein kinase domain	ProSiteProfiles	PS50011	Protein kinase domain profile.	1	12	263	52.866
27047	IPR002290	Serine/threonine/dual specificity protein kinase, catalytic domain	SMART	SM00220	Serine/Threonine protein kinases, catalytic domain	1	12	263	1.1E-103
27047	IPR011009	Protein kinase-like domain	SUPERFAMILY	SSF56112	\N	1	12	264	1.89E-90
27085	IPR002553	Clathrin/coatomer adaptor, adaptin-like, N-terminal	HMMPfam	PF01602	Adaptin N terminal region	1	72	617	4.4E-102
27085	IPR017105	Adaptor protein complex AP-3, delta subunit	PIRSF	PIRSF037092	\N	1	70	774	712.0
27085	IPR016024	Armadillo-type fold	SUPERFAMILY	SSF48371	\N	2	17,425,	392,617,	5.76E-86,5.76E-86
27223	IPR005123	Oxoglutarate/iron-dependent dioxygenase	HMMPfam	PF03171	2OG-Fe(II) oxygenase superfamily	1	182	281	3.0E-16
27223	IPR026992	Non-haem dioxygenase N-terminal domain	HMMPfam	PF14226	non-haem dioxygenase in morphine synthesis N-terminal	1	29	118	1.2E-12
27223	IPR005123	Oxoglutarate/iron-dependent dioxygenase	ProSiteProfiles	PS51471	Fe(2+) 2-oxoglutarate dioxygenase domain profile.	1	180	281	11.651
27223	\N	\N	SUPERFAMILY	SSF51197	\N	1	3	323	1.1E-58
28046	IPR027329	TPX2, C-terminal domain	HMMPfam	PF06886	Targeting protein for Xklp2 (TPX2)	1	740	794	3.6E-6
28472	IPR023210	NADP-dependent oxidoreductase domain	HMMPfam	PF00248	Aldo/keto reductase family	1	26	331	1.5E-65
28472	IPR005399	Potassium channel, voltage-dependent, beta subunit, KCNAB-related	PRINTS	PR01577	KCNAB voltage-gated K+ channel beta subunit family signature	4	119,170,272,285,	129,189,284,298,	1.1E-11,1.1E-11,1.1E-11,1.1E-11
28472	IPR023210	NADP-dependent oxidoreductase domain	SUPERFAMILY	SSF51430	\N	1	10	334	4.85E-87
29910	IPR001313	Pumilio RNA-binding repeat	HMMPfam	PF00806	Pumilio-family RNA binding repeat	1	448	474	2.6E-7
29910	IPR001313	Pumilio RNA-binding repeat	ProSiteProfiles	PS50302	Pumilio RNA-binding repeat profile.	7	374,410,443,523,559,599,642,	409,433,486,558,598,634,678,	5.094,5.118,8.454,7.801,7.451,6.611,6.284
29910	IPR001313	Pumilio RNA-binding repeat	ProSiteProfiles	PS50303	Pumilio homology domain (PUM-HD) profile.	1	340	704	43.954
29910	IPR001313	Pumilio RNA-binding repeat	SMART	SM00025	Pumilio-like repeats	6	375,410,447,523,561,599,	409,446,481,558,598,634,	180.0,6.0,6.7E-4,0.0089,46.0,76.0
29910	IPR016024	Armadillo-type fold	SUPERFAMILY	SSF48371	\N	1	383	699	2.01E-55
32653	IPR013094	Alpha/beta hydrolase fold-3	HMMPfam	PF07859	alpha/beta hydrolase fold	1	104	299	8.5E-16
32653	IPR029058	Alpha/Beta hydrolase fold	SUPERFAMILY	SSF53474	\N	1	104	304	5.21E-25
32857	IPR001130	TatD family	HMMPfam	PF01026	TatD related DNase	1	42	342	1.1E-25
32857	\N	\N	SUPERFAMILY	SSF51556	\N	3	41,152,208,	107,180,345,	7.42E-31,7.42E-31,7.42E-31
32918	IPR000120	Amidase	HMMPfam	PF01425	Amidase	1	108	575	8.5E-99
32918	\N	\N	PIRSF	PIRSF001221	\N	1	34	587	546.0
32918	IPR020556	Amidase, conserved site	ProSitePatterns	PS00571	Amidases signature.	1	238	269	-
32918	IPR023631	Amidase signature domain	SUPERFAMILY	SSF75304	\N	1	63	585	7.33E-127
33771	IPR013653	FR47-like	HMMPfam	PF08445	FR47-like protein	1	269	328	1.4E-7
33771	IPR000182	GNAT domain	ProSiteProfiles	PS51186	Gcn5-related N-acetyltransferase (GNAT) domain profile.	1	209	346	10.706
33771	IPR016181	Acyl-CoA N-acyltransferase	SUPERFAMILY	SSF55729	\N	1	228	328	7.7E-10
35969	\N	\N	SUPERFAMILY	SSF52047	\N	2	181,371,	283,491,	3.34E-6,3.34E-6
40662	IPR002423	Chaperonin Cpn60/TCP-1 family	HMMPfam	PF00118	TCP-1/cpn60 chaperonin family	1	558	764	1.1E-25
40662	IPR000306	FYVE zinc finger	HMMPfam	PF01363	FYVE zinc finger	1	207	289	8.2E-14
40662	IPR002498	Phosphatidylinositol-4-phosphate 5-kinase, core	HMMPfam	PF01504	Phosphatidylinositol-4-phosphate 5-Kinase	1	2054	2291	3.0E-63
40662	IPR017455	Zinc finger, FYVE-related	ProSiteProfiles	PS50178	Zinc finger FYVE/FYVE-related type profile.	1	211	289	8.851
40662	IPR002498	Phosphatidylinositol-4-phosphate 5-kinase, core	ProSiteProfiles	PS51455	Phosphatidylinositol phosphate kinase (PIPK) domain profile.	1	1948	2291	55.462
40662	IPR000306	FYVE zinc finger	SMART	SM00064	Protein present in Fab1, YOTB, Vac1, and EEA1	1	203	290	3.2E-13
40662	IPR016034	Phosphatidylinositol-4-phosphate 5-kinase, core, subgroup	SMART	SM00330	Phosphatidylinositol phosphate kinases	1	2002	2292	1.7E-93
40662	IPR027409	GroEL-like apical domain	SUPERFAMILY	SSF52029	\N	1	585	752	1.49E-37
40662	\N	\N	SUPERFAMILY	SSF56104	\N	1	2016	2291	7.85E-73
40662	IPR011011	Zinc finger, FYVE/PHD-type	SUPERFAMILY	SSF57903	\N	1	206	293	5.76E-12
44440	IPR004043	LCCL domain	HMMPfam	PF03815	LCCL domain	1	164	280	2.5E-14
44440	IPR004043	LCCL domain	ProSiteProfiles	PS50820	LCCL domain profile.	1	158	276	11.44
44440	IPR004043	LCCL domain	SUPERFAMILY	SSF69848	\N	1	171	288	2.75E-17
46870	\N	\N	SUPERFAMILY	SSF52047	\N	1	243	429	8.89E-8
46991	IPR002524	Cation efflux protein	HMMPfam	PF01545	Cation efflux family	1	7	438	4.9E-79
46991	\N	\N	SUPERFAMILY	SSF160240	\N	1	366	434	3.27E-7
46991	\N	\N	SUPERFAMILY	SSF161111	\N	2	6,287,	136,358,	1.83E-44,1.83E-44
46991	IPR002524	Cation efflux protein	TIGRFAM	TIGR01297	CDF: cation diffusion facilitator family transporter	2	4,286,	146,435,	2.7E-36,8.3E-34
48160	IPR001842	Peptidase M36, fungalysin	HMMPfam	PF02128	Fungalysin metallopeptidase (M36)	1	229	588	1.1E-117
48160	IPR025711	PepSY domain	HMMPfam	PF03413	Peptidase propeptide and YPEB domain	1	153	220	3.0E-4
48160	IPR011096	FTP domain	HMMPfam	PF07504	Fungalysin/Thermolysin Propeptide Motif	1	103	141	4.7E-6
48160	IPR001842	Peptidase M36, fungalysin	PRINTS	PR00999	Fungalysin metallopeptidase (M36) signature	5	196,257,353,419,553,	218,276,373,441,575,	2.5E-22,2.5E-22,2.5E-22,2.5E-22,2.5E-22
48160	\N	\N	SUPERFAMILY	SSF55486	\N	1	264	585	4.58E-65
49025	\N	\N	HMMPfam	PF15341	Ribosome biogenesis protein SLX9	1	62	203	3.4E-23
49188	IPR018287	Hap4 transcription factor, heteromerisation domain	HMMPfam	PF10297	Minimal binding motif of Hap4 for binding to Hap2/3/5	1	21	34	1.5E-5
49188	IPR004827	Basic-leucine zipper domain	ProSitePatterns	PS00036	Basic-leucine zipper (bZIP) domain signature.	1	53	67	-
49188	IPR004827	Basic-leucine zipper domain	SMART	SM00338	basic region leucin zipper	1	47	113	0.0011
49188	\N	\N	SUPERFAMILY	SSF57959	\N	1	51	112	1.24E-6
50020	IPR001128	Cytochrome P450	HMMPfam	PF00067	Cytochrome P450	1	3	80	1.7E-10
50020	IPR001128	Cytochrome P450	SUPERFAMILY	SSF48264	\N	1	2	81	5.89E-13
50133	IPR007810	Pep3/Vps18/deep orange	HMMPfam	PF05131	Pep3/Vps18/deep orange family	1	314	470	9.8E-42
50133	IPR000547	Clathrin, heavy chain/VPS, 7-fold repeat	ProSiteProfiles	PS50236	Clathrin heavy-chain (CHCR) repeat profile.	1	656	830	11.745
50133	\N	\N	SUPERFAMILY	SSF50960	\N	1	69	226	2.09E-5
50304	IPR005155	Ribosome biogenesis factor NIP7-like	HMMPfam	PF03657	Uncharacterised protein family (UPF0113)	1	2	174	4.2E-10
50304	IPR016686	Ribosome biogenesis factor, NIP7	PIRSF	PIRSF017190	\N	1	1	180	180.0
50304	IPR002478	PUA domain	ProSiteProfiles	PS50890	PUA domain profile.	1	94	170	12.266
50304	IPR002478	PUA domain	SMART	SM00359	Putative RNA-binding Domain in PseudoUridine synthase and Archaeosine transglycosylase	1	95	170	8.1E-13
50304	IPR015947	PUA-like domain	SUPERFAMILY	SSF88697	\N	1	95	170	2.3E-25
50304	\N	\N	SUPERFAMILY	SSF88802	\N	1	1	94	1.44E-38
50579	IPR000101	Gamma-glutamyltranspeptidase	HMMPfam	PF01019	Gamma-glutamyltranspeptidase	1	45	572	1.1E-144
50579	IPR000101	Gamma-glutamyltranspeptidase	PRINTS	PR01210	Gamma-glutamyltranspeptidase signature	9	52,125,145,243,273,376,400,431,455,	77,143,164,259,292,394,418,446,472,	6.2E-35,6.2E-35,6.2E-35,6.2E-35,6.2E-35,6.2E-35,6.2E-35,6.2E-35,6.2E-35
50579	IPR029055	Nucleophile aminohydrolases, N-terminal	SUPERFAMILY	SSF56235	\N	1	13	576	6.17E-157
52278	IPR005811	ATP-citrate lyase/succinyl-CoA ligase	HMMPfam	PF00549	CoA-ligase	1	183	301	8.2E-23
52278	IPR003781	CoA-binding	HMMPfam	PF02629	CoA binding domain	1	38	130	2.6E-28
52278	IPR005810	Succinyl-CoA ligase, alpha subunit	PIRSF	PIRSF001553	\N	1	30	331	294.0
52278	IPR005810	Succinyl-CoA ligase, alpha subunit	PRINTS	PR01798	Succinyl-CoA synthase signature	4	113,209,240,277,	130,227,253,294,	1.6E-35,1.6E-35,1.6E-35,1.6E-35
52278	IPR017440	ATP-citrate lyase/succinyl-CoA ligase, active site	ProSitePatterns	PS00399	ATP-citrate lyase / succinyl-CoA ligases family active site.	1	273	286	-
52278	IPR005810	Succinyl-CoA ligase, alpha subunit	ProSitePatterns	PS01216	ATP-citrate lyase / succinyl-CoA ligases family signature 1.	1	184	213	-
52278	IPR003781	CoA-binding	SMART	SM00881	CoA binding domain	1	35	131	7.6E-29
52278	\N	\N	SUPERFAMILY	SSF51735	\N	1	27	154	2.24E-40
52278	IPR016102	Succinyl-CoA synthetase-like	SUPERFAMILY	SSF52210	\N	1	155	328	2.49E-50
52278	IPR005810	Succinyl-CoA ligase, alpha subunit	TIGRFAM	TIGR01019	sucCoAalpha: succinate-CoA ligase, alpha subunit	1	36	326	1.1E-121
52322	IPR001494	Importin-beta, N-terminal domain	HMMPfam	PF03810	Importin-beta N-terminal domain	1	26	91	1.2E-4
52322	IPR013598	Exportin-1/Importin-beta-like	HMMPfam	PF08389	Exportin 1-like protein	1	98	241	1.7E-21
52322	IPR001494	Importin-beta, N-terminal domain	ProSiteProfiles	PS50166	Importin-beta N-terminal domain profile.	1	26	93	8.718
52322	IPR001494	Importin-beta, N-terminal domain	SMART	SM00913	Importin-beta N-terminal domain	1	26	93	1.4E-4
52322	IPR016024	Armadillo-type fold	SUPERFAMILY	SSF48371	\N	3	1,306,841,	254,795,926,	4.94E-72,4.94E-72,4.94E-72
53558	\N	\N	HMMPfam	PF04652	Vta1 like	1	13	475	1.3E-82
53674	IPR002125	CMP/dCMP deaminase, zinc-binding	HMMPfam	PF00383	Cytidine and deoxycytidylate deaminase zinc-binding region	1	255	368	3.6E-25
53674	IPR016192	APOBEC/CMP deaminase, zinc-binding	ProSitePatterns	PS00903	Cytidine and deoxycytidylate deaminases zinc-binding region signature.	1	324	358	-
53674	IPR016193	Cytidine deaminase-like	SUPERFAMILY	SSF53927	\N	1	256	391	1.09E-30
53991	IPR020683	Ankyrin repeat-containing domain	HMMPfam	PF12796	Ankyrin repeats (3 copies)	1	5	62	1.1E-8
53991	IPR002110	Ankyrin repeat	ProSiteProfiles	PS50088	Ankyrin repeat profile.	1	35	67	12.289
53991	IPR000571	Zinc finger, CCCH-type	ProSiteProfiles	PS50103	Zinc finger C3H1-type profile.	2	171,396,	195,423,	10.643,14.774
53991	IPR020683	Ankyrin repeat-containing domain	ProSiteProfiles	PS50297	Ankyrin repeat region circular profile.	1	1	67	14.398
53991	IPR002110	Ankyrin repeat	SMART	SM00248	ankyrin repeats	1	35	64	8.1E-5
53991	IPR000571	Zinc finger, CCCH-type	SMART	SM00356	zinc finger	2	170,396,	194,422,	0.15,0.056
53991	IPR020683	Ankyrin repeat-containing domain	SUPERFAMILY	SSF48403	\N	1	4	65	1.46E-11
54839	IPR021110	DNA replication/checkpoint protein	HMMPfam	PF11719	DNA replication and checkpoint protein	1	5	97	4.7E-12
54851	IPR016191	Ribonuclease/ribotoxin	SUPERFAMILY	SSF53933	\N	1	47	129	3.64E-6
54902	IPR000026	Guanine-specific ribonuclease N1/T1	HMMPfam	PF00545	ribonuclease	1	49	122	2.7E-17
54902	IPR016191	Ribonuclease/ribotoxin	SUPERFAMILY	SSF53933	\N	1	29	123	2.28E-30
55395	IPR000719	Protein kinase domain	HMMPfam	PF00069	Protein kinase domain	1	178	464	4.0E-57
55395	IPR000253	Forkhead-associated (FHA) domain	HMMPfam	PF00498	FHA domain	1	67	134	5.3E-12
55395	IPR017441	Protein kinase, ATP binding site	ProSitePatterns	PS00107	Protein kinases ATP-binding region signature.	1	181	204	-
55395	IPR008271	Serine/threonine-protein kinase, active site	ProSitePatterns	PS00108	Serine/Threonine protein kinases active-site signature.	1	293	305	-
55395	IPR000253	Forkhead-associated (FHA) domain	ProSiteProfiles	PS50006	Forkhead-associated (FHA) domain profile.	1	66	119	11.656
55395	IPR000719	Protein kinase domain	ProSiteProfiles	PS50011	Protein kinase domain profile.	1	175	464	42.435
55395	IPR002290	Serine/threonine/dual specificity protein kinase, catalytic domain	SMART	SM00220	Serine/Threonine protein kinases, catalytic domain	1	175	464	1.6E-70
55395	IPR000253	Forkhead-associated (FHA) domain	SMART	SM00240	Forkhead associated domain	1	65	119	3.1E-10
55395	IPR008984	SMAD/FHA domain	SUPERFAMILY	SSF49879	\N	1	20	142	2.49E-19
55395	IPR011009	Protein kinase-like domain	SUPERFAMILY	SSF56112	\N	1	176	471	3.33E-67
55980	IPR015883	Glycoside hydrolase family 20, catalytic core	HMMPfam	PF00728	Glycosyl hydrolase family 20, catalytic domain	1	187	488	8.5E-36
55980	IPR015882	Beta-hexosaminidase, bacteial type, N-terminal	HMMPfam	PF02838	Glycosyl hydrolase family 20, domain 2	1	29	182	3.3E-11
55980	IPR025705	Beta-hexosaminidase	PRINTS	PR00738	Glycosyl hydrolase family 20 signature	4	147,180,209,271,	167,197,230,288,	5.5E-12,5.5E-12,5.5E-12,5.5E-12
55980	IPR017853	Glycoside hydrolase superfamily	SUPERFAMILY	SSF51445	\N	1	187	515	5.48E-63
55980	IPR029018	Chitobiase/beta-hexosaminidase domain 2-like	SUPERFAMILY	SSF55545	\N	1	66	185	4.84E-13
56146	IPR010619	Domain of unknown function DUF1212	HMMPfam	PF06738	Protein of unknown function (DUF1212)	1	234	429	1.5E-34
56146	IPR024528	Domain of unknown function DUF3815	HMMPfam	PF12821	Protein of unknown function (DUF3815)	1	552	684	2.6E-14
[truncated: 31,374 more rows]
