# Supplementary material for: Activity-based protein profiling reveals dynamic substrate-specific cellulase secretion by saprotrophic basidiomycetes
Source: Biotechnol Biofuels Bioprod. 2022 Jan 17;15:6. doi: 10.1186/s13068-022-02107-z (PMC8764865; doi:10.1186/s13068-022-02107-z)
Supplement: Supplementary file 4 — Additional file 4. Proteomic hit information for cellulase pulldown from L. sp. 1048 secretomes. [file 13068_2022_2107_MOESM4_ESM.xlsx]

## Sheet: Samples Report for 57_TMT
Identified Proteins (64)	id	Enz_class	CAZY_fam	Interpro	Kegg	Molecular Weight	Protein Grouping Ambiguity	Protein Identification Probability	Percent Coverage	Percentage of Total Spectra	Exclusive Unique Peptide Count	Total Unique Peptide Count	Exclusive Unique Spectrum Count	Total Unique Spectrum Count	Exclusive Spectrum Count	Total Spectrum Count	Quantitative Value (Normalized Total Spectra)	Log2Fold change (127/126)	Hit score (spectral counts*(127/126))
jgi|Leisp1|1243642|e_gw1.12.282.1	1243642	CAZY	GH7	Glycoside hydrolase, family 7	#N/A	49 kDa	true	1	0.917	0.03	58	66	95	111	174	205	205	6.01	13211.3
jgi|Leisp1|1369948|gm1.4390_g	1369948	CAZY	GH7	Glycoside hydrolase, family 7	#N/A	49 kDa	true	1	0.484	0.0041	9	17	12	23	12	28	28	6.17	2016.1
jgi|Leisp1|1340116|fgenesh1_pg.141_#_18	1340116	CAZY	CBM1-GH10	Cellulose-binding region, fungal	#N/A	43 kDa	true	1	0.536	0.0031	16	17	19	20	20	21	21	6.54	1954.14
jgi|Leisp1|1282369|estExt_Genewise1.C_770115	1282369	CAZY	CBM1-GH5_5	Cellulose-binding region, fungal	#N/A	40 kDa	true	1	0.568	0.0069	28	29	32	33	41	47	47	5.29	1838.85
jgi|Leisp1|15463|CE15462_68018	15463	CAZY	CBM1-GH5_5	Glycoside hydrolase, family 5	#N/A	44 kDa	true	1	0.554	0.005	22	23	26	27	29	34	34	5.7	1767.46
jgi|Leisp1|379663|CE379662_123142	379663	CAZY	GH7	Glycoside hydrolase, family 7	#N/A	49 kDa	true	1	0.463	0.0054	13	19	15	27	15	37	37	5.46	1628.64
jgi|Leisp1|1410786|MIX34171_91587_80	1410786	CAZY	GH12	Glycoside hydrolase, family 12	#N/A	26 kDa		1	0.358	0.0012	7	7	8	8	8	8	8	7.14	1128.35
jgi|Leisp1|1330268|fgenesh1_kg.141_#_30_#_Locus5830v1rpkm20.13	1330268	CAZY	CBM1-GH10	Cellulose-binding region, fungal	#N/A	42 kDa	true	1	0.39	0.0016	10	11	10	11	10	11	11	6.22	819.972
sp|K2C1_HUMAN|						66 kDa	true	1	0.409	0.0045	28	31	28	31	28	31	31	4.23	581.726
sp|K22E_HUMAN|						66 kDa	true	1	0.287	0.0023	13	16	13	16	13	16	16	4.74	427.565
sp|K1C9_HUMAN|						62 kDa	true	1	0.368	0.0023	15	16	15	16	15	16	16	4.64	398.932
sp|K1C10_HUMAN|						60 kDa	true	1	0.346	0.0038	23	24	24	25	25	26	26	3.66	328.657
jgi|Leisp1|1374042|gm1.8484_g	1374042	CAZY	GH152	Thaumatin, pathogenesis-related	#N/A	26 kDa		1	0.333	0.00088	4	4	5	5	6	6	6	4.94	184.179
jgi|Leisp1|1247055|e_gw1.24.39.1	1247055	CAZY	CBM1-GH5_7	Cellulose-binding region, fungal	#N/A	47 kDa		1	0.129	0.00044	3	3	3	3	3	3	3	5.68	153.805
jgi|Leisp1|1330575|fgenesh1_kg.150_#_2_#_Locus7v1rpkm4949.65	1330575	PEPTIDASE	#N/A	Peptidase G1, eqolisin	#N/A	28 kDa		1	0.331	0.0023	9	9	10	10	16	16	16	3.07	134.364
jgi|Leisp1|1176911|CE1176910_78004	1176911	CAZY	CBM1-GH5_5	Cellulose-binding region, fungal	#N/A	41 kDa		1	0.215	0.0013	6	6	8	8	9	9	9	3.77	122.779
sp|P22629|SAV_STRAV|						19 kDa		1	0.601	0.015	27	27	35	35	105	105	105	-0.29	85.8797
jgi|Leisp1|1260580|e_gw1.136.16.1	1260580	CAZY	GH16	Concanavalin A-like lectin/glucanase	#N/A	34 kDa		1	0.108	0.00029	2	2	2	2	2	2	2	5.22	74.5429
jgi|Leisp1|1384469|MIX7854_98500_50	1384469	PEPTIDASE	#N/A	Peptidase S10, serine carboxypeptidase	Carboxypeptidase D.	76 kDa	true	1	0.0284	0.00029	2	2	2	2	2	2	2	5	64
jgi|Leisp1|1245003|e_gw1.16.124.1	1245003	CAZY	CBM1-GH10	Cellulose-binding region, fungal	#N/A	42 kDa	true	1	0.246	0.001	6	7	6	7	6	7	7	3.1	60.0193
jgi|Leisp1|1323437|fgenesh1_kg.41_#_78_#_Locus738v1rpkm201.43	1323437	CAZY	AA8-AA3_1	Pyridine nucleotide-disulphide oxidoreductase, class I	Choline dehydrogenase.	82 kDa		1	0.181	0.0016	11	11	11	11	11	11	11	2	44
jgi|Leisp1|1339867|fgenesh1_pg.129_#_12	1339867	CAZY	GH92	Glycosyl hydrolase 92	#N/A	88 kDa		1	0.0968	0.00073	5	5	5	5	5	5	5	3.03	40.8405
jgi|Leisp1|1324567|fgenesh1_kg.52_#_43_#_Locus8344v1rpkm7.23	1324567	REDOX	#N/A	Catalase	Catalase.	64 kDa		1	0.109	0.00073	5	5	5	5	5	5	5	2.95	38.6375
jgi|Leisp1|1289453|estExt_Genewise1.C_2220022	1289453		#N/A	#N/A	#N/A	13 kDa		1	0.202	0.00044	2	2	3	3	3	3	3	3.68	38.4514
jgi|Leisp1|1243519|e_gw1.12.293.1	1243519	CAZY	GH5_9	Glycoside hydrolase, family 5	Glucan 1,3-beta-glucosidase.	47 kDa		1	0.108	0.00044	3	3	3	3	3	3	3	3.35	30.5895
jgi|Leisp1|1327066|fgenesh1_kg.82_#_34_#_Locus174v1rpkm776.88	1327066	CAZY	AA5_1	Carbohydrate-binding WSC	#N/A	107 kDa		1	0.0548	0.00058	4	4	4	4	4	4	4	2.7	25.9921
sp|TRYP_PIG|						24 kDa		1	0.29	0.0035	9	9	15	15	24	24	24	0.06	25.0192
jgi|Leisp1|1374919|gm1.9361_g	1374919	PEPTIDASE	#N/A	Peptidase G1, eqolisin	#N/A	29 kDa		0.96	0.0554	0.00015	1	1	1	1	1	1	1	4.59	24.0839
jgi|Leisp1|1280350|estExt_Genewise1.C_610037	1280350	CAZY	AA3_2	Glucose-methanol-choline oxidoreductase, N-terminal	Choline dehydrogenase.	65 kDa		1	0.25	0.0013	9	9	9	9	9	9	9	1.41	23.9163
jgi|Leisp1|1248921|e_gw1.33.25.1	1248921	OTHER	#N/A	Cupin 1	#N/A	52 kDa		1	0.144	0.00073	5	5	5	5	5	5	5	2.2	22.974
jgi|Leisp1|1370542|gm1.4984_g	1370542	UNKNOWN	#N/A	Carbohydrate-binding WSC	#N/A	49 kDa		1	0.439	0.0026	16	16	18	18	18	18	18	0.24	21.2579
jgi|Leisp1|1407504|MIX30889_53823_54	1407504	CAZY	GH55	Pectin lyase fold/virulence factor	#N/A	82 kDa		1	0.188	0.0015	10	10	10	10	10	10	10	1.06	20.8493
jgi|Leisp1|1244712|e_gw1.15.259.1	1244712	CAZY	CBM1-GH6	Cellulose-binding region, fungal	#N/A	48 kDa		1	0.0751	0.00029	2	2	2	2	2	2	2	3.3	19.6983
jgi|Leisp1|1370834|gm1.5276_g	1370834	CAZY	GH28	Glycoside hydrolase, family 28	Galacturan 1,4-alpha-galacturonidase.	44 kDa		0.89	0.0195	0.00015	1	1	1	1	1	1	1	4.28	19.4271
jgi|Leisp1|1319281|fgenesh1_kg.14_#_71_#_Locus176v1rpkm768.88	1319281	PEPTIDASE	#N/A	Peptidase A1	Pepsin A.	44 kDa		1	0.0491	0.00029	2	2	2	2	2	2	2	3.26	19.1597
jgi|Leisp1|1330581|fgenesh1_kg.150_#_8_#_Locus48v1rpkm1620.13	1330581	PEPTIDASE	#N/A	Peptidase G1, eqolisin	#N/A	28 kDa		0.96	0.0446	0.00015	1	1	1	1	1	1	1	4.2	18.3792
jgi|Leisp1|1365931|gm1.373_g	1365931	CAZY	GH43_24-CBM35	Carbohydrate binding family 6	#N/A	48 kDa		1	0.324	0.0013	9	9	9	9	9	9	9	0.97	17.6296
jgi|Leisp1|1239303|e_gw1.3.411.1	1239303	CAZY	GH72-CBM43	Glycolipid anchored surface protein GAS1	#N/A	84 kDa		0.94	0.0112	0.00015	1	1	1	1	1	1	1	3.88	14.723
jgi|Leisp1|1325303|fgenesh1_kg.60_#_31_#_Locus1129v1rpkm135.39	1325303	CAZY	GH17	Glycoside hydrolase, catalytic core	#N/A	41 kDa		1	0.062	0.00029	2	2	2	2	2	2	2	2.73	13.2691
jgi|Leisp1|1331693|fgenesh1_kg.206_#_15_#_Locus4560v1rpkm29.76	1331693	UNKNOWN	#N/A	Thioredoxin-related	#N/A	13 kDa		1	0.27	0.00029	2	2	2	2	2	2	2	2.51	11.3924
jgi|Leisp1|1240815|e_gw1.6.303.1	1240815	CAZY	GH74-CBM1	Cellulose-binding region, fungal	#N/A	88 kDa		1	0.0747	0.00088	6	6	6	6	6	6	6	0.66	9.4805
jgi|Leisp1|1323660|fgenesh1_kg.43_#_88_#_Locus1105v1rpkm137.27	1323660	CAZY	GH35	Glycoside hydrolase, family 35	Beta-galactosidase.	100 kDa		1	0.0761	0.00073	5	5	5	5	5	5	5	0.85	9.0125
jgi|Leisp1|1318975|fgenesh1_kg.12_#_163_#_Locus10967v1rpkm1.68	1318975	CAZY	GH5_9	Glycoside hydrolase, family 5	Glucan 1,3-beta-glucosidase.	44 kDa		0.96	0.0358	0.00015	1	1	1	1	1	1	1	3.13	8.75435
jgi|Leisp1|1321383|fgenesh1_kg.26_#_54_#_Locus2228v1rpkm70.23	1321383	OTHER	#N/A	Beta-Ig-H3/fasciclin	Acid--D-amino-acid ligases (peptide synthases).	100 kDa		1	0.0443	0.00058	4	4	4	4	4	4	4	1.01	8.05564
jgi|Leisp1|1262413|e_gw1.179.9.1	1262413	OTHER	#N/A	Purine nucleoside permease	#N/A	26 kDa	true	1	0.0772	0.00044	2	2	3	3	3	3	3	1.39	7.86236
jgi|Leisp1|1435253|estExt_Genemark1.C_530046	1435253	UNKNOWN	#N/A	Tetratricopeptide TPR-1	#N/A	72 kDa		0.92	0.0303	0.00015	1	1	1	1	1	1	1	2.93	7.6211
jgi|Leisp1|1369386|gm1.3828_g	1369386	OTHER	#N/A	Histidine acid phosphatase	#N/A	44 kDa		0.98	0.0685	0.00015	1	1	1	1	1	1	1	2.74	6.6807
jgi|Leisp1|1373414|gm1.7856_g	1373414	DUF	#N/A	Region of unknown function DUF1793	#N/A	75 kDa		1	0.0288	0.00015	1	1	1	1	1	1	1	2.73	6.63456
jgi|Leisp1|1331844|fgenesh1_kg.217_#_13_#_Locus3205v1rpkm45.93	1331844	CAZY	GH15-CBM20	Glycoside hydrolase, carbohydrate-binding	Glucan 1,4-alpha-glucosidase.	61 kDa		0.96	0.0227	0.00015	1	1	1	1	1	1	1	2.7	6.49802
jgi|Leisp1|1259097|e_gw1.114.51.1	1259097	CAZY	AA3_2	Glucose-methanol-choline oxidoreductase, N-terminal	Choline dehydrogenase.	66 kDa		1	0.0287	0.00015	1	1	1	1	1	1	1	2.64	6.23332
jgi|Leisp1|1215511|gw1.52.109.1	1215511	UNKNOWN	#N/A	#N/A	#N/A	12 kDa		0.96	0.108	0.00015	1	1	1	1	1	1	1	2.07	4.19887
jgi|Leisp1|1322497|fgenesh1_kg.34_#_15_#_Locus1141v1rpkm134.79	1322497	CAZY	GH53	Glycosyl hydrolase 53	Arabinogalactan endo-1,4-beta-galactosidase.	37 kDa		1	0.0292	0.00029	1	1	2	2	2	2	2	0.81	3.50642
jgi|Leisp1|790045|CE790044_8089	790045	OTHER	#N/A	Purine nucleoside permease	#N/A	13 kDa	true	0.97	0.0909	0.00015	1	1	1	1	1	1	1	1.16	2.23457
jgi|Leisp1|1337362|fgenesh1_pg.54_#_22	1337362	CAZY	GH18	Glycoside hydrolase, family 18, catalytic domain	Chitinase.	62 kDa		0.99	0.0377	0.00029	2	2	2	2	2	2	2	0.1	2.14355
sp|RS27A_HUMAN|						18 kDa		1	0.103	0.00015	1	1	1	1	1	1	1	0.41	1.32869
jgi|Leisp1|663825|CE663824_13407	663825	OTHER	#N/A	Phosphatidylserine decarboxylase-related	#N/A	48 kDa		0.99	0.0164	0.00015	1	1	1	1	1	1	1	0.36	1.28343
jgi|Leisp1|1375090|gm1.9532_g	1375090	UNKNOWN	#N/A	Alpha/beta hydrolase fold-1	#N/A	65 kDa	true	0.98	0.042	0.00015	1	1	1	1	1	1	1	0	1
jgi|Leisp1|1320479|fgenesh1_kg.20_#_129_#_Locus2459v1rpkm63.14	1320479	UNKNOWN	#N/A	Tetracycline resistance protein, TetB	#N/A	66 kDa		0.95	0.0369	0.00015	1	1	1	1	1	1	1	0	1
jgi|Leisp1|1261714|e_gw1.160.22.1	1261714	UNKNOWN	#N/A	Alpha/beta hydrolase fold-1	#N/A	66 kDa	true	0.94	0.0183	0.00015	1	1	1	1	1	1	1	0	1
jgi|Leisp1|487911|CE487910_25505	487911	UNKNOWN	#N/A	SPX, N-terminal	#N/A	96 kDa		0.99	0.0332	0.00015	1	1	1	1	1	1	1	0	1
jgi|Leisp1|1347138|fgenesh1_pm.71_#_24	1347138	UNKNOWN	#N/A	VHS	#N/A	109 kDa		1	0.0133	0.00015	1	1	1	1	1	1	1	-0.4	0.757858
jgi|Leisp1|1249939|e_gw1.38.143.1	1249939	OTHER	#N/A	Histone H4	#N/A	12 kDa		1	0.212	0.00029	2	2	2	2	2	2	2	-2.26	0.417544
jgi|Leisp1|1230632|gw1.4.178.1	1230632	OTHER	#N/A	Histone H3	#N/A	15 kDa		1	0.103	0.00029	2	2	2	2	2	2	2	-3.63	0.161544
jgi|Leisp1|1318755|fgenesh1_kg.11_#_196_#_Locus1958v1rpkm79.40	1318755	OTHER	#N/A	Histone H2A	#N/A	16 kDa		1	0.0616	0.00015	1	1	1	1	1	1	1	-5.49	0.0222508

## Sheet: TMT_Ratio57
Identified Proteins (64)	Accession Number	Alternate ID	Molecular Weight	Protein Grouping Ambiguity	Permutation Test (p-value) Benjamini-Hochberg (p < 0,01953)	Log? Fold Change by Category (Treatment 1 / Reference)	Taxonomy	Quant 1	Std Dev Log? Fold Change(Quant 1)	Quant 2	Std Dev Log? Fold Change(Quant 2)
jgi|Leisp1|1243642|e_gw1.12.282.1	jgi|Leisp1|1243642|e_gw1.12.282.1		49 kDa	true	< 0,0001	6.01	unknown	No values	1.7732921	Reference missing	1.7863423
sp|P22629|SAV_STRAV|	P22629		19 kDa		0.005	-0.29	unknown	0.0093	1.349294	-0.272	1.3439434
jgi|Leisp1|1282369|estExt_Genewise1.C_770115	jgi|Leisp1|1282369|estExt_Genewise1.C_770115		40 kDa	true	< 0,0001	5.29	unknown	No values	1.9006795	Reference missing	1.8898962
jgi|Leisp1|379663|CE379662_123142	jgi|Leisp1|379663|CE379662_123142		49 kDa	true	< 0,0001	5.46	unknown	0.0996	1.9843414	5.4009	1.9675012
jgi|Leisp1|15463|CE15462_68018	jgi|Leisp1|15463|CE15462_68018		44 kDa	true	< 0,0001	5.7	unknown	No values	1.637406	Reference missing	1.6586432
sp|K2C1_HUMAN|	K2C1_HUMAN		66 kDa	true	< 0,0001	4.23	unknown	-0.0189	1.5202518	4.2479	1.530953
jgi|Leisp1|1369948|gm1.4390_g	jgi|Leisp1|1369948|gm1.4390_g		49 kDa	true	< 0,0001	6.17	unknown	No values	1.535351	Reference missing	1.5248319
sp|TRYP_PIG|	TRYP_PIG		24 kDa		0.72	0.06	unknown	0.0126	1.4246385	0.0407	1.3973756
sp|K1C10_HUMAN|	K1C10_HUMAN		60 kDa	true	< 0,0001	3.66	unknown	0.0018	1.4236215	3.663	1.425821
jgi|Leisp1|1340116|fgenesh1_pg.141_#_18	jgi|Leisp1|1340116|fgenesh1_pg.141_#_18		43 kDa	true	< 0,0001	6.54	unknown	No values	2.1026638	Reference missing	2.0607882
jgi|Leisp1|1330575|fgenesh1_kg.150_#_2_#_Locus7v1rpkm4949.65	jgi|Leisp1|1330575|fgenesh1_kg.150_#_2_#_Locus7v1rpkm4949.65		28 kDa		0.001	3.07	unknown	0.0324	1.485115	3.0356	1.4714099
jgi|Leisp1|1370542|gm1.4984_g	jgi|Leisp1|1370542|gm1.4984_g		49 kDa		0.11	0.24	unknown	0.0154	1.6589875	0.2705	1.6692332
sp|K1C9_HUMAN|	K1C9_HUMAN		62 kDa	true	< 0,0001	4.64	unknown	No values	1.5248439	Reference missing	1.5284219
sp|K22E_HUMAN|	K22E_HUMAN		66 kDa	true	< 0,0001	4.74	unknown	No values	1.4574605	Reference missing	1.4484013
jgi|Leisp1|1330268|fgenesh1_kg.141_#_30_#_Locus5830v1rpkm20.13	jgi|Leisp1|1330268|fgenesh1_kg.141_#_30_#_Locus5830v1rpkm20.13		42 kDa	true	< 0,0001	6.22	unknown	No values	1.6008215	Reference missing	1.599115
jgi|Leisp1|1323437|fgenesh1_kg.41_#_78_#_Locus738v1rpkm201.43	jgi|Leisp1|1323437|fgenesh1_kg.41_#_78_#_Locus738v1rpkm201.43		82 kDa		< 0,0001	2	unknown	-0.0068	1.2733079	1.9839	1.2671027
jgi|Leisp1|1365931|gm1.373_g	jgi|Leisp1|1365931|gm1.373_g		48 kDa		< 0,0001	0.97	unknown	-0.011	1.2709141	0.9799	1.2667234
jgi|Leisp1|1407504|MIX30889_53823_54	jgi|Leisp1|1407504|MIX30889_53823_54		82 kDa		< 0,0001	1.06	unknown	-0.0073	1.3305387	1.0681	1.3384317
jgi|Leisp1|1176911|CE1176910_78004	jgi|Leisp1|1176911|CE1176910_78004		41 kDa		0.002	3.77	unknown	0.0089	1.6564066	3.7392	1.6488835
jgi|Leisp1|1280350|estExt_Genewise1.C_610037	jgi|Leisp1|1280350|estExt_Genewise1.C_610037		65 kDa		0.003	1.41	unknown	0.0164	1.2422867	1.397	1.2235945
jgi|Leisp1|1410786|MIX34171_91587_80	jgi|Leisp1|1410786|MIX34171_91587_80		26 kDa		< 0,0001	7.14	unknown	No values	1.5523379	Reference missing	1.5546949
jgi|Leisp1|1245003|e_gw1.16.124.1	jgi|Leisp1|1245003|e_gw1.16.124.1		42 kDa	true	0.001	3.1	unknown	-0.011	1.3955884	3.1425	1.4079379
jgi|Leisp1|1240815|e_gw1.6.303.1	jgi|Leisp1|1240815|e_gw1.6.303.1		88 kDa		0.005	0.66	unknown	0.0032	1.1267209	0.6658	1.1244177
jgi|Leisp1|1248921|e_gw1.33.25.1	jgi|Leisp1|1248921|e_gw1.33.25.1		52 kDa		0.008	2.2	unknown	-0.0114	1.1514342	2.2151	1.1455492
jgi|Leisp1|1374042|gm1.8484_g	jgi|Leisp1|1374042|gm1.8484_g		26 kDa		0.028	4.94	unknown	No values	1.3876686	Reference missing	1.3979104
jgi|Leisp1|1323660|fgenesh1_kg.43_#_88_#_Locus1105v1rpkm137.27	jgi|Leisp1|1323660|fgenesh1_kg.43_#_88_#_Locus1105v1rpkm137.27		100 kDa		0.008	0.85	unknown	-0.021	1.2742997	0.8681	1.2757016
jgi|Leisp1|1324567|fgenesh1_kg.52_#_43_#_Locus8344v1rpkm7.23	jgi|Leisp1|1324567|fgenesh1_kg.52_#_43_#_Locus8344v1rpkm7.23		64 kDa		0.008	2.95	unknown	-0.0008	1.2239527	2.9429	1.228134
jgi|Leisp1|1339867|fgenesh1_pg.129_#_12	jgi|Leisp1|1339867|fgenesh1_pg.129_#_12		88 kDa		0.028	3.03	unknown	-0.046	1.4914166	3.0714	1.4741186
jgi|Leisp1|1327066|fgenesh1_kg.82_#_34_#_Locus174v1rpkm776.88	jgi|Leisp1|1327066|fgenesh1_kg.82_#_34_#_Locus174v1rpkm776.88		107 kDa		0.028	2.7	unknown	-0.0088	1.0725625	2.6996	1.0611123
jgi|Leisp1|1321383|fgenesh1_kg.26_#_54_#_Locus2228v1rpkm70.23	jgi|Leisp1|1321383|fgenesh1_kg.26_#_54_#_Locus2228v1rpkm70.23		100 kDa		0.028	1.01	unknown	-0.0274	1.2584833	1.037	1.2608215
jgi|Leisp1|1247055|e_gw1.24.39.1	jgi|Leisp1|1247055|e_gw1.24.39.1		47 kDa		0.1	5.68	unknown	No values	1.4662546	Reference missing	1.463596
jgi|Leisp1|1243519|e_gw1.12.293.1	jgi|Leisp1|1243519|e_gw1.12.293.1		47 kDa		0.1	3.35	unknown	No values	1.4521087	Reference missing	1.4481145
jgi|Leisp1|1289453|estExt_Genewise1.C_2220022	jgi|Leisp1|1289453|estExt_Genewise1.C_2220022 (+1)		13 kDa		0.33	3.68	unknown	No values	1.3929769	Reference missing	1.3928347
jgi|Leisp1|1262413|e_gw1.179.9.1	jgi|Leisp1|1262413|e_gw1.179.9.1		26 kDa	true	0.33	1.39	unknown	0.0005	1.244491	1.3891	1.2564914
jgi|Leisp1|1319281|fgenesh1_kg.14_#_71_#_Locus176v1rpkm768.88	jgi|Leisp1|1319281|fgenesh1_kg.14_#_71_#_Locus176v1rpkm768.88		44 kDa		0.33	3.26	unknown	No values	1.5193661	Reference missing	1.5244765
jgi|Leisp1|1325303|fgenesh1_kg.60_#_31_#_Locus1129v1rpkm135.39	jgi|Leisp1|1325303|fgenesh1_kg.60_#_31_#_Locus1129v1rpkm135.39		41 kDa		0.33	2.73	unknown	0.0136	1.4486195	2.7376	1.4504265
jgi|Leisp1|1384469|MIX7854_98500_50	jgi|Leisp1|1384469|MIX7854_98500_50		76 kDa	true	0.33	5	unknown	No values	1.0371871	Reference missing	1.0373849
jgi|Leisp1|1249939|e_gw1.38.143.1	jgi|Leisp1|1249939|e_gw1.38.143.1 (+3)		12 kDa		0.33	-2.26	unknown	0.0523	1.9114062	-2.3117	1.9152014
jgi|Leisp1|1260580|e_gw1.136.16.1	jgi|Leisp1|1260580|e_gw1.136.16.1		34 kDa		0.67	5.22	unknown	No values	3.163279	Reference missing	3.165191
jgi|Leisp1|1244712|e_gw1.15.259.1	jgi|Leisp1|1244712|e_gw1.15.259.1		48 kDa		0.33	3.3	unknown	0.0212	1.5706488	3.2926	1.5651656
jgi|Leisp1|1331693|fgenesh1_kg.206_#_15_#_Locus4560v1rpkm29.76	jgi|Leisp1|1331693|fgenesh1_kg.206_#_15_#_Locus4560v1rpkm29.76 (+1)		13 kDa		0.33	2.51	unknown	No values	1.7009073	Reference missing	1.7087356
jgi|Leisp1|1322497|fgenesh1_kg.34_#_15_#_Locus1141v1rpkm134.79	jgi|Leisp1|1322497|fgenesh1_kg.34_#_15_#_Locus1141v1rpkm134.79		37 kDa		1	0.81	unknown	0.0007	2.0807805	0.8088	2.0721066
jgi|Leisp1|1230632|gw1.4.178.1	jgi|Leisp1|1230632|gw1.4.178.1 (+3)		15 kDa		0.33	-3.63	unknown	0.0061	1.0988616	-3.6184	1.0941731
jgi|Leisp1|1337362|fgenesh1_pg.54_#_22	jgi|Leisp1|1337362|fgenesh1_pg.54_#_22		62 kDa		0.67	0.1	unknown	-0.0128	1.1184727	0.1019	1.1200795
jgi|Leisp1|1375090|gm1.9532_g	jgi|Leisp1|1375090|gm1.9532_g		65 kDa	true	1	0	unknown	No data	0.0	No data	0.0
jgi|Leisp1|1320479|fgenesh1_kg.20_#_129_#_Locus2459v1rpkm63.14	jgi|Leisp1|1320479|fgenesh1_kg.20_#_129_#_Locus2459v1rpkm63.14		66 kDa		1	0	unknown	No data	0.0	No data	0.0
jgi|Leisp1|1261714|e_gw1.160.22.1	jgi|Leisp1|1261714|e_gw1.160.22.1		66 kDa	true	1	0	unknown	No data	0.0	No data	0.0
jgi|Leisp1|1239303|e_gw1.3.411.1	jgi|Leisp1|1239303|e_gw1.3.411.1		84 kDa		1	3.88	unknown	No values	1.3281263	Reference missing	1.3281262
jgi|Leisp1|1370834|gm1.5276_g	jgi|Leisp1|1370834|gm1.5276_g		44 kDa		1	4.28	unknown	No values	1.2226664	Reference missing	1.2226669
jgi|Leisp1|1259097|e_gw1.114.51.1	jgi|Leisp1|1259097|e_gw1.114.51.1		66 kDa		1	2.64	unknown	0.0029	0.9992066	2.6387	0.99920654
sp|RS27A_HUMAN|	RS27A_HUMAN		18 kDa		1	0.41	unknown	0.0032	1.0927778	0.414	1.092778
jgi|Leisp1|1318755|fgenesh1_kg.11_#_196_#_Locus1958v1rpkm79.40	jgi|Leisp1|1318755|fgenesh1_kg.11_#_196_#_Locus1958v1rpkm79.40 (+3)		16 kDa		1	-5.49	unknown	0.0039	1.3324096	-5.4813	1.3324093
jgi|Leisp1|1373414|gm1.7856_g	jgi|Leisp1|1373414|gm1.7856_g		75 kDa		1	2.73	unknown	No values	1.662241	Reference missing	1.6622411
jgi|Leisp1|1347138|fgenesh1_pm.71_#_24	jgi|Leisp1|1347138|fgenesh1_pm.71_#_24		109 kDa		1	-0.4	unknown	0.0037	1.2570145	-0.3935	1.2570145
jgi|Leisp1|663825|CE663824_13407	jgi|Leisp1|663825|CE663824_13407		48 kDa		1	0.36	unknown	0.0036	1.2226664	0.3632	1.2226663
jgi|Leisp1|487911|CE487910_25505	jgi|Leisp1|487911|CE487910_25505		96 kDa		1	0	unknown	No data	0.0	No data	0.0
jgi|Leisp1|1369386|gm1.3828_g	jgi|Leisp1|1369386|gm1.3828_g		44 kDa		1	2.74	unknown	No values	1.662241	Reference missing	1.6622411
jgi|Leisp1|790045|CE790044_8089	jgi|Leisp1|790045|CE790044_8089		13 kDa	true	1	1.16	unknown	0.0057	1.941868	1.1663	1.9418677
jgi|Leisp1|1215511|gw1.52.109.1	jgi|Leisp1|1215511|gw1.52.109.1 (+2)		12 kDa		1	2.07	unknown	No values	1.8343346	Reference missing	1.8343346
jgi|Leisp1|1318975|fgenesh1_kg.12_#_163_#_Locus10967v1rpkm1.68	jgi|Leisp1|1318975|fgenesh1_kg.12_#_163_#_Locus10967v1rpkm1.68 (+1)		44 kDa		1	3.13	unknown	0.0038	1.2922525	3.1412	1.2922524
jgi|Leisp1|1330581|fgenesh1_kg.150_#_8_#_Locus48v1rpkm1620.13	jgi|Leisp1|1330581|fgenesh1_kg.150_#_8_#_Locus48v1rpkm1620.13 (+2)		28 kDa		1	4.2	unknown	No values	1.2226664	Reference missing	1.2226669
jgi|Leisp1|1331844|fgenesh1_kg.217_#_13_#_Locus3205v1rpkm45.93	jgi|Leisp1|1331844|fgenesh1_kg.217_#_13_#_Locus3205v1rpkm45.93		61 kDa		1	2.7	unknown	0.0028	0.9495525	2.7003	0.9495525
jgi|Leisp1|1374919|gm1.9361_g	jgi|Leisp1|1374919|gm1.9361_g		29 kDa		1	4.59	unknown	0.0041	1.4152403	4.5959	1.4152405
jgi|Leisp1|1435253|estExt_Genemark1.C_530046	jgi|Leisp1|1435253|estExt_Genemark1.C_530046		72 kDa		1	2.93	unknown	0.006	2.0467455	2.9395	2.046746

## Sheet: Samples Report for 59_TMT
Identified Proteins (56)	id	Enz_class	CAZY_fam	Interpro	Kegg	Molecular Weight	Protein Grouping Ambiguity	Protein Identification Probability	Percent Coverage	Percentage of Total Spectra	Exclusive Unique Peptide Count	Total Unique Peptide Count	Exclusive Unique Spectrum Count	Total Unique Spectrum Count	Exclusive Spectrum Count	Total Spectrum Count	Quantitative Value (Normalized Total Spectra)	Log2Fold change (127/126)	Hit score (spectral counts*(127/126))
jgi|Leisp1|1243642|e_gw1.12.282.1	1243642	CAZY	GH7	Glycoside hydrolase, family 7	#N/A	49 kDa	true	1	0.761	0.037	60	67	98	111	236	275	275	4.65	6904.34
jgi|Leisp1|1340116|fgenesh1_pg.141_#_18	1340116	CAZY	CBM1-GH10	Cellulose-binding region, fungal	#N/A	43 kDa		1	0.599	0.0072	22	22	29	29	53	53	53	5.75	2852.32
jgi|Leisp1|1282369|estExt_Genewise1.C_770115	1282369	CAZY	CBM1-GH5_5	Cellulose-binding region, fungal	#N/A	40 kDa	true	1	0.592	0.01	25	26	36	37	71	75	75	4.56	1769.12
jgi|Leisp1|1369948|gm1.4390_g	1369948	CAZY	GH7	Glycoside hydrolase, family 7	#N/A	49 kDa	true	1	0.455	0.0076	12	19	20	31	26	56	56	4.94	1719
jgi|Leisp1|15463|CE15462_68018	15463	CAZY	CBM1-GH5_5	Glycoside hydrolase, family 5	#N/A	44 kDa	true	1	0.53	0.0069	23	24	32	33	47	51	51	4.64	1271.6
jgi|Leisp1|379663|CE379662_123142	379663	CAZY	GH7	Glycoside hydrolase, family 7	#N/A	49 kDa	true	1	0.342	0.0046	6	12	9	18	12	34	34	4.43	732.895
jgi|Leisp1|1330268|fgenesh1_kg.141_#_30_#_Locus5830v1rpkm20.13	1330268	CAZY	CBM1-GH10	Cellulose-binding region, fungal	#N/A	42 kDa		1	0.292	0.0012	9	9	9	9	9	9	9	4.89	266.857
jgi|Leisp1|1330575|fgenesh1_kg.150_#_2_#_Locus7v1rpkm4949.65	1330575	PEPTIDASE	#N/A	Peptidase G1, eqolisin	#N/A	28 kDa		1	0.383	0.0035	12	12	13	13	26	26	26	2.6	157.635
jgi|Leisp1|1176911|CE1176910_78004	1176911	CAZY	CBM1-GH5_5	Cellulose-binding region, fungal	#N/A	41 kDa		1	0.327	0.0018	7	7	11	11	13	13	13	3.28	126.276
jgi|Leisp1|1247055|e_gw1.24.39.1	1247055	CAZY	CBM1-GH5_7	Cellulose-binding region, fungal	#N/A	47 kDa		1	0.129	0.00054	3	3	3	3	4	4	4	4.7	103.968
jgi|Leisp1|1407504|MIX30889_53823_54	1407504	CAZY	GH55	Pectin lyase fold/virulence factor	#N/A	82 kDa		1	0.136	0.0014	7	7	7	7	10	10	10	2.84	71.602
sp|P22629|SAV_STRAV|					#N/A	19 kDa		1	0.601	0.014	20	20	27	27	102	102	102	-0.66	64.5536
sp|K1C10_HUMAN|					#N/A	60 kDa	true	1	0.292	0.0027	16	17	16	17	19	20	20	1.66	63.2033
jgi|Leisp1|1244712|e_gw1.15.259.1	1244712	CAZY	CBM1-GH6	Cellulose-binding region, fungal	#N/A	48 kDa		1	0.185	0.00095	6	6	6	6	7	7	7	3.15	62.1359
jgi|Leisp1|1374042|gm1.8484_g	1374042	CAZY	GH152	Thaumatin, pathogenesis-related	#N/A	26 kDa	true	1	0.341	0.00081	4	5	4	5	4	6	6	2.99	47.6684
jgi|Leisp1|1365931|gm1.373_g	1365931	CAZY	GH43_24-CBM35	Carbohydrate binding family 6	#N/A	48 kDa		1	0.197	0.0015	7	7	7	7	11	11	11	2.02	44.6142
jgi|Leisp1|1370542|gm1.4984_g	1370542	UNKNOWN	#N/A	Carbohydrate-binding WSC	#N/A	49 kDa		1	0.381	0.0031	14	14	18	18	23	23	23	0.85	41.4575
sp|K22E_HUMAN|					#N/A	66 kDa	true	1	0.183	0.0018	8	11	9	12	9	13	13	1.53	37.5422
sp|K2C1_HUMAN|					#N/A	66 kDa	true	1	0.337	0.0032	19	21	20	22	21	24	24	0.59	36.1259
sp|TRYP_PIG|					#N/A	24 kDa		1	0.251	0.0034	6	6	12	12	25	25	25	0.35	31.864
jgi|Leisp1|1323437|fgenesh1_kg.41_#_78_#_Locus738v1rpkm201.43	1323437	CAZY	AA8-AA3_1	Pyridine nucleotide-disulphide oxidoreductase, class I	Choline dehydrogenase.	82 kDa		1	0.17	0.002	10	10	11	11	15	15	15	1.02	30.4188
jgi|Leisp1|1260580|e_gw1.136.16.1	1260580	CAZY	GH16	Concanavalin A-like lectin/glucanase	#N/A	34 kDa		1	0.108	0.00027	2	2	2	2	2	2	2	3.85	28.84
jgi|Leisp1|1330581|fgenesh1_kg.150_#_8_#_Locus48v1rpkm1620.13	1330581	PEPTIDASE	#N/A	Peptidase G1, eqolisin	#N/A	28 kDa		1	0.119	0.00041	2	2	2	2	3	3	3	3.21	27.7605
jgi|Leisp1|1331844|fgenesh1_kg.217_#_13_#_Locus3205v1rpkm45.93	1331844	CAZY	GH15-CBM20	Glycoside hydrolase, carbohydrate-binding	Glucan 1,4-alpha-glucosidase.	61 kDa		1	0.0367	0.00027	2	2	2	2	2	2	2	3.39	20.9663
jgi|Leisp1|1374919|gm1.9361_g	1374919	PEPTIDASE	#N/A	Peptidase G1, eqolisin	#N/A	29 kDa		1	0.0959	0.00027	2	2	2	2	2	2	2	3.2	18.3792
jgi|Leisp1|1251627|e_gw1.49.42.1	1251627	PEPTIDASE	#N/A	Peptidase A1	Pepsin A.	40 kDa		1	0.136	0.00081	5	5	5	5	6	6	6	1.52	17.2075
jgi|Leisp1|1240815|e_gw1.6.303.1	1240815	CAZY	GH74-CBM1	Cellulose-binding region, fungal	#N/A	88 kDa		1	0.0878	0.00081	6	6	6	6	6	6	6	1.46	16.5065
sp|K1C9_HUMAN|					#N/A	62 kDa	true	1	0.252	0.0016	11	12	11	12	11	12	12	0.42	16.0551
jgi|Leisp1|1367405|gm1.1847_g	1367405	CAZY	GH18	Glycoside hydrolase, chitinase active site	#N/A	36 kDa		1	0.113	0.00041	3	3	3	3	3	3	3	2.33	15.0842
jgi|Leisp1|1329216|fgenesh1_kg.119_#_2_#_Locus179v2rpkm0.00_PRE	1329216	UNKNOWN	#N/A	#N/A	#N/A	20 kDa		1	0.163	0.00027	2	2	2	2	2	2	2	2.79	13.8326
jgi|Leisp1|1243519|e_gw1.12.293.1	1243519	CAZY	GH5_9	Glycoside hydrolase, family 5	Glucan 1,3-beta-glucosidase.	47 kDa		1	0.092	0.00041	3	3	3	3	3	3	3	2.06	12.5096
jgi|Leisp1|1324375|fgenesh1_kg.50_#_55_#_Locus256v5rpkm8.66_PRE	1324375	CAZY	EXPN	Cerato-platanin	#N/A	15 kDa		1	0.106	0.00014	1	1	1	1	1	1	1	3.57	11.8762
jgi|Leisp1|1258940|e_gw1.112.57.1	1258940	CAZY	GH18-CBM5	Glycoside hydrolase, family 18, catalytic domain	Chitinase.	45 kDa		0.97	0.0187	0.00014	1	1	1	1	1	1	1	3	8
jgi|Leisp1|1337362|fgenesh1_pg.54_#_22	1337362	CAZY	GH18	Glycoside hydrolase, family 18, catalytic domain	Chitinase.	62 kDa		1	0.0257	0.00014	1	1	1	1	1	1	1	2.95	7.72749
jgi|Leisp1|1368362|gm1.2804_g	1368362	EPIMERASE	#N/A	Aldose 1-epimerase	Aldose 1-epimerase.	43 kDa		1	0.049	0.00027	2	2	2	2	2	2	2	1.92	7.56846
jgi|Leisp1|1384469|MIX7854_98500_50	1384469	PEPTIDASE	#N/A	Peptidase S10, serine carboxypeptidase	Carboxypeptidase D.	76 kDa		0.94	0.0156	0.00014	1	1	1	1	1	1	1	2.92	7.56846
jgi|Leisp1|1375412|gm1.9854_g	1375412	CAZY	CBM13	Ricin B lectin	#N/A	33 kDa		0.96	0.041	0.00014	1	1	1	1	1	1	1	2.69	6.45313
jgi|Leisp1|1368392|gm1.2834_g	1368392	UNKNOWN	#N/A	#N/A	#N/A	44 kDa		1	0.058	0.00027	2	2	2	2	2	2	2	1.65	6.27667
jgi|Leisp1|1315244|fgenesh1_kg.1_#_96_#_Locus4381v4rpkm4.25	1315244	CAZY	GH18	Glycoside hydrolase, family 18, catalytic domain	Chitinase.	47 kDa		1	0.0242	0.00014	1	1	1	1	1	1	1	2.61	6.10504
jgi|Leisp1|1321383|fgenesh1_kg.26_#_54_#_Locus2228v1rpkm70.23	1321383	OTHER	#N/A	Beta-Ig-H3/fasciclin	Acid--D-amino-acid ligases (peptide synthases).	100 kDa		1	0.0488	0.00054	4	4	4	4	4	4	4	0.59	6.02099
jgi|Leisp1|1322497|fgenesh1_kg.34_#_15_#_Locus1141v1rpkm134.79	1322497	CAZY	GH53	Glycosyl hydrolase 53	Arabinogalactan endo-1,4-beta-galactosidase.	37 kDa		1	0.0904	0.00041	2	2	3	3	3	3	3	0.94	5.75558
jgi|Leisp1|1239303|e_gw1.3.411.1	1239303	CAZY	GH72-CBM43	Glycolipid anchored surface protein GAS1	#N/A	84 kDa		0.96	0.0112	0.00014	1	1	1	1	1	1	1	2.47	5.54044
jgi|Leisp1|1250340|e_gw1.41.165.1	1250340	CAZY	GH18-CBM5	Glycoside hydrolase, family 18, N-terminal	Chitinase.	56 kDa		0.95	0.0288	0.00014	1	1	1	1	1	1	1	2.35	5.09824
jgi|Leisp1|1319281|fgenesh1_kg.14_#_71_#_Locus176v1rpkm768.88	1319281	PEPTIDASE	#N/A	Peptidase A1	Pepsin A.	44 kDa		1	0.0491	0.00027	2	2	2	2	2	2	2	1.33	5.02805
jgi|Leisp1|1325303|fgenesh1_kg.60_#_31_#_Locus1129v1rpkm135.39	1325303	CAZY	GH17	Glycoside hydrolase, catalytic core	#N/A	41 kDa		1	0.0323	0.00014	1	1	1	1	1	1	1	2.15	4.43828
jgi|Leisp1|1280350|estExt_Genewise1.C_610037	1280350	CAZY	AA3_2	Glucose-methanol-choline oxidoreductase, N-terminal	Choline dehydrogenase.	65 kDa		1	0.0553	0.00041	3	3	3	3	3	3	3	0.54	4.36192
jgi|Leisp1|318810|CE318809_18540	318810	OTHER	#N/A	Purine nucleoside permease	#N/A	21 kDa		1	0.303	0.00041	3	3	3	3	3	3	3	0.42	4.01378
jgi|Leisp1|790045|CE790044_8089	790045	OTHER	#N/A	Purine nucleoside permease	#N/A	13 kDa		0.99	0.0909	0.00027	1	1	1	1	2	2	2	0.88	3.68075
jgi|Leisp1|1289453|estExt_Genewise1.C_2220022	1289453	UNKNOWN	#N/A	#N/A	#N/A	13 kDa	true	1	0.202	0.00027	1	2	1	2	1	2	2	0.29	2.44528
jgi|Leisp1|1373122|gm1.7564_g	1373122	CAZY	GH152	Thaumatin, pathogenesis-related	#N/A	27 kDa	true	0.34	0.0784	0.00027	0	1	0	1	0	2	2	0	2
jgi|Leisp1|1374127|gm1.8569_g	1374127	ESTERASE	#N/A	Carboxylesterase, type B	Carboxylesterase.	58 kDa		1	0.0238	0.00014	1	1	1	1	1	1	1	0.77	1.70527
jgi|Leisp1|1342536|fgenesh1_pm.5_#_40	1342536	PEPTIDASE	#N/A	Peptidase A1	Saccharopepsin.	45 kDa		0.99	0.0218	0.00014	1	1	1	1	1	1	1	0.73	1.65864
jgi|Leisp1|1324567|fgenesh1_kg.52_#_43_#_Locus8344v1rpkm7.23	1324567	REDOX	#N/A	Catalase	Catalase.	64 kDa		1	0.0264	0.00014	1	1	1	1	1	1	1	0.39	1.31039
jgi|Leisp1|1323660|fgenesh1_kg.43_#_88_#_Locus1105v1rpkm137.27	1323660	CAZY	GH35	Glycoside hydrolase, family 35	Beta-galactosidase.	100 kDa		1	0.0107	0.00014	1	1	1	1	1	1	1	0.22	1.16473
jgi|Leisp1|429947|CE429946_935	429947	UNKNOWN	#N/A	#N/A	#N/A	13 kDa	true	0.83	0.0756	0.00014	0	1	0	1	0	1	1	0	1
sp|K1C15_SHEEP|					#N/A	49 kDa	true	0	0.0	0	0	0	0	0	0	0	0	0	0

## Sheet: TMT_Ratio59
Identified Proteins (56)	Accession Number	Alternate ID	Molecular Weight	Protein Grouping Ambiguity	Permutation Test (p-value) Benjamini-Hochberg (p < 0,01786)	Log? Fold Change by Category (Treatment 1 / Reference)	Taxonomy	Quant 1	Std Dev Log? Fold Change(Quant 1)	Quant 2	Std Dev Log? Fold Change(Quant 2)
jgi|Leisp1|1243642|e_gw1.12.282.1	jgi|Leisp1|1243642|e_gw1.12.282.1		49 kDa	true	< 0,0001	4.65	unknown	No values	1.3357441	Reference missing	1.3284235
sp|P22629|SAV_STRAV|	P22629		19 kDa		0.16	-0.66	unknown	-0.0295	1.3624463	-0.648	1.3678708
jgi|Leisp1|1282369|estExt_Genewise1.C_770115	jgi|Leisp1|1282369|estExt_Genewise1.C_770115		40 kDa	true	< 0,0001	4.56	unknown	No values	1.4069054	Reference missing	1.4101111
jgi|Leisp1|15463|CE15462_68018	jgi|Leisp1|15463|CE15462_68018		44 kDa	true	< 0,0001	4.64	unknown	No values	1.2029982	Reference missing	1.2082468
jgi|Leisp1|1369948|gm1.4390_g	jgi|Leisp1|1369948|gm1.4390_g		49 kDa	true	< 0,0001	4.94	unknown	No values	1.518897	Reference missing	1.5054544
jgi|Leisp1|1340116|fgenesh1_pg.141_#_18	jgi|Leisp1|1340116|fgenesh1_pg.141_#_18		43 kDa		< 0,0001	5.75	unknown	No values	1.4262469	Reference missing	1.4231737
jgi|Leisp1|379663|CE379662_123142	jgi|Leisp1|379663|CE379662_123142		49 kDa	true	0.001	4.43	unknown	0.0201	1.0896723	4.439	1.0747648
jgi|Leisp1|1330575|fgenesh1_kg.150_#_2_#_Locus7v1rpkm4949.65	jgi|Leisp1|1330575|fgenesh1_kg.150_#_2_#_Locus7v1rpkm4949.65		28 kDa		< 0,0001	2.6	unknown	-0.007	1.0210501	2.6086	1.0397851
sp|TRYP_PIG|	TRYP_PIG		24 kDa		0.052	0.35	unknown	-0.0364	1.343893	0.3596	1.3391408
sp|K2C1_HUMAN|	K2C1_HUMAN		66 kDa	true	0.01	0.59	unknown	-0.0226	1.1612397	0.6122	1.1581484
jgi|Leisp1|1370542|gm1.4984_g	jgi|Leisp1|1370542|gm1.4984_g		49 kDa		0.00052	0.85	unknown	0.0012	1.0686916	0.8474	1.0926621
sp|K1C10_HUMAN|	K1C10_HUMAN		60 kDa	true	< 0,0001	1.66	unknown	0.0077	1.109943	1.6729	1.1112503
jgi|Leisp1|1323437|fgenesh1_kg.41_#_78_#_Locus738v1rpkm201.43	jgi|Leisp1|1323437|fgenesh1_kg.41_#_78_#_Locus738v1rpkm201.43		82 kDa		< 0,0001	1.02	unknown	0.0003	0.9768269	1.0239	0.9856394
sp|K22E_HUMAN|	K22E_HUMAN		66 kDa	true	0.001	1.53	unknown	0.0004	1.0916667	1.5312	1.08738
jgi|Leisp1|1176911|CE1176910_78004	jgi|Leisp1|1176911|CE1176910_78004		41 kDa		< 0,0001	3.28	unknown	No values	1.2977859	Reference missing	1.2895314
sp|K1C9_HUMAN|	K1C9_HUMAN		62 kDa	true	0.28	0.42	unknown	-0.0229	1.4108882	0.4443	1.4180382
jgi|Leisp1|1365931|gm1.373_g	jgi|Leisp1|1365931|gm1.373_g		48 kDa		< 0,0001	2.02	unknown	0.0121	0.9620259	2.0249	0.96495855
jgi|Leisp1|1330268|fgenesh1_kg.141_#_30_#_Locus5830v1rpkm20.13	jgi|Leisp1|1330268|fgenesh1_kg.141_#_30_#_Locus5830v1rpkm20.13		42 kDa		< 0,0001	4.89	unknown	No values	1.2648829	Reference missing	1.2496891
jgi|Leisp1|1407504|MIX30889_53823_54	jgi|Leisp1|1407504|MIX30889_53823_54		82 kDa		< 0,0001	2.84	unknown	-0.0047	1.1294963	2.8533	1.1137153
jgi|Leisp1|1374042|gm1.8484_g	jgi|Leisp1|1374042|gm1.8484_g		26 kDa	true	0.028	2.99	unknown	0.0072	1.4812908	2.984	1.4842901
jgi|Leisp1|1244712|e_gw1.15.259.1	jgi|Leisp1|1244712|e_gw1.15.259.1		48 kDa		0.001	3.15	unknown	0.0093	0.95290136	3.16	0.95456755
jgi|Leisp1|1251627|e_gw1.49.42.1	jgi|Leisp1|1251627|e_gw1.49.42.1		40 kDa		0.008	1.52	unknown	-0.0085	1.0482386	1.5386	1.0439508
jgi|Leisp1|1240815|e_gw1.6.303.1	jgi|Leisp1|1240815|e_gw1.6.303.1		88 kDa		0.001	1.46	unknown	-0.0005	0.9566096	1.4691	0.95599383
jgi|Leisp1|1321383|fgenesh1_kg.26_#_54_#_Locus2228v1rpkm70.23	jgi|Leisp1|1321383|fgenesh1_kg.26_#_54_#_Locus2228v1rpkm70.23		100 kDa		0.028	0.59	unknown	0.0074	0.86879706	0.589	0.86599004
sp|K1C15_SHEEP|	K1C15_SHEEP		49 kDa	true	1	0	unknown	No data	0.0	No data	0.0
jgi|Leisp1|1247055|e_gw1.24.39.1	jgi|Leisp1|1247055|e_gw1.24.39.1		47 kDa		0.1	4.7	unknown	0.0311	1.2935327	4.6844	1.2894236
jgi|Leisp1|1280350|estExt_Genewise1.C_610037	jgi|Leisp1|1280350|estExt_Genewise1.C_610037		65 kDa		0.1	0.54	unknown	-0.0038	0.858702	0.5413	0.8614763
jgi|Leisp1|1243519|e_gw1.12.293.1	jgi|Leisp1|1243519|e_gw1.12.293.1		47 kDa		0.1	2.06	unknown	-0.0139	1.1961218	2.0609	1.2037085
jgi|Leisp1|1367405|gm1.1847_g	jgi|Leisp1|1367405|gm1.1847_g		36 kDa		0.1	2.33	unknown	No values	1.2458589	Reference missing	1.2565408
jgi|Leisp1|318810|CE318809_18540	jgi|Leisp1|318810|CE318809_18540		21 kDa		0.1	0.42	unknown	-0.0009	0.8741427	0.4168	0.88051957
jgi|Leisp1|1331844|fgenesh1_kg.217_#_13_#_Locus3205v1rpkm45.93	jgi|Leisp1|1331844|fgenesh1_kg.217_#_13_#_Locus3205v1rpkm45.93		61 kDa		0.33	3.39	unknown	-0.0017	0.8892482	3.3805	0.89423054
jgi|Leisp1|1322497|fgenesh1_kg.34_#_15_#_Locus1141v1rpkm134.79	jgi|Leisp1|1322497|fgenesh1_kg.34_#_15_#_Locus1141v1rpkm134.79		37 kDa		0.33	0.94	unknown	-0.0087	1.1396291	0.9395	1.1367567
jgi|Leisp1|1330581|fgenesh1_kg.150_#_8_#_Locus48v1rpkm1620.13	jgi|Leisp1|1330581|fgenesh1_kg.150_#_8_#_Locus48v1rpkm1620.13		28 kDa		0.33	3.21	unknown	0.0034	0.9537433	3.219	0.9581373
jgi|Leisp1|1324567|fgenesh1_kg.52_#_43_#_Locus8344v1rpkm7.23	jgi|Leisp1|1324567|fgenesh1_kg.52_#_43_#_Locus8344v1rpkm7.23		64 kDa		1	0.39	unknown	No values	1.931438	Reference missing	1.931438
jgi|Leisp1|1325303|fgenesh1_kg.60_#_31_#_Locus1129v1rpkm135.39	jgi|Leisp1|1325303|fgenesh1_kg.60_#_31_#_Locus1129v1rpkm135.39		41 kDa		1	2.15	unknown	0.0044	1.489885	2.1501	1.4898853
jgi|Leisp1|1289453|estExt_Genewise1.C_2220022	jgi|Leisp1|1289453|estExt_Genewise1.C_2220022 (+1)		13 kDa	true	1	0.29	unknown	0.0049	1.6693288	0.29	1.6693288
jgi|Leisp1|1260580|e_gw1.136.16.1	jgi|Leisp1|1260580|e_gw1.136.16.1		34 kDa		1	3.85	unknown	0.0024	0.8139214	3.851	0.81392145
jgi|Leisp1|1329216|fgenesh1_kg.119_#_2_#_Locus179v2rpkm0.00_PRE	jgi|Leisp1|1329216|fgenesh1_kg.119_#_2_#_Locus179v2rpkm0.00_PRE		20 kDa		0.33	2.79	unknown	No values	1.2993993	Reference missing	1.2821512
jgi|Leisp1|1319281|fgenesh1_kg.14_#_71_#_Locus176v1rpkm768.88	jgi|Leisp1|1319281|fgenesh1_kg.14_#_71_#_Locus176v1rpkm768.88		44 kDa		0.33	1.33	unknown	-0.0015	0.9235324	1.3339	0.9247623
jgi|Leisp1|1368362|gm1.2804_g	jgi|Leisp1|1368362|gm1.2804_g		43 kDa		0.33	1.92	unknown	-0.0023	1.0140054	1.9229	1.012108
jgi|Leisp1|1374919|gm1.9361_g	jgi|Leisp1|1374919|gm1.9361_g		29 kDa		0.33	3.2	unknown	0.0069	1.7514737	3.2073	1.7549179
jgi|Leisp1|1368392|gm1.2834_g	jgi|Leisp1|1368392|gm1.2834_g		44 kDa		0.33	1.65	unknown	0.0001	0.9244131	1.6481	0.92481464
jgi|Leisp1|1337362|fgenesh1_pg.54_#_22	jgi|Leisp1|1337362|fgenesh1_pg.54_#_22		62 kDa		1	2.95	unknown	0.0025	0.86691415	2.9547	0.86691415
jgi|Leisp1|790045|CE790044_8089	jgi|Leisp1|790045|CE790044_8089		13 kDa		1	0.88	unknown	0.0072	1.0545268	0.8904	1.0609186
jgi|Leisp1|429947|CE429946_935	jgi|Leisp1|429947|CE429946_935		13 kDa	true	1	0	unknown	No data	0.0	No data	0.0
jgi|Leisp1|1373122|gm1.7564_g	jgi|Leisp1|1373122|gm1.7564_g		27 kDa	true	1	0	unknown	No data	0.0	No data	0.0
jgi|Leisp1|1374127|gm1.8569_g	jgi|Leisp1|1374127|gm1.8569_g		58 kDa		1	0.77	unknown	0.0037	1.2546155	0.7703	1.2546155
jgi|Leisp1|1324375|fgenesh1_kg.50_#_55_#_Locus256v5rpkm8.66_PRE	jgi|Leisp1|1324375|fgenesh1_kg.50_#_55_#_Locus256v5rpkm8.66_PRE		15 kDa		1	3.57	unknown	0.0026	0.88979864	3.5763	0.88979864
jgi|Leisp1|1323660|fgenesh1_kg.43_#_88_#_Locus1105v1rpkm137.27	jgi|Leisp1|1323660|fgenesh1_kg.43_#_88_#_Locus1105v1rpkm137.27		100 kDa		1	0.22	unknown	0.0024	0.8295173	0.2189	0.8295173
jgi|Leisp1|1315244|fgenesh1_kg.1_#_96_#_Locus4381v4rpkm4.25	jgi|Leisp1|1315244|fgenesh1_kg.1_#_96_#_Locus4381v4rpkm4.25		47 kDa		1	2.61	unknown	No values	1.2110901	Reference missing	1.2110902
jgi|Leisp1|1342536|fgenesh1_pm.5_#_40	jgi|Leisp1|1342536|fgenesh1_pm.5_#_40		45 kDa		1	0.73	unknown	0.0024	0.8111975	0.7308	0.8111975
jgi|Leisp1|1258940|e_gw1.112.57.1	jgi|Leisp1|1258940|e_gw1.112.57.1		45 kDa		1	3	unknown	0.0025	0.8637145	3.0025	0.86371434
jgi|Leisp1|1375412|gm1.9854_g	jgi|Leisp1|1375412|gm1.9854_g		33 kDa		1	2.69	unknown	No values	1.1680478	Reference missing	1.1680478
jgi|Leisp1|1239303|e_gw1.3.411.1	jgi|Leisp1|1239303|e_gw1.3.411.1		84 kDa		1	2.47	unknown	No values	1.2546155	Reference missing	1.2546155
jgi|Leisp1|1250340|e_gw1.41.165.1	jgi|Leisp1|1250340|e_gw1.41.165.1		56 kDa		1	2.35	unknown	0.0025	0.86691415	2.3539	0.86691403
jgi|Leisp1|1384469|MIX7854_98500_50	jgi|Leisp1|1384469|MIX7854_98500_50		76 kDa		1	2.92	unknown	0.0024	0.8139214	2.9214	0.81392145

## Sheet: cazy-report
14267	GH1		Glycoside Hydrolase Family 1 protein
14439	GH1		Glycoside Hydrolase Family 1 protein
15463	CBM1-GH5_5		Carbohydrate-Binding Module Family 1 / Glycoside Hydrolase Family 5 protein
64177	GH20		Glycoside Hydrolase Family 20 protein
65134	GH31	fragment N-term;	Glycoside Hydrolase Family 31 protein
109956	GH18-CBM5		Glycoside Hydrolase Family 18 / Carbohydrate-Binding Module Family 5 protein
124480	AA1_1		Laccase
131491	GH20		Glycoside Hydrolase Family 20 protein
135475	CBM21		Carbohydrate-Binding Module Family 21 protein
147769	GH5_9		Glycoside Hydrolase Family 5 protein
153449	AA2		Class II peroxidase
155448	AA9		Lytic polysaccharide monooxygenase (formerly GH61)
184499	AA3_2		GMC oxidoreductase
202084	GH16		Glycoside Hydrolase Family 16 protein
225305	GH30_3		Glycoside Hydrolase Family 30 protein
228721	GH30_3		Glycoside Hydrolase Family 30 protein
231950	CBM48		Carbohydrate-Binding Module Family 48 protein
236437	AA9		Lytic polysaccharide monooxygenase (formerly GH61)
267960	AA5_1		Copper radical oxidase
299089	GH79		Glycoside Hydrolase Family 79 protein
299586	AA1_1		Laccase
324728	CE9		Carbohydrate Esterase Family 9 protein
330240	AA3_2		GMC oxidoreductase
350767	PL14_4		Polysaccharide Lyase Family 14 protein
350915	PL14_4	fragment C-term;	Polysaccharide Lyase Family 14 protein
360686	Myosin_motor-GT2		Glycosyltransferase Family 2 protein
379663	GH7		Glycoside Hydrolase Family 7 protein
390985	EXPN		Distantly related to plant expansins
391290	EXPN		Distantly related to plant expansins
431605	GH13_1		Glycoside Hydrolase Family 13 protein
447142	GT15	fragment C-term;	Glycosyltransferase Family 15 protein
448109	GT2		Glycosyltransferase Family 2 protein
470491	GT22		Glycosyltransferase Family 22 protein
512256	GH28		Glycoside Hydrolase Family 28 protein
572994	CBM50-CBM50		Carbohydrate-Binding Module Family 50 protein
575508	GH78		Glycoside Hydrolase Family 78 protein
636422	GH79		Glycoside Hydrolase Family 79 protein
636637	GH79		Glycoside Hydrolase Family 79 protein
639285	GT1		Glycosyltransferase Family 1 protein
656997	GH5_9		Glycoside Hydrolase Family 5 protein
664352	GT1		Glycosyltransferase Family 1 protein
680775	GH152		Glycoside Hydrolase Family 152 protein
696562	GH43_6		Glycoside Hydrolase Family 43 protein
717965	GH5		Glycoside Hydrolase Family 5 protein
730642	GH18-CBM5		Glycoside Hydrolase Family 18 / Carbohydrate-Binding Module Family 5 protein
749609	GH35	fragment C-term;	Glycoside Hydrolase Family 35 protein
765073	GH12		Glycoside Hydrolase Family 12 protein
803906	CE4		Carbohydrate Esterase Family 4 protein
816521	CBM48-GH13_8		Carbohydrate-Binding Module Family 48 / Glycoside Hydrolase Family 13 protein
823638	EXPN		Distantly related to plant expansins
823852	EXPN		Distantly related to plant expansins
824000	EXPN		Distantly related to plant expansins
824308	EXPN		Distantly related to plant expansins
824314	EXPN		Distantly related to plant expansins
842576	CBM1-CE1		Carbohydrate-Binding Module Family 1 / Carbohydrate Esterase Family 1 protein
843212	CBM1-CE1		Carbohydrate-Binding Module Family 1 / Carbohydrate Esterase Family 1 protein
867257	GH92		Glycoside Hydrolase Family 92 protein
868872	GH18		Glycoside Hydrolase Family 18 protein
878419	CBM50-CBM50		Carbohydrate-Binding Module Family 50 protein
908642	GH131		Glycoside Hydrolase Family 131 protein
914556	PL14_5		Polysaccharide Lyase Family 14 protein
923886	CBM1-CE1		Carbohydrate-Binding Module Family 1 / Carbohydrate Esterase Family 1 protein
938755	EXPN		Distantly related to plant expansins
951525	GH128		Glycoside Hydrolase Family 128 protein
986917	AA5_1		Copper radical oxidase
1013939	GT1	fragment C-term;	Glycosyltransferase Family 1 protein
1019055	GH43_14		Glycoside Hydrolase Family 43 protein
1020695	AA5_1		Copper radical oxidase
1021001	AA5_1		Copper radical oxidase
1033733	CE16		Carbohydrate Esterase Family 16 protein
1081034	AA14		Auxilliary Activities Family 14 protein
1087167	GH79		Glycoside Hydrolase Family 79 protein
1098152	CBM50		Carbohydrate-Binding Module Family 50 protein
1114627	GH18		Glycoside Hydrolase Family 18 protein
1132680	GT1		Glycosyltransferase Family 1 protein
1139606	GH16		Glycoside Hydrolase Family 16 protein
1144393	AA3_2		GMC oxidoreductase
1165354	GT32		Glycosyltransferase Family 32 protein
1176911	CBM1-GH5_5		Carbohydrate-Binding Module Family 1 / Glycoside Hydrolase Family 5 protein
1226283	AA9		Lytic polysaccharide monooxygenase (formerly GH61)
1237765	GH16		Glycoside Hydrolase Family 16 protein
1238036	GH16		Glycoside Hydrolase Family 16 protein
1238580	EXPN		Distantly related to plant expansins
1239274	GT59		Glycosyltransferase Family 59 protein
1239303	GH72-CBM43		Glycoside Hydrolase Family 72 / Carbohydrate-Binding Module Family 43 protein
1240357	EXPN		Distantly related to plant expansins
1240815	GH74-CBM1		Glycoside Hydrolase Family 74 / Carbohydrate-Binding Module Family 1 protein
1240831	PL4_3		Polysaccharide Lyase Family 4 protein
1240943	PL8_4		Polysaccharide Lyase Family 8 protein
1241109	GT41		Glycosyltransferase Family 41 protein
1241881	GH125		Glycoside Hydrolase Family 125 protein
1242124	GH128		Glycoside Hydrolase Family 128 protein
1242292	GH18		Glycoside Hydrolase Family 18 protein
1242402	GH32		Glycoside Hydrolase Family 32 protein
1242554	GH3		Glycoside Hydrolase Family 3 protein
1243519	GH5_9		Glycoside Hydrolase Family 5 protein
1243642	GH7		Glycoside Hydrolase Family 7 protein
1244221	GH30_3		Glycoside Hydrolase Family 30 protein
1244315	GT57		Glycosyltransferase Family 57 protein
1244691	GT22		Glycosyltransferase Family 22 protein
1244712	CBM1-GH6		Carbohydrate-Binding Module Family 1 / Glycoside Hydrolase Family 6 protein
1244741	GT50		Glycosyltransferase Family 50 protein
1244831	GH5_9		Glycoside Hydrolase Family 5 protein
1244940	AA3_3		Alcohol oxidase
1245003	CBM1-GH10		Carbohydrate-Binding Module Family 1 / Glycoside Hydrolase Family 10 protein
1245237	GH31		Glycoside Hydrolase Family 31 protein
1245347	GH31		Glycoside Hydrolase Family 31 protein
1245960	GH27		Glycoside Hydrolase Family 27 protein
1247055	CBM1-GH5_7		Carbohydrate-Binding Module Family 1 / Glycoside Hydrolase Family 5 protein
1247106	GT90		Glycosyltransferase Family 90 protein
1247165	GH1		Glycoside Hydrolase Family 1 protein
1247508	AA3_2		GMC oxidoreductase
1249346	AA2		Class II peroxidase
1249786	GT2		Glycosyltransferase Family 2 protein
1250135	GH16		Glycoside Hydrolase Family 16 protein
1250340	GH18-CBM5		Glycoside Hydrolase Family 18 / Carbohydrate-Binding Module Family 5 protein
1250573	GH5_7		Glycoside Hydrolase Family 5 protein
1250928	CBM1-CE16		Carbohydrate-Binding Module Family 1 / Carbohydrate Esterase Family 16 protein
1251106	GH51		Glycoside Hydrolase Family 51 protein
1251576	GH95		Glycoside Hydrolase Family 95 protein
1251745	GT39		Glycosyltransferase Family 39 protein
1251923	GH88		Glycoside Hydrolase Family 88 protein
1252269	GT1	fragment N-term;	Glycosyltransferase Family 1 protein
1253005	AA9		Lytic polysaccharide monooxygenase (formerly GH61)
1253087	CBM50-CBM50		Carbohydrate-Binding Module Family 50 protein
1253110	CBM50-CBM50		Carbohydrate-Binding Module Family 50 protein
1253288	AA14		Auxilliary Activities Family 14 protein
1253426	GH16		Glycoside Hydrolase Family 16 protein
1253723	GH37		Glycoside Hydrolase Family 37 protein
1253768	AA3_3		Alcohol oxidase
1253859	AA9		Lytic polysaccharide monooxygenase (formerly GH61)
1254586	GH23		Glycoside Hydrolase Family 23 protein
1254879	GH16		Glycoside Hydrolase Family 16 protein
1255064	EXPN		Distantly related to plant expansins
1255105	CBM1-CE15		Carbohydrate-Binding Module Family 1 / Carbohydrate Esterase Family 15 protein
1255656	GH20		Glycoside Hydrolase Family 20 protein
1255718	GT4		Glycosyltransferase Family 4 protein
1256555	GH2		Glycoside Hydrolase Family 2 protein
1256747	CBM18-GH16		Carbohydrate-Binding Module Family 18 / Glycoside Hydrolase Family 16 protein
1256766	GH79		Glycoside Hydrolase Family 79 protein
1256789	AA3_2		GMC oxidoreductase
1256975	GH145		Glycoside Hydrolase Family 145 protein
1257014	GH79	fragment N-term;	Glycoside Hydrolase Family 79 protein
1257053	AA9		Lytic polysaccharide monooxygenase (formerly GH61)
1257179	AA3_2		GMC oxidoreductase
1257458	GH47		Glycoside Hydrolase Family 47 protein
1257655	GH18		Glycoside Hydrolase Family 18 protein
1258082	GT2		Glycosyltransferase Family 2 protein
1258940	GH18-CBM5	fragment N-term;	Glycoside Hydrolase Family 18 / Carbohydrate-Binding Module Family 5 protein
1259097	AA3_2		GMC oxidoreductase
1260386	CBM1		Carbohydrate-Binding Module Family 1 protein
1260580	GH16		Glycoside Hydrolase Family 16 protein
1260687	GH13_5		Glycoside Hydrolase Family 13 protein
1261010	AA1		Multicopper oxidase
1261342	GT1		Glycosyltransferase Family 1 protein
1261529	GH71	fragment N-term;	Glycoside Hydrolase Family 71 protein
1262094	AA5_1		Copper radical oxidase
1262154	GT1	fragment N-term;	Glycosyltransferase Family 1 protein
1263146	AA3_2		GMC oxidoreductase
1264018	GT1		Glycosyltransferase Family 1 protein
1265796	GH31		Glycoside Hydrolase Family 31 protein
1268351	GH16		Glycoside Hydrolase Family 16 protein
1269795	GH16		Glycoside Hydrolase Family 16 protein
1273418	GT66		Glycosyltransferase Family 66 protein
1279144	GT22		Glycosyltransferase Family 22 protein
1280199	AA14		Auxilliary Activities Family 14 protein
1280292	GT1		Glycosyltransferase Family 1 protein
1280350	AA3_2		GMC oxidoreductase
1280435	GH152		Glycoside Hydrolase Family 152 protein
1280980	GH38		Glycoside Hydrolase Family 38 protein
1282109	GT1		Glycosyltransferase Family 1 protein
1282328	GT21		Glycosyltransferase Family 21 protein
1282369	CBM1-GH5_5		Carbohydrate-Binding Module Family 1 / Glycoside Hydrolase Family 5 protein
1282905	AA9	fragment N-term;	Lytic polysaccharide monooxygenase (formerly GH61)
1283153	GH71		Glycoside Hydrolase Family 71 protein
1284205	GH5_50		Glycoside Hydrolase Family 5 protein
1284699	GH16		Glycoside Hydrolase Family 16 protein
1284850	GH3		Glycoside Hydrolase Family 3 protein
1288751	AA3_3		Alcohol oxidase
1289235	GT15		Glycosyltransferase Family 15 protein
1290269	GH31	fragment N-term/C-term;	Glycoside Hydrolase Family 31 protein
1291575	CBM1-GH3		Carbohydrate-Binding Module Family 1 / Glycoside Hydrolase Family 3 protein
1292959	GT57		Glycosyltransferase Family 57 protein
1294456	GH47		Glycoside Hydrolase Family 47 protein
1294843	GT39		Glycosyltransferase Family 39 protein
1294900	CE16		Carbohydrate Esterase Family 16 protein
1295849	GH28		Glycoside Hydrolase Family 28 protein
1297916	PL14		Polysaccharide Lyase Family 14 protein
1301447	CBM1-CE1		Carbohydrate-Binding Module Family 1 / Carbohydrate Esterase Family 1 protein
1303252	GT2		Glycosyltransferase Family 2 protein
1304863	AA2		Class II peroxidase
1305478	GH152		Glycoside Hydrolase Family 152 protein
1305644	GT4		Glycosyltransferase Family 4 protein
1305912	EXPN		Distantly related to plant expansins
1310839	GH15		Glycoside Hydrolase Family 15 protein
1315244	GH18		Glycoside Hydrolase Family 18 protein
1315393	GH152		Glycoside Hydrolase Family 152 protein
1315906	GT48		Glycosyltransferase Family 48 protein
1315944	CE16		Carbohydrate Esterase Family 16 protein
1315971	EXPN		Distantly related to plant expansins
1315989	GT8		Glycosyltransferase Family 8 protein
1316050	GH27		Glycoside Hydrolase Family 27 protein
1316052	GH27		Glycoside Hydrolase Family 27 protein
1316208	CE4		Carbohydrate Esterase Family 4 protein
1316366	GH5_31		Glycoside Hydrolase Family 5 protein
1316384	GH43_6		Glycoside Hydrolase Family 43 protein
1316708	GH71		Glycoside Hydrolase Family 71 protein
1317237	PL8_4		Polysaccharide Lyase Family 8 protein
1317877	CBM48		Carbohydrate-Binding Module Family 48 protein
1318101	GH18		Glycoside Hydrolase Family 18 protein
1318330	GT2		Glycosyltransferase Family 2 protein
1318604	GT20		Glycosyltransferase Family 20 protein
1318676	GT35		Glycosyltransferase Family 35 protein
1318696	GH78		Glycoside Hydrolase Family 78 protein
1318975	GH5_9	fragment N-term;	Glycoside Hydrolase Family 5 protein
1319085	GH45		Glycoside Hydrolase Family 45 protein
1319183	GH47		Glycoside Hydrolase Family 47 protein
1319495	AA8-CBM1		Iron reductase domain / Carbohydrate-Binding Module Family 1 protein
1319640	GH92		Glycoside Hydrolase Family 92 protein
1319695	AA9		Lytic polysaccharide monooxygenase (formerly GH61)
1320111	EXPN		Distantly related to plant expansins
1320137	EXPN		Distantly related to plant expansins
1320507	EXPN		Distantly related to plant expansins
1320509	EXPN		Distantly related to plant expansins
1320737	GT39		Glycosyltransferase Family 39 protein
1321293	GT69		Glycosyltransferase Family 69 protein
1321332	GT8		Glycosyltransferase Family 8 protein
1321409	GH55		Glycoside Hydrolase Family 55 protein
1321694	GH5_9		Glycoside Hydrolase Family 5 protein
1322070	CBM13		Carbohydrate-Binding Module Family 13 protein
1322349	GH115		Glycoside Hydrolase Family 115 protein
1322409	GH18		Glycoside Hydrolase Family 18 protein
1322414	GH16		Glycoside Hydrolase Family 16 protein
1322444	GH16		Glycoside Hydrolase Family 16 protein
1322460	GH79		Glycoside Hydrolase Family 79 protein
1322497	GH53		Glycoside Hydrolase Family 53 protein
1322503	AA3_2		GMC oxidoreductase
1322529	GT8		Glycosyltransferase Family 8 protein
1322741	GT8		Glycosyltransferase Family 8 protein
1322760	CE16		Carbohydrate Esterase Family 16 protein
1322892	GT2		Glycosyltransferase Family 2 protein
1322940	GT1		Glycosyltransferase Family 1 protein
1322942	GH79		Glycoside Hydrolase Family 79 protein
1322985	GT1		Glycosyltransferase Family 1 protein
1323346	GT24		Glycosyltransferase Family 24 protein
1323437	AA8-AA3_1		Iron reductase domain / Cellobiose dehydrogenase
1323494	EXPN		Distantly related to plant expansins
1323653	GH12		Glycoside Hydrolase Family 12 protein
1323660	GH35	fragment N-term;	Glycoside Hydrolase Family 35 protein
1323956	EXPN		Distantly related to plant expansins
1324212	GH31		Glycoside Hydrolase Family 31 protein
1324359	EXPN		Distantly related to plant expansins
1324375	EXPN		Distantly related to plant expansins
1324988	GT1		Glycosyltransferase Family 1 protein
1324998	CBM1		Carbohydrate-Binding Module Family 1 protein
1325107	CBM50-CBM50		Carbohydrate-Binding Module Family 50 protein
1325117	CBM50-CBM50		Carbohydrate-Binding Module Family 50 protein
1325127	CBM50-CBM50		Carbohydrate-Binding Module Family 50 protein
1325268	AA14		Auxilliary Activities Family 14 protein
1325303	GH17		Glycoside Hydrolase Family 17 protein
1325358	GH31		Glycoside Hydrolase Family 31 protein
1325533	CBM12		Carbohydrate-Binding Module Family 12 protein
1325599	GH131		Glycoside Hydrolase Family 131 protein
1325683	GH5_22		Glycoside Hydrolase Family 5 protein
1325793	EXPN		Distantly related to plant expansins
1325988	GH13_25-GH133		Glycoside Hydrolase Family 13 / Glycoside Hydrolase Family 133 protein
1326063	GH45		Glycoside Hydrolase Family 45 protein
1326108	GH89		Glycoside Hydrolase Family 89 protein
1326173	GT15		Glycosyltransferase Family 15 protein
1326452	CE16		Carbohydrate Esterase Family 16 protein
1326830	GH3		Glycoside Hydrolase Family 3 protein
1327066	AA5_1		Copper radical oxidase
1327076	GH16		Glycoside Hydrolase Family 16 protein
1327496	AA2		Class II peroxidase
1327586	GH128	(fragment) splicing problem;	Glycoside Hydrolase Family 128 protein
1327611	GT1		Glycosyltransferase Family 1 protein
1327702	GH18		Glycoside Hydrolase Family 18 protein
1327722	GH18		Glycoside Hydrolase Family 18 protein
1328534	GH47		Glycoside Hydrolase Family 47 protein
1328619	AA9		Lytic polysaccharide monooxygenase (formerly GH61)
1328651	GT2		Glycosyltransferase Family 2 protein
1328801	GH18		Glycoside Hydrolase Family 18 protein
1328922	GH18-CBM5	(fragment) splicing problem;	Glycoside Hydrolase Family 18 / Carbohydrate-Binding Module Family 5 protein
1328926	GT22		Glycosyltransferase Family 22 protein
1328970	GH37		Glycoside Hydrolase Family 37 protein
1329219	CE16		Carbohydrate Esterase Family 16 protein
1329570	GH28		Glycoside Hydrolase Family 28 protein
1329894	GH79	fragment N-term;	Glycoside Hydrolase Family 79 protein
1329990	GH10		Glycoside Hydrolase Family 10 protein
1330012	GH16		Glycoside Hydrolase Family 16 protein
1330108	AA3_2		GMC oxidoreductase
1330268	CBM1-GH10		Carbohydrate-Binding Module Family 1 / Glycoside Hydrolase Family 10 protein
1330411	GH51		Glycoside Hydrolase Family 51 protein
1330601	CBM13-CBM13		Carbohydrate-Binding Module Family 13 protein
1330638	GH28		Glycoside Hydrolase Family 28 protein
1330893	GH152		Glycoside Hydrolase Family 152 protein
1331013	GH20		Glycoside Hydrolase Family 20 protein
1331112	GT1	fragment N-term;	Glycosyltransferase Family 1 protein
1331123	GH3		Glycoside Hydrolase Family 3 protein
1331201	GH18		Glycoside Hydrolase Family 18 protein
1331439	AA2		Class II peroxidase
1331448	GH13_22-GT5		Glycoside Hydrolase Family 13 / Glycosyltransferase Family 5 protein
1331790	GT76		Glycosyltransferase Family 76 protein
1331844	GH15-CBM20		Glycoside Hydrolase Family 15 / Carbohydrate-Binding Module Family 20 protein
1331893	GH115		Glycoside Hydrolase Family 115 protein
1332146	GT69		Glycosyltransferase Family 69 protein
1332184	AA9		Lytic polysaccharide monooxygenase (formerly GH61)
1333288	GH16		Glycoside Hydrolase Family 16 protein
1333975	EXPN		Distantly related to plant expansins
1334262	AA1_1		Laccase
1335263	AA9		Lytic polysaccharide monooxygenase (formerly GH61)
1335694	GH28		Glycoside Hydrolase Family 28 protein
1336201	GH115	(fragment) splicing problem;	Glycoside Hydrolase Family 115 protein
1336518	GH152		Glycoside Hydrolase Family 152 protein
1337362	GH18		Glycoside Hydrolase Family 18 protein
1338628	AA5_1		Copper radical oxidase
1338799	GH128		Glycoside Hydrolase Family 128 protein
1339867	GH92		Glycoside Hydrolase Family 92 protein
1340116	CBM1-GH10		Carbohydrate-Binding Module Family 1 / Glycoside Hydrolase Family 10 protein
1341760	GT4	fragment N-term;	Glycosyltransferase Family 4 protein
1341830	GH11-CBM1		Glycoside Hydrolase Family 11 / Carbohydrate-Binding Module Family 1 protein
1341880	GH63		Glycoside Hydrolase Family 63 protein
1342232	GT1		Glycosyltransferase Family 1 protein
1342681	GH16		Glycoside Hydrolase Family 16 protein
1342980	AA9		Lytic polysaccharide monooxygenase (formerly GH61)
1343726	CE4		Carbohydrate Esterase Family 4 protein
1344090	GH3		Glycoside Hydrolase Family 3 protein
1344300	CBM21		Carbohydrate-Binding Module Family 21 protein
1344405	AA2		Class II peroxidase
1344631	AA9		Lytic polysaccharide monooxygenase (formerly GH61)
1344897	GH5_9		Glycoside Hydrolase Family 5 protein
1345002	CE8		Carbohydrate Esterase Family 8 protein
1345037	GH17		Glycoside Hydrolase Family 17 protein
1345371	GH79		Glycoside Hydrolase Family 79 protein
1345638	GT1		Glycosyltransferase Family 1 protein
1345804	GH13_32-CBM20		Glycoside Hydrolase Family 13 / Carbohydrate-Binding Module Family 20 protein
1346372	GH16		Glycoside Hydrolase Family 16 protein
1346378	GH18		Glycoside Hydrolase Family 18 protein
1346438	AA9-CBM1		Lytic polysaccharide monooxygenase (formerly GH61) / Carbohydrate-Binding Module Family 1 protein
1346868	GH5_22		Glycoside Hydrolase Family 5 protein
1347504	GH16		Glycoside Hydrolase Family 16 protein
1348394	AA9		Lytic polysaccharide monooxygenase (formerly GH61)
1348434	AA3_3		Alcohol oxidase
1348869	AA3_2		GMC oxidoreductase
1349309	GT20	fragment N-term;	Glycosyltransferase Family 20 protein
1352272	GH5_9		Glycoside Hydrolase Family 5 protein
1352346	PL14_4		Polysaccharide Lyase Family 14 protein
1352784	GH2		Glycoside Hydrolase Family 2 protein
1353731	CE8		Carbohydrate Esterase Family 8 protein
1354332	GH16		Glycoside Hydrolase Family 16 protein
1355561	GT2		Glycosyltransferase Family 2 protein
1356284	AA3_2		GMC oxidoreductase
1356299	GT8		Glycosyltransferase Family 8 protein
1356348	GH2		Glycoside Hydrolase Family 2 protein
1359325	AA3_2	fragment C-term;	GMC oxidoreductase
1360864	GH18	fragment N-term;	Glycoside Hydrolase Family 18 protein
1360921	Myosin_motor-GT2	(fragment) splicing problem;	Glycosyltransferase Family 2 protein
1360969	AA2		Class II peroxidase
1365444	GH5_9	(fragment) splicing problem;	Glycoside Hydrolase Family 5 protein
1365641	AA1_2		Ferroxidase
1365931	GH43_24-CBM35		Glycoside Hydrolase Family 43 / Carbohydrate-Binding Module Family 35 protein
1366199	GH18-CBM5-CBM5		Glycoside Hydrolase Family 18 / Carbohydrate-Binding Module Family 5 protein
1366499	GH71		Glycoside Hydrolase Family 71 protein
1366509	GH71		Glycoside Hydrolase Family 71 protein
1366804	GT31		Glycosyltransferase Family 31 protein
1366965	GH3		Glycoside Hydrolase Family 3 protein
1367032	CBM1-GH27		Carbohydrate-Binding Module Family 1 / Glycoside Hydrolase Family 27 protein
1367176	GH128		Glycoside Hydrolase Family 128 protein
1367405	GH18		Glycoside Hydrolase Family 18 protein
1367536	AA1_1		Laccase
1367779	AA5_1		Copper radical oxidase
1367963	GH16		Glycoside Hydrolase Family 16 protein
1368195	AA9-CBM1		Lytic polysaccharide monooxygenase (formerly GH61) / Carbohydrate-Binding Module Family 1 protein
1368298	GT1		Glycosyltransferase Family 1 protein
1368496	PL14_4		Polysaccharide Lyase Family 14 protein
1368629	GH5_12		Glycoside Hydrolase Family 5 protein
1368656	EXPN		Distantly related to plant expansins
1368663	GT4		Glycosyltransferase Family 4 protein
1368797	GH152		Glycoside Hydrolase Family 152 protein
1368839	GH25		Glycoside Hydrolase Family 25 protein
1369744	GT20		Glycosyltransferase Family 20 protein
1369948	GH7		Glycoside Hydrolase Family 7 protein
1370077	AA3_2		GMC oxidoreductase
1370622	GH16		Glycoside Hydrolase Family 16 protein
1370834	GH28		Glycoside Hydrolase Family 28 protein
1371282	AA2		Class II peroxidase
1371596	AA2		Class II peroxidase
1371597	AA2		Class II peroxidase
1371598	AA2		Class II peroxidase
1372405	AA2		Class II peroxidase
1373122	GH152		Glycoside Hydrolase Family 152 protein
1373194	GT1		Glycosyltransferase Family 1 protein
1373388	GH13_1		Glycoside Hydrolase Family 13 protein
1374000	CBM50		Carbohydrate-Binding Module Family 50 protein
1374042	GH152		Glycoside Hydrolase Family 152 protein
1374070	AA9	fragment C-term;	Lytic polysaccharide monooxygenase (formerly GH61)
1374112	GT2		Glycosyltransferase Family 2 protein
1374468	AA6		Benzoquinone reductase
1375331	GH28		Glycoside Hydrolase Family 28 protein
1375412	CBM13		Carbohydrate-Binding Module Family 13 protein
1375469	AA3_3		Alcohol oxidase
1375530	GT8		Glycosyltransferase Family 8 protein
1375632	GH5_9	fragment N-term;	Glycoside Hydrolase Family 5 protein
1375657	GT48		Glycosyltransferase Family 48 protein
1375707	CBM13		Carbohydrate-Binding Module Family 13 protein
1375820	GH152		Glycoside Hydrolase Family 152 protein
1375963	AA2		Class II peroxidase
1376058	GT1	fragment N-term;	Glycosyltransferase Family 1 protein
1380019	GH10		Glycoside Hydrolase Family 10 protein
1380405	CE15		Carbohydrate Esterase Family 15 protein
1381323	GT17		Glycosyltransferase Family 17 protein
1382198	GH35		Glycoside Hydrolase Family 35 protein
1382214	GH20		Glycoside Hydrolase Family 20 protein
1384715	GH47		Glycoside Hydrolase Family 47 protein
1385630	GH16		Glycoside Hydrolase Family 16 protein
1388249	GH5_12		Glycoside Hydrolase Family 5 protein
1389564	AA3_4		Pyranose oxidase
1389737	AA3_2		GMC oxidoreductase
1392276	GH131-CBM1		Glycoside Hydrolase Family 131 / Carbohydrate-Binding Module Family 1 protein
1395722	GH5_15		Glycoside Hydrolase Family 5 protein
1397625	GH9		Glycoside Hydrolase Family 9 protein
1403360	GT49		Glycosyltransferase Family 49 protein
1407504	GH55		Glycoside Hydrolase Family 55 protein
1407943	GH43_6		Glycoside Hydrolase Family 43 protein
1410786	GH12		Glycoside Hydrolase Family 12 protein
1411051	GH71		Glycoside Hydrolase Family 71 protein
1416357	GH5_9		Glycoside Hydrolase Family 5 protein
1416948	GH16		Glycoside Hydrolase Family 16 protein
1419091	GT3		Glycosyltransferase Family 3 protein
1421534	GH16		Glycoside Hydrolase Family 16 protein
1423244	GH3		Glycoside Hydrolase Family 3 protein
1424696	GH10		Glycoside Hydrolase Family 10 protein
1425478	GH16		Glycoside Hydrolase Family 16 protein
1427977	GT33		Glycosyltransferase Family 33 protein
1432410	GH85		Glycoside Hydrolase Family 85 protein
1433108	GH135		Glycoside Hydrolase Family 135 protein
1433109	GH135		Glycoside Hydrolase Family 135 protein
1433110	GH135		Glycoside Hydrolase Family 135 protein
1434891	AA9		Lytic polysaccharide monooxygenase (formerly GH61)
1434895	GH154		Glycoside Hydrolase Family 154 protein
1435241	GT2		Glycosyltransferase Family 2 protein
1435277	Myosin_motor-GT2		Glycosyltransferase Family 2 protein
1435768	AA3_2		GMC oxidoreductase
1436063	GT58		Glycosyltransferase Family 58 protein
1436490	CE16		Carbohydrate Esterase Family 16 protein
1437506	GH2		Glycoside Hydrolase Family 2 protein
1438103	GH92		Glycoside Hydrolase Family 92 protein
1439524	GH5_9	fragment C-term;	Glycoside Hydrolase Family 5 protein

## Sheet: kegg
13	3.1.1.3	Triacylglycerol lipase.	Triacylglycerol + H(2)O = diacylglycerol + a fatty acid anion.	\N	Hepatic lipase deficiency; MIM:151670. Congenital lipase deficiency; MIM:246600. Wolman disease; MIM:278000.	Glycerolipid metabolism	Metabolism of Complex Lipids	METABOLIC
401	6.1.1.9	Valine--tRNA ligase.	ATP + L-valine + tRNA(Val) = AMP + diphosphate + L-valyl-tRNA(Val).	\N	\N	Valine, leucine and isoleucine biosynthesis	Amino Acid Metabolism	METABOLIC
401	6.1.1.9	Valine--tRNA ligase.	ATP + L-valine + tRNA(Val) = AMP + diphosphate + L-valyl-tRNA(Val).	\N	\N	Aminoacyl-tRNA biosynthesis	TRANSLATION	REGULATORY
4797	1.1.1.65	Pyridoxine 4-dehydrogenase.	Pyridoxine + NADP(+) = pyridoxal + NADPH.	\N	\N	Vitamin B6 metabolism	Metabolism of Cofactors and Vitamins	METABOLIC
6090	3.1.2.15	Ubiquitin thiolesterase.	Ubiquitin C-terminal thiolester + H(2)O = ubiquitin + a thiol.	\N	\N	\N	\N	\N
7367	3.4.14.9	Tripeptidyl-peptidase I.	Release of an N-terminal tripeptide from a polypeptide.	\N	\N	\N	\N	\N
12528	6.4.1.3	Propionyl-CoA carboxylase.	ATP + propanoyl-CoA + HCO(3)(-) = ADP + phosphate + (S)-methylmalonyl-CoA.	Biotin.	\N	Valine, leucine and isoleucine degradation	Amino Acid Metabolism	METABOLIC
12528	6.4.1.3	Propionyl-CoA carboxylase.	ATP + propanoyl-CoA + HCO(3)(-) = ADP + phosphate + (S)-methylmalonyl-CoA.	Biotin.	\N	Propanoate metabolism	Carbohydrate Metabolism	METABOLIC
14267	3.2.1.21	Beta-glucosidase.	Hydrolysis of terminal, non-reducing beta-D-glucose residues with release of beta-D-glucose.	\N	\N	Starch and sucrose metabolism	Metabolism of Complex Carbohydrates	METABOLIC
14267	3.2.1.21	Beta-glucosidase.	Hydrolysis of terminal, non-reducing beta-D-glucose residues with release of beta-D-glucose.	\N	\N	Cyanoamino acid metabolism	Metabolism of Other Amino Acids	METABOLIC
14267	3.2.1.21	Beta-glucosidase.	Hydrolysis of terminal, non-reducing beta-D-glucose residues with release of beta-D-glucose.	\N	\N	Flavonoids, stilbene and lignin biosynthesis	Biosynthesis of Secondary Metabolites	METABOLIC
14439	3.2.1.21	Beta-glucosidase.	Hydrolysis of terminal, non-reducing beta-D-glucose residues with release of beta-D-glucose.	\N	\N	Starch and sucrose metabolism	Metabolism of Complex Carbohydrates	METABOLIC
14439	3.2.1.21	Beta-glucosidase.	Hydrolysis of terminal, non-reducing beta-D-glucose residues with release of beta-D-glucose.	\N	\N	Cyanoamino acid metabolism	Metabolism of Other Amino Acids	METABOLIC
14439	3.2.1.21	Beta-glucosidase.	Hydrolysis of terminal, non-reducing beta-D-glucose residues with release of beta-D-glucose.	\N	\N	Flavonoids, stilbene and lignin biosynthesis	Biosynthesis of Secondary Metabolites	METABOLIC
19871	1.1.-.-	Acting on the CH-OH group of donors.	\N	\N	\N	Benzoate degradation via CoA ligation	Biodegradation of Xenobiotics	METABOLIC
19871	1.1.-.-	Acting on the CH-OH group of donors.	\N	\N	\N	Ethylbenzene degradation	Biodegradation of Xenobiotics	METABOLIC
22263	2.5.1.18	Glutathione transferase.	RX + glutathione = HX + R-S-glutathione.	\N	\N	Glutathione metabolism	Metabolism of Other Amino Acids	METABOLIC
25326	6.3.2.-	Acid--D-amino-acid ligases (peptide synthases).	\N	\N	\N	Tryptophan metabolism	Amino Acid Metabolism	METABOLIC
25326	6.3.2.-	Acid--D-amino-acid ligases (peptide synthases).	\N	\N	\N	Ubiquinone biosynthesis	Metabolism of Cofactors and Vitamins	METABOLIC
27736	2.7.1.33	Pantothenate kinase.	ATP + pantothenate = ADP + D-4'-phosphopantothenate.	\N	\N	Pantothenate and CoA biosynthesis	Metabolism of Cofactors and Vitamins	METABOLIC
28333	1.1.1.2	Alcohol dehydrogenase (NADP+).	An alcohol + NADP(+) = an aldehyde + NADPH.	Zinc.	\N	Caprolactam degradation	Biodegradation of Xenobiotics	METABOLIC
28333	1.1.1.2	Alcohol dehydrogenase (NADP+).	An alcohol + NADP(+) = an aldehyde + NADPH.	Zinc.	\N	Glycerolipid metabolism	Metabolism of Complex Lipids	METABOLIC
28333	1.1.1.2	Alcohol dehydrogenase (NADP+).	An alcohol + NADP(+) = an aldehyde + NADPH.	Zinc.	\N	Pentose and glucuronate interconversions	Carbohydrate Metabolism	METABOLIC
28333	1.1.1.2	Alcohol dehydrogenase (NADP+).	An alcohol + NADP(+) = an aldehyde + NADPH.	Zinc.	\N	Glycolysis / Gluconeogenesis	Carbohydrate Metabolism	METABOLIC
30474	1.1.1.101	Acylglycerone-phosphate reductase.	1-palmitoylglycerol 3-phosphate + NADP(+) = palmitoylglycerone phosphate + NADPH.	\N	\N	\N	\N	\N
32454	3.1.1.1	Carboxylesterase.	A carboxylic ester + H(2)O = an alcohol + a carboxylic anion.	\N	\N	\N	\N	\N
32503	4.1.1.65	Phosphatidylserine decarboxylase.	Phosphatidyl-L-serine = phosphatidylethanolamine + CO(2).	Pyridoxal-phosphate or Pyruvate.	\N	Glycine, serine and threonine metabolism	Amino Acid Metabolism	METABOLIC
32503	4.1.1.65	Phosphatidylserine decarboxylase.	Phosphatidyl-L-serine = phosphatidylethanolamine + CO(2).	Pyridoxal-phosphate or Pyruvate.	\N	Glycerolipid metabolism	Metabolism of Complex Lipids	METABOLIC
32696	3.4.11.18	Methionyl aminopeptidase.	Release of N-terminal amino acids, preferentially methionine, from peptides and arylamides.	Cobalt.	\N	\N	\N	\N
38014	3.2.1.3	Glucan 1,4-alpha-glucosidase.	Hydrolysis of terminal 1,4-linked alpha-D-glucose residues successively from non-reducing ends of the chains with release of beta-D-glucose.	\N	\N	Starch and sucrose metabolism	Metabolism of Complex Carbohydrates	METABOLIC
41187	2.7.7.6	DNA-directed RNA polymerase.	N nucleoside triphosphate = N diphosphate + {RNA}(N).	\N	\N	RNA polymerase	TRANSCRIPTION	REGULATORY
41187	2.7.7.6	DNA-directed RNA polymerase.	N nucleoside triphosphate = N diphosphate + {RNA}(N).	\N	\N	Purine metabolism	Nucleotide Metabolism	METABOLIC
41187	2.7.7.6	DNA-directed RNA polymerase.	N nucleoside triphosphate = N diphosphate + {RNA}(N).	\N	\N	Pyrimidine metabolism	Nucleotide Metabolism	METABOLIC
46414	2.7.4.9	Thymidylate kinase.	ATP + thymidine 5'-phosphate = ADP + thymidine 5'-diphosphate.	\N	\N	Pyrimidine metabolism	Nucleotide Metabolism	METABOLIC
46847	6.3.2.-	Acid--D-amino-acid ligases (peptide synthases).	\N	\N	\N	Tryptophan metabolism	Amino Acid Metabolism	METABOLIC
46847	6.3.2.-	Acid--D-amino-acid ligases (peptide synthases).	\N	\N	\N	Ubiquinone biosynthesis	Metabolism of Cofactors and Vitamins	METABOLIC
56105	1.1.1.6	Glycerol dehydrogenase.	Glycerol + NAD(+) = glycerone + NADH.	\N	\N	Glycerolipid metabolism	Metabolism of Complex Lipids	METABOLIC
57448	1.1.1.1	Alcohol dehydrogenase.	An alcohol + NAD(+) = an aldehyde or ketone + NADH.	Zinc or Iron.	\N	Bile acid biosynthesis	Lipid Metabolism	METABOLIC
57448	1.1.1.1	Alcohol dehydrogenase.	An alcohol + NAD(+) = an aldehyde or ketone + NADH.	Zinc or Iron.	\N	Tyrosine metabolism	Amino Acid Metabolism	METABOLIC
57448	1.1.1.1	Alcohol dehydrogenase.	An alcohol + NAD(+) = an aldehyde or ketone + NADH.	Zinc or Iron.	\N	Glycerolipid metabolism	Metabolism of Complex Lipids	METABOLIC
57448	1.1.1.1	Alcohol dehydrogenase.	An alcohol + NAD(+) = an aldehyde or ketone + NADH.	Zinc or Iron.	\N	Glycolysis / Gluconeogenesis	Carbohydrate Metabolism	METABOLIC
57448	1.1.1.1	Alcohol dehydrogenase.	An alcohol + NAD(+) = an aldehyde or ketone + NADH.	Zinc or Iron.	\N	Fatty acid metabolism	Lipid Metabolism	METABOLIC
58139	1.1.1.2	Alcohol dehydrogenase (NADP+).	An alcohol + NADP(+) = an aldehyde + NADPH.	Zinc.	\N	Caprolactam degradation	Biodegradation of Xenobiotics	METABOLIC
58139	1.1.1.2	Alcohol dehydrogenase (NADP+).	An alcohol + NADP(+) = an aldehyde + NADPH.	Zinc.	\N	Glycerolipid metabolism	Metabolism of Complex Lipids	METABOLIC
58139	1.1.1.2	Alcohol dehydrogenase (NADP+).	An alcohol + NADP(+) = an aldehyde + NADPH.	Zinc.	\N	Pentose and glucuronate interconversions	Carbohydrate Metabolism	METABOLIC
58139	1.1.1.2	Alcohol dehydrogenase (NADP+).	An alcohol + NADP(+) = an aldehyde + NADPH.	Zinc.	\N	Glycolysis / Gluconeogenesis	Carbohydrate Metabolism	METABOLIC
58958	3.1.1.1	Carboxylesterase.	A carboxylic ester + H(2)O = an alcohol + a carboxylic anion.	\N	\N	\N	\N	\N
59730	1.-.-.-	Oxidoreductases.	\N	\N	\N	\N	\N	\N
61149	6.3.2.-	Acid--D-amino-acid ligases (peptide synthases).	\N	\N	\N	Tryptophan metabolism	Amino Acid Metabolism	METABOLIC
61149	6.3.2.-	Acid--D-amino-acid ligases (peptide synthases).	\N	\N	\N	Ubiquinone biosynthesis	Metabolism of Cofactors and Vitamins	METABOLIC
63644	1.1.1.1	Alcohol dehydrogenase.	An alcohol + NAD(+) = an aldehyde or ketone + NADH.	Zinc or Iron.	\N	Bile acid biosynthesis	Lipid Metabolism	METABOLIC
63644	1.1.1.1	Alcohol dehydrogenase.	An alcohol + NAD(+) = an aldehyde or ketone + NADH.	Zinc or Iron.	\N	Tyrosine metabolism	Amino Acid Metabolism	METABOLIC
63644	1.1.1.1	Alcohol dehydrogenase.	An alcohol + NAD(+) = an aldehyde or ketone + NADH.	Zinc or Iron.	\N	Glycerolipid metabolism	Metabolism of Complex Lipids	METABOLIC
63644	1.1.1.1	Alcohol dehydrogenase.	An alcohol + NAD(+) = an aldehyde or ketone + NADH.	Zinc or Iron.	\N	Glycolysis / Gluconeogenesis	Carbohydrate Metabolism	METABOLIC
63644	1.1.1.1	Alcohol dehydrogenase.	An alcohol + NAD(+) = an aldehyde or ketone + NADH.	Zinc or Iron.	\N	Fatty acid metabolism	Lipid Metabolism	METABOLIC
64177	3.2.1.52	Beta-N-acetylhexosaminidase.	Hydrolysis of terminal non-reducing N-acetyl-D-hexosamine residues in N-acetyl-beta-D-hexosaminides.	\N	Sandhoff disease (GM2-gangliosidosis, variant 0); MIM:268800. Tay-Sachs disease (adult GM2-gangliosidosis); MIM:272800.	N-Glycan degradation	Metabolism of Complex Carbohydrates	METABOLIC
64177	3.2.1.52	Beta-N-acetylhexosaminidase.	Hydrolysis of terminal non-reducing N-acetyl-D-hexosamine residues in N-acetyl-beta-D-hexosaminides.	\N	Sandhoff disease (GM2-gangliosidosis, variant 0); MIM:268800. Tay-Sachs disease (adult GM2-gangliosidosis); MIM:272800.	Aminosugars metabolism	Metabolism of Complex Carbohydrates	METABOLIC
64177	3.2.1.52	Beta-N-acetylhexosaminidase.	Hydrolysis of terminal non-reducing N-acetyl-D-hexosamine residues in N-acetyl-beta-D-hexosaminides.	\N	Sandhoff disease (GM2-gangliosidosis, variant 0); MIM:268800. Tay-Sachs disease (adult GM2-gangliosidosis); MIM:272800.	Globoside metabolism	Metabolism of Complex Lipids	METABOLIC
64177	3.2.1.52	Beta-N-acetylhexosaminidase.	Hydrolysis of terminal non-reducing N-acetyl-D-hexosamine residues in N-acetyl-beta-D-hexosaminides.	\N	Sandhoff disease (GM2-gangliosidosis, variant 0); MIM:268800. Tay-Sachs disease (adult GM2-gangliosidosis); MIM:272800.	Sphingoglycolipid metabolism	Metabolism of Complex Lipids	METABOLIC
64177	3.2.1.52	Beta-N-acetylhexosaminidase.	Hydrolysis of terminal non-reducing N-acetyl-D-hexosamine residues in N-acetyl-beta-D-hexosaminides.	\N	Sandhoff disease (GM2-gangliosidosis, variant 0); MIM:268800. Tay-Sachs disease (adult GM2-gangliosidosis); MIM:272800.	Glycosaminoglycan degradation	Metabolism of Complex Carbohydrates	METABOLIC
65539	6.3.2.-	Acid--D-amino-acid ligases (peptide synthases).	\N	\N	\N	Tryptophan metabolism	Amino Acid Metabolism	METABOLIC
65539	6.3.2.-	Acid--D-amino-acid ligases (peptide synthases).	\N	\N	\N	Ubiquinone biosynthesis	Metabolism of Cofactors and Vitamins	METABOLIC
69740	1.1.1.-	With NAD(+) or NADP(+) as acceptor.	\N	\N	\N	Bile acid biosynthesis	Lipid Metabolism	METABOLIC
69740	1.1.1.-	With NAD(+) or NADP(+) as acceptor.	\N	\N	\N	Vitamin B6 metabolism	Metabolism of Cofactors and Vitamins	METABOLIC
69740	1.1.1.-	With NAD(+) or NADP(+) as acceptor.	\N	\N	\N	Glycine, serine and threonine metabolism	Amino Acid Metabolism	METABOLIC
69740	1.1.1.-	With NAD(+) or NADP(+) as acceptor.	\N	\N	\N	Butanoate metabolism	Carbohydrate Metabolism	METABOLIC
69740	1.1.1.-	With NAD(+) or NADP(+) as acceptor.	\N	\N	\N	Fructose and mannose metabolism	Carbohydrate Metabolism	METABOLIC
69740	1.1.1.-	With NAD(+) or NADP(+) as acceptor.	\N	\N	\N	Galactose metabolism	Carbohydrate Metabolism	METABOLIC
69740	1.1.1.-	With NAD(+) or NADP(+) as acceptor.	\N	\N	\N	Lysine degradation	Amino Acid Metabolism	METABOLIC
69740	1.1.1.-	With NAD(+) or NADP(+) as acceptor.	\N	\N	\N	Nucleotide sugars metabolism	Nucleotide Metabolism	METABOLIC
69740	1.1.1.-	With NAD(+) or NADP(+) as acceptor.	\N	\N	\N	Ascorbate and aldarate metabolism	Carbohydrate Metabolism	METABOLIC
69740	1.1.1.-	With NAD(+) or NADP(+) as acceptor.	\N	\N	\N	Tetrachloroethene degradation	Biodegradation of Xenobiotics	METABOLIC
69740	1.1.1.-	With NAD(+) or NADP(+) as acceptor.	\N	\N	\N	Benzoate degradation via CoA ligation	Biodegradation of Xenobiotics	METABOLIC
69740	1.1.1.-	With NAD(+) or NADP(+) as acceptor.	\N	\N	\N	Glycerolipid metabolism	Metabolism of Complex Lipids	METABOLIC
73890	1.9.3.1	Cytochrome-c oxidase.	4 ferrocytochrome c + O(2) = 4 ferricytochrome c + 2 H(2)O.	Copper.	Cytochrome-c-oxidase deficiency; MIM:220110.	Oxidative phosphorylation	Energy Metabolism	METABOLIC
73962	3.2.1.18	Exo-alpha-sialidase.	Hydrolysis of alpha-(2->3)-, alpha-(2->6)-, alpha-(2->8)-glycosidic linkages of terminal sialic residues in oligosaccharides, glycoproteins, glycolipids, colominic acid and synthetic substrates.	\N	Sialidosis; MIM:256550.	N-Glycan degradation	Metabolism of Complex Carbohydrates	METABOLIC
73962	3.2.1.18	Exo-alpha-sialidase.	Hydrolysis of alpha-(2->3)-, alpha-(2->6)-, alpha-(2->8)-glycosidic linkages of terminal sialic residues in oligosaccharides, glycoproteins, glycolipids, colominic acid and synthetic substrates.	\N	Sialidosis; MIM:256550.	Sphingoglycolipid metabolism	Metabolism of Complex Lipids	METABOLIC
75050	1.13.11.5	Homogentisate 1,2-dioxygenase.	Homogentisate + O(2) = 4-maleylacetoacetate.	Iron.	Alkaptonuria; MIM:203500.	Styrene degradation	Biodegradation of Xenobiotics	METABOLIC
75050	1.13.11.5	Homogentisate 1,2-dioxygenase.	Homogentisate + O(2) = 4-maleylacetoacetate.	Iron.	Alkaptonuria; MIM:203500.	Tyrosine metabolism	Amino Acid Metabolism	METABOLIC
75166	1.1.1.1	Alcohol dehydrogenase.	An alcohol + NAD(+) = an aldehyde or ketone + NADH.	Zinc or Iron.	\N	Bile acid biosynthesis	Lipid Metabolism	METABOLIC
75166	1.1.1.1	Alcohol dehydrogenase.	An alcohol + NAD(+) = an aldehyde or ketone + NADH.	Zinc or Iron.	\N	Tyrosine metabolism	Amino Acid Metabolism	METABOLIC
75166	1.1.1.1	Alcohol dehydrogenase.	An alcohol + NAD(+) = an aldehyde or ketone + NADH.	Zinc or Iron.	\N	Glycerolipid metabolism	Metabolism of Complex Lipids	METABOLIC
75166	1.1.1.1	Alcohol dehydrogenase.	An alcohol + NAD(+) = an aldehyde or ketone + NADH.	Zinc or Iron.	\N	Glycolysis / Gluconeogenesis	Carbohydrate Metabolism	METABOLIC
75166	1.1.1.1	Alcohol dehydrogenase.	An alcohol + NAD(+) = an aldehyde or ketone + NADH.	Zinc or Iron.	\N	Fatty acid metabolism	Lipid Metabolism	METABOLIC
79711	4.2.1.70	Pseudouridylate synthase.	Uracil + D-ribose 5-phosphate = pseudouridine 5'-phosphate + H(2)O.	\N	\N	Pyrimidine metabolism	Nucleotide Metabolism	METABOLIC
79845	3.1.3.5	5'-nucleotidase.	A 5'-ribonucleotide + H(2)O = a ribonucleoside + phosphate.	\N	\N	Purine metabolism	Nucleotide Metabolism	METABOLIC
79845	3.1.3.5	5'-nucleotidase.	A 5'-ribonucleotide + H(2)O = a ribonucleoside + phosphate.	\N	\N	Nicotinate and nicotinamide metabolism	Metabolism of Cofactors and Vitamins	METABOLIC
79845	3.1.3.5	5'-nucleotidase.	A 5'-ribonucleotide + H(2)O = a ribonucleoside + phosphate.	\N	\N	Pyrimidine metabolism	Nucleotide Metabolism	METABOLIC
86970	3.6.1.-	In phosphorous-containing anhydrides.	\N	\N	\N	Starch and sucrose metabolism	Metabolism of Complex Carbohydrates	METABOLIC
86970	3.6.1.-	In phosphorous-containing anhydrides.	\N	\N	\N	Folate biosynthesis	Metabolism of Cofactors and Vitamins	METABOLIC
89957	1.14.14.-	With reduced flavin or flavoprotein as one donor, and	\N	\N	\N	\N	\N	\N
93656	1.-.-.-	Oxidoreductases.	\N	\N	\N	\N	\N	\N
94057	3.6.1.3	Adenosinetriphosphatase.	ATP + H(2)O = ADP + phosphate.	\N	Hemolytic anemia due to deficiency of adenosine triphosphatase; MIM:102800.	Purine metabolism	Nucleotide Metabolism	METABOLIC
98235	3.1.1.1	Carboxylesterase.	A carboxylic ester + H(2)O = an alcohol + a carboxylic anion.	\N	\N	\N	\N	\N
109104	1.3.3.3	Coproporphyrinogen oxidase.	Coproporphyrinogen-III + O(2) = protoporphyrinogen-IX + 2 CO(2).	Iron.	Coproporphyria; MIM:121300.	Porphyrin and chlorophyll metabolism	Metabolism of Cofactors and Vitamins	METABOLIC
109956	3.2.1.14	Chitinase.	Hydrolysis of the 1,4-beta-linkages of N-acetyl-D-glucosamine polymers of chitin.	\N	\N	Aminosugars metabolism	Metabolism of Complex Carbohydrates	METABOLIC
124480	1.10.3.2	Laccase.	4 benzenediol + O(2) = 4 benzosemiquinone + 2 H(2)O.	Copper.	\N	\N	\N	\N
131491	3.2.1.52	Beta-N-acetylhexosaminidase.	Hydrolysis of terminal non-reducing N-acetyl-D-hexosamine residues in N-acetyl-beta-D-hexosaminides.	\N	Sandhoff disease (GM2-gangliosidosis, variant 0); MIM:268800. Tay-Sachs disease (adult GM2-gangliosidosis); MIM:272800.	N-Glycan degradation	Metabolism of Complex Carbohydrates	METABOLIC
131491	3.2.1.52	Beta-N-acetylhexosaminidase.	Hydrolysis of terminal non-reducing N-acetyl-D-hexosamine residues in N-acetyl-beta-D-hexosaminides.	\N	Sandhoff disease (GM2-gangliosidosis, variant 0); MIM:268800. Tay-Sachs disease (adult GM2-gangliosidosis); MIM:272800.	Aminosugars metabolism	Metabolism of Complex Carbohydrates	METABOLIC
131491	3.2.1.52	Beta-N-acetylhexosaminidase.	Hydrolysis of terminal non-reducing N-acetyl-D-hexosamine residues in N-acetyl-beta-D-hexosaminides.	\N	Sandhoff disease (GM2-gangliosidosis, variant 0); MIM:268800. Tay-Sachs disease (adult GM2-gangliosidosis); MIM:272800.	Globoside metabolism	Metabolism of Complex Lipids	METABOLIC
131491	3.2.1.52	Beta-N-acetylhexosaminidase.	Hydrolysis of terminal non-reducing N-acetyl-D-hexosamine residues in N-acetyl-beta-D-hexosaminides.	\N	Sandhoff disease (GM2-gangliosidosis, variant 0); MIM:268800. Tay-Sachs disease (adult GM2-gangliosidosis); MIM:272800.	Sphingoglycolipid metabolism	Metabolism of Complex Lipids	METABOLIC
131491	3.2.1.52	Beta-N-acetylhexosaminidase.	Hydrolysis of terminal non-reducing N-acetyl-D-hexosamine residues in N-acetyl-beta-D-hexosaminides.	\N	Sandhoff disease (GM2-gangliosidosis, variant 0); MIM:268800. Tay-Sachs disease (adult GM2-gangliosidosis); MIM:272800.	Glycosaminoglycan degradation	Metabolism of Complex Carbohydrates	METABOLIC
137260	1.1.1.-	With NAD(+) or NADP(+) as acceptor.	\N	\N	\N	Bile acid biosynthesis	Lipid Metabolism	METABOLIC
137260	1.1.1.-	With NAD(+) or NADP(+) as acceptor.	\N	\N	\N	Vitamin B6 metabolism	Metabolism of Cofactors and Vitamins	METABOLIC
137260	1.1.1.-	With NAD(+) or NADP(+) as acceptor.	\N	\N	\N	Glycine, serine and threonine metabolism	Amino Acid Metabolism	METABOLIC
137260	1.1.1.-	With NAD(+) or NADP(+) as acceptor.	\N	\N	\N	Butanoate metabolism	Carbohydrate Metabolism	METABOLIC
137260	1.1.1.-	With NAD(+) or NADP(+) as acceptor.	\N	\N	\N	Fructose and mannose metabolism	Carbohydrate Metabolism	METABOLIC
137260	1.1.1.-	With NAD(+) or NADP(+) as acceptor.	\N	\N	\N	Galactose metabolism	Carbohydrate Metabolism	METABOLIC
137260	1.1.1.-	With NAD(+) or NADP(+) as acceptor.	\N	\N	\N	Lysine degradation	Amino Acid Metabolism	METABOLIC
137260	1.1.1.-	With NAD(+) or NADP(+) as acceptor.	\N	\N	\N	Nucleotide sugars metabolism	Nucleotide Metabolism	METABOLIC
137260	1.1.1.-	With NAD(+) or NADP(+) as acceptor.	\N	\N	\N	Ascorbate and aldarate metabolism	Carbohydrate Metabolism	METABOLIC
137260	1.1.1.-	With NAD(+) or NADP(+) as acceptor.	\N	\N	\N	Tetrachloroethene degradation	Biodegradation of Xenobiotics	METABOLIC
137260	1.1.1.-	With NAD(+) or NADP(+) as acceptor.	\N	\N	\N	Benzoate degradation via CoA ligation	Biodegradation of Xenobiotics	METABOLIC
137260	1.1.1.-	With NAD(+) or NADP(+) as acceptor.	\N	\N	\N	Glycerolipid metabolism	Metabolism of Complex Lipids	METABOLIC
147769	3.2.1.58	Glucan 1,3-beta-glucosidase.	Successive hydrolysis of beta-D-glucose units from the non-reducing ends of 1,3-beta-D-glucans, releasing alpha-glucose.	\N	\N	Starch and sucrose metabolism	Metabolism of Complex Carbohydrates	METABOLIC
150353	1.14.13.8	Dimethylaniline monooxygenase (N-oxide forming).	N,N-dimethylaniline + NADPH + O(2) = N,N-dimethylaniline N-oxide + NADP(+) + H(2)O.	FAD.	Trimethylaminuria; MIM:602079,	\N	\N	\N
153490	1.14.14.1	Unspecific monooxygenase.	RH + reduced flavoprotein + O(2) = ROH + oxidized flavoprotein + H(2)O.	Heme-thiolate.	\N	Tryptophan metabolism	Amino Acid Metabolism	METABOLIC
153490	1.14.14.1	Unspecific monooxygenase.	RH + reduced flavoprotein + O(2) = ROH + oxidized flavoprotein + H(2)O.	Heme-thiolate.	\N	Fatty acid metabolism	Lipid Metabolism	METABOLIC
153490	1.14.14.1	Unspecific monooxygenase.	RH + reduced flavoprotein + O(2) = ROH + oxidized flavoprotein + H(2)O.	Heme-thiolate.	\N	gamma-Hexachlorocyclohexane degradation	Biodegradation of Xenobiotics	METABOLIC
154514	1.14.14.1	Unspecific monooxygenase.	RH + reduced flavoprotein + O(2) = ROH + oxidized flavoprotein + H(2)O.	Heme-thiolate.	\N	Tryptophan metabolism	Amino Acid Metabolism	METABOLIC
154514	1.14.14.1	Unspecific monooxygenase.	RH + reduced flavoprotein + O(2) = ROH + oxidized flavoprotein + H(2)O.	Heme-thiolate.	\N	Fatty acid metabolism	Lipid Metabolism	METABOLIC
154514	1.14.14.1	Unspecific monooxygenase.	RH + reduced flavoprotein + O(2) = ROH + oxidized flavoprotein + H(2)O.	Heme-thiolate.	\N	gamma-Hexachlorocyclohexane degradation	Biodegradation of Xenobiotics	METABOLIC
164841	2.7.1.-	Phosphotransferases with an alcohol group as acceptor.	\N	\N	\N	Sphingoglycolipid metabolism	Metabolism of Complex Lipids	METABOLIC
164841	2.7.1.-	Phosphotransferases with an alcohol group as acceptor.	\N	\N	\N	Benzoate degradation via CoA ligation	Biodegradation of Xenobiotics	METABOLIC
164841	2.7.1.-	Phosphotransferases with an alcohol group as acceptor.	\N	\N	\N	Starch and sucrose metabolism	Metabolism of Complex Carbohydrates	METABOLIC
164841	2.7.1.-	Phosphotransferases with an alcohol group as acceptor.	\N	\N	\N	Inositol phosphate metabolism	Metabolism of Complex Lipids	METABOLIC
164841	2.7.1.-	Phosphotransferases with an alcohol group as acceptor.	\N	\N	\N	Nicotinate and nicotinamide metabolism	Metabolism of Cofactors and Vitamins	METABOLIC
176250	1.14.13.30	Leukotriene-B4 20-monooxygenase.	(6Z,8E,10E,14Z)-(5S,12R)-5,12-dihydroxyicosa-6,8,10,14-tetraenoate + NADPH + O(2) = (6Z,8E,10E,14Z)-(5S,12R)-5,12,20-trihydroxyicosa- 6,8,10,14-tetraenoate + NADP(+) + H(2)O.	Heme-thiolate.	\N	Prostaglandin and leukotriene metabolism	Metabolism of Complex Lipids	METABOLIC
176262	1.14.14.1	Unspecific monooxygenase.	RH + reduced flavoprotein + O(2) = ROH + oxidized flavoprotein + H(2)O.	Heme-thiolate.	\N	Tryptophan metabolism	Amino Acid Metabolism	METABOLIC
176262	1.14.14.1	Unspecific monooxygenase.	RH + reduced flavoprotein + O(2) = ROH + oxidized flavoprotein + H(2)O.	Heme-thiolate.	\N	Fatty acid metabolism	Lipid Metabolism	METABOLIC
176262	1.14.14.1	Unspecific monooxygenase.	RH + reduced flavoprotein + O(2) = ROH + oxidized flavoprotein + H(2)O.	Heme-thiolate.	\N	gamma-Hexachlorocyclohexane degradation	Biodegradation of Xenobiotics	METABOLIC
176484	3.1.3.16	Serine/threonine specific protein phosphatase.	A phosphoprotein + H(2)O = a protein + phosphate.	\N	\N	\N	\N	\N
178384	1.14.14.1	Unspecific monooxygenase.	RH + reduced flavoprotein + O(2) = ROH + oxidized flavoprotein + H(2)O.	Heme-thiolate.	\N	Tryptophan metabolism	Amino Acid Metabolism	METABOLIC
178384	1.14.14.1	Unspecific monooxygenase.	RH + reduced flavoprotein + O(2) = ROH + oxidized flavoprotein + H(2)O.	Heme-thiolate.	\N	Fatty acid metabolism	Lipid Metabolism	METABOLIC
178384	1.14.14.1	Unspecific monooxygenase.	RH + reduced flavoprotein + O(2) = ROH + oxidized flavoprotein + H(2)O.	Heme-thiolate.	\N	gamma-Hexachlorocyclohexane degradation	Biodegradation of Xenobiotics	METABOLIC
182734	3.2.1.18	Exo-alpha-sialidase.	Hydrolysis of alpha-(2->3)-, alpha-(2->6)-, alpha-(2->8)-glycosidic linkages of terminal sialic residues in oligosaccharides, glycoproteins, glycolipids, colominic acid and synthetic substrates.	\N	Sialidosis; MIM:256550.	N-Glycan degradation	Metabolism of Complex Carbohydrates	METABOLIC
182734	3.2.1.18	Exo-alpha-sialidase.	Hydrolysis of alpha-(2->3)-, alpha-(2->6)-, alpha-(2->8)-glycosidic linkages of terminal sialic residues in oligosaccharides, glycoproteins, glycolipids, colominic acid and synthetic substrates.	\N	Sialidosis; MIM:256550.	Sphingoglycolipid metabolism	Metabolism of Complex Lipids	METABOLIC
184499	1.1.99.1	Choline dehydrogenase.	Choline + acceptor = betaine aldehyde + reduced acceptor.	PQQ.	\N	Glycine, serine and threonine metabolism	Amino Acid Metabolism	METABOLIC
188195	3.1.3.4	Phosphatidate phosphatase.	A 3-sn-phosphatidate + H(2)O = a 1,2-diacyl-sn-glycerol + phosphate.	\N	\N	Phospholipid degradation	Metabolism of Complex Lipids	METABOLIC
188195	3.1.3.4	Phosphatidate phosphatase.	A 3-sn-phosphatidate + H(2)O = a 1,2-diacyl-sn-glycerol + phosphate.	\N	\N	Glycerolipid metabolism	Metabolism of Complex Lipids	METABOLIC
189162	1.14.13.7	Phenol 2-monooxygenase.	Phenol + NADPH + O(2) = catechol + NADP(+) + H(2)O.	FAD.	\N	gamma-Hexachlorocyclohexane degradation	Biodegradation of Xenobiotics	METABOLIC
189162	1.14.13.7	Phenol 2-monooxygenase.	Phenol + NADPH + O(2) = catechol + NADP(+) + H(2)O.	FAD.	\N	Toluene and xylene degradation	Biodegradation of Xenobiotics	METABOLIC
189162	1.14.13.7	Phenol 2-monooxygenase.	Phenol + NADPH + O(2) = catechol + NADP(+) + H(2)O.	FAD.	\N	Nitorobenzene degradation	Biodegradation of Xenobiotics	METABOLIC
190964	2.3.1.-	Transferring groups other than amino-acyl groups.	\N	\N	\N	Benzoate degradation via CoA ligation	Biodegradation of Xenobiotics	METABOLIC
190964	2.3.1.-	Transferring groups other than amino-acyl groups.	\N	\N	\N	Tyrosine metabolism	Amino Acid Metabolism	METABOLIC
190964	2.3.1.-	Transferring groups other than amino-acyl groups.	\N	\N	\N	Aminosugars metabolism	Metabolism of Complex Carbohydrates	METABOLIC
190964	2.3.1.-	Transferring groups other than amino-acyl groups.	\N	\N	\N	Glycerolipid metabolism	Metabolism of Complex Lipids	METABOLIC
190964	2.3.1.-	Transferring groups other than amino-acyl groups.	\N	\N	\N	Valine, leucine and isoleucine degradation	Amino Acid Metabolism	METABOLIC
190964	2.3.1.-	Transferring groups other than amino-acyl groups.	\N	\N	\N	Ethylbenzene degradation	Biodegradation of Xenobiotics	METABOLIC
190964	2.3.1.-	Transferring groups other than amino-acyl groups.	\N	\N	\N	Phenylalanine metabolism	Amino Acid Metabolism	METABOLIC
190964	2.3.1.-	Transferring groups other than amino-acyl groups.	\N	\N	\N	Lipopolysaccharide biosynthesis	Metabolism of Complex Carbohydrates	METABOLIC
190964	2.3.1.-	Transferring groups other than amino-acyl groups.	\N	\N	\N	Lysine biosynthesis	Amino Acid Metabolism	METABOLIC
190964	2.3.1.-	Transferring groups other than amino-acyl groups.	\N	\N	\N	Butanoate metabolism	Carbohydrate Metabolism	METABOLIC
190964	2.3.1.-	Transferring groups other than amino-acyl groups.	\N	\N	\N	D-Arginine and D-ornithine metabolism	Metabolism of Other Amino Acids	METABOLIC
190964	2.3.1.-	Transferring groups other than amino-acyl groups.	\N	\N	\N	Histidine metabolism	Amino Acid Metabolism	METABOLIC
190964	2.3.1.-	Transferring groups other than amino-acyl groups.	\N	\N	\N	Lysine degradation	Amino Acid Metabolism	METABOLIC
196876	3.2.1.3	Glucan 1,4-alpha-glucosidase.	Hydrolysis of terminal 1,4-linked alpha-D-glucose residues successively from non-reducing ends of the chains with release of beta-D-glucose.	\N	\N	Starch and sucrose metabolism	Metabolism of Complex Carbohydrates	METABOLIC
198805	4.4.1.1	Cystathionine gamma-lyase.	L-cystathionine + H(2)O = L-cysteine + NH(3) + 2-oxobutanoate.	Pyridoxal-phosphate.	Cystathioninuria; MIM:219500.	Selenoamino acid metabolism	Metabolism of Other Amino Acids	METABOLIC
198805	4.4.1.1	Cystathionine gamma-lyase.	L-cystathionine + H(2)O = L-cysteine + NH(3) + 2-oxobutanoate.	Pyridoxal-phosphate.	Cystathioninuria; MIM:219500.	Methionine metabolism	Amino Acid Metabolism	METABOLIC
198805	4.4.1.1	Cystathionine gamma-lyase.	L-cystathionine + H(2)O = L-cysteine + NH(3) + 2-oxobutanoate.	Pyridoxal-phosphate.	Cystathioninuria; MIM:219500.	Cysteine metabolism	Amino Acid Metabolism	METABOLIC
198805	4.4.1.1	Cystathionine gamma-lyase.	L-cystathionine + H(2)O = L-cysteine + NH(3) + 2-oxobutanoate.	Pyridoxal-phosphate.	Cystathioninuria; MIM:219500.	Nitrogen metabolism	Energy Metabolism	METABOLIC
206561	2.3.1.48	Histone acetyltransferase.	Acetyl-CoA + histone = CoA + acetyl-histone.	\N	\N	\N	\N	\N
208963	1.1.1.184	Carbonyl reductase (NADPH).	R-CHOH-R' + NADP(+) = R-CO-R' + NADPH.	\N	\N	Prostaglandin and leukotriene metabolism	Metabolism of Complex Lipids	METABOLIC
209441	1.1.1.184	Carbonyl reductase (NADPH).	R-CHOH-R' + NADP(+) = R-CO-R' + NADPH.	\N	\N	Prostaglandin and leukotriene metabolism	Metabolism of Complex Lipids	METABOLIC
210774	3.6.1.-	In phosphorous-containing anhydrides.	\N	\N	\N	Starch and sucrose metabolism	Metabolism of Complex Carbohydrates	METABOLIC
210774	3.6.1.-	In phosphorous-containing anhydrides.	\N	\N	\N	Folate biosynthesis	Metabolism of Cofactors and Vitamins	METABOLIC
213556	1.1.1.195	Cinnamyl-alcohol dehydrogenase.	Cinnamyl alcohol + NADP(+) = cinnamaldehyde + NADPH.	\N	\N	Flavonoids, stilbene and lignin biosynthesis	Biosynthesis of Secondary Metabolites	METABOLIC
218864	3.6.4.1	Myosin ATPase.	ATP + H(2)O = ADP + phosphate.	\N	\N	Purine metabolism	Nucleotide Metabolism	METABOLIC
222894	1.1.1.-	With NAD(+) or NADP(+) as acceptor.	\N	\N	\N	Bile acid biosynthesis	Lipid Metabolism	METABOLIC
222894	1.1.1.-	With NAD(+) or NADP(+) as acceptor.	\N	\N	\N	Vitamin B6 metabolism	Metabolism of Cofactors and Vitamins	METABOLIC
222894	1.1.1.-	With NAD(+) or NADP(+) as acceptor.	\N	\N	\N	Glycine, serine and threonine metabolism	Amino Acid Metabolism	METABOLIC
222894	1.1.1.-	With NAD(+) or NADP(+) as acceptor.	\N	\N	\N	Butanoate metabolism	Carbohydrate Metabolism	METABOLIC
222894	1.1.1.-	With NAD(+) or NADP(+) as acceptor.	\N	\N	\N	Fructose and mannose metabolism	Carbohydrate Metabolism	METABOLIC
222894	1.1.1.-	With NAD(+) or NADP(+) as acceptor.	\N	\N	\N	Galactose metabolism	Carbohydrate Metabolism	METABOLIC
222894	1.1.1.-	With NAD(+) or NADP(+) as acceptor.	\N	\N	\N	Lysine degradation	Amino Acid Metabolism	METABOLIC
222894	1.1.1.-	With NAD(+) or NADP(+) as acceptor.	\N	\N	\N	Nucleotide sugars metabolism	Nucleotide Metabolism	METABOLIC
222894	1.1.1.-	With NAD(+) or NADP(+) as acceptor.	\N	\N	\N	Ascorbate and aldarate metabolism	Carbohydrate Metabolism	METABOLIC
222894	1.1.1.-	With NAD(+) or NADP(+) as acceptor.	\N	\N	\N	Tetrachloroethene degradation	Biodegradation of Xenobiotics	METABOLIC
222894	1.1.1.-	With NAD(+) or NADP(+) as acceptor.	\N	\N	\N	Benzoate degradation via CoA ligation	Biodegradation of Xenobiotics	METABOLIC
222894	1.1.1.-	With NAD(+) or NADP(+) as acceptor.	\N	\N	\N	Glycerolipid metabolism	Metabolism of Complex Lipids	METABOLIC
222936	1.1.1.-	With NAD(+) or NADP(+) as acceptor.	\N	\N	\N	Bile acid biosynthesis	Lipid Metabolism	METABOLIC
222936	1.1.1.-	With NAD(+) or NADP(+) as acceptor.	\N	\N	\N	Vitamin B6 metabolism	Metabolism of Cofactors and Vitamins	METABOLIC
222936	1.1.1.-	With NAD(+) or NADP(+) as acceptor.	\N	\N	\N	Glycine, serine and threonine metabolism	Amino Acid Metabolism	METABOLIC
222936	1.1.1.-	With NAD(+) or NADP(+) as acceptor.	\N	\N	\N	Butanoate metabolism	Carbohydrate Metabolism	METABOLIC
222936	1.1.1.-	With NAD(+) or NADP(+) as acceptor.	\N	\N	\N	Fructose and mannose metabolism	Carbohydrate Metabolism	METABOLIC
222936	1.1.1.-	With NAD(+) or NADP(+) as acceptor.	\N	\N	\N	Galactose metabolism	Carbohydrate Metabolism	METABOLIC
222936	1.1.1.-	With NAD(+) or NADP(+) as acceptor.	\N	\N	\N	Lysine degradation	Amino Acid Metabolism	METABOLIC
222936	1.1.1.-	With NAD(+) or NADP(+) as acceptor.	\N	\N	\N	Nucleotide sugars metabolism	Nucleotide Metabolism	METABOLIC
222936	1.1.1.-	With NAD(+) or NADP(+) as acceptor.	\N	\N	\N	Ascorbate and aldarate metabolism	Carbohydrate Metabolism	METABOLIC
222936	1.1.1.-	With NAD(+) or NADP(+) as acceptor.	\N	\N	\N	Tetrachloroethene degradation	Biodegradation of Xenobiotics	METABOLIC
222936	1.1.1.-	With NAD(+) or NADP(+) as acceptor.	\N	\N	\N	Benzoate degradation via CoA ligation	Biodegradation of Xenobiotics	METABOLIC
222936	1.1.1.-	With NAD(+) or NADP(+) as acceptor.	\N	\N	\N	Glycerolipid metabolism	Metabolism of Complex Lipids	METABOLIC
223842	5.2.1.8	Peptidylprolyl isomerase.	Peptidylproline (omega=180) = peptidylproline (omega=0).	\N	\N	\N	\N	\N
224580	5.5.1.4	Myo-inositol-1-phosphate synthase.	D-glucose 6-phosphate = 1L-myo-inositol 1-phosphate.	NAD.	\N	Inositol phosphate metabolism	Metabolism of Complex Lipids	METABOLIC
224580	5.5.1.4	Myo-inositol-1-phosphate synthase.	D-glucose 6-phosphate = 1L-myo-inositol 1-phosphate.	NAD.	\N	Streptomycin biosynthesis	Biosynthesis of Secondary Metabolites	METABOLIC
224714	3.5.1.-	In linear amides.	\N	\N	\N	Nicotinate and nicotinamide metabolism	Metabolism of Cofactors and Vitamins	METABOLIC
224714	3.5.1.-	In linear amides.	\N	\N	\N	Pantothenate and CoA biosynthesis	Metabolism of Cofactors and Vitamins	METABOLIC
224714	3.5.1.-	In linear amides.	\N	\N	\N	Arginine and proline metabolism	Amino Acid Metabolism	METABOLIC
224714	3.5.1.-	In linear amides.	\N	\N	\N	Lipopolysaccharide biosynthesis	Metabolism of Complex Carbohydrates	METABOLIC
224716	3.5.1.-	In linear amides.	\N	\N	\N	Nicotinate and nicotinamide metabolism	Metabolism of Cofactors and Vitamins	METABOLIC
224716	3.5.1.-	In linear amides.	\N	\N	\N	Pantothenate and CoA biosynthesis	Metabolism of Cofactors and Vitamins	METABOLIC
224716	3.5.1.-	In linear amides.	\N	\N	\N	Arginine and proline metabolism	Amino Acid Metabolism	METABOLIC
224716	3.5.1.-	In linear amides.	\N	\N	\N	Lipopolysaccharide biosynthesis	Metabolism of Complex Carbohydrates	METABOLIC
228721	3.2.1.45	Glucosylceramidase.	D-glucosyl-N-acylsphingosine + H(2)O = D-glucose + N-acylsphingosine.	\N	Gaucher disease type I; MIM:230800. Gaucher disease type II; MIM:230900. Gaucher disease type III; MIM:231000.	Sphingoglycolipid metabolism	Metabolism of Complex Lipids	METABOLIC
229057	6.3.2.-	Acid--D-amino-acid ligases (peptide synthases).	\N	\N	\N	Tryptophan metabolism	Amino Acid Metabolism	METABOLIC
229057	6.3.2.-	Acid--D-amino-acid ligases (peptide synthases).	\N	\N	\N	Ubiquinone biosynthesis	Metabolism of Cofactors and Vitamins	METABOLIC
232461	3.6.1.-	In phosphorous-containing anhydrides.	\N	\N	\N	Starch and sucrose metabolism	Metabolism of Complex Carbohydrates	METABOLIC
232461	3.6.1.-	In phosphorous-containing anhydrides.	\N	\N	\N	Folate biosynthesis	Metabolism of Cofactors and Vitamins	METABOLIC
233141	1.14.-.-	Acting on paired donors, with incorporation or reduction of	\N	\N	\N	gamma-Hexachlorocyclohexane degradation	Biodegradation of Xenobiotics	METABOLIC
233141	1.14.-.-	Acting on paired donors, with incorporation or reduction of	\N	\N	\N	Ascorbate and aldarate metabolism	Carbohydrate Metabolism	METABOLIC
233141	1.14.-.-	Acting on paired donors, with incorporation or reduction of	\N	\N	\N	Flavonoids, stilbene and lignin biosynthesis	Biosynthesis of Secondary Metabolites	METABOLIC
233141	1.14.-.-	Acting on paired donors, with incorporation or reduction of	\N	\N	\N	Fluorene degradation	Biodegradation of Xenobiotics	METABOLIC
233169	1.14.14.1	Unspecific monooxygenase.	RH + reduced flavoprotein + O(2) = ROH + oxidized flavoprotein + H(2)O.	Heme-thiolate.	\N	Tryptophan metabolism	Amino Acid Metabolism	METABOLIC
233169	1.14.14.1	Unspecific monooxygenase.	RH + reduced flavoprotein + O(2) = ROH + oxidized flavoprotein + H(2)O.	Heme-thiolate.	\N	Fatty acid metabolism	Lipid Metabolism	METABOLIC
233169	1.14.14.1	Unspecific monooxygenase.	RH + reduced flavoprotein + O(2) = ROH + oxidized flavoprotein + H(2)O.	Heme-thiolate.	\N	gamma-Hexachlorocyclohexane degradation	Biodegradation of Xenobiotics	METABOLIC
233422	1.14.14.1	Unspecific monooxygenase.	RH + reduced flavoprotein + O(2) = ROH + oxidized flavoprotein + H(2)O.	Heme-thiolate.	\N	Tryptophan metabolism	Amino Acid Metabolism	METABOLIC
233422	1.14.14.1	Unspecific monooxygenase.	RH + reduced flavoprotein + O(2) = ROH + oxidized flavoprotein + H(2)O.	Heme-thiolate.	\N	Fatty acid metabolism	Lipid Metabolism	METABOLIC
233422	1.14.14.1	Unspecific monooxygenase.	RH + reduced flavoprotein + O(2) = ROH + oxidized flavoprotein + H(2)O.	Heme-thiolate.	\N	gamma-Hexachlorocyclohexane degradation	Biodegradation of Xenobiotics	METABOLIC
248398	5.3.1.4	L-arabinose isomerase.	L-arabinose = L-ribulose.	\N	\N	Pentose and glucuronate interconversions	Carbohydrate Metabolism	METABOLIC
248521	3.1.3.25	Myo-inositol-1(or 4)-monophosphatase.	Myo-inositol 1-monophosphate + H(2)O = myo-inositol + phosphate.	\N	\N	Inositol phosphate metabolism	Metabolism of Complex Lipids	METABOLIC
248521	3.1.3.25	Myo-inositol-1(or 4)-monophosphatase.	Myo-inositol 1-monophosphate + H(2)O = myo-inositol + phosphate.	\N	\N	Streptomycin biosynthesis	Biosynthesis of Secondary Metabolites	METABOLIC
248521	3.1.3.25	Myo-inositol-1(or 4)-monophosphatase.	Myo-inositol 1-monophosphate + H(2)O = myo-inositol + phosphate.	\N	\N	\N	\N	\N
254678	2.1.1.41	Delta(24)-sterol C-methyltransferase.	S-adenosyl-L-methionine + 5-alpha-cholest-8,24-dien-3-beta-ol = S-adenosyl-L-homocysteine + 24-methylene-5-alpha-cholest-8-en-3-beta-ol.	Glutathione.	\N	\N	\N	\N
262112	1.2.1.3	Aldehyde dehydrogenase (NAD+).	An aldehyde + NAD(+) + H(2)O = an acid + NADH.	\N	Acute alcohol intolerance; MIM:100650.	1,2-Dichloroethane degradation	Biodegradation of Xenobiotics	METABOLIC
262112	1.2.1.3	Aldehyde dehydrogenase (NAD+).	An aldehyde + NAD(+) + H(2)O = an acid + NADH.	\N	Acute alcohol intolerance; MIM:100650.	Tryptophan metabolism	Amino Acid Metabolism	METABOLIC
262112	1.2.1.3	Aldehyde dehydrogenase (NAD+).	An aldehyde + NAD(+) + H(2)O = an acid + NADH.	\N	Acute alcohol intolerance; MIM:100650.	Glycerolipid metabolism	Metabolism of Complex Lipids	METABOLIC
262112	1.2.1.3	Aldehyde dehydrogenase (NAD+).	An aldehyde + NAD(+) + H(2)O = an acid + NADH.	\N	Acute alcohol intolerance; MIM:100650.	Valine, leucine and isoleucine degradation	Amino Acid Metabolism	METABOLIC
262112	1.2.1.3	Aldehyde dehydrogenase (NAD+).	An aldehyde + NAD(+) + H(2)O = an acid + NADH.	\N	Acute alcohol intolerance; MIM:100650.	Glycolysis / Gluconeogenesis	Carbohydrate Metabolism	METABOLIC
262112	1.2.1.3	Aldehyde dehydrogenase (NAD+).	An aldehyde + NAD(+) + H(2)O = an acid + NADH.	\N	Acute alcohol intolerance; MIM:100650.	Propanoate metabolism	Carbohydrate Metabolism	METABOLIC
262112	1.2.1.3	Aldehyde dehydrogenase (NAD+).	An aldehyde + NAD(+) + H(2)O = an acid + NADH.	\N	Acute alcohol intolerance; MIM:100650.	Fatty acid metabolism	Lipid Metabolism	METABOLIC
262112	1.2.1.3	Aldehyde dehydrogenase (NAD+).	An aldehyde + NAD(+) + H(2)O = an acid + NADH.	\N	Acute alcohol intolerance; MIM:100650.	Bile acid biosynthesis	Lipid Metabolism	METABOLIC
262112	1.2.1.3	Aldehyde dehydrogenase (NAD+).	An aldehyde + NAD(+) + H(2)O = an acid + NADH.	\N	Acute alcohol intolerance; MIM:100650.	Arginine and proline metabolism	Amino Acid Metabolism	METABOLIC
262112	1.2.1.3	Aldehyde dehydrogenase (NAD+).	An aldehyde + NAD(+) + H(2)O = an acid + NADH.	\N	Acute alcohol intolerance; MIM:100650.	Butanoate metabolism	Carbohydrate Metabolism	METABOLIC
262112	1.2.1.3	Aldehyde dehydrogenase (NAD+).	An aldehyde + NAD(+) + H(2)O = an acid + NADH.	\N	Acute alcohol intolerance; MIM:100650.	beta-Alanine metabolism	Metabolism of Other Amino Acids	METABOLIC
262112	1.2.1.3	Aldehyde dehydrogenase (NAD+).	An aldehyde + NAD(+) + H(2)O = an acid + NADH.	\N	Acute alcohol intolerance; MIM:100650.	Pyruvate metabolism	Carbohydrate Metabolism	METABOLIC
262112	1.2.1.3	Aldehyde dehydrogenase (NAD+).	An aldehyde + NAD(+) + H(2)O = an acid + NADH.	\N	Acute alcohol intolerance; MIM:100650.	Histidine metabolism	Amino Acid Metabolism	METABOLIC
262112	1.2.1.3	Aldehyde dehydrogenase (NAD+).	An aldehyde + NAD(+) + H(2)O = an acid + NADH.	\N	Acute alcohol intolerance; MIM:100650.	Lysine degradation	Amino Acid Metabolism	METABOLIC
262112	1.2.1.3	Aldehyde dehydrogenase (NAD+).	An aldehyde + NAD(+) + H(2)O = an acid + NADH.	\N	Acute alcohol intolerance; MIM:100650.	Ascorbate and aldarate metabolism	Carbohydrate Metabolism	METABOLIC
263303	3.6.4.9	Chaperonin ATPase.	ATP + H(2)O = ADP + phosphate.	\N	\N	\N	\N	\N
270610	2.6.1.1	Aspartate aminotransferase.	L-aspartate + 2-oxoglutarate = oxaloacetate + L-glutamate.	Pyridoxal-phosphate.	\N	Alanine and aspartate metabolism	Amino Acid Metabolism	METABOLIC
270610	2.6.1.1	Aspartate aminotransferase.	L-aspartate + 2-oxoglutarate = oxaloacetate + L-glutamate.	Pyridoxal-phosphate.	\N	Phenylalanine metabolism	Amino Acid Metabolism	METABOLIC
270610	2.6.1.1	Aspartate aminotransferase.	L-aspartate + 2-oxoglutarate = oxaloacetate + L-glutamate.	Pyridoxal-phosphate.	\N	Arginine and proline metabolism	Amino Acid Metabolism	METABOLIC
270610	2.6.1.1	Aspartate aminotransferase.	L-aspartate + 2-oxoglutarate = oxaloacetate + L-glutamate.	Pyridoxal-phosphate.	\N	Cysteine metabolism	Amino Acid Metabolism	METABOLIC
270610	2.6.1.1	Aspartate aminotransferase.	L-aspartate + 2-oxoglutarate = oxaloacetate + L-glutamate.	Pyridoxal-phosphate.	\N	Tyrosine metabolism	Amino Acid Metabolism	METABOLIC
270610	2.6.1.1	Aspartate aminotransferase.	L-aspartate + 2-oxoglutarate = oxaloacetate + L-glutamate.	Pyridoxal-phosphate.	\N	Alkaloid biosynthesis I	Biosynthesis of Secondary Metabolites	METABOLIC
270610	2.6.1.1	Aspartate aminotransferase.	L-aspartate + 2-oxoglutarate = oxaloacetate + L-glutamate.	Pyridoxal-phosphate.	\N	Carbon fixation	Energy Metabolism	METABOLIC
270610	2.6.1.1	Aspartate aminotransferase.	L-aspartate + 2-oxoglutarate = oxaloacetate + L-glutamate.	Pyridoxal-phosphate.	\N	Phenylalanine, tyrosine and tryptophan biosynthesis	Amino Acid Metabolism	METABOLIC
270610	2.6.1.1	Aspartate aminotransferase.	L-aspartate + 2-oxoglutarate = oxaloacetate + L-glutamate.	Pyridoxal-phosphate.	\N	Glutamate metabolism	Amino Acid Metabolism	METABOLIC
274982	3.6.1.3	Adenosinetriphosphatase.	ATP + H(2)O = ADP + phosphate.	\N	Hemolytic anemia due to deficiency of adenosine triphosphatase; MIM:102800.	Purine metabolism	Nucleotide Metabolism	METABOLIC
275685	2.1.1.37	DNA (cytosine-5-)-methyltransferase.	S-adenosyl-L-methionine + DNA = S-adenosyl-L-homocysteine + DNA containing 5-methylcytosine.	\N	\N	Methionine metabolism	Amino Acid Metabolism	METABOLIC
277011	1.6.5.5	NADPH:quinone reductase.	NADPH + quinone = NADP(+) + semiquinone.	Zinc.	\N	\N	\N	\N
280838	1.3.1.35	Phosphatidylcholine desaturase.	1-acyl-2-oleoyl-sn-glycero-3-phosphocholine + NAD(+) = 1-acyl-2-linoleoyl-sn-glycero-3-phosphocholine + NADH.	\N	\N	\N	\N	\N
283486	6.3.2.-	Acid--D-amino-acid ligases (peptide synthases).	\N	\N	\N	Tryptophan metabolism	Amino Acid Metabolism	METABOLIC
283486	6.3.2.-	Acid--D-amino-acid ligases (peptide synthases).	\N	\N	\N	Ubiquinone biosynthesis	Metabolism of Cofactors and Vitamins	METABOLIC
289102	3.2.1.3	Glucan 1,4-alpha-glucosidase.	Hydrolysis of terminal 1,4-linked alpha-D-glucose residues successively from non-reducing ends of the chains with release of beta-D-glucose.	\N	\N	Starch and sucrose metabolism	Metabolism of Complex Carbohydrates	METABOLIC
289106	1.-.-.-	Oxidoreductases.	\N	\N	\N	\N	\N	\N
292503	3.1.3.48	Protein-tyrosine-phosphatase.	Protein tyrosine phosphate + H(2)O = protein tyrosine + phosphate.	\N	\N	\N	\N	\N
293540	1.5.3.-	With oxygen as acceptor.	\N	\N	\N	\N	\N	\N
293890	3.6.4.3	Microtubule-severing ATPase.	ATP + H(2)O = ADP + phosphate.	\N	\N	\N	\N	\N
299586	1.10.3.2	Laccase.	4 benzenediol + O(2) = 4 benzosemiquinone + 2 H(2)O.	Copper.	\N	\N	\N	\N
302426	2.3.1.48	Histone acetyltransferase.	Acetyl-CoA + histone = CoA + acetyl-histone.	\N	\N	\N	\N	\N
302908	5.2.1.8	Peptidylprolyl isomerase.	Peptidylproline (omega=180) = peptidylproline (omega=0).	\N	\N	\N	\N	\N
306663	3.4.16.-	Serine-type carboxypeptidases.	\N	\N	\N	\N	\N	\N
316384	1.3.1.45	2'-hydroxyisoflavone reductase.	Vestitone + NADP(+) = 2'-hydroxyformononetin + NADPH.	\N	\N	\N	\N	\N
318366	6.3.2.-	Acid--D-amino-acid ligases (peptide synthases).	\N	\N	\N	Tryptophan metabolism	Amino Acid Metabolism	METABOLIC
318366	6.3.2.-	Acid--D-amino-acid ligases (peptide synthases).	\N	\N	\N	Ubiquinone biosynthesis	Metabolism of Cofactors and Vitamins	METABOLIC
318916	1.5.1.3	Dihydrofolate reductase.	5,6,7,8-tetrahydrofolate + NADP(+) = 7,8-dihydrofolate + NADPH.	\N	\N	One carbon pool by folate	Metabolism of Cofactors and Vitamins	METABOLIC
318916	1.5.1.3	Dihydrofolate reductase.	5,6,7,8-tetrahydrofolate + NADP(+) = 7,8-dihydrofolate + NADPH.	\N	\N	Folate biosynthesis	Metabolism of Cofactors and Vitamins	METABOLIC
319755	2.7.1.17	Xylulokinase.	ATP + D-xylulose = ADP + D-xylulose 5-phosphate.	\N	\N	Pentose and glucuronate interconversions	Carbohydrate Metabolism	METABOLIC
320306	3.4.16.2	Lysosomal Pro-X carboxypeptidase.	Cleavage of a Pro-|-Xaa bond to release a C-terminal amino acid.	\N	\N	\N	\N	\N
321226	5.3.1.4	L-arabinose isomerase.	L-arabinose = L-ribulose.	\N	\N	Pentose and glucuronate interconversions	Carbohydrate Metabolism	METABOLIC
324728	3.5.1.25	N-acetylglucosamine-6-phosphate deacetylase.	N-acetyl-D-glucosamine 6-phosphate + H(2)O = D-glucosamine 6-phosphate + acetate.	\N	\N	Aminosugars metabolism	Metabolism of Complex Carbohydrates	METABOLIC
327075	2.3.1.48	Histone acetyltransferase.	Acetyl-CoA + histone = CoA + acetyl-histone.	\N	\N	\N	\N	\N
327621	2.7.7.7	DNA-directed DNA polymerase.	N deoxynucleoside triphosphate = N diphosphate + {DNA}(N).	\N	\N	Purine metabolism	Nucleotide Metabolism	METABOLIC
327621	2.7.7.7	DNA-directed DNA polymerase.	N deoxynucleoside triphosphate = N diphosphate + {DNA}(N).	\N	\N	DNA polymerase	REPLICATION AND REPAIR	REGULATORY
327621	2.7.7.7	DNA-directed DNA polymerase.	N deoxynucleoside triphosphate = N diphosphate + {DNA}(N).	\N	\N	Pyrimidine metabolism	Nucleotide Metabolism	METABOLIC
330240	1.1.99.1	Choline dehydrogenase.	Choline + acceptor = betaine aldehyde + reduced acceptor.	PQQ.	\N	Glycine, serine and threonine metabolism	Amino Acid Metabolism	METABOLIC
330766	1.14.14.1	Unspecific monooxygenase.	RH + reduced flavoprotein + O(2) = ROH + oxidized flavoprotein + H(2)O.	Heme-thiolate.	\N	Tryptophan metabolism	Amino Acid Metabolism	METABOLIC
330766	1.14.14.1	Unspecific monooxygenase.	RH + reduced flavoprotein + O(2) = ROH + oxidized flavoprotein + H(2)O.	Heme-thiolate.	\N	Fatty acid metabolism	Lipid Metabolism	METABOLIC
330766	1.14.14.1	Unspecific monooxygenase.	RH + reduced flavoprotein + O(2) = ROH + oxidized flavoprotein + H(2)O.	Heme-thiolate.	\N	gamma-Hexachlorocyclohexane degradation	Biodegradation of Xenobiotics	METABOLIC
346554	3.1.3.16	Serine/threonine specific protein phosphatase.	A phosphoprotein + H(2)O = a protein + phosphate.	\N	\N	\N	\N	\N
350962	4.2.99.18	DNA-(apurinic or apyrimidinic site) lyase.	The C-O-P bond 3' to the apurinic or apyrimidinic site in DNA is broken by a beta-elimination reaction, leaving a 3'-terminal unsaturated sugar and a product with a terminal 5'-phosphate.	\N	\N	\N	\N	\N
352151	1.1.-.-	Acting on the CH-OH group of donors.	\N	\N	\N	Benzoate degradation via CoA ligation	Biodegradation of Xenobiotics	METABOLIC
352151	1.1.-.-	Acting on the CH-OH group of donors.	\N	\N	\N	Ethylbenzene degradation	Biodegradation of Xenobiotics	METABOLIC
352817	3.6.1.17	Bis(5'-nucleosyl)-tetraphosphatase (asymmetrical).	P(1),P(4)-bis(5'-guanosyl)tetraphosphate + H(2)O = GTP + GMP.	\N	\N	Pyrimidine metabolism	Nucleotide Metabolism	METABOLIC
352817	3.6.1.17	Bis(5'-nucleosyl)-tetraphosphatase (asymmetrical).	P(1),P(4)-bis(5'-guanosyl)tetraphosphate + H(2)O = GTP + GMP.	\N	\N	Purine metabolism	Nucleotide Metabolism	METABOLIC
356003	2.7.7.7	DNA-directed DNA polymerase.	N deoxynucleoside triphosphate = N diphosphate + {DNA}(N).	\N	\N	Purine metabolism	Nucleotide Metabolism	METABOLIC
356003	2.7.7.7	DNA-directed DNA polymerase.	N deoxynucleoside triphosphate = N diphosphate + {DNA}(N).	\N	\N	DNA polymerase	REPLICATION AND REPAIR	REGULATORY
356003	2.7.7.7	DNA-directed DNA polymerase.	N deoxynucleoside triphosphate = N diphosphate + {DNA}(N).	\N	\N	Pyrimidine metabolism	Nucleotide Metabolism	METABOLIC
356735	5.99.1.2	DNA topoisomerase.	ATP-independent breakage of single-stranded DNA, followed by passage and rejoining.	\N	\N	\N	\N	\N
356918	6.3.1.2	Glutamate--ammonia ligase.	ATP + L-glutamate + NH(3) = ADP + phosphate + L-glutamine.	\N	\N	Peptidoglycan biosynthesis	Metabolism of Complex Carbohydrates	METABOLIC
356918	6.3.1.2	Glutamate--ammonia ligase.	ATP + L-glutamate + NH(3) = ADP + phosphate + L-glutamine.	\N	\N	Nitrogen metabolism	Energy Metabolism	METABOLIC
356918	6.3.1.2	Glutamate--ammonia ligase.	ATP + L-glutamate + NH(3) = ADP + phosphate + L-glutamine.	\N	\N	Glutamate metabolism	Amino Acid Metabolism	METABOLIC
360686	2.4.1.16	Chitin synthase.	UDP-N-acetyl-D-glucosamine + {(1,4)-(N-acetyl-beta-D-glucosaminyl)}(N) = UDP + {(1,4)-(N-acetyl-beta-D-glucosaminyl)}(N+1).	\N	\N	Aminosugars metabolism	Metabolism of Complex Carbohydrates	METABOLIC
364696	2.7.7.6	DNA-directed RNA polymerase.	N nucleoside triphosphate = N diphosphate + {RNA}(N).	\N	\N	RNA polymerase	TRANSCRIPTION	REGULATORY
364696	2.7.7.6	DNA-directed RNA polymerase.	N nucleoside triphosphate = N diphosphate + {RNA}(N).	\N	\N	Purine metabolism	Nucleotide Metabolism	METABOLIC
364696	2.7.7.6	DNA-directed RNA polymerase.	N nucleoside triphosphate = N diphosphate + {RNA}(N).	\N	\N	Pyrimidine metabolism	Nucleotide Metabolism	METABOLIC
365141	3.6.1.-	In phosphorous-containing anhydrides.	\N	\N	\N	Starch and sucrose metabolism	Metabolism of Complex Carbohydrates	METABOLIC
365141	3.6.1.-	In phosphorous-containing anhydrides.	\N	\N	\N	Folate biosynthesis	Metabolism of Cofactors and Vitamins	METABOLIC
367727	4.3.1.5	Phenylalanine ammonia-lyase.	L-phenylalanine = trans-cinnamate + NH(3).	\N	\N	Phenylalanine metabolism	Amino Acid Metabolism	METABOLIC
367727	4.3.1.5	Phenylalanine ammonia-lyase.	L-phenylalanine = trans-cinnamate + NH(3).	\N	\N	Alkaloid biosynthesis II	Biosynthesis of Secondary Metabolites	METABOLIC
367727	4.3.1.5	Phenylalanine ammonia-lyase.	L-phenylalanine = trans-cinnamate + NH(3).	\N	\N	Nitrogen metabolism	Energy Metabolism	METABOLIC
367727	4.3.1.5	Phenylalanine ammonia-lyase.	L-phenylalanine = trans-cinnamate + NH(3).	\N	\N	Tyrosine metabolism	Amino Acid Metabolism	METABOLIC
368016	4.3.1.5	Phenylalanine ammonia-lyase.	L-phenylalanine = trans-cinnamate + NH(3).	\N	\N	Phenylalanine metabolism	Amino Acid Metabolism	METABOLIC
368016	4.3.1.5	Phenylalanine ammonia-lyase.	L-phenylalanine = trans-cinnamate + NH(3).	\N	\N	Alkaloid biosynthesis II	Biosynthesis of Secondary Metabolites	METABOLIC
368016	4.3.1.5	Phenylalanine ammonia-lyase.	L-phenylalanine = trans-cinnamate + NH(3).	\N	\N	Nitrogen metabolism	Energy Metabolism	METABOLIC
368016	4.3.1.5	Phenylalanine ammonia-lyase.	L-phenylalanine = trans-cinnamate + NH(3).	\N	\N	Tyrosine metabolism	Amino Acid Metabolism	METABOLIC
368271	6.3.5.5	Carbamoyl-phosphate synthase (glutamine-hydrolysing).	2 ATP + L-glutamine + CO(2) + H(2)O = 2 ADP + phosphate + glutamate + carbamoyl phosphate.	\N	\N	Pyrimidine metabolism	Nucleotide Metabolism	METABOLIC
368271	6.3.5.5	Carbamoyl-phosphate synthase (glutamine-hydrolysing).	2 ATP + L-glutamine + CO(2) + H(2)O = 2 ADP + phosphate + glutamate + carbamoyl phosphate.	\N	\N	Glutamate metabolism	Amino Acid Metabolism	METABOLIC
372914	1.3.99.5	3-oxo-5-alpha-steroid 4-dehydrogenase.	A 3-oxo-5-alpha-steroid + acceptor = a 3-oxo-delta(4)-steroid + reduced acceptor.	\N	Male pseudohermaphroditism (pseudovaginal perineoscrotal); MIM:264600.	Androgen and estrogen metabolism	Lipid Metabolism	METABOLIC
372914	1.3.99.5	3-oxo-5-alpha-steroid 4-dehydrogenase.	A 3-oxo-5-alpha-steroid + acceptor = a 3-oxo-delta(4)-steroid + reduced acceptor.	\N	Male pseudohermaphroditism (pseudovaginal perineoscrotal); MIM:264600.	Bile acid biosynthesis	Lipid Metabolism	METABOLIC
377603	6.3.2.-	Acid--D-amino-acid ligases (peptide synthases).	\N	\N	\N	Tryptophan metabolism	Amino Acid Metabolism	METABOLIC
377603	6.3.2.-	Acid--D-amino-acid ligases (peptide synthases).	\N	\N	\N	Ubiquinone biosynthesis	Metabolism of Cofactors and Vitamins	METABOLIC
377877	1.14.14.1	Unspecific monooxygenase.	RH + reduced flavoprotein + O(2) = ROH + oxidized flavoprotein + H(2)O.	Heme-thiolate.	\N	Tryptophan metabolism	Amino Acid Metabolism	METABOLIC
377877	1.14.14.1	Unspecific monooxygenase.	RH + reduced flavoprotein + O(2) = ROH + oxidized flavoprotein + H(2)O.	Heme-thiolate.	\N	Fatty acid metabolism	Lipid Metabolism	METABOLIC
377877	1.14.14.1	Unspecific monooxygenase.	RH + reduced flavoprotein + O(2) = ROH + oxidized flavoprotein + H(2)O.	Heme-thiolate.	\N	gamma-Hexachlorocyclohexane degradation	Biodegradation of Xenobiotics	METABOLIC
382630	3.1.26.-	Endoribonucleases producing 5'-phosphomonoesters.	\N	\N	\N	\N	\N	\N
387522	2.7.7.7	DNA-directed DNA polymerase.	N deoxynucleoside triphosphate = N diphosphate + {DNA}(N).	\N	\N	Purine metabolism	Nucleotide Metabolism	METABOLIC
387522	2.7.7.7	DNA-directed DNA polymerase.	N deoxynucleoside triphosphate = N diphosphate + {DNA}(N).	\N	\N	DNA polymerase	REPLICATION AND REPAIR	REGULATORY
387522	2.7.7.7	DNA-directed DNA polymerase.	N deoxynucleoside triphosphate = N diphosphate + {DNA}(N).	\N	\N	Pyrimidine metabolism	Nucleotide Metabolism	METABOLIC
393062	2.7.1.37	Protein kinase.	ATP + a protein = ADP + a phosphoprotein.	\N	\N	\N	\N	\N
396009	2.7.7.6	DNA-directed RNA polymerase.	N nucleoside triphosphate = N diphosphate + {RNA}(N).	\N	\N	RNA polymerase	TRANSCRIPTION	REGULATORY
396009	2.7.7.6	DNA-directed RNA polymerase.	N nucleoside triphosphate = N diphosphate + {RNA}(N).	\N	\N	Purine metabolism	Nucleotide Metabolism	METABOLIC
396009	2.7.7.6	DNA-directed RNA polymerase.	N nucleoside triphosphate = N diphosphate + {RNA}(N).	\N	\N	Pyrimidine metabolism	Nucleotide Metabolism	METABOLIC
403221	1.-.-.-	Oxidoreductases.	\N	\N	\N	\N	\N	\N
403252	1.-.-.-	Oxidoreductases.	\N	\N	\N	\N	\N	\N
405110	6.3.2.-	Acid--D-amino-acid ligases (peptide synthases).	\N	\N	\N	Tryptophan metabolism	Amino Acid Metabolism	METABOLIC
405110	6.3.2.-	Acid--D-amino-acid ligases (peptide synthases).	\N	\N	\N	Ubiquinone biosynthesis	Metabolism of Cofactors and Vitamins	METABOLIC
408547	2.7.7.6	DNA-directed RNA polymerase.	N nucleoside triphosphate = N diphosphate + {RNA}(N).	\N	\N	RNA polymerase	TRANSCRIPTION	REGULATORY
408547	2.7.7.6	DNA-directed RNA polymerase.	N nucleoside triphosphate = N diphosphate + {RNA}(N).	\N	\N	Purine metabolism	Nucleotide Metabolism	METABOLIC
408547	2.7.7.6	DNA-directed RNA polymerase.	N nucleoside triphosphate = N diphosphate + {RNA}(N).	\N	\N	Pyrimidine metabolism	Nucleotide Metabolism	METABOLIC
409910	4.2.1.70	Pseudouridylate synthase.	Uracil + D-ribose 5-phosphate = pseudouridine 5'-phosphate + H(2)O.	\N	\N	Pyrimidine metabolism	Nucleotide Metabolism	METABOLIC
411925	1.2.1.31	Aminoadipate-semialdehyde dehydrogenase.	L-2-aminoadipate 6-semialdehyde + NADP(+) + H(2)O = L-2-aminoadipate + NADPH.	\N	\N	Lysine biosynthesis	Amino Acid Metabolism	METABOLIC
411925	1.2.1.31	Aminoadipate-semialdehyde dehydrogenase.	L-2-aminoadipate 6-semialdehyde + NADP(+) + H(2)O = L-2-aminoadipate + NADPH.	\N	\N	Lysine degradation	Amino Acid Metabolism	METABOLIC
416270	3.1.3.46	Fructose-2,6-bisphosphate 2-phosphatase.	D-fructose 2,6-bisphosphate + H(2)O = D-fructose 6-phosphate + phosphate.	\N	\N	Fructose and mannose metabolism	Carbohydrate Metabolism	METABOLIC
416797	2.1.2.9	Methionyl-tRNA formyltransferase.	10-formyltetrahydrofolate + L-methionyl-tRNA + H(2)O = tetrahydrofolate + N-formylmethionyl-tRNA.	\N	\N	One carbon pool by folate	Metabolism of Cofactors and Vitamins	METABOLIC
416797	2.1.2.9	Methionyl-tRNA formyltransferase.	10-formyltetrahydrofolate + L-methionyl-tRNA + H(2)O = tetrahydrofolate + N-formylmethionyl-tRNA.	\N	\N	Aminoacyl-tRNA biosynthesis	TRANSLATION	REGULATORY
416797	2.1.2.9	Methionyl-tRNA formyltransferase.	10-formyltetrahydrofolate + L-methionyl-tRNA + H(2)O = tetrahydrofolate + N-formylmethionyl-tRNA.	\N	\N	Methionine metabolism	Amino Acid Metabolism	METABOLIC
423864	3.4.-.-	Acting on peptide bonds (peptide hydrolases).	\N	\N	\N	Biotin metabolism	Metabolism of Cofactors and Vitamins	METABOLIC
423864	3.4.-.-	Acting on peptide bonds (peptide hydrolases).	\N	\N	\N	Lysine degradation	Amino Acid Metabolism	METABOLIC
424823	1.2.1.2	Formate dehydrogenase.	Formate + NAD(+) = CO(2) + NADH.	\N	\N	Glyoxylate and dicarboxylate metabolism	Carbohydrate Metabolism	METABOLIC
424823	1.2.1.2	Formate dehydrogenase.	Formate + NAD(+) = CO(2) + NADH.	\N	\N	Methane metabolism	Energy Metabolism	METABOLIC
425022	1.1.1.1	Alcohol dehydrogenase.	An alcohol + NAD(+) = an aldehyde or ketone + NADH.	Zinc or Iron.	\N	Bile acid biosynthesis	Lipid Metabolism	METABOLIC
425022	1.1.1.1	Alcohol dehydrogenase.	An alcohol + NAD(+) = an aldehyde or ketone + NADH.	Zinc or Iron.	\N	Tyrosine metabolism	Amino Acid Metabolism	METABOLIC
425022	1.1.1.1	Alcohol dehydrogenase.	An alcohol + NAD(+) = an aldehyde or ketone + NADH.	Zinc or Iron.	\N	Glycerolipid metabolism	Metabolism of Complex Lipids	METABOLIC
425022	1.1.1.1	Alcohol dehydrogenase.	An alcohol + NAD(+) = an aldehyde or ketone + NADH.	Zinc or Iron.	\N	Glycolysis / Gluconeogenesis	Carbohydrate Metabolism	METABOLIC
425022	1.1.1.1	Alcohol dehydrogenase.	An alcohol + NAD(+) = an aldehyde or ketone + NADH.	Zinc or Iron.	\N	Fatty acid metabolism	Lipid Metabolism	METABOLIC
427839	2.3.3.1	Citrate (si)-synthase.	\N	Citrate + CoA = acetyl-CoA + H(2)O + oxaloacetate.	\N	\N	\N	\N
429076	2.3.1.48	Histone acetyltransferase.	Acetyl-CoA + histone = CoA + acetyl-histone.	\N	\N	\N	\N	\N
431605	3.2.1.1	Alpha-amylase.	Endohydrolysis of 1,4-alpha-glucosidic linkages in oligosaccharides and polysaccharides.	\N	\N	Starch and sucrose metabolism	Metabolism of Complex Carbohydrates	METABOLIC
436271	6.3.5.-	Carbon--nitrogen ligases with glutamine as amido-N-donor.	\N	\N	\N	Glutamate metabolism	Amino Acid Metabolism	METABOLIC
436271	6.3.5.-	Carbon--nitrogen ligases with glutamine as amido-N-donor.	\N	\N	\N	Alanine and aspartate metabolism	Amino Acid Metabolism	METABOLIC
437625	3.2.1.18	Exo-alpha-sialidase.	Hydrolysis of alpha-(2->3)-, alpha-(2->6)-, alpha-(2->8)-glycosidic linkages of terminal sialic residues in oligosaccharides, glycoproteins, glycolipids, colominic acid and synthetic substrates.	\N	Sialidosis; MIM:256550.	N-Glycan degradation	Metabolism of Complex Carbohydrates	METABOLIC
437625	3.2.1.18	Exo-alpha-sialidase.	Hydrolysis of alpha-(2->3)-, alpha-(2->6)-, alpha-(2->8)-glycosidic linkages of terminal sialic residues in oligosaccharides, glycoproteins, glycolipids, colominic acid and synthetic substrates.	\N	Sialidosis; MIM:256550.	Sphingoglycolipid metabolism	Metabolism of Complex Lipids	METABOLIC
446272	6.3.2.-	Acid--D-amino-acid ligases (peptide synthases).	\N	\N	\N	Tryptophan metabolism	Amino Acid Metabolism	METABOLIC
446272	6.3.2.-	Acid--D-amino-acid ligases (peptide synthases).	\N	\N	\N	Ubiquinone biosynthesis	Metabolism of Cofactors and Vitamins	METABOLIC
447142	2.4.1.131	Glycolipid 2-alpha-mannosyltransferase.	Transfers an alpha-D-mannosyl residue from GDP-mannose into lipid-linked oligosaccharide, forming an alpha-1,2-D-mannosyl-D-mannose linkage.	\N	\N	N-Glycans biosynthesis	Metabolism of Complex Carbohydrates	METABOLIC
448109	2.4.1.117	Dolichyl-phosphate beta-glucosyltransferase.	UDP-glucose + dolichyl phosphate = UDP + dolichyl beta-D-glucosyl phosphate.	\N	\N	N-Glycans biosynthesis	Metabolism of Complex Carbohydrates	METABOLIC
450869	3.6.1.3	Adenosinetriphosphatase.	ATP + H(2)O = ADP + phosphate.	\N	Hemolytic anemia due to deficiency of adenosine triphosphatase; MIM:102800.	Purine metabolism	Nucleotide Metabolism	METABOLIC
455035	1.1.1.1	Alcohol dehydrogenase.	An alcohol + NAD(+) = an aldehyde or ketone + NADH.	Zinc or Iron.	\N	Bile acid biosynthesis	Lipid Metabolism	METABOLIC
455035	1.1.1.1	Alcohol dehydrogenase.	An alcohol + NAD(+) = an aldehyde or ketone + NADH.	Zinc or Iron.	\N	Tyrosine metabolism	Amino Acid Metabolism	METABOLIC
455035	1.1.1.1	Alcohol dehydrogenase.	An alcohol + NAD(+) = an aldehyde or ketone + NADH.	Zinc or Iron.	\N	Glycerolipid metabolism	Metabolism of Complex Lipids	METABOLIC
455035	1.1.1.1	Alcohol dehydrogenase.	An alcohol + NAD(+) = an aldehyde or ketone + NADH.	Zinc or Iron.	\N	Glycolysis / Gluconeogenesis	Carbohydrate Metabolism	METABOLIC
455035	1.1.1.1	Alcohol dehydrogenase.	An alcohol + NAD(+) = an aldehyde or ketone + NADH.	Zinc or Iron.	\N	Fatty acid metabolism	Lipid Metabolism	METABOLIC
455239	6.2.1.12	4-coumarate--CoA ligase.	ATP + 4-coumarate + CoA = AMP + diphosphate + 4-coumaroyl-CoA.	\N	\N	Flavonoids, stilbene and lignin biosynthesis	Biosynthesis of Secondary Metabolites	METABOLIC
455624	2.6.1.-	Transaminases (aminotransferases).	\N	\N	\N	Lysine biosynthesis	Amino Acid Metabolism	METABOLIC
455624	2.6.1.-	Transaminases (aminotransferases).	\N	\N	\N	Caprolactam degradation	Biodegradation of Xenobiotics	METABOLIC
455624	2.6.1.-	Transaminases (aminotransferases).	\N	\N	\N	Aminophosphonate metabolism	Metabolism of Other Amino Acids	METABOLIC
455624	2.6.1.-	Transaminases (aminotransferases).	\N	\N	\N	Porphyrin and chlorophyll metabolism	Metabolism of Cofactors and Vitamins	METABOLIC
456397	1.6.99.3	NADH dehydrogenase.	NADH + acceptor = NAD(+) + reduced acceptor.	Flavoprotein; Iron-sulfur.	\N	\N	\N	\N
458317	2.7.7.6	DNA-directed RNA polymerase.	N nucleoside triphosphate = N diphosphate + {RNA}(N).	\N	\N	RNA polymerase	TRANSCRIPTION	REGULATORY
458317	2.7.7.6	DNA-directed RNA polymerase.	N nucleoside triphosphate = N diphosphate + {RNA}(N).	\N	\N	Purine metabolism	Nucleotide Metabolism	METABOLIC
458317	2.7.7.6	DNA-directed RNA polymerase.	N nucleoside triphosphate = N diphosphate + {RNA}(N).	\N	\N	Pyrimidine metabolism	Nucleotide Metabolism	METABOLIC
470491	2.4.1.-	Hexosyltransferases.	\N	\N	\N	O-Glycans biosynthesis	Metabolism of Complex Carbohydrates	METABOLIC
470491	2.4.1.-	Hexosyltransferases.	\N	\N	\N	Fructose and mannose metabolism	Carbohydrate Metabolism	METABOLIC
470491	2.4.1.-	Hexosyltransferases.	\N	\N	\N	Peptidoglycan biosynthesis	Metabolism of Complex Carbohydrates	METABOLIC
470491	2.4.1.-	Hexosyltransferases.	\N	\N	\N	Sphingoglycolipid metabolism	Metabolism of Complex Lipids	METABOLIC
470491	2.4.1.-	Hexosyltransferases.	\N	\N	\N	Blood group glycolipid biosynthesis - lact series	Metabolism of Complex Lipids	METABOLIC
470491	2.4.1.-	Hexosyltransferases.	\N	\N	\N	Blood group glycolipid biosynthesis - neolact series	Metabolism of Complex Lipids	METABOLIC
470491	2.4.1.-	Hexosyltransferases.	\N	\N	\N	Glycerolipid metabolism	Metabolism of Complex Lipids	METABOLIC
470491	2.4.1.-	Hexosyltransferases.	\N	\N	\N	Globoside metabolism	Metabolism of Complex Lipids	METABOLIC
470491	2.4.1.-	Hexosyltransferases.	\N	\N	\N	Chondroitin / heparan sulfate biosynthesis	Metabolism of Complex Carbohydrates	METABOLIC
470491	2.4.1.-	Hexosyltransferases.	\N	\N	\N	Keratan sulfate biosynthesis	Metabolism of Complex Carbohydrates	METABOLIC
470491	2.4.1.-	Hexosyltransferases.	\N	\N	\N	N-Glycans biosynthesis	Metabolism of Complex Carbohydrates	METABOLIC
474002	2.4.2.19	Nicotinate-nucleotide pyrophosphorylase (carboxylating).	Nicotinate D-ribonucleotide + diphosphate + CO(2) = pyridine-2,3-dicarboxylate + 5-phospho-alpha-D-ribose 1-diphosphate.	\N	\N	Nicotinate and nicotinamide metabolism	Metabolism of Cofactors and Vitamins	METABOLIC
479257	1.14.14.1	Unspecific monooxygenase.	RH + reduced flavoprotein + O(2) = ROH + oxidized flavoprotein + H(2)O.	Heme-thiolate.	\N	Tryptophan metabolism	Amino Acid Metabolism	METABOLIC
479257	1.14.14.1	Unspecific monooxygenase.	RH + reduced flavoprotein + O(2) = ROH + oxidized flavoprotein + H(2)O.	Heme-thiolate.	\N	Fatty acid metabolism	Lipid Metabolism	METABOLIC
479257	1.14.14.1	Unspecific monooxygenase.	RH + reduced flavoprotein + O(2) = ROH + oxidized flavoprotein + H(2)O.	Heme-thiolate.	\N	gamma-Hexachlorocyclohexane degradation	Biodegradation of Xenobiotics	METABOLIC
483010	5.2.1.8	Peptidylprolyl isomerase.	Peptidylproline (omega=180) = peptidylproline (omega=0).	\N	\N	\N	\N	\N
484979	1.1.1.1	Alcohol dehydrogenase.	An alcohol + NAD(+) = an aldehyde or ketone + NADH.	Zinc or Iron.	\N	Bile acid biosynthesis	Lipid Metabolism	METABOLIC
484979	1.1.1.1	Alcohol dehydrogenase.	An alcohol + NAD(+) = an aldehyde or ketone + NADH.	Zinc or Iron.	\N	Tyrosine metabolism	Amino Acid Metabolism	METABOLIC
484979	1.1.1.1	Alcohol dehydrogenase.	An alcohol + NAD(+) = an aldehyde or ketone + NADH.	Zinc or Iron.	\N	Glycerolipid metabolism	Metabolism of Complex Lipids	METABOLIC
484979	1.1.1.1	Alcohol dehydrogenase.	An alcohol + NAD(+) = an aldehyde or ketone + NADH.	Zinc or Iron.	\N	Glycolysis / Gluconeogenesis	Carbohydrate Metabolism	METABOLIC
484979	1.1.1.1	Alcohol dehydrogenase.	An alcohol + NAD(+) = an aldehyde or ketone + NADH.	Zinc or Iron.	\N	Fatty acid metabolism	Lipid Metabolism	METABOLIC
485109	1.6.5.5	NADPH:quinone reductase.	NADPH + quinone = NADP(+) + semiquinone.	Zinc.	\N	\N	\N	\N
485280	1.6.5.5	NADPH:quinone reductase.	NADPH + quinone = NADP(+) + semiquinone.	Zinc.	\N	\N	\N	\N
487079	1.13.-.-	Acting on single donors with incorporation of molecular oxygen.	\N	\N	\N	\N	\N	\N
490645	1.14.11.9	Naringenin 3-dioxygenase.	Naringenin + 2-oxoglutarate + O(2) = dihydrokaempferol + succinate + CO(2).	Iron; Ascorbate.	\N	Flavonoids, stilbene and lignin biosynthesis	Biosynthesis of Secondary Metabolites	METABOLIC
494596	3.1.3.56	Inositol-1,4,5-trisphosphate 5-phosphatase.	D-myo-inositol 1,4,5-trisphosphate + H(2)O = D-myo-inositol 1,4-bisphosphate + phosphate.	\N	\N	Inositol phosphate metabolism	Metabolism of Complex Lipids	METABOLIC
501542	1.14.14.1	Unspecific monooxygenase.	RH + reduced flavoprotein + O(2) = ROH + oxidized flavoprotein + H(2)O.	Heme-thiolate.	\N	Tryptophan metabolism	Amino Acid Metabolism	METABOLIC
501542	1.14.14.1	Unspecific monooxygenase.	RH + reduced flavoprotein + O(2) = ROH + oxidized flavoprotein + H(2)O.	Heme-thiolate.	\N	Fatty acid metabolism	Lipid Metabolism	METABOLIC
501542	1.14.14.1	Unspecific monooxygenase.	RH + reduced flavoprotein + O(2) = ROH + oxidized flavoprotein + H(2)O.	Heme-thiolate.	\N	gamma-Hexachlorocyclohexane degradation	Biodegradation of Xenobiotics	METABOLIC
501756	1.14.14.1	Unspecific monooxygenase.	RH + reduced flavoprotein + O(2) = ROH + oxidized flavoprotein + H(2)O.	Heme-thiolate.	\N	Tryptophan metabolism	Amino Acid Metabolism	METABOLIC
501756	1.14.14.1	Unspecific monooxygenase.	RH + reduced flavoprotein + O(2) = ROH + oxidized flavoprotein + H(2)O.	Heme-thiolate.	\N	Fatty acid metabolism	Lipid Metabolism	METABOLIC
501756	1.14.14.1	Unspecific monooxygenase.	RH + reduced flavoprotein + O(2) = ROH + oxidized flavoprotein + H(2)O.	Heme-thiolate.	\N	gamma-Hexachlorocyclohexane degradation	Biodegradation of Xenobiotics	METABOLIC
510646	6.3.2.-	Acid--D-amino-acid ligases (peptide synthases).	\N	\N	\N	Tryptophan metabolism	Amino Acid Metabolism	METABOLIC
510646	6.3.2.-	Acid--D-amino-acid ligases (peptide synthases).	\N	\N	\N	Ubiquinone biosynthesis	Metabolism of Cofactors and Vitamins	METABOLIC
512256	3.2.1.15	Polygalacturonase.	Random hydrolysis of 1,4-alpha-D-galactosiduronic linkages in pectate and other galacturonans.	\N	\N	Pentose and glucuronate interconversions	Carbohydrate Metabolism	METABOLIC
512256	3.2.1.15	Polygalacturonase.	Random hydrolysis of 1,4-alpha-D-galactosiduronic linkages in pectate and other galacturonans.	\N	\N	Starch and sucrose metabolism	Metabolism of Complex Carbohydrates	METABOLIC
516501	3.1.1.-	Carboxylic ester hydrolases.	\N	\N	\N	2,4-Dichlorobenzoate degradation	Biodegradation of Xenobiotics	METABOLIC
516501	3.1.1.-	Carboxylic ester hydrolases.	\N	\N	\N	Pentose and glucuronate interconversions	Carbohydrate Metabolism	METABOLIC
516501	3.1.1.-	Carboxylic ester hydrolases.	\N	\N	\N	Butanoate metabolism	Carbohydrate Metabolism	METABOLIC
519789	2.7.4.-	Phosphotransferases with a phosphate group as acceptor.	\N	\N	\N	\N	\N	\N
521916	2.7.7.-	Nucleotidyltransferases.	\N	\N	\N	DNA polymerase	REPLICATION AND REPAIR	REGULATORY
521916	2.7.7.-	Nucleotidyltransferases.	\N	\N	\N	Ubiquinone biosynthesis	Metabolism of Cofactors and Vitamins	METABOLIC
530334	3.2.1.18	Exo-alpha-sialidase.	Hydrolysis of alpha-(2->3)-, alpha-(2->6)-, alpha-(2->8)-glycosidic linkages of terminal sialic residues in oligosaccharides, glycoproteins, glycolipids, colominic acid and synthetic substrates.	\N	Sialidosis; MIM:256550.	N-Glycan degradation	Metabolism of Complex Carbohydrates	METABOLIC
530334	3.2.1.18	Exo-alpha-sialidase.	Hydrolysis of alpha-(2->3)-, alpha-(2->6)-, alpha-(2->8)-glycosidic linkages of terminal sialic residues in oligosaccharides, glycoproteins, glycolipids, colominic acid and synthetic substrates.	\N	Sialidosis; MIM:256550.	Sphingoglycolipid metabolism	Metabolism of Complex Lipids	METABOLIC
542764	1.-.-.-	Oxidoreductases.	\N	\N	\N	\N	\N	\N
542768	3.2.1.3	Glucan 1,4-alpha-glucosidase.	Hydrolysis of terminal 1,4-linked alpha-D-glucose residues successively from non-reducing ends of the chains with release of beta-D-glucose.	\N	\N	Starch and sucrose metabolism	Metabolism of Complex Carbohydrates	METABOLIC
543371	4.1.3.27	Anthranilate synthase.	Chorismate + L-glutamine = anthranilate + pyruvate + L-glutamate.	\N	\N	Phenylalanine, tyrosine and tryptophan biosynthesis	Amino Acid Metabolism	METABOLIC
547878	3.1.3.16	Serine/threonine specific protein phosphatase.	A phosphoprotein + H(2)O = a protein + phosphate.	\N	\N	\N	\N	\N
549897	1.6.5.5	NADPH:quinone reductase.	NADPH + quinone = NADP(+) + semiquinone.	Zinc.	\N	\N	\N	\N
553660	2.7.8.17	UDP-N-acetylglucosamine--lysosomal-enzyme N-acetylglucosaminephosphotransferase.	UDP-N-acetyl-D-glucosamine + lysosomal-enzyme D-mannose = UMP + lysosomal-enzyme N-acetyl-D-glucosaminyl-phospho-D-mannose.	\N	\N	\N	\N	\N
555735	1.14.14.1	Unspecific monooxygenase.	RH + reduced flavoprotein + O(2) = ROH + oxidized flavoprotein + H(2)O.	Heme-thiolate.	\N	Tryptophan metabolism	Amino Acid Metabolism	METABOLIC
555735	1.14.14.1	Unspecific monooxygenase.	RH + reduced flavoprotein + O(2) = ROH + oxidized flavoprotein + H(2)O.	Heme-thiolate.	\N	Fatty acid metabolism	Lipid Metabolism	METABOLIC
555735	1.14.14.1	Unspecific monooxygenase.	RH + reduced flavoprotein + O(2) = ROH + oxidized flavoprotein + H(2)O.	Heme-thiolate.	\N	gamma-Hexachlorocyclohexane degradation	Biodegradation of Xenobiotics	METABOLIC
557776	1.1.1.100	3-oxoacyl-[acyl-carrier protein] reductase.	(3R)-3-hydroxyacyl-[acyl-carrier protein] + NADP(+) = 3-oxoacyl- [acyl-carrier protein] + NADPH.	\N	\N	Fatty acid biosynthesis (path 1)	Lipid Metabolism	METABOLIC
557925	1.1.1.40	Malate dehydrogenase (oxaloacetate decarboxylating) (NADP+).	(S)-malate + NADP(+) = pyruvate + CO(2) + NADPH.	\N	\N	Pyruvate metabolism	Carbohydrate Metabolism	METABOLIC
557925	1.1.1.40	Malate dehydrogenase (oxaloacetate decarboxylating) (NADP+).	(S)-malate + NADP(+) = pyruvate + CO(2) + NADPH.	\N	\N	Carbon fixation	Energy Metabolism	METABOLIC
565875	2.7.8.15	UDP-N-acetylglucosamine--dolichyl-phosphate N-acetylglucosaminephosphotransferase.	UDP-N-acetyl-D-glucosamine + dolichyl phosphate = UMP + N-acetyl-D- glucosaminyl-diphosphodolichol.	\N	\N	N-Glycans biosynthesis	Metabolism of Complex Carbohydrates	METABOLIC
571826	3.6.1.3	Adenosinetriphosphatase.	ATP + H(2)O = ADP + phosphate.	\N	Hemolytic anemia due to deficiency of adenosine triphosphatase; MIM:102800.	Purine metabolism	Nucleotide Metabolism	METABOLIC
581279	1.11.1.6	Catalase.	2 H(2)O(2) = O(2) + 2 H(2)O.	Heme; Manganese.	Acatalasia; MIM:115500.	Tryptophan metabolism	Amino Acid Metabolism	METABOLIC
581279	1.11.1.6	Catalase.	2 H(2)O(2) = O(2) + 2 H(2)O.	Heme; Manganese.	Acatalasia; MIM:115500.	Methane metabolism	Energy Metabolism	METABOLIC
581400	3.6.1.3	Adenosinetriphosphatase.	ATP + H(2)O = ADP + phosphate.	\N	Hemolytic anemia due to deficiency of adenosine triphosphatase; MIM:102800.	Purine metabolism	Nucleotide Metabolism	METABOLIC
585997	2.1.1.72	Site-specific DNA-methyltransferase (adenine-specific).	S-adenosyl-L-methionine + DNA adenine = S-adenosyl-L-homocysteine + DNA 6-methylaminopurine.	\N	\N	\N	\N	\N
591393	2.7.1.39	Homoserine kinase.	ATP + L-homoserine = ADP + O-phospho-L-homoserine.	\N	\N	Glycine, serine and threonine metabolism	Amino Acid Metabolism	METABOLIC
593050	2.3.1.-	Transferring groups other than amino-acyl groups.	\N	\N	\N	Benzoate degradation via CoA ligation	Biodegradation of Xenobiotics	METABOLIC
593050	2.3.1.-	Transferring groups other than amino-acyl groups.	\N	\N	\N	Tyrosine metabolism	Amino Acid Metabolism	METABOLIC
593050	2.3.1.-	Transferring groups other than amino-acyl groups.	\N	\N	\N	Aminosugars metabolism	Metabolism of Complex Carbohydrates	METABOLIC
593050	2.3.1.-	Transferring groups other than amino-acyl groups.	\N	\N	\N	Glycerolipid metabolism	Metabolism of Complex Lipids	METABOLIC
593050	2.3.1.-	Transferring groups other than amino-acyl groups.	\N	\N	\N	Valine, leucine and isoleucine degradation	Amino Acid Metabolism	METABOLIC
593050	2.3.1.-	Transferring groups other than amino-acyl groups.	\N	\N	\N	Ethylbenzene degradation	Biodegradation of Xenobiotics	METABOLIC
593050	2.3.1.-	Transferring groups other than amino-acyl groups.	\N	\N	\N	Phenylalanine metabolism	Amino Acid Metabolism	METABOLIC
593050	2.3.1.-	Transferring groups other than amino-acyl groups.	\N	\N	\N	Lipopolysaccharide biosynthesis	Metabolism of Complex Carbohydrates	METABOLIC
593050	2.3.1.-	Transferring groups other than amino-acyl groups.	\N	\N	\N	Lysine biosynthesis	Amino Acid Metabolism	METABOLIC
593050	2.3.1.-	Transferring groups other than amino-acyl groups.	\N	\N	\N	Butanoate metabolism	Carbohydrate Metabolism	METABOLIC
593050	2.3.1.-	Transferring groups other than amino-acyl groups.	\N	\N	\N	D-Arginine and D-ornithine metabolism	Metabolism of Other Amino Acids	METABOLIC
593050	2.3.1.-	Transferring groups other than amino-acyl groups.	\N	\N	\N	Histidine metabolism	Amino Acid Metabolism	METABOLIC
593050	2.3.1.-	Transferring groups other than amino-acyl groups.	\N	\N	\N	Lysine degradation	Amino Acid Metabolism	METABOLIC
598680	6.3.2.-	Acid--D-amino-acid ligases (peptide synthases).	\N	\N	\N	Tryptophan metabolism	Amino Acid Metabolism	METABOLIC
598680	6.3.2.-	Acid--D-amino-acid ligases (peptide synthases).	\N	\N	\N	Ubiquinone biosynthesis	Metabolism of Cofactors and Vitamins	METABOLIC
601182	2.3.1.48	Histone acetyltransferase.	Acetyl-CoA + histone = CoA + acetyl-histone.	\N	\N	\N	\N	\N
616168	3.4.14.9	Tripeptidyl-peptidase I.	Release of an N-terminal tripeptide from a polypeptide.	\N	\N	\N	\N	\N
618335	3.4.14.9	Tripeptidyl-peptidase I.	Release of an N-terminal tripeptide from a polypeptide.	\N	\N	\N	\N	\N
625428	3.2.1.18	Exo-alpha-sialidase.	Hydrolysis of alpha-(2->3)-, alpha-(2->6)-, alpha-(2->8)-glycosidic linkages of terminal sialic residues in oligosaccharides, glycoproteins, glycolipids, colominic acid and synthetic substrates.	\N	Sialidosis; MIM:256550.	N-Glycan degradation	Metabolism of Complex Carbohydrates	METABOLIC
625428	3.2.1.18	Exo-alpha-sialidase.	Hydrolysis of alpha-(2->3)-, alpha-(2->6)-, alpha-(2->8)-glycosidic linkages of terminal sialic residues in oligosaccharides, glycoproteins, glycolipids, colominic acid and synthetic substrates.	\N	Sialidosis; MIM:256550.	Sphingoglycolipid metabolism	Metabolism of Complex Lipids	METABOLIC
635701	1.6.99.1	NADPH dehydrogenase.	NADPH + acceptor = NADP(+) + reduced acceptor.	FMN or FAD.	\N	\N	\N	\N
635832	5.3.1.4	L-arabinose isomerase.	L-arabinose = L-ribulose.	\N	\N	Pentose and glucuronate interconversions	Carbohydrate Metabolism	METABOLIC
637782	1.3.3.6	Acyl-CoA oxidase.	Acyl-CoA + O(2) = trans-2,3-dehydroacyl-CoA + H(2)O(2).	FAD.	\N	Fatty acid metabolism	Lipid Metabolism	METABOLIC
642157	6.3.2.-	Acid--D-amino-acid ligases (peptide synthases).	\N	\N	\N	Tryptophan metabolism	Amino Acid Metabolism	METABOLIC
642157	6.3.2.-	Acid--D-amino-acid ligases (peptide synthases).	\N	\N	\N	Ubiquinone biosynthesis	Metabolism of Cofactors and Vitamins	METABOLIC
642787	3.2.1.3	Glucan 1,4-alpha-glucosidase.	Hydrolysis of terminal 1,4-linked alpha-D-glucose residues successively from non-reducing ends of the chains with release of beta-D-glucose.	\N	\N	Starch and sucrose metabolism	Metabolism of Complex Carbohydrates	METABOLIC
647332	3.2.1.18	Exo-alpha-sialidase.	Hydrolysis of alpha-(2->3)-, alpha-(2->6)-, alpha-(2->8)-glycosidic linkages of terminal sialic residues in oligosaccharides, glycoproteins, glycolipids, colominic acid and synthetic substrates.	\N	Sialidosis; MIM:256550.	N-Glycan degradation	Metabolism of Complex Carbohydrates	METABOLIC
647332	3.2.1.18	Exo-alpha-sialidase.	Hydrolysis of alpha-(2->3)-, alpha-(2->6)-, alpha-(2->8)-glycosidic linkages of terminal sialic residues in oligosaccharides, glycoproteins, glycolipids, colominic acid and synthetic substrates.	\N	Sialidosis; MIM:256550.	Sphingoglycolipid metabolism	Metabolism of Complex Lipids	METABOLIC
647728	2.3.1.51	1-acylglycerol-3-phosphate O-acyltransferase.	Acyl-CoA + 1-acyl-sn-glycerol 3-phosphate = CoA + 1,2-diacyl-sn-glycerol 3-phosphate.	\N	\N	Glycerolipid metabolism	Metabolism of Complex Lipids	METABOLIC
656997	3.2.1.58	Glucan 1,3-beta-glucosidase.	Successive hydrolysis of beta-D-glucose units from the non-reducing ends of 1,3-beta-D-glucans, releasing alpha-glucose.	\N	\N	Starch and sucrose metabolism	Metabolism of Complex Carbohydrates	METABOLIC
657174	3.4.14.9	Tripeptidyl-peptidase I.	Release of an N-terminal tripeptide from a polypeptide.	\N	\N	\N	\N	\N
659773	3.2.1.3	Glucan 1,4-alpha-glucosidase.	Hydrolysis of terminal 1,4-linked alpha-D-glucose residues successively from non-reducing ends of the chains with release of beta-D-glucose.	\N	\N	Starch and sucrose metabolism	Metabolism of Complex Carbohydrates	METABOLIC
659881	2.1.1.61	tRNA (5-methylaminomethyl-2-thiouridylate)-methyltransferase.	S-adenosyl-L-methionine + tRNA = S-adenosyl-L-homocysteine + tRNA containing 5-methylaminomethyl-2-thiouridylate.	\N	\N	\N	\N	\N
660921	2.3.1.48	Histone acetyltransferase.	Acetyl-CoA + histone = CoA + acetyl-histone.	\N	\N	\N	\N	\N
661987	2.7.1.24	Dephospho-CoA kinase.	ATP + dephospho-CoA = ADP + CoA.	\N	\N	Pantothenate and CoA biosynthesis	Metabolism of Cofactors and Vitamins	METABOLIC
664352	2.4.1.141	N-acetylglucosaminyldiphosphodolichol N-acetylglucosaminyltransferase.	UDP-N-acetyl-D-glucosamine + N-acetyl-D-glucosaminyl-diphosphodolichol = UDP + N,N''-diacetylchitobiosyldiphosphodolichol.	\N	\N	N-Glycans biosynthesis	Metabolism of Complex Carbohydrates	METABOLIC
665060	6.3.2.3	Glutathione synthase.	ATP + gamma-L-glutamyl-L-cysteine + glycine = ADP + phosphate + glutathione.	\N	Hemolytic anemia due to glutathione synthetase deficiency; MIM:231900. 5-oxoprolinuria (pyroglutamicaciduria); MIM:266130.	Glutamate metabolism	Amino Acid Metabolism	METABOLIC
665060	6.3.2.3	Glutathione synthase.	ATP + gamma-L-glutamyl-L-cysteine + glycine = ADP + phosphate + glutathione.	\N	Hemolytic anemia due to glutathione synthetase deficiency; MIM:231900. 5-oxoprolinuria (pyroglutamicaciduria); MIM:266130.	Glutathione metabolism	Metabolism of Other Amino Acids	METABOLIC
672718	1.6.99.1	NADPH dehydrogenase.	NADPH + acceptor = NADP(+) + reduced acceptor.	FMN or FAD.	\N	\N	\N	\N
681353	2.7.7.7	DNA-directed DNA polymerase.	N deoxynucleoside triphosphate = N diphosphate + {DNA}(N).	\N	\N	Purine metabolism	Nucleotide Metabolism	METABOLIC
681353	2.7.7.7	DNA-directed DNA polymerase.	N deoxynucleoside triphosphate = N diphosphate + {DNA}(N).	\N	\N	DNA polymerase	REPLICATION AND REPAIR	REGULATORY
681353	2.7.7.7	DNA-directed DNA polymerase.	N deoxynucleoside triphosphate = N diphosphate + {DNA}(N).	\N	\N	Pyrimidine metabolism	Nucleotide Metabolism	METABOLIC
681829	2.7.1.17	Xylulokinase.	ATP + D-xylulose = ADP + D-xylulose 5-phosphate.	\N	\N	Pentose and glucuronate interconversions	Carbohydrate Metabolism	METABOLIC
682044	1.5.1.20	Methylenetetrahydrofolate reductase (NADPH).	5-methyltetrahydrofolate + NADP(+) = 5,10-methylenetetrahydrofolate + NADPH.	FAD.	Homocystinuria II (MTHFR deficiency); MIM:236250.	\N	\N	\N
693539	1.1.1.62	Estradiol 17 beta-dehydrogenase.	Estradiol-17-beta + NAD(P)(+) = estrone + NAD(P)H.	\N	Male pseudohermaphroditism; MIM:264300.	Androgen and estrogen metabolism	Lipid Metabolism	METABOLIC
699285	6.3.2.-	Acid--D-amino-acid ligases (peptide synthases).	\N	\N	\N	Tryptophan metabolism	Amino Acid Metabolism	METABOLIC
699285	6.3.2.-	Acid--D-amino-acid ligases (peptide synthases).	\N	\N	\N	Ubiquinone biosynthesis	Metabolism of Cofactors and Vitamins	METABOLIC
699779	2.1.1.41	Delta(24)-sterol C-methyltransferase.	S-adenosyl-L-methionine + 5-alpha-cholest-8,24-dien-3-beta-ol = S-adenosyl-L-homocysteine + 24-methylene-5-alpha-cholest-8-en-3-beta-ol.	Glutathione.	\N	\N	\N	\N
700549	3.5.1.48	Acetylspermidine deacetylase.	N1-acetylspermidine + H(2)O = acetate + spermidine.	\N	\N	\N	\N	\N
704275	1.14.-.-	Acting on paired donors, with incorporation or reduction of	\N	\N	\N	gamma-Hexachlorocyclohexane degradation	Biodegradation of Xenobiotics	METABOLIC
704275	1.14.-.-	Acting on paired donors, with incorporation or reduction of	\N	\N	\N	Ascorbate and aldarate metabolism	Carbohydrate Metabolism	METABOLIC
704275	1.14.-.-	Acting on paired donors, with incorporation or reduction of	\N	\N	\N	Flavonoids, stilbene and lignin biosynthesis	Biosynthesis of Secondary Metabolites	METABOLIC
704275	1.14.-.-	Acting on paired donors, with incorporation or reduction of	\N	\N	\N	Fluorene degradation	Biodegradation of Xenobiotics	METABOLIC
704655	3.6.4.4	Plus-end-directed kinesin ATPase.	ATP + H(2)O = ADP + phosphate.	\N	\N	\N	\N	\N
716802	4.2.1.9	Dihydroxy-acid dehydratase.	2,3-dihydroxy-3-methylbutanoate = 3-methyl-2-oxobutanoate + H(2)O.	\N	\N	Pantothenate and CoA biosynthesis	Metabolism of Cofactors and Vitamins	METABOLIC
716802	4.2.1.9	Dihydroxy-acid dehydratase.	2,3-dihydroxy-3-methylbutanoate = 3-methyl-2-oxobutanoate + H(2)O.	\N	\N	Valine, leucine and isoleucine biosynthesis	Amino Acid Metabolism	METABOLIC
717965	3.2.1.58	Glucan 1,3-beta-glucosidase.	Successive hydrolysis of beta-D-glucose units from the non-reducing ends of 1,3-beta-D-glucans, releasing alpha-glucose.	\N	\N	Starch and sucrose metabolism	Metabolism of Complex Carbohydrates	METABOLIC
718131	3.4.24.-	Metalloendopeptidases.	\N	\N	\N	\N	\N	\N
720335	1.14.14.1	Unspecific monooxygenase.	RH + reduced flavoprotein + O(2) = ROH + oxidized flavoprotein + H(2)O.	Heme-thiolate.	\N	Tryptophan metabolism	Amino Acid Metabolism	METABOLIC
720335	1.14.14.1	Unspecific monooxygenase.	RH + reduced flavoprotein + O(2) = ROH + oxidized flavoprotein + H(2)O.	Heme-thiolate.	\N	Fatty acid metabolism	Lipid Metabolism	METABOLIC
720335	1.14.14.1	Unspecific monooxygenase.	RH + reduced flavoprotein + O(2) = ROH + oxidized flavoprotein + H(2)O.	Heme-thiolate.	\N	gamma-Hexachlorocyclohexane degradation	Biodegradation of Xenobiotics	METABOLIC
720337	1.14.13.21	Flavonoid 3'-monooxygenase.	A flavonoid + NADPH + O(2) = 3'-hydroxyflavonoid + NADP(+) + H(2)O.	\N	\N	Flavonoids, stilbene and lignin biosynthesis	Biosynthesis of Secondary Metabolites	METABOLIC
730642	3.2.1.14	Chitinase.	Hydrolysis of the 1,4-beta-linkages of N-acetyl-D-glucosamine polymers of chitin.	\N	\N	Aminosugars metabolism	Metabolism of Complex Carbohydrates	METABOLIC
733031	3.1.26.4	Ribonuclease H.	Endonucleolytic cleavage to 5'-phosphomonoester.	\N	\N	\N	\N	\N
736065	3.6.4.1	Myosin ATPase.	ATP + H(2)O = ADP + phosphate.	\N	\N	Purine metabolism	Nucleotide Metabolism	METABOLIC
739561	6.3.2.-	Acid--D-amino-acid ligases (peptide synthases).	\N	\N	\N	Tryptophan metabolism	Amino Acid Metabolism	METABOLIC
739561	6.3.2.-	Acid--D-amino-acid ligases (peptide synthases).	\N	\N	\N	Ubiquinone biosynthesis	Metabolism of Cofactors and Vitamins	METABOLIC
743795	1.14.13.21	Flavonoid 3'-monooxygenase.	A flavonoid + NADPH + O(2) = 3'-hydroxyflavonoid + NADP(+) + H(2)O.	\N	\N	Flavonoids, stilbene and lignin biosynthesis	Biosynthesis of Secondary Metabolites	METABOLIC
745572	1.14.14.1	Unspecific monooxygenase.	RH + reduced flavoprotein + O(2) = ROH + oxidized flavoprotein + H(2)O.	Heme-thiolate.	\N	Tryptophan metabolism	Amino Acid Metabolism	METABOLIC
745572	1.14.14.1	Unspecific monooxygenase.	RH + reduced flavoprotein + O(2) = ROH + oxidized flavoprotein + H(2)O.	Heme-thiolate.	\N	Fatty acid metabolism	Lipid Metabolism	METABOLIC
745572	1.14.14.1	Unspecific monooxygenase.	RH + reduced flavoprotein + O(2) = ROH + oxidized flavoprotein + H(2)O.	Heme-thiolate.	\N	gamma-Hexachlorocyclohexane degradation	Biodegradation of Xenobiotics	METABOLIC
745685	1.14.14.1	Unspecific monooxygenase.	RH + reduced flavoprotein + O(2) = ROH + oxidized flavoprotein + H(2)O.	Heme-thiolate.	\N	Tryptophan metabolism	Amino Acid Metabolism	METABOLIC
745685	1.14.14.1	Unspecific monooxygenase.	RH + reduced flavoprotein + O(2) = ROH + oxidized flavoprotein + H(2)O.	Heme-thiolate.	\N	Fatty acid metabolism	Lipid Metabolism	METABOLIC
745685	1.14.14.1	Unspecific monooxygenase.	RH + reduced flavoprotein + O(2) = ROH + oxidized flavoprotein + H(2)O.	Heme-thiolate.	\N	gamma-Hexachlorocyclohexane degradation	Biodegradation of Xenobiotics	METABOLIC
746800	1.14.14.1	Unspecific monooxygenase.	RH + reduced flavoprotein + O(2) = ROH + oxidized flavoprotein + H(2)O.	Heme-thiolate.	\N	Tryptophan metabolism	Amino Acid Metabolism	METABOLIC
746800	1.14.14.1	Unspecific monooxygenase.	RH + reduced flavoprotein + O(2) = ROH + oxidized flavoprotein + H(2)O.	Heme-thiolate.	\N	Fatty acid metabolism	Lipid Metabolism	METABOLIC
746800	1.14.14.1	Unspecific monooxygenase.	RH + reduced flavoprotein + O(2) = ROH + oxidized flavoprotein + H(2)O.	Heme-thiolate.	\N	gamma-Hexachlorocyclohexane degradation	Biodegradation of Xenobiotics	METABOLIC
747418	2.4.2.18	Anthranilate phosphoribosyltransferase.	Anthranilate + phosphoribosylpyrophosphate = N-5'-phosphoribosyl- anthranilate + diphosphate.	\N	\N	Phenylalanine, tyrosine and tryptophan biosynthesis	Amino Acid Metabolism	METABOLIC
749348	4.1.1.1	Pyruvate decarboxylase.	A 2-oxo acid = an aldehyde + CO(2).	Thiamine pyrophosphate.	\N	Glycolysis / Gluconeogenesis	Carbohydrate Metabolism	METABOLIC
758968	1.1.1.1	Alcohol dehydrogenase.	An alcohol + NAD(+) = an aldehyde or ketone + NADH.	Zinc or Iron.	\N	Bile acid biosynthesis	Lipid Metabolism	METABOLIC
758968	1.1.1.1	Alcohol dehydrogenase.	An alcohol + NAD(+) = an aldehyde or ketone + NADH.	Zinc or Iron.	\N	Tyrosine metabolism	Amino Acid Metabolism	METABOLIC
758968	1.1.1.1	Alcohol dehydrogenase.	An alcohol + NAD(+) = an aldehyde or ketone + NADH.	Zinc or Iron.	\N	Glycerolipid metabolism	Metabolism of Complex Lipids	METABOLIC
758968	1.1.1.1	Alcohol dehydrogenase.	An alcohol + NAD(+) = an aldehyde or ketone + NADH.	Zinc or Iron.	\N	Glycolysis / Gluconeogenesis	Carbohydrate Metabolism	METABOLIC
758968	1.1.1.1	Alcohol dehydrogenase.	An alcohol + NAD(+) = an aldehyde or ketone + NADH.	Zinc or Iron.	\N	Fatty acid metabolism	Lipid Metabolism	METABOLIC
778038	2.7.1.-	Phosphotransferases with an alcohol group as acceptor.	\N	\N	\N	Sphingoglycolipid metabolism	Metabolism of Complex Lipids	METABOLIC
778038	2.7.1.-	Phosphotransferases with an alcohol group as acceptor.	\N	\N	\N	Benzoate degradation via CoA ligation	Biodegradation of Xenobiotics	METABOLIC
778038	2.7.1.-	Phosphotransferases with an alcohol group as acceptor.	\N	\N	\N	Starch and sucrose metabolism	Metabolism of Complex Carbohydrates	METABOLIC
778038	2.7.1.-	Phosphotransferases with an alcohol group as acceptor.	\N	\N	\N	Inositol phosphate metabolism	Metabolism of Complex Lipids	METABOLIC
778038	2.7.1.-	Phosphotransferases with an alcohol group as acceptor.	\N	\N	\N	Nicotinate and nicotinamide metabolism	Metabolism of Cofactors and Vitamins	METABOLIC
789076	6.3.2.19	Ubiquitin--protein ligase.	ATP + ubiquitin + protein lysine = AMP + diphosphate + protein N-ubiquityllysine.	\N	\N	\N	\N	\N
791497	1.14.15.3	Alkane-1 monooxygenase.	Octane + reduced rubredoxin + O(2) = 1-octanol + oxidized rubredoxin + H(2)O.	\N	\N	Fatty acid metabolism	Lipid Metabolism	METABOLIC
792236	1.-.-.-	Oxidoreductases.	\N	\N	\N	\N	\N	\N
792522	1.1.1.22	UDP-glucose 6-dehydrogenase.	UDP-glucose + 2 NAD(+) + H(2)O = UDP-glucuronate + 2 NADH.	\N	\N	Starch and sucrose metabolism	Metabolism of Complex Carbohydrates	METABOLIC
792522	1.1.1.22	UDP-glucose 6-dehydrogenase.	UDP-glucose + 2 NAD(+) + H(2)O = UDP-glucuronate + 2 NADH.	\N	\N	Pentose and glucuronate interconversions	Carbohydrate Metabolism	METABOLIC
792522	1.1.1.22	UDP-glucose 6-dehydrogenase.	UDP-glucose + 2 NAD(+) + H(2)O = UDP-glucuronate + 2 NADH.	\N	\N	Nucleotide sugars metabolism	Nucleotide Metabolism	METABOLIC
794368	1.14.14.1	Unspecific monooxygenase.	RH + reduced flavoprotein + O(2) = ROH + oxidized flavoprotein + H(2)O.	Heme-thiolate.	\N	Tryptophan metabolism	Amino Acid Metabolism	METABOLIC
794368	1.14.14.1	Unspecific monooxygenase.	RH + reduced flavoprotein + O(2) = ROH + oxidized flavoprotein + H(2)O.	Heme-thiolate.	\N	Fatty acid metabolism	Lipid Metabolism	METABOLIC
794368	1.14.14.1	Unspecific monooxygenase.	RH + reduced flavoprotein + O(2) = ROH + oxidized flavoprotein + H(2)O.	Heme-thiolate.	\N	gamma-Hexachlorocyclohexane degradation	Biodegradation of Xenobiotics	METABOLIC
796111	4.1.1.45	Aminocarboxymuconate-semialdehyde decarboxylase.	2-amino-3-(3-oxoprop-2-enyl)-but-2-enedioate = 2-aminomuconate semialdehyde + CO(2).	\N	\N	Tryptophan metabolism	Amino Acid Metabolism	METABOLIC
797978	3.2.1.3	Glucan 1,4-alpha-glucosidase.	Hydrolysis of terminal 1,4-linked alpha-D-glucose residues successively from non-reducing ends of the chains with release of beta-D-glucose.	\N	\N	Starch and sucrose metabolism	Metabolism of Complex Carbohydrates	METABOLIC
799009	3.1.13.1	Exoribonuclease II.	Exonucleolytic cleavage in the 3'- to 5'-direction to yield 5'-phosphomononucleotides.	\N	\N	\N	\N	\N
800236	5.3.4.1	Protein disulfide isomerase.	Rearrangement of both intrachain and interchain disulfide bonds in proteins to form the native structures.	\N	\N	\N	\N	\N
802745	6.3.2.-	Acid--D-amino-acid ligases (peptide synthases).	\N	\N	\N	Tryptophan metabolism	Amino Acid Metabolism	METABOLIC
802745	6.3.2.-	Acid--D-amino-acid ligases (peptide synthases).	\N	\N	\N	Ubiquinone biosynthesis	Metabolism of Cofactors and Vitamins	METABOLIC
804856	1.1.1.49	Glucose-6-phosphate 1-dehydrogenase.	D-glucose 6-phosphate + NADP(+) = D-glucono-1,5-lactone 6-phosphate + NADPH.	\N	Hemolytic anemia due to G6PD deficiency; MIM:305900.	Pentose phosphate pathway	Carbohydrate Metabolism	METABOLIC
804856	1.1.1.49	Glucose-6-phosphate 1-dehydrogenase.	D-glucose 6-phosphate + NADP(+) = D-glucono-1,5-lactone 6-phosphate + NADPH.	\N	Hemolytic anemia due to G6PD deficiency; MIM:305900.	Glutathione metabolism	Metabolism of Other Amino Acids	METABOLIC
808234	1.1.1.1	Alcohol dehydrogenase.	An alcohol + NAD(+) = an aldehyde or ketone + NADH.	Zinc or Iron.	\N	Bile acid biosynthesis	Lipid Metabolism	METABOLIC
808234	1.1.1.1	Alcohol dehydrogenase.	An alcohol + NAD(+) = an aldehyde or ketone + NADH.	Zinc or Iron.	\N	Tyrosine metabolism	Amino Acid Metabolism	METABOLIC
808234	1.1.1.1	Alcohol dehydrogenase.	An alcohol + NAD(+) = an aldehyde or ketone + NADH.	Zinc or Iron.	\N	Glycerolipid metabolism	Metabolism of Complex Lipids	METABOLIC
808234	1.1.1.1	Alcohol dehydrogenase.	An alcohol + NAD(+) = an aldehyde or ketone + NADH.	Zinc or Iron.	\N	Glycolysis / Gluconeogenesis	Carbohydrate Metabolism	METABOLIC
808234	1.1.1.1	Alcohol dehydrogenase.	An alcohol + NAD(+) = an aldehyde or ketone + NADH.	Zinc or Iron.	\N	Fatty acid metabolism	Lipid Metabolism	METABOLIC
808349	1.2.1.19	Aminobutyraldehyde dehydrogenase.	4-aminobutanal + NAD(+) + H(2)O = 4-aminobutanoate + NADH.	\N	\N	beta-Alanine metabolism	Metabolism of Other Amino Acids	METABOLIC
808349	1.2.1.19	Aminobutyraldehyde dehydrogenase.	4-aminobutanal + NAD(+) + H(2)O = 4-aminobutanoate + NADH.	\N	\N	Arginine and proline metabolism	Amino Acid Metabolism	METABOLIC
814792	5.3.1.4	L-arabinose isomerase.	L-arabinose = L-ribulose.	\N	\N	Pentose and glucuronate interconversions	Carbohydrate Metabolism	METABOLIC
816518	4.1.1.65	Phosphatidylserine decarboxylase.	Phosphatidyl-L-serine = phosphatidylethanolamine + CO(2).	Pyridoxal-phosphate or Pyruvate.	\N	Glycine, serine and threonine metabolism	Amino Acid Metabolism	METABOLIC
816518	4.1.1.65	Phosphatidylserine decarboxylase.	Phosphatidyl-L-serine = phosphatidylethanolamine + CO(2).	Pyridoxal-phosphate or Pyruvate.	\N	Glycerolipid metabolism	Metabolism of Complex Lipids	METABOLIC
816521	2.4.1.18	1,4-alpha-glucan branching enzyme.	Formation of 1,6-glucosidic linkages of glycogen.	\N	Glycogen storage disease IV; MIM:232500.	Starch and sucrose metabolism	Metabolism of Complex Carbohydrates	METABOLIC
817373	3.4.17.21	Glutamate carboxypeptidase II.	Release of an unsubstituted, C-terminal glutamyl residue, typically from Ac-Asp-Glu or folylpoly-gamma-glutamates.	Zinc.	\N	\N	\N	\N
818729	3.1.2.15	Ubiquitin thiolesterase.	Ubiquitin C-terminal thiolester + H(2)O = ubiquitin + a thiol.	\N	\N	\N	\N	\N
829275	3.5.3.11	Agmatinase.	Agmatine + H(2)O = putrescine + urea.	\N	\N	Arginine and proline metabolism	Amino Acid Metabolism	METABOLIC
829432	1.1.1.100	3-oxoacyl-[acyl-carrier protein] reductase.	(3R)-3-hydroxyacyl-[acyl-carrier protein] + NADP(+) = 3-oxoacyl- [acyl-carrier protein] + NADPH.	\N	\N	Fatty acid biosynthesis (path 1)	Lipid Metabolism	METABOLIC
831765	1.1.1.100	3-oxoacyl-[acyl-carrier protein] reductase.	(3R)-3-hydroxyacyl-[acyl-carrier protein] + NADP(+) = 3-oxoacyl- [acyl-carrier protein] + NADPH.	\N	\N	Fatty acid biosynthesis (path 1)	Lipid Metabolism	METABOLIC
841587	5.2.1.8	Peptidylprolyl isomerase.	Peptidylproline (omega=180) = peptidylproline (omega=0).	\N	\N	\N	\N	\N
847593	3.2.1.3	Glucan 1,4-alpha-glucosidase.	Hydrolysis of terminal 1,4-linked alpha-D-glucose residues successively from non-reducing ends of the chains with release of beta-D-glucose.	\N	\N	Starch and sucrose metabolism	Metabolism of Complex Carbohydrates	METABOLIC
847976	2.3.1.48	Histone acetyltransferase.	Acetyl-CoA + histone = CoA + acetyl-histone.	\N	\N	\N	\N	\N
849822	1.14.13.8	Dimethylaniline monooxygenase (N-oxide forming).	N,N-dimethylaniline + NADPH + O(2) = N,N-dimethylaniline N-oxide + NADP(+) + H(2)O.	FAD.	Trimethylaminuria; MIM:602079,	\N	\N	\N
854986	6.3.2.-	Acid--D-amino-acid ligases (peptide synthases).	\N	\N	\N	Tryptophan metabolism	Amino Acid Metabolism	METABOLIC
854986	6.3.2.-	Acid--D-amino-acid ligases (peptide synthases).	\N	\N	\N	Ubiquinone biosynthesis	Metabolism of Cofactors and Vitamins	METABOLIC
857391	2.3.1.48	Histone acetyltransferase.	Acetyl-CoA + histone = CoA + acetyl-histone.	\N	\N	\N	\N	\N
861672	2.7.-.-	Transferring phosphorous-containing groups.	\N	\N	\N	\N	\N	\N
864164	2.-.-.-	Transferases.	\N	\N	\N	\N	\N	\N
867318	3.1.1.29	Aminoacyl-tRNA hydrolase.	N-substituted aminoacyl-tRNA + H(2)O = N-substituted amino acid + tRNA.	\N	\N	\N	\N	\N
868872	3.2.1.14	Chitinase.	Hydrolysis of the 1,4-beta-linkages of N-acetyl-D-glucosamine polymers of chitin.	\N	\N	Aminosugars metabolism	Metabolism of Complex Carbohydrates	METABOLIC
869579	6.3.2.-	Acid--D-amino-acid ligases (peptide synthases).	\N	\N	\N	Tryptophan metabolism	Amino Acid Metabolism	METABOLIC
869579	6.3.2.-	Acid--D-amino-acid ligases (peptide synthases).	\N	\N	\N	Ubiquinone biosynthesis	Metabolism of Cofactors and Vitamins	METABOLIC
876966	5.2.1.8	Peptidylprolyl isomerase.	Peptidylproline (omega=180) = peptidylproline (omega=0).	\N	\N	\N	\N	\N
881612	2.6.1.62	Adenosylmethionine--8-amino-7-oxononanoate aminotransferase.	S-adenosyl-L-methionine + 8-amino-7-oxononanoate = S-adenosyl-4- methylthio-2-oxobutanoate + 7,8-diaminononanoate.	Pyridoxal-phosphate.	\N	Biotin metabolism	Metabolism of Cofactors and Vitamins	METABOLIC
881731	1.14.11.8	Trimethyllysine dioxygenase.	N6,N6,N6-trimethyl-L-lysine + 2-oxoglutarate + O(2) = 3-hydroxy- N6,N6,N6-trimethyl-L-lysine + succinate + CO(2).	Iron; Ascorbate.	\N	Lysine degradation	Amino Acid Metabolism	METABOLIC
891216	1.6.5.5	NADPH:quinone reductase.	NADPH + quinone = NADP(+) + semiquinone.	Zinc.	\N	\N	\N	\N
896807	3.2.1.3	Glucan 1,4-alpha-glucosidase.	Hydrolysis of terminal 1,4-linked alpha-D-glucose residues successively from non-reducing ends of the chains with release of beta-D-glucose.	\N	\N	Starch and sucrose metabolism	Metabolism of Complex Carbohydrates	METABOLIC
901390	3.2.1.3	Glucan 1,4-alpha-glucosidase.	Hydrolysis of terminal 1,4-linked alpha-D-glucose residues successively from non-reducing ends of the chains with release of beta-D-glucose.	\N	\N	Starch and sucrose metabolism	Metabolism of Complex Carbohydrates	METABOLIC
901392	3.4.23.5	Cathepsin D.	Specificity similar to, but narrower than, that of pepsin A. Does not cleave the 4-Gln-|-His-5 bond in B chain of insulin.	\N	\N	\N	\N	\N
903263	3.2.1.3	Glucan 1,4-alpha-glucosidase.	Hydrolysis of terminal 1,4-linked alpha-D-glucose residues successively from non-reducing ends of the chains with release of beta-D-glucose.	\N	\N	Starch and sucrose metabolism	Metabolism of Complex Carbohydrates	METABOLIC
908479	2.1.2.2	Phosphoribosylglycinamide formyltransferase.	10-formyltetrahydrofolate + 5'-phosphoribosylglycinamide = tetrahydrofolate + 5'-phosphoribosyl-N-formylglycinamide.	\N	\N	Purine metabolism	Nucleotide Metabolism	METABOLIC
908479	2.1.2.2	Phosphoribosylglycinamide formyltransferase.	10-formyltetrahydrofolate + 5'-phosphoribosylglycinamide = tetrahydrofolate + 5'-phosphoribosyl-N-formylglycinamide.	\N	\N	One carbon pool by folate	Metabolism of Cofactors and Vitamins	METABOLIC
913491	2.7.1.48	Uridine kinase.	ATP + uridine = ADP + UMP.	\N	Immunodeficiency disease; MIM:191710.	Pyrimidine metabolism	Nucleotide Metabolism	METABOLIC
915209	2.3.1.48	Histone acetyltransferase.	Acetyl-CoA + histone = CoA + acetyl-histone.	\N	\N	\N	\N	\N
916653	2.7.1.37	Protein kinase.	ATP + a protein = ADP + a phosphoprotein.	\N	\N	\N	\N	\N
918401	3.4.22.-	Cysteine endopeptidases.	\N	\N	\N	\N	\N	\N
919655	3.1.3.48	Protein-tyrosine-phosphatase.	Protein tyrosine phosphate + H(2)O = protein tyrosine + phosphate.	\N	\N	\N	\N	\N
921105	1.6.5.3	NADH dehydrogenase (ubiquinone).	NADH + ubiquinone = NAD(+) + ubiquinol.	FAD; Iron-sulfur.	\N	Oxidative phosphorylation	Energy Metabolism	METABOLIC
921105	1.6.5.3	NADH dehydrogenase (ubiquinone).	NADH + ubiquinone = NAD(+) + ubiquinol.	FAD; Iron-sulfur.	\N	Ubiquinone biosynthesis	Metabolism of Cofactors and Vitamins	METABOLIC
927025	1.-.-.-	Oxidoreductases.	\N	\N	\N	\N	\N	\N
930884	1.6.2.4	NADPH--ferrihemoprotein reductase.	NADPH + 2 ferricytochrome = NADP(+) + 2 ferrocytochrome.	FMN; FAD.	\N	\N	\N	\N
941144	2.7.7.7	DNA-directed DNA polymerase.	N deoxynucleoside triphosphate = N diphosphate + {DNA}(N).	\N	\N	Purine metabolism	Nucleotide Metabolism	METABOLIC
941144	2.7.7.7	DNA-directed DNA polymerase.	N deoxynucleoside triphosphate = N diphosphate + {DNA}(N).	\N	\N	DNA polymerase	REPLICATION AND REPAIR	REGULATORY
941144	2.7.7.7	DNA-directed DNA polymerase.	N deoxynucleoside triphosphate = N diphosphate + {DNA}(N).	\N	\N	Pyrimidine metabolism	Nucleotide Metabolism	METABOLIC
942374	2.7.7.7	DNA-directed DNA polymerase.	N deoxynucleoside triphosphate = N diphosphate + {DNA}(N).	\N	\N	Purine metabolism	Nucleotide Metabolism	METABOLIC
942374	2.7.7.7	DNA-directed DNA polymerase.	N deoxynucleoside triphosphate = N diphosphate + {DNA}(N).	\N	\N	DNA polymerase	REPLICATION AND REPAIR	REGULATORY
942374	2.7.7.7	DNA-directed DNA polymerase.	N deoxynucleoside triphosphate = N diphosphate + {DNA}(N).	\N	\N	Pyrimidine metabolism	Nucleotide Metabolism	METABOLIC
946126	3.1.3.16	Serine/threonine specific protein phosphatase.	A phosphoprotein + H(2)O = a protein + phosphate.	\N	\N	\N	\N	\N
948023	1.14.14.1	Unspecific monooxygenase.	RH + reduced flavoprotein + O(2) = ROH + oxidized flavoprotein + H(2)O.	Heme-thiolate.	\N	Tryptophan metabolism	Amino Acid Metabolism	METABOLIC
948023	1.14.14.1	Unspecific monooxygenase.	RH + reduced flavoprotein + O(2) = ROH + oxidized flavoprotein + H(2)O.	Heme-thiolate.	\N	Fatty acid metabolism	Lipid Metabolism	METABOLIC
948023	1.14.14.1	Unspecific monooxygenase.	RH + reduced flavoprotein + O(2) = ROH + oxidized flavoprotein + H(2)O.	Heme-thiolate.	\N	gamma-Hexachlorocyclohexane degradation	Biodegradation of Xenobiotics	METABOLIC
950220	3.4.14.9	Tripeptidyl-peptidase I.	Release of an N-terminal tripeptide from a polypeptide.	\N	\N	\N	\N	\N
950232	3.4.14.9	Tripeptidyl-peptidase I.	Release of an N-terminal tripeptide from a polypeptide.	\N	\N	\N	\N	\N
967409	3.6.1.3	Adenosinetriphosphatase.	ATP + H(2)O = ADP + phosphate.	\N	Hemolytic anemia due to deficiency of adenosine triphosphatase; MIM:102800.	Purine metabolism	Nucleotide Metabolism	METABOLIC
977793	2.7.7.22	Mannose-1-phosphate guanylyltransferase (GDP).	GDP + D-mannose 1-phosphate = phosphate + GDP-mannose.	\N	\N	Fructose and mannose metabolism	Carbohydrate Metabolism	METABOLIC
978836	3.2.1.18	Exo-alpha-sialidase.	Hydrolysis of alpha-(2->3)-, alpha-(2->6)-, alpha-(2->8)-glycosidic linkages of terminal sialic residues in oligosaccharides, glycoproteins, glycolipids, colominic acid and synthetic substrates.	\N	Sialidosis; MIM:256550.	N-Glycan degradation	Metabolism of Complex Carbohydrates	METABOLIC
978836	3.2.1.18	Exo-alpha-sialidase.	Hydrolysis of alpha-(2->3)-, alpha-(2->6)-, alpha-(2->8)-glycosidic linkages of terminal sialic residues in oligosaccharides, glycoproteins, glycolipids, colominic acid and synthetic substrates.	\N	Sialidosis; MIM:256550.	Sphingoglycolipid metabolism	Metabolism of Complex Lipids	METABOLIC
979268	3.2.1.3	Glucan 1,4-alpha-glucosidase.	Hydrolysis of terminal 1,4-linked alpha-D-glucose residues successively from non-reducing ends of the chains with release of beta-D-glucose.	\N	\N	Starch and sucrose metabolism	Metabolism of Complex Carbohydrates	METABOLIC
980662	2.1.1.127	[Ribulose-bisphosphate-carboxylase]-lysine N-methyltransferase.	S-adenosyl-L-methionine + [ribulose-1,5-bisphosphate-carboxylase]-lysine = S-adenosyl-L-homocysteine + [ribulose-1,5-bisphosphate-carboxylase]-N6- methyl-L-lysine.	\N	\N	\N	\N	\N
987385	2.7.1.26	Riboflavin kinase.	ATP + riboflavin = ADP + FMN.	\N	\N	Riboflavin metabolism	Metabolism of Cofactors and Vitamins	METABOLIC
992250	3.7.1.3	Kynureninase.	L-kynurenine + H(2)O = anthranilate + L-alanine.	Pyridoxal-phosphate.	Xanthurenicaciduria; MIM:278600.	Tryptophan metabolism	Amino Acid Metabolism	METABOLIC
994335	3.6.4.4	Plus-end-directed kinesin ATPase.	ATP + H(2)O = ADP + phosphate.	\N	\N	\N	\N	\N
998373	3.1.27.1	Ribonuclease T2.	Two-stage endonucleolytic cleavage to 3'-phosphomononucleotides and 3'-phosphooligonucleotides with 2',3'-cyclic phosphate intermediates.	\N	\N	\N	\N	\N
998987	2.7.7.6	DNA-directed RNA polymerase.	N nucleoside triphosphate = N diphosphate + {RNA}(N).	\N	\N	RNA polymerase	TRANSCRIPTION	REGULATORY
998987	2.7.7.6	DNA-directed RNA polymerase.	N nucleoside triphosphate = N diphosphate + {RNA}(N).	\N	\N	Purine metabolism	Nucleotide Metabolism	METABOLIC
998987	2.7.7.6	DNA-directed RNA polymerase.	N nucleoside triphosphate = N diphosphate + {RNA}(N).	\N	\N	Pyrimidine metabolism	Nucleotide Metabolism	METABOLIC
1003838	3.6.1.3	Adenosinetriphosphatase.	ATP + H(2)O = ADP + phosphate.	\N	Hemolytic anemia due to deficiency of adenosine triphosphatase; MIM:102800.	Purine metabolism	Nucleotide Metabolism	METABOLIC
1005152	3.4.23.25	Saccharopepsin.	Hydrolysis of proteins with broad specificity for peptide bonds. Cleaves -Leu-Leu-|-Val-Tyr- bond in a synthetic substrate. Does not act on esters of Tyr or Arg.	\N	\N	\N	\N	\N
1009374	1.14.13.30	Leukotriene-B4 20-monooxygenase.	(6Z,8E,10E,14Z)-(5S,12R)-5,12-dihydroxyicosa-6,8,10,14-tetraenoate + NADPH + O(2) = (6Z,8E,10E,14Z)-(5S,12R)-5,12,20-trihydroxyicosa- 6,8,10,14-tetraenoate + NADP(+) + H(2)O.	Heme-thiolate.	\N	Prostaglandin and leukotriene metabolism	Metabolism of Complex Lipids	METABOLIC
1010293	1.14.13.1	Salicylate 1-monooxygenase.	Salicylate + NADH + O(2) = catechol + NAD(+) + H(2)O + CO(2).	FAD.	\N	Fluorene degradation	Biodegradation of Xenobiotics	METABOLIC
1010293	1.14.13.1	Salicylate 1-monooxygenase.	Salicylate + NADH + O(2) = catechol + NAD(+) + H(2)O + CO(2).	FAD.	\N	Nitorobenzene degradation	Biodegradation of Xenobiotics	METABOLIC
1012095	3.4.11.9	Xaa-Pro aminopeptidase.	Release of any N-terminal amino acid, including proline, that is linked with proline, even from a dipeptide or tripeptide.	Manganese or Cobalt.	\N	\N	\N	\N
1012312	5.3.1.4	L-arabinose isomerase.	L-arabinose = L-ribulose.	\N	\N	Pentose and glucuronate interconversions	Carbohydrate Metabolism	METABOLIC
1014365	1.1.1.1	Alcohol dehydrogenase.	An alcohol + NAD(+) = an aldehyde or ketone + NADH.	Zinc or Iron.	\N	Bile acid biosynthesis	Lipid Metabolism	METABOLIC
1014365	1.1.1.1	Alcohol dehydrogenase.	An alcohol + NAD(+) = an aldehyde or ketone + NADH.	Zinc or Iron.	\N	Tyrosine metabolism	Amino Acid Metabolism	METABOLIC
1014365	1.1.1.1	Alcohol dehydrogenase.	An alcohol + NAD(+) = an aldehyde or ketone + NADH.	Zinc or Iron.	\N	Glycerolipid metabolism	Metabolism of Complex Lipids	METABOLIC
1014365	1.1.1.1	Alcohol dehydrogenase.	An alcohol + NAD(+) = an aldehyde or ketone + NADH.	Zinc or Iron.	\N	Glycolysis / Gluconeogenesis	Carbohydrate Metabolism	METABOLIC
1014365	1.1.1.1	Alcohol dehydrogenase.	An alcohol + NAD(+) = an aldehyde or ketone + NADH.	Zinc or Iron.	\N	Fatty acid metabolism	Lipid Metabolism	METABOLIC
1014564	1.1.1.1	Alcohol dehydrogenase.	An alcohol + NAD(+) = an aldehyde or ketone + NADH.	Zinc or Iron.	\N	Bile acid biosynthesis	Lipid Metabolism	METABOLIC
1014564	1.1.1.1	Alcohol dehydrogenase.	An alcohol + NAD(+) = an aldehyde or ketone + NADH.	Zinc or Iron.	\N	Tyrosine metabolism	Amino Acid Metabolism	METABOLIC
1014564	1.1.1.1	Alcohol dehydrogenase.	An alcohol + NAD(+) = an aldehyde or ketone + NADH.	Zinc or Iron.	\N	Glycerolipid metabolism	Metabolism of Complex Lipids	METABOLIC
1014564	1.1.1.1	Alcohol dehydrogenase.	An alcohol + NAD(+) = an aldehyde or ketone + NADH.	Zinc or Iron.	\N	Glycolysis / Gluconeogenesis	Carbohydrate Metabolism	METABOLIC
1014564	1.1.1.1	Alcohol dehydrogenase.	An alcohol + NAD(+) = an aldehyde or ketone + NADH.	Zinc or Iron.	\N	Fatty acid metabolism	Lipid Metabolism	METABOLIC
1015840	1.14.13.1	Salicylate 1-monooxygenase.	Salicylate + NADH + O(2) = catechol + NAD(+) + H(2)O + CO(2).	FAD.	\N	Fluorene degradation	Biodegradation of Xenobiotics	METABOLIC
1015840	1.14.13.1	Salicylate 1-monooxygenase.	Salicylate + NADH + O(2) = catechol + NAD(+) + H(2)O + CO(2).	FAD.	\N	Nitorobenzene degradation	Biodegradation of Xenobiotics	METABOLIC
1022797	1.1.1.169	2-dehydropantoate 2-reductase.	(R)-pantoate + NADP(+) = 2-dehydropantoate + NADPH.	\N	\N	Pantothenate and CoA biosynthesis	Metabolism of Cofactors and Vitamins	METABOLIC
1023847	3.1.21.-	Endodeoxyribonucleases producing 5'-phosphomonoesters.	\N	\N	\N	\N	\N	\N
1029121	2.1.1.56	mRNA (guanine-N7-)-methyltransferase.	S-adenosyl-L-methionine + G(5')PPPR-RNA = S-adenosyl-L-homocysteine + m7G(5')PPPR-RNA.	\N	\N	\N	\N	\N
1032027	1.14.-.-	Acting on paired donors, with incorporation or reduction of	\N	\N	\N	gamma-Hexachlorocyclohexane degradation	Biodegradation of Xenobiotics	METABOLIC
1032027	1.14.-.-	Acting on paired donors, with incorporation or reduction of	\N	\N	\N	Ascorbate and aldarate metabolism	Carbohydrate Metabolism	METABOLIC
1032027	1.14.-.-	Acting on paired donors, with incorporation or reduction of	\N	\N	\N	Flavonoids, stilbene and lignin biosynthesis	Biosynthesis of Secondary Metabolites	METABOLIC
1032027	1.14.-.-	Acting on paired donors, with incorporation or reduction of	\N	\N	\N	Fluorene degradation	Biodegradation of Xenobiotics	METABOLIC
1032325	1.1.1.91	Aryl-alcohol dehydrogenase (NADP+).	An aromatic alcohol + NADP(+) = an aromatic aldehyde + NADPH.	\N	\N	\N	\N	\N
1032861	1.1.1.91	Aryl-alcohol dehydrogenase (NADP+).	An aromatic alcohol + NADP(+) = an aromatic aldehyde + NADPH.	\N	\N	\N	\N	\N
1033296	1.1.1.91	Aryl-alcohol dehydrogenase (NADP+).	An aromatic alcohol + NADP(+) = an aromatic aldehyde + NADPH.	\N	\N	\N	\N	\N
1046812	6.3.2.-	Acid--D-amino-acid ligases (peptide synthases).	\N	\N	\N	Tryptophan metabolism	Amino Acid Metabolism	METABOLIC
1046812	6.3.2.-	Acid--D-amino-acid ligases (peptide synthases).	\N	\N	\N	Ubiquinone biosynthesis	Metabolism of Cofactors and Vitamins	METABOLIC
1047983	2.4.2.7	Adenine phosphoribosyltransferase.	AMP + diphosphate = adenine + 5-phospho-alpha-D-ribose 1-diphosphate.	\N	Urolithiasis, 2,8-dihydroxyadenine; MIM:102600.	Purine metabolism	Nucleotide Metabolism	METABOLIC
1064012	2.3.1.48	Histone acetyltransferase.	Acetyl-CoA + histone = CoA + acetyl-histone.	\N	\N	\N	\N	\N
1065754	2.7.1.47	D-ribulokinase.	ATP + D-ribulose = ADP + D-ribulose 5-phosphate.	\N	\N	Pentose and glucuronate interconversions	Carbohydrate Metabolism	METABOLIC
1066552	2.7.1.68	1-phosphatidylinositol-4-phosphate kinase.	ATP + 1-phosphatidyl-1D-myo-inositol 4-monophosphate = ADP + 1-phosphatidyl-1D-myo-inositol 4,5-bisphosphate.	\N	\N	Inositol phosphate metabolism	Metabolism of Complex Lipids	METABOLIC
1067277	6.3.2.-	Acid--D-amino-acid ligases (peptide synthases).	\N	\N	\N	Tryptophan metabolism	Amino Acid Metabolism	METABOLIC
1067277	6.3.2.-	Acid--D-amino-acid ligases (peptide synthases).	\N	\N	\N	Ubiquinone biosynthesis	Metabolism of Cofactors and Vitamins	METABOLIC
1084986	3.1.2.15	Ubiquitin thiolesterase.	Ubiquitin C-terminal thiolester + H(2)O = ubiquitin + a thiol.	\N	\N	\N	\N	\N
1090375	1.14.13.8	Dimethylaniline monooxygenase (N-oxide forming).	N,N-dimethylaniline + NADPH + O(2) = N,N-dimethylaniline N-oxide + NADP(+) + H(2)O.	FAD.	Trimethylaminuria; MIM:602079,	\N	\N	\N
1090405	1.14.13.8	Dimethylaniline monooxygenase (N-oxide forming).	N,N-dimethylaniline + NADPH + O(2) = N,N-dimethylaniline N-oxide + NADP(+) + H(2)O.	FAD.	Trimethylaminuria; MIM:602079,	\N	\N	\N
1090766	6.3.2.-	Acid--D-amino-acid ligases (peptide synthases).	\N	\N	\N	Tryptophan metabolism	Amino Acid Metabolism	METABOLIC
1090766	6.3.2.-	Acid--D-amino-acid ligases (peptide synthases).	\N	\N	\N	Ubiquinone biosynthesis	Metabolism of Cofactors and Vitamins	METABOLIC
1100213	1.1.1.184	Carbonyl reductase (NADPH).	R-CHOH-R' + NADP(+) = R-CO-R' + NADPH.	\N	\N	Prostaglandin and leukotriene metabolism	Metabolism of Complex Lipids	METABOLIC
1104427	6.3.2.5	Phosphopantothenate--cysteine ligase.	CTP + (R)-4'-phosphopantothenate + L-cysteine = unidentified products of CTP breakdown + (R)-4'-phosphopantothenoyl-L-cysteine.	\N	\N	Pantothenate and CoA biosynthesis	Metabolism of Cofactors and Vitamins	METABOLIC
1105013	1.14.-.-	Acting on paired donors, with incorporation or reduction of	\N	\N	\N	gamma-Hexachlorocyclohexane degradation	Biodegradation of Xenobiotics	METABOLIC
1105013	1.14.-.-	Acting on paired donors, with incorporation or reduction of	\N	\N	\N	Ascorbate and aldarate metabolism	Carbohydrate Metabolism	METABOLIC
1105013	1.14.-.-	Acting on paired donors, with incorporation or reduction of	\N	\N	\N	Flavonoids, stilbene and lignin biosynthesis	Biosynthesis of Secondary Metabolites	METABOLIC
1105013	1.14.-.-	Acting on paired donors, with incorporation or reduction of	\N	\N	\N	Fluorene degradation	Biodegradation of Xenobiotics	METABOLIC
1110288	3.1.1.7	Acetylcholinesterase.	Acetylcholine + H(2)O = choline + acetate.	\N	\N	Glycerolipid metabolism	Metabolism of Complex Lipids	METABOLIC
1111759	1.2.1.51	Pyruvate dehydrogenase (NADP+).	Pyruvate + CoA + NADP(+) = acetyl-CoA + CO(2) + NADPH.	\N	\N	Pyruvate metabolism	Carbohydrate Metabolism	METABOLIC
1111759	1.2.1.51	Pyruvate dehydrogenase (NADP+).	Pyruvate + CoA + NADP(+) = acetyl-CoA + CO(2) + NADPH.	\N	\N	Glycolysis / Gluconeogenesis	Carbohydrate Metabolism	METABOLIC
1116246	1.14.14.1	Unspecific monooxygenase.	RH + reduced flavoprotein + O(2) = ROH + oxidized flavoprotein + H(2)O.	Heme-thiolate.	\N	Tryptophan metabolism	Amino Acid Metabolism	METABOLIC
1116246	1.14.14.1	Unspecific monooxygenase.	RH + reduced flavoprotein + O(2) = ROH + oxidized flavoprotein + H(2)O.	Heme-thiolate.	\N	Fatty acid metabolism	Lipid Metabolism	METABOLIC
1116246	1.14.14.1	Unspecific monooxygenase.	RH + reduced flavoprotein + O(2) = ROH + oxidized flavoprotein + H(2)O.	Heme-thiolate.	\N	gamma-Hexachlorocyclohexane degradation	Biodegradation of Xenobiotics	METABOLIC
1121515	6.3.2.-	Acid--D-amino-acid ligases (peptide synthases).	\N	\N	\N	Tryptophan metabolism	Amino Acid Metabolism	METABOLIC
1121515	6.3.2.-	Acid--D-amino-acid ligases (peptide synthases).	\N	\N	\N	Ubiquinone biosynthesis	Metabolism of Cofactors and Vitamins	METABOLIC
1124516	6.3.2.-	Acid--D-amino-acid ligases (peptide synthases).	\N	\N	\N	Tryptophan metabolism	Amino Acid Metabolism	METABOLIC
1124516	6.3.2.-	Acid--D-amino-acid ligases (peptide synthases).	\N	\N	\N	Ubiquinone biosynthesis	Metabolism of Cofactors and Vitamins	METABOLIC
1129203	3.2.1.18	Exo-alpha-sialidase.	Hydrolysis of alpha-(2->3)-, alpha-(2->6)-, alpha-(2->8)-glycosidic linkages of terminal sialic residues in oligosaccharides, glycoproteins, glycolipids, colominic acid and synthetic substrates.	\N	Sialidosis; MIM:256550.	N-Glycan degradation	Metabolism of Complex Carbohydrates	METABOLIC
1129203	3.2.1.18	Exo-alpha-sialidase.	Hydrolysis of alpha-(2->3)-, alpha-(2->6)-, alpha-(2->8)-glycosidic linkages of terminal sialic residues in oligosaccharides, glycoproteins, glycolipids, colominic acid and synthetic substrates.	\N	Sialidosis; MIM:256550.	Sphingoglycolipid metabolism	Metabolism of Complex Lipids	METABOLIC
1134192	1.14.13.9	Kynurenine 3-monooxygenase.	L-kynurenine + NADPH + O(2) = 3-hydroxy-L-kynurenine + NADP(+) + H(2)O.	FAD.	\N	Tryptophan metabolism	Amino Acid Metabolism	METABOLIC
1136172	3.2.1.3	Glucan 1,4-alpha-glucosidase.	Hydrolysis of terminal 1,4-linked alpha-D-glucose residues successively from non-reducing ends of the chains with release of beta-D-glucose.	\N	\N	Starch and sucrose metabolism	Metabolism of Complex Carbohydrates	METABOLIC
1143714	2.7.7.6	DNA-directed RNA polymerase.	N nucleoside triphosphate = N diphosphate + {RNA}(N).	\N	\N	RNA polymerase	TRANSCRIPTION	REGULATORY
1143714	2.7.7.6	DNA-directed RNA polymerase.	N nucleoside triphosphate = N diphosphate + {RNA}(N).	\N	\N	Purine metabolism	Nucleotide Metabolism	METABOLIC
1143714	2.7.7.6	DNA-directed RNA polymerase.	N nucleoside triphosphate = N diphosphate + {RNA}(N).	\N	\N	Pyrimidine metabolism	Nucleotide Metabolism	METABOLIC
1144393	1.1.99.1	Choline dehydrogenase.	Choline + acceptor = betaine aldehyde + reduced acceptor.	PQQ.	\N	Glycine, serine and threonine metabolism	Amino Acid Metabolism	METABOLIC
1149416	6.3.2.-	Acid--D-amino-acid ligases (peptide synthases).	\N	\N	\N	Tryptophan metabolism	Amino Acid Metabolism	METABOLIC
1149416	6.3.2.-	Acid--D-amino-acid ligases (peptide synthases).	\N	\N	\N	Ubiquinone biosynthesis	Metabolism of Cofactors and Vitamins	METABOLIC
1150059	3.2.1.3	Glucan 1,4-alpha-glucosidase.	Hydrolysis of terminal 1,4-linked alpha-D-glucose residues successively from non-reducing ends of the chains with release of beta-D-glucose.	\N	\N	Starch and sucrose metabolism	Metabolism of Complex Carbohydrates	METABOLIC
1159077	1.14.14.-	With reduced flavin or flavoprotein as one donor, and	\N	\N	\N	\N	\N	\N
1159154	3.1.30.2	Serratia marcescens nuclease.	Endonucleolytic cleavage to 5'-phosphomononucleotide and 5'-phosphooligonucleotide end-products.	\N	\N	\N	\N	\N
1160096	3.1.4.17	3',5'-cyclic-nucleotide phosphodiesterase.	Nucleoside 3',5'-cyclic phosphate + H(2)O = nucleoside 5'-phosphate.	\N	\N	Purine metabolism	Nucleotide Metabolism	METABOLIC
1165151	2.1.1.100	Protein-S isoprenylcysteine O-methyltransferase.	S-adenosyl-L-methionine + protein C-terminal S-farnesyl-L-cysteine = S-adenosyl-L-homocysteine + protein C-terminal S-farnesyl-L-cysteine methyl ester.	\N	\N	\N	\N	\N
1169478	5.3.1.4	L-arabinose isomerase.	L-arabinose = L-ribulose.	\N	\N	Pentose and glucuronate interconversions	Carbohydrate Metabolism	METABOLIC
1207376	3.1.-.-	Acting on ester bonds.	\N	\N	\N	\N	\N	\N
1207919	2.4.2.30	NAD(+) ADP-ribosyltransferase.	NAD(+) + {ADP-D-ribosyl}(N)-acceptor = nicotinamide + {ADP-D-ribosyl}(N+1)-acceptor.	\N	\N	\N	\N	\N
1211022	4.2.1.6	Galactonate dehydratase.	D-galactonate = 2-dehydro-3-deoxy-D-galactonate + H(2)O.	\N	\N	Galactose metabolism	Carbohydrate Metabolism	METABOLIC
1211891	5.2.1.8	Peptidylprolyl isomerase.	Peptidylproline (omega=180) = peptidylproline (omega=0).	\N	\N	\N	\N	\N
1211914	3.6.1.-	In phosphorous-containing anhydrides.	\N	\N	\N	Starch and sucrose metabolism	Metabolism of Complex Carbohydrates	METABOLIC
1211914	3.6.1.-	In phosphorous-containing anhydrides.	\N	\N	\N	Folate biosynthesis	Metabolism of Cofactors and Vitamins	METABOLIC
1213019	2.7.1.-	Phosphotransferases with an alcohol group as acceptor.	\N	\N	\N	Sphingoglycolipid metabolism	Metabolism of Complex Lipids	METABOLIC
1213019	2.7.1.-	Phosphotransferases with an alcohol group as acceptor.	\N	\N	\N	Benzoate degradation via CoA ligation	Biodegradation of Xenobiotics	METABOLIC
1213019	2.7.1.-	Phosphotransferases with an alcohol group as acceptor.	\N	\N	\N	Starch and sucrose metabolism	Metabolism of Complex Carbohydrates	METABOLIC
1213019	2.7.1.-	Phosphotransferases with an alcohol group as acceptor.	\N	\N	\N	Inositol phosphate metabolism	Metabolism of Complex Lipids	METABOLIC
1213019	2.7.1.-	Phosphotransferases with an alcohol group as acceptor.	\N	\N	\N	Nicotinate and nicotinamide metabolism	Metabolism of Cofactors and Vitamins	METABOLIC
1213616	2.5.1.16	Spermidine synthase.	S-adenosylmethioninamine + putrescine = 5'-methylthioadenosine + spermidine.	\N	\N	Urea cycle and metabolism of amino groups	Amino Acid Metabolism	METABOLIC
1213616	2.5.1.16	Spermidine synthase.	S-adenosylmethioninamine + putrescine = 5'-methylthioadenosine + spermidine.	\N	\N	beta-Alanine metabolism	Metabolism of Other Amino Acids	METABOLIC
1213616	2.5.1.16	Spermidine synthase.	S-adenosylmethioninamine + putrescine = 5'-methylthioadenosine + spermidine.	\N	\N	Arginine and proline metabolism	Amino Acid Metabolism	METABOLIC
1220289	2.1.1.100	Protein-S isoprenylcysteine O-methyltransferase.	S-adenosyl-L-methionine + protein C-terminal S-farnesyl-L-cysteine = S-adenosyl-L-homocysteine + protein C-terminal S-farnesyl-L-cysteine methyl ester.	\N	\N	\N	\N	\N
1225273	6.3.2.19	Ubiquitin--protein ligase.	ATP + ubiquitin + protein lysine = AMP + diphosphate + protein N-ubiquityllysine.	\N	\N	\N	\N	\N
1231320	6.3.2.-	Acid--D-amino-acid ligases (peptide synthases).	\N	\N	\N	Tryptophan metabolism	Amino Acid Metabolism	METABOLIC
1231320	6.3.2.-	Acid--D-amino-acid ligases (peptide synthases).	\N	\N	\N	Ubiquinone biosynthesis	Metabolism of Cofactors and Vitamins	METABOLIC
1236793	6.3.2.-	Acid--D-amino-acid ligases (peptide synthases).	\N	\N	\N	Tryptophan metabolism	Amino Acid Metabolism	METABOLIC
1236793	6.3.2.-	Acid--D-amino-acid ligases (peptide synthases).	\N	\N	\N	Ubiquinone biosynthesis	Metabolism of Cofactors and Vitamins	METABOLIC
1237553	6.1.1.15	Proline--tRNA ligase.	ATP + L-proline + tRNA(Pro) = AMP + diphosphate + L-prolyl-tRNA(Pro).	\N	\N	Aminoacyl-tRNA biosynthesis	TRANSLATION	REGULATORY
1237553	6.1.1.15	Proline--tRNA ligase.	ATP + L-proline + tRNA(Pro) = AMP + diphosphate + L-prolyl-tRNA(Pro).	\N	\N	Arginine and proline metabolism	Amino Acid Metabolism	METABOLIC
1237559	3.1.3.16	Serine/threonine specific protein phosphatase.	A phosphoprotein + H(2)O = a protein + phosphate.	\N	\N	\N	\N	\N
1237650	2.7.7.6	DNA-directed RNA polymerase.	N nucleoside triphosphate = N diphosphate + {RNA}(N).	\N	\N	RNA polymerase	TRANSCRIPTION	REGULATORY
1237650	2.7.7.6	DNA-directed RNA polymerase.	N nucleoside triphosphate = N diphosphate + {RNA}(N).	\N	\N	Purine metabolism	Nucleotide Metabolism	METABOLIC
1237650	2.7.7.6	DNA-directed RNA polymerase.	N nucleoside triphosphate = N diphosphate + {RNA}(N).	\N	\N	Pyrimidine metabolism	Nucleotide Metabolism	METABOLIC
1237777	1.3.1.35	Phosphatidylcholine desaturase.	1-acyl-2-oleoyl-sn-glycero-3-phosphocholine + NAD(+) = 1-acyl-2-linoleoyl-sn-glycero-3-phosphocholine + NADH.	\N	\N	\N	\N	\N
1237797	3.4.25.1	Proteasome endopeptidase complex.	Cleavage at peptide bonds with very broad specificity.	\N	\N	\N	\N	\N
1237922	2.5.1.18	Glutathione transferase.	RX + glutathione = HX + R-S-glutathione.	\N	\N	Glutathione metabolism	Metabolism of Other Amino Acids	METABOLIC
1237927	3.2.2.-	Hydrolyzing N-glycosyl compounds.	\N	\N	\N	\N	\N	\N
1238009	3.1.1.47	2-acetyl-1-alkylglycerophosphocholine esterase.	2-acetyl-1-alkyl-sn-glycero-3-phosphocholine + H(2)O = 1-alkyl-sn- glycero-3-phosphocholine + acetate.	\N	\N	Glycerolipid metabolism	Metabolism of Complex Lipids	METABOLIC
1238119	3.1.1.-	Carboxylic ester hydrolases.	\N	\N	\N	2,4-Dichlorobenzoate degradation	Biodegradation of Xenobiotics	METABOLIC
1238119	3.1.1.-	Carboxylic ester hydrolases.	\N	\N	\N	Pentose and glucuronate interconversions	Carbohydrate Metabolism	METABOLIC
1238119	3.1.1.-	Carboxylic ester hydrolases.	\N	\N	\N	Butanoate metabolism	Carbohydrate Metabolism	METABOLIC
1238178	4.2.99.18	DNA-(apurinic or apyrimidinic site) lyase.	The C-O-P bond 3' to the apurinic or apyrimidinic site in DNA is broken by a beta-elimination reaction, leaving a 3'-terminal unsaturated sugar and a product with a terminal 5'-phosphate.	\N	\N	\N	\N	\N
1238218	3.2.1.18	Exo-alpha-sialidase.	Hydrolysis of alpha-(2->3)-, alpha-(2->6)-, alpha-(2->8)-glycosidic linkages of terminal sialic residues in oligosaccharides, glycoproteins, glycolipids, colominic acid and synthetic substrates.	\N	Sialidosis; MIM:256550.	N-Glycan degradation	Metabolism of Complex Carbohydrates	METABOLIC
1238218	3.2.1.18	Exo-alpha-sialidase.	Hydrolysis of alpha-(2->3)-, alpha-(2->6)-, alpha-(2->8)-glycosidic linkages of terminal sialic residues in oligosaccharides, glycoproteins, glycolipids, colominic acid and synthetic substrates.	\N	Sialidosis; MIM:256550.	Sphingoglycolipid metabolism	Metabolism of Complex Lipids	METABOLIC
1238270	3.1.2.15	Ubiquitin thiolesterase.	Ubiquitin C-terminal thiolester + H(2)O = ubiquitin + a thiol.	\N	\N	\N	\N	\N
1238309	2.7.7.7	DNA-directed DNA polymerase.	N deoxynucleoside triphosphate = N diphosphate + {DNA}(N).	\N	\N	Purine metabolism	Nucleotide Metabolism	METABOLIC
1238309	2.7.7.7	DNA-directed DNA polymerase.	N deoxynucleoside triphosphate = N diphosphate + {DNA}(N).	\N	\N	DNA polymerase	REPLICATION AND REPAIR	REGULATORY
1238309	2.7.7.7	DNA-directed DNA polymerase.	N deoxynucleoside triphosphate = N diphosphate + {DNA}(N).	\N	\N	Pyrimidine metabolism	Nucleotide Metabolism	METABOLIC
1238323	2.7.7.6	DNA-directed RNA polymerase.	N nucleoside triphosphate = N diphosphate + {RNA}(N).	\N	\N	RNA polymerase	TRANSCRIPTION	REGULATORY
1238323	2.7.7.6	DNA-directed RNA polymerase.	N nucleoside triphosphate = N diphosphate + {RNA}(N).	\N	\N	Purine metabolism	Nucleotide Metabolism	METABOLIC
1238323	2.7.7.6	DNA-directed RNA polymerase.	N nucleoside triphosphate = N diphosphate + {RNA}(N).	\N	\N	Pyrimidine metabolism	Nucleotide Metabolism	METABOLIC
1238330	6.3.2.-	Acid--D-amino-acid ligases (peptide synthases).	\N	\N	\N	Tryptophan metabolism	Amino Acid Metabolism	METABOLIC
1238330	6.3.2.-	Acid--D-amino-acid ligases (peptide synthases).	\N	\N	\N	Ubiquinone biosynthesis	Metabolism of Cofactors and Vitamins	METABOLIC
1238498	1.1.1.31	3-hydroxyisobutyrate dehydrogenase.	3-hydroxy-2-methylpropanoate + NAD(+) = 2-methyl-3-oxopropanoate + NADH.	\N	3-hydroxyisobutyricaciduria; MIM:236795.	Valine, leucine and isoleucine degradation	Amino Acid Metabolism	METABOLIC
1238567	3.4.25.1	Proteasome endopeptidase complex.	Cleavage at peptide bonds with very broad specificity.	\N	\N	\N	\N	\N
1238659	1.1.1.250	D-arabinitol 2-dehydrogenase.	D-arabinitol + NAD(+) = D-ribulose + NADH.	\N	\N	\N	\N	\N
1238660	1.13.11.37	Hydroxyquinol 1,2-dioxygenase.	Benzene-1,2,4-triol + O(2) = 3-hydroxy-cis,cis-muconate.	Iron.	\N	Benzoate degradation via hydroxylation	Biodegradation of Xenobiotics	METABOLIC
1238660	1.13.11.37	Hydroxyquinol 1,2-dioxygenase.	Benzene-1,2,4-triol + O(2) = 3-hydroxy-cis,cis-muconate.	Iron.	\N	1,4-Dichlorobenzene degradation	Biodegradation of Xenobiotics	METABOLIC
1238660	1.13.11.37	Hydroxyquinol 1,2-dioxygenase.	Benzene-1,2,4-triol + O(2) = 3-hydroxy-cis,cis-muconate.	Iron.	\N	gamma-Hexachlorocyclohexane degradation	Biodegradation of Xenobiotics	METABOLIC
1238805	2.7.1.-	Phosphotransferases with an alcohol group as acceptor.	\N	\N	\N	Sphingoglycolipid metabolism	Metabolism of Complex Lipids	METABOLIC
1238805	2.7.1.-	Phosphotransferases with an alcohol group as acceptor.	\N	\N	\N	Benzoate degradation via CoA ligation	Biodegradation of Xenobiotics	METABOLIC
1238805	2.7.1.-	Phosphotransferases with an alcohol group as acceptor.	\N	\N	\N	Starch and sucrose metabolism	Metabolism of Complex Carbohydrates	METABOLIC
1238805	2.7.1.-	Phosphotransferases with an alcohol group as acceptor.	\N	\N	\N	Inositol phosphate metabolism	Metabolism of Complex Lipids	METABOLIC
1238805	2.7.1.-	Phosphotransferases with an alcohol group as acceptor.	\N	\N	\N	Nicotinate and nicotinamide metabolism	Metabolism of Cofactors and Vitamins	METABOLIC
1238886	6.1.1.12	Aspartate--tRNA ligase.	ATP + L-aspartate + tRNA(Asp) = AMP + diphosphate + L-aspartyl- tRNA(Asp).	\N	\N	Alanine and aspartate metabolism	Amino Acid Metabolism	METABOLIC
1238886	6.1.1.12	Aspartate--tRNA ligase.	ATP + L-aspartate + tRNA(Asp) = AMP + diphosphate + L-aspartyl- tRNA(Asp).	\N	\N	Aminoacyl-tRNA biosynthesis	TRANSLATION	REGULATORY
1238901	1.14.-.-	Acting on paired donors, with incorporation or reduction of	\N	\N	\N	gamma-Hexachlorocyclohexane degradation	Biodegradation of Xenobiotics	METABOLIC
1238901	1.14.-.-	Acting on paired donors, with incorporation or reduction of	\N	\N	\N	Ascorbate and aldarate metabolism	Carbohydrate Metabolism	METABOLIC
1238901	1.14.-.-	Acting on paired donors, with incorporation or reduction of	\N	\N	\N	Flavonoids, stilbene and lignin biosynthesis	Biosynthesis of Secondary Metabolites	METABOLIC
1238901	1.14.-.-	Acting on paired donors, with incorporation or reduction of	\N	\N	\N	Fluorene degradation	Biodegradation of Xenobiotics	METABOLIC
1238940	3.1.2.-	Thiolester hydrolases.	\N	\N	\N	Benzoate degradation via CoA ligation	Biodegradation of Xenobiotics	METABOLIC
1238992	1.1.1.-	With NAD(+) or NADP(+) as acceptor.	\N	\N	\N	Bile acid biosynthesis	Lipid Metabolism	METABOLIC
1238992	1.1.1.-	With NAD(+) or NADP(+) as acceptor.	\N	\N	\N	Vitamin B6 metabolism	Metabolism of Cofactors and Vitamins	METABOLIC
1238992	1.1.1.-	With NAD(+) or NADP(+) as acceptor.	\N	\N	\N	Glycine, serine and threonine metabolism	Amino Acid Metabolism	METABOLIC
1238992	1.1.1.-	With NAD(+) or NADP(+) as acceptor.	\N	\N	\N	Butanoate metabolism	Carbohydrate Metabolism	METABOLIC
1238992	1.1.1.-	With NAD(+) or NADP(+) as acceptor.	\N	\N	\N	Fructose and mannose metabolism	Carbohydrate Metabolism	METABOLIC
1238992	1.1.1.-	With NAD(+) or NADP(+) as acceptor.	\N	\N	\N	Galactose metabolism	Carbohydrate Metabolism	METABOLIC
1238992	1.1.1.-	With NAD(+) or NADP(+) as acceptor.	\N	\N	\N	Lysine degradation	Amino Acid Metabolism	METABOLIC
1238992	1.1.1.-	With NAD(+) or NADP(+) as acceptor.	\N	\N	\N	Nucleotide sugars metabolism	Nucleotide Metabolism	METABOLIC
1238992	1.1.1.-	With NAD(+) or NADP(+) as acceptor.	\N	\N	\N	Ascorbate and aldarate metabolism	Carbohydrate Metabolism	METABOLIC
1238992	1.1.1.-	With NAD(+) or NADP(+) as acceptor.	\N	\N	\N	Tetrachloroethene degradation	Biodegradation of Xenobiotics	METABOLIC
1238992	1.1.1.-	With NAD(+) or NADP(+) as acceptor.	\N	\N	\N	Benzoate degradation via CoA ligation	Biodegradation of Xenobiotics	METABOLIC
1238992	1.1.1.-	With NAD(+) or NADP(+) as acceptor.	\N	\N	\N	Glycerolipid metabolism	Metabolism of Complex Lipids	METABOLIC
1239137	3.6.3.14	H(+)-transporting two-sector ATPase.	ATP + H(2)O + H(+)(In) = ADP + phosphate + H(+)(Out).	\N	\N	ATP synthesis	Energy Metabolism	METABOLIC
1239137	3.6.3.14	H(+)-transporting two-sector ATPase.	ATP + H(2)O + H(+)(In) = ADP + phosphate + H(+)(Out).	\N	\N	Flagellar assembly	\N	\N
1239137	3.6.3.14	H(+)-transporting two-sector ATPase.	ATP + H(2)O + H(+)(In) = ADP + phosphate + H(+)(Out).	\N	\N	Type III secretion system	SORTING AND DEGRADATION	REGULATORY
1239274	2.4.1.-	Hexosyltransferases.	\N	\N	\N	O-Glycans biosynthesis	Metabolism of Complex Carbohydrates	METABOLIC
1239274	2.4.1.-	Hexosyltransferases.	\N	\N	\N	Fructose and mannose metabolism	Carbohydrate Metabolism	METABOLIC
1239274	2.4.1.-	Hexosyltransferases.	\N	\N	\N	Peptidoglycan biosynthesis	Metabolism of Complex Carbohydrates	METABOLIC
1239274	2.4.1.-	Hexosyltransferases.	\N	\N	\N	Sphingoglycolipid metabolism	Metabolism of Complex Lipids	METABOLIC
1239274	2.4.1.-	Hexosyltransferases.	\N	\N	\N	Blood group glycolipid biosynthesis - lact series	Metabolism of Complex Lipids	METABOLIC
1239274	2.4.1.-	Hexosyltransferases.	\N	\N	\N	Blood group glycolipid biosynthesis - neolact series	Metabolism of Complex Lipids	METABOLIC
1239274	2.4.1.-	Hexosyltransferases.	\N	\N	\N	Glycerolipid metabolism	Metabolism of Complex Lipids	METABOLIC
1239274	2.4.1.-	Hexosyltransferases.	\N	\N	\N	Globoside metabolism	Metabolism of Complex Lipids	METABOLIC
1239274	2.4.1.-	Hexosyltransferases.	\N	\N	\N	Chondroitin / heparan sulfate biosynthesis	Metabolism of Complex Carbohydrates	METABOLIC
1239274	2.4.1.-	Hexosyltransferases.	\N	\N	\N	Keratan sulfate biosynthesis	Metabolism of Complex Carbohydrates	METABOLIC
1239274	2.4.1.-	Hexosyltransferases.	\N	\N	\N	N-Glycans biosynthesis	Metabolism of Complex Carbohydrates	METABOLIC
1239287	6.3.2.-	Acid--D-amino-acid ligases (peptide synthases).	\N	\N	\N	Tryptophan metabolism	Amino Acid Metabolism	METABOLIC
1239287	6.3.2.-	Acid--D-amino-acid ligases (peptide synthases).	\N	\N	\N	Ubiquinone biosynthesis	Metabolism of Cofactors and Vitamins	METABOLIC
1239362	4.1.1.48	Indole-3-glycerol-phosphate synthase.	1-(2-carboxyphenylamino)-1-deoxy-D-ribulose 5-phosphate = 1-(indol-3- yl)glycerol 3-phosphate + CO(2) + H(2)O.	\N	\N	Phenylalanine, tyrosine and tryptophan biosynthesis	Amino Acid Metabolism	METABOLIC
1239395	3.1.1.29	Aminoacyl-tRNA hydrolase.	N-substituted aminoacyl-tRNA + H(2)O = N-substituted amino acid + tRNA.	\N	\N	\N	\N	\N
1239428	2.7.1.32	Choline kinase.	ATP + choline = ADP + O-phosphocholine.	\N	\N	Glycerolipid metabolism	Metabolism of Complex Lipids	METABOLIC
1239434	2.8.1.6	Biotin synthase.	Dethiobiotin + sulfur = biotin.	Iron-sulfur.	\N	Biotin metabolism	Metabolism of Cofactors and Vitamins	METABOLIC
1239452	3.6.1.17	Bis(5'-nucleosyl)-tetraphosphatase (asymmetrical).	P(1),P(4)-bis(5'-guanosyl)tetraphosphate + H(2)O = GTP + GMP.	\N	\N	Pyrimidine metabolism	Nucleotide Metabolism	METABOLIC
1239452	3.6.1.17	Bis(5'-nucleosyl)-tetraphosphatase (asymmetrical).	P(1),P(4)-bis(5'-guanosyl)tetraphosphate + H(2)O = GTP + GMP.	\N	\N	Purine metabolism	Nucleotide Metabolism	METABOLIC
1239551	1.14.-.-	Acting on paired donors, with incorporation or reduction of	\N	\N	\N	gamma-Hexachlorocyclohexane degradation	Biodegradation of Xenobiotics	METABOLIC
1239551	1.14.-.-	Acting on paired donors, with incorporation or reduction of	\N	\N	\N	Ascorbate and aldarate metabolism	Carbohydrate Metabolism	METABOLIC
1239551	1.14.-.-	Acting on paired donors, with incorporation or reduction of	\N	\N	\N	Flavonoids, stilbene and lignin biosynthesis	Biosynthesis of Secondary Metabolites	METABOLIC
1239551	1.14.-.-	Acting on paired donors, with incorporation or reduction of	\N	\N	\N	Fluorene degradation	Biodegradation of Xenobiotics	METABOLIC
1239553	2.1.1.79	Cyclopropane-fatty-acyl-phospholipid synthase.	S-adenosyl-L-methionine + phospholipid olefinic fatty acid = S-adenosyl-L-homocysteine + phospholipid cyclopropane fatty acid.	\N	\N	\N	\N	\N
1239561	6.2.1.1	Acetate--CoA ligase.	ATP + acetate + CoA = AMP + diphosphate + acetyl-CoA.	\N	\N	Reductive carboxylate cycle (CO2 fixation)	Energy Metabolism	METABOLIC
1239561	6.2.1.1	Acetate--CoA ligase.	ATP + acetate + CoA = AMP + diphosphate + acetyl-CoA.	\N	\N	Pyruvate metabolism	Carbohydrate Metabolism	METABOLIC
1239561	6.2.1.1	Acetate--CoA ligase.	ATP + acetate + CoA = AMP + diphosphate + acetyl-CoA.	\N	\N	Glycolysis / Gluconeogenesis	Carbohydrate Metabolism	METABOLIC
1239561	6.2.1.1	Acetate--CoA ligase.	ATP + acetate + CoA = AMP + diphosphate + acetyl-CoA.	\N	\N	Propanoate metabolism	Carbohydrate Metabolism	METABOLIC
1239860	6.3.2.-	Acid--D-amino-acid ligases (peptide synthases).	\N	\N	\N	Tryptophan metabolism	Amino Acid Metabolism	METABOLIC
1239860	6.3.2.-	Acid--D-amino-acid ligases (peptide synthases).	\N	\N	\N	Ubiquinone biosynthesis	Metabolism of Cofactors and Vitamins	METABOLIC
1239963	3.6.1.-	In phosphorous-containing anhydrides.	\N	\N	\N	Starch and sucrose metabolism	Metabolism of Complex Carbohydrates	METABOLIC
1239963	3.6.1.-	In phosphorous-containing anhydrides.	\N	\N	\N	Folate biosynthesis	Metabolism of Cofactors and Vitamins	METABOLIC
1239990	3.6.1.-	In phosphorous-containing anhydrides.	\N	\N	\N	Starch and sucrose metabolism	Metabolism of Complex Carbohydrates	METABOLIC
1239990	3.6.1.-	In phosphorous-containing anhydrides.	\N	\N	\N	Folate biosynthesis	Metabolism of Cofactors and Vitamins	METABOLIC
1240039	1.1.-.-	Acting on the CH-OH group of donors.	\N	\N	\N	Benzoate degradation via CoA ligation	Biodegradation of Xenobiotics	METABOLIC
1240039	1.1.-.-	Acting on the CH-OH group of donors.	\N	\N	\N	Ethylbenzene degradation	Biodegradation of Xenobiotics	METABOLIC
1240361	1.2.4.1	Pyruvate dehydrogenase (lipoamide).	Pyruvate + lipoamide = S-acetyldihydrolipoamide + CO(2).	Thiamine pyrophosphate.	Ataxia with lactic acidosis I; MIM:208800.	Valine, leucine and isoleucine biosynthesis	Amino Acid Metabolism	METABOLIC
1240361	1.2.4.1	Pyruvate dehydrogenase (lipoamide).	Pyruvate + lipoamide = S-acetyldihydrolipoamide + CO(2).	Thiamine pyrophosphate.	Ataxia with lactic acidosis I; MIM:208800.	Butanoate metabolism	Carbohydrate Metabolism	METABOLIC
1240361	1.2.4.1	Pyruvate dehydrogenase (lipoamide).	Pyruvate + lipoamide = S-acetyldihydrolipoamide + CO(2).	Thiamine pyrophosphate.	Ataxia with lactic acidosis I; MIM:208800.	Pyruvate metabolism	Carbohydrate Metabolism	METABOLIC
1240361	1.2.4.1	Pyruvate dehydrogenase (lipoamide).	Pyruvate + lipoamide = S-acetyldihydrolipoamide + CO(2).	Thiamine pyrophosphate.	Ataxia with lactic acidosis I; MIM:208800.	Glycolysis / Gluconeogenesis	Carbohydrate Metabolism	METABOLIC
1240424	3.5.2.3	Dihydroorotase.	(S)-dihydroorotate + H(2)O = N-carbamoyl-L-aspartate.	\N	\N	Pyrimidine metabolism	Nucleotide Metabolism	METABOLIC
1240566	3.6.1.3	Adenosinetriphosphatase.	ATP + H(2)O = ADP + phosphate.	\N	Hemolytic anemia due to deficiency of adenosine triphosphatase; MIM:102800.	Purine metabolism	Nucleotide Metabolism	METABOLIC
1240702	3.-.-.-	Hydrolases.	\N	\N	\N	\N	\N	\N
1240755	2.7.7.7	DNA-directed DNA polymerase.	N deoxynucleoside triphosphate = N diphosphate + {DNA}(N).	\N	\N	Purine metabolism	Nucleotide Metabolism	METABOLIC
1240755	2.7.7.7	DNA-directed DNA polymerase.	N deoxynucleoside triphosphate = N diphosphate + {DNA}(N).	\N	\N	DNA polymerase	REPLICATION AND REPAIR	REGULATORY
1240755	2.7.7.7	DNA-directed DNA polymerase.	N deoxynucleoside triphosphate = N diphosphate + {DNA}(N).	\N	\N	Pyrimidine metabolism	Nucleotide Metabolism	METABOLIC
1240757	2.4.1.198	Phosphatidylinositol N-acetylglucosaminyltransferase.	UDP-N-acetyl-D-glucosamine + phosphatidylinositol = UDP + N-acetyl-D- glucosaminylphosphatidylinositol.	\N	\N	Glycosylphosphatidylinositol(GPI)-anchor biosynthesis	\N	\N
1240837	2.7.6.1	Ribose-phosphate pyrophosphokinase.	ATP + D-ribose 5-phosphate = AMP + 5-phospho-alpha-D-ribose 1-diphosphate.	\N	Gout (one form) with urate urolithiasis; MIM:311850.	Purine metabolism	Nucleotide Metabolism	METABOLIC
1240837	2.7.6.1	Ribose-phosphate pyrophosphokinase.	ATP + D-ribose 5-phosphate = AMP + 5-phospho-alpha-D-ribose 1-diphosphate.	\N	Gout (one form) with urate urolithiasis; MIM:311850.	Pentose phosphate pathway	Carbohydrate Metabolism	METABOLIC
1240853	2.7.1.-	Phosphotransferases with an alcohol group as acceptor.	\N	\N	\N	Sphingoglycolipid metabolism	Metabolism of Complex Lipids	METABOLIC
1240853	2.7.1.-	Phosphotransferases with an alcohol group as acceptor.	\N	\N	\N	Benzoate degradation via CoA ligation	Biodegradation of Xenobiotics	METABOLIC
1240853	2.7.1.-	Phosphotransferases with an alcohol group as acceptor.	\N	\N	\N	Starch and sucrose metabolism	Metabolism of Complex Carbohydrates	METABOLIC
1240853	2.7.1.-	Phosphotransferases with an alcohol group as acceptor.	\N	\N	\N	Inositol phosphate metabolism	Metabolism of Complex Lipids	METABOLIC
1240853	2.7.1.-	Phosphotransferases with an alcohol group as acceptor.	\N	\N	\N	Nicotinate and nicotinamide metabolism	Metabolism of Cofactors and Vitamins	METABOLIC
1240923	3.1.1.-	Carboxylic ester hydrolases.	\N	\N	\N	2,4-Dichlorobenzoate degradation	Biodegradation of Xenobiotics	METABOLIC
1240923	3.1.1.-	Carboxylic ester hydrolases.	\N	\N	\N	Pentose and glucuronate interconversions	Carbohydrate Metabolism	METABOLIC
1240923	3.1.1.-	Carboxylic ester hydrolases.	\N	\N	\N	Butanoate metabolism	Carbohydrate Metabolism	METABOLIC
1240989	5.4.2.3	Phosphoacetylglucosamine mutase.	N-acetyl-D-glucosamine 1-phosphate = N-acetyl-D-glucosamine 6-phosphate.	\N	\N	Aminosugars metabolism	Metabolism of Complex Carbohydrates	METABOLIC
1241009	2.7.7.6	DNA-directed RNA polymerase.	N nucleoside triphosphate = N diphosphate + {RNA}(N).	\N	\N	RNA polymerase	TRANSCRIPTION	REGULATORY
1241009	2.7.7.6	DNA-directed RNA polymerase.	N nucleoside triphosphate = N diphosphate + {RNA}(N).	\N	\N	Purine metabolism	Nucleotide Metabolism	METABOLIC
1241009	2.7.7.6	DNA-directed RNA polymerase.	N nucleoside triphosphate = N diphosphate + {RNA}(N).	\N	\N	Pyrimidine metabolism	Nucleotide Metabolism	METABOLIC
1241062	3.4.21.48	Cerevisin.	Hydrolysis of proteins with broad specificity, and of BZ-Arg-OET > Ac-Tyr-OET. Does not hydrolyse peptide amides.	\N	\N	\N	\N	\N
1241109	2.4.1.-	Hexosyltransferases.	\N	\N	\N	O-Glycans biosynthesis	Metabolism of Complex Carbohydrates	METABOLIC
1241109	2.4.1.-	Hexosyltransferases.	\N	\N	\N	Fructose and mannose metabolism	Carbohydrate Metabolism	METABOLIC
1241109	2.4.1.-	Hexosyltransferases.	\N	\N	\N	Peptidoglycan biosynthesis	Metabolism of Complex Carbohydrates	METABOLIC
1241109	2.4.1.-	Hexosyltransferases.	\N	\N	\N	Sphingoglycolipid metabolism	Metabolism of Complex Lipids	METABOLIC
1241109	2.4.1.-	Hexosyltransferases.	\N	\N	\N	Blood group glycolipid biosynthesis - lact series	Metabolism of Complex Lipids	METABOLIC
1241109	2.4.1.-	Hexosyltransferases.	\N	\N	\N	Blood group glycolipid biosynthesis - neolact series	Metabolism of Complex Lipids	METABOLIC
1241109	2.4.1.-	Hexosyltransferases.	\N	\N	\N	Glycerolipid metabolism	Metabolism of Complex Lipids	METABOLIC
1241109	2.4.1.-	Hexosyltransferases.	\N	\N	\N	Globoside metabolism	Metabolism of Complex Lipids	METABOLIC
1241109	2.4.1.-	Hexosyltransferases.	\N	\N	\N	Chondroitin / heparan sulfate biosynthesis	Metabolism of Complex Carbohydrates	METABOLIC
1241109	2.4.1.-	Hexosyltransferases.	\N	\N	\N	Keratan sulfate biosynthesis	Metabolism of Complex Carbohydrates	METABOLIC
1241109	2.4.1.-	Hexosyltransferases.	\N	\N	\N	N-Glycans biosynthesis	Metabolism of Complex Carbohydrates	METABOLIC
1241336	2.7.7.6	DNA-directed RNA polymerase.	N nucleoside triphosphate = N diphosphate + {RNA}(N).	\N	\N	RNA polymerase	TRANSCRIPTION	REGULATORY
1241336	2.7.7.6	DNA-directed RNA polymerase.	N nucleoside triphosphate = N diphosphate + {RNA}(N).	\N	\N	Purine metabolism	Nucleotide Metabolism	METABOLIC
1241336	2.7.7.6	DNA-directed RNA polymerase.	N nucleoside triphosphate = N diphosphate + {RNA}(N).	\N	\N	Pyrimidine metabolism	Nucleotide Metabolism	METABOLIC
1241337	2.1.1.43	Histone-lysine N-methyltransferase.	S-adenosyl-L-methionine + histone L-lysine = S-adenosyl-L-homocysteine + histone N6-methyl-L-lysine.	\N	\N	Lysine degradation	Amino Acid Metabolism	METABOLIC
1241377	2.7.1.-	Phosphotransferases with an alcohol group as acceptor.	\N	\N	\N	Sphingoglycolipid metabolism	Metabolism of Complex Lipids	METABOLIC
1241377	2.7.1.-	Phosphotransferases with an alcohol group as acceptor.	\N	\N	\N	Benzoate degradation via CoA ligation	Biodegradation of Xenobiotics	METABOLIC
1241377	2.7.1.-	Phosphotransferases with an alcohol group as acceptor.	\N	\N	\N	Starch and sucrose metabolism	Metabolism of Complex Carbohydrates	METABOLIC
1241377	2.7.1.-	Phosphotransferases with an alcohol group as acceptor.	\N	\N	\N	Inositol phosphate metabolism	Metabolism of Complex Lipids	METABOLIC
1241377	2.7.1.-	Phosphotransferases with an alcohol group as acceptor.	\N	\N	\N	Nicotinate and nicotinamide metabolism	Metabolism of Cofactors and Vitamins	METABOLIC
1241440	3.1.1.-	Carboxylic ester hydrolases.	\N	\N	\N	2,4-Dichlorobenzoate degradation	Biodegradation of Xenobiotics	METABOLIC
1241440	3.1.1.-	Carboxylic ester hydrolases.	\N	\N	\N	Pentose and glucuronate interconversions	Carbohydrate Metabolism	METABOLIC
1241440	3.1.1.-	Carboxylic ester hydrolases.	\N	\N	\N	Butanoate metabolism	Carbohydrate Metabolism	METABOLIC
1241654	3.4.23.5	Cathepsin D.	Specificity similar to, but narrower than, that of pepsin A. Does not cleave the 4-Gln-|-His-5 bond in B chain of insulin.	\N	\N	\N	\N	\N
1241684	3.2.1.3	Glucan 1,4-alpha-glucosidase.	Hydrolysis of terminal 1,4-linked alpha-D-glucose residues successively from non-reducing ends of the chains with release of beta-D-glucose.	\N	\N	Starch and sucrose metabolism	Metabolism of Complex Carbohydrates	METABOLIC
1241803	2.7.1.-	Phosphotransferases with an alcohol group as acceptor.	\N	\N	\N	Sphingoglycolipid metabolism	Metabolism of Complex Lipids	METABOLIC
1241803	2.7.1.-	Phosphotransferases with an alcohol group as acceptor.	\N	\N	\N	Benzoate degradation via CoA ligation	Biodegradation of Xenobiotics	METABOLIC
1241803	2.7.1.-	Phosphotransferases with an alcohol group as acceptor.	\N	\N	\N	Starch and sucrose metabolism	Metabolism of Complex Carbohydrates	METABOLIC
1241803	2.7.1.-	Phosphotransferases with an alcohol group as acceptor.	\N	\N	\N	Inositol phosphate metabolism	Metabolism of Complex Lipids	METABOLIC
1241803	2.7.1.-	Phosphotransferases with an alcohol group as acceptor.	\N	\N	\N	Nicotinate and nicotinamide metabolism	Metabolism of Cofactors and Vitamins	METABOLIC
1241939	3.4.16.-	Serine-type carboxypeptidases.	\N	\N	\N	\N	\N	\N
1242240	1.14.14.1	Unspecific monooxygenase.	RH + reduced flavoprotein + O(2) = ROH + oxidized flavoprotein + H(2)O.	Heme-thiolate.	\N	Tryptophan metabolism	Amino Acid Metabolism	METABOLIC
1242240	1.14.14.1	Unspecific monooxygenase.	RH + reduced flavoprotein + O(2) = ROH + oxidized flavoprotein + H(2)O.	Heme-thiolate.	\N	Fatty acid metabolism	Lipid Metabolism	METABOLIC
1242240	1.14.14.1	Unspecific monooxygenase.	RH + reduced flavoprotein + O(2) = ROH + oxidized flavoprotein + H(2)O.	Heme-thiolate.	\N	gamma-Hexachlorocyclohexane degradation	Biodegradation of Xenobiotics	METABOLIC
1242307	5.3.1.4	L-arabinose isomerase.	L-arabinose = L-ribulose.	\N	\N	Pentose and glucuronate interconversions	Carbohydrate Metabolism	METABOLIC
1242325	6.3.2.-	Acid--D-amino-acid ligases (peptide synthases).	\N	\N	\N	Tryptophan metabolism	Amino Acid Metabolism	METABOLIC
1242325	6.3.2.-	Acid--D-amino-acid ligases (peptide synthases).	\N	\N	\N	Ubiquinone biosynthesis	Metabolism of Cofactors and Vitamins	METABOLIC
1242385	3.1.-.-	Acting on ester bonds.	\N	\N	\N	\N	\N	\N
1242402	3.2.1.26	Beta-fructofuranosidase.	Hydrolysis of terminal non-reducing beta-D-fructofuranoside residues in beta-D-fructofuranosides.	\N	Disaccharide intolerance I; MIM:222900.	Galactose metabolism	Carbohydrate Metabolism	METABOLIC
1242402	3.2.1.26	Beta-fructofuranosidase.	Hydrolysis of terminal non-reducing beta-D-fructofuranoside residues in beta-D-fructofuranosides.	\N	Disaccharide intolerance I; MIM:222900.	Starch and sucrose metabolism	Metabolism of Complex Carbohydrates	METABOLIC
1242457	3.2.1.3	Glucan 1,4-alpha-glucosidase.	Hydrolysis of terminal 1,4-linked alpha-D-glucose residues successively from non-reducing ends of the chains with release of beta-D-glucose.	\N	\N	Starch and sucrose metabolism	Metabolism of Complex Carbohydrates	METABOLIC
1242482	1.14.14.1	Unspecific monooxygenase.	RH + reduced flavoprotein + O(2) = ROH + oxidized flavoprotein + H(2)O.	Heme-thiolate.	\N	Tryptophan metabolism	Amino Acid Metabolism	METABOLIC
1242482	1.14.14.1	Unspecific monooxygenase.	RH + reduced flavoprotein + O(2) = ROH + oxidized flavoprotein + H(2)O.	Heme-thiolate.	\N	Fatty acid metabolism	Lipid Metabolism	METABOLIC
1242482	1.14.14.1	Unspecific monooxygenase.	RH + reduced flavoprotein + O(2) = ROH + oxidized flavoprotein + H(2)O.	Heme-thiolate.	\N	gamma-Hexachlorocyclohexane degradation	Biodegradation of Xenobiotics	METABOLIC
1242498	2.5.1.33	Trans-pentaprenyltransferase.	All-trans-pentaprenyl diphosphate + isopentenyl diphosphate = diphosphate + all-trans-hexaprenyl diphosphate.	\N	\N	Sterol biosynthesis	Lipid Metabolism	METABOLIC
1242542	1.14.13.1	Salicylate 1-monooxygenase.	Salicylate + NADH + O(2) = catechol + NAD(+) + H(2)O + CO(2).	FAD.	\N	Fluorene degradation	Biodegradation of Xenobiotics	METABOLIC
1242542	1.14.13.1	Salicylate 1-monooxygenase.	Salicylate + NADH + O(2) = catechol + NAD(+) + H(2)O + CO(2).	FAD.	\N	Nitorobenzene degradation	Biodegradation of Xenobiotics	METABOLIC
1242554	3.2.1.21	Beta-glucosidase.	Hydrolysis of terminal, non-reducing beta-D-glucose residues with release of beta-D-glucose.	\N	\N	Starch and sucrose metabolism	Metabolism of Complex Carbohydrates	METABOLIC
1242554	3.2.1.21	Beta-glucosidase.	Hydrolysis of terminal, non-reducing beta-D-glucose residues with release of beta-D-glucose.	\N	\N	Cyanoamino acid metabolism	Metabolism of Other Amino Acids	METABOLIC
1242554	3.2.1.21	Beta-glucosidase.	Hydrolysis of terminal, non-reducing beta-D-glucose residues with release of beta-D-glucose.	\N	\N	Flavonoids, stilbene and lignin biosynthesis	Biosynthesis of Secondary Metabolites	METABOLIC
1242791	2.3.1.-	Transferring groups other than amino-acyl groups.	\N	\N	\N	Benzoate degradation via CoA ligation	Biodegradation of Xenobiotics	METABOLIC
1242791	2.3.1.-	Transferring groups other than amino-acyl groups.	\N	\N	\N	Tyrosine metabolism	Amino Acid Metabolism	METABOLIC
1242791	2.3.1.-	Transferring groups other than amino-acyl groups.	\N	\N	\N	Aminosugars metabolism	Metabolism of Complex Carbohydrates	METABOLIC
1242791	2.3.1.-	Transferring groups other than amino-acyl groups.	\N	\N	\N	Glycerolipid metabolism	Metabolism of Complex Lipids	METABOLIC
1242791	2.3.1.-	Transferring groups other than amino-acyl groups.	\N	\N	\N	Valine, leucine and isoleucine degradation	Amino Acid Metabolism	METABOLIC
1242791	2.3.1.-	Transferring groups other than amino-acyl groups.	\N	\N	\N	Ethylbenzene degradation	Biodegradation of Xenobiotics	METABOLIC
1242791	2.3.1.-	Transferring groups other than amino-acyl groups.	\N	\N	\N	Phenylalanine metabolism	Amino Acid Metabolism	METABOLIC
1242791	2.3.1.-	Transferring groups other than amino-acyl groups.	\N	\N	\N	Lipopolysaccharide biosynthesis	Metabolism of Complex Carbohydrates	METABOLIC
1242791	2.3.1.-	Transferring groups other than amino-acyl groups.	\N	\N	\N	Lysine biosynthesis	Amino Acid Metabolism	METABOLIC
1242791	2.3.1.-	Transferring groups other than amino-acyl groups.	\N	\N	\N	Butanoate metabolism	Carbohydrate Metabolism	METABOLIC
1242791	2.3.1.-	Transferring groups other than amino-acyl groups.	\N	\N	\N	D-Arginine and D-ornithine metabolism	Metabolism of Other Amino Acids	METABOLIC
1242791	2.3.1.-	Transferring groups other than amino-acyl groups.	\N	\N	\N	Histidine metabolism	Amino Acid Metabolism	METABOLIC
1242791	2.3.1.-	Transferring groups other than amino-acyl groups.	\N	\N	\N	Lysine degradation	Amino Acid Metabolism	METABOLIC
1242879	2.7.1.-	Phosphotransferases with an alcohol group as acceptor.	\N	\N	\N	Sphingoglycolipid metabolism	Metabolism of Complex Lipids	METABOLIC
1242879	2.7.1.-	Phosphotransferases with an alcohol group as acceptor.	\N	\N	\N	Benzoate degradation via CoA ligation	Biodegradation of Xenobiotics	METABOLIC
1242879	2.7.1.-	Phosphotransferases with an alcohol group as acceptor.	\N	\N	\N	Starch and sucrose metabolism	Metabolism of Complex Carbohydrates	METABOLIC
1242879	2.7.1.-	Phosphotransferases with an alcohol group as acceptor.	\N	\N	\N	Inositol phosphate metabolism	Metabolism of Complex Lipids	METABOLIC
1242879	2.7.1.-	Phosphotransferases with an alcohol group as acceptor.	\N	\N	\N	Nicotinate and nicotinamide metabolism	Metabolism of Cofactors and Vitamins	METABOLIC
1242923	2.7.7.6	DNA-directed RNA polymerase.	N nucleoside triphosphate = N diphosphate + {RNA}(N).	\N	\N	RNA polymerase	TRANSCRIPTION	REGULATORY
1242923	2.7.7.6	DNA-directed RNA polymerase.	N nucleoside triphosphate = N diphosphate + {RNA}(N).	\N	\N	Purine metabolism	Nucleotide Metabolism	METABOLIC
1242923	2.7.7.6	DNA-directed RNA polymerase.	N nucleoside triphosphate = N diphosphate + {RNA}(N).	\N	\N	Pyrimidine metabolism	Nucleotide Metabolism	METABOLIC
1243058	1.14.14.1	Unspecific monooxygenase.	RH + reduced flavoprotein + O(2) = ROH + oxidized flavoprotein + H(2)O.	Heme-thiolate.	\N	Tryptophan metabolism	Amino Acid Metabolism	METABOLIC
1243058	1.14.14.1	Unspecific monooxygenase.	RH + reduced flavoprotein + O(2) = ROH + oxidized flavoprotein + H(2)O.	Heme-thiolate.	\N	Fatty acid metabolism	Lipid Metabolism	METABOLIC
1243058	1.14.14.1	Unspecific monooxygenase.	RH + reduced flavoprotein + O(2) = ROH + oxidized flavoprotein + H(2)O.	Heme-thiolate.	\N	gamma-Hexachlorocyclohexane degradation	Biodegradation of Xenobiotics	METABOLIC
1243077	1.6.5.5	NADPH:quinone reductase.	NADPH + quinone = NADP(+) + semiquinone.	Zinc.	\N	\N	\N	\N
1243291	3.1.3.5	5'-nucleotidase.	A 5'-ribonucleotide + H(2)O = a ribonucleoside + phosphate.	\N	\N	Purine metabolism	Nucleotide Metabolism	METABOLIC
1243291	3.1.3.5	5'-nucleotidase.	A 5'-ribonucleotide + H(2)O = a ribonucleoside + phosphate.	\N	\N	Nicotinate and nicotinamide metabolism	Metabolism of Cofactors and Vitamins	METABOLIC
1243291	3.1.3.5	5'-nucleotidase.	A 5'-ribonucleotide + H(2)O = a ribonucleoside + phosphate.	\N	\N	Pyrimidine metabolism	Nucleotide Metabolism	METABOLIC
1243439	2.7.8.1	Ethanolaminephosphotransferase.	CDP-ethanolamine + 1,2-diacylglycerol = CMP + a phosphatidylethanolamine.	\N	\N	Sphingophospholipid biosynthesis	Metabolism of Complex Lipids	METABOLIC
1243439	2.7.8.1	Ethanolaminephosphotransferase.	CDP-ethanolamine + 1,2-diacylglycerol = CMP + a phosphatidylethanolamine.	\N	\N	Aminophosphonate metabolism	Metabolism of Other Amino Acids	METABOLIC
1243439	2.7.8.1	Ethanolaminephosphotransferase.	CDP-ethanolamine + 1,2-diacylglycerol = CMP + a phosphatidylethanolamine.	\N	\N	Glycerolipid metabolism	Metabolism of Complex Lipids	METABOLIC
1243486	1.14.14.1	Unspecific monooxygenase.	RH + reduced flavoprotein + O(2) = ROH + oxidized flavoprotein + H(2)O.	Heme-thiolate.	\N	Tryptophan metabolism	Amino Acid Metabolism	METABOLIC
1243486	1.14.14.1	Unspecific monooxygenase.	RH + reduced flavoprotein + O(2) = ROH + oxidized flavoprotein + H(2)O.	Heme-thiolate.	\N	Fatty acid metabolism	Lipid Metabolism	METABOLIC
1243486	1.14.14.1	Unspecific monooxygenase.	RH + reduced flavoprotein + O(2) = ROH + oxidized flavoprotein + H(2)O.	Heme-thiolate.	\N	gamma-Hexachlorocyclohexane degradation	Biodegradation of Xenobiotics	METABOLIC
1243519	3.2.1.58	Glucan 1,3-beta-glucosidase.	Successive hydrolysis of beta-D-glucose units from the non-reducing ends of 1,3-beta-D-glucans, releasing alpha-glucose.	\N	\N	Starch and sucrose metabolism	Metabolism of Complex Carbohydrates	METABOLIC
1243530	1.9.3.1	Cytochrome-c oxidase.	4 ferrocytochrome c + O(2) = 4 ferricytochrome c + 2 H(2)O.	Copper.	Cytochrome-c-oxidase deficiency; MIM:220110.	Oxidative phosphorylation	Energy Metabolism	METABOLIC
1243643	6.1.1.21	Histidine--tRNA ligase.	ATP + L-histidine + tRNA(His) = AMP + diphosphate + L-histidyl- tRNA(His).	\N	\N	Histidine metabolism	Amino Acid Metabolism	METABOLIC
1243643	6.1.1.21	Histidine--tRNA ligase.	ATP + L-histidine + tRNA(His) = AMP + diphosphate + L-histidyl- tRNA(His).	\N	\N	Aminoacyl-tRNA biosynthesis	TRANSLATION	REGULATORY
1243716	6.3.2.19	Ubiquitin--protein ligase.	ATP + ubiquitin + protein lysine = AMP + diphosphate + protein N-ubiquityllysine.	\N	\N	\N	\N	\N
1243785	5.3.1.4	L-arabinose isomerase.	L-arabinose = L-ribulose.	\N	\N	Pentose and glucuronate interconversions	Carbohydrate Metabolism	METABOLIC
1243820	1.14.13.7	Phenol 2-monooxygenase.	Phenol + NADPH + O(2) = catechol + NADP(+) + H(2)O.	FAD.	\N	gamma-Hexachlorocyclohexane degradation	Biodegradation of Xenobiotics	METABOLIC
1243820	1.14.13.7	Phenol 2-monooxygenase.	Phenol + NADPH + O(2) = catechol + NADP(+) + H(2)O.	FAD.	\N	Toluene and xylene degradation	Biodegradation of Xenobiotics	METABOLIC
1243820	1.14.13.7	Phenol 2-monooxygenase.	Phenol + NADPH + O(2) = catechol + NADP(+) + H(2)O.	FAD.	\N	Nitorobenzene degradation	Biodegradation of Xenobiotics	METABOLIC
1243834	2.3.1.7	Carnitine O-acetyltransferase.	Acetyl-CoA + carnitine = CoA + O-acetylcarnitine.	\N	\N	Alanine and aspartate metabolism	Amino Acid Metabolism	METABOLIC
1243835	3.4.-.-	Acting on peptide bonds (peptide hydrolases).	\N	\N	\N	Biotin metabolism	Metabolism of Cofactors and Vitamins	METABOLIC
1243835	3.4.-.-	Acting on peptide bonds (peptide hydrolases).	\N	\N	\N	Lysine degradation	Amino Acid Metabolism	METABOLIC
1243839	2.7.7.7	DNA-directed DNA polymerase.	N deoxynucleoside triphosphate = N diphosphate + {DNA}(N).	\N	\N	Purine metabolism	Nucleotide Metabolism	METABOLIC
1243839	2.7.7.7	DNA-directed DNA polymerase.	N deoxynucleoside triphosphate = N diphosphate + {DNA}(N).	\N	\N	DNA polymerase	REPLICATION AND REPAIR	REGULATORY
1243839	2.7.7.7	DNA-directed DNA polymerase.	N deoxynucleoside triphosphate = N diphosphate + {DNA}(N).	\N	\N	Pyrimidine metabolism	Nucleotide Metabolism	METABOLIC
1243942	2.7.1.37	Protein kinase.	ATP + a protein = ADP + a phosphoprotein.	\N	\N	\N	\N	\N
1243991	1.7.3.3	Urate oxidase.	Urate + O(2) + H(2)O = 5-hydroxyisourate + H(2)O(2).	\N	\N	Purine metabolism	Nucleotide Metabolism	METABOLIC
1244005	3.4.19.1	Acylaminoacyl-peptidase.	Acylaminoacyl-peptide + H(2)O = acylamino acid + peptide.	\N	\N	\N	\N	\N
1244147	5.1.99.4	Alpha-methylacyl-CoA racemase.	(2S)-2-methylacyl-CoA = (2R)-2-methylacyl-CoA.	\N	\N	\N	\N	\N
1244177	3.5.4.3	Guanine deaminase.	Guanine + H(2)O = xanthine + NH(3).	\N	\N	Purine metabolism	Nucleotide Metabolism	METABOLIC
1244221	3.2.1.45	Glucosylceramidase.	D-glucosyl-N-acylsphingosine + H(2)O = D-glucose + N-acylsphingosine.	\N	Gaucher disease type I; MIM:230800. Gaucher disease type II; MIM:230900. Gaucher disease type III; MIM:231000.	Sphingoglycolipid metabolism	Metabolism of Complex Lipids	METABOLIC
1244261	2.7.7.6	DNA-directed RNA polymerase.	N nucleoside triphosphate = N diphosphate + {RNA}(N).	\N	\N	RNA polymerase	TRANSCRIPTION	REGULATORY
1244261	2.7.7.6	DNA-directed RNA polymerase.	N nucleoside triphosphate = N diphosphate + {RNA}(N).	\N	\N	Purine metabolism	Nucleotide Metabolism	METABOLIC
1244261	2.7.7.6	DNA-directed RNA polymerase.	N nucleoside triphosphate = N diphosphate + {RNA}(N).	\N	\N	Pyrimidine metabolism	Nucleotide Metabolism	METABOLIC
1244267	3.1.13.-	Exoribonucleases producing 5'-phosphomonoesters.	\N	\N	\N	\N	\N	\N
1244315	2.4.1.-	Hexosyltransferases.	\N	\N	\N	O-Glycans biosynthesis	Metabolism of Complex Carbohydrates	METABOLIC
1244315	2.4.1.-	Hexosyltransferases.	\N	\N	\N	Fructose and mannose metabolism	Carbohydrate Metabolism	METABOLIC
1244315	2.4.1.-	Hexosyltransferases.	\N	\N	\N	Peptidoglycan biosynthesis	Metabolism of Complex Carbohydrates	METABOLIC
1244315	2.4.1.-	Hexosyltransferases.	\N	\N	\N	Sphingoglycolipid metabolism	Metabolism of Complex Lipids	METABOLIC
1244315	2.4.1.-	Hexosyltransferases.	\N	\N	\N	Blood group glycolipid biosynthesis - lact series	Metabolism of Complex Lipids	METABOLIC
1244315	2.4.1.-	Hexosyltransferases.	\N	\N	\N	Blood group glycolipid biosynthesis - neolact series	Metabolism of Complex Lipids	METABOLIC
1244315	2.4.1.-	Hexosyltransferases.	\N	\N	\N	Glycerolipid metabolism	Metabolism of Complex Lipids	METABOLIC
1244315	2.4.1.-	Hexosyltransferases.	\N	\N	\N	Globoside metabolism	Metabolism of Complex Lipids	METABOLIC
1244315	2.4.1.-	Hexosyltransferases.	\N	\N	\N	Chondroitin / heparan sulfate biosynthesis	Metabolism of Complex Carbohydrates	METABOLIC
1244315	2.4.1.-	Hexosyltransferases.	\N	\N	\N	Keratan sulfate biosynthesis	Metabolism of Complex Carbohydrates	METABOLIC
1244315	2.4.1.-	Hexosyltransferases.	\N	\N	\N	N-Glycans biosynthesis	Metabolism of Complex Carbohydrates	METABOLIC
1244323	1.15.1.1	Superoxide dismutase.	2 peroxide radical + 2 H(+) = O(2) + H(2)O(2).	Copper and Zinc or Iron or Manganese.	\N	\N	\N	\N
1244344	1.14.99.3	Heme oxygenase (decyclizing).	Heme + 3 AH(2) + O(2) = biliverdin + Fe(2+) + CO + 3 A + 3 H(2)O.	NAD(P)H.	\N	Porphyrin and chlorophyll metabolism	Metabolism of Cofactors and Vitamins	METABOLIC
1244408	5.4.99.7	Lanosterol synthase.	(S)-2,3-epoxysqualene = lanosterol.	\N	\N	Sterol biosynthesis	Lipid Metabolism	METABOLIC
1244525	1.1.1.250	D-arabinitol 2-dehydrogenase.	D-arabinitol + NAD(+) = D-ribulose + NADH.	\N	\N	\N	\N	\N
1244528	3.2.1.18	Exo-alpha-sialidase.	Hydrolysis of alpha-(2->3)-, alpha-(2->6)-, alpha-(2->8)-glycosidic linkages of terminal sialic residues in oligosaccharides, glycoproteins, glycolipids, colominic acid and synthetic substrates.	\N	Sialidosis; MIM:256550.	N-Glycan degradation	Metabolism of Complex Carbohydrates	METABOLIC
1244528	3.2.1.18	Exo-alpha-sialidase.	Hydrolysis of alpha-(2->3)-, alpha-(2->6)-, alpha-(2->8)-glycosidic linkages of terminal sialic residues in oligosaccharides, glycoproteins, glycolipids, colominic acid and synthetic substrates.	\N	Sialidosis; MIM:256550.	Sphingoglycolipid metabolism	Metabolism of Complex Lipids	METABOLIC
1244530	3.1.1.1	Carboxylesterase.	A carboxylic ester + H(2)O = an alcohol + a carboxylic anion.	\N	\N	\N	\N	\N
1244691	2.4.1.-	Hexosyltransferases.	\N	\N	\N	O-Glycans biosynthesis	Metabolism of Complex Carbohydrates	METABOLIC
1244691	2.4.1.-	Hexosyltransferases.	\N	\N	\N	Fructose and mannose metabolism	Carbohydrate Metabolism	METABOLIC
1244691	2.4.1.-	Hexosyltransferases.	\N	\N	\N	Peptidoglycan biosynthesis	Metabolism of Complex Carbohydrates	METABOLIC
1244691	2.4.1.-	Hexosyltransferases.	\N	\N	\N	Sphingoglycolipid metabolism	Metabolism of Complex Lipids	METABOLIC
1244691	2.4.1.-	Hexosyltransferases.	\N	\N	\N	Blood group glycolipid biosynthesis - lact series	Metabolism of Complex Lipids	METABOLIC
1244691	2.4.1.-	Hexosyltransferases.	\N	\N	\N	Blood group glycolipid biosynthesis - neolact series	Metabolism of Complex Lipids	METABOLIC
1244691	2.4.1.-	Hexosyltransferases.	\N	\N	\N	Glycerolipid metabolism	Metabolism of Complex Lipids	METABOLIC
1244691	2.4.1.-	Hexosyltransferases.	\N	\N	\N	Globoside metabolism	Metabolism of Complex Lipids	METABOLIC
1244691	2.4.1.-	Hexosyltransferases.	\N	\N	\N	Chondroitin / heparan sulfate biosynthesis	Metabolism of Complex Carbohydrates	METABOLIC
1244691	2.4.1.-	Hexosyltransferases.	\N	\N	\N	Keratan sulfate biosynthesis	Metabolism of Complex Carbohydrates	METABOLIC
1244691	2.4.1.-	Hexosyltransferases.	\N	\N	\N	N-Glycans biosynthesis	Metabolism of Complex Carbohydrates	METABOLIC
1244718	2.3.2.5	Glutaminyl-peptide cyclotransferase.	L-glutaminyl-peptide = 5-oxoprolyl-peptide + NH(3).	\N	\N	\N	\N	\N
1244741	2.4.1.-	Hexosyltransferases.	\N	\N	\N	O-Glycans biosynthesis	Metabolism of Complex Carbohydrates	METABOLIC
1244741	2.4.1.-	Hexosyltransferases.	\N	\N	\N	Fructose and mannose metabolism	Carbohydrate Metabolism	METABOLIC
1244741	2.4.1.-	Hexosyltransferases.	\N	\N	\N	Peptidoglycan biosynthesis	Metabolism of Complex Carbohydrates	METABOLIC
1244741	2.4.1.-	Hexosyltransferases.	\N	\N	\N	Sphingoglycolipid metabolism	Metabolism of Complex Lipids	METABOLIC
1244741	2.4.1.-	Hexosyltransferases.	\N	\N	\N	Blood group glycolipid biosynthesis - lact series	Metabolism of Complex Lipids	METABOLIC
1244741	2.4.1.-	Hexosyltransferases.	\N	\N	\N	Blood group glycolipid biosynthesis - neolact series	Metabolism of Complex Lipids	METABOLIC
1244741	2.4.1.-	Hexosyltransferases.	\N	\N	\N	Glycerolipid metabolism	Metabolism of Complex Lipids	METABOLIC
1244741	2.4.1.-	Hexosyltransferases.	\N	\N	\N	Globoside metabolism	Metabolism of Complex Lipids	METABOLIC
1244741	2.4.1.-	Hexosyltransferases.	\N	\N	\N	Chondroitin / heparan sulfate biosynthesis	Metabolism of Complex Carbohydrates	METABOLIC
1244741	2.4.1.-	Hexosyltransferases.	\N	\N	\N	Keratan sulfate biosynthesis	Metabolism of Complex Carbohydrates	METABOLIC
1244741	2.4.1.-	Hexosyltransferases.	\N	\N	\N	N-Glycans biosynthesis	Metabolism of Complex Carbohydrates	METABOLIC
1244778	1.1.1.205	IMP dehydrogenase.	Inosine 5'-phosphate + NAD(+) + H(2)O = xanthosine 5'-phosphate + NADH.	\N	\N	Purine metabolism	Nucleotide Metabolism	METABOLIC
1244852	3.2.1.18	Exo-alpha-sialidase.	Hydrolysis of alpha-(2->3)-, alpha-(2->6)-, alpha-(2->8)-glycosidic linkages of terminal sialic residues in oligosaccharides, glycoproteins, glycolipids, colominic acid and synthetic substrates.	\N	Sialidosis; MIM:256550.	N-Glycan degradation	Metabolism of Complex Carbohydrates	METABOLIC
1244852	3.2.1.18	Exo-alpha-sialidase.	Hydrolysis of alpha-(2->3)-, alpha-(2->6)-, alpha-(2->8)-glycosidic linkages of terminal sialic residues in oligosaccharides, glycoproteins, glycolipids, colominic acid and synthetic substrates.	\N	Sialidosis; MIM:256550.	Sphingoglycolipid metabolism	Metabolism of Complex Lipids	METABOLIC
1244879	3.6.1.3	Adenosinetriphosphatase.	ATP + H(2)O = ADP + phosphate.	\N	Hemolytic anemia due to deficiency of adenosine triphosphatase; MIM:102800.	Purine metabolism	Nucleotide Metabolism	METABOLIC
1244940	1.1.99.1	Choline dehydrogenase.	Choline + acceptor = betaine aldehyde + reduced acceptor.	PQQ.	\N	Glycine, serine and threonine metabolism	Amino Acid Metabolism	METABOLIC
1245064	1.-.-.-	Oxidoreductases.	\N	\N	\N	\N	\N	\N
1245095	5.3.1.4	L-arabinose isomerase.	L-arabinose = L-ribulose.	\N	\N	Pentose and glucuronate interconversions	Carbohydrate Metabolism	METABOLIC
1245111	3.6.1.3	Adenosinetriphosphatase.	ATP + H(2)O = ADP + phosphate.	\N	Hemolytic anemia due to deficiency of adenosine triphosphatase; MIM:102800.	Purine metabolism	Nucleotide Metabolism	METABOLIC
1245165	3.6.1.-	In phosphorous-containing anhydrides.	\N	\N	\N	Starch and sucrose metabolism	Metabolism of Complex Carbohydrates	METABOLIC
1245165	3.6.1.-	In phosphorous-containing anhydrides.	\N	\N	\N	Folate biosynthesis	Metabolism of Cofactors and Vitamins	METABOLIC
1245237	3.2.1.84	Glucan 1,3-alpha-glucosidase.	Hydrolysis of terminal 1,3-alpha-D-glucosidic links in 1,3-alpha-D- glucans.	\N	\N	\N	\N	\N
1245262	5.3.1.4	L-arabinose isomerase.	L-arabinose = L-ribulose.	\N	\N	Pentose and glucuronate interconversions	Carbohydrate Metabolism	METABOLIC
1245266	3.4.23.5	Cathepsin D.	Specificity similar to, but narrower than, that of pepsin A. Does not cleave the 4-Gln-|-His-5 bond in B chain of insulin.	\N	\N	\N	\N	\N
1245347	3.2.1.20	Alpha-glucosidase.	Hydrolysis of terminal, non-reducing 1,4-linked D-glucose residues with release of D-glucose.	\N	Glycogen storage disease II; MIM:232300.	Galactose metabolism	Carbohydrate Metabolism	METABOLIC
1245347	3.2.1.20	Alpha-glucosidase.	Hydrolysis of terminal, non-reducing 1,4-linked D-glucose residues with release of D-glucose.	\N	Glycogen storage disease II; MIM:232300.	Starch and sucrose metabolism	Metabolism of Complex Carbohydrates	METABOLIC
1245364	1.1.-.-	Acting on the CH-OH group of donors.	\N	\N	\N	Benzoate degradation via CoA ligation	Biodegradation of Xenobiotics	METABOLIC
1245364	1.1.-.-	Acting on the CH-OH group of donors.	\N	\N	\N	Ethylbenzene degradation	Biodegradation of Xenobiotics	METABOLIC
1245465	1.14.13.30	Leukotriene-B4 20-monooxygenase.	(6Z,8E,10E,14Z)-(5S,12R)-5,12-dihydroxyicosa-6,8,10,14-tetraenoate + NADPH + O(2) = (6Z,8E,10E,14Z)-(5S,12R)-5,12,20-trihydroxyicosa- 6,8,10,14-tetraenoate + NADP(+) + H(2)O.	Heme-thiolate.	\N	Prostaglandin and leukotriene metabolism	Metabolism of Complex Lipids	METABOLIC
1245540	1.14.-.-	Acting on paired donors, with incorporation or reduction of	\N	\N	\N	gamma-Hexachlorocyclohexane degradation	Biodegradation of Xenobiotics	METABOLIC
1245540	1.14.-.-	Acting on paired donors, with incorporation or reduction of	\N	\N	\N	Ascorbate and aldarate metabolism	Carbohydrate Metabolism	METABOLIC
1245540	1.14.-.-	Acting on paired donors, with incorporation or reduction of	\N	\N	\N	Flavonoids, stilbene and lignin biosynthesis	Biosynthesis of Secondary Metabolites	METABOLIC
1245540	1.14.-.-	Acting on paired donors, with incorporation or reduction of	\N	\N	\N	Fluorene degradation	Biodegradation of Xenobiotics	METABOLIC
1245544	1.14.-.-	Acting on paired donors, with incorporation or reduction of	\N	\N	\N	gamma-Hexachlorocyclohexane degradation	Biodegradation of Xenobiotics	METABOLIC
1245544	1.14.-.-	Acting on paired donors, with incorporation or reduction of	\N	\N	\N	Ascorbate and aldarate metabolism	Carbohydrate Metabolism	METABOLIC
1245544	1.14.-.-	Acting on paired donors, with incorporation or reduction of	\N	\N	\N	Flavonoids, stilbene and lignin biosynthesis	Biosynthesis of Secondary Metabolites	METABOLIC
1245544	1.14.-.-	Acting on paired donors, with incorporation or reduction of	\N	\N	\N	Fluorene degradation	Biodegradation of Xenobiotics	METABOLIC
1245690	3.1.-.-	Acting on ester bonds.	\N	\N	\N	\N	\N	\N
1245774	2.7.7.6	DNA-directed RNA polymerase.	N nucleoside triphosphate = N diphosphate + {RNA}(N).	\N	\N	RNA polymerase	TRANSCRIPTION	REGULATORY
1245774	2.7.7.6	DNA-directed RNA polymerase.	N nucleoside triphosphate = N diphosphate + {RNA}(N).	\N	\N	Purine metabolism	Nucleotide Metabolism	METABOLIC
1245774	2.7.7.6	DNA-directed RNA polymerase.	N nucleoside triphosphate = N diphosphate + {RNA}(N).	\N	\N	Pyrimidine metabolism	Nucleotide Metabolism	METABOLIC
1245872	3.1.27.1	Ribonuclease T2.	Two-stage endonucleolytic cleavage to 3'-phosphomononucleotides and 3'-phosphooligonucleotides with 2',3'-cyclic phosphate intermediates.	\N	\N	\N	\N	\N
1245960	3.2.1.22	Alpha-galactosidase.	Melibiose + H(2)O = galactose + glucose.	Magnesium; NAD.	Diffuse angiokeratoma (Fabry disease); MIM:301500.	Galactose metabolism	Carbohydrate Metabolism	METABOLIC
1245960	3.2.1.22	Alpha-galactosidase.	Melibiose + H(2)O = galactose + glucose.	Magnesium; NAD.	Diffuse angiokeratoma (Fabry disease); MIM:301500.	Glycerolipid metabolism	Metabolism of Complex Lipids	METABOLIC
1245960	3.2.1.22	Alpha-galactosidase.	Melibiose + H(2)O = galactose + glucose.	Magnesium; NAD.	Diffuse angiokeratoma (Fabry disease); MIM:301500.	Globoside metabolism	Metabolism of Complex Lipids	METABOLIC
1245960	3.2.1.22	Alpha-galactosidase.	Melibiose + H(2)O = galactose + glucose.	Magnesium; NAD.	Diffuse angiokeratoma (Fabry disease); MIM:301500.	Sphingoglycolipid metabolism	Metabolism of Complex Lipids	METABOLIC
1245989	1.14.13.-	With NADH or NADPH as one donor, and incorporation of one atom	\N	\N	\N	Methane metabolism	Energy Metabolism	METABOLIC
1245989	1.14.13.-	With NADH or NADPH as one donor, and incorporation of one atom	\N	\N	\N	Phenylalanine metabolism	Amino Acid Metabolism	METABOLIC
1245989	1.14.13.-	With NADH or NADPH as one donor, and incorporation of one atom	\N	\N	\N	Ubiquinone biosynthesis	Metabolism of Cofactors and Vitamins	METABOLIC
1245989	1.14.13.-	With NADH or NADPH as one donor, and incorporation of one atom	\N	\N	\N	Alkaloid biosynthesis I	Biosynthesis of Secondary Metabolites	METABOLIC
1245989	1.14.13.-	With NADH or NADPH as one donor, and incorporation of one atom	\N	\N	\N	Styrene degradation	Biodegradation of Xenobiotics	METABOLIC
1245989	1.14.13.-	With NADH or NADPH as one donor, and incorporation of one atom	\N	\N	\N	Tryptophan metabolism	Amino Acid Metabolism	METABOLIC
1245989	1.14.13.-	With NADH or NADPH as one donor, and incorporation of one atom	\N	\N	\N	Androgen and estrogen metabolism	Lipid Metabolism	METABOLIC
1245989	1.14.13.-	With NADH or NADPH as one donor, and incorporation of one atom	\N	\N	\N	Sterol biosynthesis	Lipid Metabolism	METABOLIC
1245989	1.14.13.-	With NADH or NADPH as one donor, and incorporation of one atom	\N	\N	\N	1,4-Dichlorobenzene degradation	Biodegradation of Xenobiotics	METABOLIC
1245989	1.14.13.-	With NADH or NADPH as one donor, and incorporation of one atom	\N	\N	\N	Tyrosine metabolism	Amino Acid Metabolism	METABOLIC
1245989	1.14.13.-	With NADH or NADPH as one donor, and incorporation of one atom	\N	\N	\N	Bile acid biosynthesis	Lipid Metabolism	METABOLIC
1245989	1.14.13.-	With NADH or NADPH as one donor, and incorporation of one atom	\N	\N	\N	Flavonoids, stilbene and lignin biosynthesis	Biosynthesis of Secondary Metabolites	METABOLIC
1245989	1.14.13.-	With NADH or NADPH as one donor, and incorporation of one atom	\N	\N	\N	Histidine metabolism	Amino Acid Metabolism	METABOLIC
1245989	1.14.13.-	With NADH or NADPH as one donor, and incorporation of one atom	\N	\N	\N	gamma-Hexachlorocyclohexane degradation	Biodegradation of Xenobiotics	METABOLIC
1246052	1.14.13.1	Salicylate 1-monooxygenase.	Salicylate + NADH + O(2) = catechol + NAD(+) + H(2)O + CO(2).	FAD.	\N	Fluorene degradation	Biodegradation of Xenobiotics	METABOLIC
1246052	1.14.13.1	Salicylate 1-monooxygenase.	Salicylate + NADH + O(2) = catechol + NAD(+) + H(2)O + CO(2).	FAD.	\N	Nitorobenzene degradation	Biodegradation of Xenobiotics	METABOLIC
1246100	3.6.1.3	Adenosinetriphosphatase.	ATP + H(2)O = ADP + phosphate.	\N	Hemolytic anemia due to deficiency of adenosine triphosphatase; MIM:102800.	Purine metabolism	Nucleotide Metabolism	METABOLIC
1246122	4.2.1.22	Cystathionine beta-synthase.	L-serine + L-homocysteine = cystathionine + H(2)O.	Pyridoxal-phosphate.	Homocystinuria I (classic form); MIM:236200.	Glycine, serine and threonine metabolism	Amino Acid Metabolism	METABOLIC
1246122	4.2.1.22	Cystathionine beta-synthase.	L-serine + L-homocysteine = cystathionine + H(2)O.	Pyridoxal-phosphate.	Homocystinuria I (classic form); MIM:236200.	Methionine metabolism	Amino Acid Metabolism	METABOLIC
1246122	4.2.1.22	Cystathionine beta-synthase.	L-serine + L-homocysteine = cystathionine + H(2)O.	Pyridoxal-phosphate.	Homocystinuria I (classic form); MIM:236200.	Selenoamino acid metabolism	Metabolism of Other Amino Acids	METABOLIC
1246203	1.1.1.-	With NAD(+) or NADP(+) as acceptor.	\N	\N	\N	Bile acid biosynthesis	Lipid Metabolism	METABOLIC
1246203	1.1.1.-	With NAD(+) or NADP(+) as acceptor.	\N	\N	\N	Vitamin B6 metabolism	Metabolism of Cofactors and Vitamins	METABOLIC
1246203	1.1.1.-	With NAD(+) or NADP(+) as acceptor.	\N	\N	\N	Glycine, serine and threonine metabolism	Amino Acid Metabolism	METABOLIC
1246203	1.1.1.-	With NAD(+) or NADP(+) as acceptor.	\N	\N	\N	Butanoate metabolism	Carbohydrate Metabolism	METABOLIC
1246203	1.1.1.-	With NAD(+) or NADP(+) as acceptor.	\N	\N	\N	Fructose and mannose metabolism	Carbohydrate Metabolism	METABOLIC
1246203	1.1.1.-	With NAD(+) or NADP(+) as acceptor.	\N	\N	\N	Galactose metabolism	Carbohydrate Metabolism	METABOLIC
1246203	1.1.1.-	With NAD(+) or NADP(+) as acceptor.	\N	\N	\N	Lysine degradation	Amino Acid Metabolism	METABOLIC
1246203	1.1.1.-	With NAD(+) or NADP(+) as acceptor.	\N	\N	\N	Nucleotide sugars metabolism	Nucleotide Metabolism	METABOLIC
1246203	1.1.1.-	With NAD(+) or NADP(+) as acceptor.	\N	\N	\N	Ascorbate and aldarate metabolism	Carbohydrate Metabolism	METABOLIC
1246203	1.1.1.-	With NAD(+) or NADP(+) as acceptor.	\N	\N	\N	Tetrachloroethene degradation	Biodegradation of Xenobiotics	METABOLIC
1246203	1.1.1.-	With NAD(+) or NADP(+) as acceptor.	\N	\N	\N	Benzoate degradation via CoA ligation	Biodegradation of Xenobiotics	METABOLIC
1246203	1.1.1.-	With NAD(+) or NADP(+) as acceptor.	\N	\N	\N	Glycerolipid metabolism	Metabolism of Complex Lipids	METABOLIC
1246348	6.3.2.-	Acid--D-amino-acid ligases (peptide synthases).	\N	\N	\N	Tryptophan metabolism	Amino Acid Metabolism	METABOLIC
1246348	6.3.2.-	Acid--D-amino-acid ligases (peptide synthases).	\N	\N	\N	Ubiquinone biosynthesis	Metabolism of Cofactors and Vitamins	METABOLIC
1246721	3.5.4.-	In cyclic amidines.	\N	\N	\N	\N	\N	\N
1246779	2.7.1.26	Riboflavin kinase.	ATP + riboflavin = ADP + FMN.	\N	\N	Riboflavin metabolism	Metabolism of Cofactors and Vitamins	METABOLIC
1246847	2.1.1.10	Homocysteine S-methyltransferase.	S-adenosyl-L-methionine + L-homocysteine = S-adenosyl-L-homocysteine + L-methionine.	\N	\N	Methionine metabolism	Amino Acid Metabolism	METABOLIC
1246902	2.7.7.6	DNA-directed RNA polymerase.	N nucleoside triphosphate = N diphosphate + {RNA}(N).	\N	\N	RNA polymerase	TRANSCRIPTION	REGULATORY
1246902	2.7.7.6	DNA-directed RNA polymerase.	N nucleoside triphosphate = N diphosphate + {RNA}(N).	\N	\N	Purine metabolism	Nucleotide Metabolism	METABOLIC
1246902	2.7.7.6	DNA-directed RNA polymerase.	N nucleoside triphosphate = N diphosphate + {RNA}(N).	\N	\N	Pyrimidine metabolism	Nucleotide Metabolism	METABOLIC
1246925	3.1.2.6	Hydroxyacylglutathione hydrolase.	(S)-(2-hydroxyacyl)glutathione + H(2)O = glutathione + a 2-hydroxy acid anion.	\N	Glyoxalase II deficiency; MIM:138760.	Pyruvate metabolism	Carbohydrate Metabolism	METABOLIC
1247119	1.14.14.1	Unspecific monooxygenase.	RH + reduced flavoprotein + O(2) = ROH + oxidized flavoprotein + H(2)O.	Heme-thiolate.	\N	Tryptophan metabolism	Amino Acid Metabolism	METABOLIC
1247119	1.14.14.1	Unspecific monooxygenase.	RH + reduced flavoprotein + O(2) = ROH + oxidized flavoprotein + H(2)O.	Heme-thiolate.	\N	Fatty acid metabolism	Lipid Metabolism	METABOLIC
1247119	1.14.14.1	Unspecific monooxygenase.	RH + reduced flavoprotein + O(2) = ROH + oxidized flavoprotein + H(2)O.	Heme-thiolate.	\N	gamma-Hexachlorocyclohexane degradation	Biodegradation of Xenobiotics	METABOLIC
1247138	1.14.14.1	Unspecific monooxygenase.	RH + reduced flavoprotein + O(2) = ROH + oxidized flavoprotein + H(2)O.	Heme-thiolate.	\N	Tryptophan metabolism	Amino Acid Metabolism	METABOLIC
1247138	1.14.14.1	Unspecific monooxygenase.	RH + reduced flavoprotein + O(2) = ROH + oxidized flavoprotein + H(2)O.	Heme-thiolate.	\N	Fatty acid metabolism	Lipid Metabolism	METABOLIC
1247138	1.14.14.1	Unspecific monooxygenase.	RH + reduced flavoprotein + O(2) = ROH + oxidized flavoprotein + H(2)O.	Heme-thiolate.	\N	gamma-Hexachlorocyclohexane degradation	Biodegradation of Xenobiotics	METABOLIC
1247165	3.2.1.21	Beta-glucosidase.	Hydrolysis of terminal, non-reducing beta-D-glucose residues with release of beta-D-glucose.	\N	\N	Starch and sucrose metabolism	Metabolism of Complex Carbohydrates	METABOLIC
1247165	3.2.1.21	Beta-glucosidase.	Hydrolysis of terminal, non-reducing beta-D-glucose residues with release of beta-D-glucose.	\N	\N	Cyanoamino acid metabolism	Metabolism of Other Amino Acids	METABOLIC
1247165	3.2.1.21	Beta-glucosidase.	Hydrolysis of terminal, non-reducing beta-D-glucose residues with release of beta-D-glucose.	\N	\N	Flavonoids, stilbene and lignin biosynthesis	Biosynthesis of Secondary Metabolites	METABOLIC
1247249	3.1.4.11	1-phosphatidylinositol-4,5-bisphosphate phosphodiesterase.	1-phosphatidyl-1D-myo-inositol 4,5-bisphosphate + H(2)O = D-myo- inositol 1,4,5-trisphosphate + diacylglycerol.	\N	\N	Inositol phosphate metabolism	Metabolism of Complex Lipids	METABOLIC
1247289	6.2.1.1	Acetate--CoA ligase.	ATP + acetate + CoA = AMP + diphosphate + acetyl-CoA.	\N	\N	Reductive carboxylate cycle (CO2 fixation)	Energy Metabolism	METABOLIC
1247289	6.2.1.1	Acetate--CoA ligase.	ATP + acetate + CoA = AMP + diphosphate + acetyl-CoA.	\N	\N	Pyruvate metabolism	Carbohydrate Metabolism	METABOLIC
1247289	6.2.1.1	Acetate--CoA ligase.	ATP + acetate + CoA = AMP + diphosphate + acetyl-CoA.	\N	\N	Glycolysis / Gluconeogenesis	Carbohydrate Metabolism	METABOLIC
1247289	6.2.1.1	Acetate--CoA ligase.	ATP + acetate + CoA = AMP + diphosphate + acetyl-CoA.	\N	\N	Propanoate metabolism	Carbohydrate Metabolism	METABOLIC
1247306	2.8.3.5	3-oxoacid CoA-transferase.	Succinyl-CoA + a 3-oxo acid = succinate + a 3-oxo-acyl-CoA.	\N	Infantile ketoacidosis; MIM:245050.	Valine, leucine and isoleucine degradation	Amino Acid Metabolism	METABOLIC
1247306	2.8.3.5	3-oxoacid CoA-transferase.	Succinyl-CoA + a 3-oxo acid = succinate + a 3-oxo-acyl-CoA.	\N	Infantile ketoacidosis; MIM:245050.	Synthesis and degradation of ketone bodies	Lipid Metabolism	METABOLIC
1247306	2.8.3.5	3-oxoacid CoA-transferase.	Succinyl-CoA + a 3-oxo acid = succinate + a 3-oxo-acyl-CoA.	\N	Infantile ketoacidosis; MIM:245050.	Butanoate metabolism	Carbohydrate Metabolism	METABOLIC
1247449	3.1.3.5	5'-nucleotidase.	A 5'-ribonucleotide + H(2)O = a ribonucleoside + phosphate.	\N	\N	Purine metabolism	Nucleotide Metabolism	METABOLIC
1247449	3.1.3.5	5'-nucleotidase.	A 5'-ribonucleotide + H(2)O = a ribonucleoside + phosphate.	\N	\N	Nicotinate and nicotinamide metabolism	Metabolism of Cofactors and Vitamins	METABOLIC
1247449	3.1.3.5	5'-nucleotidase.	A 5'-ribonucleotide + H(2)O = a ribonucleoside + phosphate.	\N	\N	Pyrimidine metabolism	Nucleotide Metabolism	METABOLIC
1247464	3.6.1.3	Adenosinetriphosphatase.	ATP + H(2)O = ADP + phosphate.	\N	Hemolytic anemia due to deficiency of adenosine triphosphatase; MIM:102800.	Purine metabolism	Nucleotide Metabolism	METABOLIC
1247502	3.6.1.-	In phosphorous-containing anhydrides.	\N	\N	\N	Starch and sucrose metabolism	Metabolism of Complex Carbohydrates	METABOLIC
1247502	3.6.1.-	In phosphorous-containing anhydrides.	\N	\N	\N	Folate biosynthesis	Metabolism of Cofactors and Vitamins	METABOLIC
1247508	1.1.99.1	Choline dehydrogenase.	Choline + acceptor = betaine aldehyde + reduced acceptor.	PQQ.	\N	Glycine, serine and threonine metabolism	Amino Acid Metabolism	METABOLIC
1247509	2.7.1.-	Phosphotransferases with an alcohol group as acceptor.	\N	\N	\N	Sphingoglycolipid metabolism	Metabolism of Complex Lipids	METABOLIC
1247509	2.7.1.-	Phosphotransferases with an alcohol group as acceptor.	\N	\N	\N	Benzoate degradation via CoA ligation	Biodegradation of Xenobiotics	METABOLIC
1247509	2.7.1.-	Phosphotransferases with an alcohol group as acceptor.	\N	\N	\N	Starch and sucrose metabolism	Metabolism of Complex Carbohydrates	METABOLIC
1247509	2.7.1.-	Phosphotransferases with an alcohol group as acceptor.	\N	\N	\N	Inositol phosphate metabolism	Metabolism of Complex Lipids	METABOLIC
1247509	2.7.1.-	Phosphotransferases with an alcohol group as acceptor.	\N	\N	\N	Nicotinate and nicotinamide metabolism	Metabolism of Cofactors and Vitamins	METABOLIC
1247537	3.1.1.47	2-acetyl-1-alkylglycerophosphocholine esterase.	2-acetyl-1-alkyl-sn-glycero-3-phosphocholine + H(2)O = 1-alkyl-sn- glycero-3-phosphocholine + acetate.	\N	\N	Glycerolipid metabolism	Metabolism of Complex Lipids	METABOLIC
1247644	2.7.-.-	Transferring phosphorous-containing groups.	\N	\N	\N	\N	\N	\N
1247689	3.5.5.1	Nitrilase.	A nitrile + H(2)O = a carboxylate + NH(3).	\N	\N	Nitrogen metabolism	Energy Metabolism	METABOLIC
1247689	3.5.5.1	Nitrilase.	A nitrile + H(2)O = a carboxylate + NH(3).	\N	\N	Tryptophan metabolism	Amino Acid Metabolism	METABOLIC
1247689	3.5.5.1	Nitrilase.	A nitrile + H(2)O = a carboxylate + NH(3).	\N	\N	Benzoate degradation via CoA ligation	Biodegradation of Xenobiotics	METABOLIC
1247689	3.5.5.1	Nitrilase.	A nitrile + H(2)O = a carboxylate + NH(3).	\N	\N	Cyanoamino acid metabolism	Metabolism of Other Amino Acids	METABOLIC
1247758	6.2.1.4	Succinate--CoA ligase (GDP-forming).	GTP + succinate + CoA = GDP + succinyl-CoA + phosphate.	\N	\N	Citrate cycle (TCA cycle)	Carbohydrate Metabolism	METABOLIC
1247758	6.2.1.4	Succinate--CoA ligase (GDP-forming).	GTP + succinate + CoA = GDP + succinyl-CoA + phosphate.	\N	\N	Propanoate metabolism	Carbohydrate Metabolism	METABOLIC
1247778	5.3.1.4	L-arabinose isomerase.	L-arabinose = L-ribulose.	\N	\N	Pentose and glucuronate interconversions	Carbohydrate Metabolism	METABOLIC
1247823	3.1.13.1	Exoribonuclease II.	Exonucleolytic cleavage in the 3'- to 5'-direction to yield 5'-phosphomononucleotides.	\N	\N	\N	\N	\N
1247845	3.4.25.1	Proteasome endopeptidase complex.	Cleavage at peptide bonds with very broad specificity.	\N	\N	\N	\N	\N
1247974	3.4.24.-	Metalloendopeptidases.	\N	\N	\N	\N	\N	\N
1247993	3.1.1.23	Acylglycerol lipase.	Hydrolyses glycerol monoesters of long-chain fatty acids.	\N	\N	Glycerolipid metabolism	Metabolism of Complex Lipids	METABOLIC
1248074	3.4.23.5	Cathepsin D.	Specificity similar to, but narrower than, that of pepsin A. Does not cleave the 4-Gln-|-His-5 bond in B chain of insulin.	\N	\N	\N	\N	\N
1248078	2.3.1.21	Carnitine O-palmitoyltransferase.	Palmitoyl-CoA + L-carnitine = CoA + L-palmitoylcarnitine.	\N	Lipid myopathy due to deficiency of CPT I; MIM:255120 Lipid myopathy due to deficiency of CPT II; MIM:255110.	Fatty acid metabolism	Lipid Metabolism	METABOLIC
1248078	2.3.1.21	Carnitine O-palmitoyltransferase.	Palmitoyl-CoA + L-carnitine = CoA + L-palmitoylcarnitine.	\N	Lipid myopathy due to deficiency of CPT I; MIM:255120 Lipid myopathy due to deficiency of CPT II; MIM:255110.	Glycerolipid metabolism	Metabolism of Complex Lipids	METABOLIC
1248192	1.1.1.14	L-iditol 2-dehydrogenase.	L-iditol + NAD(+) = L-sorbose + NADH.	\N	Sorbitol dehydrogenase deficiency; MIM:182500.	Fructose and mannose metabolism	Carbohydrate Metabolism	METABOLIC
1248265	1.3.3.4	Protoporphyrinogen oxidase.	Protoporphyrinogen-IX + O(2) = protoporphyrin-IX + H(2)O(2).	FAD.	Porphyria variegata; MIM:176200.	Porphyrin and chlorophyll metabolism	Metabolism of Cofactors and Vitamins	METABOLIC
1248282	1.1.1.125	2-deoxy-D-gluconate 3-dehydrogenase.	2-deoxy-D-gluconate + NAD(+) = 3-dehydro-2-deoxy-D-gluconate + NADH.	\N	\N	Pentose and glucuronate interconversions	Carbohydrate Metabolism	METABOLIC
1248296	1.14.14.1	Unspecific monooxygenase.	RH + reduced flavoprotein + O(2) = ROH + oxidized flavoprotein + H(2)O.	Heme-thiolate.	\N	Tryptophan metabolism	Amino Acid Metabolism	METABOLIC
1248296	1.14.14.1	Unspecific monooxygenase.	RH + reduced flavoprotein + O(2) = ROH + oxidized flavoprotein + H(2)O.	Heme-thiolate.	\N	Fatty acid metabolism	Lipid Metabolism	METABOLIC
1248296	1.14.14.1	Unspecific monooxygenase.	RH + reduced flavoprotein + O(2) = ROH + oxidized flavoprotein + H(2)O.	Heme-thiolate.	\N	gamma-Hexachlorocyclohexane degradation	Biodegradation of Xenobiotics	METABOLIC
1248729	3.4.17.4	Gly-X carboxypeptidase.	Peptidylglycine + H(2)O = peptide + glycine.	\N	\N	\N	\N	\N
1248810	1.14.99.9	Steroid 17-alpha-monooxygenase.	A steroid + AH(2) + O(2) = a 17-alpha-hydroxysteroid + A + H(2)O.	Heme-thiolate.	Adrenal hyperplasia V; MIM:202110.	C21-Steroid hormone metabolism	Lipid Metabolism	METABOLIC
1248815	2.7.1.37	Protein kinase.	ATP + a protein = ADP + a phosphoprotein.	\N	\N	\N	\N	\N
1248938	3.6.1.-	In phosphorous-containing anhydrides.	\N	\N	\N	Starch and sucrose metabolism	Metabolism of Complex Carbohydrates	METABOLIC
1248938	3.6.1.-	In phosphorous-containing anhydrides.	\N	\N	\N	Folate biosynthesis	Metabolism of Cofactors and Vitamins	METABOLIC
1249034	1.6.99.1	NADPH dehydrogenase.	NADPH + acceptor = NADP(+) + reduced acceptor.	FMN or FAD.	\N	\N	\N	\N
1249146	1.4.99.1	D-amino-acid dehydrogenase.	A D-amino acid + H(2)O + acceptor = a 2-oxo acid + NH(3) + reduced acceptor.	FAD.	\N	Phenylalanine metabolism	Amino Acid Metabolism	METABOLIC
1249146	1.4.99.1	D-amino-acid dehydrogenase.	A D-amino acid + H(2)O + acceptor = a 2-oxo acid + NH(3) + reduced acceptor.	FAD.	\N	Nitrogen metabolism	Energy Metabolism	METABOLIC
1249184	3.1.4.46	Glycerophosphodiester phosphodiesterase.	A glycerophosphodiester + H(2)O = an alcohol + sn-glycerol 3-phosphate.	\N	\N	Phospholipid degradation	Metabolism of Complex Lipids	METABOLIC
1249184	3.1.4.46	Glycerophosphodiester phosphodiesterase.	A glycerophosphodiester + H(2)O = an alcohol + sn-glycerol 3-phosphate.	\N	\N	Glycerolipid metabolism	Metabolism of Complex Lipids	METABOLIC
1249292	4.1.1.49	Phosphoenolpyruvate carboxykinase (ATP).	ATP + oxaloacetate = ADP + phosphoenolpyruvate + CO(2).	\N	\N	Carbon fixation	Energy Metabolism	METABOLIC
1249292	4.1.1.49	Phosphoenolpyruvate carboxykinase (ATP).	ATP + oxaloacetate = ADP + phosphoenolpyruvate + CO(2).	\N	\N	Pyruvate metabolism	Carbohydrate Metabolism	METABOLIC
1249292	4.1.1.49	Phosphoenolpyruvate carboxykinase (ATP).	ATP + oxaloacetate = ADP + phosphoenolpyruvate + CO(2).	\N	\N	Citrate cycle (TCA cycle)	Carbohydrate Metabolism	METABOLIC
1249320	3.5.1.1	Asparaginase.	L-asparagine + H(2)O = L-aspartate + NH(3).	\N	\N	Nitrogen metabolism	Energy Metabolism	METABOLIC
1249320	3.5.1.1	Asparaginase.	L-asparagine + H(2)O = L-aspartate + NH(3).	\N	\N	Cyanoamino acid metabolism	Metabolism of Other Amino Acids	METABOLIC
1249320	3.5.1.1	Asparaginase.	L-asparagine + H(2)O = L-aspartate + NH(3).	\N	\N	Alanine and aspartate metabolism	Amino Acid Metabolism	METABOLIC
1249360	1.1.-.-	Acting on the CH-OH group of donors.	\N	\N	\N	Benzoate degradation via CoA ligation	Biodegradation of Xenobiotics	METABOLIC
1249360	1.1.-.-	Acting on the CH-OH group of donors.	\N	\N	\N	Ethylbenzene degradation	Biodegradation of Xenobiotics	METABOLIC
1249362	3.1.2.22	Palmitoyl-protein hydrolase.	Palmitoyl-protein + H(2)O = palmitate + protein.	\N	\N	\N	\N	\N
1249390	3.4.11.-	Aminopeptidases.	\N	\N	\N	\N	\N	\N
1249461	2.7.7.7	DNA-directed DNA polymerase.	N deoxynucleoside triphosphate = N diphosphate + {DNA}(N).	\N	\N	Purine metabolism	Nucleotide Metabolism	METABOLIC
1249461	2.7.7.7	DNA-directed DNA polymerase.	N deoxynucleoside triphosphate = N diphosphate + {DNA}(N).	\N	\N	DNA polymerase	REPLICATION AND REPAIR	REGULATORY
1249461	2.7.7.7	DNA-directed DNA polymerase.	N deoxynucleoside triphosphate = N diphosphate + {DNA}(N).	\N	\N	Pyrimidine metabolism	Nucleotide Metabolism	METABOLIC
1249481	2.7.8.8	CDP-diacylglycerol--serine O-phosphatidyltransferase.	CDP-diacylglycerol + L-serine = CMP + O-sn-phosphatidyl-L-serine.	\N	\N	Glycine, serine and threonine metabolism	Amino Acid Metabolism	METABOLIC
1249481	2.7.8.8	CDP-diacylglycerol--serine O-phosphatidyltransferase.	CDP-diacylglycerol + L-serine = CMP + O-sn-phosphatidyl-L-serine.	\N	\N	Glycerolipid metabolism	Metabolism of Complex Lipids	METABOLIC
1249514	5.3.3.-	Transposing C==C bonds.	\N	\N	\N	Fluorene degradation	Biodegradation of Xenobiotics	METABOLIC
1249514	5.3.3.-	Transposing C==C bonds.	\N	\N	\N	Benzoate degradation via hydroxylation	Biodegradation of Xenobiotics	METABOLIC
1249583	3.1.13.-	Exoribonucleases producing 5'-phosphomonoesters.	\N	\N	\N	\N	\N	\N
1249770	2.7.7.53	ATP adenylyltransferase.	ADP + ATP = phosphate + P(1),P(4)-bis(5'-adenosyl)tetraphosphate.	\N	\N	Purine metabolism	Nucleotide Metabolism	METABOLIC
1249786	2.4.1.16	Chitin synthase.	UDP-N-acetyl-D-glucosamine + {(1,4)-(N-acetyl-beta-D-glucosaminyl)}(N) = UDP + {(1,4)-(N-acetyl-beta-D-glucosaminyl)}(N+1).	\N	\N	Aminosugars metabolism	Metabolism of Complex Carbohydrates	METABOLIC
1250026	1.14.14.1	Unspecific monooxygenase.	RH + reduced flavoprotein + O(2) = ROH + oxidized flavoprotein + H(2)O.	Heme-thiolate.	\N	Tryptophan metabolism	Amino Acid Metabolism	METABOLIC
1250026	1.14.14.1	Unspecific monooxygenase.	RH + reduced flavoprotein + O(2) = ROH + oxidized flavoprotein + H(2)O.	Heme-thiolate.	\N	Fatty acid metabolism	Lipid Metabolism	METABOLIC
1250026	1.14.14.1	Unspecific monooxygenase.	RH + reduced flavoprotein + O(2) = ROH + oxidized flavoprotein + H(2)O.	Heme-thiolate.	\N	gamma-Hexachlorocyclohexane degradation	Biodegradation of Xenobiotics	METABOLIC
1250105	3.1.1.3	Triacylglycerol lipase.	Triacylglycerol + H(2)O = diacylglycerol + a fatty acid anion.	\N	Hepatic lipase deficiency; MIM:151670. Congenital lipase deficiency; MIM:246600. Wolman disease; MIM:278000.	Glycerolipid metabolism	Metabolism of Complex Lipids	METABOLIC
1250304	6.1.1.14	Glycine--tRNA ligase.	ATP + glycine + tRNA(Gly) = AMP + diphosphate + glycyl-tRNA(Gly).	\N	\N	Aminoacyl-tRNA biosynthesis	TRANSLATION	REGULATORY
1250304	6.1.1.14	Glycine--tRNA ligase.	ATP + glycine + tRNA(Gly) = AMP + diphosphate + glycyl-tRNA(Gly).	\N	\N	Glycine, serine and threonine metabolism	Amino Acid Metabolism	METABOLIC
1250308	4.1.2.-	Aldehyde-lyases.	\N	\N	\N	Lysine degradation	Amino Acid Metabolism	METABOLIC
1250308	4.1.2.-	Aldehyde-lyases.	\N	\N	\N	Sphingoglycolipid metabolism	Metabolism of Complex Lipids	METABOLIC
1250308	4.1.2.-	Aldehyde-lyases.	\N	\N	\N	Tyrosine metabolism	Amino Acid Metabolism	METABOLIC
1250308	4.1.2.-	Aldehyde-lyases.	\N	\N	\N	1,4-Dichlorobenzene degradation	Biodegradation of Xenobiotics	METABOLIC
1250308	4.1.2.-	Aldehyde-lyases.	\N	\N	\N	Fluorene degradation	Biodegradation of Xenobiotics	METABOLIC
1250308	4.1.2.-	Aldehyde-lyases.	\N	\N	\N	Carbazole degradation	Biodegradation of Xenobiotics	METABOLIC
1250308	4.1.2.-	Aldehyde-lyases.	\N	\N	\N	Pentose and glucuronate interconversions	Carbohydrate Metabolism	METABOLIC
1250308	4.1.2.-	Aldehyde-lyases.	\N	\N	\N	Styrene degradation	Biodegradation of Xenobiotics	METABOLIC
1250308	4.1.2.-	Aldehyde-lyases.	\N	\N	\N	Benzoate degradation via hydroxylation	Biodegradation of Xenobiotics	METABOLIC
1250330	1.11.1.6	Catalase.	2 H(2)O(2) = O(2) + 2 H(2)O.	Heme; Manganese.	Acatalasia; MIM:115500.	Tryptophan metabolism	Amino Acid Metabolism	METABOLIC
1250330	1.11.1.6	Catalase.	2 H(2)O(2) = O(2) + 2 H(2)O.	Heme; Manganese.	Acatalasia; MIM:115500.	Methane metabolism	Energy Metabolism	METABOLIC
1250340	3.2.1.14	Chitinase.	Hydrolysis of the 1,4-beta-linkages of N-acetyl-D-glucosamine polymers of chitin.	\N	\N	Aminosugars metabolism	Metabolism of Complex Carbohydrates	METABOLIC
1250503	3.4.24.-	Metalloendopeptidases.	\N	\N	\N	\N	\N	\N
1250735	6.3.2.19	Ubiquitin--protein ligase.	ATP + ubiquitin + protein lysine = AMP + diphosphate + protein N-ubiquityllysine.	\N	\N	\N	\N	\N
1250814	1.14.14.1	Unspecific monooxygenase.	RH + reduced flavoprotein + O(2) = ROH + oxidized flavoprotein + H(2)O.	Heme-thiolate.	\N	Tryptophan metabolism	Amino Acid Metabolism	METABOLIC
1250814	1.14.14.1	Unspecific monooxygenase.	RH + reduced flavoprotein + O(2) = ROH + oxidized flavoprotein + H(2)O.	Heme-thiolate.	\N	Fatty acid metabolism	Lipid Metabolism	METABOLIC
1250814	1.14.14.1	Unspecific monooxygenase.	RH + reduced flavoprotein + O(2) = ROH + oxidized flavoprotein + H(2)O.	Heme-thiolate.	\N	gamma-Hexachlorocyclohexane degradation	Biodegradation of Xenobiotics	METABOLIC
1251073	2.2.1.2	Transaldolase.	Sedoheptulose 7-phosphate + D-glyceraldehyde 3-phosphate = D-erythrose 4-phosphate + D-fructose 6-phosphate.	\N	\N	Pentose phosphate pathway	Carbohydrate Metabolism	METABOLIC
1251116	6.3.2.-	Acid--D-amino-acid ligases (peptide synthases).	\N	\N	\N	Tryptophan metabolism	Amino Acid Metabolism	METABOLIC
1251116	6.3.2.-	Acid--D-amino-acid ligases (peptide synthases).	\N	\N	\N	Ubiquinone biosynthesis	Metabolism of Cofactors and Vitamins	METABOLIC
1251330	3.2.1.3	Glucan 1,4-alpha-glucosidase.	Hydrolysis of terminal 1,4-linked alpha-D-glucose residues successively from non-reducing ends of the chains with release of beta-D-glucose.	\N	\N	Starch and sucrose metabolism	Metabolism of Complex Carbohydrates	METABOLIC
1251386	1.1.1.103	L-threonine 3-dehydrogenase.	L-threonine + NAD(+) = L-2-amino-3-oxobutanoate + NADH.	\N	\N	Glycine, serine and threonine metabolism	Amino Acid Metabolism	METABOLIC
1251482	2.7.7.6	DNA-directed RNA polymerase.	N nucleoside triphosphate = N diphosphate + {RNA}(N).	\N	\N	RNA polymerase	TRANSCRIPTION	REGULATORY
1251482	2.7.7.6	DNA-directed RNA polymerase.	N nucleoside triphosphate = N diphosphate + {RNA}(N).	\N	\N	Purine metabolism	Nucleotide Metabolism	METABOLIC
1251482	2.7.7.6	DNA-directed RNA polymerase.	N nucleoside triphosphate = N diphosphate + {RNA}(N).	\N	\N	Pyrimidine metabolism	Nucleotide Metabolism	METABOLIC
1251557	2.7.1.-	Phosphotransferases with an alcohol group as acceptor.	\N	\N	\N	Sphingoglycolipid metabolism	Metabolism of Complex Lipids	METABOLIC
1251557	2.7.1.-	Phosphotransferases with an alcohol group as acceptor.	\N	\N	\N	Benzoate degradation via CoA ligation	Biodegradation of Xenobiotics	METABOLIC
1251557	2.7.1.-	Phosphotransferases with an alcohol group as acceptor.	\N	\N	\N	Starch and sucrose metabolism	Metabolism of Complex Carbohydrates	METABOLIC
1251557	2.7.1.-	Phosphotransferases with an alcohol group as acceptor.	\N	\N	\N	Inositol phosphate metabolism	Metabolism of Complex Lipids	METABOLIC
1251557	2.7.1.-	Phosphotransferases with an alcohol group as acceptor.	\N	\N	\N	Nicotinate and nicotinamide metabolism	Metabolism of Cofactors and Vitamins	METABOLIC
1251627	3.4.23.1	Pepsin A.	Preferential cleavage: hydrophobic, preferably aromatic, residues in P1 and P1' positions. Cleaves 1-Phe-|-Val-2, 4-Gln-|-His-5, 13-Glu-|- Ala-14, 14-Ala-|-Leu-15, 15-Leu-|-Tyr-16, 16-Tyr-|-Leu-17, 23-Gly-|- Phe-24, 24-Phe-|-Phe-25 and 25-Phe-|-Tyr-26 bon	\N	\N	\N	\N	\N
1251657	2.6.1.2	Alanine aminotransferase.	L-alanine + 2-oxoglutarate = pyruvate + L-glutamate.	Pyridoxal-phosphate.	\N	Alanine and aspartate metabolism	Amino Acid Metabolism	METABOLIC
1251657	2.6.1.2	Alanine aminotransferase.	L-alanine + 2-oxoglutarate = pyruvate + L-glutamate.	Pyridoxal-phosphate.	\N	Carbon fixation	Energy Metabolism	METABOLIC
1251657	2.6.1.2	Alanine aminotransferase.	L-alanine + 2-oxoglutarate = pyruvate + L-glutamate.	Pyridoxal-phosphate.	\N	Glutamate metabolism	Amino Acid Metabolism	METABOLIC
1251704	3.4.23.3	Gastricsin.	More restricted specificity than pepsin A, but shows preferential cleavage at Tyr-|-Xaa bonds; high activity towards hemoglobin as substrate.	\N	\N	\N	\N	\N
1251745	2.4.1.109	Dolichyl-phosphate-mannose--protein mannosyltransferase.	Dolichyl phosphate D-mannose + protein = dolichyl phosphate + O-D-mannosyl-protein.	\N	\N	\N	\N	\N
1251784	3.2.1.3	Glucan 1,4-alpha-glucosidase.	Hydrolysis of terminal 1,4-linked alpha-D-glucose residues successively from non-reducing ends of the chains with release of beta-D-glucose.	\N	\N	Starch and sucrose metabolism	Metabolism of Complex Carbohydrates	METABOLIC
1251894	6.3.2.-	Acid--D-amino-acid ligases (peptide synthases).	\N	\N	\N	Tryptophan metabolism	Amino Acid Metabolism	METABOLIC
1251894	6.3.2.-	Acid--D-amino-acid ligases (peptide synthases).	\N	\N	\N	Ubiquinone biosynthesis	Metabolism of Cofactors and Vitamins	METABOLIC
1251898	1.3.99.-	With other acceptors.	\N	\N	\N	Sphingoglycolipid metabolism	Metabolism of Complex Lipids	METABOLIC
1251898	1.3.99.-	With other acceptors.	\N	\N	\N	Sterol biosynthesis	Lipid Metabolism	METABOLIC
1251898	1.3.99.-	With other acceptors.	\N	\N	\N	Bile acid biosynthesis	Lipid Metabolism	METABOLIC
1252146	2.4.2.1	Purine-nucleoside phosphorylase.	Purine nucleoside + phosphate = purine + alpha-D-ribose 1-phosphate.	\N	T-cell immunodeficiency with neurologic disorder; MIM:164050.	Nicotinate and nicotinamide metabolism	Metabolism of Cofactors and Vitamins	METABOLIC
1252146	2.4.2.1	Purine-nucleoside phosphorylase.	Purine nucleoside + phosphate = purine + alpha-D-ribose 1-phosphate.	\N	T-cell immunodeficiency with neurologic disorder; MIM:164050.	Pyrimidine metabolism	Nucleotide Metabolism	METABOLIC
1252146	2.4.2.1	Purine-nucleoside phosphorylase.	Purine nucleoside + phosphate = purine + alpha-D-ribose 1-phosphate.	\N	T-cell immunodeficiency with neurologic disorder; MIM:164050.	Purine metabolism	Nucleotide Metabolism	METABOLIC
1252269	2.4.1.141	N-acetylglucosaminyldiphosphodolichol N-acetylglucosaminyltransferase.	UDP-N-acetyl-D-glucosamine + N-acetyl-D-glucosaminyl-diphosphodolichol = UDP + N,N''-diacetylchitobiosyldiphosphodolichol.	\N	\N	N-Glycans biosynthesis	Metabolism of Complex Carbohydrates	METABOLIC
1252451	1.14.13.30	Leukotriene-B4 20-monooxygenase.	(6Z,8E,10E,14Z)-(5S,12R)-5,12-dihydroxyicosa-6,8,10,14-tetraenoate + NADPH + O(2) = (6Z,8E,10E,14Z)-(5S,12R)-5,12,20-trihydroxyicosa- 6,8,10,14-tetraenoate + NADP(+) + H(2)O.	Heme-thiolate.	\N	Prostaglandin and leukotriene metabolism	Metabolism of Complex Lipids	METABOLIC
1252483	1.1.1.101	Acylglycerone-phosphate reductase.	1-palmitoylglycerol 3-phosphate + NADP(+) = palmitoylglycerone phosphate + NADPH.	\N	\N	\N	\N	\N
1252492	3.6.4.1	Myosin ATPase.	ATP + H(2)O = ADP + phosphate.	\N	\N	Purine metabolism	Nucleotide Metabolism	METABOLIC
1252557	5.3.1.4	L-arabinose isomerase.	L-arabinose = L-ribulose.	\N	\N	Pentose and glucuronate interconversions	Carbohydrate Metabolism	METABOLIC
1252573	3.4.11.18	Methionyl aminopeptidase.	Release of N-terminal amino acids, preferentially methionine, from peptides and arylamides.	Cobalt.	\N	\N	\N	\N
1252640	1.1.1.100	3-oxoacyl-[acyl-carrier protein] reductase.	(3R)-3-hydroxyacyl-[acyl-carrier protein] + NADP(+) = 3-oxoacyl- [acyl-carrier protein] + NADPH.	\N	\N	Fatty acid biosynthesis (path 1)	Lipid Metabolism	METABOLIC
1252650	6.3.2.-	Acid--D-amino-acid ligases (peptide synthases).	\N	\N	\N	Tryptophan metabolism	Amino Acid Metabolism	METABOLIC
1252650	6.3.2.-	Acid--D-amino-acid ligases (peptide synthases).	\N	\N	\N	Ubiquinone biosynthesis	Metabolism of Cofactors and Vitamins	METABOLIC
1252653	3.2.1.3	Glucan 1,4-alpha-glucosidase.	Hydrolysis of terminal 1,4-linked alpha-D-glucose residues successively from non-reducing ends of the chains with release of beta-D-glucose.	\N	\N	Starch and sucrose metabolism	Metabolism of Complex Carbohydrates	METABOLIC
1252703	1.5.1.15	Methylenetetrahydrofolate dehydrogenase (NAD+).	5,10-methylenetetrahydrofolate + NAD(+) = 5,10-methenyltetrahydrofolate + NADH.	\N	\N	One carbon pool by folate	Metabolism of Cofactors and Vitamins	METABOLIC
1252709	5.2.1.8	Peptidylprolyl isomerase.	Peptidylproline (omega=180) = peptidylproline (omega=0).	\N	\N	\N	\N	\N
1252772	2.1.1.79	Cyclopropane-fatty-acyl-phospholipid synthase.	S-adenosyl-L-methionine + phospholipid olefinic fatty acid = S-adenosyl-L-homocysteine + phospholipid cyclopropane fatty acid.	\N	\N	\N	\N	\N
1252782	1.14.-.-	Acting on paired donors, with incorporation or reduction of	\N	\N	\N	gamma-Hexachlorocyclohexane degradation	Biodegradation of Xenobiotics	METABOLIC
1252782	1.14.-.-	Acting on paired donors, with incorporation or reduction of	\N	\N	\N	Ascorbate and aldarate metabolism	Carbohydrate Metabolism	METABOLIC
1252782	1.14.-.-	Acting on paired donors, with incorporation or reduction of	\N	\N	\N	Flavonoids, stilbene and lignin biosynthesis	Biosynthesis of Secondary Metabolites	METABOLIC
1252782	1.14.-.-	Acting on paired donors, with incorporation or reduction of	\N	\N	\N	Fluorene degradation	Biodegradation of Xenobiotics	METABOLIC
1252802	3.6.1.3	Adenosinetriphosphatase.	ATP + H(2)O = ADP + phosphate.	\N	Hemolytic anemia due to deficiency of adenosine triphosphatase; MIM:102800.	Purine metabolism	Nucleotide Metabolism	METABOLIC
1253104	3.2.1.3	Glucan 1,4-alpha-glucosidase.	Hydrolysis of terminal 1,4-linked alpha-D-glucose residues successively from non-reducing ends of the chains with release of beta-D-glucose.	\N	\N	Starch and sucrose metabolism	Metabolism of Complex Carbohydrates	METABOLIC
1253134	3.4.14.9	Tripeptidyl-peptidase I.	Release of an N-terminal tripeptide from a polypeptide.	\N	\N	\N	\N	\N
1253151	1.14.14.1	Unspecific monooxygenase.	RH + reduced flavoprotein + O(2) = ROH + oxidized flavoprotein + H(2)O.	Heme-thiolate.	\N	Tryptophan metabolism	Amino Acid Metabolism	METABOLIC
1253151	1.14.14.1	Unspecific monooxygenase.	RH + reduced flavoprotein + O(2) = ROH + oxidized flavoprotein + H(2)O.	Heme-thiolate.	\N	Fatty acid metabolism	Lipid Metabolism	METABOLIC
1253151	1.14.14.1	Unspecific monooxygenase.	RH + reduced flavoprotein + O(2) = ROH + oxidized flavoprotein + H(2)O.	Heme-thiolate.	\N	gamma-Hexachlorocyclohexane degradation	Biodegradation of Xenobiotics	METABOLIC
1253169	1.1.1.86	Ketol-acid reductoisomerase.	(R)-2,3-dihydroxy-3-methylbutanoate + NADP(+) = (S)-2-hydroxy-2-methyl- 3-oxobutanoate + NADPH.	\N	\N	Valine, leucine and isoleucine biosynthesis	Amino Acid Metabolism	METABOLIC
1253169	1.1.1.86	Ketol-acid reductoisomerase.	(R)-2,3-dihydroxy-3-methylbutanoate + NADP(+) = (S)-2-hydroxy-2-methyl- 3-oxobutanoate + NADPH.	\N	\N	Pantothenate and CoA biosynthesis	Metabolism of Cofactors and Vitamins	METABOLIC
1253220	3.4.14.9	Tripeptidyl-peptidase I.	Release of an N-terminal tripeptide from a polypeptide.	\N	\N	\N	\N	\N
1253296	6.3.2.-	Acid--D-amino-acid ligases (peptide synthases).	\N	\N	\N	Tryptophan metabolism	Amino Acid Metabolism	METABOLIC
1253296	6.3.2.-	Acid--D-amino-acid ligases (peptide synthases).	\N	\N	\N	Ubiquinone biosynthesis	Metabolism of Cofactors and Vitamins	METABOLIC
1253408	3.4.23.25	Saccharopepsin.	Hydrolysis of proteins with broad specificity for peptide bonds. Cleaves -Leu-Leu-|-Val-Tyr- bond in a synthetic substrate. Does not act on esters of Tyr or Arg.	\N	\N	\N	\N	\N
1253491	1.14.13.8	Dimethylaniline monooxygenase (N-oxide forming).	N,N-dimethylaniline + NADPH + O(2) = N,N-dimethylaniline N-oxide + NADP(+) + H(2)O.	FAD.	Trimethylaminuria; MIM:602079,	\N	\N	\N
1253496	3.5.4.1	Cytosine deaminase.	Cytosine + H(2)O = uracil + NH(3).	\N	\N	Pyrimidine metabolism	Nucleotide Metabolism	METABOLIC
1253579	2.7.3.-	Phosphotransferases with a nitrogenous group as acceptor.	\N	\N	\N	Type II secretion system	SORTING AND DEGRADATION	REGULATORY
1253581	2.7.1.-	Phosphotransferases with an alcohol group as acceptor.	\N	\N	\N	Sphingoglycolipid metabolism	Metabolism of Complex Lipids	METABOLIC
1253581	2.7.1.-	Phosphotransferases with an alcohol group as acceptor.	\N	\N	\N	Benzoate degradation via CoA ligation	Biodegradation of Xenobiotics	METABOLIC
1253581	2.7.1.-	Phosphotransferases with an alcohol group as acceptor.	\N	\N	\N	Starch and sucrose metabolism	Metabolism of Complex Carbohydrates	METABOLIC
1253581	2.7.1.-	Phosphotransferases with an alcohol group as acceptor.	\N	\N	\N	Inositol phosphate metabolism	Metabolism of Complex Lipids	METABOLIC
1253581	2.7.1.-	Phosphotransferases with an alcohol group as acceptor.	\N	\N	\N	Nicotinate and nicotinamide metabolism	Metabolism of Cofactors and Vitamins	METABOLIC
1253712	3.4.14.9	Tripeptidyl-peptidase I.	Release of an N-terminal tripeptide from a polypeptide.	\N	\N	\N	\N	\N
1253723	3.2.1.28	Alpha,alpha-trehalase.	Alpha,alpha-trehalose + H(2)O = 2 D-glucose.	\N	\N	Starch and sucrose metabolism	Metabolism of Complex Carbohydrates	METABOLIC
1253768	1.1.99.1	Choline dehydrogenase.	Choline + acceptor = betaine aldehyde + reduced acceptor.	PQQ.	\N	Glycine, serine and threonine metabolism	Amino Acid Metabolism	METABOLIC
1253828	1.14.-.-	Acting on paired donors, with incorporation or reduction of	\N	\N	\N	gamma-Hexachlorocyclohexane degradation	Biodegradation of Xenobiotics	METABOLIC
1253828	1.14.-.-	Acting on paired donors, with incorporation or reduction of	\N	\N	\N	Ascorbate and aldarate metabolism	Carbohydrate Metabolism	METABOLIC
1253828	1.14.-.-	Acting on paired donors, with incorporation or reduction of	\N	\N	\N	Flavonoids, stilbene and lignin biosynthesis	Biosynthesis of Secondary Metabolites	METABOLIC
1253828	1.14.-.-	Acting on paired donors, with incorporation or reduction of	\N	\N	\N	Fluorene degradation	Biodegradation of Xenobiotics	METABOLIC
1253859	3.2.1.18	Exo-alpha-sialidase.	Hydrolysis of alpha-(2->3)-, alpha-(2->6)-, alpha-(2->8)-glycosidic linkages of terminal sialic residues in oligosaccharides, glycoproteins, glycolipids, colominic acid and synthetic substrates.	\N	Sialidosis; MIM:256550.	N-Glycan degradation	Metabolism of Complex Carbohydrates	METABOLIC
1253859	3.2.1.18	Exo-alpha-sialidase.	Hydrolysis of alpha-(2->3)-, alpha-(2->6)-, alpha-(2->8)-glycosidic linkages of terminal sialic residues in oligosaccharides, glycoproteins, glycolipids, colominic acid and synthetic substrates.	\N	Sialidosis; MIM:256550.	Sphingoglycolipid metabolism	Metabolism of Complex Lipids	METABOLIC
1253965	1.2.1.5	Aldehyde dehydrogenase (NAD(P)+).	An aldehyde + NAD(P)(+) + H(2)O = an acid + NAD(P)H.	\N	\N	Tyrosine metabolism	Amino Acid Metabolism	METABOLIC
1253965	1.2.1.5	Aldehyde dehydrogenase (NAD(P)+).	An aldehyde + NAD(P)(+) + H(2)O = an acid + NAD(P)H.	\N	\N	Glycolysis / Gluconeogenesis	Carbohydrate Metabolism	METABOLIC
1253965	1.2.1.5	Aldehyde dehydrogenase (NAD(P)+).	An aldehyde + NAD(P)(+) + H(2)O = an acid + NAD(P)H.	\N	\N	Phenylalanine metabolism	Amino Acid Metabolism	METABOLIC
1253965	1.2.1.5	Aldehyde dehydrogenase (NAD(P)+).	An aldehyde + NAD(P)(+) + H(2)O = an acid + NAD(P)H.	\N	\N	Histidine metabolism	Amino Acid Metabolism	METABOLIC
1254222	1.1.1.91	Aryl-alcohol dehydrogenase (NADP+).	An aromatic alcohol + NADP(+) = an aromatic aldehyde + NADPH.	\N	\N	\N	\N	\N
1254236	3.1.1.5	Lysophospholipase.	2-lysophosphatidylcholine + H(2)O = glycerophosphocholine + a fatty acid anion.	\N	\N	Phospholipid degradation	Metabolism of Complex Lipids	METABOLIC
1254239	1.14.14.1	Unspecific monooxygenase.	RH + reduced flavoprotein + O(2) = ROH + oxidized flavoprotein + H(2)O.	Heme-thiolate.	\N	Tryptophan metabolism	Amino Acid Metabolism	METABOLIC
1254239	1.14.14.1	Unspecific monooxygenase.	RH + reduced flavoprotein + O(2) = ROH + oxidized flavoprotein + H(2)O.	Heme-thiolate.	\N	Fatty acid metabolism	Lipid Metabolism	METABOLIC
1254239	1.14.14.1	Unspecific monooxygenase.	RH + reduced flavoprotein + O(2) = ROH + oxidized flavoprotein + H(2)O.	Heme-thiolate.	\N	gamma-Hexachlorocyclohexane degradation	Biodegradation of Xenobiotics	METABOLIC
1254397	3.4.17.4	Gly-X carboxypeptidase.	Peptidylglycine + H(2)O = peptide + glycine.	\N	\N	\N	\N	\N
1254415	3.1.-.-	Acting on ester bonds.	\N	\N	\N	\N	\N	\N
1254546	3.5.3.4	Allantoicase.	Allantoate + H(2)O = (-)-ureidoglycolate + urea.	\N	\N	Purine metabolism	Nucleotide Metabolism	METABOLIC
1254597	2.7.1.-	Phosphotransferases with an alcohol group as acceptor.	\N	\N	\N	Sphingoglycolipid metabolism	Metabolism of Complex Lipids	METABOLIC
1254597	2.7.1.-	Phosphotransferases with an alcohol group as acceptor.	\N	\N	\N	Benzoate degradation via CoA ligation	Biodegradation of Xenobiotics	METABOLIC
1254597	2.7.1.-	Phosphotransferases with an alcohol group as acceptor.	\N	\N	\N	Starch and sucrose metabolism	Metabolism of Complex Carbohydrates	METABOLIC
1254597	2.7.1.-	Phosphotransferases with an alcohol group as acceptor.	\N	\N	\N	Inositol phosphate metabolism	Metabolism of Complex Lipids	METABOLIC
1254597	2.7.1.-	Phosphotransferases with an alcohol group as acceptor.	\N	\N	\N	Nicotinate and nicotinamide metabolism	Metabolism of Cofactors and Vitamins	METABOLIC
1254642	2.3.3.1	Citrate (si)-synthase.	\N	Citrate + CoA = acetyl-CoA + H(2)O + oxaloacetate.	\N	\N	\N	\N
1254672	3.1.2.16	Citrate (pro-3S)-lyase thiolesterase.	Citrate (pro-3S)-lyase (acetyl form) + H(2)O = citrate (pro-3S)-lyase (thiol form) + acetate.	\N	\N	\N	\N	\N
1254876	3.5.3.11	Agmatinase.	Agmatine + H(2)O = putrescine + urea.	\N	\N	Arginine and proline metabolism	Amino Acid Metabolism	METABOLIC
1255179	3.1.3.48	Protein-tyrosine-phosphatase.	Protein tyrosine phosphate + H(2)O = protein tyrosine + phosphate.	\N	\N	\N	\N	\N
1255238	6.1.1.6	Lysine--tRNA ligase.	ATP + L-lysine + tRNA(Lys) = AMP + diphosphate + L-lysyl-tRNA(Lys).	\N	\N	Lysine biosynthesis	Amino Acid Metabolism	METABOLIC
1255238	6.1.1.6	Lysine--tRNA ligase.	ATP + L-lysine + tRNA(Lys) = AMP + diphosphate + L-lysyl-tRNA(Lys).	\N	\N	Aminoacyl-tRNA biosynthesis	TRANSLATION	REGULATORY
1255387	1.1.1.1	Alcohol dehydrogenase.	An alcohol + NAD(+) = an aldehyde or ketone + NADH.	Zinc or Iron.	\N	Bile acid biosynthesis	Lipid Metabolism	METABOLIC
1255387	1.1.1.1	Alcohol dehydrogenase.	An alcohol + NAD(+) = an aldehyde or ketone + NADH.	Zinc or Iron.	\N	Tyrosine metabolism	Amino Acid Metabolism	METABOLIC
1255387	1.1.1.1	Alcohol dehydrogenase.	An alcohol + NAD(+) = an aldehyde or ketone + NADH.	Zinc or Iron.	\N	Glycerolipid metabolism	Metabolism of Complex Lipids	METABOLIC
1255387	1.1.1.1	Alcohol dehydrogenase.	An alcohol + NAD(+) = an aldehyde or ketone + NADH.	Zinc or Iron.	\N	Glycolysis / Gluconeogenesis	Carbohydrate Metabolism	METABOLIC
1255387	1.1.1.1	Alcohol dehydrogenase.	An alcohol + NAD(+) = an aldehyde or ketone + NADH.	Zinc or Iron.	\N	Fatty acid metabolism	Lipid Metabolism	METABOLIC
1255397	4.1.1.17	Ornithine decarboxylase.	L-ornithine = putrescine + CO(2).	Pyridoxal-phosphate.	\N	Urea cycle and metabolism of amino groups	Amino Acid Metabolism	METABOLIC
1255397	4.1.1.17	Ornithine decarboxylase.	L-ornithine = putrescine + CO(2).	Pyridoxal-phosphate.	\N	Arginine and proline metabolism	Amino Acid Metabolism	METABOLIC
1255397	4.1.1.17	Ornithine decarboxylase.	L-ornithine = putrescine + CO(2).	Pyridoxal-phosphate.	\N	Alkaloid biosynthesis II	Biosynthesis of Secondary Metabolites	METABOLIC
1255466	3.1.3.16	Serine/threonine specific protein phosphatase.	A phosphoprotein + H(2)O = a protein + phosphate.	\N	\N	\N	\N	\N
1255713	3.6.4.1	Myosin ATPase.	ATP + H(2)O = ADP + phosphate.	\N	\N	Purine metabolism	Nucleotide Metabolism	METABOLIC
1255803	1.14.13.30	Leukotriene-B4 20-monooxygenase.	(6Z,8E,10E,14Z)-(5S,12R)-5,12-dihydroxyicosa-6,8,10,14-tetraenoate + NADPH + O(2) = (6Z,8E,10E,14Z)-(5S,12R)-5,12,20-trihydroxyicosa- 6,8,10,14-tetraenoate + NADP(+) + H(2)O.	Heme-thiolate.	\N	Prostaglandin and leukotriene metabolism	Metabolism of Complex Lipids	METABOLIC
1255962	3.6.1.3	Adenosinetriphosphatase.	ATP + H(2)O = ADP + phosphate.	\N	Hemolytic anemia due to deficiency of adenosine triphosphatase; MIM:102800.	Purine metabolism	Nucleotide Metabolism	METABOLIC
1255965	3.6.3.16	Arsenite-transporting ATPase.	ATP + H(2)O + arsenite(In) = ADP + phosphate + arsenite(Out).	\N	\N	\N	\N	\N
1256193	3.1.-.-	Acting on ester bonds.	\N	\N	\N	\N	\N	\N
1256298	3.1.26.5	Ribonuclease P.	Endonucleolytic cleavage of RNA, removing 5'-extra-nucleotide from tRNA precursor.	\N	\N	\N	\N	\N
1256329	3.6.3.4	Copper-exporting ATPase.	ATP + H(2)O + Cu(2+)(In) = ADP + phosphate + Cu(2+)(Out).	Magnesium.	Menkes syndrome; MIM:309400. Occipital horn syndrome; MIM:304150. Wilson disease; MIM:277900.	\N	\N	\N
1256496	3.2.1.3	Glucan 1,4-alpha-glucosidase.	Hydrolysis of terminal 1,4-linked alpha-D-glucose residues successively from non-reducing ends of the chains with release of beta-D-glucose.	\N	\N	Starch and sucrose metabolism	Metabolism of Complex Carbohydrates	METABOLIC
1256555	3.2.1.25	Beta-mannosidase.	Hydrolysis of terminal, non-reducing beta-D-mannose residues in beta-D-mannosides.	\N	\N	N-Glycan degradation	Metabolism of Complex Carbohydrates	METABOLIC
1256569	1.14.-.-	Acting on paired donors, with incorporation or reduction of	\N	\N	\N	gamma-Hexachlorocyclohexane degradation	Biodegradation of Xenobiotics	METABOLIC
1256569	1.14.-.-	Acting on paired donors, with incorporation or reduction of	\N	\N	\N	Ascorbate and aldarate metabolism	Carbohydrate Metabolism	METABOLIC
1256569	1.14.-.-	Acting on paired donors, with incorporation or reduction of	\N	\N	\N	Flavonoids, stilbene and lignin biosynthesis	Biosynthesis of Secondary Metabolites	METABOLIC
1256569	1.14.-.-	Acting on paired donors, with incorporation or reduction of	\N	\N	\N	Fluorene degradation	Biodegradation of Xenobiotics	METABOLIC
1256605	3.2.2.-	Hydrolyzing N-glycosyl compounds.	\N	\N	\N	\N	\N	\N
1256611	3.1.11.1	Exodeoxyribonuclease I.	Degradation of single-stranded DNA. It acts progressively in a 3'- to 5'-direction, releasing 5'-phosphomononucleotides.	\N	\N	\N	\N	\N
1256651	3.2.1.18	Exo-alpha-sialidase.	Hydrolysis of alpha-(2->3)-, alpha-(2->6)-, alpha-(2->8)-glycosidic linkages of terminal sialic residues in oligosaccharides, glycoproteins, glycolipids, colominic acid and synthetic substrates.	\N	Sialidosis; MIM:256550.	N-Glycan degradation	Metabolism of Complex Carbohydrates	METABOLIC
1256651	3.2.1.18	Exo-alpha-sialidase.	Hydrolysis of alpha-(2->3)-, alpha-(2->6)-, alpha-(2->8)-glycosidic linkages of terminal sialic residues in oligosaccharides, glycoproteins, glycolipids, colominic acid and synthetic substrates.	\N	Sialidosis; MIM:256550.	Sphingoglycolipid metabolism	Metabolism of Complex Lipids	METABOLIC
1256663	2.7.-.-	Transferring phosphorous-containing groups.	\N	\N	\N	\N	\N	\N
1256707	2.7.7.7	DNA-directed DNA polymerase.	N deoxynucleoside triphosphate = N diphosphate + {DNA}(N).	\N	\N	Purine metabolism	Nucleotide Metabolism	METABOLIC
1256707	2.7.7.7	DNA-directed DNA polymerase.	N deoxynucleoside triphosphate = N diphosphate + {DNA}(N).	\N	\N	DNA polymerase	REPLICATION AND REPAIR	REGULATORY
1256707	2.7.7.7	DNA-directed DNA polymerase.	N deoxynucleoside triphosphate = N diphosphate + {DNA}(N).	\N	\N	Pyrimidine metabolism	Nucleotide Metabolism	METABOLIC
1256747	3.2.1.73	Licheninase.	Hydrolysis of 1,4-beta-D-glycosidic linkages in beta-D-glucans containing 1,3- and 1,4-bonds.	\N	\N	\N	\N	\N
1256749	3.-.-.-	Hydrolases.	\N	\N	\N	\N	\N	\N
1256789	1.1.99.1	Choline dehydrogenase.	Choline + acceptor = betaine aldehyde + reduced acceptor.	PQQ.	\N	Glycine, serine and threonine metabolism	Amino Acid Metabolism	METABOLIC
1256826	2.4.1.198	Phosphatidylinositol N-acetylglucosaminyltransferase.	UDP-N-acetyl-D-glucosamine + phosphatidylinositol = UDP + N-acetyl-D- glucosaminylphosphatidylinositol.	\N	\N	Glycosylphosphatidylinositol(GPI)-anchor biosynthesis	\N	\N
1256936	3.4.16.6	Carboxypeptidase D.	Preferential release of a C-terminal arginine or lysine residue.	\N	\N	\N	\N	\N
1257099	1.15.1.1	Superoxide dismutase.	2 peroxide radical + 2 H(+) = O(2) + H(2)O(2).	Copper and Zinc or Iron or Manganese.	\N	\N	\N	\N
1257122	3.4.23.3	Gastricsin.	More restricted specificity than pepsin A, but shows preferential cleavage at Tyr-|-Xaa bonds; high activity towards hemoglobin as substrate.	\N	\N	\N	\N	\N
1257179	1.1.99.1	Choline dehydrogenase.	Choline + acceptor = betaine aldehyde + reduced acceptor.	PQQ.	\N	Glycine, serine and threonine metabolism	Amino Acid Metabolism	METABOLIC
1257205	3.2.1.18	Exo-alpha-sialidase.	Hydrolysis of alpha-(2->3)-, alpha-(2->6)-, alpha-(2->8)-glycosidic linkages of terminal sialic residues in oligosaccharides, glycoproteins, glycolipids, colominic acid and synthetic substrates.	\N	Sialidosis; MIM:256550.	N-Glycan degradation	Metabolism of Complex Carbohydrates	METABOLIC
1257205	3.2.1.18	Exo-alpha-sialidase.	Hydrolysis of alpha-(2->3)-, alpha-(2->6)-, alpha-(2->8)-glycosidic linkages of terminal sialic residues in oligosaccharides, glycoproteins, glycolipids, colominic acid and synthetic substrates.	\N	Sialidosis; MIM:256550.	Sphingoglycolipid metabolism	Metabolism of Complex Lipids	METABOLIC
1257251	1.3.3.1	Dihydroorotate oxidase.	(S)-dihydroorotate + O(2) = orotate + H(2)O(2).	FAD; FMN.	\N	Pyrimidine metabolism	Nucleotide Metabolism	METABOLIC
1257295	3.4.16.6	Carboxypeptidase D.	Preferential release of a C-terminal arginine or lysine residue.	\N	\N	\N	\N	\N
1257458	3.2.1.113	Mannosyl-oligosaccharide 1,2-alpha-mannosidase.	Hydrolysis of the terminal 1,2-linked alpha-D-mannose residues in the oligo-mannose oligosaccharide Man(9)(GlcNAc)(2).	\N	\N	N-Glycans biosynthesis	Metabolism of Complex Carbohydrates	METABOLIC
1257466	2.3.1.57	Diamine N-acetyltransferase.	Acetyl-CoA + an alkane-alpha,omega-diamine = CoA + an N-acetyldiamine.	\N	\N	Arginine and proline metabolism	Amino Acid Metabolism	METABOLIC
1257506	3.4.14.9	Tripeptidyl-peptidase I.	Release of an N-terminal tripeptide from a polypeptide.	\N	\N	\N	\N	\N
1257550	3.6.3.14	H(+)-transporting two-sector ATPase.	ATP + H(2)O + H(+)(In) = ADP + phosphate + H(+)(Out).	\N	\N	ATP synthesis	Energy Metabolism	METABOLIC
1257550	3.6.3.14	H(+)-transporting two-sector ATPase.	ATP + H(2)O + H(+)(In) = ADP + phosphate + H(+)(Out).	\N	\N	Flagellar assembly	\N	\N
1257550	3.6.3.14	H(+)-transporting two-sector ATPase.	ATP + H(2)O + H(+)(In) = ADP + phosphate + H(+)(Out).	\N	\N	Type III secretion system	SORTING AND DEGRADATION	REGULATORY
1257558	3.1.13.4	Poly(A)-specific ribonuclease.	Exonucleolytic cleavage of poly(A) to 5'-AMP.	\N	\N	\N	\N	\N
1257581	3.6.1.-	In phosphorous-containing anhydrides.	\N	\N	\N	Starch and sucrose metabolism	Metabolism of Complex Carbohydrates	METABOLIC
1257581	3.6.1.-	In phosphorous-containing anhydrides.	\N	\N	\N	Folate biosynthesis	Metabolism of Cofactors and Vitamins	METABOLIC
1257655	3.2.1.14	Chitinase.	Hydrolysis of the 1,4-beta-linkages of N-acetyl-D-glucosamine polymers of chitin.	\N	\N	Aminosugars metabolism	Metabolism of Complex Carbohydrates	METABOLIC
1257707	2.1.1.14	5-methyltetrahydropteroyltriglutamate--homocysteine S-methyltransferase.	5-methyltetrahydropteroyltri-L-glutamate + L-homocysteine = tetrahydropteroyltri-L-glutamate + L-methionine.	\N	\N	Methionine metabolism	Amino Acid Metabolism	METABOLIC
1257833	2.7.7.7	DNA-directed DNA polymerase.	N deoxynucleoside triphosphate = N diphosphate + {DNA}(N).	\N	\N	Purine metabolism	Nucleotide Metabolism	METABOLIC
1257833	2.7.7.7	DNA-directed DNA polymerase.	N deoxynucleoside triphosphate = N diphosphate + {DNA}(N).	\N	\N	DNA polymerase	REPLICATION AND REPAIR	REGULATORY
1257833	2.7.7.7	DNA-directed DNA polymerase.	N deoxynucleoside triphosphate = N diphosphate + {DNA}(N).	\N	\N	Pyrimidine metabolism	Nucleotide Metabolism	METABOLIC
1257854	3.1.1.23	Acylglycerol lipase.	Hydrolyses glycerol monoesters of long-chain fatty acids.	\N	\N	Glycerolipid metabolism	Metabolism of Complex Lipids	METABOLIC
1257916	5.2.1.8	Peptidylprolyl isomerase.	Peptidylproline (omega=180) = peptidylproline (omega=0).	\N	\N	\N	\N	\N
1258122	3.5.3.11	Agmatinase.	Agmatine + H(2)O = putrescine + urea.	\N	\N	Arginine and proline metabolism	Amino Acid Metabolism	METABOLIC
1258155	3.6.3.-	Acting on acid anhydrides; catalyzing transmembrane movement	\N	\N	\N	\N	\N	\N
1258218	2.7.7.7	DNA-directed DNA polymerase.	N deoxynucleoside triphosphate = N diphosphate + {DNA}(N).	\N	\N	Purine metabolism	Nucleotide Metabolism	METABOLIC
1258218	2.7.7.7	DNA-directed DNA polymerase.	N deoxynucleoside triphosphate = N diphosphate + {DNA}(N).	\N	\N	DNA polymerase	REPLICATION AND REPAIR	REGULATORY
1258218	2.7.7.7	DNA-directed DNA polymerase.	N deoxynucleoside triphosphate = N diphosphate + {DNA}(N).	\N	\N	Pyrimidine metabolism	Nucleotide Metabolism	METABOLIC
1258220	6.3.4.5	Argininosuccinate synthase.	ATP + L-citrulline + L-aspartate = AMP + diphosphate + L-argininosuccinate.	\N	Citrullinemia; MIM:215700.	Arginine and proline metabolism	Amino Acid Metabolism	METABOLIC
1258220	6.3.4.5	Argininosuccinate synthase.	ATP + L-citrulline + L-aspartate = AMP + diphosphate + L-argininosuccinate.	\N	Citrullinemia; MIM:215700.	Urea cycle and metabolism of amino groups	Amino Acid Metabolism	METABOLIC
1258220	6.3.4.5	Argininosuccinate synthase.	ATP + L-citrulline + L-aspartate = AMP + diphosphate + L-argininosuccinate.	\N	Citrullinemia; MIM:215700.	Alanine and aspartate metabolism	Amino Acid Metabolism	METABOLIC
1258428	3.2.1.3	Glucan 1,4-alpha-glucosidase.	Hydrolysis of terminal 1,4-linked alpha-D-glucose residues successively from non-reducing ends of the chains with release of beta-D-glucose.	\N	\N	Starch and sucrose metabolism	Metabolism of Complex Carbohydrates	METABOLIC
1258429	6.1.1.10	Methionine--tRNA ligase.	ATP + L-methionine + tRNA(Met) = AMP + diphosphate + L-methionyl- tRNA(Met).	\N	\N	Aminoacyl-tRNA biosynthesis	TRANSLATION	REGULATORY
1258429	6.1.1.10	Methionine--tRNA ligase.	ATP + L-methionine + tRNA(Met) = AMP + diphosphate + L-methionyl- tRNA(Met).	\N	\N	Methionine metabolism	Amino Acid Metabolism	METABOLIC
1258429	6.1.1.10	Methionine--tRNA ligase.	ATP + L-methionine + tRNA(Met) = AMP + diphosphate + L-methionyl- tRNA(Met).	\N	\N	Selenoamino acid metabolism	Metabolism of Other Amino Acids	METABOLIC
1258466	3.2.1.3	Glucan 1,4-alpha-glucosidase.	Hydrolysis of terminal 1,4-linked alpha-D-glucose residues successively from non-reducing ends of the chains with release of beta-D-glucose.	\N	\N	Starch and sucrose metabolism	Metabolism of Complex Carbohydrates	METABOLIC
1258551	2.3.1.24	Sphingosine N-acyltransferase.	Acyl-CoA + sphingosine = CoA + N-acylsphingosine.	\N	\N	Sphingoglycolipid metabolism	Metabolism of Complex Lipids	METABOLIC
1258551	2.3.1.24	Sphingosine N-acyltransferase.	Acyl-CoA + sphingosine = CoA + N-acylsphingosine.	\N	\N	Sphingophospholipid biosynthesis	Metabolism of Complex Lipids	METABOLIC
1258653	3.1.13.1	Exoribonuclease II.	Exonucleolytic cleavage in the 3'- to 5'-direction to yield 5'-phosphomononucleotides.	\N	\N	\N	\N	\N
1258673	3.6.1.41	Bis(5'-nucleosyl)-tetraphosphatase (symmetrical).	P(1),P(4)-bis(5'-adenosyl)tetraphosphate + H(2)O = 2 ADP.	\N	\N	Purine metabolism	Nucleotide Metabolism	METABOLIC
1258682	3.6.1.-	In phosphorous-containing anhydrides.	\N	\N	\N	Starch and sucrose metabolism	Metabolism of Complex Carbohydrates	METABOLIC
1258682	3.6.1.-	In phosphorous-containing anhydrides.	\N	\N	\N	Folate biosynthesis	Metabolism of Cofactors and Vitamins	METABOLIC
1258830	2.7.7.9	UTP--glucose-1-phosphate uridylyltransferase.	UTP + alpha-D-glucose 1-phosphate = diphosphate + UDP-glucose.	\N	\N	Pentose and glucuronate interconversions	Carbohydrate Metabolism	METABOLIC
1258830	2.7.7.9	UTP--glucose-1-phosphate uridylyltransferase.	UTP + alpha-D-glucose 1-phosphate = diphosphate + UDP-glucose.	\N	\N	Galactose metabolism	Carbohydrate Metabolism	METABOLIC
1258830	2.7.7.9	UTP--glucose-1-phosphate uridylyltransferase.	UTP + alpha-D-glucose 1-phosphate = diphosphate + UDP-glucose.	\N	\N	Nucleotide sugars metabolism	Nucleotide Metabolism	METABOLIC
1258830	2.7.7.9	UTP--glucose-1-phosphate uridylyltransferase.	UTP + alpha-D-glucose 1-phosphate = diphosphate + UDP-glucose.	\N	\N	Starch and sucrose metabolism	Metabolism of Complex Carbohydrates	METABOLIC
1258937	3.1.2.15	Ubiquitin thiolesterase.	Ubiquitin C-terminal thiolester + H(2)O = ubiquitin + a thiol.	\N	\N	\N	\N	\N
1258940	3.2.1.14	Chitinase.	Hydrolysis of the 1,4-beta-linkages of N-acetyl-D-glucosamine polymers of chitin.	\N	\N	Aminosugars metabolism	Metabolism of Complex Carbohydrates	METABOLIC
1259059	3.1.11.-	Exodeoxyribonucleases producing 5'-phosphomonoesters.	\N	\N	\N	\N	\N	\N
1259097	1.1.99.1	Choline dehydrogenase.	Choline + acceptor = betaine aldehyde + reduced acceptor.	PQQ.	\N	Glycine, serine and threonine metabolism	Amino Acid Metabolism	METABOLIC
1259139	5.3.1.4	L-arabinose isomerase.	L-arabinose = L-ribulose.	\N	\N	Pentose and glucuronate interconversions	Carbohydrate Metabolism	METABOLIC
1259565	1.1.1.1	Alcohol dehydrogenase.	An alcohol + NAD(+) = an aldehyde or ketone + NADH.	Zinc or Iron.	\N	Bile acid biosynthesis	Lipid Metabolism	METABOLIC
1259565	1.1.1.1	Alcohol dehydrogenase.	An alcohol + NAD(+) = an aldehyde or ketone + NADH.	Zinc or Iron.	\N	Tyrosine metabolism	Amino Acid Metabolism	METABOLIC
1259565	1.1.1.1	Alcohol dehydrogenase.	An alcohol + NAD(+) = an aldehyde or ketone + NADH.	Zinc or Iron.	\N	Glycerolipid metabolism	Metabolism of Complex Lipids	METABOLIC
1259565	1.1.1.1	Alcohol dehydrogenase.	An alcohol + NAD(+) = an aldehyde or ketone + NADH.	Zinc or Iron.	\N	Glycolysis / Gluconeogenesis	Carbohydrate Metabolism	METABOLIC
1259565	1.1.1.1	Alcohol dehydrogenase.	An alcohol + NAD(+) = an aldehyde or ketone + NADH.	Zinc or Iron.	\N	Fatty acid metabolism	Lipid Metabolism	METABOLIC
1259898	3.1.1.5	Lysophospholipase.	2-lysophosphatidylcholine + H(2)O = glycerophosphocholine + a fatty acid anion.	\N	\N	Phospholipid degradation	Metabolism of Complex Lipids	METABOLIC
1259909	1.14.14.1	Unspecific monooxygenase.	RH + reduced flavoprotein + O(2) = ROH + oxidized flavoprotein + H(2)O.	Heme-thiolate.	\N	Tryptophan metabolism	Amino Acid Metabolism	METABOLIC
1259909	1.14.14.1	Unspecific monooxygenase.	RH + reduced flavoprotein + O(2) = ROH + oxidized flavoprotein + H(2)O.	Heme-thiolate.	\N	Fatty acid metabolism	Lipid Metabolism	METABOLIC
1259909	1.14.14.1	Unspecific monooxygenase.	RH + reduced flavoprotein + O(2) = ROH + oxidized flavoprotein + H(2)O.	Heme-thiolate.	\N	gamma-Hexachlorocyclohexane degradation	Biodegradation of Xenobiotics	METABOLIC
1260003	1.1.1.1	Alcohol dehydrogenase.	An alcohol + NAD(+) = an aldehyde or ketone + NADH.	Zinc or Iron.	\N	Bile acid biosynthesis	Lipid Metabolism	METABOLIC
1260003	1.1.1.1	Alcohol dehydrogenase.	An alcohol + NAD(+) = an aldehyde or ketone + NADH.	Zinc or Iron.	\N	Tyrosine metabolism	Amino Acid Metabolism	METABOLIC
1260003	1.1.1.1	Alcohol dehydrogenase.	An alcohol + NAD(+) = an aldehyde or ketone + NADH.	Zinc or Iron.	\N	Glycerolipid metabolism	Metabolism of Complex Lipids	METABOLIC
1260003	1.1.1.1	Alcohol dehydrogenase.	An alcohol + NAD(+) = an aldehyde or ketone + NADH.	Zinc or Iron.	\N	Glycolysis / Gluconeogenesis	Carbohydrate Metabolism	METABOLIC
1260003	1.1.1.1	Alcohol dehydrogenase.	An alcohol + NAD(+) = an aldehyde or ketone + NADH.	Zinc or Iron.	\N	Fatty acid metabolism	Lipid Metabolism	METABOLIC
1260093	1.14.13.21	Flavonoid 3'-monooxygenase.	A flavonoid + NADPH + O(2) = 3'-hydroxyflavonoid + NADP(+) + H(2)O.	\N	\N	Flavonoids, stilbene and lignin biosynthesis	Biosynthesis of Secondary Metabolites	METABOLIC
1260097	1.14.13.21	Flavonoid 3'-monooxygenase.	A flavonoid + NADPH + O(2) = 3'-hydroxyflavonoid + NADP(+) + H(2)O.	\N	\N	Flavonoids, stilbene and lignin biosynthesis	Biosynthesis of Secondary Metabolites	METABOLIC
1260237	3.4.14.9	Tripeptidyl-peptidase I.	Release of an N-terminal tripeptide from a polypeptide.	\N	\N	\N	\N	\N
1260351	3.5.1.-	In linear amides.	\N	\N	\N	Nicotinate and nicotinamide metabolism	Metabolism of Cofactors and Vitamins	METABOLIC
1260351	3.5.1.-	In linear amides.	\N	\N	\N	Pantothenate and CoA biosynthesis	Metabolism of Cofactors and Vitamins	METABOLIC
1260351	3.5.1.-	In linear amides.	\N	\N	\N	Arginine and proline metabolism	Amino Acid Metabolism	METABOLIC
1260351	3.5.1.-	In linear amides.	\N	\N	\N	Lipopolysaccharide biosynthesis	Metabolism of Complex Carbohydrates	METABOLIC
1260356	1.14.11.13	Gibberellin 2-beta-dioxygenase.	Gibberellin 1 + 2-oxoglutarate + O(2) = 2-beta-hydroxygibberellin 1 + succinate + CO(2).	\N	\N	\N	\N	\N
1260373	1.3.1.35	Phosphatidylcholine desaturase.	1-acyl-2-oleoyl-sn-glycero-3-phosphocholine + NAD(+) = 1-acyl-2-linoleoyl-sn-glycero-3-phosphocholine + NADH.	\N	\N	\N	\N	\N
1260434	2.7.1.68	1-phosphatidylinositol-4-phosphate kinase.	ATP + 1-phosphatidyl-1D-myo-inositol 4-monophosphate = ADP + 1-phosphatidyl-1D-myo-inositol 4,5-bisphosphate.	\N	\N	Inositol phosphate metabolism	Metabolism of Complex Lipids	METABOLIC
1260488	3.1.1.5	Lysophospholipase.	2-lysophosphatidylcholine + H(2)O = glycerophosphocholine + a fatty acid anion.	\N	\N	Phospholipid degradation	Metabolism of Complex Lipids	METABOLIC
1260687	3.2.1.1	Alpha-amylase.	Endohydrolysis of 1,4-alpha-glucosidic linkages in oligosaccharides and polysaccharides.	\N	\N	Starch and sucrose metabolism	Metabolism of Complex Carbohydrates	METABOLIC
1260697	6.3.2.-	Acid--D-amino-acid ligases (peptide synthases).	\N	\N	\N	Tryptophan metabolism	Amino Acid Metabolism	METABOLIC
1260697	6.3.2.-	Acid--D-amino-acid ligases (peptide synthases).	\N	\N	\N	Ubiquinone biosynthesis	Metabolism of Cofactors and Vitamins	METABOLIC
1260714	3.6.1.11	Exopolyphosphatase.	{Polyphosphate}(N) + H(2)O = {polyphosphate}(N-1) + phosphate.	\N	\N	Purine metabolism	Nucleotide Metabolism	METABOLIC
1260719	6.1.1.11	Serine--tRNA ligase.	ATP + L-serine + tRNA(Ser) = AMP + diphosphate + L-seryl-tRNA(Ser).	\N	\N	Aminoacyl-tRNA biosynthesis	TRANSLATION	REGULATORY
1260719	6.1.1.11	Serine--tRNA ligase.	ATP + L-serine + tRNA(Ser) = AMP + diphosphate + L-seryl-tRNA(Ser).	\N	\N	Glycine, serine and threonine metabolism	Amino Acid Metabolism	METABOLIC
1260837	3.6.3.8	Calcium-transporting ATPase.	ATP + H(2)O + Ca(2+)(Cis) = ADP + phosphate + Ca(2+)(Trans).	Magnesium.	Darier disease; MIM:124200. Benign chronic pemphigus; MIM:169600.	\N	\N	\N
1260879	1.14.13.30	Leukotriene-B4 20-monooxygenase.	(6Z,8E,10E,14Z)-(5S,12R)-5,12-dihydroxyicosa-6,8,10,14-tetraenoate + NADPH + O(2) = (6Z,8E,10E,14Z)-(5S,12R)-5,12,20-trihydroxyicosa- 6,8,10,14-tetraenoate + NADP(+) + H(2)O.	Heme-thiolate.	\N	Prostaglandin and leukotriene metabolism	Metabolism of Complex Lipids	METABOLIC
1260905	1.-.-.-	Oxidoreductases.	\N	\N	\N	\N	\N	\N
1261010	1.10.3.2	Laccase.	4 benzenediol + O(2) = 4 benzosemiquinone + 2 H(2)O.	Copper.	\N	\N	\N	\N
1261014	2.7.1.-	Phosphotransferases with an alcohol group as acceptor.	\N	\N	\N	Sphingoglycolipid metabolism	Metabolism of Complex Lipids	METABOLIC
1261014	2.7.1.-	Phosphotransferases with an alcohol group as acceptor.	\N	\N	\N	Benzoate degradation via CoA ligation	Biodegradation of Xenobiotics	METABOLIC
1261014	2.7.1.-	Phosphotransferases with an alcohol group as acceptor.	\N	\N	\N	Starch and sucrose metabolism	Metabolism of Complex Carbohydrates	METABOLIC
1261014	2.7.1.-	Phosphotransferases with an alcohol group as acceptor.	\N	\N	\N	Inositol phosphate metabolism	Metabolism of Complex Lipids	METABOLIC
1261014	2.7.1.-	Phosphotransferases with an alcohol group as acceptor.	\N	\N	\N	Nicotinate and nicotinamide metabolism	Metabolism of Cofactors and Vitamins	METABOLIC
1261028	1.14.15.3	Alkane-1 monooxygenase.	Octane + reduced rubredoxin + O(2) = 1-octanol + oxidized rubredoxin + H(2)O.	\N	\N	Fatty acid metabolism	Lipid Metabolism	METABOLIC
1261096	2.7.7.7	DNA-directed DNA polymerase.	N deoxynucleoside triphosphate = N diphosphate + {DNA}(N).	\N	\N	Purine metabolism	Nucleotide Metabolism	METABOLIC
1261096	2.7.7.7	DNA-directed DNA polymerase.	N deoxynucleoside triphosphate = N diphosphate + {DNA}(N).	\N	\N	DNA polymerase	REPLICATION AND REPAIR	REGULATORY
1261096	2.7.7.7	DNA-directed DNA polymerase.	N deoxynucleoside triphosphate = N diphosphate + {DNA}(N).	\N	\N	Pyrimidine metabolism	Nucleotide Metabolism	METABOLIC
1261165	3.1.13.-	Exoribonucleases producing 5'-phosphomonoesters.	\N	\N	\N	\N	\N	\N
1261167	3.1.4.1	Phosphodiesterase I.	Hydrolytically removes 5'-nucleotides successively from the 3'-hydroxy termini of 3'-hydroxy-terminated oligo-nucleotides.	\N	\N	\N	\N	\N
1261196	2.7.1.1	Hexokinase.	ATP + D-hexose = ADP + D-hexose 6-phosphate.	\N	Hemolytic anemia due to hexokinase deficiency; MIM:235700.	Erythromycin biosynthesis	Biosynthesis of Secondary Metabolites	METABOLIC
1261196	2.7.1.1	Hexokinase.	ATP + D-hexose = ADP + D-hexose 6-phosphate.	\N	Hemolytic anemia due to hexokinase deficiency; MIM:235700.	Aminosugars metabolism	Metabolism of Complex Carbohydrates	METABOLIC
1261196	2.7.1.1	Hexokinase.	ATP + D-hexose = ADP + D-hexose 6-phosphate.	\N	Hemolytic anemia due to hexokinase deficiency; MIM:235700.	Starch and sucrose metabolism	Metabolism of Complex Carbohydrates	METABOLIC
1261196	2.7.1.1	Hexokinase.	ATP + D-hexose = ADP + D-hexose 6-phosphate.	\N	Hemolytic anemia due to hexokinase deficiency; MIM:235700.	Glycolysis / Gluconeogenesis	Carbohydrate Metabolism	METABOLIC
1261196	2.7.1.1	Hexokinase.	ATP + D-hexose = ADP + D-hexose 6-phosphate.	\N	Hemolytic anemia due to hexokinase deficiency; MIM:235700.	Fructose and mannose metabolism	Carbohydrate Metabolism	METABOLIC
1261196	2.7.1.1	Hexokinase.	ATP + D-hexose = ADP + D-hexose 6-phosphate.	\N	Hemolytic anemia due to hexokinase deficiency; MIM:235700.	Galactose metabolism	Carbohydrate Metabolism	METABOLIC
1261202	1.2.3.4	Oxalate oxidase.	Oxalate + O(2) = 2 CO(2) + H(2)O(2).	Flavoprotein.	\N	Glyoxylate and dicarboxylate metabolism	Carbohydrate Metabolism	METABOLIC
1261230	3.4.23.1	Pepsin A.	Preferential cleavage: hydrophobic, preferably aromatic, residues in P1 and P1' positions. Cleaves 1-Phe-|-Val-2, 4-Gln-|-His-5, 13-Glu-|- Ala-14, 14-Ala-|-Leu-15, 15-Leu-|-Tyr-16, 16-Tyr-|-Leu-17, 23-Gly-|- Phe-24, 24-Phe-|-Phe-25 and 25-Phe-|-Tyr-26 bon	\N	\N	\N	\N	\N
1261419	1.14.14.1	Unspecific monooxygenase.	RH + reduced flavoprotein + O(2) = ROH + oxidized flavoprotein + H(2)O.	Heme-thiolate.	\N	Tryptophan metabolism	Amino Acid Metabolism	METABOLIC
1261419	1.14.14.1	Unspecific monooxygenase.	RH + reduced flavoprotein + O(2) = ROH + oxidized flavoprotein + H(2)O.	Heme-thiolate.	\N	Fatty acid metabolism	Lipid Metabolism	METABOLIC
1261419	1.14.14.1	Unspecific monooxygenase.	RH + reduced flavoprotein + O(2) = ROH + oxidized flavoprotein + H(2)O.	Heme-thiolate.	\N	gamma-Hexachlorocyclohexane degradation	Biodegradation of Xenobiotics	METABOLIC
1261529	3.2.1.59	Glucan endo-1,3-alpha-glucosidase.	Endohydrolysis of 1,3-alpha-D-glucosidic linkages in isolichenin, pseudonigeran and nigeran.	\N	\N	\N	\N	\N
1261620	3.6.1.3	Adenosinetriphosphatase.	ATP + H(2)O = ADP + phosphate.	\N	Hemolytic anemia due to deficiency of adenosine triphosphatase; MIM:102800.	Purine metabolism	Nucleotide Metabolism	METABOLIC
1261650	1.5.3.-	With oxygen as acceptor.	\N	\N	\N	\N	\N	\N
1261660	2.3.1.48	Histone acetyltransferase.	Acetyl-CoA + histone = CoA + acetyl-histone.	\N	\N	\N	\N	\N
1261877	3.6.1.3	Adenosinetriphosphatase.	ATP + H(2)O = ADP + phosphate.	\N	Hemolytic anemia due to deficiency of adenosine triphosphatase; MIM:102800.	Purine metabolism	Nucleotide Metabolism	METABOLIC
1261883	6.3.2.19	Ubiquitin--protein ligase.	ATP + ubiquitin + protein lysine = AMP + diphosphate + protein N-ubiquityllysine.	\N	\N	\N	\N	\N
1261929	3.1.4.4	Phospholipase D.	A phosphatidylcholine + H(2)O = choline + a phosphatidate.	\N	\N	Phospholipid degradation	Metabolism of Complex Lipids	METABOLIC
1261929	3.1.4.4	Phospholipase D.	A phosphatidylcholine + H(2)O = choline + a phosphatidate.	\N	\N	Glycerolipid metabolism	Metabolism of Complex Lipids	METABOLIC
1262221	6.3.2.-	Acid--D-amino-acid ligases (peptide synthases).	\N	\N	\N	Tryptophan metabolism	Amino Acid Metabolism	METABOLIC
1262221	6.3.2.-	Acid--D-amino-acid ligases (peptide synthases).	\N	\N	\N	Ubiquinone biosynthesis	Metabolism of Cofactors and Vitamins	METABOLIC
1262322	2.5.1.18	Glutathione transferase.	RX + glutathione = HX + R-S-glutathione.	\N	\N	Glutathione metabolism	Metabolism of Other Amino Acids	METABOLIC
1262338	1.3.1.45	2'-hydroxyisoflavone reductase.	Vestitone + NADP(+) = 2'-hydroxyformononetin + NADPH.	\N	\N	\N	\N	\N
1262355	5.2.1.8	Peptidylprolyl isomerase.	Peptidylproline (omega=180) = peptidylproline (omega=0).	\N	\N	\N	\N	\N
1262449	1.6.5.4	Monodehydroascorbate reductase (NADH).	NADH + 2 monodehydroascorbate = NAD(+) + 2 ascorbate.	\N	\N	Ascorbate and aldarate metabolism	Carbohydrate Metabolism	METABOLIC
1262833	2.7.7.6	DNA-directed RNA polymerase.	N nucleoside triphosphate = N diphosphate + {RNA}(N).	\N	\N	RNA polymerase	TRANSCRIPTION	REGULATORY
1262833	2.7.7.6	DNA-directed RNA polymerase.	N nucleoside triphosphate = N diphosphate + {RNA}(N).	\N	\N	Purine metabolism	Nucleotide Metabolism	METABOLIC
1262833	2.7.7.6	DNA-directed RNA polymerase.	N nucleoside triphosphate = N diphosphate + {RNA}(N).	\N	\N	Pyrimidine metabolism	Nucleotide Metabolism	METABOLIC
1262989	2.7.1.37	Protein kinase.	ATP + a protein = ADP + a phosphoprotein.	\N	\N	\N	\N	\N
1263146	1.1.99.1	Choline dehydrogenase.	Choline + acceptor = betaine aldehyde + reduced acceptor.	PQQ.	\N	Glycine, serine and threonine metabolism	Amino Acid Metabolism	METABOLIC
1263285	2.1.2.10	Aminomethyltransferase.	(6S)-tetrahydrofolate + S-aminomethyldihydrolipoylprotein = (6R)-5,10-methylenetetrahydrofolate + NH(3) + dihydrolipoylprotein.	\N	Nonketotic hyperglycinemia type I; MIM:238300.	One carbon pool by folate	Metabolism of Cofactors and Vitamins	METABOLIC
1263285	2.1.2.10	Aminomethyltransferase.	(6S)-tetrahydrofolate + S-aminomethyldihydrolipoylprotein = (6R)-5,10-methylenetetrahydrofolate + NH(3) + dihydrolipoylprotein.	\N	Nonketotic hyperglycinemia type I; MIM:238300.	Nitrogen metabolism	Energy Metabolism	METABOLIC
1263285	2.1.2.10	Aminomethyltransferase.	(6S)-tetrahydrofolate + S-aminomethyldihydrolipoylprotein = (6R)-5,10-methylenetetrahydrofolate + NH(3) + dihydrolipoylprotein.	\N	Nonketotic hyperglycinemia type I; MIM:238300.	Glycine, serine and threonine metabolism	Amino Acid Metabolism	METABOLIC
1263425	3.1.3.2	Acid phosphatase.	An orthophosphoric monoester + H(2)O = an alcohol + phosphate.	\N	Acid phosphatase deficiency; MIM:200950.	gamma-Hexachlorocyclohexane degradation	Biodegradation of Xenobiotics	METABOLIC
1263425	3.1.3.2	Acid phosphatase.	An orthophosphoric monoester + H(2)O = an alcohol + phosphate.	\N	Acid phosphatase deficiency; MIM:200950.	Riboflavin metabolism	Metabolism of Cofactors and Vitamins	METABOLIC
1263428	3.6.1.-	In phosphorous-containing anhydrides.	\N	\N	\N	Starch and sucrose metabolism	Metabolism of Complex Carbohydrates	METABOLIC
1263428	3.6.1.-	In phosphorous-containing anhydrides.	\N	\N	\N	Folate biosynthesis	Metabolism of Cofactors and Vitamins	METABOLIC
1263691	3.1.3.48	Protein-tyrosine-phosphatase.	Protein tyrosine phosphate + H(2)O = protein tyrosine + phosphate.	\N	\N	\N	\N	\N
1263781	1.14.13.30	Leukotriene-B4 20-monooxygenase.	(6Z,8E,10E,14Z)-(5S,12R)-5,12-dihydroxyicosa-6,8,10,14-tetraenoate + NADPH + O(2) = (6Z,8E,10E,14Z)-(5S,12R)-5,12,20-trihydroxyicosa- 6,8,10,14-tetraenoate + NADP(+) + H(2)O.	Heme-thiolate.	\N	Prostaglandin and leukotriene metabolism	Metabolism of Complex Lipids	METABOLIC
1263852	5.3.1.4	L-arabinose isomerase.	L-arabinose = L-ribulose.	\N	\N	Pentose and glucuronate interconversions	Carbohydrate Metabolism	METABOLIC
1263884	2.7.3.-	Phosphotransferases with a nitrogenous group as acceptor.	\N	\N	\N	Type II secretion system	SORTING AND DEGRADATION	REGULATORY
1264267	6.3.2.19	Ubiquitin--protein ligase.	ATP + ubiquitin + protein lysine = AMP + diphosphate + protein N-ubiquityllysine.	\N	\N	\N	\N	\N
1264351	3.6.1.-	In phosphorous-containing anhydrides.	\N	\N	\N	Starch and sucrose metabolism	Metabolism of Complex Carbohydrates	METABOLIC
1264351	3.6.1.-	In phosphorous-containing anhydrides.	\N	\N	\N	Folate biosynthesis	Metabolism of Cofactors and Vitamins	METABOLIC
1264497	5.4.99.7	Lanosterol synthase.	(S)-2,3-epoxysqualene = lanosterol.	\N	\N	Sterol biosynthesis	Lipid Metabolism	METABOLIC
1264689	5.2.1.8	Peptidylprolyl isomerase.	Peptidylproline (omega=180) = peptidylproline (omega=0).	\N	\N	\N	\N	\N
1264723	1.-.-.-	Oxidoreductases.	\N	\N	\N	\N	\N	\N
1265064	1.4.3.1	D-aspartate oxidase.	D-aspartate + H(2)O + O(2) = oxaloacetate + NH(3) + H(2)O(2).	FAD.	\N	Alanine and aspartate metabolism	Amino Acid Metabolism	METABOLIC
1265446	5.2.1.8	Peptidylprolyl isomerase.	Peptidylproline (omega=180) = peptidylproline (omega=0).	\N	\N	\N	\N	\N
1265480	1.2.1.31	Aminoadipate-semialdehyde dehydrogenase.	L-2-aminoadipate 6-semialdehyde + NADP(+) + H(2)O = L-2-aminoadipate + NADPH.	\N	\N	Lysine biosynthesis	Amino Acid Metabolism	METABOLIC
1265480	1.2.1.31	Aminoadipate-semialdehyde dehydrogenase.	L-2-aminoadipate 6-semialdehyde + NADP(+) + H(2)O = L-2-aminoadipate + NADPH.	\N	\N	Lysine degradation	Amino Acid Metabolism	METABOLIC
1265719	2.7.1.-	Phosphotransferases with an alcohol group as acceptor.	\N	\N	\N	Sphingoglycolipid metabolism	Metabolism of Complex Lipids	METABOLIC
1265719	2.7.1.-	Phosphotransferases with an alcohol group as acceptor.	\N	\N	\N	Benzoate degradation via CoA ligation	Biodegradation of Xenobiotics	METABOLIC
1265719	2.7.1.-	Phosphotransferases with an alcohol group as acceptor.	\N	\N	\N	Starch and sucrose metabolism	Metabolism of Complex Carbohydrates	METABOLIC
1265719	2.7.1.-	Phosphotransferases with an alcohol group as acceptor.	\N	\N	\N	Inositol phosphate metabolism	Metabolism of Complex Lipids	METABOLIC
1265719	2.7.1.-	Phosphotransferases with an alcohol group as acceptor.	\N	\N	\N	Nicotinate and nicotinamide metabolism	Metabolism of Cofactors and Vitamins	METABOLIC
1265760	2.7.7.27	Glucose-1-phosphate adenylyltransferase.	ATP + alpha-D-glucose 1-phosphate = diphosphate + ADP-glucose.	\N	\N	Starch and sucrose metabolism	Metabolism of Complex Carbohydrates	METABOLIC
1265796	3.2.1.20	Alpha-glucosidase.	Hydrolysis of terminal, non-reducing 1,4-linked D-glucose residues with release of D-glucose.	\N	Glycogen storage disease II; MIM:232300.	Galactose metabolism	Carbohydrate Metabolism	METABOLIC
1265796	3.2.1.20	Alpha-glucosidase.	Hydrolysis of terminal, non-reducing 1,4-linked D-glucose residues with release of D-glucose.	\N	Glycogen storage disease II; MIM:232300.	Starch and sucrose metabolism	Metabolism of Complex Carbohydrates	METABOLIC
1265807	4.1.1.15	Glutamate decarboxylase.	L-glutamate = 4-aminobutanoate + CO(2).	Pyridoxal-phosphate.	Pyridoxine-dependent infantile convulsions; MIM:266100.	Taurine and hypotaurine metabolism	Metabolism of Other Amino Acids	METABOLIC
1265807	4.1.1.15	Glutamate decarboxylase.	L-glutamate = 4-aminobutanoate + CO(2).	Pyridoxal-phosphate.	Pyridoxine-dependent infantile convulsions; MIM:266100.	Alanine and aspartate metabolism	Amino Acid Metabolism	METABOLIC
1265807	4.1.1.15	Glutamate decarboxylase.	L-glutamate = 4-aminobutanoate + CO(2).	Pyridoxal-phosphate.	Pyridoxine-dependent infantile convulsions; MIM:266100.	beta-Alanine metabolism	Metabolism of Other Amino Acids	METABOLIC
1265807	4.1.1.15	Glutamate decarboxylase.	L-glutamate = 4-aminobutanoate + CO(2).	Pyridoxal-phosphate.	Pyridoxine-dependent infantile convulsions; MIM:266100.	Glutamate metabolism	Amino Acid Metabolism	METABOLIC
1265807	4.1.1.15	Glutamate decarboxylase.	L-glutamate = 4-aminobutanoate + CO(2).	Pyridoxal-phosphate.	Pyridoxine-dependent infantile convulsions; MIM:266100.	Butanoate metabolism	Carbohydrate Metabolism	METABOLIC
1265826	6.3.2.-	Acid--D-amino-acid ligases (peptide synthases).	\N	\N	\N	Tryptophan metabolism	Amino Acid Metabolism	METABOLIC
1265826	6.3.2.-	Acid--D-amino-acid ligases (peptide synthases).	\N	\N	\N	Ubiquinone biosynthesis	Metabolism of Cofactors and Vitamins	METABOLIC
1266271	1.6.1.2	NAD(P)(+) transhydrogenase (AB-specific).	NADPH + NAD(+) = NADP(+) + NADH.	\N	\N	Nicotinate and nicotinamide metabolism	Metabolism of Cofactors and Vitamins	METABOLIC
1266400	3.2.1.3	Glucan 1,4-alpha-glucosidase.	Hydrolysis of terminal 1,4-linked alpha-D-glucose residues successively from non-reducing ends of the chains with release of beta-D-glucose.	\N	\N	Starch and sucrose metabolism	Metabolism of Complex Carbohydrates	METABOLIC
1266418	4.2.1.3	Aconitate hydratase.	Citrate = cis-aconitate + H(2)O.	Iron-sulfur.	\N	Glyoxylate and dicarboxylate metabolism	Carbohydrate Metabolism	METABOLIC
1266418	4.2.1.3	Aconitate hydratase.	Citrate = cis-aconitate + H(2)O.	Iron-sulfur.	\N	Reductive carboxylate cycle (CO2 fixation)	Energy Metabolism	METABOLIC
1266418	4.2.1.3	Aconitate hydratase.	Citrate = cis-aconitate + H(2)O.	Iron-sulfur.	\N	Citrate cycle (TCA cycle)	Carbohydrate Metabolism	METABOLIC
1266513	2.8.1.1	Thiosulfate sulfurtransferase.	Thiosulfate + cyanide = sulfite + thiocyanate.	\N	\N	\N	\N	\N
1266744	2.7.1.-	Phosphotransferases with an alcohol group as acceptor.	\N	\N	\N	Sphingoglycolipid metabolism	Metabolism of Complex Lipids	METABOLIC
1266744	2.7.1.-	Phosphotransferases with an alcohol group as acceptor.	\N	\N	\N	Benzoate degradation via CoA ligation	Biodegradation of Xenobiotics	METABOLIC
1266744	2.7.1.-	Phosphotransferases with an alcohol group as acceptor.	\N	\N	\N	Starch and sucrose metabolism	Metabolism of Complex Carbohydrates	METABOLIC
1266744	2.7.1.-	Phosphotransferases with an alcohol group as acceptor.	\N	\N	\N	Inositol phosphate metabolism	Metabolism of Complex Lipids	METABOLIC
1266744	2.7.1.-	Phosphotransferases with an alcohol group as acceptor.	\N	\N	\N	Nicotinate and nicotinamide metabolism	Metabolism of Cofactors and Vitamins	METABOLIC
1267520	2.3.1.24	Sphingosine N-acyltransferase.	Acyl-CoA + sphingosine = CoA + N-acylsphingosine.	\N	\N	Sphingoglycolipid metabolism	Metabolism of Complex Lipids	METABOLIC
1267520	2.3.1.24	Sphingosine N-acyltransferase.	Acyl-CoA + sphingosine = CoA + N-acylsphingosine.	\N	\N	Sphingophospholipid biosynthesis	Metabolism of Complex Lipids	METABOLIC
1267616	3.2.1.3	Glucan 1,4-alpha-glucosidase.	Hydrolysis of terminal 1,4-linked alpha-D-glucose residues successively from non-reducing ends of the chains with release of beta-D-glucose.	\N	\N	Starch and sucrose metabolism	Metabolism of Complex Carbohydrates	METABOLIC
1267822	2.3.1.-	Transferring groups other than amino-acyl groups.	\N	\N	\N	Benzoate degradation via CoA ligation	Biodegradation of Xenobiotics	METABOLIC
1267822	2.3.1.-	Transferring groups other than amino-acyl groups.	\N	\N	\N	Tyrosine metabolism	Amino Acid Metabolism	METABOLIC
1267822	2.3.1.-	Transferring groups other than amino-acyl groups.	\N	\N	\N	Aminosugars metabolism	Metabolism of Complex Carbohydrates	METABOLIC
1267822	2.3.1.-	Transferring groups other than amino-acyl groups.	\N	\N	\N	Glycerolipid metabolism	Metabolism of Complex Lipids	METABOLIC
1267822	2.3.1.-	Transferring groups other than amino-acyl groups.	\N	\N	\N	Valine, leucine and isoleucine degradation	Amino Acid Metabolism	METABOLIC
1267822	2.3.1.-	Transferring groups other than amino-acyl groups.	\N	\N	\N	Ethylbenzene degradation	Biodegradation of Xenobiotics	METABOLIC
1267822	2.3.1.-	Transferring groups other than amino-acyl groups.	\N	\N	\N	Phenylalanine metabolism	Amino Acid Metabolism	METABOLIC
1267822	2.3.1.-	Transferring groups other than amino-acyl groups.	\N	\N	\N	Lipopolysaccharide biosynthesis	Metabolism of Complex Carbohydrates	METABOLIC
1267822	2.3.1.-	Transferring groups other than amino-acyl groups.	\N	\N	\N	Lysine biosynthesis	Amino Acid Metabolism	METABOLIC
1267822	2.3.1.-	Transferring groups other than amino-acyl groups.	\N	\N	\N	Butanoate metabolism	Carbohydrate Metabolism	METABOLIC
1267822	2.3.1.-	Transferring groups other than amino-acyl groups.	\N	\N	\N	D-Arginine and D-ornithine metabolism	Metabolism of Other Amino Acids	METABOLIC
1267822	2.3.1.-	Transferring groups other than amino-acyl groups.	\N	\N	\N	Histidine metabolism	Amino Acid Metabolism	METABOLIC
1267822	2.3.1.-	Transferring groups other than amino-acyl groups.	\N	\N	\N	Lysine degradation	Amino Acid Metabolism	METABOLIC
1267893	3.4.25.1	Proteasome endopeptidase complex.	Cleavage at peptide bonds with very broad specificity.	\N	\N	\N	\N	\N
1267925	2.7.7.6	DNA-directed RNA polymerase.	N nucleoside triphosphate = N diphosphate + {RNA}(N).	\N	\N	RNA polymerase	TRANSCRIPTION	REGULATORY
1267925	2.7.7.6	DNA-directed RNA polymerase.	N nucleoside triphosphate = N diphosphate + {RNA}(N).	\N	\N	Purine metabolism	Nucleotide Metabolism	METABOLIC
1267925	2.7.7.6	DNA-directed RNA polymerase.	N nucleoside triphosphate = N diphosphate + {RNA}(N).	\N	\N	Pyrimidine metabolism	Nucleotide Metabolism	METABOLIC
1267998	6.3.2.-	Acid--D-amino-acid ligases (peptide synthases).	\N	\N	\N	Tryptophan metabolism	Amino Acid Metabolism	METABOLIC
1267998	6.3.2.-	Acid--D-amino-acid ligases (peptide synthases).	\N	\N	\N	Ubiquinone biosynthesis	Metabolism of Cofactors and Vitamins	METABOLIC
1268091	2.4.2.-	Pentosyltransferases.	\N	\N	\N	\N	\N	\N
1268094	1.1.1.95	Phosphoglycerate dehydrogenase.	3-phosphoglycerate + NAD(+) = 3-phosphohydroxypyruvate + NADH.	\N	3-phosphoglycerate dehydrogenase deficiency; MIM:601815.	Glycine, serine and threonine metabolism	Amino Acid Metabolism	METABOLIC
1268365	2.3.1.16	Acetyl-CoA C-acyltransferase.	Acyl-CoA + acetyl-CoA = CoA + 3-oxoacyl-CoA.	\N	Pseudo-Zellweger syndrome; MIM:261510.	Benzoate degradation via hydroxylation	Biodegradation of Xenobiotics	METABOLIC
1268365	2.3.1.16	Acetyl-CoA C-acyltransferase.	Acyl-CoA + acetyl-CoA = CoA + 3-oxoacyl-CoA.	\N	Pseudo-Zellweger syndrome; MIM:261510.	Fatty acid biosynthesis (path 2)	Lipid Metabolism	METABOLIC
1268365	2.3.1.16	Acetyl-CoA C-acyltransferase.	Acyl-CoA + acetyl-CoA = CoA + 3-oxoacyl-CoA.	\N	Pseudo-Zellweger syndrome; MIM:261510.	Valine, leucine and isoleucine degradation	Amino Acid Metabolism	METABOLIC
1268365	2.3.1.16	Acetyl-CoA C-acyltransferase.	Acyl-CoA + acetyl-CoA = CoA + 3-oxoacyl-CoA.	\N	Pseudo-Zellweger syndrome; MIM:261510.	Fatty acid metabolism	Lipid Metabolism	METABOLIC
1268365	2.3.1.16	Acetyl-CoA C-acyltransferase.	Acyl-CoA + acetyl-CoA = CoA + 3-oxoacyl-CoA.	\N	Pseudo-Zellweger syndrome; MIM:261510.	Bile acid biosynthesis	Lipid Metabolism	METABOLIC
1268588	3.2.1.3	Glucan 1,4-alpha-glucosidase.	Hydrolysis of terminal 1,4-linked alpha-D-glucose residues successively from non-reducing ends of the chains with release of beta-D-glucose.	\N	\N	Starch and sucrose metabolism	Metabolism of Complex Carbohydrates	METABOLIC
1268671	6.3.5.5	Carbamoyl-phosphate synthase (glutamine-hydrolysing).	2 ATP + L-glutamine + CO(2) + H(2)O = 2 ADP + phosphate + glutamate + carbamoyl phosphate.	\N	\N	Pyrimidine metabolism	Nucleotide Metabolism	METABOLIC
1268671	6.3.5.5	Carbamoyl-phosphate synthase (glutamine-hydrolysing).	2 ATP + L-glutamine + CO(2) + H(2)O = 2 ADP + phosphate + glutamate + carbamoyl phosphate.	\N	\N	Glutamate metabolism	Amino Acid Metabolism	METABOLIC
1268823	3.6.1.22	NAD+ pyrophosphatase.	NAD(+) + H(2)O = AMP + NMN.	\N	\N	Nicotinate and nicotinamide metabolism	Metabolism of Cofactors and Vitamins	METABOLIC
1269029	5.2.1.8	Peptidylprolyl isomerase.	Peptidylproline (omega=180) = peptidylproline (omega=0).	\N	\N	\N	\N	\N
1269088	1.11.1.5	Cytochrome-c peroxidase.	2 ferrocytochrome c + H(2)O(2) = 2 ferricytochrome c + 2 H(2)O.	Heme.	\N	\N	\N	\N
1269345	4.1.1.37	Uroporphyrinogen decarboxylase.	Uroporphyrinogen-III = coproporphyrinogen + 4 CO(2).	\N	Porphyria cutanea tarda; MIM:176090. Porphyria, hepatoerythropoietic; MIM:176100.	Porphyrin and chlorophyll metabolism	Metabolism of Cofactors and Vitamins	METABOLIC
1269383	3.4.25.1	Proteasome endopeptidase complex.	Cleavage at peptide bonds with very broad specificity.	\N	\N	\N	\N	\N
1269390	3.4.25.1	Proteasome endopeptidase complex.	Cleavage at peptide bonds with very broad specificity.	\N	\N	\N	\N	\N
1269482	2.7.1.2	Glucokinase.	ATP + D-glucose = ADP + D-glucose 6-phosphate.	\N	\N	Erythromycin biosynthesis	Biosynthesis of Secondary Metabolites	METABOLIC
1269482	2.7.1.2	Glucokinase.	ATP + D-glucose = ADP + D-glucose 6-phosphate.	\N	\N	Starch and sucrose metabolism	Metabolism of Complex Carbohydrates	METABOLIC
1269482	2.7.1.2	Glucokinase.	ATP + D-glucose = ADP + D-glucose 6-phosphate.	\N	\N	Glycolysis / Gluconeogenesis	Carbohydrate Metabolism	METABOLIC
1269482	2.7.1.2	Glucokinase.	ATP + D-glucose = ADP + D-glucose 6-phosphate.	\N	\N	Fructose and mannose metabolism	Carbohydrate Metabolism	METABOLIC
1269482	2.7.1.2	Glucokinase.	ATP + D-glucose = ADP + D-glucose 6-phosphate.	\N	\N	Galactose metabolism	Carbohydrate Metabolism	METABOLIC
1269691	6.3.2.-	Acid--D-amino-acid ligases (peptide synthases).	\N	\N	\N	Tryptophan metabolism	Amino Acid Metabolism	METABOLIC
1269691	6.3.2.-	Acid--D-amino-acid ligases (peptide synthases).	\N	\N	\N	Ubiquinone biosynthesis	Metabolism of Cofactors and Vitamins	METABOLIC
1269795	2.4.1.207	Xyloglucan:xyloglucosyl transferase.	Breaks a beta-(1->4) bond in the backbone of a xyloglucan and transfers the xyloglucanyl segment on to O-4 of the non-reducing terminal glucose residue of an acceptor, which can be a xyloglucan or an oligosaccharide of xyloglucan.	\N	\N	\N	\N	\N
1270609	1.6.2.4	NADPH--ferrihemoprotein reductase.	NADPH + 2 ferricytochrome = NADP(+) + 2 ferrocytochrome.	FMN; FAD.	\N	\N	\N	\N
1271132	1.1.1.21	Aldehyde reductase.	Alditol + NAD(P)(+) = aldose + NAD(P)H.	\N	\N	Galactose metabolism	Carbohydrate Metabolism	METABOLIC
1271132	1.1.1.21	Aldehyde reductase.	Alditol + NAD(P)(+) = aldose + NAD(P)H.	\N	\N	Pyruvate metabolism	Carbohydrate Metabolism	METABOLIC
1271132	1.1.1.21	Aldehyde reductase.	Alditol + NAD(P)(+) = aldose + NAD(P)H.	\N	\N	Glycerolipid metabolism	Metabolism of Complex Lipids	METABOLIC
1271132	1.1.1.21	Aldehyde reductase.	Alditol + NAD(P)(+) = aldose + NAD(P)H.	\N	\N	Pentose and glucuronate interconversions	Carbohydrate Metabolism	METABOLIC
1271132	1.1.1.21	Aldehyde reductase.	Alditol + NAD(P)(+) = aldose + NAD(P)H.	\N	\N	Fructose and mannose metabolism	Carbohydrate Metabolism	METABOLIC
1271162	1.14.13.7	Phenol 2-monooxygenase.	Phenol + NADPH + O(2) = catechol + NADP(+) + H(2)O.	FAD.	\N	gamma-Hexachlorocyclohexane degradation	Biodegradation of Xenobiotics	METABOLIC
1271162	1.14.13.7	Phenol 2-monooxygenase.	Phenol + NADPH + O(2) = catechol + NADP(+) + H(2)O.	FAD.	\N	Toluene and xylene degradation	Biodegradation of Xenobiotics	METABOLIC
1271162	1.14.13.7	Phenol 2-monooxygenase.	Phenol + NADPH + O(2) = catechol + NADP(+) + H(2)O.	FAD.	\N	Nitorobenzene degradation	Biodegradation of Xenobiotics	METABOLIC
1271241	1.2.1.41	Glutamate-5-semialdehyde dehydrogenase.	L-glutamate 5-semialdehyde + phosphate + NADP(+) = L-gamma- glutamyl 5-phosphate + NADPH.	\N	\N	Porphyrin and chlorophyll metabolism	Metabolism of Cofactors and Vitamins	METABOLIC
1271241	1.2.1.41	Glutamate-5-semialdehyde dehydrogenase.	L-glutamate 5-semialdehyde + phosphate + NADP(+) = L-gamma- glutamyl 5-phosphate + NADPH.	\N	\N	Urea cycle and metabolism of amino groups	Amino Acid Metabolism	METABOLIC
1271429	3.1.1.47	2-acetyl-1-alkylglycerophosphocholine esterase.	2-acetyl-1-alkyl-sn-glycero-3-phosphocholine + H(2)O = 1-alkyl-sn- glycero-3-phosphocholine + acetate.	\N	\N	Glycerolipid metabolism	Metabolism of Complex Lipids	METABOLIC
1271498	3.5.1.-	In linear amides.	\N	\N	\N	Nicotinate and nicotinamide metabolism	Metabolism of Cofactors and Vitamins	METABOLIC
1271498	3.5.1.-	In linear amides.	\N	\N	\N	Pantothenate and CoA biosynthesis	Metabolism of Cofactors and Vitamins	METABOLIC
1271498	3.5.1.-	In linear amides.	\N	\N	\N	Arginine and proline metabolism	Amino Acid Metabolism	METABOLIC
1271498	3.5.1.-	In linear amides.	\N	\N	\N	Lipopolysaccharide biosynthesis	Metabolism of Complex Carbohydrates	METABOLIC
1271768	3.5.4.3	Guanine deaminase.	Guanine + H(2)O = xanthine + NH(3).	\N	\N	Purine metabolism	Nucleotide Metabolism	METABOLIC
1272004	1.5.1.20	Methylenetetrahydrofolate reductase (NADPH).	5-methyltetrahydrofolate + NADP(+) = 5,10-methylenetetrahydrofolate + NADPH.	FAD.	Homocystinuria II (MTHFR deficiency); MIM:236250.	\N	\N	\N
1272239	6.5.1.1	DNA ligase (ATP).	ATP + {deoxyribonucleotide}(N) + {deoxyribonucleotide}(M) = AMP + diphosphate + {deoxyribonucleotide}(N+M).	\N	\N	\N	\N	\N
1272297	3.1.3.48	Protein-tyrosine-phosphatase.	Protein tyrosine phosphate + H(2)O = protein tyrosine + phosphate.	\N	\N	\N	\N	\N
1272423	2.1.2.11	3-methyl-2-oxobutanoate hydroxymethyltransferase.	5,10-methylenetetrahydrofolate + 3-methyl-2-oxobutanoate = tetrahydrofolate + 2-dehydropantoate.	\N	\N	One carbon pool by folate	Metabolism of Cofactors and Vitamins	METABOLIC
1272423	2.1.2.11	3-methyl-2-oxobutanoate hydroxymethyltransferase.	5,10-methylenetetrahydrofolate + 3-methyl-2-oxobutanoate = tetrahydrofolate + 2-dehydropantoate.	\N	\N	Pantothenate and CoA biosynthesis	Metabolism of Cofactors and Vitamins	METABOLIC
1272745	3.5.1.48	Acetylspermidine deacetylase.	N1-acetylspermidine + H(2)O = acetate + spermidine.	\N	\N	\N	\N	\N
1272956	2.7.7.6	DNA-directed RNA polymerase.	N nucleoside triphosphate = N diphosphate + {RNA}(N).	\N	\N	RNA polymerase	TRANSCRIPTION	REGULATORY
1272956	2.7.7.6	DNA-directed RNA polymerase.	N nucleoside triphosphate = N diphosphate + {RNA}(N).	\N	\N	Purine metabolism	Nucleotide Metabolism	METABOLIC
1272956	2.7.7.6	DNA-directed RNA polymerase.	N nucleoside triphosphate = N diphosphate + {RNA}(N).	\N	\N	Pyrimidine metabolism	Nucleotide Metabolism	METABOLIC
1273029	1.1.2.3	L-lactate dehydrogenase (cytochrome).	(S)-lactate + 2 ferricytochrome c = pyruvate + 2 ferrocytochrome c.	FMN; Protoheme IX.	\N	Pyruvate metabolism	Carbohydrate Metabolism	METABOLIC
1273214	1.14.13.30	Leukotriene-B4 20-monooxygenase.	(6Z,8E,10E,14Z)-(5S,12R)-5,12-dihydroxyicosa-6,8,10,14-tetraenoate + NADPH + O(2) = (6Z,8E,10E,14Z)-(5S,12R)-5,12,20-trihydroxyicosa- 6,8,10,14-tetraenoate + NADP(+) + H(2)O.	Heme-thiolate.	\N	Prostaglandin and leukotriene metabolism	Metabolism of Complex Lipids	METABOLIC
1273408	2.7.7.6	DNA-directed RNA polymerase.	N nucleoside triphosphate = N diphosphate + {RNA}(N).	\N	\N	RNA polymerase	TRANSCRIPTION	REGULATORY
1273408	2.7.7.6	DNA-directed RNA polymerase.	N nucleoside triphosphate = N diphosphate + {RNA}(N).	\N	\N	Purine metabolism	Nucleotide Metabolism	METABOLIC
1273408	2.7.7.6	DNA-directed RNA polymerase.	N nucleoside triphosphate = N diphosphate + {RNA}(N).	\N	\N	Pyrimidine metabolism	Nucleotide Metabolism	METABOLIC
1273418	2.4.1.119	Dolichyl-diphosphooligosaccharide--protein glycosyltransferase.	Dolichyl diphosphooligosaccharide + protein L-asparagine = dolichyl diphosphate + a glycoprotein with the oligosaccharide chain attached by glycosylamine linkage to protein L-asparagine.	\N	\N	N-Glycans biosynthesis	Metabolism of Complex Carbohydrates	METABOLIC
1273530	6.5.1.1	DNA ligase (ATP).	ATP + {deoxyribonucleotide}(N) + {deoxyribonucleotide}(M) = AMP + diphosphate + {deoxyribonucleotide}(N+M).	\N	\N	\N	\N	\N
1273587	3.2.1.18	Exo-alpha-sialidase.	Hydrolysis of alpha-(2->3)-, alpha-(2->6)-, alpha-(2->8)-glycosidic linkages of terminal sialic residues in oligosaccharides, glycoproteins, glycolipids, colominic acid and synthetic substrates.	\N	Sialidosis; MIM:256550.	N-Glycan degradation	Metabolism of Complex Carbohydrates	METABOLIC
1273587	3.2.1.18	Exo-alpha-sialidase.	Hydrolysis of alpha-(2->3)-, alpha-(2->6)-, alpha-(2->8)-glycosidic linkages of terminal sialic residues in oligosaccharides, glycoproteins, glycolipids, colominic acid and synthetic substrates.	\N	Sialidosis; MIM:256550.	Sphingoglycolipid metabolism	Metabolism of Complex Lipids	METABOLIC
1273868	2.7.1.-	Phosphotransferases with an alcohol group as acceptor.	\N	\N	\N	Sphingoglycolipid metabolism	Metabolism of Complex Lipids	METABOLIC
1273868	2.7.1.-	Phosphotransferases with an alcohol group as acceptor.	\N	\N	\N	Benzoate degradation via CoA ligation	Biodegradation of Xenobiotics	METABOLIC
1273868	2.7.1.-	Phosphotransferases with an alcohol group as acceptor.	\N	\N	\N	Starch and sucrose metabolism	Metabolism of Complex Carbohydrates	METABOLIC
1273868	2.7.1.-	Phosphotransferases with an alcohol group as acceptor.	\N	\N	\N	Inositol phosphate metabolism	Metabolism of Complex Lipids	METABOLIC
1273868	2.7.1.-	Phosphotransferases with an alcohol group as acceptor.	\N	\N	\N	Nicotinate and nicotinamide metabolism	Metabolism of Cofactors and Vitamins	METABOLIC
1274053	2.6.1.11	Acetylornithine aminotransferase.	N2-acetyl-L-ornithine + 2-oxoglutarate = N-acetyl-L-glutamate 5-semialdehyde + L-glutamate.	Pyridoxal-phosphate.	\N	Urea cycle and metabolism of amino groups	Amino Acid Metabolism	METABOLIC
1274259	3.4.99.-	Endopeptidases of unknown catalytic mechanism.	\N	\N	\N	Type II secretion system	SORTING AND DEGRADATION	REGULATORY
1274270	3.4.23.5	Cathepsin D.	Specificity similar to, but narrower than, that of pepsin A. Does not cleave the 4-Gln-|-His-5 bond in B chain of insulin.	\N	\N	\N	\N	\N
1274435	3.2.1.3	Glucan 1,4-alpha-glucosidase.	Hydrolysis of terminal 1,4-linked alpha-D-glucose residues successively from non-reducing ends of the chains with release of beta-D-glucose.	\N	\N	Starch and sucrose metabolism	Metabolism of Complex Carbohydrates	METABOLIC
1274777	3.1.13.-	Exoribonucleases producing 5'-phosphomonoesters.	\N	\N	\N	\N	\N	\N
1274902	1.1.1.95	Phosphoglycerate dehydrogenase.	3-phosphoglycerate + NAD(+) = 3-phosphohydroxypyruvate + NADH.	\N	3-phosphoglycerate dehydrogenase deficiency; MIM:601815.	Glycine, serine and threonine metabolism	Amino Acid Metabolism	METABOLIC
1274993	6.3.2.19	Ubiquitin--protein ligase.	ATP + ubiquitin + protein lysine = AMP + diphosphate + protein N-ubiquityllysine.	\N	\N	\N	\N	\N
1275146	2.3.3.1	Citrate (si)-synthase.	\N	Citrate + CoA = acetyl-CoA + H(2)O + oxaloacetate.	\N	\N	\N	\N
1275157	3.1.11.1	Exodeoxyribonuclease I.	Degradation of single-stranded DNA. It acts progressively in a 3'- to 5'-direction, releasing 5'-phosphomononucleotides.	\N	\N	\N	\N	\N
1275171	2.7.7.7	DNA-directed DNA polymerase.	N deoxynucleoside triphosphate = N diphosphate + {DNA}(N).	\N	\N	Purine metabolism	Nucleotide Metabolism	METABOLIC
1275171	2.7.7.7	DNA-directed DNA polymerase.	N deoxynucleoside triphosphate = N diphosphate + {DNA}(N).	\N	\N	DNA polymerase	REPLICATION AND REPAIR	REGULATORY
1275171	2.7.7.7	DNA-directed DNA polymerase.	N deoxynucleoside triphosphate = N diphosphate + {DNA}(N).	\N	\N	Pyrimidine metabolism	Nucleotide Metabolism	METABOLIC
1275175	2.7.1.11	6-phosphofructokinase.	ATP + D-fructose 6-phosphate = ADP + D-fructose 1,6-bisphosphate.	\N	Glycogen storage disease VII; MIM:232800.	Pentose phosphate pathway	Carbohydrate Metabolism	METABOLIC
1275175	2.7.1.11	6-phosphofructokinase.	ATP + D-fructose 6-phosphate = ADP + D-fructose 1,6-bisphosphate.	\N	Glycogen storage disease VII; MIM:232800.	Fructose and mannose metabolism	Carbohydrate Metabolism	METABOLIC
1275175	2.7.1.11	6-phosphofructokinase.	ATP + D-fructose 6-phosphate = ADP + D-fructose 1,6-bisphosphate.	\N	Glycogen storage disease VII; MIM:232800.	Glycolysis / Gluconeogenesis	Carbohydrate Metabolism	METABOLIC
1275175	2.7.1.11	6-phosphofructokinase.	ATP + D-fructose 6-phosphate = ADP + D-fructose 1,6-bisphosphate.	\N	Glycogen storage disease VII; MIM:232800.	Galactose metabolism	Carbohydrate Metabolism	METABOLIC
1275496	1.2.1.28	Benzaldehyde dehydrogenase (NAD+).	Benzaldehyde + NAD(+) + H(2)O = benzoate + NADH.	\N	\N	Toluene and xylene degradation	Biodegradation of Xenobiotics	METABOLIC
1275496	1.2.1.28	Benzaldehyde dehydrogenase (NAD+).	Benzaldehyde + NAD(+) + H(2)O = benzoate + NADH.	\N	\N	Benzoate degradation via hydroxylation	Biodegradation of Xenobiotics	METABOLIC
1275531	3.4.14.9	Tripeptidyl-peptidase I.	Release of an N-terminal tripeptide from a polypeptide.	\N	\N	\N	\N	\N
1275732	3.1.13.-	Exoribonucleases producing 5'-phosphomonoesters.	\N	\N	\N	\N	\N	\N
1275880	3.4.19.12	Ubiquitinyl hydrolase 1.	Thiol-dependent hydrolysis of ester, thiolester, amide, peptide and isopeptide bonds formed by the C-terminal Gly of ubiquitin (a 76-residue protein attached to proteins as an intracellular targeting signal).	\N	\N	\N	\N	\N
1275983	2.6.1.13	Ornithine--oxo-acid aminotransferase.	L-ornithine + a 2-oxo acid = L-glutamate 5-semialdehyde + an L-amino acid.	Pyridoxal-phosphate.	Ornithinemia with gyrate atrophy of choroid and retina; MIM:258870.	Arginine and proline metabolism	Amino Acid Metabolism	METABOLIC
1275983	2.6.1.13	Ornithine--oxo-acid aminotransferase.	L-ornithine + a 2-oxo acid = L-glutamate 5-semialdehyde + an L-amino acid.	Pyridoxal-phosphate.	Ornithinemia with gyrate atrophy of choroid and retina; MIM:258870.	Urea cycle and metabolism of amino groups	Amino Acid Metabolism	METABOLIC
1276190	3.6.1.3	Adenosinetriphosphatase.	ATP + H(2)O = ADP + phosphate.	\N	Hemolytic anemia due to deficiency of adenosine triphosphatase; MIM:102800.	Purine metabolism	Nucleotide Metabolism	METABOLIC
1276542	3.6.1.5	Apyrase.	ATP + 2 H(2)O = AMP + 2 phosphate.	Calcium.	\N	Purine metabolism	Nucleotide Metabolism	METABOLIC
1276542	3.6.1.5	Apyrase.	ATP + 2 H(2)O = AMP + 2 phosphate.	Calcium.	\N	Pyrimidine metabolism	Nucleotide Metabolism	METABOLIC
1276555	5.2.1.8	Peptidylprolyl isomerase.	Peptidylproline (omega=180) = peptidylproline (omega=0).	\N	\N	\N	\N	\N
1276772	6.3.5.3	Phosphoribosylformylglycinamidine synthase.	ATP + 5'-phosphoribosylformylglycinamide + L-glutamine + H(2)O = ADP + phosphate + 5'-phosphoribosylformylglycinamidine + L-glutamate.	\N	\N	Purine metabolism	Nucleotide Metabolism	METABOLIC
1276818	3.2.1.3	Glucan 1,4-alpha-glucosidase.	Hydrolysis of terminal 1,4-linked alpha-D-glucose residues successively from non-reducing ends of the chains with release of beta-D-glucose.	\N	\N	Starch and sucrose metabolism	Metabolism of Complex Carbohydrates	METABOLIC
1277024	6.3.2.-	Acid--D-amino-acid ligases (peptide synthases).	\N	\N	\N	Tryptophan metabolism	Amino Acid Metabolism	METABOLIC
1277024	6.3.2.-	Acid--D-amino-acid ligases (peptide synthases).	\N	\N	\N	Ubiquinone biosynthesis	Metabolism of Cofactors and Vitamins	METABOLIC
1277212	2.7.7.7	DNA-directed DNA polymerase.	N deoxynucleoside triphosphate = N diphosphate + {DNA}(N).	\N	\N	Purine metabolism	Nucleotide Metabolism	METABOLIC
1277212	2.7.7.7	DNA-directed DNA polymerase.	N deoxynucleoside triphosphate = N diphosphate + {DNA}(N).	\N	\N	DNA polymerase	REPLICATION AND REPAIR	REGULATORY
1277212	2.7.7.7	DNA-directed DNA polymerase.	N deoxynucleoside triphosphate = N diphosphate + {DNA}(N).	\N	\N	Pyrimidine metabolism	Nucleotide Metabolism	METABOLIC
1277529	2.1.2.10	Aminomethyltransferase.	(6S)-tetrahydrofolate + S-aminomethyldihydrolipoylprotein = (6R)-5,10-methylenetetrahydrofolate + NH(3) + dihydrolipoylprotein.	\N	Nonketotic hyperglycinemia type I; MIM:238300.	One carbon pool by folate	Metabolism of Cofactors and Vitamins	METABOLIC
1277529	2.1.2.10	Aminomethyltransferase.	(6S)-tetrahydrofolate + S-aminomethyldihydrolipoylprotein = (6R)-5,10-methylenetetrahydrofolate + NH(3) + dihydrolipoylprotein.	\N	Nonketotic hyperglycinemia type I; MIM:238300.	Nitrogen metabolism	Energy Metabolism	METABOLIC
1277529	2.1.2.10	Aminomethyltransferase.	(6S)-tetrahydrofolate + S-aminomethyldihydrolipoylprotein = (6R)-5,10-methylenetetrahydrofolate + NH(3) + dihydrolipoylprotein.	\N	Nonketotic hyperglycinemia type I; MIM:238300.	Glycine, serine and threonine metabolism	Amino Acid Metabolism	METABOLIC
1277570	1.1.1.1	Alcohol dehydrogenase.	An alcohol + NAD(+) = an aldehyde or ketone + NADH.	Zinc or Iron.	\N	Bile acid biosynthesis	Lipid Metabolism	METABOLIC
1277570	1.1.1.1	Alcohol dehydrogenase.	An alcohol + NAD(+) = an aldehyde or ketone + NADH.	Zinc or Iron.	\N	Tyrosine metabolism	Amino Acid Metabolism	METABOLIC
1277570	1.1.1.1	Alcohol dehydrogenase.	An alcohol + NAD(+) = an aldehyde or ketone + NADH.	Zinc or Iron.	\N	Glycerolipid metabolism	Metabolism of Complex Lipids	METABOLIC
1277570	1.1.1.1	Alcohol dehydrogenase.	An alcohol + NAD(+) = an aldehyde or ketone + NADH.	Zinc or Iron.	\N	Glycolysis / Gluconeogenesis	Carbohydrate Metabolism	METABOLIC
1277570	1.1.1.1	Alcohol dehydrogenase.	An alcohol + NAD(+) = an aldehyde or ketone + NADH.	Zinc or Iron.	\N	Fatty acid metabolism	Lipid Metabolism	METABOLIC
1278232	3.6.1.-	In phosphorous-containing anhydrides.	\N	\N	\N	Starch and sucrose metabolism	Metabolism of Complex Carbohydrates	METABOLIC
1278232	3.6.1.-	In phosphorous-containing anhydrides.	\N	\N	\N	Folate biosynthesis	Metabolism of Cofactors and Vitamins	METABOLIC
1278544	5.2.1.8	Peptidylprolyl isomerase.	Peptidylproline (omega=180) = peptidylproline (omega=0).	\N	\N	\N	\N	\N
1278689	4.1.3.4	Hydroxymethylglutaryl-CoA lyase.	(S)-3-hydroxy-3-methylglutaryl-CoA = acetyl-CoA + acetoacetate.	\N	HMG-CoA lyase deficiency; MIM:246450.	Valine, leucine and isoleucine degradation	Amino Acid Metabolism	METABOLIC
1278689	4.1.3.4	Hydroxymethylglutaryl-CoA lyase.	(S)-3-hydroxy-3-methylglutaryl-CoA = acetyl-CoA + acetoacetate.	\N	HMG-CoA lyase deficiency; MIM:246450.	Synthesis and degradation of ketone bodies	Lipid Metabolism	METABOLIC
1278689	4.1.3.4	Hydroxymethylglutaryl-CoA lyase.	(S)-3-hydroxy-3-methylglutaryl-CoA = acetyl-CoA + acetoacetate.	\N	HMG-CoA lyase deficiency; MIM:246450.	Butanoate metabolism	Carbohydrate Metabolism	METABOLIC
1279144	2.4.1.-	Hexosyltransferases.	\N	\N	\N	O-Glycans biosynthesis	Metabolism of Complex Carbohydrates	METABOLIC
1279144	2.4.1.-	Hexosyltransferases.	\N	\N	\N	Fructose and mannose metabolism	Carbohydrate Metabolism	METABOLIC
1279144	2.4.1.-	Hexosyltransferases.	\N	\N	\N	Peptidoglycan biosynthesis	Metabolism of Complex Carbohydrates	METABOLIC
1279144	2.4.1.-	Hexosyltransferases.	\N	\N	\N	Sphingoglycolipid metabolism	Metabolism of Complex Lipids	METABOLIC
1279144	2.4.1.-	Hexosyltransferases.	\N	\N	\N	Blood group glycolipid biosynthesis - lact series	Metabolism of Complex Lipids	METABOLIC
1279144	2.4.1.-	Hexosyltransferases.	\N	\N	\N	Blood group glycolipid biosynthesis - neolact series	Metabolism of Complex Lipids	METABOLIC
1279144	2.4.1.-	Hexosyltransferases.	\N	\N	\N	Glycerolipid metabolism	Metabolism of Complex Lipids	METABOLIC
1279144	2.4.1.-	Hexosyltransferases.	\N	\N	\N	Globoside metabolism	Metabolism of Complex Lipids	METABOLIC
1279144	2.4.1.-	Hexosyltransferases.	\N	\N	\N	Chondroitin / heparan sulfate biosynthesis	Metabolism of Complex Carbohydrates	METABOLIC
1279144	2.4.1.-	Hexosyltransferases.	\N	\N	\N	Keratan sulfate biosynthesis	Metabolism of Complex Carbohydrates	METABOLIC
1279144	2.4.1.-	Hexosyltransferases.	\N	\N	\N	N-Glycans biosynthesis	Metabolism of Complex Carbohydrates	METABOLIC
1279147	2.7.7.6	DNA-directed RNA polymerase.	N nucleoside triphosphate = N diphosphate + {RNA}(N).	\N	\N	RNA polymerase	TRANSCRIPTION	REGULATORY
1279147	2.7.7.6	DNA-directed RNA polymerase.	N nucleoside triphosphate = N diphosphate + {RNA}(N).	\N	\N	Purine metabolism	Nucleotide Metabolism	METABOLIC
1279147	2.7.7.6	DNA-directed RNA polymerase.	N nucleoside triphosphate = N diphosphate + {RNA}(N).	\N	\N	Pyrimidine metabolism	Nucleotide Metabolism	METABOLIC
1279250	1.3.1.33	Protochlorophyllide reductase.	Chlorophyllide A + NADP(+) = protochlorophyllide + NADPH.	\N	\N	Porphyrin and chlorophyll metabolism	Metabolism of Cofactors and Vitamins	METABOLIC
1279294	2.1.1.2	Guanidinoacetate N-methyltransferase.	S-adenosyl-L-methionine + guanidoacetate = S-adenosyl-L-homocysteine + creatine.	\N	Guanidinoacetate methyltransferase deficiency; MIM:601240.	Urea cycle and metabolism of amino groups	Amino Acid Metabolism	METABOLIC
1279294	2.1.1.2	Guanidinoacetate N-methyltransferase.	S-adenosyl-L-methionine + guanidoacetate = S-adenosyl-L-homocysteine + creatine.	\N	Guanidinoacetate methyltransferase deficiency; MIM:601240.	Arginine and proline metabolism	Amino Acid Metabolism	METABOLIC
1279294	2.1.1.2	Guanidinoacetate N-methyltransferase.	S-adenosyl-L-methionine + guanidoacetate = S-adenosyl-L-homocysteine + creatine.	\N	Guanidinoacetate methyltransferase deficiency; MIM:601240.	Glycine, serine and threonine metabolism	Amino Acid Metabolism	METABOLIC
1279592	3.6.4.6	Vesicle-fusing ATPase.	ATP + H(2)O = ADP + phosphate.	\N	\N	\N	\N	\N
1279888	6.5.1.1	DNA ligase (ATP).	ATP + {deoxyribonucleotide}(N) + {deoxyribonucleotide}(M) = AMP + diphosphate + {deoxyribonucleotide}(N+M).	\N	\N	\N	\N	\N
1279929	2.7.1.-	Phosphotransferases with an alcohol group as acceptor.	\N	\N	\N	Sphingoglycolipid metabolism	Metabolism of Complex Lipids	METABOLIC
1279929	2.7.1.-	Phosphotransferases with an alcohol group as acceptor.	\N	\N	\N	Benzoate degradation via CoA ligation	Biodegradation of Xenobiotics	METABOLIC
1279929	2.7.1.-	Phosphotransferases with an alcohol group as acceptor.	\N	\N	\N	Starch and sucrose metabolism	Metabolism of Complex Carbohydrates	METABOLIC
1279929	2.7.1.-	Phosphotransferases with an alcohol group as acceptor.	\N	\N	\N	Inositol phosphate metabolism	Metabolism of Complex Lipids	METABOLIC
1279929	2.7.1.-	Phosphotransferases with an alcohol group as acceptor.	\N	\N	\N	Nicotinate and nicotinamide metabolism	Metabolism of Cofactors and Vitamins	METABOLIC
1279939	3.4.23.25	Saccharopepsin.	Hydrolysis of proteins with broad specificity for peptide bonds. Cleaves -Leu-Leu-|-Val-Tyr- bond in a synthetic substrate. Does not act on esters of Tyr or Arg.	\N	\N	\N	\N	\N
1280230	3.2.1.3	Glucan 1,4-alpha-glucosidase.	Hydrolysis of terminal 1,4-linked alpha-D-glucose residues successively from non-reducing ends of the chains with release of beta-D-glucose.	\N	\N	Starch and sucrose metabolism	Metabolism of Complex Carbohydrates	METABOLIC
1280287	3.4.14.9	Tripeptidyl-peptidase I.	Release of an N-terminal tripeptide from a polypeptide.	\N	\N	\N	\N	\N
1280292	2.4.1.210	Limonoid glucosyltransferase.	UDP-glucose + limonin = glucosyl-limonin + UDP.	\N	\N	\N	\N	\N
1280350	1.1.99.1	Choline dehydrogenase.	Choline + acceptor = betaine aldehyde + reduced acceptor.	PQQ.	\N	Glycine, serine and threonine metabolism	Amino Acid Metabolism	METABOLIC
1280405	1.2.1.3	Aldehyde dehydrogenase (NAD+).	An aldehyde + NAD(+) + H(2)O = an acid + NADH.	\N	Acute alcohol intolerance; MIM:100650.	1,2-Dichloroethane degradation	Biodegradation of Xenobiotics	METABOLIC
1280405	1.2.1.3	Aldehyde dehydrogenase (NAD+).	An aldehyde + NAD(+) + H(2)O = an acid + NADH.	\N	Acute alcohol intolerance; MIM:100650.	Tryptophan metabolism	Amino Acid Metabolism	METABOLIC
1280405	1.2.1.3	Aldehyde dehydrogenase (NAD+).	An aldehyde + NAD(+) + H(2)O = an acid + NADH.	\N	Acute alcohol intolerance; MIM:100650.	Glycerolipid metabolism	Metabolism of Complex Lipids	METABOLIC
1280405	1.2.1.3	Aldehyde dehydrogenase (NAD+).	An aldehyde + NAD(+) + H(2)O = an acid + NADH.	\N	Acute alcohol intolerance; MIM:100650.	Valine, leucine and isoleucine degradation	Amino Acid Metabolism	METABOLIC
1280405	1.2.1.3	Aldehyde dehydrogenase (NAD+).	An aldehyde + NAD(+) + H(2)O = an acid + NADH.	\N	Acute alcohol intolerance; MIM:100650.	Glycolysis / Gluconeogenesis	Carbohydrate Metabolism	METABOLIC
1280405	1.2.1.3	Aldehyde dehydrogenase (NAD+).	An aldehyde + NAD(+) + H(2)O = an acid + NADH.	\N	Acute alcohol intolerance; MIM:100650.	Propanoate metabolism	Carbohydrate Metabolism	METABOLIC
1280405	1.2.1.3	Aldehyde dehydrogenase (NAD+).	An aldehyde + NAD(+) + H(2)O = an acid + NADH.	\N	Acute alcohol intolerance; MIM:100650.	Fatty acid metabolism	Lipid Metabolism	METABOLIC
1280405	1.2.1.3	Aldehyde dehydrogenase (NAD+).	An aldehyde + NAD(+) + H(2)O = an acid + NADH.	\N	Acute alcohol intolerance; MIM:100650.	Bile acid biosynthesis	Lipid Metabolism	METABOLIC
1280405	1.2.1.3	Aldehyde dehydrogenase (NAD+).	An aldehyde + NAD(+) + H(2)O = an acid + NADH.	\N	Acute alcohol intolerance; MIM:100650.	Arginine and proline metabolism	Amino Acid Metabolism	METABOLIC
1280405	1.2.1.3	Aldehyde dehydrogenase (NAD+).	An aldehyde + NAD(+) + H(2)O = an acid + NADH.	\N	Acute alcohol intolerance; MIM:100650.	Butanoate metabolism	Carbohydrate Metabolism	METABOLIC
1280405	1.2.1.3	Aldehyde dehydrogenase (NAD+).	An aldehyde + NAD(+) + H(2)O = an acid + NADH.	\N	Acute alcohol intolerance; MIM:100650.	beta-Alanine metabolism	Metabolism of Other Amino Acids	METABOLIC
1280405	1.2.1.3	Aldehyde dehydrogenase (NAD+).	An aldehyde + NAD(+) + H(2)O = an acid + NADH.	\N	Acute alcohol intolerance; MIM:100650.	Pyruvate metabolism	Carbohydrate Metabolism	METABOLIC
1280405	1.2.1.3	Aldehyde dehydrogenase (NAD+).	An aldehyde + NAD(+) + H(2)O = an acid + NADH.	\N	Acute alcohol intolerance; MIM:100650.	Histidine metabolism	Amino Acid Metabolism	METABOLIC
1280405	1.2.1.3	Aldehyde dehydrogenase (NAD+).	An aldehyde + NAD(+) + H(2)O = an acid + NADH.	\N	Acute alcohol intolerance; MIM:100650.	Lysine degradation	Amino Acid Metabolism	METABOLIC
1280405	1.2.1.3	Aldehyde dehydrogenase (NAD+).	An aldehyde + NAD(+) + H(2)O = an acid + NADH.	\N	Acute alcohol intolerance; MIM:100650.	Ascorbate and aldarate metabolism	Carbohydrate Metabolism	METABOLIC
1280488	1.1.1.146	11-beta-hydroxysteroid dehydrogenase.	An 11-beta-hydroxysteroid + NADP(+) = an 11-oxosteroid + NADPH.	\N	\N	C21-Steroid hormone metabolism	Lipid Metabolism	METABOLIC
1280488	1.1.1.146	11-beta-hydroxysteroid dehydrogenase.	An 11-beta-hydroxysteroid + NADP(+) = an 11-oxosteroid + NADPH.	\N	\N	Androgen and estrogen metabolism	Lipid Metabolism	METABOLIC
1280518	3.4.11.5	Prolyl aminopeptidase.	Release of a N-terminal proline from a peptide.	Manganese.	\N	Arginine and proline metabolism	Amino Acid Metabolism	METABOLIC
1280519	5.3.1.8	Mannose-6-phosphate isomerase.	D-mannose 6-phosphate = D-fructose 6-phosphate.	Zinc.	\N	Fructose and mannose metabolism	Carbohydrate Metabolism	METABOLIC
1280586	4.1.1.36	Phosphopantothenoylcysteine decarboxylase.	N-((R)-4-phosphopantothenoyl)-L-cysteine = pantotheine 4'-phosphate + CO(2).	Pyruvate.	\N	Pantothenate and CoA biosynthesis	Metabolism of Cofactors and Vitamins	METABOLIC
1280980	3.2.1.24	Alpha-mannosidase.	Hydrolysis of terminal, non-reducing alpha-D-mannose residues in alpha-D-mannosides.	\N	Mannosidosis; MIM:248500.	N-Glycan degradation	Metabolism of Complex Carbohydrates	METABOLIC
1280982	3.2.1.3	Glucan 1,4-alpha-glucosidase.	Hydrolysis of terminal 1,4-linked alpha-D-glucose residues successively from non-reducing ends of the chains with release of beta-D-glucose.	\N	\N	Starch and sucrose metabolism	Metabolism of Complex Carbohydrates	METABOLIC
1280990	3.2.1.3	Glucan 1,4-alpha-glucosidase.	Hydrolysis of terminal 1,4-linked alpha-D-glucose residues successively from non-reducing ends of the chains with release of beta-D-glucose.	\N	\N	Starch and sucrose metabolism	Metabolism of Complex Carbohydrates	METABOLIC
1281029	1.5.3.11	Polyamine oxidase.	N1-acetylspermine + O(2) + H(2)O = N1-acetylspermidine + 3-amino- propanal + H(2)O(2).	Iron; FAD.	\N	\N	\N	\N
1281185	1.6.99.3	NADH dehydrogenase.	NADH + acceptor = NAD(+) + reduced acceptor.	Flavoprotein; Iron-sulfur.	\N	\N	\N	\N
1281399	3.6.1.-	In phosphorous-containing anhydrides.	\N	\N	\N	Starch and sucrose metabolism	Metabolism of Complex Carbohydrates	METABOLIC
1281399	3.6.1.-	In phosphorous-containing anhydrides.	\N	\N	\N	Folate biosynthesis	Metabolism of Cofactors and Vitamins	METABOLIC
1281540	2.7.7.-	Nucleotidyltransferases.	\N	\N	\N	DNA polymerase	REPLICATION AND REPAIR	REGULATORY
1281540	2.7.7.-	Nucleotidyltransferases.	\N	\N	\N	Ubiquinone biosynthesis	Metabolism of Cofactors and Vitamins	METABOLIC
1281565	3.6.4.4	Plus-end-directed kinesin ATPase.	ATP + H(2)O = ADP + phosphate.	\N	\N	\N	\N	\N
1281664	1.14.13.-	With NADH or NADPH as one donor, and incorporation of one atom	\N	\N	\N	Methane metabolism	Energy Metabolism	METABOLIC
1281664	1.14.13.-	With NADH or NADPH as one donor, and incorporation of one atom	\N	\N	\N	Phenylalanine metabolism	Amino Acid Metabolism	METABOLIC
1281664	1.14.13.-	With NADH or NADPH as one donor, and incorporation of one atom	\N	\N	\N	Ubiquinone biosynthesis	Metabolism of Cofactors and Vitamins	METABOLIC
1281664	1.14.13.-	With NADH or NADPH as one donor, and incorporation of one atom	\N	\N	\N	Alkaloid biosynthesis I	Biosynthesis of Secondary Metabolites	METABOLIC
1281664	1.14.13.-	With NADH or NADPH as one donor, and incorporation of one atom	\N	\N	\N	Styrene degradation	Biodegradation of Xenobiotics	METABOLIC
1281664	1.14.13.-	With NADH or NADPH as one donor, and incorporation of one atom	\N	\N	\N	Tryptophan metabolism	Amino Acid Metabolism	METABOLIC
1281664	1.14.13.-	With NADH or NADPH as one donor, and incorporation of one atom	\N	\N	\N	Androgen and estrogen metabolism	Lipid Metabolism	METABOLIC
1281664	1.14.13.-	With NADH or NADPH as one donor, and incorporation of one atom	\N	\N	\N	Sterol biosynthesis	Lipid Metabolism	METABOLIC
1281664	1.14.13.-	With NADH or NADPH as one donor, and incorporation of one atom	\N	\N	\N	1,4-Dichlorobenzene degradation	Biodegradation of Xenobiotics	METABOLIC
1281664	1.14.13.-	With NADH or NADPH as one donor, and incorporation of one atom	\N	\N	\N	Tyrosine metabolism	Amino Acid Metabolism	METABOLIC
1281664	1.14.13.-	With NADH or NADPH as one donor, and incorporation of one atom	\N	\N	\N	Bile acid biosynthesis	Lipid Metabolism	METABOLIC
1281664	1.14.13.-	With NADH or NADPH as one donor, and incorporation of one atom	\N	\N	\N	Flavonoids, stilbene and lignin biosynthesis	Biosynthesis of Secondary Metabolites	METABOLIC
1281664	1.14.13.-	With NADH or NADPH as one donor, and incorporation of one atom	\N	\N	\N	Histidine metabolism	Amino Acid Metabolism	METABOLIC
1281664	1.14.13.-	With NADH or NADPH as one donor, and incorporation of one atom	\N	\N	\N	gamma-Hexachlorocyclohexane degradation	Biodegradation of Xenobiotics	METABOLIC
1281942	6.5.1.1	DNA ligase (ATP).	ATP + {deoxyribonucleotide}(N) + {deoxyribonucleotide}(M) = AMP + diphosphate + {deoxyribonucleotide}(N+M).	\N	\N	\N	\N	\N
1282109	2.4.1.210	Limonoid glucosyltransferase.	UDP-glucose + limonin = glucosyl-limonin + UDP.	\N	\N	\N	\N	\N
1282328	2.4.1.80	Ceramide glucosyltransferase.	UDP-glucose + N-acylsphingosine = UDP + D-glucosyl-N-acylsphingosine.	\N	\N	Sphingoglycolipid metabolism	Metabolism of Complex Lipids	METABOLIC
1282767	5.1.99.4	Alpha-methylacyl-CoA racemase.	(2S)-2-methylacyl-CoA = (2R)-2-methylacyl-CoA.	\N	\N	\N	\N	\N
1283153	3.2.1.59	Glucan endo-1,3-alpha-glucosidase.	Endohydrolysis of 1,3-alpha-D-glucosidic linkages in isolichenin, pseudonigeran and nigeran.	\N	\N	\N	\N	\N
1283285	3.5.1.48	Acetylspermidine deacetylase.	N1-acetylspermidine + H(2)O = acetate + spermidine.	\N	\N	\N	\N	\N
1283683	3.6.1.-	In phosphorous-containing anhydrides.	\N	\N	\N	Starch and sucrose metabolism	Metabolism of Complex Carbohydrates	METABOLIC
1283683	3.6.1.-	In phosphorous-containing anhydrides.	\N	\N	\N	Folate biosynthesis	Metabolism of Cofactors and Vitamins	METABOLIC
1283921	3.5.4.4	Adenosine deaminase.	Adenosine + H(2)O = inosine + NH(3).	\N	Severe combined immunodeficiency (SCID); MIM:102700.	Purine metabolism	Nucleotide Metabolism	METABOLIC
1283931	2.7.1.33	Pantothenate kinase.	ATP + pantothenate = ADP + D-4'-phosphopantothenate.	\N	\N	Pantothenate and CoA biosynthesis	Metabolism of Cofactors and Vitamins	METABOLIC
1283980	2.1.1.37	DNA (cytosine-5-)-methyltransferase.	S-adenosyl-L-methionine + DNA = S-adenosyl-L-homocysteine + DNA containing 5-methylcytosine.	\N	\N	Methionine metabolism	Amino Acid Metabolism	METABOLIC
1284205	3.2.1.58	Glucan 1,3-beta-glucosidase.	Successive hydrolysis of beta-D-glucose units from the non-reducing ends of 1,3-beta-D-glucans, releasing alpha-glucose.	\N	\N	Starch and sucrose metabolism	Metabolism of Complex Carbohydrates	METABOLIC
1284385	3.6.3.14	H(+)-transporting two-sector ATPase.	ATP + H(2)O + H(+)(In) = ADP + phosphate + H(+)(Out).	\N	\N	ATP synthesis	Energy Metabolism	METABOLIC
1284385	3.6.3.14	H(+)-transporting two-sector ATPase.	ATP + H(2)O + H(+)(In) = ADP + phosphate + H(+)(Out).	\N	\N	Flagellar assembly	\N	\N
1284385	3.6.3.14	H(+)-transporting two-sector ATPase.	ATP + H(2)O + H(+)(In) = ADP + phosphate + H(+)(Out).	\N	\N	Type III secretion system	SORTING AND DEGRADATION	REGULATORY
1284475	1.14.14.1	Unspecific monooxygenase.	RH + reduced flavoprotein + O(2) = ROH + oxidized flavoprotein + H(2)O.	Heme-thiolate.	\N	Tryptophan metabolism	Amino Acid Metabolism	METABOLIC
1284475	1.14.14.1	Unspecific monooxygenase.	RH + reduced flavoprotein + O(2) = ROH + oxidized flavoprotein + H(2)O.	Heme-thiolate.	\N	Fatty acid metabolism	Lipid Metabolism	METABOLIC
1284475	1.14.14.1	Unspecific monooxygenase.	RH + reduced flavoprotein + O(2) = ROH + oxidized flavoprotein + H(2)O.	Heme-thiolate.	\N	gamma-Hexachlorocyclohexane degradation	Biodegradation of Xenobiotics	METABOLIC
1284830	1.8.1.4	Dihydrolipoamide dehydrogenase.	Dihydrolipoamide + NAD(+) = lipoamide + NADH.	FAD.	Congenital infantile lactic acidosis; MIM:246900.	Glycine, serine and threonine metabolism	Amino Acid Metabolism	METABOLIC
1284830	1.8.1.4	Dihydrolipoamide dehydrogenase.	Dihydrolipoamide + NAD(+) = lipoamide + NADH.	FAD.	Congenital infantile lactic acidosis; MIM:246900.	Citrate cycle (TCA cycle)	Carbohydrate Metabolism	METABOLIC
1284830	1.8.1.4	Dihydrolipoamide dehydrogenase.	Dihydrolipoamide + NAD(+) = lipoamide + NADH.	FAD.	Congenital infantile lactic acidosis; MIM:246900.	Pyruvate metabolism	Carbohydrate Metabolism	METABOLIC
1284830	1.8.1.4	Dihydrolipoamide dehydrogenase.	Dihydrolipoamide + NAD(+) = lipoamide + NADH.	FAD.	Congenital infantile lactic acidosis; MIM:246900.	Glycolysis / Gluconeogenesis	Carbohydrate Metabolism	METABOLIC
1284850	3.2.1.52	Beta-N-acetylhexosaminidase.	Hydrolysis of terminal non-reducing N-acetyl-D-hexosamine residues in N-acetyl-beta-D-hexosaminides.	\N	Sandhoff disease (GM2-gangliosidosis, variant 0); MIM:268800. Tay-Sachs disease (adult GM2-gangliosidosis); MIM:272800.	N-Glycan degradation	Metabolism of Complex Carbohydrates	METABOLIC
1284850	3.2.1.52	Beta-N-acetylhexosaminidase.	Hydrolysis of terminal non-reducing N-acetyl-D-hexosamine residues in N-acetyl-beta-D-hexosaminides.	\N	Sandhoff disease (GM2-gangliosidosis, variant 0); MIM:268800. Tay-Sachs disease (adult GM2-gangliosidosis); MIM:272800.	Aminosugars metabolism	Metabolism of Complex Carbohydrates	METABOLIC
1284850	3.2.1.52	Beta-N-acetylhexosaminidase.	Hydrolysis of terminal non-reducing N-acetyl-D-hexosamine residues in N-acetyl-beta-D-hexosaminides.	\N	Sandhoff disease (GM2-gangliosidosis, variant 0); MIM:268800. Tay-Sachs disease (adult GM2-gangliosidosis); MIM:272800.	Globoside metabolism	Metabolism of Complex Lipids	METABOLIC
1284850	3.2.1.52	Beta-N-acetylhexosaminidase.	Hydrolysis of terminal non-reducing N-acetyl-D-hexosamine residues in N-acetyl-beta-D-hexosaminides.	\N	Sandhoff disease (GM2-gangliosidosis, variant 0); MIM:268800. Tay-Sachs disease (adult GM2-gangliosidosis); MIM:272800.	Sphingoglycolipid metabolism	Metabolism of Complex Lipids	METABOLIC
1284850	3.2.1.52	Beta-N-acetylhexosaminidase.	Hydrolysis of terminal non-reducing N-acetyl-D-hexosamine residues in N-acetyl-beta-D-hexosaminides.	\N	Sandhoff disease (GM2-gangliosidosis, variant 0); MIM:268800. Tay-Sachs disease (adult GM2-gangliosidosis); MIM:272800.	Glycosaminoglycan degradation	Metabolism of Complex Carbohydrates	METABOLIC
1284863	3.1.11.1	Exodeoxyribonuclease I.	Degradation of single-stranded DNA. It acts progressively in a 3'- to 5'-direction, releasing 5'-phosphomononucleotides.	\N	\N	\N	\N	\N
1284921	3.6.1.-	In phosphorous-containing anhydrides.	\N	\N	\N	Starch and sucrose metabolism	Metabolism of Complex Carbohydrates	METABOLIC
1284921	3.6.1.-	In phosphorous-containing anhydrides.	\N	\N	\N	Folate biosynthesis	Metabolism of Cofactors and Vitamins	METABOLIC
1285324	3.6.3.14	H(+)-transporting two-sector ATPase.	ATP + H(2)O + H(+)(In) = ADP + phosphate + H(+)(Out).	\N	\N	ATP synthesis	Energy Metabolism	METABOLIC
1285324	3.6.3.14	H(+)-transporting two-sector ATPase.	ATP + H(2)O + H(+)(In) = ADP + phosphate + H(+)(Out).	\N	\N	Flagellar assembly	\N	\N
1285324	3.6.3.14	H(+)-transporting two-sector ATPase.	ATP + H(2)O + H(+)(In) = ADP + phosphate + H(+)(Out).	\N	\N	Type III secretion system	SORTING AND DEGRADATION	REGULATORY
1285359	5.2.1.8	Peptidylprolyl isomerase.	Peptidylproline (omega=180) = peptidylproline (omega=0).	\N	\N	\N	\N	\N
1285416	1.1.-.-	Acting on the CH-OH group of donors.	\N	\N	\N	Benzoate degradation via CoA ligation	Biodegradation of Xenobiotics	METABOLIC
1285416	1.1.-.-	Acting on the CH-OH group of donors.	\N	\N	\N	Ethylbenzene degradation	Biodegradation of Xenobiotics	METABOLIC
1285530	6.3.2.-	Acid--D-amino-acid ligases (peptide synthases).	\N	\N	\N	Tryptophan metabolism	Amino Acid Metabolism	METABOLIC
1285530	6.3.2.-	Acid--D-amino-acid ligases (peptide synthases).	\N	\N	\N	Ubiquinone biosynthesis	Metabolism of Cofactors and Vitamins	METABOLIC
1286770	1.6.99.3	NADH dehydrogenase.	NADH + acceptor = NAD(+) + reduced acceptor.	Flavoprotein; Iron-sulfur.	\N	\N	\N	\N
1287836	3.5.1.-	In linear amides.	\N	\N	\N	Nicotinate and nicotinamide metabolism	Metabolism of Cofactors and Vitamins	METABOLIC
1287836	3.5.1.-	In linear amides.	\N	\N	\N	Pantothenate and CoA biosynthesis	Metabolism of Cofactors and Vitamins	METABOLIC
1287836	3.5.1.-	In linear amides.	\N	\N	\N	Arginine and proline metabolism	Amino Acid Metabolism	METABOLIC
1287836	3.5.1.-	In linear amides.	\N	\N	\N	Lipopolysaccharide biosynthesis	Metabolism of Complex Carbohydrates	METABOLIC
1288097	1.1.1.44	Phosphogluconate dehydrogenase (decarboxylating).	6-phospho-D-gluconate + NADP(+) = D-ribulose 5-phosphate + CO(2) + NADPH.	\N	6-phosphogluconate dehydrogenase deficiency; MIM: 172200.	Pentose phosphate pathway	Carbohydrate Metabolism	METABOLIC
1288142	2.3.1.-	Transferring groups other than amino-acyl groups.	\N	\N	\N	Benzoate degradation via CoA ligation	Biodegradation of Xenobiotics	METABOLIC
1288142	2.3.1.-	Transferring groups other than amino-acyl groups.	\N	\N	\N	Tyrosine metabolism	Amino Acid Metabolism	METABOLIC
1288142	2.3.1.-	Transferring groups other than amino-acyl groups.	\N	\N	\N	Aminosugars metabolism	Metabolism of Complex Carbohydrates	METABOLIC
1288142	2.3.1.-	Transferring groups other than amino-acyl groups.	\N	\N	\N	Glycerolipid metabolism	Metabolism of Complex Lipids	METABOLIC
1288142	2.3.1.-	Transferring groups other than amino-acyl groups.	\N	\N	\N	Valine, leucine and isoleucine degradation	Amino Acid Metabolism	METABOLIC
1288142	2.3.1.-	Transferring groups other than amino-acyl groups.	\N	\N	\N	Ethylbenzene degradation	Biodegradation of Xenobiotics	METABOLIC
1288142	2.3.1.-	Transferring groups other than amino-acyl groups.	\N	\N	\N	Phenylalanine metabolism	Amino Acid Metabolism	METABOLIC
1288142	2.3.1.-	Transferring groups other than amino-acyl groups.	\N	\N	\N	Lipopolysaccharide biosynthesis	Metabolism of Complex Carbohydrates	METABOLIC
1288142	2.3.1.-	Transferring groups other than amino-acyl groups.	\N	\N	\N	Lysine biosynthesis	Amino Acid Metabolism	METABOLIC
1288142	2.3.1.-	Transferring groups other than amino-acyl groups.	\N	\N	\N	Butanoate metabolism	Carbohydrate Metabolism	METABOLIC
1288142	2.3.1.-	Transferring groups other than amino-acyl groups.	\N	\N	\N	D-Arginine and D-ornithine metabolism	Metabolism of Other Amino Acids	METABOLIC
1288142	2.3.1.-	Transferring groups other than amino-acyl groups.	\N	\N	\N	Histidine metabolism	Amino Acid Metabolism	METABOLIC
1288142	2.3.1.-	Transferring groups other than amino-acyl groups.	\N	\N	\N	Lysine degradation	Amino Acid Metabolism	METABOLIC
1288665	1.3.99.10	Isovaleryl-CoA dehydrogenase.	3-methylbutanoyl-CoA + ETF = 3-methylbut-2-enoyl-CoA + reduced ETF.	FAD.	Isovalericacidemia; MIM:243500.	Valine, leucine and isoleucine degradation	Amino Acid Metabolism	METABOLIC
1288751	1.1.99.1	Choline dehydrogenase.	Choline + acceptor = betaine aldehyde + reduced acceptor.	PQQ.	\N	Glycine, serine and threonine metabolism	Amino Acid Metabolism	METABOLIC
1288772	2.1.1.37	DNA (cytosine-5-)-methyltransferase.	S-adenosyl-L-methionine + DNA = S-adenosyl-L-homocysteine + DNA containing 5-methylcytosine.	\N	\N	Methionine metabolism	Amino Acid Metabolism	METABOLIC
1288867	3.4.24.59	Mitochondrial intermediate peptidase.	Release of an N-terminal octapeptide as second stage of processing of some proteins imported in the mitochondrion.	Zinc.	\N	\N	\N	\N
1288935	1.2.4.4	3-methyl-2-oxobutanoate dehydrogenase (lipoamide).	3-methyl-2-oxobutanoate + lipoamide = S-(2-methylpropanoyl)dihydrolipoamide + CO(2).	Thiamine pyrophosphate.	Maple syrup urine disease; MIM:248600.	Valine, leucine and isoleucine degradation	Amino Acid Metabolism	METABOLIC
1289235	2.4.1.131	Glycolipid 2-alpha-mannosyltransferase.	Transfers an alpha-D-mannosyl residue from GDP-mannose into lipid-linked oligosaccharide, forming an alpha-1,2-D-mannosyl-D-mannose linkage.	\N	\N	N-Glycans biosynthesis	Metabolism of Complex Carbohydrates	METABOLIC
1289361	3.4.23.5	Cathepsin D.	Specificity similar to, but narrower than, that of pepsin A. Does not cleave the 4-Gln-|-His-5 bond in B chain of insulin.	\N	\N	\N	\N	\N
1289798	3.1.1.-	Carboxylic ester hydrolases.	\N	\N	\N	2,4-Dichlorobenzoate degradation	Biodegradation of Xenobiotics	METABOLIC
1289798	3.1.1.-	Carboxylic ester hydrolases.	\N	\N	\N	Pentose and glucuronate interconversions	Carbohydrate Metabolism	METABOLIC
1289798	3.1.1.-	Carboxylic ester hydrolases.	\N	\N	\N	Butanoate metabolism	Carbohydrate Metabolism	METABOLIC
1289942	2.7.1.-	Phosphotransferases with an alcohol group as acceptor.	\N	\N	\N	Sphingoglycolipid metabolism	Metabolism of Complex Lipids	METABOLIC
1289942	2.7.1.-	Phosphotransferases with an alcohol group as acceptor.	\N	\N	\N	Benzoate degradation via CoA ligation	Biodegradation of Xenobiotics	METABOLIC
1289942	2.7.1.-	Phosphotransferases with an alcohol group as acceptor.	\N	\N	\N	Starch and sucrose metabolism	Metabolism of Complex Carbohydrates	METABOLIC
1289942	2.7.1.-	Phosphotransferases with an alcohol group as acceptor.	\N	\N	\N	Inositol phosphate metabolism	Metabolism of Complex Lipids	METABOLIC
1289942	2.7.1.-	Phosphotransferases with an alcohol group as acceptor.	\N	\N	\N	Nicotinate and nicotinamide metabolism	Metabolism of Cofactors and Vitamins	METABOLIC
1290305	6.3.2.-	Acid--D-amino-acid ligases (peptide synthases).	\N	\N	\N	Tryptophan metabolism	Amino Acid Metabolism	METABOLIC
1290305	6.3.2.-	Acid--D-amino-acid ligases (peptide synthases).	\N	\N	\N	Ubiquinone biosynthesis	Metabolism of Cofactors and Vitamins	METABOLIC
1290321	3.1.3.-	Phosphoric monoester hydrolases.	\N	\N	\N	Vitamin B6 metabolism	Metabolism of Cofactors and Vitamins	METABOLIC
1290321	3.1.3.-	Phosphoric monoester hydrolases.	\N	\N	\N	Porphyrin and chlorophyll metabolism	Metabolism of Cofactors and Vitamins	METABOLIC
1290321	3.1.3.-	Phosphoric monoester hydrolases.	\N	\N	\N	Nicotinate and nicotinamide metabolism	Metabolism of Cofactors and Vitamins	METABOLIC
1290321	3.1.3.-	Phosphoric monoester hydrolases.	\N	\N	\N	Thiamine metabolism	Metabolism of Cofactors and Vitamins	METABOLIC
1290321	3.1.3.-	Phosphoric monoester hydrolases.	\N	\N	\N	Aminosugars metabolism	Metabolism of Complex Carbohydrates	METABOLIC
1290321	3.1.3.-	Phosphoric monoester hydrolases.	\N	\N	\N	Riboflavin metabolism	Metabolism of Cofactors and Vitamins	METABOLIC
1290368	1.1.1.65	Pyridoxine 4-dehydrogenase.	Pyridoxine + NADP(+) = pyridoxal + NADPH.	\N	\N	Vitamin B6 metabolism	Metabolism of Cofactors and Vitamins	METABOLIC
1290445	2.6.1.9	Histidinol-phosphate aminotransferase.	L-histidinol-phosphate + 2-oxoglutarate = 3-(imidazol-4-yl)-2- oxopropyl phosphate + L-glutamate.	Pyridoxal-phosphate.	\N	Phenylalanine metabolism	Amino Acid Metabolism	METABOLIC
1290445	2.6.1.9	Histidinol-phosphate aminotransferase.	L-histidinol-phosphate + 2-oxoglutarate = 3-(imidazol-4-yl)-2- oxopropyl phosphate + L-glutamate.	Pyridoxal-phosphate.	\N	Histidine metabolism	Amino Acid Metabolism	METABOLIC
1290445	2.6.1.9	Histidinol-phosphate aminotransferase.	L-histidinol-phosphate + 2-oxoglutarate = 3-(imidazol-4-yl)-2- oxopropyl phosphate + L-glutamate.	Pyridoxal-phosphate.	\N	Tyrosine metabolism	Amino Acid Metabolism	METABOLIC
1290445	2.6.1.9	Histidinol-phosphate aminotransferase.	L-histidinol-phosphate + 2-oxoglutarate = 3-(imidazol-4-yl)-2- oxopropyl phosphate + L-glutamate.	Pyridoxal-phosphate.	\N	Phenylalanine, tyrosine and tryptophan biosynthesis	Amino Acid Metabolism	METABOLIC
1290736	2.5.1.18	Glutathione transferase.	RX + glutathione = HX + R-S-glutathione.	\N	\N	Glutathione metabolism	Metabolism of Other Amino Acids	METABOLIC
1290996	4.6.1.1	Adenylate cyclase.	ATP = 3',5'-cyclic AMP + diphosphate.	\N	\N	Purine metabolism	Nucleotide Metabolism	METABOLIC
1291060	2.7.7.6	DNA-directed RNA polymerase.	N nucleoside triphosphate = N diphosphate + {RNA}(N).	\N	\N	RNA polymerase	TRANSCRIPTION	REGULATORY
1291060	2.7.7.6	DNA-directed RNA polymerase.	N nucleoside triphosphate = N diphosphate + {RNA}(N).	\N	\N	Purine metabolism	Nucleotide Metabolism	METABOLIC
1291060	2.7.7.6	DNA-directed RNA polymerase.	N nucleoside triphosphate = N diphosphate + {RNA}(N).	\N	\N	Pyrimidine metabolism	Nucleotide Metabolism	METABOLIC
1291537	2.3.1.15	Glycerol-3-phosphate O-acyltransferase.	Acyl-CoA + sn-glycerol 3-phosphate = CoA + 1-acyl-sn-glycerol 3-phosphate.	\N	\N	Glycerolipid metabolism	Metabolism of Complex Lipids	METABOLIC
1291575	3.2.1.21	Beta-glucosidase.	Hydrolysis of terminal, non-reducing beta-D-glucose residues with release of beta-D-glucose.	\N	\N	Starch and sucrose metabolism	Metabolism of Complex Carbohydrates	METABOLIC
1291575	3.2.1.21	Beta-glucosidase.	Hydrolysis of terminal, non-reducing beta-D-glucose residues with release of beta-D-glucose.	\N	\N	Cyanoamino acid metabolism	Metabolism of Other Amino Acids	METABOLIC
1291575	3.2.1.21	Beta-glucosidase.	Hydrolysis of terminal, non-reducing beta-D-glucose residues with release of beta-D-glucose.	\N	\N	Flavonoids, stilbene and lignin biosynthesis	Biosynthesis of Secondary Metabolites	METABOLIC
1291627	3.1.26.4	Ribonuclease H.	Endonucleolytic cleavage to 5'-phosphomonoester.	\N	\N	\N	\N	\N
1291687	3.6.1.-	In phosphorous-containing anhydrides.	\N	\N	\N	Starch and sucrose metabolism	Metabolism of Complex Carbohydrates	METABOLIC
1291687	3.6.1.-	In phosphorous-containing anhydrides.	\N	\N	\N	Folate biosynthesis	Metabolism of Cofactors and Vitamins	METABOLIC
1291768	3.2.1.3	Glucan 1,4-alpha-glucosidase.	Hydrolysis of terminal 1,4-linked alpha-D-glucose residues successively from non-reducing ends of the chains with release of beta-D-glucose.	\N	\N	Starch and sucrose metabolism	Metabolism of Complex Carbohydrates	METABOLIC
1291953	1.14.-.-	Acting on paired donors, with incorporation or reduction of	\N	\N	\N	gamma-Hexachlorocyclohexane degradation	Biodegradation of Xenobiotics	METABOLIC
1291953	1.14.-.-	Acting on paired donors, with incorporation or reduction of	\N	\N	\N	Ascorbate and aldarate metabolism	Carbohydrate Metabolism	METABOLIC
1291953	1.14.-.-	Acting on paired donors, with incorporation or reduction of	\N	\N	\N	Flavonoids, stilbene and lignin biosynthesis	Biosynthesis of Secondary Metabolites	METABOLIC
1291953	1.14.-.-	Acting on paired donors, with incorporation or reduction of	\N	\N	\N	Fluorene degradation	Biodegradation of Xenobiotics	METABOLIC
1291998	3.1.4.46	Glycerophosphodiester phosphodiesterase.	A glycerophosphodiester + H(2)O = an alcohol + sn-glycerol 3-phosphate.	\N	\N	Phospholipid degradation	Metabolism of Complex Lipids	METABOLIC
1291998	3.1.4.46	Glycerophosphodiester phosphodiesterase.	A glycerophosphodiester + H(2)O = an alcohol + sn-glycerol 3-phosphate.	\N	\N	Glycerolipid metabolism	Metabolism of Complex Lipids	METABOLIC
1292164	1.8.3.1	Sulfite oxidase.	Sulfite + O(2) + H(2)O = sulfate + H(2)O(2).	Heme; Molybdenum.	Sulfite oxidase deficiency; MIM:272300.	Sulfur metabolism	Energy Metabolism	METABOLIC
1292456	3.4.24.37	Saccharolysin.	Cleavage of Pro-|-Phe and Ala-|-Ala bonds.	Zinc.	\N	\N	\N	\N
1292598	3.6.3.14	H(+)-transporting two-sector ATPase.	ATP + H(2)O + H(+)(In) = ADP + phosphate + H(+)(Out).	\N	\N	ATP synthesis	Energy Metabolism	METABOLIC
1292598	3.6.3.14	H(+)-transporting two-sector ATPase.	ATP + H(2)O + H(+)(In) = ADP + phosphate + H(+)(Out).	\N	\N	Flagellar assembly	\N	\N
1292598	3.6.3.14	H(+)-transporting two-sector ATPase.	ATP + H(2)O + H(+)(In) = ADP + phosphate + H(+)(Out).	\N	\N	Type III secretion system	SORTING AND DEGRADATION	REGULATORY
1292959	2.4.1.-	Hexosyltransferases.	\N	\N	\N	O-Glycans biosynthesis	Metabolism of Complex Carbohydrates	METABOLIC
1292959	2.4.1.-	Hexosyltransferases.	\N	\N	\N	Fructose and mannose metabolism	Carbohydrate Metabolism	METABOLIC
1292959	2.4.1.-	Hexosyltransferases.	\N	\N	\N	Peptidoglycan biosynthesis	Metabolism of Complex Carbohydrates	METABOLIC
1292959	2.4.1.-	Hexosyltransferases.	\N	\N	\N	Sphingoglycolipid metabolism	Metabolism of Complex Lipids	METABOLIC
1292959	2.4.1.-	Hexosyltransferases.	\N	\N	\N	Blood group glycolipid biosynthesis - lact series	Metabolism of Complex Lipids	METABOLIC
1292959	2.4.1.-	Hexosyltransferases.	\N	\N	\N	Blood group glycolipid biosynthesis - neolact series	Metabolism of Complex Lipids	METABOLIC
1292959	2.4.1.-	Hexosyltransferases.	\N	\N	\N	Glycerolipid metabolism	Metabolism of Complex Lipids	METABOLIC
1292959	2.4.1.-	Hexosyltransferases.	\N	\N	\N	Globoside metabolism	Metabolism of Complex Lipids	METABOLIC
1292959	2.4.1.-	Hexosyltransferases.	\N	\N	\N	Chondroitin / heparan sulfate biosynthesis	Metabolism of Complex Carbohydrates	METABOLIC
1292959	2.4.1.-	Hexosyltransferases.	\N	\N	\N	Keratan sulfate biosynthesis	Metabolism of Complex Carbohydrates	METABOLIC
1292959	2.4.1.-	Hexosyltransferases.	\N	\N	\N	N-Glycans biosynthesis	Metabolism of Complex Carbohydrates	METABOLIC
1292980	3.4.99.-	Endopeptidases of unknown catalytic mechanism.	\N	\N	\N	Type II secretion system	SORTING AND DEGRADATION	REGULATORY
1293123	1.2.1.5	Aldehyde dehydrogenase (NAD(P)+).	An aldehyde + NAD(P)(+) + H(2)O = an acid + NAD(P)H.	\N	\N	Tyrosine metabolism	Amino Acid Metabolism	METABOLIC
1293123	1.2.1.5	Aldehyde dehydrogenase (NAD(P)+).	An aldehyde + NAD(P)(+) + H(2)O = an acid + NAD(P)H.	\N	\N	Glycolysis / Gluconeogenesis	Carbohydrate Metabolism	METABOLIC
1293123	1.2.1.5	Aldehyde dehydrogenase (NAD(P)+).	An aldehyde + NAD(P)(+) + H(2)O = an acid + NAD(P)H.	\N	\N	Phenylalanine metabolism	Amino Acid Metabolism	METABOLIC
1293123	1.2.1.5	Aldehyde dehydrogenase (NAD(P)+).	An aldehyde + NAD(P)(+) + H(2)O = an acid + NAD(P)H.	\N	\N	Histidine metabolism	Amino Acid Metabolism	METABOLIC
1293125	2.3.1.31	Homoserine O-acetyltransferase.	Acetyl-CoA + L-homoserine = CoA + O-acetyl-L-homoserine.	\N	\N	Sulfur metabolism	Energy Metabolism	METABOLIC
1293125	2.3.1.31	Homoserine O-acetyltransferase.	Acetyl-CoA + L-homoserine = CoA + O-acetyl-L-homoserine.	\N	\N	Methionine metabolism	Amino Acid Metabolism	METABOLIC
1293346	1.5.1.3	Dihydrofolate reductase.	5,6,7,8-tetrahydrofolate + NADP(+) = 7,8-dihydrofolate + NADPH.	\N	\N	One carbon pool by folate	Metabolism of Cofactors and Vitamins	METABOLIC
1293346	1.5.1.3	Dihydrofolate reductase.	5,6,7,8-tetrahydrofolate + NADP(+) = 7,8-dihydrofolate + NADPH.	\N	\N	Folate biosynthesis	Metabolism of Cofactors and Vitamins	METABOLIC
1293507	3.5.1.4	Amidase.	A monocarboxylic acid amide + H(2)O = a monocarboxylate + NH(3).	\N	\N	Tryptophan metabolism	Amino Acid Metabolism	METABOLIC
1293507	3.5.1.4	Amidase.	A monocarboxylic acid amide + H(2)O = a monocarboxylate + NH(3).	\N	\N	Benzoate degradation via CoA ligation	Biodegradation of Xenobiotics	METABOLIC
1293507	3.5.1.4	Amidase.	A monocarboxylic acid amide + H(2)O = a monocarboxylate + NH(3).	\N	\N	Cyanoamino acid metabolism	Metabolism of Other Amino Acids	METABOLIC
1293507	3.5.1.4	Amidase.	A monocarboxylic acid amide + H(2)O = a monocarboxylate + NH(3).	\N	\N	Phenylalanine metabolism	Amino Acid Metabolism	METABOLIC
1293507	3.5.1.4	Amidase.	A monocarboxylic acid amide + H(2)O = a monocarboxylate + NH(3).	\N	\N	Arginine and proline metabolism	Amino Acid Metabolism	METABOLIC
1293507	3.5.1.4	Amidase.	A monocarboxylic acid amide + H(2)O = a monocarboxylate + NH(3).	\N	\N	Styrene degradation	Biodegradation of Xenobiotics	METABOLIC
1293758	6.3.2.-	Acid--D-amino-acid ligases (peptide synthases).	\N	\N	\N	Tryptophan metabolism	Amino Acid Metabolism	METABOLIC
1293758	6.3.2.-	Acid--D-amino-acid ligases (peptide synthases).	\N	\N	\N	Ubiquinone biosynthesis	Metabolism of Cofactors and Vitamins	METABOLIC
1294005	2.7.1.25	Adenylylsulfate kinase.	ATP + adenylylsulfate = ADP + 3'-phosphoadenylylsulfate.	\N	\N	Sulfur metabolism	Energy Metabolism	METABOLIC
1294005	2.7.1.25	Adenylylsulfate kinase.	ATP + adenylylsulfate = ADP + 3'-phosphoadenylylsulfate.	\N	\N	Selenoamino acid metabolism	Metabolism of Other Amino Acids	METABOLIC
1294005	2.7.1.25	Adenylylsulfate kinase.	ATP + adenylylsulfate = ADP + 3'-phosphoadenylylsulfate.	\N	\N	Purine metabolism	Nucleotide Metabolism	METABOLIC
1294007	3.4.19.3	Pyroglutamyl-peptidase I.	5-oxoprolyl-peptide + H(2)O = 5-oxoproline + peptide.	\N	\N	\N	\N	\N
1294134	3.4.25.1	Proteasome endopeptidase complex.	Cleavage at peptide bonds with very broad specificity.	\N	\N	\N	\N	\N
1294276	2.7.7.7	DNA-directed DNA polymerase.	N deoxynucleoside triphosphate = N diphosphate + {DNA}(N).	\N	\N	Purine metabolism	Nucleotide Metabolism	METABOLIC
1294276	2.7.7.7	DNA-directed DNA polymerase.	N deoxynucleoside triphosphate = N diphosphate + {DNA}(N).	\N	\N	DNA polymerase	REPLICATION AND REPAIR	REGULATORY
1294276	2.7.7.7	DNA-directed DNA polymerase.	N deoxynucleoside triphosphate = N diphosphate + {DNA}(N).	\N	\N	Pyrimidine metabolism	Nucleotide Metabolism	METABOLIC
1294313	3.5.1.-	In linear amides.	\N	\N	\N	Nicotinate and nicotinamide metabolism	Metabolism of Cofactors and Vitamins	METABOLIC
1294313	3.5.1.-	In linear amides.	\N	\N	\N	Pantothenate and CoA biosynthesis	Metabolism of Cofactors and Vitamins	METABOLIC
1294313	3.5.1.-	In linear amides.	\N	\N	\N	Arginine and proline metabolism	Amino Acid Metabolism	METABOLIC
1294313	3.5.1.-	In linear amides.	\N	\N	\N	Lipopolysaccharide biosynthesis	Metabolism of Complex Carbohydrates	METABOLIC
1294456	3.2.1.-	Glycosidases, i.e. enzymes hydrolyzing O- and S-glycosyl	\N	\N	\N	N-Glycans biosynthesis	Metabolism of Complex Carbohydrates	METABOLIC
1294456	3.2.1.-	Glycosidases, i.e. enzymes hydrolyzing O- and S-glycosyl	\N	\N	\N	Nucleotide sugars metabolism	Nucleotide Metabolism	METABOLIC
1294456	3.2.1.-	Glycosidases, i.e. enzymes hydrolyzing O- and S-glycosyl	\N	\N	\N	Aminosugars metabolism	Metabolism of Complex Carbohydrates	METABOLIC
1294456	3.2.1.-	Glycosidases, i.e. enzymes hydrolyzing O- and S-glycosyl	\N	\N	\N	Glycosaminoglycan degradation	Metabolism of Complex Carbohydrates	METABOLIC
1294481	2.1.1.43	Histone-lysine N-methyltransferase.	S-adenosyl-L-methionine + histone L-lysine = S-adenosyl-L-homocysteine + histone N6-methyl-L-lysine.	\N	\N	Lysine degradation	Amino Acid Metabolism	METABOLIC
1294514	3.6.1.-	In phosphorous-containing anhydrides.	\N	\N	\N	Starch and sucrose metabolism	Metabolism of Complex Carbohydrates	METABOLIC
1294514	3.6.1.-	In phosphorous-containing anhydrides.	\N	\N	\N	Folate biosynthesis	Metabolism of Cofactors and Vitamins	METABOLIC
1294541	1.1.1.-	With NAD(+) or NADP(+) as acceptor.	\N	\N	\N	Bile acid biosynthesis	Lipid Metabolism	METABOLIC
1294541	1.1.1.-	With NAD(+) or NADP(+) as acceptor.	\N	\N	\N	Vitamin B6 metabolism	Metabolism of Cofactors and Vitamins	METABOLIC
1294541	1.1.1.-	With NAD(+) or NADP(+) as acceptor.	\N	\N	\N	Glycine, serine and threonine metabolism	Amino Acid Metabolism	METABOLIC
1294541	1.1.1.-	With NAD(+) or NADP(+) as acceptor.	\N	\N	\N	Butanoate metabolism	Carbohydrate Metabolism	METABOLIC
1294541	1.1.1.-	With NAD(+) or NADP(+) as acceptor.	\N	\N	\N	Fructose and mannose metabolism	Carbohydrate Metabolism	METABOLIC
1294541	1.1.1.-	With NAD(+) or NADP(+) as acceptor.	\N	\N	\N	Galactose metabolism	Carbohydrate Metabolism	METABOLIC
1294541	1.1.1.-	With NAD(+) or NADP(+) as acceptor.	\N	\N	\N	Lysine degradation	Amino Acid Metabolism	METABOLIC
1294541	1.1.1.-	With NAD(+) or NADP(+) as acceptor.	\N	\N	\N	Nucleotide sugars metabolism	Nucleotide Metabolism	METABOLIC
1294541	1.1.1.-	With NAD(+) or NADP(+) as acceptor.	\N	\N	\N	Ascorbate and aldarate metabolism	Carbohydrate Metabolism	METABOLIC
1294541	1.1.1.-	With NAD(+) or NADP(+) as acceptor.	\N	\N	\N	Tetrachloroethene degradation	Biodegradation of Xenobiotics	METABOLIC
1294541	1.1.1.-	With NAD(+) or NADP(+) as acceptor.	\N	\N	\N	Benzoate degradation via CoA ligation	Biodegradation of Xenobiotics	METABOLIC
1294541	1.1.1.-	With NAD(+) or NADP(+) as acceptor.	\N	\N	\N	Glycerolipid metabolism	Metabolism of Complex Lipids	METABOLIC
1294593	4.1.1.35	UDP-glucuronate decarboxylase.	UDP-D-glucuronate = UDP-D-xylose + CO(2).	NAD.	\N	Nucleotide sugars metabolism	Nucleotide Metabolism	METABOLIC
1294593	4.1.1.35	UDP-glucuronate decarboxylase.	UDP-D-glucuronate = UDP-D-xylose + CO(2).	NAD.	\N	Starch and sucrose metabolism	Metabolism of Complex Carbohydrates	METABOLIC
1294689	3.2.1.20	Alpha-glucosidase.	Hydrolysis of terminal, non-reducing 1,4-linked D-glucose residues with release of D-glucose.	\N	Glycogen storage disease II; MIM:232300.	Galactose metabolism	Carbohydrate Metabolism	METABOLIC
1294689	3.2.1.20	Alpha-glucosidase.	Hydrolysis of terminal, non-reducing 1,4-linked D-glucose residues with release of D-glucose.	\N	Glycogen storage disease II; MIM:232300.	Starch and sucrose metabolism	Metabolism of Complex Carbohydrates	METABOLIC
1294777	2.7.1.29	Glycerone kinase.	ATP + glycerone = ADP + glycerone phosphate.	\N	\N	Glycerolipid metabolism	Metabolism of Complex Lipids	METABOLIC
1294779	3.1.2.12	S-formylglutathione hydrolase.	S-formylglutathione + H(2)O = glutathione + formate.	\N	\N	Methane metabolism	Energy Metabolism	METABOLIC
1294797	2.1.1.64	3-demethylubiquinone-9 3-O-methyltransferase.	S-adenosyl-L-methionine + 3-demethylubiquinone-9 = S-adenosyl-L- homocysteine + ubiquinone-9.	\N	\N	Ubiquinone biosynthesis	Metabolism of Cofactors and Vitamins	METABOLIC
1294843	2.4.1.109	Dolichyl-phosphate-mannose--protein mannosyltransferase.	Dolichyl phosphate D-mannose + protein = dolichyl phosphate + O-D-mannosyl-protein.	\N	\N	\N	\N	\N
1295194	1.14.13.1	Salicylate 1-monooxygenase.	Salicylate + NADH + O(2) = catechol + NAD(+) + H(2)O + CO(2).	FAD.	\N	Fluorene degradation	Biodegradation of Xenobiotics	METABOLIC
1295194	1.14.13.1	Salicylate 1-monooxygenase.	Salicylate + NADH + O(2) = catechol + NAD(+) + H(2)O + CO(2).	FAD.	\N	Nitorobenzene degradation	Biodegradation of Xenobiotics	METABOLIC
1295248	6.3.2.-	Acid--D-amino-acid ligases (peptide synthases).	\N	\N	\N	Tryptophan metabolism	Amino Acid Metabolism	METABOLIC
1295248	6.3.2.-	Acid--D-amino-acid ligases (peptide synthases).	\N	\N	\N	Ubiquinone biosynthesis	Metabolism of Cofactors and Vitamins	METABOLIC
1295382	5.2.1.8	Peptidylprolyl isomerase.	Peptidylproline (omega=180) = peptidylproline (omega=0).	\N	\N	\N	\N	\N
1295589	2.1.1.71	Phosphatidyl-N-methylethanolamine N-methyltransferase.	S-adenosyl-L-methionine + phosphatidyl-N-methylethanolamine = S-adenosyl-L-homocysteine + phosphatidyl-N-dimethylethanolamine.	\N	\N	Glycine, serine and threonine metabolism	Amino Acid Metabolism	METABOLIC
1295618	1.4.99.1	D-amino-acid dehydrogenase.	A D-amino acid + H(2)O + acceptor = a 2-oxo acid + NH(3) + reduced acceptor.	FAD.	\N	Phenylalanine metabolism	Amino Acid Metabolism	METABOLIC
1295618	1.4.99.1	D-amino-acid dehydrogenase.	A D-amino acid + H(2)O + acceptor = a 2-oxo acid + NH(3) + reduced acceptor.	FAD.	\N	Nitrogen metabolism	Energy Metabolism	METABOLIC
1295664	3.6.3.14	H(+)-transporting two-sector ATPase.	ATP + H(2)O + H(+)(In) = ADP + phosphate + H(+)(Out).	\N	\N	ATP synthesis	Energy Metabolism	METABOLIC
1295664	3.6.3.14	H(+)-transporting two-sector ATPase.	ATP + H(2)O + H(+)(In) = ADP + phosphate + H(+)(Out).	\N	\N	Flagellar assembly	\N	\N
1295664	3.6.3.14	H(+)-transporting two-sector ATPase.	ATP + H(2)O + H(+)(In) = ADP + phosphate + H(+)(Out).	\N	\N	Type III secretion system	SORTING AND DEGRADATION	REGULATORY
1295782	1.14.-.-	Acting on paired donors, with incorporation or reduction of	\N	\N	\N	gamma-Hexachlorocyclohexane degradation	Biodegradation of Xenobiotics	METABOLIC
1295782	1.14.-.-	Acting on paired donors, with incorporation or reduction of	\N	\N	\N	Ascorbate and aldarate metabolism	Carbohydrate Metabolism	METABOLIC
1295782	1.14.-.-	Acting on paired donors, with incorporation or reduction of	\N	\N	\N	Flavonoids, stilbene and lignin biosynthesis	Biosynthesis of Secondary Metabolites	METABOLIC
1295782	1.14.-.-	Acting on paired donors, with incorporation or reduction of	\N	\N	\N	Fluorene degradation	Biodegradation of Xenobiotics	METABOLIC
1295831	1.11.1.7	Peroxidase.	Donor + H(2)O(2) = oxidized donor + 2 H(2)O.	Heme.	Myeloperoxidase deficiency with disseminated candidiasis; MIM:254600.	Flavonoids, stilbene and lignin biosynthesis	Biosynthesis of Secondary Metabolites	METABOLIC
1295831	1.11.1.7	Peroxidase.	Donor + H(2)O(2) = oxidized donor + 2 H(2)O.	Heme.	Myeloperoxidase deficiency with disseminated candidiasis; MIM:254600.	Phenylalanine metabolism	Amino Acid Metabolism	METABOLIC
1295831	1.11.1.7	Peroxidase.	Donor + H(2)O(2) = oxidized donor + 2 H(2)O.	Heme.	Myeloperoxidase deficiency with disseminated candidiasis; MIM:254600.	Methane metabolism	Energy Metabolism	METABOLIC
1295849	3.2.1.67	Galacturan 1,4-alpha-galacturonidase.	{(1,4)-alpha-D-galacturonide}(N) + H(2)O = {(1,4)-alpha-D- galacturonide}(N-1) + D-galacturonate.	\N	\N	Starch and sucrose metabolism	Metabolism of Complex Carbohydrates	METABOLIC
1296025	3.2.1.18	Exo-alpha-sialidase.	Hydrolysis of alpha-(2->3)-, alpha-(2->6)-, alpha-(2->8)-glycosidic linkages of terminal sialic residues in oligosaccharides, glycoproteins, glycolipids, colominic acid and synthetic substrates.	\N	Sialidosis; MIM:256550.	N-Glycan degradation	Metabolism of Complex Carbohydrates	METABOLIC
1296025	3.2.1.18	Exo-alpha-sialidase.	Hydrolysis of alpha-(2->3)-, alpha-(2->6)-, alpha-(2->8)-glycosidic linkages of terminal sialic residues in oligosaccharides, glycoproteins, glycolipids, colominic acid and synthetic substrates.	\N	Sialidosis; MIM:256550.	Sphingoglycolipid metabolism	Metabolism of Complex Lipids	METABOLIC
1296056	2.5.1.9	Riboflavin synthase.	2 6,7-dimethyl-8-(1-D-ribityl)lumazine = riboflavin + 4-(1-D- ribitylamino)-5-amino-2,6-dihydroxypyrimidine.	Flavoprotein.	\N	Riboflavin metabolism	Metabolism of Cofactors and Vitamins	METABOLIC
1296082	3.4.24.64	Mitochondrial processing peptidase.	Release of N-terminal transit peptides from precursor proteins imported into the mitochondrion, typically with Arg in position P2.	Zinc.	\N	\N	\N	\N
1296261	3.1.2.15	Ubiquitin thiolesterase.	Ubiquitin C-terminal thiolester + H(2)O = ubiquitin + a thiol.	\N	\N	\N	\N	\N
1296502	5.3.3.5	Cholestenol delta-isomerase.	5-alpha-cholest-7-en-3-beta-ol = 5-alpha-cholest-8-en-3-beta-ol.	\N	\N	Sterol biosynthesis	Lipid Metabolism	METABOLIC
1296702	1.1.1.170	3-beta-hydroxy-4-alpha-methylcholestenecarboxylate 3-dehydrogenase (decarboxylating).	3-beta-hydroxy-4-alpha-methyl-5-alpha-cholest-7-ene-4-beta-carboxylate + NAD(+) = 4-alpha-methyl-5-alpha-cholest-7-en-3-one + CO(2) + NADH.	\N	\N	\N	\N	\N
1296775	3.6.1.3	Adenosinetriphosphatase.	ATP + H(2)O = ADP + phosphate.	\N	Hemolytic anemia due to deficiency of adenosine triphosphatase; MIM:102800.	Purine metabolism	Nucleotide Metabolism	METABOLIC
1297020	3.5.3.1	Arginase.	L-arginine + H(2)O = L-ornithine + urea.	Manganese.	Argininemia; MIM:207800.	Urea cycle and metabolism of amino groups	Amino Acid Metabolism	METABOLIC
1297020	3.5.3.1	Arginase.	L-arginine + H(2)O = L-ornithine + urea.	Manganese.	Argininemia; MIM:207800.	Arginine and proline metabolism	Amino Acid Metabolism	METABOLIC
1297916	3.2.1.14	Chitinase.	Hydrolysis of the 1,4-beta-linkages of N-acetyl-D-glucosamine polymers of chitin.	\N	\N	Aminosugars metabolism	Metabolism of Complex Carbohydrates	METABOLIC
1297929	1.3.1.45	2'-hydroxyisoflavone reductase.	Vestitone + NADP(+) = 2'-hydroxyformononetin + NADPH.	\N	\N	\N	\N	\N
1297936	1.14.13.21	Flavonoid 3'-monooxygenase.	A flavonoid + NADPH + O(2) = 3'-hydroxyflavonoid + NADP(+) + H(2)O.	\N	\N	Flavonoids, stilbene and lignin biosynthesis	Biosynthesis of Secondary Metabolites	METABOLIC
1298996	2.4.2.9	Uracil phosphoribosyltransferase.	UMP + diphosphate = uracil + 5-phospho-alpha-D-ribose 1-diphosphate.	\N	\N	Pyrimidine metabolism	Nucleotide Metabolism	METABOLIC
1299255	3.4.-.-	Acting on peptide bonds (peptide hydrolases).	\N	\N	\N	Biotin metabolism	Metabolism of Cofactors and Vitamins	METABOLIC
1299255	3.4.-.-	Acting on peptide bonds (peptide hydrolases).	\N	\N	\N	Lysine degradation	Amino Acid Metabolism	METABOLIC
1299953	3.1.3.16	Serine/threonine specific protein phosphatase.	A phosphoprotein + H(2)O = a protein + phosphate.	\N	\N	\N	\N	\N
1300283	3.1.3.48	Protein-tyrosine-phosphatase.	Protein tyrosine phosphate + H(2)O = protein tyrosine + phosphate.	\N	\N	\N	\N	\N
1300666	3.4.21.-	Serine endopeptidases.	\N	\N	\N	\N	\N	\N
1301362	6.3.5.-	Carbon--nitrogen ligases with glutamine as amido-N-donor.	\N	\N	\N	Glutamate metabolism	Amino Acid Metabolism	METABOLIC
1301362	6.3.5.-	Carbon--nitrogen ligases with glutamine as amido-N-donor.	\N	\N	\N	Alanine and aspartate metabolism	Amino Acid Metabolism	METABOLIC
1301433	1.14.13.30	Leukotriene-B4 20-monooxygenase.	(6Z,8E,10E,14Z)-(5S,12R)-5,12-dihydroxyicosa-6,8,10,14-tetraenoate + NADPH + O(2) = (6Z,8E,10E,14Z)-(5S,12R)-5,12,20-trihydroxyicosa- 6,8,10,14-tetraenoate + NADP(+) + H(2)O.	Heme-thiolate.	\N	Prostaglandin and leukotriene metabolism	Metabolism of Complex Lipids	METABOLIC
1301490	3.6.1.3	Adenosinetriphosphatase.	ATP + H(2)O = ADP + phosphate.	\N	Hemolytic anemia due to deficiency of adenosine triphosphatase; MIM:102800.	Purine metabolism	Nucleotide Metabolism	METABOLIC
1301627	3.1.-.-	Acting on ester bonds.	\N	\N	\N	\N	\N	\N
1301645	6.1.1.17	Glutamate--tRNA ligase.	ATP + L-glutamate + tRNA(Glu) = AMP + diphosphate + L-glutamyl- tRNA(Glu).	\N	\N	Glutamate metabolism	Amino Acid Metabolism	METABOLIC
1301645	6.1.1.17	Glutamate--tRNA ligase.	ATP + L-glutamate + tRNA(Glu) = AMP + diphosphate + L-glutamyl- tRNA(Glu).	\N	\N	Porphyrin and chlorophyll metabolism	Metabolism of Cofactors and Vitamins	METABOLIC
1301645	6.1.1.17	Glutamate--tRNA ligase.	ATP + L-glutamate + tRNA(Glu) = AMP + diphosphate + L-glutamyl- tRNA(Glu).	\N	\N	Aminoacyl-tRNA biosynthesis	TRANSLATION	REGULATORY
1301832	2.3.1.7	Carnitine O-acetyltransferase.	Acetyl-CoA + carnitine = CoA + O-acetylcarnitine.	\N	\N	Alanine and aspartate metabolism	Amino Acid Metabolism	METABOLIC
1301961	2.4.1.-	Hexosyltransferases.	\N	\N	\N	O-Glycans biosynthesis	Metabolism of Complex Carbohydrates	METABOLIC
1301961	2.4.1.-	Hexosyltransferases.	\N	\N	\N	Fructose and mannose metabolism	Carbohydrate Metabolism	METABOLIC
1301961	2.4.1.-	Hexosyltransferases.	\N	\N	\N	Peptidoglycan biosynthesis	Metabolism of Complex Carbohydrates	METABOLIC
1301961	2.4.1.-	Hexosyltransferases.	\N	\N	\N	Sphingoglycolipid metabolism	Metabolism of Complex Lipids	METABOLIC
1301961	2.4.1.-	Hexosyltransferases.	\N	\N	\N	Blood group glycolipid biosynthesis - lact series	Metabolism of Complex Lipids	METABOLIC
1301961	2.4.1.-	Hexosyltransferases.	\N	\N	\N	Blood group glycolipid biosynthesis - neolact series	Metabolism of Complex Lipids	METABOLIC
1301961	2.4.1.-	Hexosyltransferases.	\N	\N	\N	Glycerolipid metabolism	Metabolism of Complex Lipids	METABOLIC
1301961	2.4.1.-	Hexosyltransferases.	\N	\N	\N	Globoside metabolism	Metabolism of Complex Lipids	METABOLIC
1301961	2.4.1.-	Hexosyltransferases.	\N	\N	\N	Chondroitin / heparan sulfate biosynthesis	Metabolism of Complex Carbohydrates	METABOLIC
1301961	2.4.1.-	Hexosyltransferases.	\N	\N	\N	Keratan sulfate biosynthesis	Metabolism of Complex Carbohydrates	METABOLIC
1301961	2.4.1.-	Hexosyltransferases.	\N	\N	\N	N-Glycans biosynthesis	Metabolism of Complex Carbohydrates	METABOLIC
1301973	2.7.7.6	DNA-directed RNA polymerase.	N nucleoside triphosphate = N diphosphate + {RNA}(N).	\N	\N	RNA polymerase	TRANSCRIPTION	REGULATORY
1301973	2.7.7.6	DNA-directed RNA polymerase.	N nucleoside triphosphate = N diphosphate + {RNA}(N).	\N	\N	Purine metabolism	Nucleotide Metabolism	METABOLIC
1301973	2.7.7.6	DNA-directed RNA polymerase.	N nucleoside triphosphate = N diphosphate + {RNA}(N).	\N	\N	Pyrimidine metabolism	Nucleotide Metabolism	METABOLIC
1302218	1.4.1.2	Glutamate dehydrogenase.	L-glutamate + H(2)O + NAD(+) = 2-oxoglutarate + NH(3) + NADH.	\N	\N	Nitrogen metabolism	Energy Metabolism	METABOLIC
1302218	1.4.1.2	Glutamate dehydrogenase.	L-glutamate + H(2)O + NAD(+) = 2-oxoglutarate + NH(3) + NADH.	\N	\N	Glutamate metabolism	Amino Acid Metabolism	METABOLIC
1302475	3.1.3.2	Acid phosphatase.	An orthophosphoric monoester + H(2)O = an alcohol + phosphate.	\N	Acid phosphatase deficiency; MIM:200950.	gamma-Hexachlorocyclohexane degradation	Biodegradation of Xenobiotics	METABOLIC
1302475	3.1.3.2	Acid phosphatase.	An orthophosphoric monoester + H(2)O = an alcohol + phosphate.	\N	Acid phosphatase deficiency; MIM:200950.	Riboflavin metabolism	Metabolism of Cofactors and Vitamins	METABOLIC
1302717	2.7.1.40	Pyruvate kinase.	ATP + pyruvate = ADP + phosphoenolpyruvate.	\N	Hemolytic anemia due to pyruvate kinase deficiency; MIM:266200.	Purine metabolism	Nucleotide Metabolism	METABOLIC
1302717	2.7.1.40	Pyruvate kinase.	ATP + pyruvate = ADP + phosphoenolpyruvate.	\N	Hemolytic anemia due to pyruvate kinase deficiency; MIM:266200.	Glycolysis / Gluconeogenesis	Carbohydrate Metabolism	METABOLIC
1302717	2.7.1.40	Pyruvate kinase.	ATP + pyruvate = ADP + phosphoenolpyruvate.	\N	Hemolytic anemia due to pyruvate kinase deficiency; MIM:266200.	Carbon fixation	Energy Metabolism	METABOLIC
1302717	2.7.1.40	Pyruvate kinase.	ATP + pyruvate = ADP + phosphoenolpyruvate.	\N	Hemolytic anemia due to pyruvate kinase deficiency; MIM:266200.	Pyruvate metabolism	Carbohydrate Metabolism	METABOLIC
1302939	1.3.1.42	12-oxophytodienoate reductase.	8-[(1R,2R)-3-oxo-2-{(Z)-pent-2-enyl}cyclopentyl]octanoate + NADP(+) = (15Z)-12-oxophyto-10,15-dienoate + NADPH.	\N	\N	\N	\N	\N
1303178	3.4.25.1	Proteasome endopeptidase complex.	Cleavage at peptide bonds with very broad specificity.	\N	\N	\N	\N	\N
1303252	2.4.1.83	Dolichyl-phosphate beta-D-mannosyltransferase.	GDP-mannose + dolichyl phosphate = GDP + dolichyl D-mannosyl phosphate.	\N	\N	N-Glycans biosynthesis	Metabolism of Complex Carbohydrates	METABOLIC
1303344	3.6.4.9	Chaperonin ATPase.	ATP + H(2)O = ADP + phosphate.	\N	\N	\N	\N	\N
1303526	3.2.1.3	Glucan 1,4-alpha-glucosidase.	Hydrolysis of terminal 1,4-linked alpha-D-glucose residues successively from non-reducing ends of the chains with release of beta-D-glucose.	\N	\N	Starch and sucrose metabolism	Metabolism of Complex Carbohydrates	METABOLIC
1303817	3.4.25.1	Proteasome endopeptidase complex.	Cleavage at peptide bonds with very broad specificity.	\N	\N	\N	\N	\N
1303907	1.3.99.10	Isovaleryl-CoA dehydrogenase.	3-methylbutanoyl-CoA + ETF = 3-methylbut-2-enoyl-CoA + reduced ETF.	FAD.	Isovalericacidemia; MIM:243500.	Valine, leucine and isoleucine degradation	Amino Acid Metabolism	METABOLIC
1304069	2.3.1.12	Dihydrolipoamide S-acetyltransferase.	Acetyl-CoA + dihydrolipoamide = CoA + S-acetyldihydrolipoamide.	Lipoyl group.	\N	Glycolysis / Gluconeogenesis	Carbohydrate Metabolism	METABOLIC
1304069	2.3.1.12	Dihydrolipoamide S-acetyltransferase.	Acetyl-CoA + dihydrolipoamide = CoA + S-acetyldihydrolipoamide.	Lipoyl group.	\N	Pyruvate metabolism	Carbohydrate Metabolism	METABOLIC
1304296	3.4.23.5	Cathepsin D.	Specificity similar to, but narrower than, that of pepsin A. Does not cleave the 4-Gln-|-His-5 bond in B chain of insulin.	\N	\N	\N	\N	\N
1304468	2.3.1.48	Histone acetyltransferase.	Acetyl-CoA + histone = CoA + acetyl-histone.	\N	\N	\N	\N	\N
1304684	3.1.2.15	Ubiquitin thiolesterase.	Ubiquitin C-terminal thiolester + H(2)O = ubiquitin + a thiol.	\N	\N	\N	\N	\N
1304819	6.1.1.1	Tyrosine--tRNA ligase.	ATP + L-tyrosine + tRNA(Tyr) = AMP + diphosphate + L-tyrosyl-tRNA(Tyr).	\N	\N	Phenylalanine, tyrosine and tryptophan biosynthesis	Amino Acid Metabolism	METABOLIC
1304819	6.1.1.1	Tyrosine--tRNA ligase.	ATP + L-tyrosine + tRNA(Tyr) = AMP + diphosphate + L-tyrosyl-tRNA(Tyr).	\N	\N	Aminoacyl-tRNA biosynthesis	TRANSLATION	REGULATORY
1304950	4.2.1.79	2-methylcitrate dehydratase.	2-hydroxybutane-1,2,3-tricarboxylate = (Z)-but-2-ene-1,2,3-tricarboxylate + H(2)O.	\N	\N	Lysine biosynthesis	Amino Acid Metabolism	METABOLIC
1305377	3.2.1.3	Glucan 1,4-alpha-glucosidase.	Hydrolysis of terminal 1,4-linked alpha-D-glucose residues successively from non-reducing ends of the chains with release of beta-D-glucose.	\N	\N	Starch and sucrose metabolism	Metabolism of Complex Carbohydrates	METABOLIC
1305626	1.6.99.3	NADH dehydrogenase.	NADH + acceptor = NAD(+) + reduced acceptor.	Flavoprotein; Iron-sulfur.	\N	\N	\N	\N
1305644	2.4.1.-	Hexosyltransferases.	\N	\N	\N	O-Glycans biosynthesis	Metabolism of Complex Carbohydrates	METABOLIC
1305644	2.4.1.-	Hexosyltransferases.	\N	\N	\N	Fructose and mannose metabolism	Carbohydrate Metabolism	METABOLIC
1305644	2.4.1.-	Hexosyltransferases.	\N	\N	\N	Peptidoglycan biosynthesis	Metabolism of Complex Carbohydrates	METABOLIC
1305644	2.4.1.-	Hexosyltransferases.	\N	\N	\N	Sphingoglycolipid metabolism	Metabolism of Complex Lipids	METABOLIC
1305644	2.4.1.-	Hexosyltransferases.	\N	\N	\N	Blood group glycolipid biosynthesis - lact series	Metabolism of Complex Lipids	METABOLIC
1305644	2.4.1.-	Hexosyltransferases.	\N	\N	\N	Blood group glycolipid biosynthesis - neolact series	Metabolism of Complex Lipids	METABOLIC
1305644	2.4.1.-	Hexosyltransferases.	\N	\N	\N	Glycerolipid metabolism	Metabolism of Complex Lipids	METABOLIC
1305644	2.4.1.-	Hexosyltransferases.	\N	\N	\N	Globoside metabolism	Metabolism of Complex Lipids	METABOLIC
1305644	2.4.1.-	Hexosyltransferases.	\N	\N	\N	Chondroitin / heparan sulfate biosynthesis	Metabolism of Complex Carbohydrates	METABOLIC
1305644	2.4.1.-	Hexosyltransferases.	\N	\N	\N	Keratan sulfate biosynthesis	Metabolism of Complex Carbohydrates	METABOLIC
1305644	2.4.1.-	Hexosyltransferases.	\N	\N	\N	N-Glycans biosynthesis	Metabolism of Complex Carbohydrates	METABOLIC
1305697	2.1.1.-	Methyltransferases.	\N	\N	\N	Androgen and estrogen metabolism	Lipid Metabolism	METABOLIC
1305697	2.1.1.-	Methyltransferases.	\N	\N	\N	Aminophosphonate metabolism	Metabolism of Other Amino Acids	METABOLIC
1305697	2.1.1.-	Methyltransferases.	\N	\N	\N	Porphyrin and chlorophyll metabolism	Metabolism of Cofactors and Vitamins	METABOLIC
1305697	2.1.1.-	Methyltransferases.	\N	\N	\N	Ubiquinone biosynthesis	Metabolism of Cofactors and Vitamins	METABOLIC
1305697	2.1.1.-	Methyltransferases.	\N	\N	\N	Histidine metabolism	Amino Acid Metabolism	METABOLIC
1305697	2.1.1.-	Methyltransferases.	\N	\N	\N	Selenoamino acid metabolism	Metabolism of Other Amino Acids	METABOLIC
1305697	2.1.1.-	Methyltransferases.	\N	\N	\N	Tryptophan metabolism	Amino Acid Metabolism	METABOLIC
1305697	2.1.1.-	Methyltransferases.	\N	\N	\N	Tyrosine metabolism	Amino Acid Metabolism	METABOLIC
1305775	3.6.1.3	Adenosinetriphosphatase.	ATP + H(2)O = ADP + phosphate.	\N	Hemolytic anemia due to deficiency of adenosine triphosphatase; MIM:102800.	Purine metabolism	Nucleotide Metabolism	METABOLIC
1305808	2.1.1.100	Protein-S isoprenylcysteine O-methyltransferase.	S-adenosyl-L-methionine + protein C-terminal S-farnesyl-L-cysteine = S-adenosyl-L-homocysteine + protein C-terminal S-farnesyl-L-cysteine methyl ester.	\N	\N	\N	\N	\N
1305838	3.1.13.-	Exoribonucleases producing 5'-phosphomonoesters.	\N	\N	\N	\N	\N	\N
1305987	3.1.1.-	Carboxylic ester hydrolases.	\N	\N	\N	2,4-Dichlorobenzoate degradation	Biodegradation of Xenobiotics	METABOLIC
1305987	3.1.1.-	Carboxylic ester hydrolases.	\N	\N	\N	Pentose and glucuronate interconversions	Carbohydrate Metabolism	METABOLIC
1305987	3.1.1.-	Carboxylic ester hydrolases.	\N	\N	\N	Butanoate metabolism	Carbohydrate Metabolism	METABOLIC
1305995	6.3.2.-	Acid--D-amino-acid ligases (peptide synthases).	\N	\N	\N	Tryptophan metabolism	Amino Acid Metabolism	METABOLIC
1305995	6.3.2.-	Acid--D-amino-acid ligases (peptide synthases).	\N	\N	\N	Ubiquinone biosynthesis	Metabolism of Cofactors and Vitamins	METABOLIC
1306088	3.4.16.-	Serine-type carboxypeptidases.	\N	\N	\N	\N	\N	\N
1306389	1.1.1.-	With NAD(+) or NADP(+) as acceptor.	\N	\N	\N	Bile acid biosynthesis	Lipid Metabolism	METABOLIC
1306389	1.1.1.-	With NAD(+) or NADP(+) as acceptor.	\N	\N	\N	Vitamin B6 metabolism	Metabolism of Cofactors and Vitamins	METABOLIC
1306389	1.1.1.-	With NAD(+) or NADP(+) as acceptor.	\N	\N	\N	Glycine, serine and threonine metabolism	Amino Acid Metabolism	METABOLIC
1306389	1.1.1.-	With NAD(+) or NADP(+) as acceptor.	\N	\N	\N	Butanoate metabolism	Carbohydrate Metabolism	METABOLIC
1306389	1.1.1.-	With NAD(+) or NADP(+) as acceptor.	\N	\N	\N	Fructose and mannose metabolism	Carbohydrate Metabolism	METABOLIC
1306389	1.1.1.-	With NAD(+) or NADP(+) as acceptor.	\N	\N	\N	Galactose metabolism	Carbohydrate Metabolism	METABOLIC
1306389	1.1.1.-	With NAD(+) or NADP(+) as acceptor.	\N	\N	\N	Lysine degradation	Amino Acid Metabolism	METABOLIC
1306389	1.1.1.-	With NAD(+) or NADP(+) as acceptor.	\N	\N	\N	Nucleotide sugars metabolism	Nucleotide Metabolism	METABOLIC
1306389	1.1.1.-	With NAD(+) or NADP(+) as acceptor.	\N	\N	\N	Ascorbate and aldarate metabolism	Carbohydrate Metabolism	METABOLIC
1306389	1.1.1.-	With NAD(+) or NADP(+) as acceptor.	\N	\N	\N	Tetrachloroethene degradation	Biodegradation of Xenobiotics	METABOLIC
1306389	1.1.1.-	With NAD(+) or NADP(+) as acceptor.	\N	\N	\N	Benzoate degradation via CoA ligation	Biodegradation of Xenobiotics	METABOLIC
1306389	1.1.1.-	With NAD(+) or NADP(+) as acceptor.	\N	\N	\N	Glycerolipid metabolism	Metabolism of Complex Lipids	METABOLIC
1306559	2.7.8.8	CDP-diacylglycerol--serine O-phosphatidyltransferase.	CDP-diacylglycerol + L-serine = CMP + O-sn-phosphatidyl-L-serine.	\N	\N	Glycine, serine and threonine metabolism	Amino Acid Metabolism	METABOLIC
1306559	2.7.8.8	CDP-diacylglycerol--serine O-phosphatidyltransferase.	CDP-diacylglycerol + L-serine = CMP + O-sn-phosphatidyl-L-serine.	\N	\N	Glycerolipid metabolism	Metabolism of Complex Lipids	METABOLIC
1306577	3.2.1.3	Glucan 1,4-alpha-glucosidase.	Hydrolysis of terminal 1,4-linked alpha-D-glucose residues successively from non-reducing ends of the chains with release of beta-D-glucose.	\N	\N	Starch and sucrose metabolism	Metabolism of Complex Carbohydrates	METABOLIC
1306598	3.2.1.3	Glucan 1,4-alpha-glucosidase.	Hydrolysis of terminal 1,4-linked alpha-D-glucose residues successively from non-reducing ends of the chains with release of beta-D-glucose.	\N	\N	Starch and sucrose metabolism	Metabolism of Complex Carbohydrates	METABOLIC
1306602	2.4.1.119	Dolichyl-diphosphooligosaccharide--protein glycosyltransferase.	Dolichyl diphosphooligosaccharide + protein L-asparagine = dolichyl diphosphate + a glycoprotein with the oligosaccharide chain attached by glycosylamine linkage to protein L-asparagine.	\N	\N	N-Glycans biosynthesis	Metabolism of Complex Carbohydrates	METABOLIC
1306722	2.7.1.37	Protein kinase.	ATP + a protein = ADP + a phosphoprotein.	\N	\N	\N	\N	\N
1306956	1.14.-.-	Acting on paired donors, with incorporation or reduction of	\N	\N	\N	gamma-Hexachlorocyclohexane degradation	Biodegradation of Xenobiotics	METABOLIC
1306956	1.14.-.-	Acting on paired donors, with incorporation or reduction of	\N	\N	\N	Ascorbate and aldarate metabolism	Carbohydrate Metabolism	METABOLIC
1306956	1.14.-.-	Acting on paired donors, with incorporation or reduction of	\N	\N	\N	Flavonoids, stilbene and lignin biosynthesis	Biosynthesis of Secondary Metabolites	METABOLIC
1306956	1.14.-.-	Acting on paired donors, with incorporation or reduction of	\N	\N	\N	Fluorene degradation	Biodegradation of Xenobiotics	METABOLIC
1306960	1.14.13.30	Leukotriene-B4 20-monooxygenase.	(6Z,8E,10E,14Z)-(5S,12R)-5,12-dihydroxyicosa-6,8,10,14-tetraenoate + NADPH + O(2) = (6Z,8E,10E,14Z)-(5S,12R)-5,12,20-trihydroxyicosa- 6,8,10,14-tetraenoate + NADP(+) + H(2)O.	Heme-thiolate.	\N	Prostaglandin and leukotriene metabolism	Metabolism of Complex Lipids	METABOLIC
1307113	3.5.1.49	Formamidase.	Formamide + H(2)O = formate + NH(3).	\N	\N	Glyoxylate and dicarboxylate metabolism	Carbohydrate Metabolism	METABOLIC
1307113	3.5.1.49	Formamidase.	Formamide + H(2)O = formate + NH(3).	\N	\N	Nitrogen metabolism	Energy Metabolism	METABOLIC
1307113	3.5.1.49	Formamidase.	Formamide + H(2)O = formate + NH(3).	\N	\N	Tryptophan metabolism	Amino Acid Metabolism	METABOLIC
1307549	1.1.1.91	Aryl-alcohol dehydrogenase (NADP+).	An aromatic alcohol + NADP(+) = an aromatic aldehyde + NADPH.	\N	\N	\N	\N	\N
1307631	3.1.1.-	Carboxylic ester hydrolases.	\N	\N	\N	2,4-Dichlorobenzoate degradation	Biodegradation of Xenobiotics	METABOLIC
1307631	3.1.1.-	Carboxylic ester hydrolases.	\N	\N	\N	Pentose and glucuronate interconversions	Carbohydrate Metabolism	METABOLIC
1307631	3.1.1.-	Carboxylic ester hydrolases.	\N	\N	\N	Butanoate metabolism	Carbohydrate Metabolism	METABOLIC
1308073	2.4.1.119	Dolichyl-diphosphooligosaccharide--protein glycosyltransferase.	Dolichyl diphosphooligosaccharide + protein L-asparagine = dolichyl diphosphate + a glycoprotein with the oligosaccharide chain attached by glycosylamine linkage to protein L-asparagine.	\N	\N	N-Glycans biosynthesis	Metabolism of Complex Carbohydrates	METABOLIC
1308186	2.1.1.79	Cyclopropane-fatty-acyl-phospholipid synthase.	S-adenosyl-L-methionine + phospholipid olefinic fatty acid = S-adenosyl-L-homocysteine + phospholipid cyclopropane fatty acid.	\N	\N	\N	\N	\N
1308328	1.1.1.184	Carbonyl reductase (NADPH).	R-CHOH-R' + NADP(+) = R-CO-R' + NADPH.	\N	\N	Prostaglandin and leukotriene metabolism	Metabolism of Complex Lipids	METABOLIC
1308488	3.2.1.3	Glucan 1,4-alpha-glucosidase.	Hydrolysis of terminal 1,4-linked alpha-D-glucose residues successively from non-reducing ends of the chains with release of beta-D-glucose.	\N	\N	Starch and sucrose metabolism	Metabolism of Complex Carbohydrates	METABOLIC
1308516	1.1.1.101	Acylglycerone-phosphate reductase.	1-palmitoylglycerol 3-phosphate + NADP(+) = palmitoylglycerone phosphate + NADPH.	\N	\N	\N	\N	\N
1308584	6.3.2.19	Ubiquitin--protein ligase.	ATP + ubiquitin + protein lysine = AMP + diphosphate + protein N-ubiquityllysine.	\N	\N	\N	\N	\N
[truncated: 3,114 more rows]

## Sheet: interpro
13	IPR001680	WD40 repeat	HMMPfam	PF00400	WD40	2	117,275,	156,314,	0.00015,6.6e-06
13	IPR001680	WD40 repeat	HMMSmart	SM00320	no description	5	116,166,227,274,317,	156,202,270,314,357,	0.00056,8.1,11,1.3e-05,0.36
13	IPR001680	WD40 repeat	ProfileScan	PS50082	WD_REPEATS_2	2	123,281,	165,323,	10.609,9.506
13	IPR001680	WD40 repeat	ProfileScan	PS50294	WD_REPEATS_REGION	1	123	366	16.137
13	IPR011046	WD40 repeat-like	superfamily	SSF50978	WD40 repeat-like	1	10	563	3.1e-42
214	IPR006094	FAD linked oxidase, N-terminal	HMMPfam	PF01565	FAD_binding_4	1	36	173	1.9e-27
214	IPR012951	Berberine/berberine-like	HMMPfam	PF08031	BBE	1	434	451	2.1e-05
214	IPR016166	FAD-binding, type 2	superfamily	SSF56176	FAD-binding domain	1	7	204	3.1e-46
362	IPR004130	Protein of unknown function, ATP binding	HMMPfam	PF03029	ATP_bind_1	1	7	253	7.1e-90
401	IPR004045	Glutathione S-transferase, N-terminal	HMMPfam	PF02798	GST_N	1	5	90	2.4e-08
401	IPR010987	Glutathione S-transferase, C-terminal-like	superfamily	SSF47616	Glutathione S-transferase (GST), C-terminal domain	1	87	223	6.3e-14
401	IPR012336	Thioredoxin-like fold	superfamily	SSF52833	Thioredoxin-like	1	6	100	1.4e-17
446	IPR004045	Glutathione S-transferase, N-terminal	HMMPfam	PF02798	GST_N	1	5	91	8.3e-06
446	IPR010987	Glutathione S-transferase, C-terminal-like	superfamily	SSF47616	Glutathione S-transferase (GST), C-terminal domain	1	98	224	5.7e-16
446	IPR012336	Thioredoxin-like fold	superfamily	SSF52833	Thioredoxin-like	1	7	106	3.1e-17
624	IPR005442	Glutathione S-transferase, omega-class	FPrintScan	PR01625	GSTRNSFRASEO	2	3,90,	18,104,	5.3e-05,5.3e-05
624	IPR004045	Glutathione S-transferase, N-terminal	HMMPfam	PF02798	GST_N	1	3	88	0.00012
624	IPR010987	Glutathione S-transferase, C-terminal-like	superfamily	SSF47616	Glutathione S-transferase (GST), C-terminal domain	1	95	232	6.3e-19
624	IPR012336	Thioredoxin-like fold	superfamily	SSF52833	Thioredoxin-like	1	5	103	1.5e-15
2059	IPR010730	Heterokaryon incompatibility	HMMPfam	PF06985	HET	1	37	185	1.2e-23
4515	IPR000182	GCN5-related N-acetyltransferase	ProfileScan	PS51186	GNAT	1	68	218	10.405
4515	IPR016181	Acyl-CoA N-acyltransferase	superfamily	SSF55729	Acyl-CoA N-acyltransferases (Nat)	1	34	211	3.1e-20
4797	IPR001395	Aldo/keto reductase	BlastProDom	PD000288	Q89IT7_BRAJA_Q89IT7;	1	25	360	1e-55
4797	IPR001395	Aldo/keto reductase	FPrintScan	PR00069	ALDKETRDTASE	2	55,175,	79,192,	0.079,0.079
4797	IPR001395	Aldo/keto reductase	HMMPfam	PF00248	Aldo_ket_red	1	18	347	3e-61
4797	IPR001395	Aldo/keto reductase	superfamily	SSF51430	NAD(P)-linked oxidoreductase	1	22	354	1.3e-85
4937	IPR001040	Eukaryotic translation initiation factor 4E (eIF-4E)	BlastProDom	PD003697	Q6DER4_XENTR_Q6DER4;	1	191	367	3e-27
4937	IPR001040	Eukaryotic translation initiation factor 4E (eIF-4E)	HMMPfam	PF01652	IF4E	1	167	393	2e-39
4937	IPR001040	Eukaryotic translation initiation factor 4E (eIF-4E)	superfamily	SSF55418	Translation initiation factor eIF4e	1	155	394	8.8e-53
6090	IPR001394	Peptidase C19, ubiquitin carboxyl-terminal hydrolase 2	HMMPfam	PF00443	UCH	1	27	1148	2.1e-62
6090	IPR001394	Peptidase C19, ubiquitin carboxyl-terminal hydrolase 2	ProfileScan	PS50235	UCH_2_3	1	30	1151	26.486
6090	IPR001394	Peptidase C19, ubiquitin carboxyl-terminal hydrolase 2	ScanRegExp	PS00972	UCH_2_1	1	31	46	8e-05
6090	IPR001394	Peptidase C19, ubiquitin carboxyl-terminal hydrolase 2	ScanRegExp	PS00973	UCH_2_2	1	1052	1069	8e-05
6348	IPR002893	Zinc finger, MYND-type	HMMPfam	PF01753	zf-MYND	1	673	711	9.7e-13
6348	IPR002893	Zinc finger, MYND-type	ProfileScan	PS50865	ZF_MYND_2	1	673	711	11.992
6348	IPR002893	Zinc finger, MYND-type	ScanRegExp	PS01360	ZF_MYND_1	1	673	711	NA
6348	IPR016024	Armadillo-type fold	superfamily	SSF48371	ARM repeat	1	101	310	5.5e-06
6509	IPR001841	Zinc finger, RING-type	ProfileScan	PS50089	ZF_RING_2	1	404	443	9.922
6509	IPR007087	Zinc finger, C2H2-type	ScanRegExp	PS00028	ZINC_FINGER_C2H2_1	1	58	79	NA
6509	IPR001841	Zinc finger, RING-type	ScanRegExp	PS00518	ZF_RING_1	1	420	429	8e-05
6539	IPR007087	Zinc finger, C2H2-type	ScanRegExp	PS00028	ZINC_FINGER_C2H2_1	1	7	29	NA
6577	IPR007087	Zinc finger, C2H2-type	ScanRegExp	PS00028	ZINC_FINGER_C2H2_1	1	53	76	NA
[truncated: 25,273 more rows]
