# Supplementary material for: Activity-based protein profiling reveals dynamic substrate-specific cellulase secretion by saprotrophic basidiomycetes
Source: Biotechnol Biofuels Bioprod. 2022 Jan 17;15:6. doi: 10.1186/s13068-022-02107-z (PMC8764865; doi:10.1186/s13068-022-02107-z)
Supplement: Supplementary file 6 — Additional file 6. Proteomic hit information for cellulase pulldown from P. brumalis secretomes. [file 13068_2022_2107_MOESM6_ESM.xlsx]

## Sheet: Samples Report for 9_TMT
Identified Proteins (42)	id	Enz_class	CAZY_fam	Interpro	Kegg	Molecular Weight	Protein Grouping Ambiguity	Protein Identification Probability	Percent Coverage	Percentage of Total Spectra	Exclusive Unique Peptide Count	Total Unique Peptide Count	Exclusive Unique Spectrum Count	Total Unique Spectrum Count	Exclusive Spectrum Count	Total Spectrum Count	Quantitative Value (Normalized Total Spectra)	Log2Fold change (127/126)	Hit score (spectral counts*(127/126))
jgi|Polbr1|16190|CE16189_782	16190	CAZY	CBM1-GH10	Cellulose-binding region, fungal	#N/A	43 kDa	true	1	0.542	0.0062	22	29	28	37	30	39	39	5.26	1494.45
jgi|Polbr1|355477|CE355476_2182	355477	CAZY	GH7	Glycoside hydrolase, family 7	#N/A	49 kDa	true	1	0.491	0.0054	22	25	29	33	30	34	34	4.99	1080.48
jgi|Polbr1|1401866|fgenesh1_kg.18_#_117_#_Locus9316v1rpkm6.34	1401866	CAZY	CBM1-GH5_5	Cellulose-binding region, fungal	#N/A	40 kDa		1	0.594	0.0068	30	30	37	37	43	43	43	4.41	914.136
jgi|Polbr1|1413663|fgenesh1_pg.1_#_110	1413663	CAZY	CBM1-GH10	Glycoside hydrolase, family 10	#N/A	42 kDa	true	1	0.386	0.0029	8	15	9	18	9	18	18	4.21	333.126
jgi|Polbr1|1479303|gm1.2884_g	1479303	CAZY	GH7	Glycoside hydrolase, family 7	#N/A	49 kDa	true	1	0.365	0.0024	10	13	11	15	11	15	15	4.23	281.48
jgi|Polbr1|659690|CE659689_602	659690	CAZY	CBM1-GH10	Cellulose-binding region, fungal	#N/A	40 kDa		1	0.53	0.0038	14	14	22	22	24	24	24	2.59	144.504
jgi|Polbr1|1339838|e_gw1.5.779.1	1339838	CAZY	CBM1-GH5_7	Glycoside hydrolase, family 5	#N/A	47 kDa		1	0.209	0.0013	8	8	8	8	8	8	8	3.36	82.1393
jgi|Polbr1|1340811|e_gw1.6.629.1	1340811	CAZY	CBM1-GH5_5	Cellulose-binding region, fungal	#N/A	44 kDa		1	0.113	0.00048	3	3	3	3	3	3	3	4.73	79.6147
sp|P22629|SAV_STRAV|						19 kDa		1	0.656	0.019	35	35	43	43	117	117	117	-0.92	61.8356
jgi|Polbr1|1421714|fgenesh1_pg.80_#_28	1421714	UNKNOWN	#N/A	Zinc finger, MYND-type	#N/A	41 kDa		0.64	0.0669	0.00032	2	2	2	2	2	2	2	4.88	58.892
sp|TRYP_PIG|						24 kDa		1	0.351	0.0094	18	18	28	28	59	59	59	-0.11	54.6687
sp|K1C9_HUMAN|						62 kDa	true	1	0.586	0.007	34	35	42	43	43	44	44	-1.33	17.5018
jgi|Polbr1|1520578|MIX29294_1752_70	1520578	CAZY	GH10	Glycoside hydrolase, family 10	#N/A	39 kDa		0.95	0.101	0.00048	1	2	1	2	2	3	3	2.42	16.0551
jgi|Polbr1|1438317|estExt_Genewise1Plus.C_240232	1438317	DUF		Protein of unknown function DUF427	#N/A	11 kDa		1	0.611	0.0014	5	5	7	7	9	9	9	0.4	11.8756
sp|K2C1_HUMAN|						66 kDa	true	1	0.434	0.0084	37	42	43	48	47	53	53	-2.39	10.1115
jgi|Polbr1|1388977|estExt_Genewise1.C_680026	1388977	REDOX		FAD linked oxidase, N-terminal	#N/A	54 kDa		1	0.116	0.00063	4	4	4	4	4	4	4	1.29	9.78112
sp|K1C10_HUMAN|						60 kDa	true	1	0.469	0.0078	32	39	36	44	40	49	49	-2.82	6.93891
jgi|Polbr1|1343096|e_gw1.9.5.1	1343096	UNKNOWN	#N/A	Armadillo-type fold	#N/A	269 kDa		0.97	0.0104	0.00032	2	2	2	2	2	2	2	1.75	6.72717
sp|K22E_HUMAN|						66 kDa	true	1	0.558	0.006	31	36	31	36	32	38	38	-2.51	6.67111
jgi|Polbr1|165618|CE165617_2833	165618	CAZY	GH152	Thaumatin, pathogenesis-related	#N/A	27 kDa		1	0.13	0.00032	2	2	2	2	2	2	2	1.73	6.63456
jgi|Polbr1|1488971|gm1.12552_g	1488971	CAZY	GH55	Pectin lyase fold/virulence factor	#N/A	83 kDa		1	0.14	0.0014	7	7	8	8	9	9	9	-0.83	5.06276
sp|K1C15_SHEEP|						49 kDa	true	1	0.119	0.0016	2	8	2	9	2	10	10	-1.12	4.60094
jgi|Polbr1|1338184|e_gw1.3.371.1	1338184	CAZY	GH27	Glycoside hydrolase, clan GH-D	Alpha-galactosidase.	47 kDa		1	0.0993	0.00063	3	3	4	4	4	4	4	0.17	4.50023
jgi|Polbr1|750085|CE750084_152664	750085	OTHER	#N/A	Methionine synthase, vitamin-B12 independent	5-methyltetrahydropteroyltriglutamate--homocysteine S-methyltransferase.	85 kDa		0.93	0.0248	0.00032	2	2	2	2	2	2	2	0.82	3.53081
jgi|Polbr1|1405726|fgenesh1_kg.39_#_109_#_Locus4392v1rpkm35.09	1405726	CAZY	GH115	#N/A	#N/A	110 kDa		1	0.0499	0.00048	3	3	3	3	3	3	3	0.21	3.47006
jgi|Polbr1|1500721|MIX9437_110063_81	1500721	CAZY	GH92	Glycosyl hydrolase 92	#N/A	91 kDa		1	0.079	0.00079	5	5	5	5	5	5	5	-0.56	3.39151
sp|RS27A_HUMAN|						18 kDa		1	0.141	0.00032	2	2	2	2	2	2	2	0.49	2.80889
jgi|Polbr1|1337163|e_gw1.3.594.1	1337163	OTHER	#N/A	DNA/RNA helicase, C-terminal	Adenosinetriphosphatase.	139 kDa		0.64	0.0237	0.00032	2	2	2	2	2	2	2	0.35	2.54912
jgi|Polbr1|1453403|fgenesh1_pm.7_#_196	1453403	OTHER	#N/A	Carbamoyl phosphate synthase, large subunit, N-terminal	Pyruvate carboxylase.	131 kDa		1	0.0384	0.00063	4	4	4	4	4	4	4	-0.79	2.31338
jgi|Polbr1|1407721|fgenesh1_kg.56_#_34_#_Locus1356v1rpkm116.62	1407721	CAZY	GH76	Glycoside hydrolase, family 76	#N/A	41 kDa		1	0.121	0.00063	4	4	4	4	4	4	4	-0.94	2.08493
sp|K1H7_HUMAN|						50 kDa	true	0.09	0.0557	0.00032	1	2	1	2	1	2	2	-0.02	1.97247
jgi|Polbr1|224137|CE224136_76555	224137	CAZY	AA1_1	Multicopper oxidase, type 1	Laccase.	56 kDa		1	0.14	0.00063	4	4	4	4	4	4	4	-1.19	1.75321
jgi|Polbr1|1360395|e_gw1.78.60.1	1360395	REDOX		Dyp-type peroxidase	#N/A	53 kDa		1	0.357	0.0019	11	11	12	12	12	12	12	-2.8	1.72305
jgi|Polbr1|1459832|estExt_fgenesh1_pm.C_10166	1459832	OTHER		Ribosomal protein L4/L1e	#N/A	41 kDa		1	0.212	0.0011	7	7	7	7	7	7	7	-2.03	1.71399
jgi|Polbr1|1397426|fgenesh1_kg.5_#_283_#_Locus62v1rpkm1287.09	1397426	REDOX		D-isomer specific 2-hydroxyacid dehydrogenase, catalytic region	Formate dehydrogenase.	44 kDa		1	0.38	0.0022	12	12	14	14	14	14	14	-3.09	1.64416
jgi|Polbr1|55691|CE55690_12042	55691	UNKNOWN	#N/A	#N/A	Glucan 1,4-alpha-glucosidase.	126 kDa		0.73	0.0337	0.00032	2	2	2	2	2	2	2	-0.33	1.59107
sp|LYSC_CHICK|						16 kDa		0.99	0.143	0.00032	2	2	2	2	2	2	2	-0.34	1.58008
jgi|Polbr1|1340340|e_gw1.6.416.1	1340340	OTHER	#N/A	ABC transporter-like	#N/A	95 kDa		1	0.0556	0.00079	5	5	5	5	5	5	5	-1.72	1.51774
jgi|Polbr1|969718|CE969717_70600	969718	OTHER	#N/A	Ribosomal protein L24e	#N/A	17 kDa		1	0.119	0.00032	2	2	2	2	2	2	2	-0.53	1.38511
jgi|Polbr1|1399511|fgenesh1_kg.10_#_16_#_Locus102v1rpkm1005.97	1399511	OTHER	#N/A	Ribosomal protein L2	#N/A	28 kDa		0.79	0.0945	0.00032	2	2	2	2	2	2	2	-0.55	1.36604
jgi|Polbr1|1401868|fgenesh1_kg.18_#_119_#_Locus174v1rpkm732.12	1401868				#N/A	29 kDa		1	0.315	0.0011	7	7	7	7	7	7	7	-2.41	1.31709
jgi|Polbr1|1487402|gm1.10983_g	1487402	OTHER	#N/A	Ubiquitin system component Cue	Histone acetyltransferase.	100 kDa		0.83	0.0188	0.00032	2	2	2	2	2	2	2	-0.65	1.27456
jgi|Polbr1|1459464|fgenesh1_pm.168_#_2	1459464	UNKNOWN	#N/A	#N/A	#N/A	111 kDa		0.7	0.037	0.00032	2	2	2	2	2	2	2	-0.68	1.24833
jgi|Polbr1|463929|CE463928_1336	463929	OTHER	#N/A	Allergen V5/Tpx-1 related	#N/A	18 kDa		1	0.228	0.00032	2	2	2	2	2	2	2	-0.7	1.23114
jgi|Polbr1|1495871|MIX4587_10656_36	1495871	CAZY	GH30_3	Glycoside hydrolase, family 30	#N/A	62 kDa		1	0.104	0.00095	6	6	6	6	6	6	6	-2.39	1.14469
jgi|Polbr1|1408499|fgenesh1_kg.64_#_75_#_Locus8928v1rpkm7.54	1408499	UNKNOWN	#N/A	FAD-dependent pyridine nucleotide-disulphide oxidoreductase	#N/A	120 kDa		0.52	0.0246	0.00032	2	2	2	2	2	2	2	-0.86	1.10191
jgi|Polbr1|1376197|estExt_Genewise1.C_10_t10249	1376197	OTHER	#N/A	Ribosomal protein L1	#N/A	24 kDa		1	0.169	0.00048	3	3	3	3	3	3	3	-1.47	1.08295
jgi|Polbr1|1399506|fgenesh1_kg.10_#_11_#_Locus5471v1rpkm25.69	1399506	UNKNOWN	#N/A	#N/A	#N/A	86 kDa		0.9	0.0323	0.00032	2	2	2	2	2	2	2	-0.91	1.06437
jgi|Polbr1|1397305|fgenesh1_kg.5_#_162_#_Locus9670v1rpkm5.42	1397305		#N/A	#N/A	#N/A	374 kDa	true	0.97	0.00446	0.00032	1	2	1	2	1	2	2	-1.01	0.993092
jgi|Polbr1|1461164|estExt_fgenesh1_pm.C_40288	1461164	OTHER	#N/A	Ribosomal protein L3	#N/A	44 kDa		0.79	0.0437	0.00032	2	2	2	2	2	2	2	-1.23	0.852635
jgi|Polbr1|1399565|fgenesh1_kg.10_#_70_#_Locus265v1rpkm550.93	1399565	OTHER	#N/A	Ribosomal protein L18e	#N/A	21 kDa		0.99	0.231	0.00079	5	5	5	5	5	5	5	-2.56	0.847878
jgi|Polbr1|1359255|e_gw1.69.29.1	1359255	OTHER	#N/A	Uricase	Urate oxidase.	36 kDa		1	0.117	0.00048	3	3	3	3	3	3	3	-1.94	0.781849
jgi|Polbr1|1406104|fgenesh1_kg.42_#_61_#_Locus245v1rpkm584.23	1406104	OTHER	#N/A	Ribosomal protein L15	#N/A	16 kDa		1	0.374	0.00079	4	5	4	5	4	5	5	-2.71	0.76415
jgi|Polbr1|1400966|fgenesh1_kg.14_#_218_#_Locus336v1rpkm424.05	1400966	OTHER		Ribosomal protein L13	#N/A	23 kDa		1	0.195	0.00079	5	5	5	5	5	5	5	-2.9	0.669858
jgi|Polbr1|1481890|gm1.5471_g	1481890	OTHER	#N/A	Ribosomal protein L35Ae	#N/A	12 kDa		1	0.377	0.00063	4	4	4	4	4	4	4	-2.63	0.646176
jgi|Polbr1|1477337|gm1.918_g	1477337	OTHER	#N/A	Ribosomal protein L30, core	#N/A	29 kDa		1	0.168	0.00063	4	4	4	4	4	4	4	-2.71	0.61132
jgi|Polbr1|1357025|e_gw1.55.68.1	1357025	OTHER	#N/A	Ribosomal protein L31e	#N/A	14 kDa		0.99	0.135	0.00032	2	2	2	2	2	2	2	-1.72	0.607097
jgi|Polbr1|1346110|e_gw1.14.578.1	1346110	OTHER	#N/A	Histone H4	#N/A	11 kDa		1	0.368	0.00063	4	4	4	4	4	4	4	-2.82	0.566442
jgi|Polbr1|1478272|gm1.1853_g	1478272	OTHER	#N/A	Ribosomal protein L29	#N/A	14 kDa		1	0.29	0.00095	5	5	6	6	6	6	6	-3.41	0.564468
jgi|Polbr1|320301|CE320300_130175	320301	OTHER	#N/A	Ribosomal protein S4e, N-terminal and RNA-binding	#N/A	30 kDa		0.99	0.0646	0.00032	2	2	2	2	2	2	2	-1.83	0.562529
jgi|Polbr1|1400186|fgenesh1_kg.12_#_12_#_Locus197v1rpkm676.91	1400186	OTHER	#N/A	Ribosomal protein L27e	#N/A	16 kDa		1	0.176	0.00048	3	3	3	3	3	3	3	-2.66	0.474659
jgi|Polbr1|1457372|fgenesh1_pm.53_#_15	1457372	CAZY	GH78	Bacterial alpha-L-rhamnosidase	#N/A	71 kDa		1	0.0242	0.00032	2	2	2	2	2	2	2	-2.14	0.45376
jgi|Polbr1|1359848|e_gw1.74.96.1	1359848	CAZY	PL4_1	Rhamnogalacturonase B, N-terminal	#N/A	54 kDa		1	0.0609	0.00032	2	2	2	2	2	2	2	-2.28	0.411796
jgi|Polbr1|1477482|gm1.1063_g	1477482	OTHER		Ribosomal protein L13e	#N/A	24 kDa	true	1	0.212	0.00095	5	6	5	6	5	6	6	-3.96	0.385543
sp|ALBU_BOVIN|						69 kDa		1	0.0478	0.00048	3	3	3	3	3	3	3	-3.14	0.34032
jgi|Polbr1|1411391|fgenesh1_kg.113_#_1_#_Locus712v1rpkm216.43	1411391	OTHER	#N/A	Ribosomal protein L7Ae/L30e/S12e/Gadd45	#N/A	35 kDa		1	0.0732	0.00032	2	2	2	2	2	2	2	-2.81	0.285191
jgi|Polbr1|1396997|fgenesh1_kg.4_#_323_#_Locus204v1rpkm660.32	1396997	OTHER	#N/A	Ribosomal protein L18/L5	#N/A	34 kDa		1	0.0833	0.00048	3	3	3	3	3	3	3	-3.49	0.267009
jgi|Polbr1|1348878|e_gw1.21.325.1	1348878	OTHER	#N/A	Ribosomal protein L21e	#N/A	18 kDa		1	0.15	0.00048	3	3	3	3	3	3	3	-3.72	0.227662
jgi|Polbr1|1407199|fgenesh1_kg.51_#_81_#_Locus6977v1rpkm16.07	1407199	UNKNOWN	#N/A	Immunoglobulin E-set	Acid--D-amino-acid ligases (peptide synthases).	118 kDa		0.53	0.0188	0.00032	2	2	2	2	2	2	2	-3.3	0.203063
jgi|Polbr1|1452029|fgenesh1_pm.3_#_108	1452029	OTHER	#N/A	Ribosomal protein L15e	#N/A	24 kDa		1	0.124	0.00048	3	3	3	3	3	3	3	-3.95	0.194112
jgi|Polbr1|1337197|e_gw1.3.275.1	1337197	OTHER	#N/A	Ribosomal protein L32e	#N/A	15 kDa		1	0.189	0.00048	3	3	3	3	3	3	3	-4	0.1875
jgi|Polbr1|1448866|estExt_Genewise1Plus.C_1160020	1448866	OTHER	#N/A	Ribosomal protein L5	#N/A	20 kDa		1	0.0847	0.00032	2	2	2	2	2	2	2	-3.44	0.184284
jgi|Polbr1|1396950|fgenesh1_kg.4_#_276_#_Locus178v1rpkm724.09	1396950	OTHER		Ribosomal protein L6E	#N/A	26 kDa		1	0.155	0.00079	5	5	5	5	5	5	5	-4.83	0.17579
jgi|Polbr1|1369921|estExt_Genewise1.C_2_t30118	1369921	OTHER	#N/A	KOW	#N/A	16 kDa		1	0.169	0.00048	3	3	3	3	3	3	3	-4.31	0.151245

## Sheet: TMT_Ratio9
Identified Proteins (74)	Accession Number	Alternate ID	Molecular Weight	Protein Grouping Ambiguity	Permutation Test (p-value) Benjamini-Hochberg (p < 0,01689)	Log? Fold Change by Category (Treatment 1 / Reference)	Taxonomy	Quant 1	Std Dev Log? Fold Change(Quant 1)	Quant 2	Std Dev Log? Fold Change(Quant 2)
sp|P22629|SAV_STRAV|	P22629		19 kDa		< 0,0001	-0.92	unknown	0.0085	1.0123545	-0.9114	1.0024878
sp|TRYP_PIG|	TRYP_PIG		24 kDa		0.17	-0.11	unknown	-0.002	0.9339722	-0.1191	0.9315698
sp|K1C9_HUMAN|	K1C9_HUMAN		62 kDa	true	< 0,0001	-1.33	unknown	0.0201	1.2493054	-1.3216	1.2544112
sp|K2C1_HUMAN|	K2C1_HUMAN		66 kDa	true	< 0,0001	-2.39	unknown	0.0123	1.2163327	-2.3921	1.2202021
sp|K1C10_HUMAN|	K1C10_HUMAN		60 kDa	true	< 0,0001	-2.82	unknown	-0.0022	1.176747	-2.8143	1.1810553
jgi|Polbr1|1401866|fgenesh1_kg.18_#_117_#_Locus9316v1rpkm6.34	jgi|Polbr1|1401866|fgenesh1_kg.18_#_117_#_Locus9316v1rpkm6.34		40 kDa		< 0,0001	4.41	unknown	No values	1.5146238	Reference missing	1.5273265
jgi|Polbr1|16190|CE16189_782	jgi|Polbr1|16190|CE16189_782		43 kDa	true	< 0,0001	5.26	unknown	No values	1.6001761	Reference missing	1.5964798
sp|K22E_HUMAN|	K22E_HUMAN		66 kDa	true	< 0,0001	-2.51	unknown	-0.0054	1.1480305	-2.5013	1.1667664
jgi|Polbr1|355477|CE355476_2182	jgi|Polbr1|355477|CE355476_2182		49 kDa	true	< 0,0001	4.99	unknown	0.0376	1.1855197	4.9654	1.1937641
jgi|Polbr1|659690|CE659689_602	jgi|Polbr1|659690|CE659689_602		40 kDa		< 0,0001	2.59	unknown	0.043	1.3209524	2.5576	1.315867
jgi|Polbr1|1413663|fgenesh1_pg.1_#_110	jgi|Polbr1|1413663|fgenesh1_pg.1_#_110		42 kDa	true	< 0,0001	4.21	unknown	No values	1.1197804	Reference missing	1.117333
jgi|Polbr1|1397426|fgenesh1_kg.5_#_283_#_Locus62v1rpkm1287.09	jgi|Polbr1|1397426|fgenesh1_kg.5_#_283_#_Locus62v1rpkm1287.09		44 kDa		< 0,0001	-3.09	unknown	-0.0243	1.0926323	-3.0794	1.0860827
jgi|Polbr1|1479303|gm1.2884_g	jgi|Polbr1|1479303|gm1.2884_g		49 kDa	true	< 0,0001	4.23	unknown	No values	1.1328719	Reference missing	1.1295414
jgi|Polbr1|1360395|e_gw1.78.60.1	jgi|Polbr1|1360395|e_gw1.78.60.1		53 kDa		< 0,0001	-2.8	unknown	0.0246	1.1096789	Value missing	1.1107225
sp|K1C15_SHEEP|	K1C15_SHEEP		49 kDa	true	0.33	-1.12	unknown	-0.0043	1.049951	-1.1262	1.0552751
jgi|Polbr1|1438317|estExt_Genewise1Plus.C_240232	jgi|Polbr1|1438317|estExt_Genewise1Plus.C_240232		11 kDa		0.008	0.4	unknown	-0.015	1.0125145	0.401	1.0085578
jgi|Polbr1|1488971|gm1.12552_g	jgi|Polbr1|1488971|gm1.12552_g		83 kDa		0.012	-0.83	unknown	0.002	1.0271617	-0.8272	1.0251528
jgi|Polbr1|1339838|e_gw1.5.779.1	jgi|Polbr1|1339838|e_gw1.5.779.1		47 kDa		0.001	3.36	unknown	0.0215	1.0644767	3.3437	1.0745009
jgi|Polbr1|1401868|fgenesh1_kg.18_#_119_#_Locus174v1rpkm732.12	jgi|Polbr1|1401868|fgenesh1_kg.18_#_119_#_Locus174v1rpkm732.12		29 kDa		< 0,0001	-2.41	unknown	-0.0089	1.0755495	-2.3967	1.0804324
jgi|Polbr1|1459832|estExt_fgenesh1_pm.C_10166	jgi|Polbr1|1459832|estExt_fgenesh1_pm.C_10166		41 kDa		0.014	-2.03	unknown	0.0108	1.44059	Value missing	1.4479355
jgi|Polbr1|1400966|fgenesh1_kg.14_#_218_#_Locus336v1rpkm424.05	jgi|Polbr1|1400966|fgenesh1_kg.14_#_218_#_Locus336v1rpkm424.05		23 kDa		0.008	-2.9	unknown	-0.0022	1.0488607	Value missing	1.0418153
jgi|Polbr1|1388977|estExt_Genewise1.C_680026	jgi|Polbr1|1388977|estExt_Genewise1.C_680026		54 kDa		0.028	1.29	unknown	0.0025	1.0405095	1.3051	1.0430484
jgi|Polbr1|1495871|MIX4587_10656_36	jgi|Polbr1|1495871|MIX4587_10656_36		62 kDa		0.001	-2.39	unknown	-0.0097	1.0763179	-2.3819	1.0791818
jgi|Polbr1|1500721|MIX9437_110063_81	jgi|Polbr1|1500721|MIX9437_110063_81		91 kDa		0.33	-0.56	unknown	-0.0079	1.1246316	-0.5601	1.1224048
jgi|Polbr1|224137|CE224136_76555	jgi|Polbr1|224137|CE224136_76555		56 kDa		0.1	-1.19	unknown	-0.0005	0.8785762	-1.1848	0.8746503
jgi|Polbr1|1477482|gm1.1063_g	jgi|Polbr1|1477482|gm1.1063_g		24 kDa	true	0.008	-3.96	unknown	-0.0053	1.2457474	Value missing	1.2506024
jgi|Polbr1|1396950|fgenesh1_kg.4_#_276_#_Locus178v1rpkm724.09	jgi|Polbr1|1396950|fgenesh1_kg.4_#_276_#_Locus178v1rpkm724.09		26 kDa		0.008	-4.83	unknown	0	1.0687923	Value missing	1.0642899
jgi|Polbr1|1340811|e_gw1.6.629.1	jgi|Polbr1|1340811|e_gw1.6.629.1		44 kDa		0.33	4.73	unknown	No values	1.0878643	Reference missing	1.0931696
jgi|Polbr1|1477337|gm1.918_g	jgi|Polbr1|1477337|gm1.918_g		29 kDa		0.2	-2.71	unknown	-0.0797	1.4034772	Value missing	1.3986439
jgi|Polbr1|1407721|fgenesh1_kg.56_#_34_#_Locus1356v1rpkm116.62	jgi|Polbr1|1407721|fgenesh1_kg.56_#_34_#_Locus1356v1rpkm116.62		41 kDa		0.028	-0.94	unknown	0.0135	0.967457	-0.9619	0.9652349
jgi|Polbr1|1340340|e_gw1.6.416.1	jgi|Polbr1|1340340|e_gw1.6.416.1		95 kDa		0.008	-1.72	unknown	0.0351	1.252837	-1.7586	1.242666
jgi|Polbr1|1376197|estExt_Genewise1.C_10_t10249	jgi|Polbr1|1376197|estExt_Genewise1.C_10_t10249		24 kDa		0.1	-1.47	unknown	-0.0046	0.9592571	-1.4697	0.95225334
jgi|Polbr1|1453403|fgenesh1_pm.7_#_196	jgi|Polbr1|1453403|fgenesh1_pm.7_#_196		131 kDa		0.2	-0.79	unknown	-0.0154	1.1013342	-0.7855	1.1031445
jgi|Polbr1|1396997|fgenesh1_kg.4_#_323_#_Locus204v1rpkm660.32	jgi|Polbr1|1396997|fgenesh1_kg.4_#_323_#_Locus204v1rpkm660.32		34 kDa		0.33	-3.49	unknown	-0.001	0.91997653	-3.4903	0.9145079
jgi|Polbr1|1478272|gm1.1853_g	jgi|Polbr1|1478272|gm1.1853_g		14 kDa		0.018	-3.41	unknown	-0.0306	1.227437	-3.3633	1.2283746
jgi|Polbr1|1406104|fgenesh1_kg.42_#_61_#_Locus245v1rpkm584.23	jgi|Polbr1|1406104|fgenesh1_kg.42_#_61_#_Locus245v1rpkm584.23		16 kDa		0.008	-2.71	unknown	0.008	1.1343393	Value missing	1.1274097
jgi|Polbr1|1337197|e_gw1.3.275.1	jgi|Polbr1|1337197|e_gw1.3.275.1		15 kDa		0.1	-4	unknown	-0.0182	1.1244895	-3.9825	1.1142831
jgi|Polbr1|1359255|e_gw1.69.29.1	jgi|Polbr1|1359255|e_gw1.69.29.1		36 kDa		0.1	-1.94	unknown	-0.0047	1.0332501	Value missing	1.0317378
jgi|Polbr1|1520578|MIX29294_1752_70	jgi|Polbr1|1520578|MIX29294_1752_70		39 kDa		1	2.42	unknown	No values	0.96400195	Reference missing	0.9640018
jgi|Polbr1|1481890|gm1.5471_g	jgi|Polbr1|1481890|gm1.5471_g		12 kDa		0.061	-2.63	unknown	-0.0969	1.4903303	-2.5371	1.4954624
jgi|Polbr1|165618|CE165617_2833	jgi|Polbr1|165618|CE165617_2833		27 kDa		0.33	1.73	unknown	-0.0071	0.9712905	1.7257	0.9703691
jgi|Polbr1|1346110|e_gw1.14.578.1	jgi|Polbr1|1346110|e_gw1.14.578.1 (+3)		11 kDa		0.1	-2.82	unknown	-0.0463	1.2715418	Value missing	1.2666467
jgi|Polbr1|1452029|fgenesh1_pm.3_#_108	jgi|Polbr1|1452029|fgenesh1_pm.3_#_108		24 kDa		0.1	-3.95	unknown	-0.0573	1.3148568	-3.9096	1.3247261
jgi|Polbr1|1369921|estExt_Genewise1.C_2_t30118	jgi|Polbr1|1369921|estExt_Genewise1.C_2_t30118		16 kDa		0.1	-4.31	unknown	0.0136	1.2584172	Value missing	1.2524933
sp|ALBU_BOVIN|	ALBU_BOVIN		69 kDa		0.33	-3.14	unknown	-0.0055	0.9946678	Value missing	1.0001326
jgi|Polbr1|1448866|estExt_Genewise1Plus.C_1160020	jgi|Polbr1|1448866|estExt_Genewise1Plus.C_1160020		20 kDa		0.33	-3.44	unknown	-0.0007	0.8815014	-3.445	0.8837808
jgi|Polbr1|1411391|fgenesh1_kg.113_#_1_#_Locus712v1rpkm216.43	jgi|Polbr1|1411391|fgenesh1_kg.113_#_1_#_Locus712v1rpkm216.43		35 kDa		1	-2.81	unknown	0.0025	0.86477745	-2.8069	0.8647778
jgi|Polbr1|1405726|fgenesh1_kg.39_#_109_#_Locus4392v1rpkm35.09	jgi|Polbr1|1405726|fgenesh1_kg.39_#_109_#_Locus4392v1rpkm35.09		110 kDa		1	0.21	unknown	0.0028	0.96400195	0.2091	0.96400195
jgi|Polbr1|1348878|e_gw1.21.325.1	jgi|Polbr1|1348878|e_gw1.21.325.1		18 kDa		0.33	-3.72	unknown	-0.0185	1.3165156	Value missing	1.3123114
jgi|Polbr1|1400186|fgenesh1_kg.12_#_12_#_Locus197v1rpkm676.91	jgi|Polbr1|1400186|fgenesh1_kg.12_#_12_#_Locus197v1rpkm676.91		16 kDa		0.1	-2.66	unknown	-0.0131	1.0375417	Value missing	1.0384747
jgi|Polbr1|1457372|fgenesh1_pm.53_#_15	jgi|Polbr1|1457372|fgenesh1_pm.53_#_15		71 kDa		0.33	-2.14	unknown	-0.0077	1.1642479	Value missing	1.1561667
jgi|Polbr1|320301|CE320300_130175	jgi|Polbr1|320301|CE320300_130175		30 kDa		1	-1.83	unknown	0.0031	1.0510997	Value missing	1.0510997
jgi|Polbr1|1399565|fgenesh1_kg.10_#_70_#_Locus265v1rpkm550.93	jgi|Polbr1|1399565|fgenesh1_kg.10_#_70_#_Locus265v1rpkm550.93		21 kDa		0.58	-2.56	unknown	-0.0723	2.7656977	Value missing	2.7623115
jgi|Polbr1|1399506|fgenesh1_kg.10_#_11_#_Locus5471v1rpkm25.69	jgi|Polbr1|1399506|fgenesh1_kg.10_#_11_#_Locus5471v1rpkm25.69		86 kDa		1	-0.91	unknown	0.0037	1.2532437	Value missing	1.2532436
jgi|Polbr1|1338184|e_gw1.3.371.1	jgi|Polbr1|1338184|e_gw1.3.371.1		47 kDa		0.8	0.17	unknown	-0.0029	1.1042739	0.1901	1.0998558
jgi|Polbr1|1359848|e_gw1.74.96.1	jgi|Polbr1|1359848|e_gw1.74.96.1		54 kDa		0.33	-2.28	unknown	0.0053	1.015566	Value missing	1.0194021
sp|RS27A_HUMAN|	RS27A_HUMAN		18 kDa		0.33	0.49	unknown	0.0008	1.0501394	0.4821	1.0484933
jgi|Polbr1|969718|CE969717_70600	jgi|Polbr1|969718|CE969717_70600		17 kDa		0.33	-0.53	unknown	0.0006	0.9686728	-0.5299	0.97047603
jgi|Polbr1|463929|CE463928_1336	jgi|Polbr1|463929|CE463928_1336		18 kDa		1	-0.7	unknown	0.0038	1.2924238	Value missing	1.2924238
jgi|Polbr1|1357025|e_gw1.55.68.1	jgi|Polbr1|1357025|e_gw1.55.68.1		14 kDa		0.33	-1.72	unknown	-0.0044	1.0979649	-1.7143	1.091507
sp|LYSC_CHICK|	LYSC_CHICK		16 kDa		1	-0.34	unknown	0.0027	0.9303506	-0.3326	0.9303506
jgi|Polbr1|1343096|e_gw1.9.5.1	jgi|Polbr1|1343096|e_gw1.9.5.1		269 kDa		0.33	1.75	unknown	No values	1.0803373	Reference missing	1.0813081
jgi|Polbr1|1397305|fgenesh1_kg.5_#_162_#_Locus9670v1rpkm5.42	jgi|Polbr1|1397305|fgenesh1_kg.5_#_162_#_Locus9670v1rpkm5.42		374 kDa	true	1	-1.01	unknown	0.0036	1.2160732	Value missing	1.216073
jgi|Polbr1|750085|CE750084_152664	jgi|Polbr1|750085|CE750084_152664		85 kDa		1	0.82	unknown	No values	1.2532437	Reference missing	1.2532434
jgi|Polbr1|1487402|gm1.10983_g	jgi|Polbr1|1487402|gm1.10983_g		100 kDa		0.33	-0.65	unknown	0.0035	1.2221005	-0.6405	1.2252605
jgi|Polbr1|1399511|fgenesh1_kg.10_#_16_#_Locus102v1rpkm1005.97	jgi|Polbr1|1399511|fgenesh1_kg.10_#_16_#_Locus102v1rpkm1005.97		28 kDa		0.67	-0.55	unknown	0.0118	1.1365105	-0.5501	1.1334467
jgi|Polbr1|1461164|estExt_fgenesh1_pm.C_40288	jgi|Polbr1|1461164|estExt_fgenesh1_pm.C_40288		44 kDa		0.33	-1.23	unknown	-0.0048	1.167179	Value missing	1.1670246
jgi|Polbr1|55691|CE55690_12042	jgi|Polbr1|55691|CE55690_12042		126 kDa		1	-0.33	unknown	0.0026	0.8820747	-0.33	0.8820747
jgi|Polbr1|1459464|fgenesh1_pm.168_#_2	jgi|Polbr1|1459464|fgenesh1_pm.168_#_2		111 kDa		0.67	-0.68	unknown	0.0015	0.96151614	-0.6846	0.96149063
jgi|Polbr1|1337163|e_gw1.3.594.1	jgi|Polbr1|1337163|e_gw1.3.594.1		139 kDa		0.67	0.35	unknown	0.0032	1.0238609	0.3561	1.0281824
jgi|Polbr1|1421714|fgenesh1_pg.80_#_28	jgi|Polbr1|1421714|fgenesh1_pg.80_#_28		41 kDa		1	4.88	unknown	No values	0.89210594	Reference missing	0.8921054
sp|K1H7_HUMAN|	K1H7_HUMAN		50 kDa	true	1	-0.02	unknown	0.0027	0.92608774	-0.0201	0.92608774
jgi|Polbr1|1407199|fgenesh1_kg.51_#_81_#_Locus6977v1rpkm16.07	jgi|Polbr1|1407199|fgenesh1_kg.51_#_81_#_Locus6977v1rpkm16.07		118 kDa		1	-3.3	unknown	0.0027	0.92433923	Value missing	0.9243393
jgi|Polbr1|1408499|fgenesh1_kg.64_#_75_#_Locus8928v1rpkm7.54	jgi|Polbr1|1408499|fgenesh1_kg.64_#_75_#_Locus8928v1rpkm7.54		120 kDa		0.33	-0.86	unknown	0.0005	1.0133336	-0.8485	1.016993

## Sheet: Samples Report for 11_TMT
Identified Proteins (39)	id	Enz_class	CAZY_fam	Interpro	Kegg	Molecular Weight	Protein Grouping Ambiguity	Protein Identification Probability	Percent Coverage	Percentage of Total Spectra	Exclusive Unique Peptide Count	Total Unique Peptide Count	Exclusive Unique Spectrum Count	Total Unique Spectrum Count	Exclusive Spectrum Count	Total Spectrum Count	Quantitative Value (Normalized Total Spectra)	Log2Fold change (127/126)	Hit score (spectral counts*(127/126))
jgi|Polbr1|1413663|fgenesh1_pg.1_#_110	1413663	CAZY	CBM1-GH10	Glycoside hydrolase, family 10	#N/A	42 kDa	true	1	0.402	0.003	7	15	10	19	10	19	19	4.44	412.408
jgi|Polbr1|16190|CE16189_782	16190	CAZY	CBM1-GH10	Cellulose-binding region, fungal	#N/A	43 kDa	true	1	0.557	0.0051	17	25	22	31	23	32	32	3.58	382.681
jgi|Polbr1|1401866|fgenesh1_kg.18_#_117_#_Locus9316v1rpkm6.34	1401866	CAZY	CBM1-GH5_5	Cellulose-binding region, fungal	#N/A	40 kDa		1	0.142	0.00079	5	5	5	5	5	5	5	5.31	198.353
sp|K2C1_HUMAN|						66 kDa	true	1	0.49	0.0085	42	48	45	51	48	54	54	1.7	175.447
sp|P22629|SAV_STRAV|						19 kDa		1	0.656	0.022	39	39	48	48	140	140	140	0.25	166.489
sp|K1C10_HUMAN|						60 kDa	true	1	0.474	0.0085	34	41	36	45	44	54	54	1.46	148.559
sp|K1C9_HUMAN|						62 kDa	true	1	0.53	0.0074	35	36	46	47	46	47	47	1.63	145.471
sp|K22E_HUMAN|						66 kDa	true	1	0.56	0.0062	33	39	33	39	33	39	39	1.76	132.092
jgi|Polbr1|355477|CE355476_2182	355477	CAZY	GH7	Glycoside hydrolase, family 7	#N/A	49 kDa		1	0.417	0.0033	19	19	21	21	21	21	21	2.3	103.416
sp|TRYP_PIG|						24 kDa		1	0.377	0.0093	16	16	26	26	59	59	59	0.27	71.1427
jgi|Polbr1|659690|CE659689_602	659690	CAZY	CBM1-GH10	Cellulose-binding region, fungal	#N/A	40 kDa		1	0.58	0.0043	18	18	26	26	27	27	27	1.26	64.6639
sp|K1C15_SHEEP|						49 kDa	true	0.9	0.104	0.0016	1	7	1	9	1	10	10	2.17	45.0023
jgi|Polbr1|1339838|e_gw1.5.779.1	1339838	CAZY	CBM1-GH5_7	Glycoside hydrolase, family 5	#N/A	47 kDa		0.99	0.12	0.00063	4	4	4	4	4	4	4	1.66	12.6407
jgi|Polbr1|1438317|estExt_Genewise1Plus.C_240232	1438317	DUF	#N/A	Protein of unknown function DUF427	#N/A	11 kDa		1	0.611	0.0011	5	5	6	6	7	7	7	0.61	10.6838
sp|RS27A_HUMAN|						18 kDa		1	0.237	0.00063	4	4	4	4	4	4	4	1.36	10.2674
jgi|Polbr1|1362161|e_gw1.99.18.1	1362161	CAZY	CBM1-GH5_5	Glycoside hydrolase, family 5	#N/A	41 kDa		1	0.0725	0.00063	3	4	3	4	3	4	4	1.22	9.31787
jgi|Polbr1|1338184|e_gw1.3.371.1	1338184	CAZY	GH27	Glycoside hydrolase, clan GH-D	Alpha-galactosidase.	47 kDa		1	0.102	0.00063	4	4	4	4	4	4	4	0.85	7.21
sp|LYSC_CHICK|						16 kDa		1	0.272	0.00047	3	3	3	3	3	3	3	0.79	5.18722
jgi|Polbr1|1500721|MIX9437_110063_81	1500721	CAZY	GH92	Glycosyl hydrolase 92	#N/A	91 kDa		0.94	0.0623	0.00063	4	4	4	4	4	4	4	-0.06	3.83706
jgi|Polbr1|1396197|fgenesh1_kg.3_#_118_#_Locus4447v1rpkm34.40	1396197	UNKNOWN	#N/A	Vacuolar protein sorting-associated protein	#N/A	352 kDa		0.52	0.0124	0.00047	3	3	3	3	3	3	3	0.26	3.59244
jgi|Polbr1|1453403|fgenesh1_pm.7_#_196	1453403	OTHER	#N/A	Carbamoyl phosphate synthase, large subunit, N-terminal	Pyruvate carboxylase.	131 kDa		0.76	0.0292	0.00047	3	3	3	3	3	3	3	0.17	3.37518
jgi|Polbr1|1474202|estExt_fgenesh1_pg.C_660017	1474202	CAZY	EXPN	Rare lipoprotein A	#N/A	12 kDa		1	0.358	0.00063	4	4	4	4	4	4	4	-0.28	3.29436
jgi|Polbr1|463929|CE463928_1336	463929	OTHER	#N/A	Allergen V5/Tpx-1 related	#N/A	18 kDa		1	0.228	0.00047	3	3	3	3	3	3	3	0.13	3.28288
jgi|Polbr1|1488971|gm1.12552_g	1488971	CAZY	GH55	Pectin lyase fold/virulence factor	#N/A	83 kDa		1	0.124	0.0014	7	7	8	8	9	9	9	-1.57	3.03128
jgi|Polbr1|1397426|fgenesh1_kg.5_#_283_#_Locus62v1rpkm1287.09	1397426	OTHER	#N/A	D-isomer specific 2-hydroxyacid dehydrogenase, catalytic region	Formate dehydrogenase.	44 kDa		1	0.149	0.00095	5	5	6	6	6	6	6	-1.36	2.33749
jgi|Polbr1|1403497|fgenesh1_kg.26_#_55_#_Locus12148v1rpkm2.04	1403497	UNKNOWN	#N/A	#N/A	#N/A	47 kDa		1	0.0567	0.00047	3	3	3	3	3	3	3	-0.68	1.8725
jgi|Polbr1|1360395|e_gw1.78.60.1	1360395	REDOX	#N/A	Dyp-type peroxidase	#N/A	53 kDa		1	0.508	0.003	17	17	19	19	19	19	19	-3.53	1.64482
jgi|Polbr1|1489338|gm1.12919_g	1489338	REDOX	#N/A	Catalase	Catalase.	57 kDa		1	0.108	0.00063	4	4	4	4	4	4	4	-1.29	1.6358
jgi|Polbr1|1405628|fgenesh1_kg.39_#_11_#_Locus8v1rpkm5021.64	1405628	REDOX	#N/A	Glyceraldehyde 3-phosphate dehydrogenase	Glyceraldehyde 3-phosphate dehydrogenase (phosphorylating).	36 kDa		0.99	0.0649	0.00047	3	3	3	3	3	3	3	-0.99	1.51043
jgi|Polbr1|1407721|fgenesh1_kg.56_#_34_#_Locus1356v1rpkm116.62	1407721	CAZY	GH76	Glycoside hydrolase, family 76	#N/A	41 kDa		1	0.103	0.00079	3	3	4	4	5	5	5	-1.74	1.49685
jgi|Polbr1|1348486|e_gw1.20.181.1	1348486	PEPTIDASE	#N/A	Peptidase M36, fungalysin	#N/A	65 kDa		1	0.0777	0.00063	4	4	4	4	4	4	4	-1.43	1.48452
jgi|Polbr1|1404978|fgenesh1_kg.34_#_140_#_Locus32v1rpkm1777.03	1404978	OTHER	#N/A	Nucleoside diphosphate kinase, core	Nucleoside-diphosphate kinase.	17 kDa		1	0.397	0.00095	5	5	6	6	6	6	6	-2.06	1.4389
jgi|Polbr1|1348579|e_gw1.20.24.1	1348579	CAZY	AA5_1	Carbohydrate-binding WSC	#N/A	106 kDa		1	0.0527	0.00095	5	5	6	6	6	6	6	-2.06	1.4389
jgi|Polbr1|224137|CE224136_76555	224137	CAZY	AA1_1	Multicopper oxidase, type 1	Laccase.	56 kDa		1	0.173	0.00079	5	5	5	5	5	5	5	-1.82	1.4161
jgi|Polbr1|1555196|estExt_Genemark1.C_180071	1555196	REDOX	#N/A	Aldo/keto reductase	D-xylose 1-dehydrogenase (NADP+).	36 kDa		1	0.182	0.00095	5	5	6	6	6	6	6	-2.12	1.38028
jgi|Polbr1|784226|CE784225_829	784226	CAZY	GH30	Glycoside hydrolase, catalytic core	#N/A	52 kDa		1	0.134	0.00079	5	5	5	5	5	5	5	-2.18	1.10338
jgi|Polbr1|1380742|estExt_Genewise1.C_210451	1380742	OTHER	#N/A	Enolase	Phosphopyruvate hydratase.	47 kDa		0.99	0.0792	0.00047	3	3	3	3	3	3	3	-1.64	0.962569
jgi|Polbr1|1401868|fgenesh1_kg.18_#_119_#_Locus174v1rpkm732.12	1401868	UNKNOWN	#N/A	#N/A	#N/A	29 kDa		1	0.411	0.0013	8	8	8	8	8	8	8	-3.17	0.888843
jgi|Polbr1|1359255|e_gw1.69.29.1	1359255	OTHER	#N/A	Uricase	Urate oxidase.	36 kDa		1	0.102	0.00047	3	3	3	3	3	3	3	-1.8	0.861524

## Sheet: TMT_Ratio11
Identified Proteins (39)	Accession Number	Alternate ID	Molecular Weight	Protein Grouping Ambiguity	Permutation Test (p-value) Benjamini-Hochberg (p < 0,02308)	Log? Fold Change by Category (Treatment 1 / Reference)	Taxonomy	Quant 1	Std Dev Log? Fold Change(Quant 1)	Quant 2	Std Dev Log? Fold Change(Quant 2)
sp|P22629|SAV_STRAV|	P22629		19 kDa		0.002	0.25	unknown	0.0104	0.6848057	0.2586	0.6835508
sp|TRYP_PIG|	TRYP_PIG		24 kDa		0.001	0.27	unknown	0.0029	0.5541765	0.2785	0.5595719
sp|K1C10_HUMAN|	K1C10_HUMAN		60 kDa	true	< 0,0001	1.46	unknown	-0.0088	0.8908549	1.4636	0.89071524
sp|K2C1_HUMAN|	K2C1_HUMAN		66 kDa	true	< 0,0001	1.7	unknown	0.0139	0.78371483	1.7013	0.7886542
sp|K22E_HUMAN|	K22E_HUMAN		66 kDa	true	< 0,0001	1.76	unknown	0.0062	0.7447786	1.7521	0.7374971
sp|K1C9_HUMAN|	K1C9_HUMAN		62 kDa	true	< 0,0001	1.63	unknown	0.0022	0.82619417	1.6458	0.821326
jgi|Polbr1|659690|CE659689_602	jgi|Polbr1|659690|CE659689_602		40 kDa		< 0,0001	1.26	unknown	0.0128	0.7449682	1.2449	0.7484488
jgi|Polbr1|16190|CE16189_782	jgi|Polbr1|16190|CE16189_782		43 kDa	true	< 0,0001	3.58	unknown	0.0097	1.3618509	3.5746	1.3581845
jgi|Polbr1|1360395|e_gw1.78.60.1	jgi|Polbr1|1360395|e_gw1.78.60.1		53 kDa		< 0,0001	-3.53	unknown	0.0088	0.761657	-3.5428	0.76890206
jgi|Polbr1|1413663|fgenesh1_pg.1_#_110	jgi|Polbr1|1413663|fgenesh1_pg.1_#_110		42 kDa	true	< 0,0001	4.44	unknown	No values	0.952859	Reference missing	0.9510261
jgi|Polbr1|355477|CE355476_2182	jgi|Polbr1|355477|CE355476_2182		49 kDa		< 0,0001	2.3	unknown	0.0157	0.7992147	2.2783	0.79894334
jgi|Polbr1|1488971|gm1.12552_g	jgi|Polbr1|1488971|gm1.12552_g		83 kDa		0.001	-1.57	unknown	-0.0097	0.81998026	-1.5685	0.82161
jgi|Polbr1|1401868|fgenesh1_kg.18_#_119_#_Locus174v1rpkm732.12	jgi|Polbr1|1401868|fgenesh1_kg.18_#_119_#_Locus174v1rpkm732.12		29 kDa		0.001	-3.17	unknown	-0.0236	0.93233705	-3.1463	0.93417966
jgi|Polbr1|1438317|estExt_Genewise1Plus.C_240232	jgi|Polbr1|1438317|estExt_Genewise1Plus.C_240232		11 kDa		0.008	0.61	unknown	0.007	0.5442008	0.6227	0.5478921
sp|K1C15_SHEEP|	K1C15_SHEEP		49 kDa	true	1	2.17	unknown	0.002	0.6720064	2.1761	0.67200655
jgi|Polbr1|224137|CE224136_76555	jgi|Polbr1|224137|CE224136_76555		56 kDa		0.028	-1.82	unknown	-0.0064	0.88937706	-1.8133	0.8825012
jgi|Polbr1|1404978|fgenesh1_kg.34_#_140_#_Locus32v1rpkm1777.03	jgi|Polbr1|1404978|fgenesh1_kg.34_#_140_#_Locus32v1rpkm1777.03		17 kDa		0.019	-2.06	unknown	-0.0361	1.1415708	Value missing	1.143378
jgi|Polbr1|1397426|fgenesh1_kg.5_#_283_#_Locus62v1rpkm1287.09	jgi|Polbr1|1397426|fgenesh1_kg.5_#_283_#_Locus62v1rpkm1287.09		44 kDa		0.013	-1.36	unknown	0.053	1.0876904	Value missing	1.0830406
sp|RS27A_HUMAN|	RS27A_HUMAN		18 kDa		0.028	1.36	unknown	0.0135	0.7781468	1.3528	0.77726436
jgi|Polbr1|1474202|estExt_fgenesh1_pg.C_660017	jgi|Polbr1|1474202|estExt_fgenesh1_pg.C_660017 (+1)		12 kDa		0.061	-0.28	unknown	-0.002	0.7512994	-0.2822	0.74600166
jgi|Polbr1|1401866|fgenesh1_kg.18_#_117_#_Locus9316v1rpkm6.34	jgi|Polbr1|1401866|fgenesh1_kg.18_#_117_#_Locus9316v1rpkm6.34		40 kDa		0.028	5.31	unknown	No values	0.8655255	Reference missing	0.8691303
jgi|Polbr1|1407721|fgenesh1_kg.56_#_34_#_Locus1356v1rpkm116.62	jgi|Polbr1|1407721|fgenesh1_kg.56_#_34_#_Locus1356v1rpkm116.62		41 kDa		0.1	-1.74	unknown	0.0223	0.9346486	-1.7357	0.93623745
jgi|Polbr1|1555196|estExt_Genemark1.C_180071	jgi|Polbr1|1555196|estExt_Genemark1.C_180071		36 kDa		0.008	-2.12	unknown	-0.0223	0.8720551	-2.1168	0.87477165
jgi|Polbr1|1338184|e_gw1.3.371.1	jgi|Polbr1|1338184|e_gw1.3.371.1		47 kDa		0.33	0.85	unknown	-0.0007	0.70546865	0.8403	0.70813614
jgi|Polbr1|463929|CE463928_1336	jgi|Polbr1|463929|CE463928_1336		18 kDa		1	0.13	unknown	0.002	0.69055676	0.1299	0.69055676
jgi|Polbr1|1348486|e_gw1.20.181.1	jgi|Polbr1|1348486|e_gw1.20.181.1		65 kDa		0.1	-1.43	unknown	-0.0041	0.7624055	-1.4254	0.7611303
jgi|Polbr1|1348579|e_gw1.20.24.1	jgi|Polbr1|1348579|e_gw1.20.24.1		106 kDa		0.061	-2.06	unknown	-0.0457	1.1803582	Value missing	1.1796507
jgi|Polbr1|1489338|gm1.12919_g	jgi|Polbr1|1489338|gm1.12919_g		57 kDa		0.33	-1.29	unknown	-0.0003	0.7780486	Value missing	0.77919054
jgi|Polbr1|784226|CE784225_829	jgi|Polbr1|784226|CE784225_829		52 kDa		0.1	-2.18	unknown	-0.0156	0.9618398	Value missing	0.96006274
jgi|Polbr1|1500721|MIX9437_110063_81	jgi|Polbr1|1500721|MIX9437_110063_81		91 kDa		0.69	-0.06	unknown	0.0086	0.8299639	-0.0621	0.8347201
jgi|Polbr1|1362161|e_gw1.99.18.1	jgi|Polbr1|1362161|e_gw1.99.18.1		41 kDa		0.028	1.22	unknown	-0.0019	0.69213766	1.2164	0.6937309
sp|LYSC_CHICK|	LYSC_CHICK		16 kDa		0.33	0.79	unknown	0.0058	0.7621579	0.7916	0.76152223
jgi|Polbr1|1359255|e_gw1.69.29.1	jgi|Polbr1|1359255|e_gw1.69.29.1		36 kDa		0.33	-1.8	unknown	-0.0057	0.8698024	-1.7904	0.8700198
jgi|Polbr1|1403497|fgenesh1_kg.26_#_55_#_Locus12148v1rpkm2.04	jgi|Polbr1|1403497|fgenesh1_kg.26_#_55_#_Locus12148v1rpkm2.04		47 kDa		0.2	-0.68	unknown	-0.0081	0.85090727	-0.6767	0.8552214
jgi|Polbr1|1405628|fgenesh1_kg.39_#_11_#_Locus8v1rpkm5021.64	jgi|Polbr1|1405628|fgenesh1_kg.39_#_11_#_Locus8v1rpkm5021.64		36 kDa		0.33	-0.99	unknown	0.0002	0.7965183	Value missing	0.79983604
jgi|Polbr1|1380742|estExt_Genewise1.C_210451	jgi|Polbr1|1380742|estExt_Genewise1.C_210451		47 kDa		0.1	-1.64	unknown	-0.0029	0.876154	Value missing	0.87185127
jgi|Polbr1|1339838|e_gw1.5.779.1	jgi|Polbr1|1339838|e_gw1.5.779.1		47 kDa		0.028	1.66	unknown	No values	0.89294535	Reference missing	0.8929453
jgi|Polbr1|1453403|fgenesh1_pm.7_#_196	jgi|Polbr1|1453403|fgenesh1_pm.7_#_196		131 kDa		0.2	0.17	unknown	0.007	0.7341734	0.1715	0.73487604
jgi|Polbr1|1396197|fgenesh1_kg.3_#_118_#_Locus4447v1rpkm34.40	jgi|Polbr1|1396197|fgenesh1_kg.3_#_118_#_Locus4447v1rpkm34.40		352 kDa		0.5	0.26	unknown	-0.0196	0.9102534	0.2828	0.909712

## Sheet: kegg
410	1.6.5.5	NADPH:quinone reductase.	NADPH + quinone = NADP(+) + semiquinone.	Zinc.	\N	\N	\N	\N
658	1.6.5.5	NADPH:quinone reductase.	NADPH + quinone = NADP(+) + semiquinone.	Zinc.	\N	\N	\N	\N
1050	1.6.5.5	NADPH:quinone reductase.	NADPH + quinone = NADP(+) + semiquinone.	Zinc.	\N	\N	\N	\N
1543	1.6.5.5	NADPH:quinone reductase.	NADPH + quinone = NADP(+) + semiquinone.	Zinc.	\N	\N	\N	\N
3157	2.7.1.37	Protein kinase.	ATP + a protein = ADP + a phosphoprotein.	\N	\N	\N	\N	\N
3409	3.2.1.14	Chitinase.	Hydrolysis of the 1,4-beta-linkages of N-acetyl-D-glucosamine polymers of chitin.	\N	\N	Aminosugars metabolism	Metabolism of Complex Carbohydrates	METABOLIC
5283	3.2.1.14	Chitinase.	Hydrolysis of the 1,4-beta-linkages of N-acetyl-D-glucosamine polymers of chitin.	\N	\N	Aminosugars metabolism	Metabolism of Complex Carbohydrates	METABOLIC
5921	3.2.1.14	Chitinase.	Hydrolysis of the 1,4-beta-linkages of N-acetyl-D-glucosamine polymers of chitin.	\N	\N	Aminosugars metabolism	Metabolism of Complex Carbohydrates	METABOLIC
6199	3.2.1.14	Chitinase.	Hydrolysis of the 1,4-beta-linkages of N-acetyl-D-glucosamine polymers of chitin.	\N	\N	Aminosugars metabolism	Metabolism of Complex Carbohydrates	METABOLIC
13014	3.6.1.-	In phosphorous-containing anhydrides.	\N	\N	\N	Starch and sucrose metabolism	Metabolism of Complex Carbohydrates	METABOLIC
13014	3.6.1.-	In phosphorous-containing anhydrides.	\N	\N	\N	Folate biosynthesis	Metabolism of Cofactors and Vitamins	METABOLIC
14351	3.2.1.18	Exo-alpha-sialidase.	Hydrolysis of alpha-(2->3)-, alpha-(2->6)-, alpha-(2->8)-glycosidic linkages of terminal sialic residues in oligosaccharides, glycoproteins, glycolipids, colominic acid and synthetic substrates.	\N	Sialidosis; MIM:256550.	N-Glycan degradation	Metabolism of Complex Carbohydrates	METABOLIC
14351	3.2.1.18	Exo-alpha-sialidase.	Hydrolysis of alpha-(2->3)-, alpha-(2->6)-, alpha-(2->8)-glycosidic linkages of terminal sialic residues in oligosaccharides, glycoproteins, glycolipids, colominic acid and synthetic substrates.	\N	Sialidosis; MIM:256550.	Sphingoglycolipid metabolism	Metabolism of Complex Lipids	METABOLIC
15977	1.1.-.-	Acting on the CH-OH group of donors.	\N	\N	\N	Benzoate degradation via CoA ligation	Biodegradation of Xenobiotics	METABOLIC
15977	1.1.-.-	Acting on the CH-OH group of donors.	\N	\N	\N	Ethylbenzene degradation	Biodegradation of Xenobiotics	METABOLIC
18846	1.-.-.-	Oxidoreductases.	\N	\N	\N	\N	\N	\N
21577	4.2.1.17	Enoyl-CoA hydratase.	(3S)-3-hydroxyacyl-CoA = trans-2(or 3)-enoyl-CoA + H(2)O.	\N	Peroxisomal bifunctional enzyme deficiency; MIM:261515.	Fatty acid metabolism	Lipid Metabolism	METABOLIC
21577	4.2.1.17	Enoyl-CoA hydratase.	(3S)-3-hydroxyacyl-CoA = trans-2(or 3)-enoyl-CoA + H(2)O.	\N	Peroxisomal bifunctional enzyme deficiency; MIM:261515.	beta-Alanine metabolism	Metabolism of Other Amino Acids	METABOLIC
21577	4.2.1.17	Enoyl-CoA hydratase.	(3S)-3-hydroxyacyl-CoA = trans-2(or 3)-enoyl-CoA + H(2)O.	\N	Peroxisomal bifunctional enzyme deficiency; MIM:261515.	Tryptophan metabolism	Amino Acid Metabolism	METABOLIC
21577	4.2.1.17	Enoyl-CoA hydratase.	(3S)-3-hydroxyacyl-CoA = trans-2(or 3)-enoyl-CoA + H(2)O.	\N	Peroxisomal bifunctional enzyme deficiency; MIM:261515.	Lysine degradation	Amino Acid Metabolism	METABOLIC
21577	4.2.1.17	Enoyl-CoA hydratase.	(3S)-3-hydroxyacyl-CoA = trans-2(or 3)-enoyl-CoA + H(2)O.	\N	Peroxisomal bifunctional enzyme deficiency; MIM:261515.	Fatty acid biosynthesis (path 2)	Lipid Metabolism	METABOLIC
21577	4.2.1.17	Enoyl-CoA hydratase.	(3S)-3-hydroxyacyl-CoA = trans-2(or 3)-enoyl-CoA + H(2)O.	\N	Peroxisomal bifunctional enzyme deficiency; MIM:261515.	Benzoate degradation via CoA ligation	Biodegradation of Xenobiotics	METABOLIC
21577	4.2.1.17	Enoyl-CoA hydratase.	(3S)-3-hydroxyacyl-CoA = trans-2(or 3)-enoyl-CoA + H(2)O.	\N	Peroxisomal bifunctional enzyme deficiency; MIM:261515.	Butanoate metabolism	Carbohydrate Metabolism	METABOLIC
21577	4.2.1.17	Enoyl-CoA hydratase.	(3S)-3-hydroxyacyl-CoA = trans-2(or 3)-enoyl-CoA + H(2)O.	\N	Peroxisomal bifunctional enzyme deficiency; MIM:261515.	Valine, leucine and isoleucine degradation	Amino Acid Metabolism	METABOLIC
21577	4.2.1.17	Enoyl-CoA hydratase.	(3S)-3-hydroxyacyl-CoA = trans-2(or 3)-enoyl-CoA + H(2)O.	\N	Peroxisomal bifunctional enzyme deficiency; MIM:261515.	Propanoate metabolism	Carbohydrate Metabolism	METABOLIC
21658	3.4.21.-	Serine endopeptidases.	\N	\N	\N	\N	\N	\N
23479	3.4.14.9	Tripeptidyl-peptidase I.	Release of an N-terminal tripeptide from a polypeptide.	\N	\N	\N	\N	\N
26211	2.7.1.11	6-phosphofructokinase.	ATP + D-fructose 6-phosphate = ADP + D-fructose 1,6-bisphosphate.	\N	Glycogen storage disease VII; MIM:232800.	Pentose phosphate pathway	Carbohydrate Metabolism	METABOLIC
26211	2.7.1.11	6-phosphofructokinase.	ATP + D-fructose 6-phosphate = ADP + D-fructose 1,6-bisphosphate.	\N	Glycogen storage disease VII; MIM:232800.	Fructose and mannose metabolism	Carbohydrate Metabolism	METABOLIC
26211	2.7.1.11	6-phosphofructokinase.	ATP + D-fructose 6-phosphate = ADP + D-fructose 1,6-bisphosphate.	\N	Glycogen storage disease VII; MIM:232800.	Glycolysis / Gluconeogenesis	Carbohydrate Metabolism	METABOLIC
26211	2.7.1.11	6-phosphofructokinase.	ATP + D-fructose 6-phosphate = ADP + D-fructose 1,6-bisphosphate.	\N	Glycogen storage disease VII; MIM:232800.	Galactose metabolism	Carbohydrate Metabolism	METABOLIC
27607	1.14.13.30	Leukotriene-B4 20-monooxygenase.	(6Z,8E,10E,14Z)-(5S,12R)-5,12-dihydroxyicosa-6,8,10,14-tetraenoate + NADPH + O(2) = (6Z,8E,10E,14Z)-(5S,12R)-5,12,20-trihydroxyicosa- 6,8,10,14-tetraenoate + NADP(+) + H(2)O.	Heme-thiolate.	\N	Prostaglandin and leukotriene metabolism	Metabolism of Complex Lipids	METABOLIC
28646	3.1.26.4	Ribonuclease H.	Endonucleolytic cleavage to 5'-phosphomonoester.	\N	\N	\N	\N	\N
37737	1.1.1.1	Alcohol dehydrogenase.	An alcohol + NAD(+) = an aldehyde or ketone + NADH.	Zinc or Iron.	\N	Bile acid biosynthesis	Lipid Metabolism	METABOLIC
37737	1.1.1.1	Alcohol dehydrogenase.	An alcohol + NAD(+) = an aldehyde or ketone + NADH.	Zinc or Iron.	\N	Tyrosine metabolism	Amino Acid Metabolism	METABOLIC
37737	1.1.1.1	Alcohol dehydrogenase.	An alcohol + NAD(+) = an aldehyde or ketone + NADH.	Zinc or Iron.	\N	Glycerolipid metabolism	Metabolism of Complex Lipids	METABOLIC
37737	1.1.1.1	Alcohol dehydrogenase.	An alcohol + NAD(+) = an aldehyde or ketone + NADH.	Zinc or Iron.	\N	Glycolysis / Gluconeogenesis	Carbohydrate Metabolism	METABOLIC
37737	1.1.1.1	Alcohol dehydrogenase.	An alcohol + NAD(+) = an aldehyde or ketone + NADH.	Zinc or Iron.	\N	Fatty acid metabolism	Lipid Metabolism	METABOLIC
37866	3.2.1.14	Chitinase.	Hydrolysis of the 1,4-beta-linkages of N-acetyl-D-glucosamine polymers of chitin.	\N	\N	Aminosugars metabolism	Metabolism of Complex Carbohydrates	METABOLIC
40198	1.13.11.5	Homogentisate 1,2-dioxygenase.	Homogentisate + O(2) = 4-maleylacetoacetate.	Iron.	Alkaptonuria; MIM:203500.	Styrene degradation	Biodegradation of Xenobiotics	METABOLIC
40198	1.13.11.5	Homogentisate 1,2-dioxygenase.	Homogentisate + O(2) = 4-maleylacetoacetate.	Iron.	Alkaptonuria; MIM:203500.	Tyrosine metabolism	Amino Acid Metabolism	METABOLIC
40616	5.3.1.4	L-arabinose isomerase.	L-arabinose = L-ribulose.	\N	\N	Pentose and glucuronate interconversions	Carbohydrate Metabolism	METABOLIC
44416	3.6.1.-	In phosphorous-containing anhydrides.	\N	\N	\N	Starch and sucrose metabolism	Metabolism of Complex Carbohydrates	METABOLIC
44416	3.6.1.-	In phosphorous-containing anhydrides.	\N	\N	\N	Folate biosynthesis	Metabolism of Cofactors and Vitamins	METABOLIC
47400	5.3.1.8	Mannose-6-phosphate isomerase.	D-mannose 6-phosphate = D-fructose 6-phosphate.	Zinc.	\N	Fructose and mannose metabolism	Carbohydrate Metabolism	METABOLIC
47789	3.5.1.-	In linear amides.	\N	\N	\N	Nicotinate and nicotinamide metabolism	Metabolism of Cofactors and Vitamins	METABOLIC
47789	3.5.1.-	In linear amides.	\N	\N	\N	Pantothenate and CoA biosynthesis	Metabolism of Cofactors and Vitamins	METABOLIC
47789	3.5.1.-	In linear amides.	\N	\N	\N	Arginine and proline metabolism	Amino Acid Metabolism	METABOLIC
47789	3.5.1.-	In linear amides.	\N	\N	\N	Lipopolysaccharide biosynthesis	Metabolism of Complex Carbohydrates	METABOLIC
49356	5.3.3.8	Dodecenoyl-CoA delta-isomerase.	3-cis-dodecenoyl-CoA = 2-trans-dodecenoyl-CoA.	\N	\N	Fatty acid metabolism	Lipid Metabolism	METABOLIC
51104	4.1.1.48	Indole-3-glycerol-phosphate synthase.	1-(2-carboxyphenylamino)-1-deoxy-D-ribulose 5-phosphate = 1-(indol-3- yl)glycerol 3-phosphate + CO(2) + H(2)O.	\N	\N	Phenylalanine, tyrosine and tryptophan biosynthesis	Amino Acid Metabolism	METABOLIC
53675	1.3.99.10	Isovaleryl-CoA dehydrogenase.	3-methylbutanoyl-CoA + ETF = 3-methylbut-2-enoyl-CoA + reduced ETF.	FAD.	Isovalericacidemia; MIM:243500.	Valine, leucine and isoleucine degradation	Amino Acid Metabolism	METABOLIC
55691	3.2.1.3	Glucan 1,4-alpha-glucosidase.	Hydrolysis of terminal 1,4-linked alpha-D-glucose residues successively from non-reducing ends of the chains with release of beta-D-glucose.	\N	\N	Starch and sucrose metabolism	Metabolism of Complex Carbohydrates	METABOLIC
57665	2.7.1.47	D-ribulokinase.	ATP + D-ribulose = ADP + D-ribulose 5-phosphate.	\N	\N	Pentose and glucuronate interconversions	Carbohydrate Metabolism	METABOLIC
58968	1.14.13.1	Salicylate 1-monooxygenase.	Salicylate + NADH + O(2) = catechol + NAD(+) + H(2)O + CO(2).	FAD.	\N	Fluorene degradation	Biodegradation of Xenobiotics	METABOLIC
58968	1.14.13.1	Salicylate 1-monooxygenase.	Salicylate + NADH + O(2) = catechol + NAD(+) + H(2)O + CO(2).	FAD.	\N	Nitorobenzene degradation	Biodegradation of Xenobiotics	METABOLIC
65404	3.2.1.3	Glucan 1,4-alpha-glucosidase.	Hydrolysis of terminal 1,4-linked alpha-D-glucose residues successively from non-reducing ends of the chains with release of beta-D-glucose.	\N	\N	Starch and sucrose metabolism	Metabolism of Complex Carbohydrates	METABOLIC
65794	2.7.1.-	Phosphotransferases with an alcohol group as acceptor.	\N	\N	\N	Sphingoglycolipid metabolism	Metabolism of Complex Lipids	METABOLIC
65794	2.7.1.-	Phosphotransferases with an alcohol group as acceptor.	\N	\N	\N	Benzoate degradation via CoA ligation	Biodegradation of Xenobiotics	METABOLIC
65794	2.7.1.-	Phosphotransferases with an alcohol group as acceptor.	\N	\N	\N	Starch and sucrose metabolism	Metabolism of Complex Carbohydrates	METABOLIC
65794	2.7.1.-	Phosphotransferases with an alcohol group as acceptor.	\N	\N	\N	Inositol phosphate metabolism	Metabolism of Complex Lipids	METABOLIC
65794	2.7.1.-	Phosphotransferases with an alcohol group as acceptor.	\N	\N	\N	Nicotinate and nicotinamide metabolism	Metabolism of Cofactors and Vitamins	METABOLIC
67886	4.2.1.33	3-isopropylmalate dehydratase.	3-isopropylmalate = 2-isopropylmaleate + H(2)O.	\N	\N	Valine, leucine and isoleucine biosynthesis	Amino Acid Metabolism	METABOLIC
76865	3.2.1.3	Glucan 1,4-alpha-glucosidase.	Hydrolysis of terminal 1,4-linked alpha-D-glucose residues successively from non-reducing ends of the chains with release of beta-D-glucose.	\N	\N	Starch and sucrose metabolism	Metabolism of Complex Carbohydrates	METABOLIC
80062	3.2.1.3	Glucan 1,4-alpha-glucosidase.	Hydrolysis of terminal 1,4-linked alpha-D-glucose residues successively from non-reducing ends of the chains with release of beta-D-glucose.	\N	\N	Starch and sucrose metabolism	Metabolism of Complex Carbohydrates	METABOLIC
81062	6.3.2.-	Acid--D-amino-acid ligases (peptide synthases).	\N	\N	\N	Tryptophan metabolism	Amino Acid Metabolism	METABOLIC
81062	6.3.2.-	Acid--D-amino-acid ligases (peptide synthases).	\N	\N	\N	Ubiquinone biosynthesis	Metabolism of Cofactors and Vitamins	METABOLIC
81329	1.1.1.87	3-carboxy-2-hydroxyadipate dehydrogenase.	3-carboxy-2-hydroxyadipate + NAD(+) = 2-oxoadipate + CO(2) + NADH.	\N	\N	\N	\N	\N
82622	1.14.14.1	Unspecific monooxygenase.	RH + reduced flavoprotein + O(2) = ROH + oxidized flavoprotein + H(2)O.	Heme-thiolate.	\N	Tryptophan metabolism	Amino Acid Metabolism	METABOLIC
82622	1.14.14.1	Unspecific monooxygenase.	RH + reduced flavoprotein + O(2) = ROH + oxidized flavoprotein + H(2)O.	Heme-thiolate.	\N	Fatty acid metabolism	Lipid Metabolism	METABOLIC
82622	1.14.14.1	Unspecific monooxygenase.	RH + reduced flavoprotein + O(2) = ROH + oxidized flavoprotein + H(2)O.	Heme-thiolate.	\N	gamma-Hexachlorocyclohexane degradation	Biodegradation of Xenobiotics	METABOLIC
85783	3.1.26.5	Ribonuclease P.	Endonucleolytic cleavage of RNA, removing 5'-extra-nucleotide from tRNA precursor.	\N	\N	\N	\N	\N
86840	3.2.1.3	Glucan 1,4-alpha-glucosidase.	Hydrolysis of terminal 1,4-linked alpha-D-glucose residues successively from non-reducing ends of the chains with release of beta-D-glucose.	\N	\N	Starch and sucrose metabolism	Metabolism of Complex Carbohydrates	METABOLIC
86847	1.10.3.2	Laccase.	4 benzenediol + O(2) = 4 benzosemiquinone + 2 H(2)O.	Copper.	\N	\N	\N	\N
88530	3.1.4.17	3',5'-cyclic-nucleotide phosphodiesterase.	Nucleoside 3',5'-cyclic phosphate + H(2)O = nucleoside 5'-phosphate.	\N	\N	Purine metabolism	Nucleotide Metabolism	METABOLIC
88668	3.1.13.4	Poly(A)-specific ribonuclease.	Exonucleolytic cleavage of poly(A) to 5'-AMP.	\N	\N	\N	\N	\N
92144	2.7.1.37	Protein kinase.	ATP + a protein = ADP + a phosphoprotein.	\N	\N	\N	\N	\N
96135	3.6.1.-	In phosphorous-containing anhydrides.	\N	\N	\N	Starch and sucrose metabolism	Metabolism of Complex Carbohydrates	METABOLIC
96135	3.6.1.-	In phosphorous-containing anhydrides.	\N	\N	\N	Folate biosynthesis	Metabolism of Cofactors and Vitamins	METABOLIC
99254	2.7.7.6	DNA-directed RNA polymerase.	N nucleoside triphosphate = N diphosphate + {RNA}(N).	\N	\N	RNA polymerase	TRANSCRIPTION	REGULATORY
99254	2.7.7.6	DNA-directed RNA polymerase.	N nucleoside triphosphate = N diphosphate + {RNA}(N).	\N	\N	Purine metabolism	Nucleotide Metabolism	METABOLIC
99254	2.7.7.6	DNA-directed RNA polymerase.	N nucleoside triphosphate = N diphosphate + {RNA}(N).	\N	\N	Pyrimidine metabolism	Nucleotide Metabolism	METABOLIC
102529	3.2.1.73	Licheninase.	Hydrolysis of 1,4-beta-D-glycosidic linkages in beta-D-glucans containing 1,3- and 1,4-bonds.	\N	\N	\N	\N	\N
102602	3.6.1.-	In phosphorous-containing anhydrides.	\N	\N	\N	Starch and sucrose metabolism	Metabolism of Complex Carbohydrates	METABOLIC
102602	3.6.1.-	In phosphorous-containing anhydrides.	\N	\N	\N	Folate biosynthesis	Metabolism of Cofactors and Vitamins	METABOLIC
110152	6.2.1.12	4-coumarate--CoA ligase.	ATP + 4-coumarate + CoA = AMP + diphosphate + 4-coumaroyl-CoA.	\N	\N	Flavonoids, stilbene and lignin biosynthesis	Biosynthesis of Secondary Metabolites	METABOLIC
111545	2.3.1.47	8-amino-7-oxononanoate synthase.	6-carboxyhexanoyl-CoA + L-alanine = 8-amino-7-oxononanoate + CoA + CO(2).	Pyridoxal-phosphate.	\N	Biotin metabolism	Metabolism of Cofactors and Vitamins	METABOLIC
112687	3.2.1.3	Glucan 1,4-alpha-glucosidase.	Hydrolysis of terminal 1,4-linked alpha-D-glucose residues successively from non-reducing ends of the chains with release of beta-D-glucose.	\N	\N	Starch and sucrose metabolism	Metabolism of Complex Carbohydrates	METABOLIC
120601	3.1.27.9	tRNA-intron endonuclease.	Endonucleolytic cleavage of pre-tRNA, producing 5'-hydroxyl and 2',3'-cyclic phosphate termini, and specifically removing the intron.	\N	\N	\N	\N	\N
121878	3.5.3.11	Agmatinase.	Agmatine + H(2)O = putrescine + urea.	\N	\N	Arginine and proline metabolism	Amino Acid Metabolism	METABOLIC
132344	3.4.22.-	Cysteine endopeptidases.	\N	\N	\N	\N	\N	\N
132602	2.7.2.11	Glutamate 5-kinase.	ATP + L-glutamate = ADP + L-glutamate 5-phosphate.	\N	\N	Urea cycle and metabolism of amino groups	Amino Acid Metabolism	METABOLIC
133286	3.6.1.17	Bis(5'-nucleosyl)-tetraphosphatase (asymmetrical).	P(1),P(4)-bis(5'-guanosyl)tetraphosphate + H(2)O = GTP + GMP.	\N	\N	Pyrimidine metabolism	Nucleotide Metabolism	METABOLIC
133286	3.6.1.17	Bis(5'-nucleosyl)-tetraphosphatase (asymmetrical).	P(1),P(4)-bis(5'-guanosyl)tetraphosphate + H(2)O = GTP + GMP.	\N	\N	Purine metabolism	Nucleotide Metabolism	METABOLIC
138892	6.3.5.3	Phosphoribosylformylglycinamidine synthase.	ATP + 5'-phosphoribosylformylglycinamide + L-glutamine + H(2)O = ADP + phosphate + 5'-phosphoribosylformylglycinamidine + L-glutamate.	\N	\N	Purine metabolism	Nucleotide Metabolism	METABOLIC
140249	6.3.2.-	Acid--D-amino-acid ligases (peptide synthases).	\N	\N	\N	Tryptophan metabolism	Amino Acid Metabolism	METABOLIC
140249	6.3.2.-	Acid--D-amino-acid ligases (peptide synthases).	\N	\N	\N	Ubiquinone biosynthesis	Metabolism of Cofactors and Vitamins	METABOLIC
142886	2.1.1.-	Methyltransferases.	\N	\N	\N	Androgen and estrogen metabolism	Lipid Metabolism	METABOLIC
142886	2.1.1.-	Methyltransferases.	\N	\N	\N	Aminophosphonate metabolism	Metabolism of Other Amino Acids	METABOLIC
142886	2.1.1.-	Methyltransferases.	\N	\N	\N	Porphyrin and chlorophyll metabolism	Metabolism of Cofactors and Vitamins	METABOLIC
142886	2.1.1.-	Methyltransferases.	\N	\N	\N	Ubiquinone biosynthesis	Metabolism of Cofactors and Vitamins	METABOLIC
142886	2.1.1.-	Methyltransferases.	\N	\N	\N	Histidine metabolism	Amino Acid Metabolism	METABOLIC
142886	2.1.1.-	Methyltransferases.	\N	\N	\N	Selenoamino acid metabolism	Metabolism of Other Amino Acids	METABOLIC
142886	2.1.1.-	Methyltransferases.	\N	\N	\N	Tryptophan metabolism	Amino Acid Metabolism	METABOLIC
142886	2.1.1.-	Methyltransferases.	\N	\N	\N	Tyrosine metabolism	Amino Acid Metabolism	METABOLIC
142968	3.2.1.3	Glucan 1,4-alpha-glucosidase.	Hydrolysis of terminal 1,4-linked alpha-D-glucose residues successively from non-reducing ends of the chains with release of beta-D-glucose.	\N	\N	Starch and sucrose metabolism	Metabolism of Complex Carbohydrates	METABOLIC
148093	3.6.3.14	H(+)-transporting two-sector ATPase.	ATP + H(2)O + H(+)(In) = ADP + phosphate + H(+)(Out).	\N	\N	ATP synthesis	Energy Metabolism	METABOLIC
148093	3.6.3.14	H(+)-transporting two-sector ATPase.	ATP + H(2)O + H(+)(In) = ADP + phosphate + H(+)(Out).	\N	\N	Flagellar assembly	\N	\N
148093	3.6.3.14	H(+)-transporting two-sector ATPase.	ATP + H(2)O + H(+)(In) = ADP + phosphate + H(+)(Out).	\N	\N	Type III secretion system	SORTING AND DEGRADATION	REGULATORY
151662	2.3.1.48	Histone acetyltransferase.	Acetyl-CoA + histone = CoA + acetyl-histone.	\N	\N	\N	\N	\N
151743	3.2.1.18	Exo-alpha-sialidase.	Hydrolysis of alpha-(2->3)-, alpha-(2->6)-, alpha-(2->8)-glycosidic linkages of terminal sialic residues in oligosaccharides, glycoproteins, glycolipids, colominic acid and synthetic substrates.	\N	Sialidosis; MIM:256550.	N-Glycan degradation	Metabolism of Complex Carbohydrates	METABOLIC
151743	3.2.1.18	Exo-alpha-sialidase.	Hydrolysis of alpha-(2->3)-, alpha-(2->6)-, alpha-(2->8)-glycosidic linkages of terminal sialic residues in oligosaccharides, glycoproteins, glycolipids, colominic acid and synthetic substrates.	\N	Sialidosis; MIM:256550.	Sphingoglycolipid metabolism	Metabolism of Complex Lipids	METABOLIC
151883	1.14.13.30	Leukotriene-B4 20-monooxygenase.	(6Z,8E,10E,14Z)-(5S,12R)-5,12-dihydroxyicosa-6,8,10,14-tetraenoate + NADPH + O(2) = (6Z,8E,10E,14Z)-(5S,12R)-5,12,20-trihydroxyicosa- 6,8,10,14-tetraenoate + NADP(+) + H(2)O.	Heme-thiolate.	\N	Prostaglandin and leukotriene metabolism	Metabolism of Complex Lipids	METABOLIC
154619	1.1.1.4	(R,R)-butanediol dehydrogenase.	(R,R)-butane-2,3-diol + NAD(+) = (R)-acetoin + NADH.	\N	\N	Butanoate metabolism	Carbohydrate Metabolism	METABOLIC
156180	1.11.1.6	Catalase.	2 H(2)O(2) = O(2) + 2 H(2)O.	Heme; Manganese.	Acatalasia; MIM:115500.	Tryptophan metabolism	Amino Acid Metabolism	METABOLIC
156180	1.11.1.6	Catalase.	2 H(2)O(2) = O(2) + 2 H(2)O.	Heme; Manganese.	Acatalasia; MIM:115500.	Methane metabolism	Energy Metabolism	METABOLIC
161615	6.2.1.1	Acetate--CoA ligase.	ATP + acetate + CoA = AMP + diphosphate + acetyl-CoA.	\N	\N	Reductive carboxylate cycle (CO2 fixation)	Energy Metabolism	METABOLIC
161615	6.2.1.1	Acetate--CoA ligase.	ATP + acetate + CoA = AMP + diphosphate + acetyl-CoA.	\N	\N	Pyruvate metabolism	Carbohydrate Metabolism	METABOLIC
161615	6.2.1.1	Acetate--CoA ligase.	ATP + acetate + CoA = AMP + diphosphate + acetyl-CoA.	\N	\N	Glycolysis / Gluconeogenesis	Carbohydrate Metabolism	METABOLIC
161615	6.2.1.1	Acetate--CoA ligase.	ATP + acetate + CoA = AMP + diphosphate + acetyl-CoA.	\N	\N	Propanoate metabolism	Carbohydrate Metabolism	METABOLIC
167384	1.1.1.-	With NAD(+) or NADP(+) as acceptor.	\N	\N	\N	Bile acid biosynthesis	Lipid Metabolism	METABOLIC
167384	1.1.1.-	With NAD(+) or NADP(+) as acceptor.	\N	\N	\N	Vitamin B6 metabolism	Metabolism of Cofactors and Vitamins	METABOLIC
167384	1.1.1.-	With NAD(+) or NADP(+) as acceptor.	\N	\N	\N	Glycine, serine and threonine metabolism	Amino Acid Metabolism	METABOLIC
167384	1.1.1.-	With NAD(+) or NADP(+) as acceptor.	\N	\N	\N	Butanoate metabolism	Carbohydrate Metabolism	METABOLIC
167384	1.1.1.-	With NAD(+) or NADP(+) as acceptor.	\N	\N	\N	Fructose and mannose metabolism	Carbohydrate Metabolism	METABOLIC
167384	1.1.1.-	With NAD(+) or NADP(+) as acceptor.	\N	\N	\N	Galactose metabolism	Carbohydrate Metabolism	METABOLIC
167384	1.1.1.-	With NAD(+) or NADP(+) as acceptor.	\N	\N	\N	Lysine degradation	Amino Acid Metabolism	METABOLIC
167384	1.1.1.-	With NAD(+) or NADP(+) as acceptor.	\N	\N	\N	Nucleotide sugars metabolism	Nucleotide Metabolism	METABOLIC
167384	1.1.1.-	With NAD(+) or NADP(+) as acceptor.	\N	\N	\N	Ascorbate and aldarate metabolism	Carbohydrate Metabolism	METABOLIC
167384	1.1.1.-	With NAD(+) or NADP(+) as acceptor.	\N	\N	\N	Tetrachloroethene degradation	Biodegradation of Xenobiotics	METABOLIC
167384	1.1.1.-	With NAD(+) or NADP(+) as acceptor.	\N	\N	\N	Benzoate degradation via CoA ligation	Biodegradation of Xenobiotics	METABOLIC
167384	1.1.1.-	With NAD(+) or NADP(+) as acceptor.	\N	\N	\N	Glycerolipid metabolism	Metabolism of Complex Lipids	METABOLIC
169641	6.1.1.11	Serine--tRNA ligase.	ATP + L-serine + tRNA(Ser) = AMP + diphosphate + L-seryl-tRNA(Ser).	\N	\N	Aminoacyl-tRNA biosynthesis	TRANSLATION	REGULATORY
169641	6.1.1.11	Serine--tRNA ligase.	ATP + L-serine + tRNA(Ser) = AMP + diphosphate + L-seryl-tRNA(Ser).	\N	\N	Glycine, serine and threonine metabolism	Amino Acid Metabolism	METABOLIC
169862	1.2.1.3	Aldehyde dehydrogenase (NAD+).	An aldehyde + NAD(+) + H(2)O = an acid + NADH.	\N	Acute alcohol intolerance; MIM:100650.	1,2-Dichloroethane degradation	Biodegradation of Xenobiotics	METABOLIC
169862	1.2.1.3	Aldehyde dehydrogenase (NAD+).	An aldehyde + NAD(+) + H(2)O = an acid + NADH.	\N	Acute alcohol intolerance; MIM:100650.	Tryptophan metabolism	Amino Acid Metabolism	METABOLIC
169862	1.2.1.3	Aldehyde dehydrogenase (NAD+).	An aldehyde + NAD(+) + H(2)O = an acid + NADH.	\N	Acute alcohol intolerance; MIM:100650.	Glycerolipid metabolism	Metabolism of Complex Lipids	METABOLIC
169862	1.2.1.3	Aldehyde dehydrogenase (NAD+).	An aldehyde + NAD(+) + H(2)O = an acid + NADH.	\N	Acute alcohol intolerance; MIM:100650.	Valine, leucine and isoleucine degradation	Amino Acid Metabolism	METABOLIC
169862	1.2.1.3	Aldehyde dehydrogenase (NAD+).	An aldehyde + NAD(+) + H(2)O = an acid + NADH.	\N	Acute alcohol intolerance; MIM:100650.	Glycolysis / Gluconeogenesis	Carbohydrate Metabolism	METABOLIC
169862	1.2.1.3	Aldehyde dehydrogenase (NAD+).	An aldehyde + NAD(+) + H(2)O = an acid + NADH.	\N	Acute alcohol intolerance; MIM:100650.	Propanoate metabolism	Carbohydrate Metabolism	METABOLIC
169862	1.2.1.3	Aldehyde dehydrogenase (NAD+).	An aldehyde + NAD(+) + H(2)O = an acid + NADH.	\N	Acute alcohol intolerance; MIM:100650.	Fatty acid metabolism	Lipid Metabolism	METABOLIC
169862	1.2.1.3	Aldehyde dehydrogenase (NAD+).	An aldehyde + NAD(+) + H(2)O = an acid + NADH.	\N	Acute alcohol intolerance; MIM:100650.	Bile acid biosynthesis	Lipid Metabolism	METABOLIC
169862	1.2.1.3	Aldehyde dehydrogenase (NAD+).	An aldehyde + NAD(+) + H(2)O = an acid + NADH.	\N	Acute alcohol intolerance; MIM:100650.	Arginine and proline metabolism	Amino Acid Metabolism	METABOLIC
169862	1.2.1.3	Aldehyde dehydrogenase (NAD+).	An aldehyde + NAD(+) + H(2)O = an acid + NADH.	\N	Acute alcohol intolerance; MIM:100650.	Butanoate metabolism	Carbohydrate Metabolism	METABOLIC
169862	1.2.1.3	Aldehyde dehydrogenase (NAD+).	An aldehyde + NAD(+) + H(2)O = an acid + NADH.	\N	Acute alcohol intolerance; MIM:100650.	beta-Alanine metabolism	Metabolism of Other Amino Acids	METABOLIC
169862	1.2.1.3	Aldehyde dehydrogenase (NAD+).	An aldehyde + NAD(+) + H(2)O = an acid + NADH.	\N	Acute alcohol intolerance; MIM:100650.	Pyruvate metabolism	Carbohydrate Metabolism	METABOLIC
169862	1.2.1.3	Aldehyde dehydrogenase (NAD+).	An aldehyde + NAD(+) + H(2)O = an acid + NADH.	\N	Acute alcohol intolerance; MIM:100650.	Histidine metabolism	Amino Acid Metabolism	METABOLIC
169862	1.2.1.3	Aldehyde dehydrogenase (NAD+).	An aldehyde + NAD(+) + H(2)O = an acid + NADH.	\N	Acute alcohol intolerance; MIM:100650.	Lysine degradation	Amino Acid Metabolism	METABOLIC
169862	1.2.1.3	Aldehyde dehydrogenase (NAD+).	An aldehyde + NAD(+) + H(2)O = an acid + NADH.	\N	Acute alcohol intolerance; MIM:100650.	Ascorbate and aldarate metabolism	Carbohydrate Metabolism	METABOLIC
172601	2.7.7.6	DNA-directed RNA polymerase.	N nucleoside triphosphate = N diphosphate + {RNA}(N).	\N	\N	RNA polymerase	TRANSCRIPTION	REGULATORY
172601	2.7.7.6	DNA-directed RNA polymerase.	N nucleoside triphosphate = N diphosphate + {RNA}(N).	\N	\N	Purine metabolism	Nucleotide Metabolism	METABOLIC
172601	2.7.7.6	DNA-directed RNA polymerase.	N nucleoside triphosphate = N diphosphate + {RNA}(N).	\N	\N	Pyrimidine metabolism	Nucleotide Metabolism	METABOLIC
175974	3.2.1.18	Exo-alpha-sialidase.	Hydrolysis of alpha-(2->3)-, alpha-(2->6)-, alpha-(2->8)-glycosidic linkages of terminal sialic residues in oligosaccharides, glycoproteins, glycolipids, colominic acid and synthetic substrates.	\N	Sialidosis; MIM:256550.	N-Glycan degradation	Metabolism of Complex Carbohydrates	METABOLIC
175974	3.2.1.18	Exo-alpha-sialidase.	Hydrolysis of alpha-(2->3)-, alpha-(2->6)-, alpha-(2->8)-glycosidic linkages of terminal sialic residues in oligosaccharides, glycoproteins, glycolipids, colominic acid and synthetic substrates.	\N	Sialidosis; MIM:256550.	Sphingoglycolipid metabolism	Metabolism of Complex Lipids	METABOLIC
183740	3.1.13.-	Exoribonucleases producing 5'-phosphomonoesters.	\N	\N	\N	\N	\N	\N
186020	3.6.1.-	In phosphorous-containing anhydrides.	\N	\N	\N	Starch and sucrose metabolism	Metabolism of Complex Carbohydrates	METABOLIC
186020	3.6.1.-	In phosphorous-containing anhydrides.	\N	\N	\N	Folate biosynthesis	Metabolism of Cofactors and Vitamins	METABOLIC
187700	1.1.1.21	Aldehyde reductase.	Alditol + NAD(P)(+) = aldose + NAD(P)H.	\N	\N	Galactose metabolism	Carbohydrate Metabolism	METABOLIC
187700	1.1.1.21	Aldehyde reductase.	Alditol + NAD(P)(+) = aldose + NAD(P)H.	\N	\N	Pyruvate metabolism	Carbohydrate Metabolism	METABOLIC
187700	1.1.1.21	Aldehyde reductase.	Alditol + NAD(P)(+) = aldose + NAD(P)H.	\N	\N	Glycerolipid metabolism	Metabolism of Complex Lipids	METABOLIC
187700	1.1.1.21	Aldehyde reductase.	Alditol + NAD(P)(+) = aldose + NAD(P)H.	\N	\N	Pentose and glucuronate interconversions	Carbohydrate Metabolism	METABOLIC
187700	1.1.1.21	Aldehyde reductase.	Alditol + NAD(P)(+) = aldose + NAD(P)H.	\N	\N	Fructose and mannose metabolism	Carbohydrate Metabolism	METABOLIC
187701	4.1.2.-	Aldehyde-lyases.	\N	\N	\N	Lysine degradation	Amino Acid Metabolism	METABOLIC
187701	4.1.2.-	Aldehyde-lyases.	\N	\N	\N	Sphingoglycolipid metabolism	Metabolism of Complex Lipids	METABOLIC
187701	4.1.2.-	Aldehyde-lyases.	\N	\N	\N	Tyrosine metabolism	Amino Acid Metabolism	METABOLIC
187701	4.1.2.-	Aldehyde-lyases.	\N	\N	\N	1,4-Dichlorobenzene degradation	Biodegradation of Xenobiotics	METABOLIC
187701	4.1.2.-	Aldehyde-lyases.	\N	\N	\N	Fluorene degradation	Biodegradation of Xenobiotics	METABOLIC
187701	4.1.2.-	Aldehyde-lyases.	\N	\N	\N	Carbazole degradation	Biodegradation of Xenobiotics	METABOLIC
187701	4.1.2.-	Aldehyde-lyases.	\N	\N	\N	Pentose and glucuronate interconversions	Carbohydrate Metabolism	METABOLIC
187701	4.1.2.-	Aldehyde-lyases.	\N	\N	\N	Styrene degradation	Biodegradation of Xenobiotics	METABOLIC
187701	4.1.2.-	Aldehyde-lyases.	\N	\N	\N	Benzoate degradation via hydroxylation	Biodegradation of Xenobiotics	METABOLIC
187857	1.1.1.21	Aldehyde reductase.	Alditol + NAD(P)(+) = aldose + NAD(P)H.	\N	\N	Galactose metabolism	Carbohydrate Metabolism	METABOLIC
187857	1.1.1.21	Aldehyde reductase.	Alditol + NAD(P)(+) = aldose + NAD(P)H.	\N	\N	Pyruvate metabolism	Carbohydrate Metabolism	METABOLIC
187857	1.1.1.21	Aldehyde reductase.	Alditol + NAD(P)(+) = aldose + NAD(P)H.	\N	\N	Glycerolipid metabolism	Metabolism of Complex Lipids	METABOLIC
187857	1.1.1.21	Aldehyde reductase.	Alditol + NAD(P)(+) = aldose + NAD(P)H.	\N	\N	Pentose and glucuronate interconversions	Carbohydrate Metabolism	METABOLIC
187857	1.1.1.21	Aldehyde reductase.	Alditol + NAD(P)(+) = aldose + NAD(P)H.	\N	\N	Fructose and mannose metabolism	Carbohydrate Metabolism	METABOLIC
191002	2.3.1.-	Transferring groups other than amino-acyl groups.	\N	\N	\N	Benzoate degradation via CoA ligation	Biodegradation of Xenobiotics	METABOLIC
191002	2.3.1.-	Transferring groups other than amino-acyl groups.	\N	\N	\N	Tyrosine metabolism	Amino Acid Metabolism	METABOLIC
191002	2.3.1.-	Transferring groups other than amino-acyl groups.	\N	\N	\N	Aminosugars metabolism	Metabolism of Complex Carbohydrates	METABOLIC
191002	2.3.1.-	Transferring groups other than amino-acyl groups.	\N	\N	\N	Glycerolipid metabolism	Metabolism of Complex Lipids	METABOLIC
191002	2.3.1.-	Transferring groups other than amino-acyl groups.	\N	\N	\N	Valine, leucine and isoleucine degradation	Amino Acid Metabolism	METABOLIC
191002	2.3.1.-	Transferring groups other than amino-acyl groups.	\N	\N	\N	Ethylbenzene degradation	Biodegradation of Xenobiotics	METABOLIC
191002	2.3.1.-	Transferring groups other than amino-acyl groups.	\N	\N	\N	Phenylalanine metabolism	Amino Acid Metabolism	METABOLIC
191002	2.3.1.-	Transferring groups other than amino-acyl groups.	\N	\N	\N	Lipopolysaccharide biosynthesis	Metabolism of Complex Carbohydrates	METABOLIC
191002	2.3.1.-	Transferring groups other than amino-acyl groups.	\N	\N	\N	Lysine biosynthesis	Amino Acid Metabolism	METABOLIC
191002	2.3.1.-	Transferring groups other than amino-acyl groups.	\N	\N	\N	Butanoate metabolism	Carbohydrate Metabolism	METABOLIC
191002	2.3.1.-	Transferring groups other than amino-acyl groups.	\N	\N	\N	D-Arginine and D-ornithine metabolism	Metabolism of Other Amino Acids	METABOLIC
191002	2.3.1.-	Transferring groups other than amino-acyl groups.	\N	\N	\N	Histidine metabolism	Amino Acid Metabolism	METABOLIC
191002	2.3.1.-	Transferring groups other than amino-acyl groups.	\N	\N	\N	Lysine degradation	Amino Acid Metabolism	METABOLIC
193623	6.3.2.-	Acid--D-amino-acid ligases (peptide synthases).	\N	\N	\N	Tryptophan metabolism	Amino Acid Metabolism	METABOLIC
193623	6.3.2.-	Acid--D-amino-acid ligases (peptide synthases).	\N	\N	\N	Ubiquinone biosynthesis	Metabolism of Cofactors and Vitamins	METABOLIC
197322	2.7.7.6	DNA-directed RNA polymerase.	N nucleoside triphosphate = N diphosphate + {RNA}(N).	\N	\N	RNA polymerase	TRANSCRIPTION	REGULATORY
197322	2.7.7.6	DNA-directed RNA polymerase.	N nucleoside triphosphate = N diphosphate + {RNA}(N).	\N	\N	Purine metabolism	Nucleotide Metabolism	METABOLIC
197322	2.7.7.6	DNA-directed RNA polymerase.	N nucleoside triphosphate = N diphosphate + {RNA}(N).	\N	\N	Pyrimidine metabolism	Nucleotide Metabolism	METABOLIC
200529	5.3.1.4	L-arabinose isomerase.	L-arabinose = L-ribulose.	\N	\N	Pentose and glucuronate interconversions	Carbohydrate Metabolism	METABOLIC
208241	3.4.23.3	Gastricsin.	More restricted specificity than pepsin A, but shows preferential cleavage at Tyr-|-Xaa bonds; high activity towards hemoglobin as substrate.	\N	\N	\N	\N	\N
208256	3.4.23.3	Gastricsin.	More restricted specificity than pepsin A, but shows preferential cleavage at Tyr-|-Xaa bonds; high activity towards hemoglobin as substrate.	\N	\N	\N	\N	\N
208530	3.4.16.-	Serine-type carboxypeptidases.	\N	\N	\N	\N	\N	\N
208902	4.1.1.45	Aminocarboxymuconate-semialdehyde decarboxylase.	2-amino-3-(3-oxoprop-2-enyl)-but-2-enedioate = 2-aminomuconate semialdehyde + CO(2).	\N	\N	Tryptophan metabolism	Amino Acid Metabolism	METABOLIC
222885	5.2.1.8	Peptidylprolyl isomerase.	Peptidylproline (omega=180) = peptidylproline (omega=0).	\N	\N	\N	\N	\N
224000	3.2.1.21	Beta-glucosidase.	Hydrolysis of terminal, non-reducing beta-D-glucose residues with release of beta-D-glucose.	\N	\N	Starch and sucrose metabolism	Metabolism of Complex Carbohydrates	METABOLIC
224000	3.2.1.21	Beta-glucosidase.	Hydrolysis of terminal, non-reducing beta-D-glucose residues with release of beta-D-glucose.	\N	\N	Cyanoamino acid metabolism	Metabolism of Other Amino Acids	METABOLIC
224000	3.2.1.21	Beta-glucosidase.	Hydrolysis of terminal, non-reducing beta-D-glucose residues with release of beta-D-glucose.	\N	\N	Flavonoids, stilbene and lignin biosynthesis	Biosynthesis of Secondary Metabolites	METABOLIC
224137	1.10.3.2	Laccase.	4 benzenediol + O(2) = 4 benzosemiquinone + 2 H(2)O.	Copper.	\N	\N	\N	\N
224479	1.1.1.101	Acylglycerone-phosphate reductase.	1-palmitoylglycerol 3-phosphate + NADP(+) = palmitoylglycerone phosphate + NADPH.	\N	\N	\N	\N	\N
228750	3.1.1.47	2-acetyl-1-alkylglycerophosphocholine esterase.	2-acetyl-1-alkyl-sn-glycero-3-phosphocholine + H(2)O = 1-alkyl-sn- glycero-3-phosphocholine + acetate.	\N	\N	Glycerolipid metabolism	Metabolism of Complex Lipids	METABOLIC
236316	6.3.2.-	Acid--D-amino-acid ligases (peptide synthases).	\N	\N	\N	Tryptophan metabolism	Amino Acid Metabolism	METABOLIC
236316	6.3.2.-	Acid--D-amino-acid ligases (peptide synthases).	\N	\N	\N	Ubiquinone biosynthesis	Metabolism of Cofactors and Vitamins	METABOLIC
243688	1.14.14.1	Unspecific monooxygenase.	RH + reduced flavoprotein + O(2) = ROH + oxidized flavoprotein + H(2)O.	Heme-thiolate.	\N	Tryptophan metabolism	Amino Acid Metabolism	METABOLIC
243688	1.14.14.1	Unspecific monooxygenase.	RH + reduced flavoprotein + O(2) = ROH + oxidized flavoprotein + H(2)O.	Heme-thiolate.	\N	Fatty acid metabolism	Lipid Metabolism	METABOLIC
243688	1.14.14.1	Unspecific monooxygenase.	RH + reduced flavoprotein + O(2) = ROH + oxidized flavoprotein + H(2)O.	Heme-thiolate.	\N	gamma-Hexachlorocyclohexane degradation	Biodegradation of Xenobiotics	METABOLIC
251797	3.1.3.48	Protein-tyrosine-phosphatase.	Protein tyrosine phosphate + H(2)O = protein tyrosine + phosphate.	\N	\N	\N	\N	\N
252522	1.14.13.8	Dimethylaniline monooxygenase (N-oxide forming).	N,N-dimethylaniline + NADPH + O(2) = N,N-dimethylaniline N-oxide + NADP(+) + H(2)O.	FAD.	Trimethylaminuria; MIM:602079,	\N	\N	\N
255215	3.6.4.2	Dynein ATPase.	ATP + H(2)O = ADP + phosphate.	\N	\N	\N	\N	\N
255559	3.1.26.4	Ribonuclease H.	Endonucleolytic cleavage to 5'-phosphomonoester.	\N	\N	\N	\N	\N
255899	3.1.26.4	Ribonuclease H.	Endonucleolytic cleavage to 5'-phosphomonoester.	\N	\N	\N	\N	\N
257034	3.4.21.-	Serine endopeptidases.	\N	\N	\N	\N	\N	\N
262760	3.4.24.-	Metalloendopeptidases.	\N	\N	\N	\N	\N	\N
265571	5.3.1.4	L-arabinose isomerase.	L-arabinose = L-ribulose.	\N	\N	Pentose and glucuronate interconversions	Carbohydrate Metabolism	METABOLIC
275764	2.3.1.48	Histone acetyltransferase.	Acetyl-CoA + histone = CoA + acetyl-histone.	\N	\N	\N	\N	\N
277210	3.1.-.-	Acting on ester bonds.	\N	\N	\N	\N	\N	\N
278139	3.1.3.16	Serine/threonine specific protein phosphatase.	A phosphoprotein + H(2)O = a protein + phosphate.	\N	\N	\N	\N	\N
283676	1.-.-.-	Oxidoreductases.	\N	\N	\N	\N	\N	\N
284224	5.3.1.4	L-arabinose isomerase.	L-arabinose = L-ribulose.	\N	\N	Pentose and glucuronate interconversions	Carbohydrate Metabolism	METABOLIC
290861	3.6.4.1	Myosin ATPase.	ATP + H(2)O = ADP + phosphate.	\N	\N	Purine metabolism	Nucleotide Metabolism	METABOLIC
292085	2.4.1.142	Chitobiosyldiphosphodolichol alpha-mannosyltransferase.	GDP-mannose + chitobiosyldiphosphodolichol = GDP + alpha-D-mannosylchitobiosyldiphosphodolichol.	\N	\N	N-Glycans biosynthesis	Metabolism of Complex Carbohydrates	METABOLIC
301125	3.5.1.4	Amidase.	A monocarboxylic acid amide + H(2)O = a monocarboxylate + NH(3).	\N	\N	Tryptophan metabolism	Amino Acid Metabolism	METABOLIC
301125	3.5.1.4	Amidase.	A monocarboxylic acid amide + H(2)O = a monocarboxylate + NH(3).	\N	\N	Benzoate degradation via CoA ligation	Biodegradation of Xenobiotics	METABOLIC
301125	3.5.1.4	Amidase.	A monocarboxylic acid amide + H(2)O = a monocarboxylate + NH(3).	\N	\N	Cyanoamino acid metabolism	Metabolism of Other Amino Acids	METABOLIC
301125	3.5.1.4	Amidase.	A monocarboxylic acid amide + H(2)O = a monocarboxylate + NH(3).	\N	\N	Phenylalanine metabolism	Amino Acid Metabolism	METABOLIC
301125	3.5.1.4	Amidase.	A monocarboxylic acid amide + H(2)O = a monocarboxylate + NH(3).	\N	\N	Arginine and proline metabolism	Amino Acid Metabolism	METABOLIC
301125	3.5.1.4	Amidase.	A monocarboxylic acid amide + H(2)O = a monocarboxylate + NH(3).	\N	\N	Styrene degradation	Biodegradation of Xenobiotics	METABOLIC
301573	2.4.1.119	Dolichyl-diphosphooligosaccharide--protein glycosyltransferase.	Dolichyl diphosphooligosaccharide + protein L-asparagine = dolichyl diphosphate + a glycoprotein with the oligosaccharide chain attached by glycosylamine linkage to protein L-asparagine.	\N	\N	N-Glycans biosynthesis	Metabolism of Complex Carbohydrates	METABOLIC
304414	1.14.13.30	Leukotriene-B4 20-monooxygenase.	(6Z,8E,10E,14Z)-(5S,12R)-5,12-dihydroxyicosa-6,8,10,14-tetraenoate + NADPH + O(2) = (6Z,8E,10E,14Z)-(5S,12R)-5,12,20-trihydroxyicosa- 6,8,10,14-tetraenoate + NADP(+) + H(2)O.	Heme-thiolate.	\N	Prostaglandin and leukotriene metabolism	Metabolism of Complex Lipids	METABOLIC
309375	2.6.1.62	Adenosylmethionine--8-amino-7-oxononanoate aminotransferase.	S-adenosyl-L-methionine + 8-amino-7-oxononanoate = S-adenosyl-4- methylthio-2-oxobutanoate + 7,8-diaminononanoate.	Pyridoxal-phosphate.	\N	Biotin metabolism	Metabolism of Cofactors and Vitamins	METABOLIC
310119	3.1.26.4	Ribonuclease H.	Endonucleolytic cleavage to 5'-phosphomonoester.	\N	\N	\N	\N	\N
310665	1.11.1.11	L-ascorbate peroxidase.	L-ascorbate + H(2)O(2) = dehydroascorbate + 2 H(2)O.	\N	\N	Ascorbate and aldarate metabolism	Carbohydrate Metabolism	METABOLIC
322868	2.1.1.79	Cyclopropane-fatty-acyl-phospholipid synthase.	S-adenosyl-L-methionine + phospholipid olefinic fatty acid = S-adenosyl-L-homocysteine + phospholipid cyclopropane fatty acid.	\N	\N	\N	\N	\N
323114	6.2.1.12	4-coumarate--CoA ligase.	ATP + 4-coumarate + CoA = AMP + diphosphate + 4-coumaroyl-CoA.	\N	\N	Flavonoids, stilbene and lignin biosynthesis	Biosynthesis of Secondary Metabolites	METABOLIC
323538	1.14.13.7	Phenol 2-monooxygenase.	Phenol + NADPH + O(2) = catechol + NADP(+) + H(2)O.	FAD.	\N	gamma-Hexachlorocyclohexane degradation	Biodegradation of Xenobiotics	METABOLIC
323538	1.14.13.7	Phenol 2-monooxygenase.	Phenol + NADPH + O(2) = catechol + NADP(+) + H(2)O.	FAD.	\N	Toluene and xylene degradation	Biodegradation of Xenobiotics	METABOLIC
323538	1.14.13.7	Phenol 2-monooxygenase.	Phenol + NADPH + O(2) = catechol + NADP(+) + H(2)O.	FAD.	\N	Nitorobenzene degradation	Biodegradation of Xenobiotics	METABOLIC
331118	6.3.2.-	Acid--D-amino-acid ligases (peptide synthases).	\N	\N	\N	Tryptophan metabolism	Amino Acid Metabolism	METABOLIC
331118	6.3.2.-	Acid--D-amino-acid ligases (peptide synthases).	\N	\N	\N	Ubiquinone biosynthesis	Metabolism of Cofactors and Vitamins	METABOLIC
334352	5.3.1.4	L-arabinose isomerase.	L-arabinose = L-ribulose.	\N	\N	Pentose and glucuronate interconversions	Carbohydrate Metabolism	METABOLIC
337473	2.7.7.6	DNA-directed RNA polymerase.	N nucleoside triphosphate = N diphosphate + {RNA}(N).	\N	\N	RNA polymerase	TRANSCRIPTION	REGULATORY
337473	2.7.7.6	DNA-directed RNA polymerase.	N nucleoside triphosphate = N diphosphate + {RNA}(N).	\N	\N	Purine metabolism	Nucleotide Metabolism	METABOLIC
337473	2.7.7.6	DNA-directed RNA polymerase.	N nucleoside triphosphate = N diphosphate + {RNA}(N).	\N	\N	Pyrimidine metabolism	Nucleotide Metabolism	METABOLIC
338666	3.1.1.3	Triacylglycerol lipase.	Triacylglycerol + H(2)O = diacylglycerol + a fatty acid anion.	\N	Hepatic lipase deficiency; MIM:151670. Congenital lipase deficiency; MIM:246600. Wolman disease; MIM:278000.	Glycerolipid metabolism	Metabolism of Complex Lipids	METABOLIC
341464	3.5.1.-	In linear amides.	\N	\N	\N	Nicotinate and nicotinamide metabolism	Metabolism of Cofactors and Vitamins	METABOLIC
341464	3.5.1.-	In linear amides.	\N	\N	\N	Pantothenate and CoA biosynthesis	Metabolism of Cofactors and Vitamins	METABOLIC
341464	3.5.1.-	In linear amides.	\N	\N	\N	Arginine and proline metabolism	Amino Acid Metabolism	METABOLIC
341464	3.5.1.-	In linear amides.	\N	\N	\N	Lipopolysaccharide biosynthesis	Metabolism of Complex Carbohydrates	METABOLIC
345048	1.1.1.169	2-dehydropantoate 2-reductase.	(R)-pantoate + NADP(+) = 2-dehydropantoate + NADPH.	\N	\N	Pantothenate and CoA biosynthesis	Metabolism of Cofactors and Vitamins	METABOLIC
345799	2.4.1.80	Ceramide glucosyltransferase.	UDP-glucose + N-acylsphingosine = UDP + D-glucosyl-N-acylsphingosine.	\N	\N	Sphingoglycolipid metabolism	Metabolism of Complex Lipids	METABOLIC
346047	2.3.1.16	Acetyl-CoA C-acyltransferase.	Acyl-CoA + acetyl-CoA = CoA + 3-oxoacyl-CoA.	\N	Pseudo-Zellweger syndrome; MIM:261510.	Benzoate degradation via hydroxylation	Biodegradation of Xenobiotics	METABOLIC
346047	2.3.1.16	Acetyl-CoA C-acyltransferase.	Acyl-CoA + acetyl-CoA = CoA + 3-oxoacyl-CoA.	\N	Pseudo-Zellweger syndrome; MIM:261510.	Fatty acid biosynthesis (path 2)	Lipid Metabolism	METABOLIC
346047	2.3.1.16	Acetyl-CoA C-acyltransferase.	Acyl-CoA + acetyl-CoA = CoA + 3-oxoacyl-CoA.	\N	Pseudo-Zellweger syndrome; MIM:261510.	Valine, leucine and isoleucine degradation	Amino Acid Metabolism	METABOLIC
346047	2.3.1.16	Acetyl-CoA C-acyltransferase.	Acyl-CoA + acetyl-CoA = CoA + 3-oxoacyl-CoA.	\N	Pseudo-Zellweger syndrome; MIM:261510.	Fatty acid metabolism	Lipid Metabolism	METABOLIC
346047	2.3.1.16	Acetyl-CoA C-acyltransferase.	Acyl-CoA + acetyl-CoA = CoA + 3-oxoacyl-CoA.	\N	Pseudo-Zellweger syndrome; MIM:261510.	Bile acid biosynthesis	Lipid Metabolism	METABOLIC
347395	3.1.1.1	Carboxylesterase.	A carboxylic ester + H(2)O = an alcohol + a carboxylic anion.	\N	\N	\N	\N	\N
348770	3.4.25.1	Proteasome endopeptidase complex.	Cleavage at peptide bonds with very broad specificity.	\N	\N	\N	\N	\N
349521	2.7.1.37	Protein kinase.	ATP + a protein = ADP + a phosphoprotein.	\N	\N	\N	\N	\N
352764	2.7.7.23	UDP-N-acetylglucosamine pyrophosphorylase.	UTP + N-acetyl-alpha-D-glucosamine 1-phosphate = diphosphate + UDP-N-acetyl-D-glucosamine.	\N	\N	Aminosugars metabolism	Metabolism of Complex Carbohydrates	METABOLIC
353743	3.5.1.-	In linear amides.	\N	\N	\N	Nicotinate and nicotinamide metabolism	Metabolism of Cofactors and Vitamins	METABOLIC
353743	3.5.1.-	In linear amides.	\N	\N	\N	Pantothenate and CoA biosynthesis	Metabolism of Cofactors and Vitamins	METABOLIC
353743	3.5.1.-	In linear amides.	\N	\N	\N	Arginine and proline metabolism	Amino Acid Metabolism	METABOLIC
353743	3.5.1.-	In linear amides.	\N	\N	\N	Lipopolysaccharide biosynthesis	Metabolism of Complex Carbohydrates	METABOLIC
357274	1.10.3.2	Laccase.	4 benzenediol + O(2) = 4 benzosemiquinone + 2 H(2)O.	Copper.	\N	\N	\N	\N
358602	5.4.99.7	Lanosterol synthase.	(S)-2,3-epoxysqualene = lanosterol.	\N	\N	Sterol biosynthesis	Lipid Metabolism	METABOLIC
359330	5.3.1.4	L-arabinose isomerase.	L-arabinose = L-ribulose.	\N	\N	Pentose and glucuronate interconversions	Carbohydrate Metabolism	METABOLIC
361015	1.3.1.42	12-oxophytodienoate reductase.	8-[(1R,2R)-3-oxo-2-{(Z)-pent-2-enyl}cyclopentyl]octanoate + NADP(+) = (15Z)-12-oxophyto-10,15-dienoate + NADPH.	\N	\N	\N	\N	\N
361895	3.2.1.113	Mannosyl-oligosaccharide 1,2-alpha-mannosidase.	Hydrolysis of the terminal 1,2-linked alpha-D-mannose residues in the oligo-mannose oligosaccharide Man(9)(GlcNAc)(2).	\N	\N	N-Glycans biosynthesis	Metabolism of Complex Carbohydrates	METABOLIC
364266	3.2.1.3	Glucan 1,4-alpha-glucosidase.	Hydrolysis of terminal 1,4-linked alpha-D-glucose residues successively from non-reducing ends of the chains with release of beta-D-glucose.	\N	\N	Starch and sucrose metabolism	Metabolism of Complex Carbohydrates	METABOLIC
366379	5.3.1.4	L-arabinose isomerase.	L-arabinose = L-ribulose.	\N	\N	Pentose and glucuronate interconversions	Carbohydrate Metabolism	METABOLIC
372185	3.4.14.9	Tripeptidyl-peptidase I.	Release of an N-terminal tripeptide from a polypeptide.	\N	\N	\N	\N	\N
373496	1.-.-.-	Oxidoreductases.	\N	\N	\N	\N	\N	\N
373750	1.-.-.-	Oxidoreductases.	\N	\N	\N	\N	\N	\N
375091	1.3.1.45	2'-hydroxyisoflavone reductase.	Vestitone + NADP(+) = 2'-hydroxyformononetin + NADPH.	\N	\N	\N	\N	\N
378129	6.3.2.-	Acid--D-amino-acid ligases (peptide synthases).	\N	\N	\N	Tryptophan metabolism	Amino Acid Metabolism	METABOLIC
378129	6.3.2.-	Acid--D-amino-acid ligases (peptide synthases).	\N	\N	\N	Ubiquinone biosynthesis	Metabolism of Cofactors and Vitamins	METABOLIC
381184	3.6.1.3	Adenosinetriphosphatase.	ATP + H(2)O = ADP + phosphate.	\N	Hemolytic anemia due to deficiency of adenosine triphosphatase; MIM:102800.	Purine metabolism	Nucleotide Metabolism	METABOLIC
382017	5.4.99.7	Lanosterol synthase.	(S)-2,3-epoxysqualene = lanosterol.	\N	\N	Sterol biosynthesis	Lipid Metabolism	METABOLIC
385330	2.3.2.5	Glutaminyl-peptide cyclotransferase.	L-glutaminyl-peptide = 5-oxoprolyl-peptide + NH(3).	\N	\N	\N	\N	\N
385538	1.6.99.1	NADPH dehydrogenase.	NADPH + acceptor = NADP(+) + reduced acceptor.	FMN or FAD.	\N	\N	\N	\N
390445	3.5.4.3	Guanine deaminase.	Guanine + H(2)O = xanthine + NH(3).	\N	\N	Purine metabolism	Nucleotide Metabolism	METABOLIC
392112	2.4.1.-	Hexosyltransferases.	\N	\N	\N	O-Glycans biosynthesis	Metabolism of Complex Carbohydrates	METABOLIC
392112	2.4.1.-	Hexosyltransferases.	\N	\N	\N	Fructose and mannose metabolism	Carbohydrate Metabolism	METABOLIC
392112	2.4.1.-	Hexosyltransferases.	\N	\N	\N	Peptidoglycan biosynthesis	Metabolism of Complex Carbohydrates	METABOLIC
392112	2.4.1.-	Hexosyltransferases.	\N	\N	\N	Sphingoglycolipid metabolism	Metabolism of Complex Lipids	METABOLIC
392112	2.4.1.-	Hexosyltransferases.	\N	\N	\N	Blood group glycolipid biosynthesis - lact series	Metabolism of Complex Lipids	METABOLIC
392112	2.4.1.-	Hexosyltransferases.	\N	\N	\N	Blood group glycolipid biosynthesis - neolact series	Metabolism of Complex Lipids	METABOLIC
392112	2.4.1.-	Hexosyltransferases.	\N	\N	\N	Glycerolipid metabolism	Metabolism of Complex Lipids	METABOLIC
392112	2.4.1.-	Hexosyltransferases.	\N	\N	\N	Globoside metabolism	Metabolism of Complex Lipids	METABOLIC
392112	2.4.1.-	Hexosyltransferases.	\N	\N	\N	Chondroitin / heparan sulfate biosynthesis	Metabolism of Complex Carbohydrates	METABOLIC
392112	2.4.1.-	Hexosyltransferases.	\N	\N	\N	Keratan sulfate biosynthesis	Metabolism of Complex Carbohydrates	METABOLIC
392112	2.4.1.-	Hexosyltransferases.	\N	\N	\N	N-Glycans biosynthesis	Metabolism of Complex Carbohydrates	METABOLIC
404948	3.6.1.3	Adenosinetriphosphatase.	ATP + H(2)O = ADP + phosphate.	\N	Hemolytic anemia due to deficiency of adenosine triphosphatase; MIM:102800.	Purine metabolism	Nucleotide Metabolism	METABOLIC
405579	5.2.1.8	Peptidylprolyl isomerase.	Peptidylproline (omega=180) = peptidylproline (omega=0).	\N	\N	\N	\N	\N
408947	2.4.1.141	N-acetylglucosaminyldiphosphodolichol N-acetylglucosaminyltransferase.	UDP-N-acetyl-D-glucosamine + N-acetyl-D-glucosaminyl-diphosphodolichol = UDP + N,N''-diacetylchitobiosyldiphosphodolichol.	\N	\N	N-Glycans biosynthesis	Metabolism of Complex Carbohydrates	METABOLIC
414401	3.4.13.19	Membrane dipeptidase.	Hydrolysis of dipeptides. Hydrophobic dipeptides are cleaved preferentially, including prolyl amino acids.	Zinc.	\N	\N	\N	\N
435106	1.10.3.2	Laccase.	4 benzenediol + O(2) = 4 benzosemiquinone + 2 H(2)O.	Copper.	\N	\N	\N	\N
437397	3.5.2.9	5-oxoprolinase (ATP-hydrolysing).	ATP + 5-oxo-L-proline + 2 H(2)O = ADP + phosphate + L-glutamate.	\N	\N	Glutathione metabolism	Metabolism of Other Amino Acids	METABOLIC
439249	6.3.2.-	Acid--D-amino-acid ligases (peptide synthases).	\N	\N	\N	Tryptophan metabolism	Amino Acid Metabolism	METABOLIC
439249	6.3.2.-	Acid--D-amino-acid ligases (peptide synthases).	\N	\N	\N	Ubiquinone biosynthesis	Metabolism of Cofactors and Vitamins	METABOLIC
443281	2.7.7.6	DNA-directed RNA polymerase.	N nucleoside triphosphate = N diphosphate + {RNA}(N).	\N	\N	RNA polymerase	TRANSCRIPTION	REGULATORY
443281	2.7.7.6	DNA-directed RNA polymerase.	N nucleoside triphosphate = N diphosphate + {RNA}(N).	\N	\N	Purine metabolism	Nucleotide Metabolism	METABOLIC
443281	2.7.7.6	DNA-directed RNA polymerase.	N nucleoside triphosphate = N diphosphate + {RNA}(N).	\N	\N	Pyrimidine metabolism	Nucleotide Metabolism	METABOLIC
450346	3.5.4.12	dCMP deaminase.	dCMP + H(2)O = dUMP + NH(3).	\N	\N	Type II secretion system	SORTING AND DEGRADATION	REGULATORY
450346	3.5.4.12	dCMP deaminase.	dCMP + H(2)O = dUMP + NH(3).	\N	\N	Pyrimidine metabolism	Nucleotide Metabolism	METABOLIC
452963	6.3.2.-	Acid--D-amino-acid ligases (peptide synthases).	\N	\N	\N	Tryptophan metabolism	Amino Acid Metabolism	METABOLIC
452963	6.3.2.-	Acid--D-amino-acid ligases (peptide synthases).	\N	\N	\N	Ubiquinone biosynthesis	Metabolism of Cofactors and Vitamins	METABOLIC
455636	1.1.1.195	Cinnamyl-alcohol dehydrogenase.	Cinnamyl alcohol + NADP(+) = cinnamaldehyde + NADPH.	\N	\N	Flavonoids, stilbene and lignin biosynthesis	Biosynthesis of Secondary Metabolites	METABOLIC
455697	1.1.1.195	Cinnamyl-alcohol dehydrogenase.	Cinnamyl alcohol + NADP(+) = cinnamaldehyde + NADPH.	\N	\N	Flavonoids, stilbene and lignin biosynthesis	Biosynthesis of Secondary Metabolites	METABOLIC
455870	2.7.1.-	Phosphotransferases with an alcohol group as acceptor.	\N	\N	\N	Sphingoglycolipid metabolism	Metabolism of Complex Lipids	METABOLIC
455870	2.7.1.-	Phosphotransferases with an alcohol group as acceptor.	\N	\N	\N	Benzoate degradation via CoA ligation	Biodegradation of Xenobiotics	METABOLIC
455870	2.7.1.-	Phosphotransferases with an alcohol group as acceptor.	\N	\N	\N	Starch and sucrose metabolism	Metabolism of Complex Carbohydrates	METABOLIC
455870	2.7.1.-	Phosphotransferases with an alcohol group as acceptor.	\N	\N	\N	Inositol phosphate metabolism	Metabolism of Complex Lipids	METABOLIC
455870	2.7.1.-	Phosphotransferases with an alcohol group as acceptor.	\N	\N	\N	Nicotinate and nicotinamide metabolism	Metabolism of Cofactors and Vitamins	METABOLIC
457577	4.2.1.17	Enoyl-CoA hydratase.	(3S)-3-hydroxyacyl-CoA = trans-2(or 3)-enoyl-CoA + H(2)O.	\N	Peroxisomal bifunctional enzyme deficiency; MIM:261515.	Fatty acid metabolism	Lipid Metabolism	METABOLIC
457577	4.2.1.17	Enoyl-CoA hydratase.	(3S)-3-hydroxyacyl-CoA = trans-2(or 3)-enoyl-CoA + H(2)O.	\N	Peroxisomal bifunctional enzyme deficiency; MIM:261515.	beta-Alanine metabolism	Metabolism of Other Amino Acids	METABOLIC
457577	4.2.1.17	Enoyl-CoA hydratase.	(3S)-3-hydroxyacyl-CoA = trans-2(or 3)-enoyl-CoA + H(2)O.	\N	Peroxisomal bifunctional enzyme deficiency; MIM:261515.	Tryptophan metabolism	Amino Acid Metabolism	METABOLIC
457577	4.2.1.17	Enoyl-CoA hydratase.	(3S)-3-hydroxyacyl-CoA = trans-2(or 3)-enoyl-CoA + H(2)O.	\N	Peroxisomal bifunctional enzyme deficiency; MIM:261515.	Lysine degradation	Amino Acid Metabolism	METABOLIC
457577	4.2.1.17	Enoyl-CoA hydratase.	(3S)-3-hydroxyacyl-CoA = trans-2(or 3)-enoyl-CoA + H(2)O.	\N	Peroxisomal bifunctional enzyme deficiency; MIM:261515.	Fatty acid biosynthesis (path 2)	Lipid Metabolism	METABOLIC
457577	4.2.1.17	Enoyl-CoA hydratase.	(3S)-3-hydroxyacyl-CoA = trans-2(or 3)-enoyl-CoA + H(2)O.	\N	Peroxisomal bifunctional enzyme deficiency; MIM:261515.	Benzoate degradation via CoA ligation	Biodegradation of Xenobiotics	METABOLIC
457577	4.2.1.17	Enoyl-CoA hydratase.	(3S)-3-hydroxyacyl-CoA = trans-2(or 3)-enoyl-CoA + H(2)O.	\N	Peroxisomal bifunctional enzyme deficiency; MIM:261515.	Butanoate metabolism	Carbohydrate Metabolism	METABOLIC
457577	4.2.1.17	Enoyl-CoA hydratase.	(3S)-3-hydroxyacyl-CoA = trans-2(or 3)-enoyl-CoA + H(2)O.	\N	Peroxisomal bifunctional enzyme deficiency; MIM:261515.	Valine, leucine and isoleucine degradation	Amino Acid Metabolism	METABOLIC
457577	4.2.1.17	Enoyl-CoA hydratase.	(3S)-3-hydroxyacyl-CoA = trans-2(or 3)-enoyl-CoA + H(2)O.	\N	Peroxisomal bifunctional enzyme deficiency; MIM:261515.	Propanoate metabolism	Carbohydrate Metabolism	METABOLIC
459474	3.2.1.52	Beta-N-acetylhexosaminidase.	Hydrolysis of terminal non-reducing N-acetyl-D-hexosamine residues in N-acetyl-beta-D-hexosaminides.	\N	Sandhoff disease (GM2-gangliosidosis, variant 0); MIM:268800. Tay-Sachs disease (adult GM2-gangliosidosis); MIM:272800.	N-Glycan degradation	Metabolism of Complex Carbohydrates	METABOLIC
459474	3.2.1.52	Beta-N-acetylhexosaminidase.	Hydrolysis of terminal non-reducing N-acetyl-D-hexosamine residues in N-acetyl-beta-D-hexosaminides.	\N	Sandhoff disease (GM2-gangliosidosis, variant 0); MIM:268800. Tay-Sachs disease (adult GM2-gangliosidosis); MIM:272800.	Aminosugars metabolism	Metabolism of Complex Carbohydrates	METABOLIC
459474	3.2.1.52	Beta-N-acetylhexosaminidase.	Hydrolysis of terminal non-reducing N-acetyl-D-hexosamine residues in N-acetyl-beta-D-hexosaminides.	\N	Sandhoff disease (GM2-gangliosidosis, variant 0); MIM:268800. Tay-Sachs disease (adult GM2-gangliosidosis); MIM:272800.	Globoside metabolism	Metabolism of Complex Lipids	METABOLIC
459474	3.2.1.52	Beta-N-acetylhexosaminidase.	Hydrolysis of terminal non-reducing N-acetyl-D-hexosamine residues in N-acetyl-beta-D-hexosaminides.	\N	Sandhoff disease (GM2-gangliosidosis, variant 0); MIM:268800. Tay-Sachs disease (adult GM2-gangliosidosis); MIM:272800.	Sphingoglycolipid metabolism	Metabolism of Complex Lipids	METABOLIC
459474	3.2.1.52	Beta-N-acetylhexosaminidase.	Hydrolysis of terminal non-reducing N-acetyl-D-hexosamine residues in N-acetyl-beta-D-hexosaminides.	\N	Sandhoff disease (GM2-gangliosidosis, variant 0); MIM:268800. Tay-Sachs disease (adult GM2-gangliosidosis); MIM:272800.	Glycosaminoglycan degradation	Metabolism of Complex Carbohydrates	METABOLIC
460585	1.1.1.195	Cinnamyl-alcohol dehydrogenase.	Cinnamyl alcohol + NADP(+) = cinnamaldehyde + NADPH.	\N	\N	Flavonoids, stilbene and lignin biosynthesis	Biosynthesis of Secondary Metabolites	METABOLIC
460788	1.14.13.1	Salicylate 1-monooxygenase.	Salicylate + NADH + O(2) = catechol + NAD(+) + H(2)O + CO(2).	FAD.	\N	Fluorene degradation	Biodegradation of Xenobiotics	METABOLIC
460788	1.14.13.1	Salicylate 1-monooxygenase.	Salicylate + NADH + O(2) = catechol + NAD(+) + H(2)O + CO(2).	FAD.	\N	Nitorobenzene degradation	Biodegradation of Xenobiotics	METABOLIC
466863	3.5.4.1	Cytosine deaminase.	Cytosine + H(2)O = uracil + NH(3).	\N	\N	Pyrimidine metabolism	Nucleotide Metabolism	METABOLIC
469157	1.14.13.1	Salicylate 1-monooxygenase.	Salicylate + NADH + O(2) = catechol + NAD(+) + H(2)O + CO(2).	FAD.	\N	Fluorene degradation	Biodegradation of Xenobiotics	METABOLIC
469157	1.14.13.1	Salicylate 1-monooxygenase.	Salicylate + NADH + O(2) = catechol + NAD(+) + H(2)O + CO(2).	FAD.	\N	Nitorobenzene degradation	Biodegradation of Xenobiotics	METABOLIC
474616	3.1.26.-	Endoribonucleases producing 5'-phosphomonoesters.	\N	\N	\N	\N	\N	\N
474968	1.14.14.1	Unspecific monooxygenase.	RH + reduced flavoprotein + O(2) = ROH + oxidized flavoprotein + H(2)O.	Heme-thiolate.	\N	Tryptophan metabolism	Amino Acid Metabolism	METABOLIC
474968	1.14.14.1	Unspecific monooxygenase.	RH + reduced flavoprotein + O(2) = ROH + oxidized flavoprotein + H(2)O.	Heme-thiolate.	\N	Fatty acid metabolism	Lipid Metabolism	METABOLIC
474968	1.14.14.1	Unspecific monooxygenase.	RH + reduced flavoprotein + O(2) = ROH + oxidized flavoprotein + H(2)O.	Heme-thiolate.	\N	gamma-Hexachlorocyclohexane degradation	Biodegradation of Xenobiotics	METABOLIC
474995	1.14.14.1	Unspecific monooxygenase.	RH + reduced flavoprotein + O(2) = ROH + oxidized flavoprotein + H(2)O.	Heme-thiolate.	\N	Tryptophan metabolism	Amino Acid Metabolism	METABOLIC
474995	1.14.14.1	Unspecific monooxygenase.	RH + reduced flavoprotein + O(2) = ROH + oxidized flavoprotein + H(2)O.	Heme-thiolate.	\N	Fatty acid metabolism	Lipid Metabolism	METABOLIC
474995	1.14.14.1	Unspecific monooxygenase.	RH + reduced flavoprotein + O(2) = ROH + oxidized flavoprotein + H(2)O.	Heme-thiolate.	\N	gamma-Hexachlorocyclohexane degradation	Biodegradation of Xenobiotics	METABOLIC
475029	1.14.14.1	Unspecific monooxygenase.	RH + reduced flavoprotein + O(2) = ROH + oxidized flavoprotein + H(2)O.	Heme-thiolate.	\N	Tryptophan metabolism	Amino Acid Metabolism	METABOLIC
475029	1.14.14.1	Unspecific monooxygenase.	RH + reduced flavoprotein + O(2) = ROH + oxidized flavoprotein + H(2)O.	Heme-thiolate.	\N	Fatty acid metabolism	Lipid Metabolism	METABOLIC
475029	1.14.14.1	Unspecific monooxygenase.	RH + reduced flavoprotein + O(2) = ROH + oxidized flavoprotein + H(2)O.	Heme-thiolate.	\N	gamma-Hexachlorocyclohexane degradation	Biodegradation of Xenobiotics	METABOLIC
480511	3.4.14.9	Tripeptidyl-peptidase I.	Release of an N-terminal tripeptide from a polypeptide.	\N	\N	\N	\N	\N
480674	1.3.1.42	12-oxophytodienoate reductase.	8-[(1R,2R)-3-oxo-2-{(Z)-pent-2-enyl}cyclopentyl]octanoate + NADP(+) = (15Z)-12-oxophyto-10,15-dienoate + NADPH.	\N	\N	\N	\N	\N
480796	3.2.1.3	Glucan 1,4-alpha-glucosidase.	Hydrolysis of terminal 1,4-linked alpha-D-glucose residues successively from non-reducing ends of the chains with release of beta-D-glucose.	\N	\N	Starch and sucrose metabolism	Metabolism of Complex Carbohydrates	METABOLIC
486537	2.7.7.9	UTP--glucose-1-phosphate uridylyltransferase.	UTP + alpha-D-glucose 1-phosphate = diphosphate + UDP-glucose.	\N	\N	Pentose and glucuronate interconversions	Carbohydrate Metabolism	METABOLIC
486537	2.7.7.9	UTP--glucose-1-phosphate uridylyltransferase.	UTP + alpha-D-glucose 1-phosphate = diphosphate + UDP-glucose.	\N	\N	Galactose metabolism	Carbohydrate Metabolism	METABOLIC
486537	2.7.7.9	UTP--glucose-1-phosphate uridylyltransferase.	UTP + alpha-D-glucose 1-phosphate = diphosphate + UDP-glucose.	\N	\N	Nucleotide sugars metabolism	Nucleotide Metabolism	METABOLIC
486537	2.7.7.9	UTP--glucose-1-phosphate uridylyltransferase.	UTP + alpha-D-glucose 1-phosphate = diphosphate + UDP-glucose.	\N	\N	Starch and sucrose metabolism	Metabolism of Complex Carbohydrates	METABOLIC
487917	1.13.11.37	Hydroxyquinol 1,2-dioxygenase.	Benzene-1,2,4-triol + O(2) = 3-hydroxy-cis,cis-muconate.	Iron.	\N	Benzoate degradation via hydroxylation	Biodegradation of Xenobiotics	METABOLIC
487917	1.13.11.37	Hydroxyquinol 1,2-dioxygenase.	Benzene-1,2,4-triol + O(2) = 3-hydroxy-cis,cis-muconate.	Iron.	\N	1,4-Dichlorobenzene degradation	Biodegradation of Xenobiotics	METABOLIC
487917	1.13.11.37	Hydroxyquinol 1,2-dioxygenase.	Benzene-1,2,4-triol + O(2) = 3-hydroxy-cis,cis-muconate.	Iron.	\N	gamma-Hexachlorocyclohexane degradation	Biodegradation of Xenobiotics	METABOLIC
489641	6.3.2.-	Acid--D-amino-acid ligases (peptide synthases).	\N	\N	\N	Tryptophan metabolism	Amino Acid Metabolism	METABOLIC
489641	6.3.2.-	Acid--D-amino-acid ligases (peptide synthases).	\N	\N	\N	Ubiquinone biosynthesis	Metabolism of Cofactors and Vitamins	METABOLIC
489995	5.3.4.1	Protein disulfide isomerase.	Rearrangement of both intrachain and interchain disulfide bonds in proteins to form the native structures.	\N	\N	\N	\N	\N
503694	1.17.4.1	Ribonucleoside-diphosphate reductase.	2'-deoxyribonucleoside diphosphate + oxidized thioredoxin + H(2)O = ribonucleoside diphosphate + reduced thioredoxin.	Iron; ATP.	\N	Pyrimidine metabolism	Nucleotide Metabolism	METABOLIC
503694	1.17.4.1	Ribonucleoside-diphosphate reductase.	2'-deoxyribonucleoside diphosphate + oxidized thioredoxin + H(2)O = ribonucleoside diphosphate + reduced thioredoxin.	Iron; ATP.	\N	Purine metabolism	Nucleotide Metabolism	METABOLIC
507565	3.2.1.14	Chitinase.	Hydrolysis of the 1,4-beta-linkages of N-acetyl-D-glucosamine polymers of chitin.	\N	\N	Aminosugars metabolism	Metabolism of Complex Carbohydrates	METABOLIC
514560	2.7.7.6	DNA-directed RNA polymerase.	N nucleoside triphosphate = N diphosphate + {RNA}(N).	\N	\N	RNA polymerase	TRANSCRIPTION	REGULATORY
514560	2.7.7.6	DNA-directed RNA polymerase.	N nucleoside triphosphate = N diphosphate + {RNA}(N).	\N	\N	Purine metabolism	Nucleotide Metabolism	METABOLIC
514560	2.7.7.6	DNA-directed RNA polymerase.	N nucleoside triphosphate = N diphosphate + {RNA}(N).	\N	\N	Pyrimidine metabolism	Nucleotide Metabolism	METABOLIC
518838	1.14.14.1	Unspecific monooxygenase.	RH + reduced flavoprotein + O(2) = ROH + oxidized flavoprotein + H(2)O.	Heme-thiolate.	\N	Tryptophan metabolism	Amino Acid Metabolism	METABOLIC
518838	1.14.14.1	Unspecific monooxygenase.	RH + reduced flavoprotein + O(2) = ROH + oxidized flavoprotein + H(2)O.	Heme-thiolate.	\N	Fatty acid metabolism	Lipid Metabolism	METABOLIC
518838	1.14.14.1	Unspecific monooxygenase.	RH + reduced flavoprotein + O(2) = ROH + oxidized flavoprotein + H(2)O.	Heme-thiolate.	\N	gamma-Hexachlorocyclohexane degradation	Biodegradation of Xenobiotics	METABOLIC
530550	5.3.1.6	Ribose 5-phosphate epimerase.	D-ribose 5-phosphate = D-ribulose 5-phosphate.	\N	\N	Carbon fixation	Energy Metabolism	METABOLIC
530550	5.3.1.6	Ribose 5-phosphate epimerase.	D-ribose 5-phosphate = D-ribulose 5-phosphate.	\N	\N	Pentose phosphate pathway	Carbohydrate Metabolism	METABOLIC
537002	5.2.1.8	Peptidylprolyl isomerase.	Peptidylproline (omega=180) = peptidylproline (omega=0).	\N	\N	\N	\N	\N
541862	5.99.1.3	DNA topoisomerase (ATP-hydrolysing).	ATP-dependent breakage, passage and rejoining of double-stranded DNA.	\N	Ataxia-telangiectasia; MIM:208900.	\N	\N	\N
545386	1.3.99.5	3-oxo-5-alpha-steroid 4-dehydrogenase.	A 3-oxo-5-alpha-steroid + acceptor = a 3-oxo-delta(4)-steroid + reduced acceptor.	\N	Male pseudohermaphroditism (pseudovaginal perineoscrotal); MIM:264600.	Androgen and estrogen metabolism	Lipid Metabolism	METABOLIC
545386	1.3.99.5	3-oxo-5-alpha-steroid 4-dehydrogenase.	A 3-oxo-5-alpha-steroid + acceptor = a 3-oxo-delta(4)-steroid + reduced acceptor.	\N	Male pseudohermaphroditism (pseudovaginal perineoscrotal); MIM:264600.	Bile acid biosynthesis	Lipid Metabolism	METABOLIC
547296	1.1.2.3	L-lactate dehydrogenase (cytochrome).	(S)-lactate + 2 ferricytochrome c = pyruvate + 2 ferrocytochrome c.	FMN; Protoheme IX.	\N	Pyruvate metabolism	Carbohydrate Metabolism	METABOLIC
548028	2.7.8.23	Carboxyvinyl-carboxyphosphonate phosphorylmutase.	1-carboxyvinyl carboxyphosphonate = 3-(hydrohydroxyphosphoryl)pyruvate + CO(2).	\N	\N	\N	\N	\N
558079	3.6.1.43	Dolichyldiphosphatase.	Dolichyl diphosphate + H(2)O = dolichyl phosphate + phosphate.	\N	\N	N-Glycans biosynthesis	Metabolism of Complex Carbohydrates	METABOLIC
561350	3.6.1.3	Adenosinetriphosphatase.	ATP + H(2)O = ADP + phosphate.	\N	Hemolytic anemia due to deficiency of adenosine triphosphatase; MIM:102800.	Purine metabolism	Nucleotide Metabolism	METABOLIC
570882	3.1.3.16	Serine/threonine specific protein phosphatase.	A phosphoprotein + H(2)O = a protein + phosphate.	\N	\N	\N	\N	\N
582181	2.7.1.-	Phosphotransferases with an alcohol group as acceptor.	\N	\N	\N	Sphingoglycolipid metabolism	Metabolism of Complex Lipids	METABOLIC
582181	2.7.1.-	Phosphotransferases with an alcohol group as acceptor.	\N	\N	\N	Benzoate degradation via CoA ligation	Biodegradation of Xenobiotics	METABOLIC
582181	2.7.1.-	Phosphotransferases with an alcohol group as acceptor.	\N	\N	\N	Starch and sucrose metabolism	Metabolism of Complex Carbohydrates	METABOLIC
582181	2.7.1.-	Phosphotransferases with an alcohol group as acceptor.	\N	\N	\N	Inositol phosphate metabolism	Metabolism of Complex Lipids	METABOLIC
582181	2.7.1.-	Phosphotransferases with an alcohol group as acceptor.	\N	\N	\N	Nicotinate and nicotinamide metabolism	Metabolism of Cofactors and Vitamins	METABOLIC
592044	2.4.1.186	Glycogenin glucosyltransferase.	UDP-glucose + glycogenin = UDP + glucosylglycogenin.	\N	\N	\N	\N	\N
592400	4.2.1.3	Aconitate hydratase.	Citrate = cis-aconitate + H(2)O.	Iron-sulfur.	\N	Glyoxylate and dicarboxylate metabolism	Carbohydrate Metabolism	METABOLIC
592400	4.2.1.3	Aconitate hydratase.	Citrate = cis-aconitate + H(2)O.	Iron-sulfur.	\N	Reductive carboxylate cycle (CO2 fixation)	Energy Metabolism	METABOLIC
592400	4.2.1.3	Aconitate hydratase.	Citrate = cis-aconitate + H(2)O.	Iron-sulfur.	\N	Citrate cycle (TCA cycle)	Carbohydrate Metabolism	METABOLIC
593055	3.2.1.21	Beta-glucosidase.	Hydrolysis of terminal, non-reducing beta-D-glucose residues with release of beta-D-glucose.	\N	\N	Starch and sucrose metabolism	Metabolism of Complex Carbohydrates	METABOLIC
593055	3.2.1.21	Beta-glucosidase.	Hydrolysis of terminal, non-reducing beta-D-glucose residues with release of beta-D-glucose.	\N	\N	Cyanoamino acid metabolism	Metabolism of Other Amino Acids	METABOLIC
593055	3.2.1.21	Beta-glucosidase.	Hydrolysis of terminal, non-reducing beta-D-glucose residues with release of beta-D-glucose.	\N	\N	Flavonoids, stilbene and lignin biosynthesis	Biosynthesis of Secondary Metabolites	METABOLIC
598339	2.7.1.-	Phosphotransferases with an alcohol group as acceptor.	\N	\N	\N	Sphingoglycolipid metabolism	Metabolism of Complex Lipids	METABOLIC
598339	2.7.1.-	Phosphotransferases with an alcohol group as acceptor.	\N	\N	\N	Benzoate degradation via CoA ligation	Biodegradation of Xenobiotics	METABOLIC
598339	2.7.1.-	Phosphotransferases with an alcohol group as acceptor.	\N	\N	\N	Starch and sucrose metabolism	Metabolism of Complex Carbohydrates	METABOLIC
598339	2.7.1.-	Phosphotransferases with an alcohol group as acceptor.	\N	\N	\N	Inositol phosphate metabolism	Metabolism of Complex Lipids	METABOLIC
598339	2.7.1.-	Phosphotransferases with an alcohol group as acceptor.	\N	\N	\N	Nicotinate and nicotinamide metabolism	Metabolism of Cofactors and Vitamins	METABOLIC
599171	3.1.13.4	Poly(A)-specific ribonuclease.	Exonucleolytic cleavage of poly(A) to 5'-AMP.	\N	\N	\N	\N	\N
607709	6.3.2.-	Acid--D-amino-acid ligases (peptide synthases).	\N	\N	\N	Tryptophan metabolism	Amino Acid Metabolism	METABOLIC
607709	6.3.2.-	Acid--D-amino-acid ligases (peptide synthases).	\N	\N	\N	Ubiquinone biosynthesis	Metabolism of Cofactors and Vitamins	METABOLIC
608482	3.2.1.67	Galacturan 1,4-alpha-galacturonidase.	{(1,4)-alpha-D-galacturonide}(N) + H(2)O = {(1,4)-alpha-D- galacturonide}(N-1) + D-galacturonate.	\N	\N	Starch and sucrose metabolism	Metabolism of Complex Carbohydrates	METABOLIC
608866	2.7.7.6	DNA-directed RNA polymerase.	N nucleoside triphosphate = N diphosphate + {RNA}(N).	\N	\N	RNA polymerase	TRANSCRIPTION	REGULATORY
608866	2.7.7.6	DNA-directed RNA polymerase.	N nucleoside triphosphate = N diphosphate + {RNA}(N).	\N	\N	Purine metabolism	Nucleotide Metabolism	METABOLIC
608866	2.7.7.6	DNA-directed RNA polymerase.	N nucleoside triphosphate = N diphosphate + {RNA}(N).	\N	\N	Pyrimidine metabolism	Nucleotide Metabolism	METABOLIC
612555	3.6.1.-	In phosphorous-containing anhydrides.	\N	\N	\N	Starch and sucrose metabolism	Metabolism of Complex Carbohydrates	METABOLIC
612555	3.6.1.-	In phosphorous-containing anhydrides.	\N	\N	\N	Folate biosynthesis	Metabolism of Cofactors and Vitamins	METABOLIC
615091	1.14.13.21	Flavonoid 3'-monooxygenase.	A flavonoid + NADPH + O(2) = 3'-hydroxyflavonoid + NADP(+) + H(2)O.	\N	\N	Flavonoids, stilbene and lignin biosynthesis	Biosynthesis of Secondary Metabolites	METABOLIC
615361	3.2.1.21	Beta-glucosidase.	Hydrolysis of terminal, non-reducing beta-D-glucose residues with release of beta-D-glucose.	\N	\N	Starch and sucrose metabolism	Metabolism of Complex Carbohydrates	METABOLIC
615361	3.2.1.21	Beta-glucosidase.	Hydrolysis of terminal, non-reducing beta-D-glucose residues with release of beta-D-glucose.	\N	\N	Cyanoamino acid metabolism	Metabolism of Other Amino Acids	METABOLIC
615361	3.2.1.21	Beta-glucosidase.	Hydrolysis of terminal, non-reducing beta-D-glucose residues with release of beta-D-glucose.	\N	\N	Flavonoids, stilbene and lignin biosynthesis	Biosynthesis of Secondary Metabolites	METABOLIC
617221	1.14.13.30	Leukotriene-B4 20-monooxygenase.	(6Z,8E,10E,14Z)-(5S,12R)-5,12-dihydroxyicosa-6,8,10,14-tetraenoate + NADPH + O(2) = (6Z,8E,10E,14Z)-(5S,12R)-5,12,20-trihydroxyicosa- 6,8,10,14-tetraenoate + NADP(+) + H(2)O.	Heme-thiolate.	\N	Prostaglandin and leukotriene metabolism	Metabolism of Complex Lipids	METABOLIC
622713	1.6.5.5	NADPH:quinone reductase.	NADPH + quinone = NADP(+) + semiquinone.	Zinc.	\N	\N	\N	\N
623087	1.3.1.-	With NAD(+) or NADP(+) as acceptor.	\N	\N	\N	\N	\N	\N
627042	4.1.1.1	Pyruvate decarboxylase.	A 2-oxo acid = an aldehyde + CO(2).	Thiamine pyrophosphate.	\N	Glycolysis / Gluconeogenesis	Carbohydrate Metabolism	METABOLIC
637256	3.2.1.52	Beta-N-acetylhexosaminidase.	Hydrolysis of terminal non-reducing N-acetyl-D-hexosamine residues in N-acetyl-beta-D-hexosaminides.	\N	Sandhoff disease (GM2-gangliosidosis, variant 0); MIM:268800. Tay-Sachs disease (adult GM2-gangliosidosis); MIM:272800.	N-Glycan degradation	Metabolism of Complex Carbohydrates	METABOLIC
637256	3.2.1.52	Beta-N-acetylhexosaminidase.	Hydrolysis of terminal non-reducing N-acetyl-D-hexosamine residues in N-acetyl-beta-D-hexosaminides.	\N	Sandhoff disease (GM2-gangliosidosis, variant 0); MIM:268800. Tay-Sachs disease (adult GM2-gangliosidosis); MIM:272800.	Aminosugars metabolism	Metabolism of Complex Carbohydrates	METABOLIC
637256	3.2.1.52	Beta-N-acetylhexosaminidase.	Hydrolysis of terminal non-reducing N-acetyl-D-hexosamine residues in N-acetyl-beta-D-hexosaminides.	\N	Sandhoff disease (GM2-gangliosidosis, variant 0); MIM:268800. Tay-Sachs disease (adult GM2-gangliosidosis); MIM:272800.	Globoside metabolism	Metabolism of Complex Lipids	METABOLIC
637256	3.2.1.52	Beta-N-acetylhexosaminidase.	Hydrolysis of terminal non-reducing N-acetyl-D-hexosamine residues in N-acetyl-beta-D-hexosaminides.	\N	Sandhoff disease (GM2-gangliosidosis, variant 0); MIM:268800. Tay-Sachs disease (adult GM2-gangliosidosis); MIM:272800.	Sphingoglycolipid metabolism	Metabolism of Complex Lipids	METABOLIC
637256	3.2.1.52	Beta-N-acetylhexosaminidase.	Hydrolysis of terminal non-reducing N-acetyl-D-hexosamine residues in N-acetyl-beta-D-hexosaminides.	\N	Sandhoff disease (GM2-gangliosidosis, variant 0); MIM:268800. Tay-Sachs disease (adult GM2-gangliosidosis); MIM:272800.	Glycosaminoglycan degradation	Metabolism of Complex Carbohydrates	METABOLIC
637367	2.7.7.6	DNA-directed RNA polymerase.	N nucleoside triphosphate = N diphosphate + {RNA}(N).	\N	\N	RNA polymerase	TRANSCRIPTION	REGULATORY
637367	2.7.7.6	DNA-directed RNA polymerase.	N nucleoside triphosphate = N diphosphate + {RNA}(N).	\N	\N	Purine metabolism	Nucleotide Metabolism	METABOLIC
637367	2.7.7.6	DNA-directed RNA polymerase.	N nucleoside triphosphate = N diphosphate + {RNA}(N).	\N	\N	Pyrimidine metabolism	Nucleotide Metabolism	METABOLIC
638048	3.2.1.52	Beta-N-acetylhexosaminidase.	Hydrolysis of terminal non-reducing N-acetyl-D-hexosamine residues in N-acetyl-beta-D-hexosaminides.	\N	Sandhoff disease (GM2-gangliosidosis, variant 0); MIM:268800. Tay-Sachs disease (adult GM2-gangliosidosis); MIM:272800.	N-Glycan degradation	Metabolism of Complex Carbohydrates	METABOLIC
638048	3.2.1.52	Beta-N-acetylhexosaminidase.	Hydrolysis of terminal non-reducing N-acetyl-D-hexosamine residues in N-acetyl-beta-D-hexosaminides.	\N	Sandhoff disease (GM2-gangliosidosis, variant 0); MIM:268800. Tay-Sachs disease (adult GM2-gangliosidosis); MIM:272800.	Aminosugars metabolism	Metabolism of Complex Carbohydrates	METABOLIC
638048	3.2.1.52	Beta-N-acetylhexosaminidase.	Hydrolysis of terminal non-reducing N-acetyl-D-hexosamine residues in N-acetyl-beta-D-hexosaminides.	\N	Sandhoff disease (GM2-gangliosidosis, variant 0); MIM:268800. Tay-Sachs disease (adult GM2-gangliosidosis); MIM:272800.	Globoside metabolism	Metabolism of Complex Lipids	METABOLIC
638048	3.2.1.52	Beta-N-acetylhexosaminidase.	Hydrolysis of terminal non-reducing N-acetyl-D-hexosamine residues in N-acetyl-beta-D-hexosaminides.	\N	Sandhoff disease (GM2-gangliosidosis, variant 0); MIM:268800. Tay-Sachs disease (adult GM2-gangliosidosis); MIM:272800.	Sphingoglycolipid metabolism	Metabolism of Complex Lipids	METABOLIC
638048	3.2.1.52	Beta-N-acetylhexosaminidase.	Hydrolysis of terminal non-reducing N-acetyl-D-hexosamine residues in N-acetyl-beta-D-hexosaminides.	\N	Sandhoff disease (GM2-gangliosidosis, variant 0); MIM:268800. Tay-Sachs disease (adult GM2-gangliosidosis); MIM:272800.	Glycosaminoglycan degradation	Metabolism of Complex Carbohydrates	METABOLIC
641588	5.5.1.4	Myo-inositol-1-phosphate synthase.	D-glucose 6-phosphate = 1L-myo-inositol 1-phosphate.	NAD.	\N	Inositol phosphate metabolism	Metabolism of Complex Lipids	METABOLIC
641588	5.5.1.4	Myo-inositol-1-phosphate synthase.	D-glucose 6-phosphate = 1L-myo-inositol 1-phosphate.	NAD.	\N	Streptomycin biosynthesis	Biosynthesis of Secondary Metabolites	METABOLIC
653734	1.3.1.42	12-oxophytodienoate reductase.	8-[(1R,2R)-3-oxo-2-{(Z)-pent-2-enyl}cyclopentyl]octanoate + NADP(+) = (15Z)-12-oxophyto-10,15-dienoate + NADPH.	\N	\N	\N	\N	\N
656532	1.14.11.13	Gibberellin 2-beta-dioxygenase.	Gibberellin 1 + 2-oxoglutarate + O(2) = 2-beta-hydroxygibberellin 1 + succinate + CO(2).	\N	\N	\N	\N	\N
657909	1.10.3.2	Laccase.	4 benzenediol + O(2) = 4 benzosemiquinone + 2 H(2)O.	Copper.	\N	\N	\N	\N
662659	1.13.11.37	Hydroxyquinol 1,2-dioxygenase.	Benzene-1,2,4-triol + O(2) = 3-hydroxy-cis,cis-muconate.	Iron.	\N	Benzoate degradation via hydroxylation	Biodegradation of Xenobiotics	METABOLIC
662659	1.13.11.37	Hydroxyquinol 1,2-dioxygenase.	Benzene-1,2,4-triol + O(2) = 3-hydroxy-cis,cis-muconate.	Iron.	\N	1,4-Dichlorobenzene degradation	Biodegradation of Xenobiotics	METABOLIC
662659	1.13.11.37	Hydroxyquinol 1,2-dioxygenase.	Benzene-1,2,4-triol + O(2) = 3-hydroxy-cis,cis-muconate.	Iron.	\N	gamma-Hexachlorocyclohexane degradation	Biodegradation of Xenobiotics	METABOLIC
663083	1.13.11.37	Hydroxyquinol 1,2-dioxygenase.	Benzene-1,2,4-triol + O(2) = 3-hydroxy-cis,cis-muconate.	Iron.	\N	Benzoate degradation via hydroxylation	Biodegradation of Xenobiotics	METABOLIC
663083	1.13.11.37	Hydroxyquinol 1,2-dioxygenase.	Benzene-1,2,4-triol + O(2) = 3-hydroxy-cis,cis-muconate.	Iron.	\N	1,4-Dichlorobenzene degradation	Biodegradation of Xenobiotics	METABOLIC
663083	1.13.11.37	Hydroxyquinol 1,2-dioxygenase.	Benzene-1,2,4-triol + O(2) = 3-hydroxy-cis,cis-muconate.	Iron.	\N	gamma-Hexachlorocyclohexane degradation	Biodegradation of Xenobiotics	METABOLIC
664160	1.1.1.31	3-hydroxyisobutyrate dehydrogenase.	3-hydroxy-2-methylpropanoate + NAD(+) = 2-methyl-3-oxopropanoate + NADH.	\N	3-hydroxyisobutyricaciduria; MIM:236795.	Valine, leucine and isoleucine degradation	Amino Acid Metabolism	METABOLIC
665529	3.2.1.3	Glucan 1,4-alpha-glucosidase.	Hydrolysis of terminal 1,4-linked alpha-D-glucose residues successively from non-reducing ends of the chains with release of beta-D-glucose.	\N	\N	Starch and sucrose metabolism	Metabolism of Complex Carbohydrates	METABOLIC
673377	1.1.1.250	D-arabinitol 2-dehydrogenase.	D-arabinitol + NAD(+) = D-ribulose + NADH.	\N	\N	\N	\N	\N
674048	3.2.1.106	Mannosyl-oligosaccharide glucosidase.	Exohydrolysis of the non-reducing terminal glucose residue in the mannosyl-oligosaccharide Glc(3)Man(9)GlcNAc(2).	\N	\N	N-Glycans biosynthesis	Metabolism of Complex Carbohydrates	METABOLIC
677417	6.3.2.-	Acid--D-amino-acid ligases (peptide synthases).	\N	\N	\N	Tryptophan metabolism	Amino Acid Metabolism	METABOLIC
677417	6.3.2.-	Acid--D-amino-acid ligases (peptide synthases).	\N	\N	\N	Ubiquinone biosynthesis	Metabolism of Cofactors and Vitamins	METABOLIC
677637	3.4.14.9	Tripeptidyl-peptidase I.	Release of an N-terminal tripeptide from a polypeptide.	\N	\N	\N	\N	\N
678153	3.5.1.-	In linear amides.	\N	\N	\N	Nicotinate and nicotinamide metabolism	Metabolism of Cofactors and Vitamins	METABOLIC
678153	3.5.1.-	In linear amides.	\N	\N	\N	Pantothenate and CoA biosynthesis	Metabolism of Cofactors and Vitamins	METABOLIC
678153	3.5.1.-	In linear amides.	\N	\N	\N	Arginine and proline metabolism	Amino Acid Metabolism	METABOLIC
678153	3.5.1.-	In linear amides.	\N	\N	\N	Lipopolysaccharide biosynthesis	Metabolism of Complex Carbohydrates	METABOLIC
679538	2.4.1.14	Sucrose-phosphate synthase.	UDP-glucose + D-fructose 6-phosphate = UDP + sucrose 6-phosphate.	\N	\N	Starch and sucrose metabolism	Metabolism of Complex Carbohydrates	METABOLIC
684276	5.3.1.4	L-arabinose isomerase.	L-arabinose = L-ribulose.	\N	\N	Pentose and glucuronate interconversions	Carbohydrate Metabolism	METABOLIC
684627	3.1.27.9	tRNA-intron endonuclease.	Endonucleolytic cleavage of pre-tRNA, producing 5'-hydroxyl and 2',3'-cyclic phosphate termini, and specifically removing the intron.	\N	\N	\N	\N	\N
685562	2.7.7.7	DNA-directed DNA polymerase.	N deoxynucleoside triphosphate = N diphosphate + {DNA}(N).	\N	\N	Purine metabolism	Nucleotide Metabolism	METABOLIC
685562	2.7.7.7	DNA-directed DNA polymerase.	N deoxynucleoside triphosphate = N diphosphate + {DNA}(N).	\N	\N	DNA polymerase	REPLICATION AND REPAIR	REGULATORY
685562	2.7.7.7	DNA-directed DNA polymerase.	N deoxynucleoside triphosphate = N diphosphate + {DNA}(N).	\N	\N	Pyrimidine metabolism	Nucleotide Metabolism	METABOLIC
686548	6.3.2.-	Acid--D-amino-acid ligases (peptide synthases).	\N	\N	\N	Tryptophan metabolism	Amino Acid Metabolism	METABOLIC
686548	6.3.2.-	Acid--D-amino-acid ligases (peptide synthases).	\N	\N	\N	Ubiquinone biosynthesis	Metabolism of Cofactors and Vitamins	METABOLIC
688338	3.4.14.9	Tripeptidyl-peptidase I.	Release of an N-terminal tripeptide from a polypeptide.	\N	\N	\N	\N	\N
691042	3.6.1.3	Adenosinetriphosphatase.	ATP + H(2)O = ADP + phosphate.	\N	Hemolytic anemia due to deficiency of adenosine triphosphatase; MIM:102800.	Purine metabolism	Nucleotide Metabolism	METABOLIC
693299	6.3.2.-	Acid--D-amino-acid ligases (peptide synthases).	\N	\N	\N	Tryptophan metabolism	Amino Acid Metabolism	METABOLIC
693299	6.3.2.-	Acid--D-amino-acid ligases (peptide synthases).	\N	\N	\N	Ubiquinone biosynthesis	Metabolism of Cofactors and Vitamins	METABOLIC
693877	6.3.2.-	Acid--D-amino-acid ligases (peptide synthases).	\N	\N	\N	Tryptophan metabolism	Amino Acid Metabolism	METABOLIC
693877	6.3.2.-	Acid--D-amino-acid ligases (peptide synthases).	\N	\N	\N	Ubiquinone biosynthesis	Metabolism of Cofactors and Vitamins	METABOLIC
694797	1.14.14.1	Unspecific monooxygenase.	RH + reduced flavoprotein + O(2) = ROH + oxidized flavoprotein + H(2)O.	Heme-thiolate.	\N	Tryptophan metabolism	Amino Acid Metabolism	METABOLIC
694797	1.14.14.1	Unspecific monooxygenase.	RH + reduced flavoprotein + O(2) = ROH + oxidized flavoprotein + H(2)O.	Heme-thiolate.	\N	Fatty acid metabolism	Lipid Metabolism	METABOLIC
694797	1.14.14.1	Unspecific monooxygenase.	RH + reduced flavoprotein + O(2) = ROH + oxidized flavoprotein + H(2)O.	Heme-thiolate.	\N	gamma-Hexachlorocyclohexane degradation	Biodegradation of Xenobiotics	METABOLIC
696957	1.14.14.1	Unspecific monooxygenase.	RH + reduced flavoprotein + O(2) = ROH + oxidized flavoprotein + H(2)O.	Heme-thiolate.	\N	Tryptophan metabolism	Amino Acid Metabolism	METABOLIC
696957	1.14.14.1	Unspecific monooxygenase.	RH + reduced flavoprotein + O(2) = ROH + oxidized flavoprotein + H(2)O.	Heme-thiolate.	\N	Fatty acid metabolism	Lipid Metabolism	METABOLIC
696957	1.14.14.1	Unspecific monooxygenase.	RH + reduced flavoprotein + O(2) = ROH + oxidized flavoprotein + H(2)O.	Heme-thiolate.	\N	gamma-Hexachlorocyclohexane degradation	Biodegradation of Xenobiotics	METABOLIC
697218	3.6.1.-	In phosphorous-containing anhydrides.	\N	\N	\N	Starch and sucrose metabolism	Metabolism of Complex Carbohydrates	METABOLIC
697218	3.6.1.-	In phosphorous-containing anhydrides.	\N	\N	\N	Folate biosynthesis	Metabolism of Cofactors and Vitamins	METABOLIC
699524	3.1.1.-	Carboxylic ester hydrolases.	\N	\N	\N	2,4-Dichlorobenzoate degradation	Biodegradation of Xenobiotics	METABOLIC
699524	3.1.1.-	Carboxylic ester hydrolases.	\N	\N	\N	Pentose and glucuronate interconversions	Carbohydrate Metabolism	METABOLIC
699524	3.1.1.-	Carboxylic ester hydrolases.	\N	\N	\N	Butanoate metabolism	Carbohydrate Metabolism	METABOLIC
701836	1.3.1.45	2'-hydroxyisoflavone reductase.	Vestitone + NADP(+) = 2'-hydroxyformononetin + NADPH.	\N	\N	\N	\N	\N
703954	3.2.1.3	Glucan 1,4-alpha-glucosidase.	Hydrolysis of terminal 1,4-linked alpha-D-glucose residues successively from non-reducing ends of the chains with release of beta-D-glucose.	\N	\N	Starch and sucrose metabolism	Metabolism of Complex Carbohydrates	METABOLIC
704431	1.1.-.-	Acting on the CH-OH group of donors.	\N	\N	\N	Benzoate degradation via CoA ligation	Biodegradation of Xenobiotics	METABOLIC
704431	1.1.-.-	Acting on the CH-OH group of donors.	\N	\N	\N	Ethylbenzene degradation	Biodegradation of Xenobiotics	METABOLIC
706789	1.1.-.-	Acting on the CH-OH group of donors.	\N	\N	\N	Benzoate degradation via CoA ligation	Biodegradation of Xenobiotics	METABOLIC
706789	1.1.-.-	Acting on the CH-OH group of donors.	\N	\N	\N	Ethylbenzene degradation	Biodegradation of Xenobiotics	METABOLIC
719662	2.7.1.37	Protein kinase.	ATP + a protein = ADP + a phosphoprotein.	\N	\N	\N	\N	\N
724313	6.3.2.-	Acid--D-amino-acid ligases (peptide synthases).	\N	\N	\N	Tryptophan metabolism	Amino Acid Metabolism	METABOLIC
724313	6.3.2.-	Acid--D-amino-acid ligases (peptide synthases).	\N	\N	\N	Ubiquinone biosynthesis	Metabolism of Cofactors and Vitamins	METABOLIC
729123	2.5.1.18	Glutathione transferase.	RX + glutathione = HX + R-S-glutathione.	\N	\N	Glutathione metabolism	Metabolism of Other Amino Acids	METABOLIC
729817	1.14.13.30	Leukotriene-B4 20-monooxygenase.	(6Z,8E,10E,14Z)-(5S,12R)-5,12-dihydroxyicosa-6,8,10,14-tetraenoate + NADPH + O(2) = (6Z,8E,10E,14Z)-(5S,12R)-5,12,20-trihydroxyicosa- 6,8,10,14-tetraenoate + NADP(+) + H(2)O.	Heme-thiolate.	\N	Prostaglandin and leukotriene metabolism	Metabolism of Complex Lipids	METABOLIC
732299	2.7.1.-	Phosphotransferases with an alcohol group as acceptor.	\N	\N	\N	Sphingoglycolipid metabolism	Metabolism of Complex Lipids	METABOLIC
732299	2.7.1.-	Phosphotransferases with an alcohol group as acceptor.	\N	\N	\N	Benzoate degradation via CoA ligation	Biodegradation of Xenobiotics	METABOLIC
732299	2.7.1.-	Phosphotransferases with an alcohol group as acceptor.	\N	\N	\N	Starch and sucrose metabolism	Metabolism of Complex Carbohydrates	METABOLIC
732299	2.7.1.-	Phosphotransferases with an alcohol group as acceptor.	\N	\N	\N	Inositol phosphate metabolism	Metabolism of Complex Lipids	METABOLIC
732299	2.7.1.-	Phosphotransferases with an alcohol group as acceptor.	\N	\N	\N	Nicotinate and nicotinamide metabolism	Metabolism of Cofactors and Vitamins	METABOLIC
734651	1.14.14.1	Unspecific monooxygenase.	RH + reduced flavoprotein + O(2) = ROH + oxidized flavoprotein + H(2)O.	Heme-thiolate.	\N	Tryptophan metabolism	Amino Acid Metabolism	METABOLIC
734651	1.14.14.1	Unspecific monooxygenase.	RH + reduced flavoprotein + O(2) = ROH + oxidized flavoprotein + H(2)O.	Heme-thiolate.	\N	Fatty acid metabolism	Lipid Metabolism	METABOLIC
734651	1.14.14.1	Unspecific monooxygenase.	RH + reduced flavoprotein + O(2) = ROH + oxidized flavoprotein + H(2)O.	Heme-thiolate.	\N	gamma-Hexachlorocyclohexane degradation	Biodegradation of Xenobiotics	METABOLIC
738150	3.2.1.3	Glucan 1,4-alpha-glucosidase.	Hydrolysis of terminal 1,4-linked alpha-D-glucose residues successively from non-reducing ends of the chains with release of beta-D-glucose.	\N	\N	Starch and sucrose metabolism	Metabolism of Complex Carbohydrates	METABOLIC
739661	3.6.1.-	In phosphorous-containing anhydrides.	\N	\N	\N	Starch and sucrose metabolism	Metabolism of Complex Carbohydrates	METABOLIC
739661	3.6.1.-	In phosphorous-containing anhydrides.	\N	\N	\N	Folate biosynthesis	Metabolism of Cofactors and Vitamins	METABOLIC
745864	1.14.13.8	Dimethylaniline monooxygenase (N-oxide forming).	N,N-dimethylaniline + NADPH + O(2) = N,N-dimethylaniline N-oxide + NADP(+) + H(2)O.	FAD.	Trimethylaminuria; MIM:602079,	\N	\N	\N
746851	1.14.13.8	Dimethylaniline monooxygenase (N-oxide forming).	N,N-dimethylaniline + NADPH + O(2) = N,N-dimethylaniline N-oxide + NADP(+) + H(2)O.	FAD.	Trimethylaminuria; MIM:602079,	\N	\N	\N
748996	4.1.99.3	Deoxyribodipyrimidine photolyase.	Cyclobutadipyrimidine (in DNA) = 2 pyrimidine residues (in DNA).	Reduced flavin; Pterin or F420.	\N	\N	\N	\N
749596	2.1.1.100	Protein-S isoprenylcysteine O-methyltransferase.	S-adenosyl-L-methionine + protein C-terminal S-farnesyl-L-cysteine = S-adenosyl-L-homocysteine + protein C-terminal S-farnesyl-L-cysteine methyl ester.	\N	\N	\N	\N	\N
750085	2.1.1.14	5-methyltetrahydropteroyltriglutamate--homocysteine S-methyltransferase.	5-methyltetrahydropteroyltri-L-glutamate + L-homocysteine = tetrahydropteroyltri-L-glutamate + L-methionine.	\N	\N	Methionine metabolism	Amino Acid Metabolism	METABOLIC
757959	3.1.4.12	Sphingomyelin phosphodiesterase.	Sphingomyelin + H(2)O = N-acylsphingosine + choline phosphate.	\N	Niemann-Pick disease, types A and B; MIM:257200.	Sphingophospholipid biosynthesis	Metabolism of Complex Lipids	METABOLIC
763282	5.3.1.16	N-(5'-phospho-D-ribosylformimino)-5-amino-1-(5''-phosphoribosyl)-4- imidazole carboxamide isomerase.	N-(5'-phospho-D-ribosylformimino)-5-amino-1-(5''-phosphoribosyl)-4- imidazolecarboxamide = N-(5'-phospho-D-1'-ribulosylformimino)-5- amino-1-(5''-phosphoribosyl)-4-imidazolecarboxamide.	\N	\N	Histidine metabolism	Amino Acid Metabolism	METABOLIC
763397	3.1.3.16	Serine/threonine specific protein phosphatase.	A phosphoprotein + H(2)O = a protein + phosphate.	\N	\N	\N	\N	\N
764629	2.1.1.43	Histone-lysine N-methyltransferase.	S-adenosyl-L-methionine + histone L-lysine = S-adenosyl-L-homocysteine + histone N6-methyl-L-lysine.	\N	\N	Lysine degradation	Amino Acid Metabolism	METABOLIC
766590	3.5.1.25	N-acetylglucosamine-6-phosphate deacetylase.	N-acetyl-D-glucosamine 6-phosphate + H(2)O = D-glucosamine 6-phosphate + acetate.	\N	\N	Aminosugars metabolism	Metabolism of Complex Carbohydrates	METABOLIC
771795	3.2.1.18	Exo-alpha-sialidase.	Hydrolysis of alpha-(2->3)-, alpha-(2->6)-, alpha-(2->8)-glycosidic linkages of terminal sialic residues in oligosaccharides, glycoproteins, glycolipids, colominic acid and synthetic substrates.	\N	Sialidosis; MIM:256550.	N-Glycan degradation	Metabolism of Complex Carbohydrates	METABOLIC
771795	3.2.1.18	Exo-alpha-sialidase.	Hydrolysis of alpha-(2->3)-, alpha-(2->6)-, alpha-(2->8)-glycosidic linkages of terminal sialic residues in oligosaccharides, glycoproteins, glycolipids, colominic acid and synthetic substrates.	\N	Sialidosis; MIM:256550.	Sphingoglycolipid metabolism	Metabolism of Complex Lipids	METABOLIC
772607	1.1.1.157	3-hydroxybutyryl-CoA dehydrogenase.	(S)-3-hydroxybutanoyl-CoA + NADP(+) = 3-acetoacetyl-CoA + NADPH.	\N	\N	Butanoate metabolism	Carbohydrate Metabolism	METABOLIC
772607	1.1.1.157	3-hydroxybutyryl-CoA dehydrogenase.	(S)-3-hydroxybutanoyl-CoA + NADP(+) = 3-acetoacetyl-CoA + NADPH.	\N	\N	Benzoate degradation via CoA ligation	Biodegradation of Xenobiotics	METABOLIC
774534	3.4.14.9	Tripeptidyl-peptidase I.	Release of an N-terminal tripeptide from a polypeptide.	\N	\N	\N	\N	\N
774929	1.14.13.30	Leukotriene-B4 20-monooxygenase.	(6Z,8E,10E,14Z)-(5S,12R)-5,12-dihydroxyicosa-6,8,10,14-tetraenoate + NADPH + O(2) = (6Z,8E,10E,14Z)-(5S,12R)-5,12,20-trihydroxyicosa- 6,8,10,14-tetraenoate + NADP(+) + H(2)O.	Heme-thiolate.	\N	Prostaglandin and leukotriene metabolism	Metabolism of Complex Lipids	METABOLIC
775515	1.14.-.-	Acting on paired donors, with incorporation or reduction of	\N	\N	\N	gamma-Hexachlorocyclohexane degradation	Biodegradation of Xenobiotics	METABOLIC
775515	1.14.-.-	Acting on paired donors, with incorporation or reduction of	\N	\N	\N	Ascorbate and aldarate metabolism	Carbohydrate Metabolism	METABOLIC
775515	1.14.-.-	Acting on paired donors, with incorporation or reduction of	\N	\N	\N	Flavonoids, stilbene and lignin biosynthesis	Biosynthesis of Secondary Metabolites	METABOLIC
775515	1.14.-.-	Acting on paired donors, with incorporation or reduction of	\N	\N	\N	Fluorene degradation	Biodegradation of Xenobiotics	METABOLIC
775522	1.14.-.-	Acting on paired donors, with incorporation or reduction of	\N	\N	\N	gamma-Hexachlorocyclohexane degradation	Biodegradation of Xenobiotics	METABOLIC
775522	1.14.-.-	Acting on paired donors, with incorporation or reduction of	\N	\N	\N	Ascorbate and aldarate metabolism	Carbohydrate Metabolism	METABOLIC
775522	1.14.-.-	Acting on paired donors, with incorporation or reduction of	\N	\N	\N	Flavonoids, stilbene and lignin biosynthesis	Biosynthesis of Secondary Metabolites	METABOLIC
775522	1.14.-.-	Acting on paired donors, with incorporation or reduction of	\N	\N	\N	Fluorene degradation	Biodegradation of Xenobiotics	METABOLIC
775754	3.2.1.20	Alpha-glucosidase.	Hydrolysis of terminal, non-reducing 1,4-linked D-glucose residues with release of D-glucose.	\N	Glycogen storage disease II; MIM:232300.	Galactose metabolism	Carbohydrate Metabolism	METABOLIC
775754	3.2.1.20	Alpha-glucosidase.	Hydrolysis of terminal, non-reducing 1,4-linked D-glucose residues with release of D-glucose.	\N	Glycogen storage disease II; MIM:232300.	Starch and sucrose metabolism	Metabolism of Complex Carbohydrates	METABOLIC
780595	4.2.99.18	DNA-(apurinic or apyrimidinic site) lyase.	The C-O-P bond 3' to the apurinic or apyrimidinic site in DNA is broken by a beta-elimination reaction, leaving a 3'-terminal unsaturated sugar and a product with a terminal 5'-phosphate.	\N	\N	\N	\N	\N
782078	3.6.4.9	Chaperonin ATPase.	ATP + H(2)O = ADP + phosphate.	\N	\N	\N	\N	\N
786385	1.14.14.1	Unspecific monooxygenase.	RH + reduced flavoprotein + O(2) = ROH + oxidized flavoprotein + H(2)O.	Heme-thiolate.	\N	Tryptophan metabolism	Amino Acid Metabolism	METABOLIC
786385	1.14.14.1	Unspecific monooxygenase.	RH + reduced flavoprotein + O(2) = ROH + oxidized flavoprotein + H(2)O.	Heme-thiolate.	\N	Fatty acid metabolism	Lipid Metabolism	METABOLIC
786385	1.14.14.1	Unspecific monooxygenase.	RH + reduced flavoprotein + O(2) = ROH + oxidized flavoprotein + H(2)O.	Heme-thiolate.	\N	gamma-Hexachlorocyclohexane degradation	Biodegradation of Xenobiotics	METABOLIC
798359	2.7.7.6	DNA-directed RNA polymerase.	N nucleoside triphosphate = N diphosphate + {RNA}(N).	\N	\N	RNA polymerase	TRANSCRIPTION	REGULATORY
798359	2.7.7.6	DNA-directed RNA polymerase.	N nucleoside triphosphate = N diphosphate + {RNA}(N).	\N	\N	Purine metabolism	Nucleotide Metabolism	METABOLIC
798359	2.7.7.6	DNA-directed RNA polymerase.	N nucleoside triphosphate = N diphosphate + {RNA}(N).	\N	\N	Pyrimidine metabolism	Nucleotide Metabolism	METABOLIC
798393	3.2.1.26	Beta-fructofuranosidase.	Hydrolysis of terminal non-reducing beta-D-fructofuranoside residues in beta-D-fructofuranosides.	\N	Disaccharide intolerance I; MIM:222900.	Galactose metabolism	Carbohydrate Metabolism	METABOLIC
798393	3.2.1.26	Beta-fructofuranosidase.	Hydrolysis of terminal non-reducing beta-D-fructofuranoside residues in beta-D-fructofuranosides.	\N	Disaccharide intolerance I; MIM:222900.	Starch and sucrose metabolism	Metabolism of Complex Carbohydrates	METABOLIC
803687	3.2.1.18	Exo-alpha-sialidase.	Hydrolysis of alpha-(2->3)-, alpha-(2->6)-, alpha-(2->8)-glycosidic linkages of terminal sialic residues in oligosaccharides, glycoproteins, glycolipids, colominic acid and synthetic substrates.	\N	Sialidosis; MIM:256550.	N-Glycan degradation	Metabolism of Complex Carbohydrates	METABOLIC
803687	3.2.1.18	Exo-alpha-sialidase.	Hydrolysis of alpha-(2->3)-, alpha-(2->6)-, alpha-(2->8)-glycosidic linkages of terminal sialic residues in oligosaccharides, glycoproteins, glycolipids, colominic acid and synthetic substrates.	\N	Sialidosis; MIM:256550.	Sphingoglycolipid metabolism	Metabolism of Complex Lipids	METABOLIC
807043	2.4.1.109	Dolichyl-phosphate-mannose--protein mannosyltransferase.	Dolichyl phosphate D-mannose + protein = dolichyl phosphate + O-D-mannosyl-protein.	\N	\N	\N	\N	\N
807743	6.2.1.3	Long-chain-fatty-acid--CoA ligase.	ATP + a long-chain carboxylic acid + CoA = AMP + diphosphate + an acyl-CoA.	\N	\N	Fatty acid metabolism	Lipid Metabolism	METABOLIC
808507	2.6.1.-	Transaminases (aminotransferases).	\N	\N	\N	Lysine biosynthesis	Amino Acid Metabolism	METABOLIC
808507	2.6.1.-	Transaminases (aminotransferases).	\N	\N	\N	Caprolactam degradation	Biodegradation of Xenobiotics	METABOLIC
808507	2.6.1.-	Transaminases (aminotransferases).	\N	\N	\N	Aminophosphonate metabolism	Metabolism of Other Amino Acids	METABOLIC
808507	2.6.1.-	Transaminases (aminotransferases).	\N	\N	\N	Porphyrin and chlorophyll metabolism	Metabolism of Cofactors and Vitamins	METABOLIC
809811	3.6.1.3	Adenosinetriphosphatase.	ATP + H(2)O = ADP + phosphate.	\N	Hemolytic anemia due to deficiency of adenosine triphosphatase; MIM:102800.	Purine metabolism	Nucleotide Metabolism	METABOLIC
812391	6.3.2.-	Acid--D-amino-acid ligases (peptide synthases).	\N	\N	\N	Tryptophan metabolism	Amino Acid Metabolism	METABOLIC
812391	6.3.2.-	Acid--D-amino-acid ligases (peptide synthases).	\N	\N	\N	Ubiquinone biosynthesis	Metabolism of Cofactors and Vitamins	METABOLIC
812847	5.2.1.8	Peptidylprolyl isomerase.	Peptidylproline (omega=180) = peptidylproline (omega=0).	\N	\N	\N	\N	\N
813250	3.1.3.25	Myo-inositol-1(or 4)-monophosphatase.	Myo-inositol 1-monophosphate + H(2)O = myo-inositol + phosphate.	\N	\N	Inositol phosphate metabolism	Metabolism of Complex Lipids	METABOLIC
813250	3.1.3.25	Myo-inositol-1(or 4)-monophosphatase.	Myo-inositol 1-monophosphate + H(2)O = myo-inositol + phosphate.	\N	\N	Streptomycin biosynthesis	Biosynthesis of Secondary Metabolites	METABOLIC
813250	3.1.3.25	Myo-inositol-1(or 4)-monophosphatase.	Myo-inositol 1-monophosphate + H(2)O = myo-inositol + phosphate.	\N	\N	\N	\N	\N
815043	1.14.13.30	Leukotriene-B4 20-monooxygenase.	(6Z,8E,10E,14Z)-(5S,12R)-5,12-dihydroxyicosa-6,8,10,14-tetraenoate + NADPH + O(2) = (6Z,8E,10E,14Z)-(5S,12R)-5,12,20-trihydroxyicosa- 6,8,10,14-tetraenoate + NADP(+) + H(2)O.	Heme-thiolate.	\N	Prostaglandin and leukotriene metabolism	Metabolism of Complex Lipids	METABOLIC
815423	3.2.1.15	Polygalacturonase.	Random hydrolysis of 1,4-alpha-D-galactosiduronic linkages in pectate and other galacturonans.	\N	\N	Pentose and glucuronate interconversions	Carbohydrate Metabolism	METABOLIC
815423	3.2.1.15	Polygalacturonase.	Random hydrolysis of 1,4-alpha-D-galactosiduronic linkages in pectate and other galacturonans.	\N	\N	Starch and sucrose metabolism	Metabolism of Complex Carbohydrates	METABOLIC
815578	3.1.3.16	Serine/threonine specific protein phosphatase.	A phosphoprotein + H(2)O = a protein + phosphate.	\N	\N	\N	\N	\N
819808	1.14.99.7	Squalene monooxygenase.	Squalene + AH(2) + O(2) = (S)-squalene-2,3-epoxide + A + H(2)O.	FAD.	\N	Terpenoid biosynthesis	Biosynthesis of Secondary Metabolites	METABOLIC
819808	1.14.99.7	Squalene monooxygenase.	Squalene + AH(2) + O(2) = (S)-squalene-2,3-epoxide + A + H(2)O.	FAD.	\N	Sterol biosynthesis	Lipid Metabolism	METABOLIC
820000	2.1.1.107	Uroporphyrin-III C-methyltransferase.	2 S-adenosyl-L-methionine + uroporphyrin III = 2 S-adenosyl-L- homocysteine + sirohydrochlorin.	\N	\N	Porphyrin and chlorophyll metabolism	Metabolism of Cofactors and Vitamins	METABOLIC
820654	3.2.1.18	Exo-alpha-sialidase.	Hydrolysis of alpha-(2->3)-, alpha-(2->6)-, alpha-(2->8)-glycosidic linkages of terminal sialic residues in oligosaccharides, glycoproteins, glycolipids, colominic acid and synthetic substrates.	\N	Sialidosis; MIM:256550.	N-Glycan degradation	Metabolism of Complex Carbohydrates	METABOLIC
820654	3.2.1.18	Exo-alpha-sialidase.	Hydrolysis of alpha-(2->3)-, alpha-(2->6)-, alpha-(2->8)-glycosidic linkages of terminal sialic residues in oligosaccharides, glycoproteins, glycolipids, colominic acid and synthetic substrates.	\N	Sialidosis; MIM:256550.	Sphingoglycolipid metabolism	Metabolism of Complex Lipids	METABOLIC
823803	1.1.99.1	Choline dehydrogenase.	Choline + acceptor = betaine aldehyde + reduced acceptor.	PQQ.	\N	Glycine, serine and threonine metabolism	Amino Acid Metabolism	METABOLIC
825366	1.1.1.195	Cinnamyl-alcohol dehydrogenase.	Cinnamyl alcohol + NADP(+) = cinnamaldehyde + NADPH.	\N	\N	Flavonoids, stilbene and lignin biosynthesis	Biosynthesis of Secondary Metabolites	METABOLIC
825594	1.1.1.195	Cinnamyl-alcohol dehydrogenase.	Cinnamyl alcohol + NADP(+) = cinnamaldehyde + NADPH.	\N	\N	Flavonoids, stilbene and lignin biosynthesis	Biosynthesis of Secondary Metabolites	METABOLIC
825644	1.4.3.6	Amine oxidase (copper-containing).	RCH(2)NH(2) + H(2)O + O(2) = RCHO + NH(3) + H(2)O(2).	6-hydroxyDOPA; Copper.	\N	Phenylalanine metabolism	Amino Acid Metabolism	METABOLIC
825644	1.4.3.6	Amine oxidase (copper-containing).	RCH(2)NH(2) + H(2)O + O(2) = RCHO + NH(3) + H(2)O(2).	6-hydroxyDOPA; Copper.	\N	Arginine and proline metabolism	Amino Acid Metabolism	METABOLIC
825644	1.4.3.6	Amine oxidase (copper-containing).	RCH(2)NH(2) + H(2)O + O(2) = RCHO + NH(3) + H(2)O(2).	6-hydroxyDOPA; Copper.	\N	Alkaloid biosynthesis II	Biosynthesis of Secondary Metabolites	METABOLIC
825644	1.4.3.6	Amine oxidase (copper-containing).	RCH(2)NH(2) + H(2)O + O(2) = RCHO + NH(3) + H(2)O(2).	6-hydroxyDOPA; Copper.	\N	Glycine, serine and threonine metabolism	Amino Acid Metabolism	METABOLIC
825644	1.4.3.6	Amine oxidase (copper-containing).	RCH(2)NH(2) + H(2)O + O(2) = RCHO + NH(3) + H(2)O(2).	6-hydroxyDOPA; Copper.	\N	beta-Alanine metabolism	Metabolism of Other Amino Acids	METABOLIC
825644	1.4.3.6	Amine oxidase (copper-containing).	RCH(2)NH(2) + H(2)O + O(2) = RCHO + NH(3) + H(2)O(2).	6-hydroxyDOPA; Copper.	\N	Histidine metabolism	Amino Acid Metabolism	METABOLIC
825644	1.4.3.6	Amine oxidase (copper-containing).	RCH(2)NH(2) + H(2)O + O(2) = RCHO + NH(3) + H(2)O(2).	6-hydroxyDOPA; Copper.	\N	Tryptophan metabolism	Amino Acid Metabolism	METABOLIC
825644	1.4.3.6	Amine oxidase (copper-containing).	RCH(2)NH(2) + H(2)O + O(2) = RCHO + NH(3) + H(2)O(2).	6-hydroxyDOPA; Copper.	\N	Tyrosine metabolism	Amino Acid Metabolism	METABOLIC
826108	1.1.1.195	Cinnamyl-alcohol dehydrogenase.	Cinnamyl alcohol + NADP(+) = cinnamaldehyde + NADPH.	\N	\N	Flavonoids, stilbene and lignin biosynthesis	Biosynthesis of Secondary Metabolites	METABOLIC
826655	1.1.1.195	Cinnamyl-alcohol dehydrogenase.	Cinnamyl alcohol + NADP(+) = cinnamaldehyde + NADPH.	\N	\N	Flavonoids, stilbene and lignin biosynthesis	Biosynthesis of Secondary Metabolites	METABOLIC
833216	3.2.1.18	Exo-alpha-sialidase.	Hydrolysis of alpha-(2->3)-, alpha-(2->6)-, alpha-(2->8)-glycosidic linkages of terminal sialic residues in oligosaccharides, glycoproteins, glycolipids, colominic acid and synthetic substrates.	\N	Sialidosis; MIM:256550.	N-Glycan degradation	Metabolism of Complex Carbohydrates	METABOLIC
833216	3.2.1.18	Exo-alpha-sialidase.	Hydrolysis of alpha-(2->3)-, alpha-(2->6)-, alpha-(2->8)-glycosidic linkages of terminal sialic residues in oligosaccharides, glycoproteins, glycolipids, colominic acid and synthetic substrates.	\N	Sialidosis; MIM:256550.	Sphingoglycolipid metabolism	Metabolism of Complex Lipids	METABOLIC
833870	1.1.1.125	2-deoxy-D-gluconate 3-dehydrogenase.	2-deoxy-D-gluconate + NAD(+) = 3-dehydro-2-deoxy-D-gluconate + NADH.	\N	\N	Pentose and glucuronate interconversions	Carbohydrate Metabolism	METABOLIC
834623	5.1.99.4	Alpha-methylacyl-CoA racemase.	(2S)-2-methylacyl-CoA = (2R)-2-methylacyl-CoA.	\N	\N	\N	\N	\N
834670	3.4.24.64	Mitochondrial processing peptidase.	Release of N-terminal transit peptides from precursor proteins imported into the mitochondrion, typically with Arg in position P2.	Zinc.	\N	\N	\N	\N
841225	1.14.14.1	Unspecific monooxygenase.	RH + reduced flavoprotein + O(2) = ROH + oxidized flavoprotein + H(2)O.	Heme-thiolate.	\N	Tryptophan metabolism	Amino Acid Metabolism	METABOLIC
841225	1.14.14.1	Unspecific monooxygenase.	RH + reduced flavoprotein + O(2) = ROH + oxidized flavoprotein + H(2)O.	Heme-thiolate.	\N	Fatty acid metabolism	Lipid Metabolism	METABOLIC
841225	1.14.14.1	Unspecific monooxygenase.	RH + reduced flavoprotein + O(2) = ROH + oxidized flavoprotein + H(2)O.	Heme-thiolate.	\N	gamma-Hexachlorocyclohexane degradation	Biodegradation of Xenobiotics	METABOLIC
846423	4.6.1.1	Adenylate cyclase.	ATP = 3',5'-cyclic AMP + diphosphate.	\N	\N	Purine metabolism	Nucleotide Metabolism	METABOLIC
848415	3.4.23.5	Cathepsin D.	Specificity similar to, but narrower than, that of pepsin A. Does not cleave the 4-Gln-|-His-5 bond in B chain of insulin.	\N	\N	\N	\N	\N
848874	2.7.7.6	DNA-directed RNA polymerase.	N nucleoside triphosphate = N diphosphate + {RNA}(N).	\N	\N	RNA polymerase	TRANSCRIPTION	REGULATORY
848874	2.7.7.6	DNA-directed RNA polymerase.	N nucleoside triphosphate = N diphosphate + {RNA}(N).	\N	\N	Purine metabolism	Nucleotide Metabolism	METABOLIC
848874	2.7.7.6	DNA-directed RNA polymerase.	N nucleoside triphosphate = N diphosphate + {RNA}(N).	\N	\N	Pyrimidine metabolism	Nucleotide Metabolism	METABOLIC
851461	3.4.23.3	Gastricsin.	More restricted specificity than pepsin A, but shows preferential cleavage at Tyr-|-Xaa bonds; high activity towards hemoglobin as substrate.	\N	\N	\N	\N	\N
854575	2.7.7.7	DNA-directed DNA polymerase.	N deoxynucleoside triphosphate = N diphosphate + {DNA}(N).	\N	\N	Purine metabolism	Nucleotide Metabolism	METABOLIC
854575	2.7.7.7	DNA-directed DNA polymerase.	N deoxynucleoside triphosphate = N diphosphate + {DNA}(N).	\N	\N	DNA polymerase	REPLICATION AND REPAIR	REGULATORY
854575	2.7.7.7	DNA-directed DNA polymerase.	N deoxynucleoside triphosphate = N diphosphate + {DNA}(N).	\N	\N	Pyrimidine metabolism	Nucleotide Metabolism	METABOLIC
855028	2.1.1.43	Histone-lysine N-methyltransferase.	S-adenosyl-L-methionine + histone L-lysine = S-adenosyl-L-homocysteine + histone N6-methyl-L-lysine.	\N	\N	Lysine degradation	Amino Acid Metabolism	METABOLIC
855582	1.11.1.11	L-ascorbate peroxidase.	L-ascorbate + H(2)O(2) = dehydroascorbate + 2 H(2)O.	\N	\N	Ascorbate and aldarate metabolism	Carbohydrate Metabolism	METABOLIC
864185	3.2.1.18	Exo-alpha-sialidase.	Hydrolysis of alpha-(2->3)-, alpha-(2->6)-, alpha-(2->8)-glycosidic linkages of terminal sialic residues in oligosaccharides, glycoproteins, glycolipids, colominic acid and synthetic substrates.	\N	Sialidosis; MIM:256550.	N-Glycan degradation	Metabolism of Complex Carbohydrates	METABOLIC
864185	3.2.1.18	Exo-alpha-sialidase.	Hydrolysis of alpha-(2->3)-, alpha-(2->6)-, alpha-(2->8)-glycosidic linkages of terminal sialic residues in oligosaccharides, glycoproteins, glycolipids, colominic acid and synthetic substrates.	\N	Sialidosis; MIM:256550.	Sphingoglycolipid metabolism	Metabolism of Complex Lipids	METABOLIC
872070	1.1.1.195	Cinnamyl-alcohol dehydrogenase.	Cinnamyl alcohol + NADP(+) = cinnamaldehyde + NADPH.	\N	\N	Flavonoids, stilbene and lignin biosynthesis	Biosynthesis of Secondary Metabolites	METABOLIC
875536	5.3.2.1	Phenylpyruvate tautomerase.	Keto-phenylpyruvate = enol-phenylpyruvate.	\N	\N	Phenylalanine metabolism	Amino Acid Metabolism	METABOLIC
875536	5.3.2.1	Phenylpyruvate tautomerase.	Keto-phenylpyruvate = enol-phenylpyruvate.	\N	\N	Tyrosine metabolism	Amino Acid Metabolism	METABOLIC
876348	1.14.13.1	Salicylate 1-monooxygenase.	Salicylate + NADH + O(2) = catechol + NAD(+) + H(2)O + CO(2).	FAD.	\N	Fluorene degradation	Biodegradation of Xenobiotics	METABOLIC
876348	1.14.13.1	Salicylate 1-monooxygenase.	Salicylate + NADH + O(2) = catechol + NAD(+) + H(2)O + CO(2).	FAD.	\N	Nitorobenzene degradation	Biodegradation of Xenobiotics	METABOLIC
883784	3.1.1.-	Carboxylic ester hydrolases.	\N	\N	\N	2,4-Dichlorobenzoate degradation	Biodegradation of Xenobiotics	METABOLIC
883784	3.1.1.-	Carboxylic ester hydrolases.	\N	\N	\N	Pentose and glucuronate interconversions	Carbohydrate Metabolism	METABOLIC
883784	3.1.1.-	Carboxylic ester hydrolases.	\N	\N	\N	Butanoate metabolism	Carbohydrate Metabolism	METABOLIC
887420	2.4.2.30	NAD(+) ADP-ribosyltransferase.	NAD(+) + {ADP-D-ribosyl}(N)-acceptor = nicotinamide + {ADP-D-ribosyl}(N+1)-acceptor.	\N	\N	\N	\N	\N
894667	1.14.13.1	Salicylate 1-monooxygenase.	Salicylate + NADH + O(2) = catechol + NAD(+) + H(2)O + CO(2).	FAD.	\N	Fluorene degradation	Biodegradation of Xenobiotics	METABOLIC
894667	1.14.13.1	Salicylate 1-monooxygenase.	Salicylate + NADH + O(2) = catechol + NAD(+) + H(2)O + CO(2).	FAD.	\N	Nitorobenzene degradation	Biodegradation of Xenobiotics	METABOLIC
897918	1.11.1.11	L-ascorbate peroxidase.	L-ascorbate + H(2)O(2) = dehydroascorbate + 2 H(2)O.	\N	\N	Ascorbate and aldarate metabolism	Carbohydrate Metabolism	METABOLIC
900690	3.1.3.16	Serine/threonine specific protein phosphatase.	A phosphoprotein + H(2)O = a protein + phosphate.	\N	\N	\N	\N	\N
902486	3.2.1.18	Exo-alpha-sialidase.	Hydrolysis of alpha-(2->3)-, alpha-(2->6)-, alpha-(2->8)-glycosidic linkages of terminal sialic residues in oligosaccharides, glycoproteins, glycolipids, colominic acid and synthetic substrates.	\N	Sialidosis; MIM:256550.	N-Glycan degradation	Metabolism of Complex Carbohydrates	METABOLIC
902486	3.2.1.18	Exo-alpha-sialidase.	Hydrolysis of alpha-(2->3)-, alpha-(2->6)-, alpha-(2->8)-glycosidic linkages of terminal sialic residues in oligosaccharides, glycoproteins, glycolipids, colominic acid and synthetic substrates.	\N	Sialidosis; MIM:256550.	Sphingoglycolipid metabolism	Metabolism of Complex Lipids	METABOLIC
907374	3.1.1.1	Carboxylesterase.	A carboxylic ester + H(2)O = an alcohol + a carboxylic anion.	\N	\N	\N	\N	\N
907593	1.14.13.30	Leukotriene-B4 20-monooxygenase.	(6Z,8E,10E,14Z)-(5S,12R)-5,12-dihydroxyicosa-6,8,10,14-tetraenoate + NADPH + O(2) = (6Z,8E,10E,14Z)-(5S,12R)-5,12,20-trihydroxyicosa- 6,8,10,14-tetraenoate + NADP(+) + H(2)O.	Heme-thiolate.	\N	Prostaglandin and leukotriene metabolism	Metabolism of Complex Lipids	METABOLIC
910267	1.3.1.-	With NAD(+) or NADP(+) as acceptor.	\N	\N	\N	\N	\N	\N
918032	1.11.1.11	L-ascorbate peroxidase.	L-ascorbate + H(2)O(2) = dehydroascorbate + 2 H(2)O.	\N	\N	Ascorbate and aldarate metabolism	Carbohydrate Metabolism	METABOLIC
918815	3.1.3.41	4-nitrophenylphosphatase.	4-nitrophenyl phosphate + H(2)O = 4-nitrophenol + phosphate.	\N	\N	gamma-Hexachlorocyclohexane degradation	Biodegradation of Xenobiotics	METABOLIC
923943	1.14.14.1	Unspecific monooxygenase.	RH + reduced flavoprotein + O(2) = ROH + oxidized flavoprotein + H(2)O.	Heme-thiolate.	\N	Tryptophan metabolism	Amino Acid Metabolism	METABOLIC
923943	1.14.14.1	Unspecific monooxygenase.	RH + reduced flavoprotein + O(2) = ROH + oxidized flavoprotein + H(2)O.	Heme-thiolate.	\N	Fatty acid metabolism	Lipid Metabolism	METABOLIC
923943	1.14.14.1	Unspecific monooxygenase.	RH + reduced flavoprotein + O(2) = ROH + oxidized flavoprotein + H(2)O.	Heme-thiolate.	\N	gamma-Hexachlorocyclohexane degradation	Biodegradation of Xenobiotics	METABOLIC
924881	1.14.14.1	Unspecific monooxygenase.	RH + reduced flavoprotein + O(2) = ROH + oxidized flavoprotein + H(2)O.	Heme-thiolate.	\N	Tryptophan metabolism	Amino Acid Metabolism	METABOLIC
924881	1.14.14.1	Unspecific monooxygenase.	RH + reduced flavoprotein + O(2) = ROH + oxidized flavoprotein + H(2)O.	Heme-thiolate.	\N	Fatty acid metabolism	Lipid Metabolism	METABOLIC
924881	1.14.14.1	Unspecific monooxygenase.	RH + reduced flavoprotein + O(2) = ROH + oxidized flavoprotein + H(2)O.	Heme-thiolate.	\N	gamma-Hexachlorocyclohexane degradation	Biodegradation of Xenobiotics	METABOLIC
925480	1.14.14.1	Unspecific monooxygenase.	RH + reduced flavoprotein + O(2) = ROH + oxidized flavoprotein + H(2)O.	Heme-thiolate.	\N	Tryptophan metabolism	Amino Acid Metabolism	METABOLIC
925480	1.14.14.1	Unspecific monooxygenase.	RH + reduced flavoprotein + O(2) = ROH + oxidized flavoprotein + H(2)O.	Heme-thiolate.	\N	Fatty acid metabolism	Lipid Metabolism	METABOLIC
925480	1.14.14.1	Unspecific monooxygenase.	RH + reduced flavoprotein + O(2) = ROH + oxidized flavoprotein + H(2)O.	Heme-thiolate.	\N	gamma-Hexachlorocyclohexane degradation	Biodegradation of Xenobiotics	METABOLIC
928339	6.3.2.-	Acid--D-amino-acid ligases (peptide synthases).	\N	\N	\N	Tryptophan metabolism	Amino Acid Metabolism	METABOLIC
928339	6.3.2.-	Acid--D-amino-acid ligases (peptide synthases).	\N	\N	\N	Ubiquinone biosynthesis	Metabolism of Cofactors and Vitamins	METABOLIC
928891	1.14.13.1	Salicylate 1-monooxygenase.	Salicylate + NADH + O(2) = catechol + NAD(+) + H(2)O + CO(2).	FAD.	\N	Fluorene degradation	Biodegradation of Xenobiotics	METABOLIC
928891	1.14.13.1	Salicylate 1-monooxygenase.	Salicylate + NADH + O(2) = catechol + NAD(+) + H(2)O + CO(2).	FAD.	\N	Nitorobenzene degradation	Biodegradation of Xenobiotics	METABOLIC
931166	3.1.3.16	Serine/threonine specific protein phosphatase.	A phosphoprotein + H(2)O = a protein + phosphate.	\N	\N	\N	\N	\N
934775	1.1.1.2	Alcohol dehydrogenase (NADP+).	An alcohol + NADP(+) = an aldehyde + NADPH.	Zinc.	\N	Caprolactam degradation	Biodegradation of Xenobiotics	METABOLIC
934775	1.1.1.2	Alcohol dehydrogenase (NADP+).	An alcohol + NADP(+) = an aldehyde + NADPH.	Zinc.	\N	Glycerolipid metabolism	Metabolism of Complex Lipids	METABOLIC
934775	1.1.1.2	Alcohol dehydrogenase (NADP+).	An alcohol + NADP(+) = an aldehyde + NADPH.	Zinc.	\N	Pentose and glucuronate interconversions	Carbohydrate Metabolism	METABOLIC
934775	1.1.1.2	Alcohol dehydrogenase (NADP+).	An alcohol + NADP(+) = an aldehyde + NADPH.	Zinc.	\N	Glycolysis / Gluconeogenesis	Carbohydrate Metabolism	METABOLIC
935251	1.11.1.11	L-ascorbate peroxidase.	L-ascorbate + H(2)O(2) = dehydroascorbate + 2 H(2)O.	\N	\N	Ascorbate and aldarate metabolism	Carbohydrate Metabolism	METABOLIC
938853	1.14.14.1	Unspecific monooxygenase.	RH + reduced flavoprotein + O(2) = ROH + oxidized flavoprotein + H(2)O.	Heme-thiolate.	\N	Tryptophan metabolism	Amino Acid Metabolism	METABOLIC
938853	1.14.14.1	Unspecific monooxygenase.	RH + reduced flavoprotein + O(2) = ROH + oxidized flavoprotein + H(2)O.	Heme-thiolate.	\N	Fatty acid metabolism	Lipid Metabolism	METABOLIC
938853	1.14.14.1	Unspecific monooxygenase.	RH + reduced flavoprotein + O(2) = ROH + oxidized flavoprotein + H(2)O.	Heme-thiolate.	\N	gamma-Hexachlorocyclohexane degradation	Biodegradation of Xenobiotics	METABOLIC
938894	1.1.1.62	Estradiol 17 beta-dehydrogenase.	Estradiol-17-beta + NAD(P)(+) = estrone + NAD(P)H.	\N	Male pseudohermaphroditism; MIM:264300.	Androgen and estrogen metabolism	Lipid Metabolism	METABOLIC
941256	2.3.1.48	Histone acetyltransferase.	Acetyl-CoA + histone = CoA + acetyl-histone.	\N	\N	\N	\N	\N
943470	4.1.3.4	Hydroxymethylglutaryl-CoA lyase.	(S)-3-hydroxy-3-methylglutaryl-CoA = acetyl-CoA + acetoacetate.	\N	HMG-CoA lyase deficiency; MIM:246450.	Valine, leucine and isoleucine degradation	Amino Acid Metabolism	METABOLIC
943470	4.1.3.4	Hydroxymethylglutaryl-CoA lyase.	(S)-3-hydroxy-3-methylglutaryl-CoA = acetyl-CoA + acetoacetate.	\N	HMG-CoA lyase deficiency; MIM:246450.	Synthesis and degradation of ketone bodies	Lipid Metabolism	METABOLIC
943470	4.1.3.4	Hydroxymethylglutaryl-CoA lyase.	(S)-3-hydroxy-3-methylglutaryl-CoA = acetyl-CoA + acetoacetate.	\N	HMG-CoA lyase deficiency; MIM:246450.	Butanoate metabolism	Carbohydrate Metabolism	METABOLIC
945467	1.3.1.35	Phosphatidylcholine desaturase.	1-acyl-2-oleoyl-sn-glycero-3-phosphocholine + NAD(+) = 1-acyl-2-linoleoyl-sn-glycero-3-phosphocholine + NADH.	\N	\N	\N	\N	\N
954610	3.6.1.-	In phosphorous-containing anhydrides.	\N	\N	\N	Starch and sucrose metabolism	Metabolism of Complex Carbohydrates	METABOLIC
954610	3.6.1.-	In phosphorous-containing anhydrides.	\N	\N	\N	Folate biosynthesis	Metabolism of Cofactors and Vitamins	METABOLIC
962776	1.14.14.1	Unspecific monooxygenase.	RH + reduced flavoprotein + O(2) = ROH + oxidized flavoprotein + H(2)O.	Heme-thiolate.	\N	Tryptophan metabolism	Amino Acid Metabolism	METABOLIC
962776	1.14.14.1	Unspecific monooxygenase.	RH + reduced flavoprotein + O(2) = ROH + oxidized flavoprotein + H(2)O.	Heme-thiolate.	\N	Fatty acid metabolism	Lipid Metabolism	METABOLIC
962776	1.14.14.1	Unspecific monooxygenase.	RH + reduced flavoprotein + O(2) = ROH + oxidized flavoprotein + H(2)O.	Heme-thiolate.	\N	gamma-Hexachlorocyclohexane degradation	Biodegradation of Xenobiotics	METABOLIC
962848	1.14.14.1	Unspecific monooxygenase.	RH + reduced flavoprotein + O(2) = ROH + oxidized flavoprotein + H(2)O.	Heme-thiolate.	\N	Tryptophan metabolism	Amino Acid Metabolism	METABOLIC
962848	1.14.14.1	Unspecific monooxygenase.	RH + reduced flavoprotein + O(2) = ROH + oxidized flavoprotein + H(2)O.	Heme-thiolate.	\N	Fatty acid metabolism	Lipid Metabolism	METABOLIC
962848	1.14.14.1	Unspecific monooxygenase.	RH + reduced flavoprotein + O(2) = ROH + oxidized flavoprotein + H(2)O.	Heme-thiolate.	\N	gamma-Hexachlorocyclohexane degradation	Biodegradation of Xenobiotics	METABOLIC
963629	1.14.14.1	Unspecific monooxygenase.	RH + reduced flavoprotein + O(2) = ROH + oxidized flavoprotein + H(2)O.	Heme-thiolate.	\N	Tryptophan metabolism	Amino Acid Metabolism	METABOLIC
963629	1.14.14.1	Unspecific monooxygenase.	RH + reduced flavoprotein + O(2) = ROH + oxidized flavoprotein + H(2)O.	Heme-thiolate.	\N	Fatty acid metabolism	Lipid Metabolism	METABOLIC
963629	1.14.14.1	Unspecific monooxygenase.	RH + reduced flavoprotein + O(2) = ROH + oxidized flavoprotein + H(2)O.	Heme-thiolate.	\N	gamma-Hexachlorocyclohexane degradation	Biodegradation of Xenobiotics	METABOLIC
983042	3.1.1.47	2-acetyl-1-alkylglycerophosphocholine esterase.	2-acetyl-1-alkyl-sn-glycero-3-phosphocholine + H(2)O = 1-alkyl-sn- glycero-3-phosphocholine + acetate.	\N	\N	Glycerolipid metabolism	Metabolism of Complex Lipids	METABOLIC
984530	6.3.2.-	Acid--D-amino-acid ligases (peptide synthases).	\N	\N	\N	Tryptophan metabolism	Amino Acid Metabolism	METABOLIC
984530	6.3.2.-	Acid--D-amino-acid ligases (peptide synthases).	\N	\N	\N	Ubiquinone biosynthesis	Metabolism of Cofactors and Vitamins	METABOLIC
988632	6.3.2.-	Acid--D-amino-acid ligases (peptide synthases).	\N	\N	\N	Tryptophan metabolism	Amino Acid Metabolism	METABOLIC
988632	6.3.2.-	Acid--D-amino-acid ligases (peptide synthases).	\N	\N	\N	Ubiquinone biosynthesis	Metabolism of Cofactors and Vitamins	METABOLIC
998648	2.7.7.6	DNA-directed RNA polymerase.	N nucleoside triphosphate = N diphosphate + {RNA}(N).	\N	\N	RNA polymerase	TRANSCRIPTION	REGULATORY
998648	2.7.7.6	DNA-directed RNA polymerase.	N nucleoside triphosphate = N diphosphate + {RNA}(N).	\N	\N	Purine metabolism	Nucleotide Metabolism	METABOLIC
998648	2.7.7.6	DNA-directed RNA polymerase.	N nucleoside triphosphate = N diphosphate + {RNA}(N).	\N	\N	Pyrimidine metabolism	Nucleotide Metabolism	METABOLIC
1000280	1.10.3.2	Laccase.	4 benzenediol + O(2) = 4 benzosemiquinone + 2 H(2)O.	Copper.	\N	\N	\N	\N
1001315	1.4.3.1	D-aspartate oxidase.	D-aspartate + H(2)O + O(2) = oxaloacetate + NH(3) + H(2)O(2).	FAD.	\N	Alanine and aspartate metabolism	Amino Acid Metabolism	METABOLIC
1004191	1.1.1.206	Tropine dehydrogenase.	Tropine + NADP(+) = tropinone + NADPH.	\N	\N	Alkaloid biosynthesis II	Biosynthesis of Secondary Metabolites	METABOLIC
1009070	1.14.14.1	Unspecific monooxygenase.	RH + reduced flavoprotein + O(2) = ROH + oxidized flavoprotein + H(2)O.	Heme-thiolate.	\N	Tryptophan metabolism	Amino Acid Metabolism	METABOLIC
1009070	1.14.14.1	Unspecific monooxygenase.	RH + reduced flavoprotein + O(2) = ROH + oxidized flavoprotein + H(2)O.	Heme-thiolate.	\N	Fatty acid metabolism	Lipid Metabolism	METABOLIC
1009070	1.14.14.1	Unspecific monooxygenase.	RH + reduced flavoprotein + O(2) = ROH + oxidized flavoprotein + H(2)O.	Heme-thiolate.	\N	gamma-Hexachlorocyclohexane degradation	Biodegradation of Xenobiotics	METABOLIC
1012056	3.1.1.47	2-acetyl-1-alkylglycerophosphocholine esterase.	2-acetyl-1-alkyl-sn-glycero-3-phosphocholine + H(2)O = 1-alkyl-sn- glycero-3-phosphocholine + acetate.	\N	\N	Glycerolipid metabolism	Metabolism of Complex Lipids	METABOLIC
1017154	1.14.-.-	Acting on paired donors, with incorporation or reduction of	\N	\N	\N	gamma-Hexachlorocyclohexane degradation	Biodegradation of Xenobiotics	METABOLIC
1017154	1.14.-.-	Acting on paired donors, with incorporation or reduction of	\N	\N	\N	Ascorbate and aldarate metabolism	Carbohydrate Metabolism	METABOLIC
1017154	1.14.-.-	Acting on paired donors, with incorporation or reduction of	\N	\N	\N	Flavonoids, stilbene and lignin biosynthesis	Biosynthesis of Secondary Metabolites	METABOLIC
1017154	1.14.-.-	Acting on paired donors, with incorporation or reduction of	\N	\N	\N	Fluorene degradation	Biodegradation of Xenobiotics	METABOLIC
1019124	3.4.23.3	Gastricsin.	More restricted specificity than pepsin A, but shows preferential cleavage at Tyr-|-Xaa bonds; high activity towards hemoglobin as substrate.	\N	\N	\N	\N	\N
1020055	1.1.1.3	Homoserine dehydrogenase.	L-homoserine + NAD(P)(+) = L-aspartate 4-semialdehyde + NAD(P)H.	\N	\N	Lysine biosynthesis	Amino Acid Metabolism	METABOLIC
1020055	1.1.1.3	Homoserine dehydrogenase.	L-homoserine + NAD(P)(+) = L-aspartate 4-semialdehyde + NAD(P)H.	\N	\N	Glycine, serine and threonine metabolism	Amino Acid Metabolism	METABOLIC
1024258	3.2.1.20	Alpha-glucosidase.	Hydrolysis of terminal, non-reducing 1,4-linked D-glucose residues with release of D-glucose.	\N	Glycogen storage disease II; MIM:232300.	Galactose metabolism	Carbohydrate Metabolism	METABOLIC
1024258	3.2.1.20	Alpha-glucosidase.	Hydrolysis of terminal, non-reducing 1,4-linked D-glucose residues with release of D-glucose.	\N	Glycogen storage disease II; MIM:232300.	Starch and sucrose metabolism	Metabolism of Complex Carbohydrates	METABOLIC
1026501	3.4.22.-	Cysteine endopeptidases.	\N	\N	\N	\N	\N	\N
1026630	1.3.1.-	With NAD(+) or NADP(+) as acceptor.	\N	\N	\N	\N	\N	\N
1032007	1.5.3.11	Polyamine oxidase.	N1-acetylspermine + O(2) + H(2)O = N1-acetylspermidine + 3-amino- propanal + H(2)O(2).	Iron; FAD.	\N	\N	\N	\N
1032588	2.1.1.-	Methyltransferases.	\N	\N	\N	Androgen and estrogen metabolism	Lipid Metabolism	METABOLIC
1032588	2.1.1.-	Methyltransferases.	\N	\N	\N	Aminophosphonate metabolism	Metabolism of Other Amino Acids	METABOLIC
1032588	2.1.1.-	Methyltransferases.	\N	\N	\N	Porphyrin and chlorophyll metabolism	Metabolism of Cofactors and Vitamins	METABOLIC
1032588	2.1.1.-	Methyltransferases.	\N	\N	\N	Ubiquinone biosynthesis	Metabolism of Cofactors and Vitamins	METABOLIC
1032588	2.1.1.-	Methyltransferases.	\N	\N	\N	Histidine metabolism	Amino Acid Metabolism	METABOLIC
1032588	2.1.1.-	Methyltransferases.	\N	\N	\N	Selenoamino acid metabolism	Metabolism of Other Amino Acids	METABOLIC
1032588	2.1.1.-	Methyltransferases.	\N	\N	\N	Tryptophan metabolism	Amino Acid Metabolism	METABOLIC
1032588	2.1.1.-	Methyltransferases.	\N	\N	\N	Tyrosine metabolism	Amino Acid Metabolism	METABOLIC
1033601	5.99.1.3	DNA topoisomerase (ATP-hydrolysing).	ATP-dependent breakage, passage and rejoining of double-stranded DNA.	\N	Ataxia-telangiectasia; MIM:208900.	\N	\N	\N
1033656	3.2.1.3	Glucan 1,4-alpha-glucosidase.	Hydrolysis of terminal 1,4-linked alpha-D-glucose residues successively from non-reducing ends of the chains with release of beta-D-glucose.	\N	\N	Starch and sucrose metabolism	Metabolism of Complex Carbohydrates	METABOLIC
1035047	3.6.1.-	In phosphorous-containing anhydrides.	\N	\N	\N	Starch and sucrose metabolism	Metabolism of Complex Carbohydrates	METABOLIC
1035047	3.6.1.-	In phosphorous-containing anhydrides.	\N	\N	\N	Folate biosynthesis	Metabolism of Cofactors and Vitamins	METABOLIC
1037828	3.1.21.-	Endodeoxyribonucleases producing 5'-phosphomonoesters.	\N	\N	\N	\N	\N	\N
1039715	6.3.2.-	Acid--D-amino-acid ligases (peptide synthases).	\N	\N	\N	Tryptophan metabolism	Amino Acid Metabolism	METABOLIC
1039715	6.3.2.-	Acid--D-amino-acid ligases (peptide synthases).	\N	\N	\N	Ubiquinone biosynthesis	Metabolism of Cofactors and Vitamins	METABOLIC
1050145	2.7.-.-	Transferring phosphorous-containing groups.	\N	\N	\N	\N	\N	\N
1050146	1.1.1.-	With NAD(+) or NADP(+) as acceptor.	\N	\N	\N	Bile acid biosynthesis	Lipid Metabolism	METABOLIC
1050146	1.1.1.-	With NAD(+) or NADP(+) as acceptor.	\N	\N	\N	Vitamin B6 metabolism	Metabolism of Cofactors and Vitamins	METABOLIC
1050146	1.1.1.-	With NAD(+) or NADP(+) as acceptor.	\N	\N	\N	Glycine, serine and threonine metabolism	Amino Acid Metabolism	METABOLIC
1050146	1.1.1.-	With NAD(+) or NADP(+) as acceptor.	\N	\N	\N	Butanoate metabolism	Carbohydrate Metabolism	METABOLIC
1050146	1.1.1.-	With NAD(+) or NADP(+) as acceptor.	\N	\N	\N	Fructose and mannose metabolism	Carbohydrate Metabolism	METABOLIC
1050146	1.1.1.-	With NAD(+) or NADP(+) as acceptor.	\N	\N	\N	Galactose metabolism	Carbohydrate Metabolism	METABOLIC
1050146	1.1.1.-	With NAD(+) or NADP(+) as acceptor.	\N	\N	\N	Lysine degradation	Amino Acid Metabolism	METABOLIC
1050146	1.1.1.-	With NAD(+) or NADP(+) as acceptor.	\N	\N	\N	Nucleotide sugars metabolism	Nucleotide Metabolism	METABOLIC
1050146	1.1.1.-	With NAD(+) or NADP(+) as acceptor.	\N	\N	\N	Ascorbate and aldarate metabolism	Carbohydrate Metabolism	METABOLIC
1050146	1.1.1.-	With NAD(+) or NADP(+) as acceptor.	\N	\N	\N	Tetrachloroethene degradation	Biodegradation of Xenobiotics	METABOLIC
1050146	1.1.1.-	With NAD(+) or NADP(+) as acceptor.	\N	\N	\N	Benzoate degradation via CoA ligation	Biodegradation of Xenobiotics	METABOLIC
1050146	1.1.1.-	With NAD(+) or NADP(+) as acceptor.	\N	\N	\N	Glycerolipid metabolism	Metabolism of Complex Lipids	METABOLIC
1051827	1.1.99.1	Choline dehydrogenase.	Choline + acceptor = betaine aldehyde + reduced acceptor.	PQQ.	\N	Glycine, serine and threonine metabolism	Amino Acid Metabolism	METABOLIC
1052768	2.7.1.-	Phosphotransferases with an alcohol group as acceptor.	\N	\N	\N	Sphingoglycolipid metabolism	Metabolism of Complex Lipids	METABOLIC
1052768	2.7.1.-	Phosphotransferases with an alcohol group as acceptor.	\N	\N	\N	Benzoate degradation via CoA ligation	Biodegradation of Xenobiotics	METABOLIC
1052768	2.7.1.-	Phosphotransferases with an alcohol group as acceptor.	\N	\N	\N	Starch and sucrose metabolism	Metabolism of Complex Carbohydrates	METABOLIC
1052768	2.7.1.-	Phosphotransferases with an alcohol group as acceptor.	\N	\N	\N	Inositol phosphate metabolism	Metabolism of Complex Lipids	METABOLIC
1052768	2.7.1.-	Phosphotransferases with an alcohol group as acceptor.	\N	\N	\N	Nicotinate and nicotinamide metabolism	Metabolism of Cofactors and Vitamins	METABOLIC
1056636	1.1.1.-	With NAD(+) or NADP(+) as acceptor.	\N	\N	\N	Bile acid biosynthesis	Lipid Metabolism	METABOLIC
1056636	1.1.1.-	With NAD(+) or NADP(+) as acceptor.	\N	\N	\N	Vitamin B6 metabolism	Metabolism of Cofactors and Vitamins	METABOLIC
1056636	1.1.1.-	With NAD(+) or NADP(+) as acceptor.	\N	\N	\N	Glycine, serine and threonine metabolism	Amino Acid Metabolism	METABOLIC
1056636	1.1.1.-	With NAD(+) or NADP(+) as acceptor.	\N	\N	\N	Butanoate metabolism	Carbohydrate Metabolism	METABOLIC
1056636	1.1.1.-	With NAD(+) or NADP(+) as acceptor.	\N	\N	\N	Fructose and mannose metabolism	Carbohydrate Metabolism	METABOLIC
1056636	1.1.1.-	With NAD(+) or NADP(+) as acceptor.	\N	\N	\N	Galactose metabolism	Carbohydrate Metabolism	METABOLIC
1056636	1.1.1.-	With NAD(+) or NADP(+) as acceptor.	\N	\N	\N	Lysine degradation	Amino Acid Metabolism	METABOLIC
1056636	1.1.1.-	With NAD(+) or NADP(+) as acceptor.	\N	\N	\N	Nucleotide sugars metabolism	Nucleotide Metabolism	METABOLIC
1056636	1.1.1.-	With NAD(+) or NADP(+) as acceptor.	\N	\N	\N	Ascorbate and aldarate metabolism	Carbohydrate Metabolism	METABOLIC
1056636	1.1.1.-	With NAD(+) or NADP(+) as acceptor.	\N	\N	\N	Tetrachloroethene degradation	Biodegradation of Xenobiotics	METABOLIC
1056636	1.1.1.-	With NAD(+) or NADP(+) as acceptor.	\N	\N	\N	Benzoate degradation via CoA ligation	Biodegradation of Xenobiotics	METABOLIC
1056636	1.1.1.-	With NAD(+) or NADP(+) as acceptor.	\N	\N	\N	Glycerolipid metabolism	Metabolism of Complex Lipids	METABOLIC
1060029	6.3.2.-	Acid--D-amino-acid ligases (peptide synthases).	\N	\N	\N	Tryptophan metabolism	Amino Acid Metabolism	METABOLIC
1060029	6.3.2.-	Acid--D-amino-acid ligases (peptide synthases).	\N	\N	\N	Ubiquinone biosynthesis	Metabolism of Cofactors and Vitamins	METABOLIC
1060293	1.14.13.9	Kynurenine 3-monooxygenase.	L-kynurenine + NADPH + O(2) = 3-hydroxy-L-kynurenine + NADP(+) + H(2)O.	FAD.	\N	Tryptophan metabolism	Amino Acid Metabolism	METABOLIC
1061622	5.3.4.1	Protein disulfide isomerase.	Rearrangement of both intrachain and interchain disulfide bonds in proteins to form the native structures.	\N	\N	\N	\N	\N
1061877	2.4.1.119	Dolichyl-diphosphooligosaccharide--protein glycosyltransferase.	Dolichyl diphosphooligosaccharide + protein L-asparagine = dolichyl diphosphate + a glycoprotein with the oligosaccharide chain attached by glycosylamine linkage to protein L-asparagine.	\N	\N	N-Glycans biosynthesis	Metabolism of Complex Carbohydrates	METABOLIC
1061950	2.7.7.6	DNA-directed RNA polymerase.	N nucleoside triphosphate = N diphosphate + {RNA}(N).	\N	\N	RNA polymerase	TRANSCRIPTION	REGULATORY
1061950	2.7.7.6	DNA-directed RNA polymerase.	N nucleoside triphosphate = N diphosphate + {RNA}(N).	\N	\N	Purine metabolism	Nucleotide Metabolism	METABOLIC
1061950	2.7.7.6	DNA-directed RNA polymerase.	N nucleoside triphosphate = N diphosphate + {RNA}(N).	\N	\N	Pyrimidine metabolism	Nucleotide Metabolism	METABOLIC
1062660	3.2.1.3	Glucan 1,4-alpha-glucosidase.	Hydrolysis of terminal 1,4-linked alpha-D-glucose residues successively from non-reducing ends of the chains with release of beta-D-glucose.	\N	\N	Starch and sucrose metabolism	Metabolism of Complex Carbohydrates	METABOLIC
1063890	3.2.1.58	Glucan 1,3-beta-glucosidase.	Successive hydrolysis of beta-D-glucose units from the non-reducing ends of 1,3-beta-D-glucans, releasing alpha-glucose.	\N	\N	Starch and sucrose metabolism	Metabolism of Complex Carbohydrates	METABOLIC
1066776	1.14.14.1	Unspecific monooxygenase.	RH + reduced flavoprotein + O(2) = ROH + oxidized flavoprotein + H(2)O.	Heme-thiolate.	\N	Tryptophan metabolism	Amino Acid Metabolism	METABOLIC
1066776	1.14.14.1	Unspecific monooxygenase.	RH + reduced flavoprotein + O(2) = ROH + oxidized flavoprotein + H(2)O.	Heme-thiolate.	\N	Fatty acid metabolism	Lipid Metabolism	METABOLIC
1066776	1.14.14.1	Unspecific monooxygenase.	RH + reduced flavoprotein + O(2) = ROH + oxidized flavoprotein + H(2)O.	Heme-thiolate.	\N	gamma-Hexachlorocyclohexane degradation	Biodegradation of Xenobiotics	METABOLIC
1077184	3.6.3.14	H(+)-transporting two-sector ATPase.	ATP + H(2)O + H(+)(In) = ADP + phosphate + H(+)(Out).	\N	\N	ATP synthesis	Energy Metabolism	METABOLIC
1077184	3.6.3.14	H(+)-transporting two-sector ATPase.	ATP + H(2)O + H(+)(In) = ADP + phosphate + H(+)(Out).	\N	\N	Flagellar assembly	\N	\N
1077184	3.6.3.14	H(+)-transporting two-sector ATPase.	ATP + H(2)O + H(+)(In) = ADP + phosphate + H(+)(Out).	\N	\N	Type III secretion system	SORTING AND DEGRADATION	REGULATORY
1081720	2.7.8.15	UDP-N-acetylglucosamine--dolichyl-phosphate N-acetylglucosaminephosphotransferase.	UDP-N-acetyl-D-glucosamine + dolichyl phosphate = UMP + N-acetyl-D- glucosaminyl-diphosphodolichol.	\N	\N	N-Glycans biosynthesis	Metabolism of Complex Carbohydrates	METABOLIC
1086068	3.2.1.3	Glucan 1,4-alpha-glucosidase.	Hydrolysis of terminal 1,4-linked alpha-D-glucose residues successively from non-reducing ends of the chains with release of beta-D-glucose.	\N	\N	Starch and sucrose metabolism	Metabolism of Complex Carbohydrates	METABOLIC
1092243	1.14.14.1	Unspecific monooxygenase.	RH + reduced flavoprotein + O(2) = ROH + oxidized flavoprotein + H(2)O.	Heme-thiolate.	\N	Tryptophan metabolism	Amino Acid Metabolism	METABOLIC
1092243	1.14.14.1	Unspecific monooxygenase.	RH + reduced flavoprotein + O(2) = ROH + oxidized flavoprotein + H(2)O.	Heme-thiolate.	\N	Fatty acid metabolism	Lipid Metabolism	METABOLIC
1092243	1.14.14.1	Unspecific monooxygenase.	RH + reduced flavoprotein + O(2) = ROH + oxidized flavoprotein + H(2)O.	Heme-thiolate.	\N	gamma-Hexachlorocyclohexane degradation	Biodegradation of Xenobiotics	METABOLIC
1093726	2.4.1.131	Glycolipid 2-alpha-mannosyltransferase.	Transfers an alpha-D-mannosyl residue from GDP-mannose into lipid-linked oligosaccharide, forming an alpha-1,2-D-mannosyl-D-mannose linkage.	\N	\N	N-Glycans biosynthesis	Metabolism of Complex Carbohydrates	METABOLIC
1093895	2.7.1.67	1-phosphatidylinositol 4-kinase.	ATP + 1-phosphatidyl-1D-myo-inositol = ADP + 1-phosphatidyl-1D-myo- inositol 4-phosphate.	\N	\N	Inositol phosphate metabolism	Metabolism of Complex Lipids	METABOLIC
1095779	3.2.1.18	Exo-alpha-sialidase.	Hydrolysis of alpha-(2->3)-, alpha-(2->6)-, alpha-(2->8)-glycosidic linkages of terminal sialic residues in oligosaccharides, glycoproteins, glycolipids, colominic acid and synthetic substrates.	\N	Sialidosis; MIM:256550.	N-Glycan degradation	Metabolism of Complex Carbohydrates	METABOLIC
1095779	3.2.1.18	Exo-alpha-sialidase.	Hydrolysis of alpha-(2->3)-, alpha-(2->6)-, alpha-(2->8)-glycosidic linkages of terminal sialic residues in oligosaccharides, glycoproteins, glycolipids, colominic acid and synthetic substrates.	\N	Sialidosis; MIM:256550.	Sphingoglycolipid metabolism	Metabolism of Complex Lipids	METABOLIC
1096511	3.2.1.18	Exo-alpha-sialidase.	Hydrolysis of alpha-(2->3)-, alpha-(2->6)-, alpha-(2->8)-glycosidic linkages of terminal sialic residues in oligosaccharides, glycoproteins, glycolipids, colominic acid and synthetic substrates.	\N	Sialidosis; MIM:256550.	N-Glycan degradation	Metabolism of Complex Carbohydrates	METABOLIC
1096511	3.2.1.18	Exo-alpha-sialidase.	Hydrolysis of alpha-(2->3)-, alpha-(2->6)-, alpha-(2->8)-glycosidic linkages of terminal sialic residues in oligosaccharides, glycoproteins, glycolipids, colominic acid and synthetic substrates.	\N	Sialidosis; MIM:256550.	Sphingoglycolipid metabolism	Metabolism of Complex Lipids	METABOLIC
1096548	3.4.14.9	Tripeptidyl-peptidase I.	Release of an N-terminal tripeptide from a polypeptide.	\N	\N	\N	\N	\N
1097269	2.7.7.6	DNA-directed RNA polymerase.	N nucleoside triphosphate = N diphosphate + {RNA}(N).	\N	\N	RNA polymerase	TRANSCRIPTION	REGULATORY
1097269	2.7.7.6	DNA-directed RNA polymerase.	N nucleoside triphosphate = N diphosphate + {RNA}(N).	\N	\N	Purine metabolism	Nucleotide Metabolism	METABOLIC
1097269	2.7.7.6	DNA-directed RNA polymerase.	N nucleoside triphosphate = N diphosphate + {RNA}(N).	\N	\N	Pyrimidine metabolism	Nucleotide Metabolism	METABOLIC
1099642	3.4.14.9	Tripeptidyl-peptidase I.	Release of an N-terminal tripeptide from a polypeptide.	\N	\N	\N	\N	\N
1100262	3.4.14.9	Tripeptidyl-peptidase I.	Release of an N-terminal tripeptide from a polypeptide.	\N	\N	\N	\N	\N
1100656	3.4.14.9	Tripeptidyl-peptidase I.	Release of an N-terminal tripeptide from a polypeptide.	\N	\N	\N	\N	\N
1110945	1.11.1.11	L-ascorbate peroxidase.	L-ascorbate + H(2)O(2) = dehydroascorbate + 2 H(2)O.	\N	\N	Ascorbate and aldarate metabolism	Carbohydrate Metabolism	METABOLIC
1112416	2.1.1.98	Diphthine synthase.	S-adenosyl-L-methionine + 2-(3-carboxy-3-aminopropyl)-L-histidine = S-adenosyl-L-homocysteine + 2-[3-carboxy-3-(methylammonio)propyl]-L- histidine.	\N	\N	\N	\N	\N
1114440	1.14.14.1	Unspecific monooxygenase.	RH + reduced flavoprotein + O(2) = ROH + oxidized flavoprotein + H(2)O.	Heme-thiolate.	\N	Tryptophan metabolism	Amino Acid Metabolism	METABOLIC
1114440	1.14.14.1	Unspecific monooxygenase.	RH + reduced flavoprotein + O(2) = ROH + oxidized flavoprotein + H(2)O.	Heme-thiolate.	\N	Fatty acid metabolism	Lipid Metabolism	METABOLIC
1114440	1.14.14.1	Unspecific monooxygenase.	RH + reduced flavoprotein + O(2) = ROH + oxidized flavoprotein + H(2)O.	Heme-thiolate.	\N	gamma-Hexachlorocyclohexane degradation	Biodegradation of Xenobiotics	METABOLIC
1115192	3.1.3.2	Acid phosphatase.	An orthophosphoric monoester + H(2)O = an alcohol + phosphate.	\N	Acid phosphatase deficiency; MIM:200950.	gamma-Hexachlorocyclohexane degradation	Biodegradation of Xenobiotics	METABOLIC
1115192	3.1.3.2	Acid phosphatase.	An orthophosphoric monoester + H(2)O = an alcohol + phosphate.	\N	Acid phosphatase deficiency; MIM:200950.	Riboflavin metabolism	Metabolism of Cofactors and Vitamins	METABOLIC
1118157	2.7.1.137	1-phosphatidylinositol 3-kinase.	ATP + 1-phosphatidyl-1D-myo-inositol = ADP + 1-phosphatidyl-1D-myo- inositol 3-phosphate.	\N	\N	Inositol phosphate metabolism	Metabolism of Complex Lipids	METABOLIC
1119283	3.6.1.3	Adenosinetriphosphatase.	ATP + H(2)O = ADP + phosphate.	\N	Hemolytic anemia due to deficiency of adenosine triphosphatase; MIM:102800.	Purine metabolism	Nucleotide Metabolism	METABOLIC
1123002	2.3.1.47	8-amino-7-oxononanoate synthase.	6-carboxyhexanoyl-CoA + L-alanine = 8-amino-7-oxononanoate + CoA + CO(2).	Pyridoxal-phosphate.	\N	Biotin metabolism	Metabolism of Cofactors and Vitamins	METABOLIC
1123051	1.-.-.-	Oxidoreductases.	\N	\N	\N	\N	\N	\N
1140275	2.4.2.19	Nicotinate-nucleotide pyrophosphorylase (carboxylating).	Nicotinate D-ribonucleotide + diphosphate + CO(2) = pyridine-2,3-dicarboxylate + 5-phospho-alpha-D-ribose 1-diphosphate.	\N	\N	Nicotinate and nicotinamide metabolism	Metabolism of Cofactors and Vitamins	METABOLIC
1140778	4.1.1.45	Aminocarboxymuconate-semialdehyde decarboxylase.	2-amino-3-(3-oxoprop-2-enyl)-but-2-enedioate = 2-aminomuconate semialdehyde + CO(2).	\N	\N	Tryptophan metabolism	Amino Acid Metabolism	METABOLIC
1143082	3.2.1.3	Glucan 1,4-alpha-glucosidase.	Hydrolysis of terminal 1,4-linked alpha-D-glucose residues successively from non-reducing ends of the chains with release of beta-D-glucose.	\N	\N	Starch and sucrose metabolism	Metabolism of Complex Carbohydrates	METABOLIC
1144614	3.4.14.9	Tripeptidyl-peptidase I.	Release of an N-terminal tripeptide from a polypeptide.	\N	\N	\N	\N	\N
1146455	3.4.-.-	Acting on peptide bonds (peptide hydrolases).	\N	\N	\N	Biotin metabolism	Metabolism of Cofactors and Vitamins	METABOLIC
1146455	3.4.-.-	Acting on peptide bonds (peptide hydrolases).	\N	\N	\N	Lysine degradation	Amino Acid Metabolism	METABOLIC
1147466	2.3.1.48	Histone acetyltransferase.	Acetyl-CoA + histone = CoA + acetyl-histone.	\N	\N	\N	\N	\N
1149380	3.2.1.3	Glucan 1,4-alpha-glucosidase.	Hydrolysis of terminal 1,4-linked alpha-D-glucose residues successively from non-reducing ends of the chains with release of beta-D-glucose.	\N	\N	Starch and sucrose metabolism	Metabolism of Complex Carbohydrates	METABOLIC
1151887	5.2.1.8	Peptidylprolyl isomerase.	Peptidylproline (omega=180) = peptidylproline (omega=0).	\N	\N	\N	\N	\N
1161581	3.1.2.15	Ubiquitin thiolesterase.	Ubiquitin C-terminal thiolester + H(2)O = ubiquitin + a thiol.	\N	\N	\N	\N	\N
1161979	3.5.4.25	GTP cyclohydrolase II.	GTP + 3 H(2)O = formate + 2,5-diamino-6-hydroxy-4-(5- phosphoribosylamino)pyrimidine + diphosphate.	\N	\N	Riboflavin metabolism	Metabolism of Cofactors and Vitamins	METABOLIC
1162011	1.1.1.85	3-isopropylmalate dehydrogenase.	3-carboxy-2-hydroxy-4-methylpentanoate + NAD(+) = 3-carboxy-4-methyl-2- oxopentanoate + NADH.	\N	\N	Valine, leucine and isoleucine biosynthesis	Amino Acid Metabolism	METABOLIC
1162579	6.3.2.-	Acid--D-amino-acid ligases (peptide synthases).	\N	\N	\N	Tryptophan metabolism	Amino Acid Metabolism	METABOLIC
1162579	6.3.2.-	Acid--D-amino-acid ligases (peptide synthases).	\N	\N	\N	Ubiquinone biosynthesis	Metabolism of Cofactors and Vitamins	METABOLIC
1165689	3.1.3.56	Inositol-1,4,5-trisphosphate 5-phosphatase.	D-myo-inositol 1,4,5-trisphosphate + H(2)O = D-myo-inositol 1,4-bisphosphate + phosphate.	\N	\N	Inositol phosphate metabolism	Metabolism of Complex Lipids	METABOLIC
1174999	2.3.1.48	Histone acetyltransferase.	Acetyl-CoA + histone = CoA + acetyl-histone.	\N	\N	\N	\N	\N
1175357	2.7.7.6	DNA-directed RNA polymerase.	N nucleoside triphosphate = N diphosphate + {RNA}(N).	\N	\N	RNA polymerase	TRANSCRIPTION	REGULATORY
1175357	2.7.7.6	DNA-directed RNA polymerase.	N nucleoside triphosphate = N diphosphate + {RNA}(N).	\N	\N	Purine metabolism	Nucleotide Metabolism	METABOLIC
1175357	2.7.7.6	DNA-directed RNA polymerase.	N nucleoside triphosphate = N diphosphate + {RNA}(N).	\N	\N	Pyrimidine metabolism	Nucleotide Metabolism	METABOLIC
1175913	3.4.14.9	Tripeptidyl-peptidase I.	Release of an N-terminal tripeptide from a polypeptide.	\N	\N	\N	\N	\N
1176581	1.2.1.5	Aldehyde dehydrogenase (NAD(P)+).	An aldehyde + NAD(P)(+) + H(2)O = an acid + NAD(P)H.	\N	\N	Tyrosine metabolism	Amino Acid Metabolism	METABOLIC
1176581	1.2.1.5	Aldehyde dehydrogenase (NAD(P)+).	An aldehyde + NAD(P)(+) + H(2)O = an acid + NAD(P)H.	\N	\N	Glycolysis / Gluconeogenesis	Carbohydrate Metabolism	METABOLIC
1176581	1.2.1.5	Aldehyde dehydrogenase (NAD(P)+).	An aldehyde + NAD(P)(+) + H(2)O = an acid + NAD(P)H.	\N	\N	Phenylalanine metabolism	Amino Acid Metabolism	METABOLIC
1176581	1.2.1.5	Aldehyde dehydrogenase (NAD(P)+).	An aldehyde + NAD(P)(+) + H(2)O = an acid + NAD(P)H.	\N	\N	Histidine metabolism	Amino Acid Metabolism	METABOLIC
1176709	1.14.14.1	Unspecific monooxygenase.	RH + reduced flavoprotein + O(2) = ROH + oxidized flavoprotein + H(2)O.	Heme-thiolate.	\N	Tryptophan metabolism	Amino Acid Metabolism	METABOLIC
1176709	1.14.14.1	Unspecific monooxygenase.	RH + reduced flavoprotein + O(2) = ROH + oxidized flavoprotein + H(2)O.	Heme-thiolate.	\N	Fatty acid metabolism	Lipid Metabolism	METABOLIC
1176709	1.14.14.1	Unspecific monooxygenase.	RH + reduced flavoprotein + O(2) = ROH + oxidized flavoprotein + H(2)O.	Heme-thiolate.	\N	gamma-Hexachlorocyclohexane degradation	Biodegradation of Xenobiotics	METABOLIC
1179588	3.2.1.58	Glucan 1,3-beta-glucosidase.	Successive hydrolysis of beta-D-glucose units from the non-reducing ends of 1,3-beta-D-glucans, releasing alpha-glucose.	\N	\N	Starch and sucrose metabolism	Metabolism of Complex Carbohydrates	METABOLIC
1182273	1.3.1.-	With NAD(+) or NADP(+) as acceptor.	\N	\N	\N	\N	\N	\N
1183015	3.1.3.2	Acid phosphatase.	An orthophosphoric monoester + H(2)O = an alcohol + phosphate.	\N	Acid phosphatase deficiency; MIM:200950.	gamma-Hexachlorocyclohexane degradation	Biodegradation of Xenobiotics	METABOLIC
1183015	3.1.3.2	Acid phosphatase.	An orthophosphoric monoester + H(2)O = an alcohol + phosphate.	\N	Acid phosphatase deficiency; MIM:200950.	Riboflavin metabolism	Metabolism of Cofactors and Vitamins	METABOLIC
1184716	2.1.1.-	Methyltransferases.	\N	\N	\N	Androgen and estrogen metabolism	Lipid Metabolism	METABOLIC
1184716	2.1.1.-	Methyltransferases.	\N	\N	\N	Aminophosphonate metabolism	Metabolism of Other Amino Acids	METABOLIC
1184716	2.1.1.-	Methyltransferases.	\N	\N	\N	Porphyrin and chlorophyll metabolism	Metabolism of Cofactors and Vitamins	METABOLIC
1184716	2.1.1.-	Methyltransferases.	\N	\N	\N	Ubiquinone biosynthesis	Metabolism of Cofactors and Vitamins	METABOLIC
1184716	2.1.1.-	Methyltransferases.	\N	\N	\N	Histidine metabolism	Amino Acid Metabolism	METABOLIC
1184716	2.1.1.-	Methyltransferases.	\N	\N	\N	Selenoamino acid metabolism	Metabolism of Other Amino Acids	METABOLIC
1184716	2.1.1.-	Methyltransferases.	\N	\N	\N	Tryptophan metabolism	Amino Acid Metabolism	METABOLIC
1184716	2.1.1.-	Methyltransferases.	\N	\N	\N	Tyrosine metabolism	Amino Acid Metabolism	METABOLIC
1185543	1.11.1.11	L-ascorbate peroxidase.	L-ascorbate + H(2)O(2) = dehydroascorbate + 2 H(2)O.	\N	\N	Ascorbate and aldarate metabolism	Carbohydrate Metabolism	METABOLIC
1185756	3.1.3.5	5'-nucleotidase.	A 5'-ribonucleotide + H(2)O = a ribonucleoside + phosphate.	\N	\N	Purine metabolism	Nucleotide Metabolism	METABOLIC
1185756	3.1.3.5	5'-nucleotidase.	A 5'-ribonucleotide + H(2)O = a ribonucleoside + phosphate.	\N	\N	Nicotinate and nicotinamide metabolism	Metabolism of Cofactors and Vitamins	METABOLIC
1185756	3.1.3.5	5'-nucleotidase.	A 5'-ribonucleotide + H(2)O = a ribonucleoside + phosphate.	\N	\N	Pyrimidine metabolism	Nucleotide Metabolism	METABOLIC
1185783	4.2.1.70	Pseudouridylate synthase.	Uracil + D-ribose 5-phosphate = pseudouridine 5'-phosphate + H(2)O.	\N	\N	Pyrimidine metabolism	Nucleotide Metabolism	METABOLIC
1188586	2.3.1.-	Transferring groups other than amino-acyl groups.	\N	\N	\N	Benzoate degradation via CoA ligation	Biodegradation of Xenobiotics	METABOLIC
1188586	2.3.1.-	Transferring groups other than amino-acyl groups.	\N	\N	\N	Tyrosine metabolism	Amino Acid Metabolism	METABOLIC
1188586	2.3.1.-	Transferring groups other than amino-acyl groups.	\N	\N	\N	Aminosugars metabolism	Metabolism of Complex Carbohydrates	METABOLIC
1188586	2.3.1.-	Transferring groups other than amino-acyl groups.	\N	\N	\N	Glycerolipid metabolism	Metabolism of Complex Lipids	METABOLIC
1188586	2.3.1.-	Transferring groups other than amino-acyl groups.	\N	\N	\N	Valine, leucine and isoleucine degradation	Amino Acid Metabolism	METABOLIC
1188586	2.3.1.-	Transferring groups other than amino-acyl groups.	\N	\N	\N	Ethylbenzene degradation	Biodegradation of Xenobiotics	METABOLIC
1188586	2.3.1.-	Transferring groups other than amino-acyl groups.	\N	\N	\N	Phenylalanine metabolism	Amino Acid Metabolism	METABOLIC
1188586	2.3.1.-	Transferring groups other than amino-acyl groups.	\N	\N	\N	Lipopolysaccharide biosynthesis	Metabolism of Complex Carbohydrates	METABOLIC
1188586	2.3.1.-	Transferring groups other than amino-acyl groups.	\N	\N	\N	Lysine biosynthesis	Amino Acid Metabolism	METABOLIC
1188586	2.3.1.-	Transferring groups other than amino-acyl groups.	\N	\N	\N	Butanoate metabolism	Carbohydrate Metabolism	METABOLIC
1188586	2.3.1.-	Transferring groups other than amino-acyl groups.	\N	\N	\N	D-Arginine and D-ornithine metabolism	Metabolism of Other Amino Acids	METABOLIC
1188586	2.3.1.-	Transferring groups other than amino-acyl groups.	\N	\N	\N	Histidine metabolism	Amino Acid Metabolism	METABOLIC
1188586	2.3.1.-	Transferring groups other than amino-acyl groups.	\N	\N	\N	Lysine degradation	Amino Acid Metabolism	METABOLIC
1209546	1.3.3.3	Coproporphyrinogen oxidase.	Coproporphyrinogen-III + O(2) = protoporphyrinogen-IX + 2 CO(2).	Iron.	Coproporphyria; MIM:121300.	Porphyrin and chlorophyll metabolism	Metabolism of Cofactors and Vitamins	METABOLIC
1209937	3.2.1.59	Glucan endo-1,3-alpha-glucosidase.	Endohydrolysis of 1,3-alpha-D-glucosidic linkages in isolichenin, pseudonigeran and nigeran.	\N	\N	\N	\N	\N
1211903	3.6.1.3	Adenosinetriphosphatase.	ATP + H(2)O = ADP + phosphate.	\N	Hemolytic anemia due to deficiency of adenosine triphosphatase; MIM:102800.	Purine metabolism	Nucleotide Metabolism	METABOLIC
1214507	4.1.3.6	Citrate lyase.	Citrate = acetate + oxaloacetate.	\N	\N	Reductive carboxylate cycle (CO2 fixation)	Energy Metabolism	METABOLIC
1214507	4.1.3.6	Citrate lyase.	Citrate = acetate + oxaloacetate.	\N	\N	Citrate cycle (TCA cycle)	Carbohydrate Metabolism	METABOLIC
1223734	1.14.14.1	Unspecific monooxygenase.	RH + reduced flavoprotein + O(2) = ROH + oxidized flavoprotein + H(2)O.	Heme-thiolate.	\N	Tryptophan metabolism	Amino Acid Metabolism	METABOLIC
1223734	1.14.14.1	Unspecific monooxygenase.	RH + reduced flavoprotein + O(2) = ROH + oxidized flavoprotein + H(2)O.	Heme-thiolate.	\N	Fatty acid metabolism	Lipid Metabolism	METABOLIC
1223734	1.14.14.1	Unspecific monooxygenase.	RH + reduced flavoprotein + O(2) = ROH + oxidized flavoprotein + H(2)O.	Heme-thiolate.	\N	gamma-Hexachlorocyclohexane degradation	Biodegradation of Xenobiotics	METABOLIC
1225203	1.14.14.1	Unspecific monooxygenase.	RH + reduced flavoprotein + O(2) = ROH + oxidized flavoprotein + H(2)O.	Heme-thiolate.	\N	Tryptophan metabolism	Amino Acid Metabolism	METABOLIC
1225203	1.14.14.1	Unspecific monooxygenase.	RH + reduced flavoprotein + O(2) = ROH + oxidized flavoprotein + H(2)O.	Heme-thiolate.	\N	Fatty acid metabolism	Lipid Metabolism	METABOLIC
1225203	1.14.14.1	Unspecific monooxygenase.	RH + reduced flavoprotein + O(2) = ROH + oxidized flavoprotein + H(2)O.	Heme-thiolate.	\N	gamma-Hexachlorocyclohexane degradation	Biodegradation of Xenobiotics	METABOLIC
1228072	3.2.1.3	Glucan 1,4-alpha-glucosidase.	Hydrolysis of terminal 1,4-linked alpha-D-glucose residues successively from non-reducing ends of the chains with release of beta-D-glucose.	\N	\N	Starch and sucrose metabolism	Metabolism of Complex Carbohydrates	METABOLIC
1228724	1.14.14.1	Unspecific monooxygenase.	RH + reduced flavoprotein + O(2) = ROH + oxidized flavoprotein + H(2)O.	Heme-thiolate.	\N	Tryptophan metabolism	Amino Acid Metabolism	METABOLIC
1228724	1.14.14.1	Unspecific monooxygenase.	RH + reduced flavoprotein + O(2) = ROH + oxidized flavoprotein + H(2)O.	Heme-thiolate.	\N	Fatty acid metabolism	Lipid Metabolism	METABOLIC
1228724	1.14.14.1	Unspecific monooxygenase.	RH + reduced flavoprotein + O(2) = ROH + oxidized flavoprotein + H(2)O.	Heme-thiolate.	\N	gamma-Hexachlorocyclohexane degradation	Biodegradation of Xenobiotics	METABOLIC
1229830	3.4.23.5	Cathepsin D.	Specificity similar to, but narrower than, that of pepsin A. Does not cleave the 4-Gln-|-His-5 bond in B chain of insulin.	\N	\N	\N	\N	\N
1230216	1.14.13.11	Trans-cinnamate 4-monooxygenase.	Trans-cinnamate + NADPH + O(2) = 4-hydroxycinnamate + NADP(+) + H(2)O.	Heme-thiolate.	\N	Flavonoids, stilbene and lignin biosynthesis	Biosynthesis of Secondary Metabolites	METABOLIC
1230216	1.14.13.11	Trans-cinnamate 4-monooxygenase.	Trans-cinnamate + NADPH + O(2) = 4-hydroxycinnamate + NADP(+) + H(2)O.	Heme-thiolate.	\N	Phenylalanine metabolism	Amino Acid Metabolism	METABOLIC
1234969	1.3.1.42	12-oxophytodienoate reductase.	8-[(1R,2R)-3-oxo-2-{(Z)-pent-2-enyl}cyclopentyl]octanoate + NADP(+) = (15Z)-12-oxophyto-10,15-dienoate + NADPH.	\N	\N	\N	\N	\N
1236004	1.-.-.-	Oxidoreductases.	\N	\N	\N	\N	\N	\N
1237621	1.3.1.42	12-oxophytodienoate reductase.	8-[(1R,2R)-3-oxo-2-{(Z)-pent-2-enyl}cyclopentyl]octanoate + NADP(+) = (15Z)-12-oxophyto-10,15-dienoate + NADPH.	\N	\N	\N	\N	\N
1237821	3.1.26.4	Ribonuclease H.	Endonucleolytic cleavage to 5'-phosphomonoester.	\N	\N	\N	\N	\N
1239160	1.14.-.-	Acting on paired donors, with incorporation or reduction of	\N	\N	\N	gamma-Hexachlorocyclohexane degradation	Biodegradation of Xenobiotics	METABOLIC
1239160	1.14.-.-	Acting on paired donors, with incorporation or reduction of	\N	\N	\N	Ascorbate and aldarate metabolism	Carbohydrate Metabolism	METABOLIC
1239160	1.14.-.-	Acting on paired donors, with incorporation or reduction of	\N	\N	\N	Flavonoids, stilbene and lignin biosynthesis	Biosynthesis of Secondary Metabolites	METABOLIC
1239160	1.14.-.-	Acting on paired donors, with incorporation or reduction of	\N	\N	\N	Fluorene degradation	Biodegradation of Xenobiotics	METABOLIC
1243713	4.1.1.21	Phosphoribosylaminoimidazole carboxylase.	1-(5-phosphoribosyl)-5-amino-4-imidazolecarboxylate = 1-(5- phosphoribosyl)-5-aminoimidazole + CO(2).	\N	\N	Purine metabolism	Nucleotide Metabolism	METABOLIC
1245011	3.4.16.6	Carboxypeptidase D.	Preferential release of a C-terminal arginine or lysine residue.	\N	\N	\N	\N	\N
1247759	1.14.13.22	Cyclohexanone monooxygenase.	Cyclohexanone + NADPH + O(2) = 6-hexanolide + NADP(+) + H(2)O.	FAD.	\N	Caprolactam degradation	Biodegradation of Xenobiotics	METABOLIC
1250665	3.2.1.3	Glucan 1,4-alpha-glucosidase.	Hydrolysis of terminal 1,4-linked alpha-D-glucose residues successively from non-reducing ends of the chains with release of beta-D-glucose.	\N	\N	Starch and sucrose metabolism	Metabolism of Complex Carbohydrates	METABOLIC
1251507	3.6.1.3	Adenosinetriphosphatase.	ATP + H(2)O = ADP + phosphate.	\N	Hemolytic anemia due to deficiency of adenosine triphosphatase; MIM:102800.	Purine metabolism	Nucleotide Metabolism	METABOLIC
1253049	1.-.-.-	Oxidoreductases.	\N	\N	\N	\N	\N	\N
1253411	5.3.4.1	Protein disulfide isomerase.	Rearrangement of both intrachain and interchain disulfide bonds in proteins to form the native structures.	\N	\N	\N	\N	\N
1263037	3.1.1.1	Carboxylesterase.	A carboxylic ester + H(2)O = an alcohol + a carboxylic anion.	\N	\N	\N	\N	\N
1264240	2.5.1.18	Glutathione transferase.	RX + glutathione = HX + R-S-glutathione.	\N	\N	Glutathione metabolism	Metabolism of Other Amino Acids	METABOLIC
1264555	3.2.1.3	Glucan 1,4-alpha-glucosidase.	Hydrolysis of terminal 1,4-linked alpha-D-glucose residues successively from non-reducing ends of the chains with release of beta-D-glucose.	\N	\N	Starch and sucrose metabolism	Metabolism of Complex Carbohydrates	METABOLIC
1265074	3.1.1.1	Carboxylesterase.	A carboxylic ester + H(2)O = an alcohol + a carboxylic anion.	\N	\N	\N	\N	\N
1265088	3.1.1.1	Carboxylesterase.	A carboxylic ester + H(2)O = an alcohol + a carboxylic anion.	\N	\N	\N	\N	\N
1301289	2.3.1.48	Histone acetyltransferase.	Acetyl-CoA + histone = CoA + acetyl-histone.	\N	\N	\N	\N	\N
1302269	3.1.11.1	Exodeoxyribonuclease I.	Degradation of single-stranded DNA. It acts progressively in a 3'- to 5'-direction, releasing 5'-phosphomononucleotides.	\N	\N	\N	\N	\N
1309188	3.5.1.48	Acetylspermidine deacetylase.	N1-acetylspermidine + H(2)O = acetate + spermidine.	\N	\N	\N	\N	\N
1313601	3.6.1.-	In phosphorous-containing anhydrides.	\N	\N	\N	Starch and sucrose metabolism	Metabolism of Complex Carbohydrates	METABOLIC
1313601	3.6.1.-	In phosphorous-containing anhydrides.	\N	\N	\N	Folate biosynthesis	Metabolism of Cofactors and Vitamins	METABOLIC
1328484	3.1.11.1	Exodeoxyribonuclease I.	Degradation of single-stranded DNA. It acts progressively in a 3'- to 5'-direction, releasing 5'-phosphomononucleotides.	\N	\N	\N	\N	\N
1328635	5.1.3.2	UDP-glucose 4-epimerase.	UDP-glucose = UDP-galactose.	NAD.	Galactose epimerase deficiency; MIM:230350.	Galactose metabolism	Carbohydrate Metabolism	METABOLIC
1328635	5.1.3.2	UDP-glucose 4-epimerase.	UDP-glucose = UDP-galactose.	NAD.	Galactose epimerase deficiency; MIM:230350.	Nucleotide sugars metabolism	Nucleotide Metabolism	METABOLIC
1328895	6.3.5.-	Carbon--nitrogen ligases with glutamine as amido-N-donor.	\N	\N	\N	Glutamate metabolism	Amino Acid Metabolism	METABOLIC
1328895	6.3.5.-	Carbon--nitrogen ligases with glutamine as amido-N-donor.	\N	\N	\N	Alanine and aspartate metabolism	Amino Acid Metabolism	METABOLIC
1332369	3.4.22.-	Cysteine endopeptidases.	\N	\N	\N	\N	\N	\N
1333300	3.5.1.41	Chitin deacetylase.	Chitin + H(2)O = chitosan + acetate.	\N	\N	Aminosugars metabolism	Metabolism of Complex Carbohydrates	METABOLIC
1333786	5.2.1.8	Peptidylprolyl isomerase.	Peptidylproline (omega=180) = peptidylproline (omega=0).	\N	\N	\N	\N	\N
1334063	3.1.11.1	Exodeoxyribonuclease I.	Degradation of single-stranded DNA. It acts progressively in a 3'- to 5'-direction, releasing 5'-phosphomononucleotides.	\N	\N	\N	\N	\N
1334566	2.2.1.1	Transketolase.	Sedoheptulose 7-phosphate + D-glyceraldehyde 3-phosphate = D-ribose 5-phosphate + D-xylulose 5-phosphate.	Thiamine pyrophosphate.	Wernicke-Korsakoff syndrome; MIM:277730.	Pentose phosphate pathway	Carbohydrate Metabolism	METABOLIC
1334566	2.2.1.1	Transketolase.	Sedoheptulose 7-phosphate + D-glyceraldehyde 3-phosphate = D-ribose 5-phosphate + D-xylulose 5-phosphate.	Thiamine pyrophosphate.	Wernicke-Korsakoff syndrome; MIM:277730.	Carbon fixation	Energy Metabolism	METABOLIC
1334582	3.1.11.-	Exodeoxyribonucleases producing 5'-phosphomonoesters.	\N	\N	\N	\N	\N	\N
1334650	2.7.7.6	DNA-directed RNA polymerase.	N nucleoside triphosphate = N diphosphate + {RNA}(N).	\N	\N	RNA polymerase	TRANSCRIPTION	REGULATORY
1334650	2.7.7.6	DNA-directed RNA polymerase.	N nucleoside triphosphate = N diphosphate + {RNA}(N).	\N	\N	Purine metabolism	Nucleotide Metabolism	METABOLIC
1334650	2.7.7.6	DNA-directed RNA polymerase.	N nucleoside triphosphate = N diphosphate + {RNA}(N).	\N	\N	Pyrimidine metabolism	Nucleotide Metabolism	METABOLIC
1334741	3.2.1.14	Chitinase.	Hydrolysis of the 1,4-beta-linkages of N-acetyl-D-glucosamine polymers of chitin.	\N	\N	Aminosugars metabolism	Metabolism of Complex Carbohydrates	METABOLIC
1334797	3.4.24.-	Metalloendopeptidases.	\N	\N	\N	\N	\N	\N
1334801	3.4.16.5	Carboxypeptidase C.	Release of a C-terminal amino acid with a broad specificity.	\N	\N	\N	\N	\N
1334848	5.3.1.4	L-arabinose isomerase.	L-arabinose = L-ribulose.	\N	\N	Pentose and glucuronate interconversions	Carbohydrate Metabolism	METABOLIC
1334947	1.6.5.3	NADH dehydrogenase (ubiquinone).	NADH + ubiquinone = NAD(+) + ubiquinol.	FAD; Iron-sulfur.	\N	Oxidative phosphorylation	Energy Metabolism	METABOLIC
1334947	1.6.5.3	NADH dehydrogenase (ubiquinone).	NADH + ubiquinone = NAD(+) + ubiquinol.	FAD; Iron-sulfur.	\N	Ubiquinone biosynthesis	Metabolism of Cofactors and Vitamins	METABOLIC
1335093	3.4.14.9	Tripeptidyl-peptidase I.	Release of an N-terminal tripeptide from a polypeptide.	\N	\N	\N	\N	\N
1335222	2.7.1.-	Phosphotransferases with an alcohol group as acceptor.	\N	\N	\N	Sphingoglycolipid metabolism	Metabolism of Complex Lipids	METABOLIC
1335222	2.7.1.-	Phosphotransferases with an alcohol group as acceptor.	\N	\N	\N	Benzoate degradation via CoA ligation	Biodegradation of Xenobiotics	METABOLIC
1335222	2.7.1.-	Phosphotransferases with an alcohol group as acceptor.	\N	\N	\N	Starch and sucrose metabolism	Metabolism of Complex Carbohydrates	METABOLIC
1335222	2.7.1.-	Phosphotransferases with an alcohol group as acceptor.	\N	\N	\N	Inositol phosphate metabolism	Metabolism of Complex Lipids	METABOLIC
1335222	2.7.1.-	Phosphotransferases with an alcohol group as acceptor.	\N	\N	\N	Nicotinate and nicotinamide metabolism	Metabolism of Cofactors and Vitamins	METABOLIC
1335288	3.1.3.48	Protein-tyrosine-phosphatase.	Protein tyrosine phosphate + H(2)O = protein tyrosine + phosphate.	\N	\N	\N	\N	\N
1335302	2.7.1.37	Protein kinase.	ATP + a protein = ADP + a phosphoprotein.	\N	\N	\N	\N	\N
1335393	3.2.1.58	Glucan 1,3-beta-glucosidase.	Successive hydrolysis of beta-D-glucose units from the non-reducing ends of 1,3-beta-D-glucans, releasing alpha-glucose.	\N	\N	Starch and sucrose metabolism	Metabolism of Complex Carbohydrates	METABOLIC
1335407	3.1.3.48	Protein-tyrosine-phosphatase.	Protein tyrosine phosphate + H(2)O = protein tyrosine + phosphate.	\N	\N	\N	\N	\N
1335441	1.8.3.1	Sulfite oxidase.	Sulfite + O(2) + H(2)O = sulfate + H(2)O(2).	Heme; Molybdenum.	Sulfite oxidase deficiency; MIM:272300.	Sulfur metabolism	Energy Metabolism	METABOLIC
1335496	1.1.1.91	Aryl-alcohol dehydrogenase (NADP+).	An aromatic alcohol + NADP(+) = an aromatic aldehyde + NADPH.	\N	\N	\N	\N	\N
1335516	5.2.1.8	Peptidylprolyl isomerase.	Peptidylproline (omega=180) = peptidylproline (omega=0).	\N	\N	\N	\N	\N
1335552	3.2.1.28	Alpha,alpha-trehalase.	Alpha,alpha-trehalose + H(2)O = 2 D-glucose.	\N	\N	Starch and sucrose metabolism	Metabolism of Complex Carbohydrates	METABOLIC
1335572	3.1.3.2	Acid phosphatase.	An orthophosphoric monoester + H(2)O = an alcohol + phosphate.	\N	Acid phosphatase deficiency; MIM:200950.	gamma-Hexachlorocyclohexane degradation	Biodegradation of Xenobiotics	METABOLIC
1335572	3.1.3.2	Acid phosphatase.	An orthophosphoric monoester + H(2)O = an alcohol + phosphate.	\N	Acid phosphatase deficiency; MIM:200950.	Riboflavin metabolism	Metabolism of Cofactors and Vitamins	METABOLIC
1335812	5.4.99.7	Lanosterol synthase.	(S)-2,3-epoxysqualene = lanosterol.	\N	\N	Sterol biosynthesis	Lipid Metabolism	METABOLIC
1335817	3.4.14.9	Tripeptidyl-peptidase I.	Release of an N-terminal tripeptide from a polypeptide.	\N	\N	\N	\N	\N
1335929	2.6.1.52	Phosphoserine aminotransferase.	O-phospho-L-serine + 2-oxoglutarate = 3-phosphonooxypyruvate + L-glutamate.	Pyridoxal-phosphate.	\N	Glycine, serine and threonine metabolism	Amino Acid Metabolism	METABOLIC
1335929	2.6.1.52	Phosphoserine aminotransferase.	O-phospho-L-serine + 2-oxoglutarate = 3-phosphonooxypyruvate + L-glutamate.	Pyridoxal-phosphate.	\N	Vitamin B6 metabolism	Metabolism of Cofactors and Vitamins	METABOLIC
1336078	3.1.3.11	Fructose-bisphosphatase.	D-fructose 1,6-bisphosphate + H(2)O = D-fructose 6-phosphate + phosphate.	\N	Fructose-1,6-bisphosphatase deficiency; MIM:229700.	Glycolysis / Gluconeogenesis	Carbohydrate Metabolism	METABOLIC
1336078	3.1.3.11	Fructose-bisphosphatase.	D-fructose 1,6-bisphosphate + H(2)O = D-fructose 6-phosphate + phosphate.	\N	Fructose-1,6-bisphosphatase deficiency; MIM:229700.	Carbon fixation	Energy Metabolism	METABOLIC
1336078	3.1.3.11	Fructose-bisphosphatase.	D-fructose 1,6-bisphosphate + H(2)O = D-fructose 6-phosphate + phosphate.	\N	Fructose-1,6-bisphosphatase deficiency; MIM:229700.	Pentose phosphate pathway	Carbohydrate Metabolism	METABOLIC
1336078	3.1.3.11	Fructose-bisphosphatase.	D-fructose 1,6-bisphosphate + H(2)O = D-fructose 6-phosphate + phosphate.	\N	Fructose-1,6-bisphosphatase deficiency; MIM:229700.	Fructose and mannose metabolism	Carbohydrate Metabolism	METABOLIC
1336166	1.3.1.13	Prephenate dehydrogenase (NADP+).	Prephenate + NADP(+) = 4-hydroxyphenylpyruvate + CO(2) + NADPH.	\N	\N	Phenylalanine, tyrosine and tryptophan biosynthesis	Amino Acid Metabolism	METABOLIC
1336248	2.4.1.34	1,3-beta-glucan synthase.	UDP-glucose + {(1,3)-beta-D-glucosyl}(N) = UDP + {(1,3)-beta-D- glucosyl}(N+1).	\N	\N	Starch and sucrose metabolism	Metabolism of Complex Carbohydrates	METABOLIC
1336293	2.7.1.-	Phosphotransferases with an alcohol group as acceptor.	\N	\N	\N	Sphingoglycolipid metabolism	Metabolism of Complex Lipids	METABOLIC
1336293	2.7.1.-	Phosphotransferases with an alcohol group as acceptor.	\N	\N	\N	Benzoate degradation via CoA ligation	Biodegradation of Xenobiotics	METABOLIC
1336293	2.7.1.-	Phosphotransferases with an alcohol group as acceptor.	\N	\N	\N	Starch and sucrose metabolism	Metabolism of Complex Carbohydrates	METABOLIC
1336293	2.7.1.-	Phosphotransferases with an alcohol group as acceptor.	\N	\N	\N	Inositol phosphate metabolism	Metabolism of Complex Lipids	METABOLIC
1336293	2.7.1.-	Phosphotransferases with an alcohol group as acceptor.	\N	\N	\N	Nicotinate and nicotinamide metabolism	Metabolism of Cofactors and Vitamins	METABOLIC
1336407	2.1.2.11	3-methyl-2-oxobutanoate hydroxymethyltransferase.	5,10-methylenetetrahydrofolate + 3-methyl-2-oxobutanoate = tetrahydrofolate + 2-dehydropantoate.	\N	\N	One carbon pool by folate	Metabolism of Cofactors and Vitamins	METABOLIC
1336407	2.1.2.11	3-methyl-2-oxobutanoate hydroxymethyltransferase.	5,10-methylenetetrahydrofolate + 3-methyl-2-oxobutanoate = tetrahydrofolate + 2-dehydropantoate.	\N	\N	Pantothenate and CoA biosynthesis	Metabolism of Cofactors and Vitamins	METABOLIC
1336472	3.1.13.-	Exoribonucleases producing 5'-phosphomonoesters.	\N	\N	\N	\N	\N	\N
1336506	6.1.1.20	Phenylalanine--tRNA ligase.	ATP + L-phenylalanine + tRNA(Phe) = AMP + diphosphate + L-phenylalanyl-tRNA(Phe).	\N	\N	Aminoacyl-tRNA biosynthesis	TRANSLATION	REGULATORY
1336506	6.1.1.20	Phenylalanine--tRNA ligase.	ATP + L-phenylalanine + tRNA(Phe) = AMP + diphosphate + L-phenylalanyl-tRNA(Phe).	\N	\N	Phenylalanine, tyrosine and tryptophan biosynthesis	Amino Acid Metabolism	METABOLIC
1336512	2.7.7.13	Mannose-1-phosphate guanylyltransferase.	GTP + alpha-D-mannose 1-phosphate = diphosphate + GDP-mannose.	\N	\N	Fructose and mannose metabolism	Carbohydrate Metabolism	METABOLIC
1336561	2.7.8.8	CDP-diacylglycerol--serine O-phosphatidyltransferase.	CDP-diacylglycerol + L-serine = CMP + O-sn-phosphatidyl-L-serine.	\N	\N	Glycine, serine and threonine metabolism	Amino Acid Metabolism	METABOLIC
1336561	2.7.8.8	CDP-diacylglycerol--serine O-phosphatidyltransferase.	CDP-diacylglycerol + L-serine = CMP + O-sn-phosphatidyl-L-serine.	\N	\N	Glycerolipid metabolism	Metabolism of Complex Lipids	METABOLIC
1336629	3.2.1.3	Glucan 1,4-alpha-glucosidase.	Hydrolysis of terminal 1,4-linked alpha-D-glucose residues successively from non-reducing ends of the chains with release of beta-D-glucose.	\N	\N	Starch and sucrose metabolism	Metabolism of Complex Carbohydrates	METABOLIC
1336632	6.5.1.4	RNA-3'-phosphate cyclase.	ATP + RNA 3'-terminal-phosphate = AMP + diphosphate + RNA terminal- 2',3'-cyclic-phosphate.	\N	\N	\N	\N	\N
1336636	4.2.99.18	DNA-(apurinic or apyrimidinic site) lyase.	The C-O-P bond 3' to the apurinic or apyrimidinic site in DNA is broken by a beta-elimination reaction, leaving a 3'-terminal unsaturated sugar and a product with a terminal 5'-phosphate.	\N	\N	\N	\N	\N
1336662	4.2.1.70	Pseudouridylate synthase.	Uracil + D-ribose 5-phosphate = pseudouridine 5'-phosphate + H(2)O.	\N	\N	Pyrimidine metabolism	Nucleotide Metabolism	METABOLIC
1336719	6.3.2.-	Acid--D-amino-acid ligases (peptide synthases).	\N	\N	\N	Tryptophan metabolism	Amino Acid Metabolism	METABOLIC
1336719	6.3.2.-	Acid--D-amino-acid ligases (peptide synthases).	\N	\N	\N	Ubiquinone biosynthesis	Metabolism of Cofactors and Vitamins	METABOLIC
1336908	5.2.1.8	Peptidylprolyl isomerase.	Peptidylproline (omega=180) = peptidylproline (omega=0).	\N	\N	\N	\N	\N
1336938	2.7.8.8	CDP-diacylglycerol--serine O-phosphatidyltransferase.	CDP-diacylglycerol + L-serine = CMP + O-sn-phosphatidyl-L-serine.	\N	\N	Glycine, serine and threonine metabolism	Amino Acid Metabolism	METABOLIC
1336938	2.7.8.8	CDP-diacylglycerol--serine O-phosphatidyltransferase.	CDP-diacylglycerol + L-serine = CMP + O-sn-phosphatidyl-L-serine.	\N	\N	Glycerolipid metabolism	Metabolism of Complex Lipids	METABOLIC
1337031	2.7.7.50	mRNA guanylyltransferase.	GTP + (5')PP-pur-mRNA = diphosphate + G(5')PPP-pur-mRNA.	\N	\N	\N	\N	\N
1337034	3.6.1.-	In phosphorous-containing anhydrides.	\N	\N	\N	Starch and sucrose metabolism	Metabolism of Complex Carbohydrates	METABOLIC
1337034	3.6.1.-	In phosphorous-containing anhydrides.	\N	\N	\N	Folate biosynthesis	Metabolism of Cofactors and Vitamins	METABOLIC
1337163	3.6.1.3	Adenosinetriphosphatase.	ATP + H(2)O = ADP + phosphate.	\N	Hemolytic anemia due to deficiency of adenosine triphosphatase; MIM:102800.	Purine metabolism	Nucleotide Metabolism	METABOLIC
1337195	1.5.1.7	Saccharopine dehydrogenase (NAD+, L-lysine forming).	N6-(L-1,3-dicarboxypropyl)-L-lysine + NAD(+) + H(2)O = L-lysine + 2-oxoglutarate + NADH.	\N	Saccharopinuria; MIM:268700.	Lysine biosynthesis	Amino Acid Metabolism	METABOLIC
1337195	1.5.1.7	Saccharopine dehydrogenase (NAD+, L-lysine forming).	N6-(L-1,3-dicarboxypropyl)-L-lysine + NAD(+) + H(2)O = L-lysine + 2-oxoglutarate + NADH.	\N	Saccharopinuria; MIM:268700.	Lysine degradation	Amino Acid Metabolism	METABOLIC
1337199	2.7.1.37	Protein kinase.	ATP + a protein = ADP + a phosphoprotein.	\N	\N	\N	\N	\N
1337257	3.2.1.73	Licheninase.	Hydrolysis of 1,4-beta-D-glycosidic linkages in beta-D-glucans containing 1,3- and 1,4-bonds.	\N	\N	\N	\N	\N
1337549	3.2.1.3	Glucan 1,4-alpha-glucosidase.	Hydrolysis of terminal 1,4-linked alpha-D-glucose residues successively from non-reducing ends of the chains with release of beta-D-glucose.	\N	\N	Starch and sucrose metabolism	Metabolism of Complex Carbohydrates	METABOLIC
1337602	2.7.1.32	Choline kinase.	ATP + choline = ADP + O-phosphocholine.	\N	\N	Glycerolipid metabolism	Metabolism of Complex Lipids	METABOLIC
1337688	3.5.1.48	Acetylspermidine deacetylase.	N1-acetylspermidine + H(2)O = acetate + spermidine.	\N	\N	\N	\N	\N
1337714	2.4.1.149	N-acetyllactosaminide beta-1,3-N-acetylglucosaminyltransferase.	UDP-N-acetyl-D-glucosamine + beta-D-galactosyl-1,4-N-acetyl-D- glucosaminyl-R = UDP + N-acetyl-beta-D-glucosaminyl-1,3-beta-D- galactosyl-1,4-N-acetyl-D-glucosaminyl-R.	\N	\N	Blood group glycolipid biosynthesis - neolact series	Metabolism of Complex Lipids	METABOLIC
1337845	2.6.1.42	Branched-chain amino acid aminotransferase.	L-leucine + 2-oxoglutarate = 4-methyl-2-oxopentanoate + L-glutamate.	Pyridoxal-phosphate.	\N	Valine, leucine and isoleucine biosynthesis	Amino Acid Metabolism	METABOLIC
1337845	2.6.1.42	Branched-chain amino acid aminotransferase.	L-leucine + 2-oxoglutarate = 4-methyl-2-oxopentanoate + L-glutamate.	Pyridoxal-phosphate.	\N	Valine, leucine and isoleucine degradation	Amino Acid Metabolism	METABOLIC
1337845	2.6.1.42	Branched-chain amino acid aminotransferase.	L-leucine + 2-oxoglutarate = 4-methyl-2-oxopentanoate + L-glutamate.	Pyridoxal-phosphate.	\N	Pantothenate and CoA biosynthesis	Metabolism of Cofactors and Vitamins	METABOLIC
1337971	2.4.1.-	Hexosyltransferases.	\N	\N	\N	O-Glycans biosynthesis	Metabolism of Complex Carbohydrates	METABOLIC
1337971	2.4.1.-	Hexosyltransferases.	\N	\N	\N	Fructose and mannose metabolism	Carbohydrate Metabolism	METABOLIC
1337971	2.4.1.-	Hexosyltransferases.	\N	\N	\N	Peptidoglycan biosynthesis	Metabolism of Complex Carbohydrates	METABOLIC
1337971	2.4.1.-	Hexosyltransferases.	\N	\N	\N	Sphingoglycolipid metabolism	Metabolism of Complex Lipids	METABOLIC
1337971	2.4.1.-	Hexosyltransferases.	\N	\N	\N	Blood group glycolipid biosynthesis - lact series	Metabolism of Complex Lipids	METABOLIC
1337971	2.4.1.-	Hexosyltransferases.	\N	\N	\N	Blood group glycolipid biosynthesis - neolact series	Metabolism of Complex Lipids	METABOLIC
1337971	2.4.1.-	Hexosyltransferases.	\N	\N	\N	Glycerolipid metabolism	Metabolism of Complex Lipids	METABOLIC
1337971	2.4.1.-	Hexosyltransferases.	\N	\N	\N	Globoside metabolism	Metabolism of Complex Lipids	METABOLIC
1337971	2.4.1.-	Hexosyltransferases.	\N	\N	\N	Chondroitin / heparan sulfate biosynthesis	Metabolism of Complex Carbohydrates	METABOLIC
1337971	2.4.1.-	Hexosyltransferases.	\N	\N	\N	Keratan sulfate biosynthesis	Metabolism of Complex Carbohydrates	METABOLIC
1337971	2.4.1.-	Hexosyltransferases.	\N	\N	\N	N-Glycans biosynthesis	Metabolism of Complex Carbohydrates	METABOLIC
1337978	5.2.1.8	Peptidylprolyl isomerase.	Peptidylproline (omega=180) = peptidylproline (omega=0).	\N	\N	\N	\N	\N
1337998	2.3.1.15	Glycerol-3-phosphate O-acyltransferase.	Acyl-CoA + sn-glycerol 3-phosphate = CoA + 1-acyl-sn-glycerol 3-phosphate.	\N	\N	Glycerolipid metabolism	Metabolism of Complex Lipids	METABOLIC
1338011	3.2.1.18	Exo-alpha-sialidase.	Hydrolysis of alpha-(2->3)-, alpha-(2->6)-, alpha-(2->8)-glycosidic linkages of terminal sialic residues in oligosaccharides, glycoproteins, glycolipids, colominic acid and synthetic substrates.	\N	Sialidosis; MIM:256550.	N-Glycan degradation	Metabolism of Complex Carbohydrates	METABOLIC
1338011	3.2.1.18	Exo-alpha-sialidase.	Hydrolysis of alpha-(2->3)-, alpha-(2->6)-, alpha-(2->8)-glycosidic linkages of terminal sialic residues in oligosaccharides, glycoproteins, glycolipids, colominic acid and synthetic substrates.	\N	Sialidosis; MIM:256550.	Sphingoglycolipid metabolism	Metabolism of Complex Lipids	METABOLIC
1338031	1.6.5.5	NADPH:quinone reductase.	NADPH + quinone = NADP(+) + semiquinone.	Zinc.	\N	\N	\N	\N
1338074	6.1.1.12	Aspartate--tRNA ligase.	ATP + L-aspartate + tRNA(Asp) = AMP + diphosphate + L-aspartyl- tRNA(Asp).	\N	\N	Alanine and aspartate metabolism	Amino Acid Metabolism	METABOLIC
1338074	6.1.1.12	Aspartate--tRNA ligase.	ATP + L-aspartate + tRNA(Asp) = AMP + diphosphate + L-aspartyl- tRNA(Asp).	\N	\N	Aminoacyl-tRNA biosynthesis	TRANSLATION	REGULATORY
1338184	3.2.1.22	Alpha-galactosidase.	Melibiose + H(2)O = galactose + glucose.	Magnesium; NAD.	Diffuse angiokeratoma (Fabry disease); MIM:301500.	Galactose metabolism	Carbohydrate Metabolism	METABOLIC
1338184	3.2.1.22	Alpha-galactosidase.	Melibiose + H(2)O = galactose + glucose.	Magnesium; NAD.	Diffuse angiokeratoma (Fabry disease); MIM:301500.	Glycerolipid metabolism	Metabolism of Complex Lipids	METABOLIC
1338184	3.2.1.22	Alpha-galactosidase.	Melibiose + H(2)O = galactose + glucose.	Magnesium; NAD.	Diffuse angiokeratoma (Fabry disease); MIM:301500.	Globoside metabolism	Metabolism of Complex Lipids	METABOLIC
1338184	3.2.1.22	Alpha-galactosidase.	Melibiose + H(2)O = galactose + glucose.	Magnesium; NAD.	Diffuse angiokeratoma (Fabry disease); MIM:301500.	Sphingoglycolipid metabolism	Metabolism of Complex Lipids	METABOLIC
1338269	2.3.1.-	Transferring groups other than amino-acyl groups.	\N	\N	\N	Benzoate degradation via CoA ligation	Biodegradation of Xenobiotics	METABOLIC
1338269	2.3.1.-	Transferring groups other than amino-acyl groups.	\N	\N	\N	Tyrosine metabolism	Amino Acid Metabolism	METABOLIC
1338269	2.3.1.-	Transferring groups other than amino-acyl groups.	\N	\N	\N	Aminosugars metabolism	Metabolism of Complex Carbohydrates	METABOLIC
1338269	2.3.1.-	Transferring groups other than amino-acyl groups.	\N	\N	\N	Glycerolipid metabolism	Metabolism of Complex Lipids	METABOLIC
1338269	2.3.1.-	Transferring groups other than amino-acyl groups.	\N	\N	\N	Valine, leucine and isoleucine degradation	Amino Acid Metabolism	METABOLIC
1338269	2.3.1.-	Transferring groups other than amino-acyl groups.	\N	\N	\N	Ethylbenzene degradation	Biodegradation of Xenobiotics	METABOLIC
1338269	2.3.1.-	Transferring groups other than amino-acyl groups.	\N	\N	\N	Phenylalanine metabolism	Amino Acid Metabolism	METABOLIC
1338269	2.3.1.-	Transferring groups other than amino-acyl groups.	\N	\N	\N	Lipopolysaccharide biosynthesis	Metabolism of Complex Carbohydrates	METABOLIC
1338269	2.3.1.-	Transferring groups other than amino-acyl groups.	\N	\N	\N	Lysine biosynthesis	Amino Acid Metabolism	METABOLIC
1338269	2.3.1.-	Transferring groups other than amino-acyl groups.	\N	\N	\N	Butanoate metabolism	Carbohydrate Metabolism	METABOLIC
1338269	2.3.1.-	Transferring groups other than amino-acyl groups.	\N	\N	\N	D-Arginine and D-ornithine metabolism	Metabolism of Other Amino Acids	METABOLIC
1338269	2.3.1.-	Transferring groups other than amino-acyl groups.	\N	\N	\N	Histidine metabolism	Amino Acid Metabolism	METABOLIC
1338269	2.3.1.-	Transferring groups other than amino-acyl groups.	\N	\N	\N	Lysine degradation	Amino Acid Metabolism	METABOLIC
1338320	2.4.1.198	Phosphatidylinositol N-acetylglucosaminyltransferase.	UDP-N-acetyl-D-glucosamine + phosphatidylinositol = UDP + N-acetyl-D- glucosaminylphosphatidylinositol.	\N	\N	Glycosylphosphatidylinositol(GPI)-anchor biosynthesis	\N	\N
1338445	3.6.1.-	In phosphorous-containing anhydrides.	\N	\N	\N	Starch and sucrose metabolism	Metabolism of Complex Carbohydrates	METABOLIC
1338445	3.6.1.-	In phosphorous-containing anhydrides.	\N	\N	\N	Folate biosynthesis	Metabolism of Cofactors and Vitamins	METABOLIC
1338497	3.6.4.9	Chaperonin ATPase.	ATP + H(2)O = ADP + phosphate.	\N	\N	\N	\N	\N
1338503	3.2.1.3	Glucan 1,4-alpha-glucosidase.	Hydrolysis of terminal 1,4-linked alpha-D-glucose residues successively from non-reducing ends of the chains with release of beta-D-glucose.	\N	\N	Starch and sucrose metabolism	Metabolism of Complex Carbohydrates	METABOLIC
1338627	1.1.1.-	With NAD(+) or NADP(+) as acceptor.	\N	\N	\N	Bile acid biosynthesis	Lipid Metabolism	METABOLIC
1338627	1.1.1.-	With NAD(+) or NADP(+) as acceptor.	\N	\N	\N	Vitamin B6 metabolism	Metabolism of Cofactors and Vitamins	METABOLIC
1338627	1.1.1.-	With NAD(+) or NADP(+) as acceptor.	\N	\N	\N	Glycine, serine and threonine metabolism	Amino Acid Metabolism	METABOLIC
1338627	1.1.1.-	With NAD(+) or NADP(+) as acceptor.	\N	\N	\N	Butanoate metabolism	Carbohydrate Metabolism	METABOLIC
1338627	1.1.1.-	With NAD(+) or NADP(+) as acceptor.	\N	\N	\N	Fructose and mannose metabolism	Carbohydrate Metabolism	METABOLIC
1338627	1.1.1.-	With NAD(+) or NADP(+) as acceptor.	\N	\N	\N	Galactose metabolism	Carbohydrate Metabolism	METABOLIC
1338627	1.1.1.-	With NAD(+) or NADP(+) as acceptor.	\N	\N	\N	Lysine degradation	Amino Acid Metabolism	METABOLIC
1338627	1.1.1.-	With NAD(+) or NADP(+) as acceptor.	\N	\N	\N	Nucleotide sugars metabolism	Nucleotide Metabolism	METABOLIC
1338627	1.1.1.-	With NAD(+) or NADP(+) as acceptor.	\N	\N	\N	Ascorbate and aldarate metabolism	Carbohydrate Metabolism	METABOLIC
1338627	1.1.1.-	With NAD(+) or NADP(+) as acceptor.	\N	\N	\N	Tetrachloroethene degradation	Biodegradation of Xenobiotics	METABOLIC
1338627	1.1.1.-	With NAD(+) or NADP(+) as acceptor.	\N	\N	\N	Benzoate degradation via CoA ligation	Biodegradation of Xenobiotics	METABOLIC
1338627	1.1.1.-	With NAD(+) or NADP(+) as acceptor.	\N	\N	\N	Glycerolipid metabolism	Metabolism of Complex Lipids	METABOLIC
1338646	3.4.23.41	Yapsin 1.	Hydrolyzes various precursor proteins with Arg or Lys in P1, and commonly Arg or Lys also in P2. The P3 amino acid is usually non- polar, but otherwise additional basic amino acids are favorable in both non-prime and prime positions.	\N	\N	\N	\N	\N
1338733	2.3.1.-	Transferring groups other than amino-acyl groups.	\N	\N	\N	Benzoate degradation via CoA ligation	Biodegradation of Xenobiotics	METABOLIC
1338733	2.3.1.-	Transferring groups other than amino-acyl groups.	\N	\N	\N	Tyrosine metabolism	Amino Acid Metabolism	METABOLIC
1338733	2.3.1.-	Transferring groups other than amino-acyl groups.	\N	\N	\N	Aminosugars metabolism	Metabolism of Complex Carbohydrates	METABOLIC
1338733	2.3.1.-	Transferring groups other than amino-acyl groups.	\N	\N	\N	Glycerolipid metabolism	Metabolism of Complex Lipids	METABOLIC
1338733	2.3.1.-	Transferring groups other than amino-acyl groups.	\N	\N	\N	Valine, leucine and isoleucine degradation	Amino Acid Metabolism	METABOLIC
1338733	2.3.1.-	Transferring groups other than amino-acyl groups.	\N	\N	\N	Ethylbenzene degradation	Biodegradation of Xenobiotics	METABOLIC
1338733	2.3.1.-	Transferring groups other than amino-acyl groups.	\N	\N	\N	Phenylalanine metabolism	Amino Acid Metabolism	METABOLIC
1338733	2.3.1.-	Transferring groups other than amino-acyl groups.	\N	\N	\N	Lipopolysaccharide biosynthesis	Metabolism of Complex Carbohydrates	METABOLIC
1338733	2.3.1.-	Transferring groups other than amino-acyl groups.	\N	\N	\N	Lysine biosynthesis	Amino Acid Metabolism	METABOLIC
1338733	2.3.1.-	Transferring groups other than amino-acyl groups.	\N	\N	\N	Butanoate metabolism	Carbohydrate Metabolism	METABOLIC
1338733	2.3.1.-	Transferring groups other than amino-acyl groups.	\N	\N	\N	D-Arginine and D-ornithine metabolism	Metabolism of Other Amino Acids	METABOLIC
1338733	2.3.1.-	Transferring groups other than amino-acyl groups.	\N	\N	\N	Histidine metabolism	Amino Acid Metabolism	METABOLIC
1338733	2.3.1.-	Transferring groups other than amino-acyl groups.	\N	\N	\N	Lysine degradation	Amino Acid Metabolism	METABOLIC
1338777	3.6.3.4	Copper-exporting ATPase.	ATP + H(2)O + Cu(2+)(In) = ADP + phosphate + Cu(2+)(Out).	Magnesium.	Menkes syndrome; MIM:309400. Occipital horn syndrome; MIM:304150. Wilson disease; MIM:277900.	\N	\N	\N
1338847	3.1.1.5	Lysophospholipase.	2-lysophosphatidylcholine + H(2)O = glycerophosphocholine + a fatty acid anion.	\N	\N	Phospholipid degradation	Metabolism of Complex Lipids	METABOLIC
1338877	1.2.1.11	Aspartate-semialdehyde dehydrogenase.	L-aspartate-4-semialdehyde + phosphate + NADP(+) = L-4-aspartyl phosphate + NADPH.	\N	\N	Glycine, serine and threonine metabolism	Amino Acid Metabolism	METABOLIC
1338877	1.2.1.11	Aspartate-semialdehyde dehydrogenase.	L-aspartate-4-semialdehyde + phosphate + NADP(+) = L-4-aspartyl phosphate + NADPH.	\N	\N	Lysine biosynthesis	Amino Acid Metabolism	METABOLIC
1338943	1.1.1.102	3-dehydrosphinganine reductase.	Sphinganine + NADP(+) = 3-dehydrosphinganine + NADPH.	\N	\N	Sphingoglycolipid metabolism	Metabolism of Complex Lipids	METABOLIC
1338955	2.7.1.68	1-phosphatidylinositol-4-phosphate kinase.	ATP + 1-phosphatidyl-1D-myo-inositol 4-monophosphate = ADP + 1-phosphatidyl-1D-myo-inositol 4,5-bisphosphate.	\N	\N	Inositol phosphate metabolism	Metabolism of Complex Lipids	METABOLIC
1339066	6.2.1.16	Acetoacetate--CoA ligase.	ATP + acetoacetate + CoA = AMP + diphosphate + acetoacetyl-CoA.	\N	\N	Butanoate metabolism	Carbohydrate Metabolism	METABOLIC
1339073	1.-.-.-	Oxidoreductases.	\N	\N	\N	\N	\N	\N
1339186	6.1.1.10	Methionine--tRNA ligase.	ATP + L-methionine + tRNA(Met) = AMP + diphosphate + L-methionyl- tRNA(Met).	\N	\N	Aminoacyl-tRNA biosynthesis	TRANSLATION	REGULATORY
1339186	6.1.1.10	Methionine--tRNA ligase.	ATP + L-methionine + tRNA(Met) = AMP + diphosphate + L-methionyl- tRNA(Met).	\N	\N	Methionine metabolism	Amino Acid Metabolism	METABOLIC
1339186	6.1.1.10	Methionine--tRNA ligase.	ATP + L-methionine + tRNA(Met) = AMP + diphosphate + L-methionyl- tRNA(Met).	\N	\N	Selenoamino acid metabolism	Metabolism of Other Amino Acids	METABOLIC
1339241	4.1.1.45	Aminocarboxymuconate-semialdehyde decarboxylase.	2-amino-3-(3-oxoprop-2-enyl)-but-2-enedioate = 2-aminomuconate semialdehyde + CO(2).	\N	\N	Tryptophan metabolism	Amino Acid Metabolism	METABOLIC
1339322	3.4.14.4	Dipeptidyl-peptidase III.	Release of a N-terminal dipeptide from a peptide of four or more residues, with broad specificity.	\N	\N	\N	\N	\N
1339387	1.17.4.1	Ribonucleoside-diphosphate reductase.	2'-deoxyribonucleoside diphosphate + oxidized thioredoxin + H(2)O = ribonucleoside diphosphate + reduced thioredoxin.	Iron; ATP.	\N	Pyrimidine metabolism	Nucleotide Metabolism	METABOLIC
1339387	1.17.4.1	Ribonucleoside-diphosphate reductase.	2'-deoxyribonucleoside diphosphate + oxidized thioredoxin + H(2)O = ribonucleoside diphosphate + reduced thioredoxin.	Iron; ATP.	\N	Purine metabolism	Nucleotide Metabolism	METABOLIC
1339450	3.4.16.5	Carboxypeptidase C.	Release of a C-terminal amino acid with a broad specificity.	\N	\N	\N	\N	\N
1339463	4.6.1.1	Adenylate cyclase.	ATP = 3',5'-cyclic AMP + diphosphate.	\N	\N	Purine metabolism	Nucleotide Metabolism	METABOLIC
1339529	3.6.1.-	In phosphorous-containing anhydrides.	\N	\N	\N	Starch and sucrose metabolism	Metabolism of Complex Carbohydrates	METABOLIC
1339529	3.6.1.-	In phosphorous-containing anhydrides.	\N	\N	\N	Folate biosynthesis	Metabolism of Cofactors and Vitamins	METABOLIC
1339598	6.3.2.-	Acid--D-amino-acid ligases (peptide synthases).	\N	\N	\N	Tryptophan metabolism	Amino Acid Metabolism	METABOLIC
1339598	6.3.2.-	Acid--D-amino-acid ligases (peptide synthases).	\N	\N	\N	Ubiquinone biosynthesis	Metabolism of Cofactors and Vitamins	METABOLIC
1339700	1.1.1.179	D-xylose 1-dehydrogenase (NADP+).	D-xylose + NADP(+) = D-xylono-1,5-lactone + NADPH.	\N	\N	\N	\N	\N
1339801	3.2.1.14	Chitinase.	Hydrolysis of the 1,4-beta-linkages of N-acetyl-D-glucosamine polymers of chitin.	\N	\N	Aminosugars metabolism	Metabolism of Complex Carbohydrates	METABOLIC
1339831	5.2.1.8	Peptidylprolyl isomerase.	Peptidylproline (omega=180) = peptidylproline (omega=0).	\N	\N	\N	\N	\N
1339859	3.4.23.5	Cathepsin D.	Specificity similar to, but narrower than, that of pepsin A. Does not cleave the 4-Gln-|-His-5 bond in B chain of insulin.	\N	\N	\N	\N	\N
1339983	3.2.1.14	Chitinase.	Hydrolysis of the 1,4-beta-linkages of N-acetyl-D-glucosamine polymers of chitin.	\N	\N	Aminosugars metabolism	Metabolism of Complex Carbohydrates	METABOLIC
1340202	2.3.2.2	Gamma-glutamyltransferase.	(5-L-glutamyl)-peptide + an amino acid = peptide + 5-L-glutamyl-amino acid.	\N	Glutathionuria; MIM:231950.	Cyanoamino acid metabolism	Metabolism of Other Amino Acids	METABOLIC
1340202	2.3.2.2	Gamma-glutamyltransferase.	(5-L-glutamyl)-peptide + an amino acid = peptide + 5-L-glutamyl-amino acid.	\N	Glutathionuria; MIM:231950.	Taurine and hypotaurine metabolism	Metabolism of Other Amino Acids	METABOLIC
1340202	2.3.2.2	Gamma-glutamyltransferase.	(5-L-glutamyl)-peptide + an amino acid = peptide + 5-L-glutamyl-amino acid.	\N	Glutathionuria; MIM:231950.	Glutathione metabolism	Metabolism of Other Amino Acids	METABOLIC
1340202	2.3.2.2	Gamma-glutamyltransferase.	(5-L-glutamyl)-peptide + an amino acid = peptide + 5-L-glutamyl-amino acid.	\N	Glutathionuria; MIM:231950.	Selenoamino acid metabolism	Metabolism of Other Amino Acids	METABOLIC
1340202	2.3.2.2	Gamma-glutamyltransferase.	(5-L-glutamyl)-peptide + an amino acid = peptide + 5-L-glutamyl-amino acid.	\N	Glutathionuria; MIM:231950.	Prostaglandin and leukotriene metabolism	Metabolism of Complex Lipids	METABOLIC
1340213	3.4.23.5	Cathepsin D.	Specificity similar to, but narrower than, that of pepsin A. Does not cleave the 4-Gln-|-His-5 bond in B chain of insulin.	\N	\N	\N	\N	\N
1340233	3.4.23.5	Cathepsin D.	Specificity similar to, but narrower than, that of pepsin A. Does not cleave the 4-Gln-|-His-5 bond in B chain of insulin.	\N	\N	\N	\N	\N
1340240	3.2.1.67	Galacturan 1,4-alpha-galacturonidase.	{(1,4)-alpha-D-galacturonide}(N) + H(2)O = {(1,4)-alpha-D- galacturonide}(N-1) + D-galacturonate.	\N	\N	Starch and sucrose metabolism	Metabolism of Complex Carbohydrates	METABOLIC
1340241	2.1.1.2	Guanidinoacetate N-methyltransferase.	S-adenosyl-L-methionine + guanidoacetate = S-adenosyl-L-homocysteine + creatine.	\N	Guanidinoacetate methyltransferase deficiency; MIM:601240.	Urea cycle and metabolism of amino groups	Amino Acid Metabolism	METABOLIC
1340241	2.1.1.2	Guanidinoacetate N-methyltransferase.	S-adenosyl-L-methionine + guanidoacetate = S-adenosyl-L-homocysteine + creatine.	\N	Guanidinoacetate methyltransferase deficiency; MIM:601240.	Arginine and proline metabolism	Amino Acid Metabolism	METABOLIC
1340241	2.1.1.2	Guanidinoacetate N-methyltransferase.	S-adenosyl-L-methionine + guanidoacetate = S-adenosyl-L-homocysteine + creatine.	\N	Guanidinoacetate methyltransferase deficiency; MIM:601240.	Glycine, serine and threonine metabolism	Amino Acid Metabolism	METABOLIC
1340300	1.8.4.-	With a disulfide as acceptor.	\N	\N	\N	\N	\N	\N
1340324	1.11.1.11	L-ascorbate peroxidase.	L-ascorbate + H(2)O(2) = dehydroascorbate + 2 H(2)O.	\N	\N	Ascorbate and aldarate metabolism	Carbohydrate Metabolism	METABOLIC
1340364	3.1.1.47	2-acetyl-1-alkylglycerophosphocholine esterase.	2-acetyl-1-alkyl-sn-glycero-3-phosphocholine + H(2)O = 1-alkyl-sn- glycero-3-phosphocholine + acetate.	\N	\N	Glycerolipid metabolism	Metabolism of Complex Lipids	METABOLIC
1340385	3.4.22.-	Cysteine endopeptidases.	\N	\N	\N	\N	\N	\N
1340489	1.1.1.79	Glyoxylate reductase (NADP+).	Glycolate + NADP(+) = glyoxylate + NADPH.	\N	\N	Glyoxylate and dicarboxylate metabolism	Carbohydrate Metabolism	METABOLIC
1340489	1.1.1.79	Glyoxylate reductase (NADP+).	Glycolate + NADP(+) = glyoxylate + NADPH.	\N	\N	Pyruvate metabolism	Carbohydrate Metabolism	METABOLIC
1340640	2.7.2.4	Aspartate kinase.	ATP + L-aspartate = ADP + 4-phospho-L-aspartate.	\N	\N	Lysine biosynthesis	Amino Acid Metabolism	METABOLIC
1340640	2.7.2.4	Aspartate kinase.	ATP + L-aspartate = ADP + 4-phospho-L-aspartate.	\N	\N	Glycine, serine and threonine metabolism	Amino Acid Metabolism	METABOLIC
1340755	3.1.1.47	2-acetyl-1-alkylglycerophosphocholine esterase.	2-acetyl-1-alkyl-sn-glycero-3-phosphocholine + H(2)O = 1-alkyl-sn- glycero-3-phosphocholine + acetate.	\N	\N	Glycerolipid metabolism	Metabolism of Complex Lipids	METABOLIC
1340779	3.2.1.50	Alpha-N-acetylglucosaminidase.	Hydrolysis of terminal non-reducing N-acetyl-D-glucosamine residues in N-acetyl-alpha-D-glucosaminides.	\N	Mucopolysaccharidosis IIIB; MIM:252920.	Glycosaminoglycan degradation	Metabolism of Complex Carbohydrates	METABOLIC
1340785	1.14.-.-	Acting on paired donors, with incorporation or reduction of	\N	\N	\N	gamma-Hexachlorocyclohexane degradation	Biodegradation of Xenobiotics	METABOLIC
1340785	1.14.-.-	Acting on paired donors, with incorporation or reduction of	\N	\N	\N	Ascorbate and aldarate metabolism	Carbohydrate Metabolism	METABOLIC
1340785	1.14.-.-	Acting on paired donors, with incorporation or reduction of	\N	\N	\N	Flavonoids, stilbene and lignin biosynthesis	Biosynthesis of Secondary Metabolites	METABOLIC
1340785	1.14.-.-	Acting on paired donors, with incorporation or reduction of	\N	\N	\N	Fluorene degradation	Biodegradation of Xenobiotics	METABOLIC
1340799	6.4.1.1	Pyruvate carboxylase.	ATP + pyruvate + HCO(3)(-) = ADP + phosphate + oxaloacetate.	Biotin; Manganese or Zinc.	Pyruvate carboxylase deficiency; MIM:266150.	Alanine and aspartate metabolism	Amino Acid Metabolism	METABOLIC
1340799	6.4.1.1	Pyruvate carboxylase.	ATP + pyruvate + HCO(3)(-) = ADP + phosphate + oxaloacetate.	Biotin; Manganese or Zinc.	Pyruvate carboxylase deficiency; MIM:266150.	Citrate cycle (TCA cycle)	Carbohydrate Metabolism	METABOLIC
1340799	6.4.1.1	Pyruvate carboxylase.	ATP + pyruvate + HCO(3)(-) = ADP + phosphate + oxaloacetate.	Biotin; Manganese or Zinc.	Pyruvate carboxylase deficiency; MIM:266150.	Pyruvate metabolism	Carbohydrate Metabolism	METABOLIC
1340810	3.1.3.2	Acid phosphatase.	An orthophosphoric monoester + H(2)O = an alcohol + phosphate.	\N	Acid phosphatase deficiency; MIM:200950.	gamma-Hexachlorocyclohexane degradation	Biodegradation of Xenobiotics	METABOLIC
1340810	3.1.3.2	Acid phosphatase.	An orthophosphoric monoester + H(2)O = an alcohol + phosphate.	\N	Acid phosphatase deficiency; MIM:200950.	Riboflavin metabolism	Metabolism of Cofactors and Vitamins	METABOLIC
1340851	2.7.7.6	DNA-directed RNA polymerase.	N nucleoside triphosphate = N diphosphate + {RNA}(N).	\N	\N	RNA polymerase	TRANSCRIPTION	REGULATORY
1340851	2.7.7.6	DNA-directed RNA polymerase.	N nucleoside triphosphate = N diphosphate + {RNA}(N).	\N	\N	Purine metabolism	Nucleotide Metabolism	METABOLIC
1340851	2.7.7.6	DNA-directed RNA polymerase.	N nucleoside triphosphate = N diphosphate + {RNA}(N).	\N	\N	Pyrimidine metabolism	Nucleotide Metabolism	METABOLIC
1341036	2.7.1.-	Phosphotransferases with an alcohol group as acceptor.	\N	\N	\N	Sphingoglycolipid metabolism	Metabolism of Complex Lipids	METABOLIC
1341036	2.7.1.-	Phosphotransferases with an alcohol group as acceptor.	\N	\N	\N	Benzoate degradation via CoA ligation	Biodegradation of Xenobiotics	METABOLIC
1341036	2.7.1.-	Phosphotransferases with an alcohol group as acceptor.	\N	\N	\N	Starch and sucrose metabolism	Metabolism of Complex Carbohydrates	METABOLIC
1341036	2.7.1.-	Phosphotransferases with an alcohol group as acceptor.	\N	\N	\N	Inositol phosphate metabolism	Metabolism of Complex Lipids	METABOLIC
1341036	2.7.1.-	Phosphotransferases with an alcohol group as acceptor.	\N	\N	\N	Nicotinate and nicotinamide metabolism	Metabolism of Cofactors and Vitamins	METABOLIC
1341078	1.3.99.10	Isovaleryl-CoA dehydrogenase.	3-methylbutanoyl-CoA + ETF = 3-methylbut-2-enoyl-CoA + reduced ETF.	FAD.	Isovalericacidemia; MIM:243500.	Valine, leucine and isoleucine degradation	Amino Acid Metabolism	METABOLIC
1341131	3.2.2.-	Hydrolyzing N-glycosyl compounds.	\N	\N	\N	\N	\N	\N
1341166	3.1.6.-	Sulfuric ester hydrolases.	\N	\N	\N	\N	\N	\N
1341178	2.4.2.10	Orotate phosphoribosyltransferase.	Orotidine 5'-phosphate + diphosphate = orotate + 5-phospho-alpha- D-ribose 1-diphosphate.	\N	Oroticaciduria I; MIM:258900.	Pyrimidine metabolism	Nucleotide Metabolism	METABOLIC
1341188	3.6.1.-	In phosphorous-containing anhydrides.	\N	\N	\N	Starch and sucrose metabolism	Metabolism of Complex Carbohydrates	METABOLIC
1341188	3.6.1.-	In phosphorous-containing anhydrides.	\N	\N	\N	Folate biosynthesis	Metabolism of Cofactors and Vitamins	METABOLIC
1341300	2.7.7.6	DNA-directed RNA polymerase.	N nucleoside triphosphate = N diphosphate + {RNA}(N).	\N	\N	RNA polymerase	TRANSCRIPTION	REGULATORY
1341300	2.7.7.6	DNA-directed RNA polymerase.	N nucleoside triphosphate = N diphosphate + {RNA}(N).	\N	\N	Purine metabolism	Nucleotide Metabolism	METABOLIC
1341300	2.7.7.6	DNA-directed RNA polymerase.	N nucleoside triphosphate = N diphosphate + {RNA}(N).	\N	\N	Pyrimidine metabolism	Nucleotide Metabolism	METABOLIC
1341356	1.14.13.1	Salicylate 1-monooxygenase.	Salicylate + NADH + O(2) = catechol + NAD(+) + H(2)O + CO(2).	FAD.	\N	Fluorene degradation	Biodegradation of Xenobiotics	METABOLIC
1341356	1.14.13.1	Salicylate 1-monooxygenase.	Salicylate + NADH + O(2) = catechol + NAD(+) + H(2)O + CO(2).	FAD.	\N	Nitorobenzene degradation	Biodegradation of Xenobiotics	METABOLIC
1341362	4.4.1.17	Holocytochrome-c synthase.	Holocytochrome c = apocytochrome c + heme.	\N	\N	Porphyrin and chlorophyll metabolism	Metabolism of Cofactors and Vitamins	METABOLIC
1341520	3.4.17.4	Gly-X carboxypeptidase.	Peptidylglycine + H(2)O = peptide + glycine.	\N	\N	\N	\N	\N
1341580	2.7.1.37	Protein kinase.	ATP + a protein = ADP + a phosphoprotein.	\N	\N	\N	\N	\N
1341659	3.2.1.113	Mannosyl-oligosaccharide 1,2-alpha-mannosidase.	Hydrolysis of the terminal 1,2-linked alpha-D-mannose residues in the oligo-mannose oligosaccharide Man(9)(GlcNAc)(2).	\N	\N	N-Glycans biosynthesis	Metabolism of Complex Carbohydrates	METABOLIC
1341675	3.4.14.9	Tripeptidyl-peptidase I.	Release of an N-terminal tripeptide from a polypeptide.	\N	\N	\N	\N	\N
1342081	3.1.4.46	Glycerophosphodiester phosphodiesterase.	A glycerophosphodiester + H(2)O = an alcohol + sn-glycerol 3-phosphate.	\N	\N	Phospholipid degradation	Metabolism of Complex Lipids	METABOLIC
1342081	3.1.4.46	Glycerophosphodiester phosphodiesterase.	A glycerophosphodiester + H(2)O = an alcohol + sn-glycerol 3-phosphate.	\N	\N	Glycerolipid metabolism	Metabolism of Complex Lipids	METABOLIC
1342417	2.3.2.8	Arginyltransferase.	L-arginyl-tRNA + protein = tRNA + L-arginyl-protein.	\N	\N	\N	\N	\N
1342504	3.6.4.6	Vesicle-fusing ATPase.	ATP + H(2)O = ADP + phosphate.	\N	\N	\N	\N	\N
1342509	1.17.4.1	Ribonucleoside-diphosphate reductase.	2'-deoxyribonucleoside diphosphate + oxidized thioredoxin + H(2)O = ribonucleoside diphosphate + reduced thioredoxin.	Iron; ATP.	\N	Pyrimidine metabolism	Nucleotide Metabolism	METABOLIC
1342509	1.17.4.1	Ribonucleoside-diphosphate reductase.	2'-deoxyribonucleoside diphosphate + oxidized thioredoxin + H(2)O = ribonucleoside diphosphate + reduced thioredoxin.	Iron; ATP.	\N	Purine metabolism	Nucleotide Metabolism	METABOLIC
1342536	2.7.1.37	Protein kinase.	ATP + a protein = ADP + a phosphoprotein.	\N	\N	\N	\N	\N
1342585	5.3.1.4	L-arabinose isomerase.	L-arabinose = L-ribulose.	\N	\N	Pentose and glucuronate interconversions	Carbohydrate Metabolism	METABOLIC
1342596	2.3.1.24	Sphingosine N-acyltransferase.	Acyl-CoA + sphingosine = CoA + N-acylsphingosine.	\N	\N	Sphingoglycolipid metabolism	Metabolism of Complex Lipids	METABOLIC
1342596	2.3.1.24	Sphingosine N-acyltransferase.	Acyl-CoA + sphingosine = CoA + N-acylsphingosine.	\N	\N	Sphingophospholipid biosynthesis	Metabolism of Complex Lipids	METABOLIC
1342626	3.2.1.89	Arabinogalactan endo-1,4-beta-galactosidase.	Endohydrolysis of 1,4-beta-D-galactosidic linkages in arabinogalactans.	\N	\N	\N	\N	\N
1342645	3.5.1.19	Nicotinamidase.	Nicotinamide + H(2)O = nicotinate + NH(3).	\N	\N	Nicotinate and nicotinamide metabolism	Metabolism of Cofactors and Vitamins	METABOLIC
1342730	2.6.1.-	Transaminases (aminotransferases).	\N	\N	\N	Lysine biosynthesis	Amino Acid Metabolism	METABOLIC
1342730	2.6.1.-	Transaminases (aminotransferases).	\N	\N	\N	Caprolactam degradation	Biodegradation of Xenobiotics	METABOLIC
1342730	2.6.1.-	Transaminases (aminotransferases).	\N	\N	\N	Aminophosphonate metabolism	Metabolism of Other Amino Acids	METABOLIC
1342730	2.6.1.-	Transaminases (aminotransferases).	\N	\N	\N	Porphyrin and chlorophyll metabolism	Metabolism of Cofactors and Vitamins	METABOLIC
1342864	3.2.1.3	Glucan 1,4-alpha-glucosidase.	Hydrolysis of terminal 1,4-linked alpha-D-glucose residues successively from non-reducing ends of the chains with release of beta-D-glucose.	\N	\N	Starch and sucrose metabolism	Metabolism of Complex Carbohydrates	METABOLIC
1342865	3.2.1.4	Cellulase.	Endohydrolysis of 1,4-beta-D-glucosidic linkages in cellulose.	\N	\N	Starch and sucrose metabolism	Metabolism of Complex Carbohydrates	METABOLIC
1342868	6.3.2.-	Acid--D-amino-acid ligases (peptide synthases).	\N	\N	\N	Tryptophan metabolism	Amino Acid Metabolism	METABOLIC
1342868	6.3.2.-	Acid--D-amino-acid ligases (peptide synthases).	\N	\N	\N	Ubiquinone biosynthesis	Metabolism of Cofactors and Vitamins	METABOLIC
1342935	5.2.1.8	Peptidylprolyl isomerase.	Peptidylproline (omega=180) = peptidylproline (omega=0).	\N	\N	\N	\N	\N
1342963	6.1.1.18	Glutamine--tRNA ligase.	ATP + L-glutamine + tRNA(Gln) = AMP + diphosphate + L-glutaminyl- tRNA(Gln).	\N	\N	Glutamate metabolism	Amino Acid Metabolism	METABOLIC
1342963	6.1.1.18	Glutamine--tRNA ligase.	ATP + L-glutamine + tRNA(Gln) = AMP + diphosphate + L-glutaminyl- tRNA(Gln).	\N	\N	Aminoacyl-tRNA biosynthesis	TRANSLATION	REGULATORY
1343046	4.1.1.36	Phosphopantothenoylcysteine decarboxylase.	N-((R)-4-phosphopantothenoyl)-L-cysteine = pantotheine 4'-phosphate + CO(2).	Pyruvate.	\N	Pantothenate and CoA biosynthesis	Metabolism of Cofactors and Vitamins	METABOLIC
1343155	6.3.2.-	Acid--D-amino-acid ligases (peptide synthases).	\N	\N	\N	Tryptophan metabolism	Amino Acid Metabolism	METABOLIC
1343155	6.3.2.-	Acid--D-amino-acid ligases (peptide synthases).	\N	\N	\N	Ubiquinone biosynthesis	Metabolism of Cofactors and Vitamins	METABOLIC
1343169	3.6.1.-	In phosphorous-containing anhydrides.	\N	\N	\N	Starch and sucrose metabolism	Metabolism of Complex Carbohydrates	METABOLIC
1343169	3.6.1.-	In phosphorous-containing anhydrides.	\N	\N	\N	Folate biosynthesis	Metabolism of Cofactors and Vitamins	METABOLIC
1343370	3.1.27.9	tRNA-intron endonuclease.	Endonucleolytic cleavage of pre-tRNA, producing 5'-hydroxyl and 2',3'-cyclic phosphate termini, and specifically removing the intron.	\N	\N	\N	\N	\N
1343372	2.1.1.41	Delta(24)-sterol C-methyltransferase.	S-adenosyl-L-methionine + 5-alpha-cholest-8,24-dien-3-beta-ol = S-adenosyl-L-homocysteine + 24-methylene-5-alpha-cholest-8-en-3-beta-ol.	Glutathione.	\N	\N	\N	\N
1343438	1.14.14.1	Unspecific monooxygenase.	RH + reduced flavoprotein + O(2) = ROH + oxidized flavoprotein + H(2)O.	Heme-thiolate.	\N	Tryptophan metabolism	Amino Acid Metabolism	METABOLIC
1343438	1.14.14.1	Unspecific monooxygenase.	RH + reduced flavoprotein + O(2) = ROH + oxidized flavoprotein + H(2)O.	Heme-thiolate.	\N	Fatty acid metabolism	Lipid Metabolism	METABOLIC
1343438	1.14.14.1	Unspecific monooxygenase.	RH + reduced flavoprotein + O(2) = ROH + oxidized flavoprotein + H(2)O.	Heme-thiolate.	\N	gamma-Hexachlorocyclohexane degradation	Biodegradation of Xenobiotics	METABOLIC
1343449	1.14.14.1	Unspecific monooxygenase.	RH + reduced flavoprotein + O(2) = ROH + oxidized flavoprotein + H(2)O.	Heme-thiolate.	\N	Tryptophan metabolism	Amino Acid Metabolism	METABOLIC
1343449	1.14.14.1	Unspecific monooxygenase.	RH + reduced flavoprotein + O(2) = ROH + oxidized flavoprotein + H(2)O.	Heme-thiolate.	\N	Fatty acid metabolism	Lipid Metabolism	METABOLIC
1343449	1.14.14.1	Unspecific monooxygenase.	RH + reduced flavoprotein + O(2) = ROH + oxidized flavoprotein + H(2)O.	Heme-thiolate.	\N	gamma-Hexachlorocyclohexane degradation	Biodegradation of Xenobiotics	METABOLIC
1343556	1.1.99.1	Choline dehydrogenase.	Choline + acceptor = betaine aldehyde + reduced acceptor.	PQQ.	\N	Glycine, serine and threonine metabolism	Amino Acid Metabolism	METABOLIC
1343660	3.4.23.5	Cathepsin D.	Specificity similar to, but narrower than, that of pepsin A. Does not cleave the 4-Gln-|-His-5 bond in B chain of insulin.	\N	\N	\N	\N	\N
1343694	3.1.1.29	Aminoacyl-tRNA hydrolase.	N-substituted aminoacyl-tRNA + H(2)O = N-substituted amino acid + tRNA.	\N	\N	\N	\N	\N
1343696	1.17.4.1	Ribonucleoside-diphosphate reductase.	2'-deoxyribonucleoside diphosphate + oxidized thioredoxin + H(2)O = ribonucleoside diphosphate + reduced thioredoxin.	Iron; ATP.	\N	Pyrimidine metabolism	Nucleotide Metabolism	METABOLIC
1343696	1.17.4.1	Ribonucleoside-diphosphate reductase.	2'-deoxyribonucleoside diphosphate + oxidized thioredoxin + H(2)O = ribonucleoside diphosphate + reduced thioredoxin.	Iron; ATP.	\N	Purine metabolism	Nucleotide Metabolism	METABOLIC
1343716	3.2.1.3	Glucan 1,4-alpha-glucosidase.	Hydrolysis of terminal 1,4-linked alpha-D-glucose residues successively from non-reducing ends of the chains with release of beta-D-glucose.	\N	\N	Starch and sucrose metabolism	Metabolism of Complex Carbohydrates	METABOLIC
1343783	3.1.3.48	Protein-tyrosine-phosphatase.	Protein tyrosine phosphate + H(2)O = protein tyrosine + phosphate.	\N	\N	\N	\N	\N
1343847	3.2.1.3	Glucan 1,4-alpha-glucosidase.	Hydrolysis of terminal 1,4-linked alpha-D-glucose residues successively from non-reducing ends of the chains with release of beta-D-glucose.	\N	\N	Starch and sucrose metabolism	Metabolism of Complex Carbohydrates	METABOLIC
1343939	3.2.1.18	Exo-alpha-sialidase.	Hydrolysis of alpha-(2->3)-, alpha-(2->6)-, alpha-(2->8)-glycosidic linkages of terminal sialic residues in oligosaccharides, glycoproteins, glycolipids, colominic acid and synthetic substrates.	\N	Sialidosis; MIM:256550.	N-Glycan degradation	Metabolism of Complex Carbohydrates	METABOLIC
1343939	3.2.1.18	Exo-alpha-sialidase.	Hydrolysis of alpha-(2->3)-, alpha-(2->6)-, alpha-(2->8)-glycosidic linkages of terminal sialic residues in oligosaccharides, glycoproteins, glycolipids, colominic acid and synthetic substrates.	\N	Sialidosis; MIM:256550.	Sphingoglycolipid metabolism	Metabolism of Complex Lipids	METABOLIC
1343952	2.3.1.48	Histone acetyltransferase.	Acetyl-CoA + histone = CoA + acetyl-histone.	\N	\N	\N	\N	\N
1343973	6.3.2.-	Acid--D-amino-acid ligases (peptide synthases).	\N	\N	\N	Tryptophan metabolism	Amino Acid Metabolism	METABOLIC
1343973	6.3.2.-	Acid--D-amino-acid ligases (peptide synthases).	\N	\N	\N	Ubiquinone biosynthesis	Metabolism of Cofactors and Vitamins	METABOLIC
1344020	5.3.1.8	Mannose-6-phosphate isomerase.	D-mannose 6-phosphate = D-fructose 6-phosphate.	Zinc.	\N	Fructose and mannose metabolism	Carbohydrate Metabolism	METABOLIC
1344072	3.4.-.-	Acting on peptide bonds (peptide hydrolases).	\N	\N	\N	Biotin metabolism	Metabolism of Cofactors and Vitamins	METABOLIC
1344072	3.4.-.-	Acting on peptide bonds (peptide hydrolases).	\N	\N	\N	Lysine degradation	Amino Acid Metabolism	METABOLIC
1344086	4.2.1.33	3-isopropylmalate dehydratase.	3-isopropylmalate = 2-isopropylmaleate + H(2)O.	\N	\N	Valine, leucine and isoleucine biosynthesis	Amino Acid Metabolism	METABOLIC
1344263	3.1.26.-	Endoribonucleases producing 5'-phosphomonoesters.	\N	\N	\N	\N	\N	\N
1344264	1.14.14.1	Unspecific monooxygenase.	RH + reduced flavoprotein + O(2) = ROH + oxidized flavoprotein + H(2)O.	Heme-thiolate.	\N	Tryptophan metabolism	Amino Acid Metabolism	METABOLIC
1344264	1.14.14.1	Unspecific monooxygenase.	RH + reduced flavoprotein + O(2) = ROH + oxidized flavoprotein + H(2)O.	Heme-thiolate.	\N	Fatty acid metabolism	Lipid Metabolism	METABOLIC
1344264	1.14.14.1	Unspecific monooxygenase.	RH + reduced flavoprotein + O(2) = ROH + oxidized flavoprotein + H(2)O.	Heme-thiolate.	\N	gamma-Hexachlorocyclohexane degradation	Biodegradation of Xenobiotics	METABOLIC
1344287	1.14.13.30	Leukotriene-B4 20-monooxygenase.	(6Z,8E,10E,14Z)-(5S,12R)-5,12-dihydroxyicosa-6,8,10,14-tetraenoate + NADPH + O(2) = (6Z,8E,10E,14Z)-(5S,12R)-5,12,20-trihydroxyicosa- 6,8,10,14-tetraenoate + NADP(+) + H(2)O.	Heme-thiolate.	\N	Prostaglandin and leukotriene metabolism	Metabolism of Complex Lipids	METABOLIC
1344360	3.4.22.-	Cysteine endopeptidases.	\N	\N	\N	\N	\N	\N
1344389	1.17.4.1	Ribonucleoside-diphosphate reductase.	2'-deoxyribonucleoside diphosphate + oxidized thioredoxin + H(2)O = ribonucleoside diphosphate + reduced thioredoxin.	Iron; ATP.	\N	Pyrimidine metabolism	Nucleotide Metabolism	METABOLIC
1344389	1.17.4.1	Ribonucleoside-diphosphate reductase.	2'-deoxyribonucleoside diphosphate + oxidized thioredoxin + H(2)O = ribonucleoside diphosphate + reduced thioredoxin.	Iron; ATP.	\N	Purine metabolism	Nucleotide Metabolism	METABOLIC
1344519	3.2.1.3	Glucan 1,4-alpha-glucosidase.	Hydrolysis of terminal 1,4-linked alpha-D-glucose residues successively from non-reducing ends of the chains with release of beta-D-glucose.	\N	\N	Starch and sucrose metabolism	Metabolism of Complex Carbohydrates	METABOLIC
1344545	3.1.3.48	Protein-tyrosine-phosphatase.	Protein tyrosine phosphate + H(2)O = protein tyrosine + phosphate.	\N	\N	\N	\N	\N
1344716	6.3.2.-	Acid--D-amino-acid ligases (peptide synthases).	\N	\N	\N	Tryptophan metabolism	Amino Acid Metabolism	METABOLIC
1344716	6.3.2.-	Acid--D-amino-acid ligases (peptide synthases).	\N	\N	\N	Ubiquinone biosynthesis	Metabolism of Cofactors and Vitamins	METABOLIC
1344798	3.1.4.11	1-phosphatidylinositol-4,5-bisphosphate phosphodiesterase.	1-phosphatidyl-1D-myo-inositol 4,5-bisphosphate + H(2)O = D-myo- inositol 1,4,5-trisphosphate + diacylglycerol.	\N	\N	Inositol phosphate metabolism	Metabolism of Complex Lipids	METABOLIC
1344936	3.1.1.47	2-acetyl-1-alkylglycerophosphocholine esterase.	2-acetyl-1-alkyl-sn-glycero-3-phosphocholine + H(2)O = 1-alkyl-sn- glycero-3-phosphocholine + acetate.	\N	\N	Glycerolipid metabolism	Metabolism of Complex Lipids	METABOLIC
1345028	3.2.1.21	Beta-glucosidase.	Hydrolysis of terminal, non-reducing beta-D-glucose residues with release of beta-D-glucose.	\N	\N	Starch and sucrose metabolism	Metabolism of Complex Carbohydrates	METABOLIC
1345028	3.2.1.21	Beta-glucosidase.	Hydrolysis of terminal, non-reducing beta-D-glucose residues with release of beta-D-glucose.	\N	\N	Cyanoamino acid metabolism	Metabolism of Other Amino Acids	METABOLIC
1345028	3.2.1.21	Beta-glucosidase.	Hydrolysis of terminal, non-reducing beta-D-glucose residues with release of beta-D-glucose.	\N	\N	Flavonoids, stilbene and lignin biosynthesis	Biosynthesis of Secondary Metabolites	METABOLIC
1345138	6.3.5.-	Carbon--nitrogen ligases with glutamine as amido-N-donor.	\N	\N	\N	Glutamate metabolism	Amino Acid Metabolism	METABOLIC
1345138	6.3.5.-	Carbon--nitrogen ligases with glutamine as amido-N-donor.	\N	\N	\N	Alanine and aspartate metabolism	Amino Acid Metabolism	METABOLIC
1345206	2.7.1.-	Phosphotransferases with an alcohol group as acceptor.	\N	\N	\N	Sphingoglycolipid metabolism	Metabolism of Complex Lipids	METABOLIC
1345206	2.7.1.-	Phosphotransferases with an alcohol group as acceptor.	\N	\N	\N	Benzoate degradation via CoA ligation	Biodegradation of Xenobiotics	METABOLIC
1345206	2.7.1.-	Phosphotransferases with an alcohol group as acceptor.	\N	\N	\N	Starch and sucrose metabolism	Metabolism of Complex Carbohydrates	METABOLIC
1345206	2.7.1.-	Phosphotransferases with an alcohol group as acceptor.	\N	\N	\N	Inositol phosphate metabolism	Metabolism of Complex Lipids	METABOLIC
1345206	2.7.1.-	Phosphotransferases with an alcohol group as acceptor.	\N	\N	\N	Nicotinate and nicotinamide metabolism	Metabolism of Cofactors and Vitamins	METABOLIC
1345208	1.1.1.-	With NAD(+) or NADP(+) as acceptor.	\N	\N	\N	Bile acid biosynthesis	Lipid Metabolism	METABOLIC
1345208	1.1.1.-	With NAD(+) or NADP(+) as acceptor.	\N	\N	\N	Vitamin B6 metabolism	Metabolism of Cofactors and Vitamins	METABOLIC
1345208	1.1.1.-	With NAD(+) or NADP(+) as acceptor.	\N	\N	\N	Glycine, serine and threonine metabolism	Amino Acid Metabolism	METABOLIC
1345208	1.1.1.-	With NAD(+) or NADP(+) as acceptor.	\N	\N	\N	Butanoate metabolism	Carbohydrate Metabolism	METABOLIC
1345208	1.1.1.-	With NAD(+) or NADP(+) as acceptor.	\N	\N	\N	Fructose and mannose metabolism	Carbohydrate Metabolism	METABOLIC
1345208	1.1.1.-	With NAD(+) or NADP(+) as acceptor.	\N	\N	\N	Galactose metabolism	Carbohydrate Metabolism	METABOLIC
1345208	1.1.1.-	With NAD(+) or NADP(+) as acceptor.	\N	\N	\N	Lysine degradation	Amino Acid Metabolism	METABOLIC
1345208	1.1.1.-	With NAD(+) or NADP(+) as acceptor.	\N	\N	\N	Nucleotide sugars metabolism	Nucleotide Metabolism	METABOLIC
1345208	1.1.1.-	With NAD(+) or NADP(+) as acceptor.	\N	\N	\N	Ascorbate and aldarate metabolism	Carbohydrate Metabolism	METABOLIC
1345208	1.1.1.-	With NAD(+) or NADP(+) as acceptor.	\N	\N	\N	Tetrachloroethene degradation	Biodegradation of Xenobiotics	METABOLIC
1345208	1.1.1.-	With NAD(+) or NADP(+) as acceptor.	\N	\N	\N	Benzoate degradation via CoA ligation	Biodegradation of Xenobiotics	METABOLIC
1345208	1.1.1.-	With NAD(+) or NADP(+) as acceptor.	\N	\N	\N	Glycerolipid metabolism	Metabolism of Complex Lipids	METABOLIC
1345216	1.1.1.-	With NAD(+) or NADP(+) as acceptor.	\N	\N	\N	Bile acid biosynthesis	Lipid Metabolism	METABOLIC
1345216	1.1.1.-	With NAD(+) or NADP(+) as acceptor.	\N	\N	\N	Vitamin B6 metabolism	Metabolism of Cofactors and Vitamins	METABOLIC
1345216	1.1.1.-	With NAD(+) or NADP(+) as acceptor.	\N	\N	\N	Glycine, serine and threonine metabolism	Amino Acid Metabolism	METABOLIC
1345216	1.1.1.-	With NAD(+) or NADP(+) as acceptor.	\N	\N	\N	Butanoate metabolism	Carbohydrate Metabolism	METABOLIC
1345216	1.1.1.-	With NAD(+) or NADP(+) as acceptor.	\N	\N	\N	Fructose and mannose metabolism	Carbohydrate Metabolism	METABOLIC
1345216	1.1.1.-	With NAD(+) or NADP(+) as acceptor.	\N	\N	\N	Galactose metabolism	Carbohydrate Metabolism	METABOLIC
1345216	1.1.1.-	With NAD(+) or NADP(+) as acceptor.	\N	\N	\N	Lysine degradation	Amino Acid Metabolism	METABOLIC
1345216	1.1.1.-	With NAD(+) or NADP(+) as acceptor.	\N	\N	\N	Nucleotide sugars metabolism	Nucleotide Metabolism	METABOLIC
1345216	1.1.1.-	With NAD(+) or NADP(+) as acceptor.	\N	\N	\N	Ascorbate and aldarate metabolism	Carbohydrate Metabolism	METABOLIC
1345216	1.1.1.-	With NAD(+) or NADP(+) as acceptor.	\N	\N	\N	Tetrachloroethene degradation	Biodegradation of Xenobiotics	METABOLIC
1345216	1.1.1.-	With NAD(+) or NADP(+) as acceptor.	\N	\N	\N	Benzoate degradation via CoA ligation	Biodegradation of Xenobiotics	METABOLIC
1345216	1.1.1.-	With NAD(+) or NADP(+) as acceptor.	\N	\N	\N	Glycerolipid metabolism	Metabolism of Complex Lipids	METABOLIC
1345276	3.6.1.11	Exopolyphosphatase.	{Polyphosphate}(N) + H(2)O = {polyphosphate}(N-1) + phosphate.	\N	\N	Purine metabolism	Nucleotide Metabolism	METABOLIC
1345277	2.7.6.2	Thiamine pyrophosphokinase.	ATP + thiamine = AMP + thiamine diphosphate.	\N	\N	Thiamine metabolism	Metabolism of Cofactors and Vitamins	METABOLIC
1345278	6.2.1.12	4-coumarate--CoA ligase.	ATP + 4-coumarate + CoA = AMP + diphosphate + 4-coumaroyl-CoA.	\N	\N	Flavonoids, stilbene and lignin biosynthesis	Biosynthesis of Secondary Metabolites	METABOLIC
1345391	3.1.1.1	Carboxylesterase.	A carboxylic ester + H(2)O = an alcohol + a carboxylic anion.	\N	\N	\N	\N	\N
1345621	1.2.3.4	Oxalate oxidase.	Oxalate + O(2) = 2 CO(2) + H(2)O(2).	Flavoprotein.	\N	Glyoxylate and dicarboxylate metabolism	Carbohydrate Metabolism	METABOLIC
1345727	3.4.24.56	Insulysin.	Degradation of insulin, glucagon and other polypeptides. No action on proteins.	Zinc.	\N	\N	\N	\N
1345825	4.2.1.17	Enoyl-CoA hydratase.	(3S)-3-hydroxyacyl-CoA = trans-2(or 3)-enoyl-CoA + H(2)O.	\N	Peroxisomal bifunctional enzyme deficiency; MIM:261515.	Fatty acid metabolism	Lipid Metabolism	METABOLIC
1345825	4.2.1.17	Enoyl-CoA hydratase.	(3S)-3-hydroxyacyl-CoA = trans-2(or 3)-enoyl-CoA + H(2)O.	\N	Peroxisomal bifunctional enzyme deficiency; MIM:261515.	beta-Alanine metabolism	Metabolism of Other Amino Acids	METABOLIC
1345825	4.2.1.17	Enoyl-CoA hydratase.	(3S)-3-hydroxyacyl-CoA = trans-2(or 3)-enoyl-CoA + H(2)O.	\N	Peroxisomal bifunctional enzyme deficiency; MIM:261515.	Tryptophan metabolism	Amino Acid Metabolism	METABOLIC
1345825	4.2.1.17	Enoyl-CoA hydratase.	(3S)-3-hydroxyacyl-CoA = trans-2(or 3)-enoyl-CoA + H(2)O.	\N	Peroxisomal bifunctional enzyme deficiency; MIM:261515.	Lysine degradation	Amino Acid Metabolism	METABOLIC
1345825	4.2.1.17	Enoyl-CoA hydratase.	(3S)-3-hydroxyacyl-CoA = trans-2(or 3)-enoyl-CoA + H(2)O.	\N	Peroxisomal bifunctional enzyme deficiency; MIM:261515.	Fatty acid biosynthesis (path 2)	Lipid Metabolism	METABOLIC
1345825	4.2.1.17	Enoyl-CoA hydratase.	(3S)-3-hydroxyacyl-CoA = trans-2(or 3)-enoyl-CoA + H(2)O.	\N	Peroxisomal bifunctional enzyme deficiency; MIM:261515.	Benzoate degradation via CoA ligation	Biodegradation of Xenobiotics	METABOLIC
1345825	4.2.1.17	Enoyl-CoA hydratase.	(3S)-3-hydroxyacyl-CoA = trans-2(or 3)-enoyl-CoA + H(2)O.	\N	Peroxisomal bifunctional enzyme deficiency; MIM:261515.	Butanoate metabolism	Carbohydrate Metabolism	METABOLIC
1345825	4.2.1.17	Enoyl-CoA hydratase.	(3S)-3-hydroxyacyl-CoA = trans-2(or 3)-enoyl-CoA + H(2)O.	\N	Peroxisomal bifunctional enzyme deficiency; MIM:261515.	Valine, leucine and isoleucine degradation	Amino Acid Metabolism	METABOLIC
1345825	4.2.1.17	Enoyl-CoA hydratase.	(3S)-3-hydroxyacyl-CoA = trans-2(or 3)-enoyl-CoA + H(2)O.	\N	Peroxisomal bifunctional enzyme deficiency; MIM:261515.	Propanoate metabolism	Carbohydrate Metabolism	METABOLIC
1345834	1.14.13.1	Salicylate 1-monooxygenase.	Salicylate + NADH + O(2) = catechol + NAD(+) + H(2)O + CO(2).	FAD.	\N	Fluorene degradation	Biodegradation of Xenobiotics	METABOLIC
1345834	1.14.13.1	Salicylate 1-monooxygenase.	Salicylate + NADH + O(2) = catechol + NAD(+) + H(2)O + CO(2).	FAD.	\N	Nitorobenzene degradation	Biodegradation of Xenobiotics	METABOLIC
1345875	2.5.1.33	Trans-pentaprenyltransferase.	All-trans-pentaprenyl diphosphate + isopentenyl diphosphate = diphosphate + all-trans-hexaprenyl diphosphate.	\N	\N	Sterol biosynthesis	Lipid Metabolism	METABOLIC
1345918	3.1.27.1	Ribonuclease T2.	Two-stage endonucleolytic cleavage to 3'-phosphomononucleotides and 3'-phosphooligonucleotides with 2',3'-cyclic phosphate intermediates.	\N	\N	\N	\N	\N
1346037	3.1.3.16	Serine/threonine specific protein phosphatase.	A phosphoprotein + H(2)O = a protein + phosphate.	\N	\N	\N	\N	\N
1346052	3.1.1.1	Carboxylesterase.	A carboxylic ester + H(2)O = an alcohol + a carboxylic anion.	\N	\N	\N	\N	\N
1346058	5.4.2.1	Phosphoglycerate mutase.	2-phospho-D-glycerate + 2,3-diphosphoglycerate = 3-phospho-D-glycerate + 2,3-diphosphoglycerate.	\N	Myopathy due to phosphoglycerate mutase deficiency; MIM:261670.	Glycolysis / Gluconeogenesis	Carbohydrate Metabolism	METABOLIC
1346207	3.4.21.89	Signal peptidase I.	Cleavage of N-terminal leader sequences from secreted and periplasmic proteins precursor.	\N	\N	Protein export	SORTING AND DEGRADATION	REGULATORY
1346231	1.1.1.101	Acylglycerone-phosphate reductase.	1-palmitoylglycerol 3-phosphate + NADP(+) = palmitoylglycerone phosphate + NADPH.	\N	\N	\N	\N	\N
1346319	1.1.1.14	L-iditol 2-dehydrogenase.	L-iditol + NAD(+) = L-sorbose + NADH.	\N	Sorbitol dehydrogenase deficiency; MIM:182500.	Fructose and mannose metabolism	Carbohydrate Metabolism	METABOLIC
1346345	4.2.1.6	Galactonate dehydratase.	D-galactonate = 2-dehydro-3-deoxy-D-galactonate + H(2)O.	\N	\N	Galactose metabolism	Carbohydrate Metabolism	METABOLIC
1346356	1.1.1.100	3-oxoacyl-[acyl-carrier protein] reductase.	(3R)-3-hydroxyacyl-[acyl-carrier protein] + NADP(+) = 3-oxoacyl- [acyl-carrier protein] + NADPH.	\N	\N	Fatty acid biosynthesis (path 1)	Lipid Metabolism	METABOLIC
1346358	1.1.1.250	D-arabinitol 2-dehydrogenase.	D-arabinitol + NAD(+) = D-ribulose + NADH.	\N	\N	\N	\N	\N
1346362	1.6.5.5	NADPH:quinone reductase.	NADPH + quinone = NADP(+) + semiquinone.	Zinc.	\N	\N	\N	\N
1346462	1.3.3.4	Protoporphyrinogen oxidase.	Protoporphyrinogen-IX + O(2) = protoporphyrin-IX + H(2)O(2).	FAD.	Porphyria variegata; MIM:176200.	Porphyrin and chlorophyll metabolism	Metabolism of Cofactors and Vitamins	METABOLIC
1346472	1.14.13.30	Leukotriene-B4 20-monooxygenase.	(6Z,8E,10E,14Z)-(5S,12R)-5,12-dihydroxyicosa-6,8,10,14-tetraenoate + NADPH + O(2) = (6Z,8E,10E,14Z)-(5S,12R)-5,12,20-trihydroxyicosa- 6,8,10,14-tetraenoate + NADP(+) + H(2)O.	Heme-thiolate.	\N	Prostaglandin and leukotriene metabolism	Metabolism of Complex Lipids	METABOLIC
1346531	1.1.1.40	Malate dehydrogenase (oxaloacetate decarboxylating) (NADP+).	(S)-malate + NADP(+) = pyruvate + CO(2) + NADPH.	\N	\N	Pyruvate metabolism	Carbohydrate Metabolism	METABOLIC
1346531	1.1.1.40	Malate dehydrogenase (oxaloacetate decarboxylating) (NADP+).	(S)-malate + NADP(+) = pyruvate + CO(2) + NADPH.	\N	\N	Carbon fixation	Energy Metabolism	METABOLIC
1346585	3.1.1.1	Carboxylesterase.	A carboxylic ester + H(2)O = an alcohol + a carboxylic anion.	\N	\N	\N	\N	\N
1346666	1.14.13.7	Phenol 2-monooxygenase.	Phenol + NADPH + O(2) = catechol + NADP(+) + H(2)O.	FAD.	\N	gamma-Hexachlorocyclohexane degradation	Biodegradation of Xenobiotics	METABOLIC
1346666	1.14.13.7	Phenol 2-monooxygenase.	Phenol + NADPH + O(2) = catechol + NADP(+) + H(2)O.	FAD.	\N	Toluene and xylene degradation	Biodegradation of Xenobiotics	METABOLIC
1346666	1.14.13.7	Phenol 2-monooxygenase.	Phenol + NADPH + O(2) = catechol + NADP(+) + H(2)O.	FAD.	\N	Nitorobenzene degradation	Biodegradation of Xenobiotics	METABOLIC
1346673	4.1.1.65	Phosphatidylserine decarboxylase.	Phosphatidyl-L-serine = phosphatidylethanolamine + CO(2).	Pyridoxal-phosphate or Pyruvate.	\N	Glycine, serine and threonine metabolism	Amino Acid Metabolism	METABOLIC
1346673	4.1.1.65	Phosphatidylserine decarboxylase.	Phosphatidyl-L-serine = phosphatidylethanolamine + CO(2).	Pyridoxal-phosphate or Pyruvate.	\N	Glycerolipid metabolism	Metabolism of Complex Lipids	METABOLIC
1346690	2.1.1.43	Histone-lysine N-methyltransferase.	S-adenosyl-L-methionine + histone L-lysine = S-adenosyl-L-homocysteine + histone N6-methyl-L-lysine.	\N	\N	Lysine degradation	Amino Acid Metabolism	METABOLIC
1346726	3.6.1.3	Adenosinetriphosphatase.	ATP + H(2)O = ADP + phosphate.	\N	Hemolytic anemia due to deficiency of adenosine triphosphatase; MIM:102800.	Purine metabolism	Nucleotide Metabolism	METABOLIC
1346864	2.3.1.48	Histone acetyltransferase.	Acetyl-CoA + histone = CoA + acetyl-histone.	\N	\N	\N	\N	\N
1346902	3.4.-.-	Acting on peptide bonds (peptide hydrolases).	\N	\N	\N	Biotin metabolism	Metabolism of Cofactors and Vitamins	METABOLIC
1346902	3.4.-.-	Acting on peptide bonds (peptide hydrolases).	\N	\N	\N	Lysine degradation	Amino Acid Metabolism	METABOLIC
1347121	1.14.99.9	Steroid 17-alpha-monooxygenase.	A steroid + AH(2) + O(2) = a 17-alpha-hydroxysteroid + A + H(2)O.	Heme-thiolate.	Adrenal hyperplasia V; MIM:202110.	C21-Steroid hormone metabolism	Lipid Metabolism	METABOLIC
1347226	1.11.1.11	L-ascorbate peroxidase.	L-ascorbate + H(2)O(2) = dehydroascorbate + 2 H(2)O.	\N	\N	Ascorbate and aldarate metabolism	Carbohydrate Metabolism	METABOLIC
1347271	1.17.4.1	Ribonucleoside-diphosphate reductase.	2'-deoxyribonucleoside diphosphate + oxidized thioredoxin + H(2)O = ribonucleoside diphosphate + reduced thioredoxin.	Iron; ATP.	\N	Pyrimidine metabolism	Nucleotide Metabolism	METABOLIC
1347271	1.17.4.1	Ribonucleoside-diphosphate reductase.	2'-deoxyribonucleoside diphosphate + oxidized thioredoxin + H(2)O = ribonucleoside diphosphate + reduced thioredoxin.	Iron; ATP.	\N	Purine metabolism	Nucleotide Metabolism	METABOLIC
1347333	6.3.2.-	Acid--D-amino-acid ligases (peptide synthases).	\N	\N	\N	Tryptophan metabolism	Amino Acid Metabolism	METABOLIC
1347333	6.3.2.-	Acid--D-amino-acid ligases (peptide synthases).	\N	\N	\N	Ubiquinone biosynthesis	Metabolism of Cofactors and Vitamins	METABOLIC
1347347	2.7.3.-	Phosphotransferases with a nitrogenous group as acceptor.	\N	\N	\N	Type II secretion system	SORTING AND DEGRADATION	REGULATORY
1347474	3.2.1.58	Glucan 1,3-beta-glucosidase.	Successive hydrolysis of beta-D-glucose units from the non-reducing ends of 1,3-beta-D-glucans, releasing alpha-glucose.	\N	\N	Starch and sucrose metabolism	Metabolism of Complex Carbohydrates	METABOLIC
1347482	3.1.26.3	Ribonuclease III.	Endonucleolytic cleavage to 5'-phosphomonoester.	\N	\N	\N	\N	\N
1347511	3.1.1.3	Triacylglycerol lipase.	Triacylglycerol + H(2)O = diacylglycerol + a fatty acid anion.	\N	Hepatic lipase deficiency; MIM:151670. Congenital lipase deficiency; MIM:246600. Wolman disease; MIM:278000.	Glycerolipid metabolism	Metabolism of Complex Lipids	METABOLIC
1347516	2.7.1.-	Phosphotransferases with an alcohol group as acceptor.	\N	\N	\N	Sphingoglycolipid metabolism	Metabolism of Complex Lipids	METABOLIC
1347516	2.7.1.-	Phosphotransferases with an alcohol group as acceptor.	\N	\N	\N	Benzoate degradation via CoA ligation	Biodegradation of Xenobiotics	METABOLIC
1347516	2.7.1.-	Phosphotransferases with an alcohol group as acceptor.	\N	\N	\N	Starch and sucrose metabolism	Metabolism of Complex Carbohydrates	METABOLIC
1347516	2.7.1.-	Phosphotransferases with an alcohol group as acceptor.	\N	\N	\N	Inositol phosphate metabolism	Metabolism of Complex Lipids	METABOLIC
1347516	2.7.1.-	Phosphotransferases with an alcohol group as acceptor.	\N	\N	\N	Nicotinate and nicotinamide metabolism	Metabolism of Cofactors and Vitamins	METABOLIC
1347561	3.6.1.3	Adenosinetriphosphatase.	ATP + H(2)O = ADP + phosphate.	\N	Hemolytic anemia due to deficiency of adenosine triphosphatase; MIM:102800.	Purine metabolism	Nucleotide Metabolism	METABOLIC
1347713	3.1.27.1	Ribonuclease T2.	Two-stage endonucleolytic cleavage to 3'-phosphomononucleotides and 3'-phosphooligonucleotides with 2',3'-cyclic phosphate intermediates.	\N	\N	\N	\N	\N
1347924	1.-.-.-	Oxidoreductases.	\N	\N	\N	\N	\N	\N
1347964	5.4.2.1	Phosphoglycerate mutase.	2-phospho-D-glycerate + 2,3-diphosphoglycerate = 3-phospho-D-glycerate + 2,3-diphosphoglycerate.	\N	Myopathy due to phosphoglycerate mutase deficiency; MIM:261670.	Glycolysis / Gluconeogenesis	Carbohydrate Metabolism	METABOLIC
1347972	2.7.1.17	Xylulokinase.	ATP + D-xylulose = ADP + D-xylulose 5-phosphate.	\N	\N	Pentose and glucuronate interconversions	Carbohydrate Metabolism	METABOLIC
1348062	1.14.13.1	Salicylate 1-monooxygenase.	Salicylate + NADH + O(2) = catechol + NAD(+) + H(2)O + CO(2).	FAD.	\N	Fluorene degradation	Biodegradation of Xenobiotics	METABOLIC
1348062	1.14.13.1	Salicylate 1-monooxygenase.	Salicylate + NADH + O(2) = catechol + NAD(+) + H(2)O + CO(2).	FAD.	\N	Nitorobenzene degradation	Biodegradation of Xenobiotics	METABOLIC
1348105	5.4.99.12	tRNA-pseudouridine synthase I.	tRNA uridine = tRNA pseudouridine.	\N	\N	\N	\N	\N
1348136	1.5.1.20	Methylenetetrahydrofolate reductase (NADPH).	5-methyltetrahydrofolate + NADP(+) = 5,10-methylenetetrahydrofolate + NADPH.	FAD.	Homocystinuria II (MTHFR deficiency); MIM:236250.	\N	\N	\N
1348156	6.3.2.19	Ubiquitin--protein ligase.	ATP + ubiquitin + protein lysine = AMP + diphosphate + protein N-ubiquityllysine.	\N	\N	\N	\N	\N
1348177	3.1.1.-	Carboxylic ester hydrolases.	\N	\N	\N	2,4-Dichlorobenzoate degradation	Biodegradation of Xenobiotics	METABOLIC
1348177	3.1.1.-	Carboxylic ester hydrolases.	\N	\N	\N	Pentose and glucuronate interconversions	Carbohydrate Metabolism	METABOLIC
1348177	3.1.1.-	Carboxylic ester hydrolases.	\N	\N	\N	Butanoate metabolism	Carbohydrate Metabolism	METABOLIC
1348237	5.2.1.8	Peptidylprolyl isomerase.	Peptidylproline (omega=180) = peptidylproline (omega=0).	\N	\N	\N	\N	\N
1348302	3.2.1.3	Glucan 1,4-alpha-glucosidase.	Hydrolysis of terminal 1,4-linked alpha-D-glucose residues successively from non-reducing ends of the chains with release of beta-D-glucose.	\N	\N	Starch and sucrose metabolism	Metabolism of Complex Carbohydrates	METABOLIC
1348358	3.2.1.18	Exo-alpha-sialidase.	Hydrolysis of alpha-(2->3)-, alpha-(2->6)-, alpha-(2->8)-glycosidic linkages of terminal sialic residues in oligosaccharides, glycoproteins, glycolipids, colominic acid and synthetic substrates.	\N	Sialidosis; MIM:256550.	N-Glycan degradation	Metabolism of Complex Carbohydrates	METABOLIC
1348358	3.2.1.18	Exo-alpha-sialidase.	Hydrolysis of alpha-(2->3)-, alpha-(2->6)-, alpha-(2->8)-glycosidic linkages of terminal sialic residues in oligosaccharides, glycoproteins, glycolipids, colominic acid and synthetic substrates.	\N	Sialidosis; MIM:256550.	Sphingoglycolipid metabolism	Metabolism of Complex Lipids	METABOLIC
1348633	3.6.1.-	In phosphorous-containing anhydrides.	\N	\N	\N	Starch and sucrose metabolism	Metabolism of Complex Carbohydrates	METABOLIC
1348633	3.6.1.-	In phosphorous-containing anhydrides.	\N	\N	\N	Folate biosynthesis	Metabolism of Cofactors and Vitamins	METABOLIC
1348665	3.1.13.1	Exoribonuclease II.	Exonucleolytic cleavage in the 3'- to 5'-direction to yield 5'-phosphomononucleotides.	\N	\N	\N	\N	\N
1348786	4.1.3.27	Anthranilate synthase.	Chorismate + L-glutamine = anthranilate + pyruvate + L-glutamate.	\N	\N	Phenylalanine, tyrosine and tryptophan biosynthesis	Amino Acid Metabolism	METABOLIC
1349029	3.2.1.20	Alpha-glucosidase.	Hydrolysis of terminal, non-reducing 1,4-linked D-glucose residues with release of D-glucose.	\N	Glycogen storage disease II; MIM:232300.	Galactose metabolism	Carbohydrate Metabolism	METABOLIC
1349029	3.2.1.20	Alpha-glucosidase.	Hydrolysis of terminal, non-reducing 1,4-linked D-glucose residues with release of D-glucose.	\N	Glycogen storage disease II; MIM:232300.	Starch and sucrose metabolism	Metabolism of Complex Carbohydrates	METABOLIC
1349099	3.1.4.1	Phosphodiesterase I.	Hydrolytically removes 5'-nucleotides successively from the 3'-hydroxy termini of 3'-hydroxy-terminated oligo-nucleotides.	\N	\N	\N	\N	\N
1349121	1.3.99.1	Succinate dehydrogenase.	Succinate + acceptor = fumarate + reduced acceptor.	FAD.	\N	Citrate cycle (TCA cycle)	Carbohydrate Metabolism	METABOLIC
1349121	1.3.99.1	Succinate dehydrogenase.	Succinate + acceptor = fumarate + reduced acceptor.	FAD.	\N	Benzoate degradation via CoA ligation	Biodegradation of Xenobiotics	METABOLIC
1349121	1.3.99.1	Succinate dehydrogenase.	Succinate + acceptor = fumarate + reduced acceptor.	FAD.	\N	Butanoate metabolism	Carbohydrate Metabolism	METABOLIC
1349121	1.3.99.1	Succinate dehydrogenase.	Succinate + acceptor = fumarate + reduced acceptor.	FAD.	\N	Reductive carboxylate cycle (CO2 fixation)	Energy Metabolism	METABOLIC
1349121	1.3.99.1	Succinate dehydrogenase.	Succinate + acceptor = fumarate + reduced acceptor.	FAD.	\N	Oxidative phosphorylation	Energy Metabolism	METABOLIC
1349155	1.14.14.1	Unspecific monooxygenase.	RH + reduced flavoprotein + O(2) = ROH + oxidized flavoprotein + H(2)O.	Heme-thiolate.	\N	Tryptophan metabolism	Amino Acid Metabolism	METABOLIC
1349155	1.14.14.1	Unspecific monooxygenase.	RH + reduced flavoprotein + O(2) = ROH + oxidized flavoprotein + H(2)O.	Heme-thiolate.	\N	Fatty acid metabolism	Lipid Metabolism	METABOLIC
1349155	1.14.14.1	Unspecific monooxygenase.	RH + reduced flavoprotein + O(2) = ROH + oxidized flavoprotein + H(2)O.	Heme-thiolate.	\N	gamma-Hexachlorocyclohexane degradation	Biodegradation of Xenobiotics	METABOLIC
1349191	3.2.1.3	Glucan 1,4-alpha-glucosidase.	Hydrolysis of terminal 1,4-linked alpha-D-glucose residues successively from non-reducing ends of the chains with release of beta-D-glucose.	\N	\N	Starch and sucrose metabolism	Metabolism of Complex Carbohydrates	METABOLIC
1349193	1.14.13.21	Flavonoid 3'-monooxygenase.	A flavonoid + NADPH + O(2) = 3'-hydroxyflavonoid + NADP(+) + H(2)O.	\N	\N	Flavonoids, stilbene and lignin biosynthesis	Biosynthesis of Secondary Metabolites	METABOLIC
1349329	3.4.23.1	Pepsin A.	Preferential cleavage: hydrophobic, preferably aromatic, residues in P1 and P1' positions. Cleaves 1-Phe-|-Val-2, 4-Gln-|-His-5, 13-Glu-|- Ala-14, 14-Ala-|-Leu-15, 15-Leu-|-Tyr-16, 16-Tyr-|-Leu-17, 23-Gly-|- Phe-24, 24-Phe-|-Phe-25 and 25-Phe-|-Tyr-26 bon	\N	\N	\N	\N	\N
1349534	3.4.23.25	Saccharopepsin.	Hydrolysis of proteins with broad specificity for peptide bonds. Cleaves -Leu-Leu-|-Val-Tyr- bond in a synthetic substrate. Does not act on esters of Tyr or Arg.	\N	\N	\N	\N	\N
1349632	1.1.99.1	Choline dehydrogenase.	Choline + acceptor = betaine aldehyde + reduced acceptor.	PQQ.	\N	Glycine, serine and threonine metabolism	Amino Acid Metabolism	METABOLIC
1349708	4.2.1.20	Tryptophan synthase.	L-serine + 1-(indol-3-yl)glycerol 3-phosphate = L-tryptophan + glyceraldehyde 3-phosphate + H(2)O.	Pyridoxal-phosphate.	\N	Phenylalanine, tyrosine and tryptophan biosynthesis	Amino Acid Metabolism	METABOLIC
1349757	3.4.14.9	Tripeptidyl-peptidase I.	Release of an N-terminal tripeptide from a polypeptide.	\N	\N	\N	\N	\N
1349761	6.3.2.-	Acid--D-amino-acid ligases (peptide synthases).	\N	\N	\N	Tryptophan metabolism	Amino Acid Metabolism	METABOLIC
1349761	6.3.2.-	Acid--D-amino-acid ligases (peptide synthases).	\N	\N	\N	Ubiquinone biosynthesis	Metabolism of Cofactors and Vitamins	METABOLIC
1349780	2.4.1.16	Chitin synthase.	UDP-N-acetyl-D-glucosamine + {(1,4)-(N-acetyl-beta-D-glucosaminyl)}(N) = UDP + {(1,4)-(N-acetyl-beta-D-glucosaminyl)}(N+1).	\N	\N	Aminosugars metabolism	Metabolism of Complex Carbohydrates	METABOLIC
1349814	3.4.19.1	Acylaminoacyl-peptidase.	Acylaminoacyl-peptide + H(2)O = acylamino acid + peptide.	\N	\N	\N	\N	\N
1349893	3.1.26.5	Ribonuclease P.	Endonucleolytic cleavage of RNA, removing 5'-extra-nucleotide from tRNA precursor.	\N	\N	\N	\N	\N
1349911	6.3.2.-	Acid--D-amino-acid ligases (peptide synthases).	\N	\N	\N	Tryptophan metabolism	Amino Acid Metabolism	METABOLIC
1349911	6.3.2.-	Acid--D-amino-acid ligases (peptide synthases).	\N	\N	\N	Ubiquinone biosynthesis	Metabolism of Cofactors and Vitamins	METABOLIC
1349968	1.1.99.1	Choline dehydrogenase.	Choline + acceptor = betaine aldehyde + reduced acceptor.	PQQ.	\N	Glycine, serine and threonine metabolism	Amino Acid Metabolism	METABOLIC
1350010	3.2.1.45	Glucosylceramidase.	D-glucosyl-N-acylsphingosine + H(2)O = D-glucose + N-acylsphingosine.	\N	Gaucher disease type I; MIM:230800. Gaucher disease type II; MIM:230900. Gaucher disease type III; MIM:231000.	Sphingoglycolipid metabolism	Metabolism of Complex Lipids	METABOLIC
1350084	3.1.3.-	Phosphoric monoester hydrolases.	\N	\N	\N	Vitamin B6 metabolism	Metabolism of Cofactors and Vitamins	METABOLIC
1350084	3.1.3.-	Phosphoric monoester hydrolases.	\N	\N	\N	Porphyrin and chlorophyll metabolism	Metabolism of Cofactors and Vitamins	METABOLIC
1350084	3.1.3.-	Phosphoric monoester hydrolases.	\N	\N	\N	Nicotinate and nicotinamide metabolism	Metabolism of Cofactors and Vitamins	METABOLIC
1350084	3.1.3.-	Phosphoric monoester hydrolases.	\N	\N	\N	Thiamine metabolism	Metabolism of Cofactors and Vitamins	METABOLIC
1350084	3.1.3.-	Phosphoric monoester hydrolases.	\N	\N	\N	Aminosugars metabolism	Metabolism of Complex Carbohydrates	METABOLIC
1350084	3.1.3.-	Phosphoric monoester hydrolases.	\N	\N	\N	Riboflavin metabolism	Metabolism of Cofactors and Vitamins	METABOLIC
1350111	3.1.1.47	2-acetyl-1-alkylglycerophosphocholine esterase.	2-acetyl-1-alkyl-sn-glycero-3-phosphocholine + H(2)O = 1-alkyl-sn- glycero-3-phosphocholine + acetate.	\N	\N	Glycerolipid metabolism	Metabolism of Complex Lipids	METABOLIC
1350134	2.7.3.-	Phosphotransferases with a nitrogenous group as acceptor.	\N	\N	\N	Type II secretion system	SORTING AND DEGRADATION	REGULATORY
1350256	5.3.1.4	L-arabinose isomerase.	L-arabinose = L-ribulose.	\N	\N	Pentose and glucuronate interconversions	Carbohydrate Metabolism	METABOLIC
1350425	4.2.1.1	Carbonate dehydratase.	H(2)CO(3) = CO(2) + H(2)O.	Zinc.	Osteopetrosis-renal tubular acidosis syndrome; MIM:259730.	Nitrogen metabolism	Energy Metabolism	METABOLIC
1350440	2.7.1.137	1-phosphatidylinositol 3-kinase.	ATP + 1-phosphatidyl-1D-myo-inositol = ADP + 1-phosphatidyl-1D-myo- inositol 3-phosphate.	\N	\N	Inositol phosphate metabolism	Metabolism of Complex Lipids	METABOLIC
1350470	1.2.1.31	Aminoadipate-semialdehyde dehydrogenase.	L-2-aminoadipate 6-semialdehyde + NADP(+) + H(2)O = L-2-aminoadipate + NADPH.	\N	\N	Lysine biosynthesis	Amino Acid Metabolism	METABOLIC
1350470	1.2.1.31	Aminoadipate-semialdehyde dehydrogenase.	L-2-aminoadipate 6-semialdehyde + NADP(+) + H(2)O = L-2-aminoadipate + NADPH.	\N	\N	Lysine degradation	Amino Acid Metabolism	METABOLIC
1350482	3.4.23.1	Pepsin A.	Preferential cleavage: hydrophobic, preferably aromatic, residues in P1 and P1' positions. Cleaves 1-Phe-|-Val-2, 4-Gln-|-His-5, 13-Glu-|- Ala-14, 14-Ala-|-Leu-15, 15-Leu-|-Tyr-16, 16-Tyr-|-Leu-17, 23-Gly-|- Phe-24, 24-Phe-|-Phe-25 and 25-Phe-|-Tyr-26 bon	\N	\N	\N	\N	\N
1350590	1.2.1.31	Aminoadipate-semialdehyde dehydrogenase.	L-2-aminoadipate 6-semialdehyde + NADP(+) + H(2)O = L-2-aminoadipate + NADPH.	\N	\N	Lysine biosynthesis	Amino Acid Metabolism	METABOLIC
1350590	1.2.1.31	Aminoadipate-semialdehyde dehydrogenase.	L-2-aminoadipate 6-semialdehyde + NADP(+) + H(2)O = L-2-aminoadipate + NADPH.	\N	\N	Lysine degradation	Amino Acid Metabolism	METABOLIC
1350649	3.6.3.1	Magnesium-ATPase.	ATP + H(2)O = ADP + phosphate.	Magnesium.	Progressive familial intrahepatic cholestasis; MIM:211600. Benign recurrent intrahepatic cholestasis; MIM:243300.	\N	\N	\N
1350659	3.2.1.3	Glucan 1,4-alpha-glucosidase.	Hydrolysis of terminal 1,4-linked alpha-D-glucose residues successively from non-reducing ends of the chains with release of beta-D-glucose.	\N	\N	Starch and sucrose metabolism	Metabolism of Complex Carbohydrates	METABOLIC
1350725	1.1.1.91	Aryl-alcohol dehydrogenase (NADP+).	An aromatic alcohol + NADP(+) = an aromatic aldehyde + NADPH.	\N	\N	\N	\N	\N
1350915	1.6.5.5	NADPH:quinone reductase.	NADPH + quinone = NADP(+) + semiquinone.	Zinc.	\N	\N	\N	\N
1350964	3.1.-.-	Acting on ester bonds.	\N	\N	\N	\N	\N	\N
1350992	5.3.1.4	L-arabinose isomerase.	L-arabinose = L-ribulose.	\N	\N	Pentose and glucuronate interconversions	Carbohydrate Metabolism	METABOLIC
1351218	2.7.1.37	Protein kinase.	ATP + a protein = ADP + a phosphoprotein.	\N	\N	\N	\N	\N
1351358	3.1.1.1	Carboxylesterase.	A carboxylic ester + H(2)O = an alcohol + a carboxylic anion.	\N	\N	\N	\N	\N
1351572	1.3.1.-	With NAD(+) or NADP(+) as acceptor.	\N	\N	\N	\N	\N	\N
1351640	1.1.1.-	With NAD(+) or NADP(+) as acceptor.	\N	\N	\N	Bile acid biosynthesis	Lipid Metabolism	METABOLIC
1351640	1.1.1.-	With NAD(+) or NADP(+) as acceptor.	\N	\N	\N	Vitamin B6 metabolism	Metabolism of Cofactors and Vitamins	METABOLIC
1351640	1.1.1.-	With NAD(+) or NADP(+) as acceptor.	\N	\N	\N	Glycine, serine and threonine metabolism	Amino Acid Metabolism	METABOLIC
1351640	1.1.1.-	With NAD(+) or NADP(+) as acceptor.	\N	\N	\N	Butanoate metabolism	Carbohydrate Metabolism	METABOLIC
1351640	1.1.1.-	With NAD(+) or NADP(+) as acceptor.	\N	\N	\N	Fructose and mannose metabolism	Carbohydrate Metabolism	METABOLIC
1351640	1.1.1.-	With NAD(+) or NADP(+) as acceptor.	\N	\N	\N	Galactose metabolism	Carbohydrate Metabolism	METABOLIC
1351640	1.1.1.-	With NAD(+) or NADP(+) as acceptor.	\N	\N	\N	Lysine degradation	Amino Acid Metabolism	METABOLIC
1351640	1.1.1.-	With NAD(+) or NADP(+) as acceptor.	\N	\N	\N	Nucleotide sugars metabolism	Nucleotide Metabolism	METABOLIC
1351640	1.1.1.-	With NAD(+) or NADP(+) as acceptor.	\N	\N	\N	Ascorbate and aldarate metabolism	Carbohydrate Metabolism	METABOLIC
1351640	1.1.1.-	With NAD(+) or NADP(+) as acceptor.	\N	\N	\N	Tetrachloroethene degradation	Biodegradation of Xenobiotics	METABOLIC
1351640	1.1.1.-	With NAD(+) or NADP(+) as acceptor.	\N	\N	\N	Benzoate degradation via CoA ligation	Biodegradation of Xenobiotics	METABOLIC
1351640	1.1.1.-	With NAD(+) or NADP(+) as acceptor.	\N	\N	\N	Glycerolipid metabolism	Metabolism of Complex Lipids	METABOLIC
1351665	1.1.1.2	Alcohol dehydrogenase (NADP+).	An alcohol + NADP(+) = an aldehyde + NADPH.	Zinc.	\N	Caprolactam degradation	Biodegradation of Xenobiotics	METABOLIC
1351665	1.1.1.2	Alcohol dehydrogenase (NADP+).	An alcohol + NADP(+) = an aldehyde + NADPH.	Zinc.	\N	Glycerolipid metabolism	Metabolism of Complex Lipids	METABOLIC
1351665	1.1.1.2	Alcohol dehydrogenase (NADP+).	An alcohol + NADP(+) = an aldehyde + NADPH.	Zinc.	\N	Pentose and glucuronate interconversions	Carbohydrate Metabolism	METABOLIC
1351665	1.1.1.2	Alcohol dehydrogenase (NADP+).	An alcohol + NADP(+) = an aldehyde + NADPH.	Zinc.	\N	Glycolysis / Gluconeogenesis	Carbohydrate Metabolism	METABOLIC
1351712	1.-.-.-	Oxidoreductases.	\N	\N	\N	\N	\N	\N
1351736	2.4.1.-	Hexosyltransferases.	\N	\N	\N	O-Glycans biosynthesis	Metabolism of Complex Carbohydrates	METABOLIC
1351736	2.4.1.-	Hexosyltransferases.	\N	\N	\N	Fructose and mannose metabolism	Carbohydrate Metabolism	METABOLIC
1351736	2.4.1.-	Hexosyltransferases.	\N	\N	\N	Peptidoglycan biosynthesis	Metabolism of Complex Carbohydrates	METABOLIC
1351736	2.4.1.-	Hexosyltransferases.	\N	\N	\N	Sphingoglycolipid metabolism	Metabolism of Complex Lipids	METABOLIC
1351736	2.4.1.-	Hexosyltransferases.	\N	\N	\N	Blood group glycolipid biosynthesis - lact series	Metabolism of Complex Lipids	METABOLIC
1351736	2.4.1.-	Hexosyltransferases.	\N	\N	\N	Blood group glycolipid biosynthesis - neolact series	Metabolism of Complex Lipids	METABOLIC
1351736	2.4.1.-	Hexosyltransferases.	\N	\N	\N	Glycerolipid metabolism	Metabolism of Complex Lipids	METABOLIC
1351736	2.4.1.-	Hexosyltransferases.	\N	\N	\N	Globoside metabolism	Metabolism of Complex Lipids	METABOLIC
1351736	2.4.1.-	Hexosyltransferases.	\N	\N	\N	Chondroitin / heparan sulfate biosynthesis	Metabolism of Complex Carbohydrates	METABOLIC
1351736	2.4.1.-	Hexosyltransferases.	\N	\N	\N	Keratan sulfate biosynthesis	Metabolism of Complex Carbohydrates	METABOLIC
1351736	2.4.1.-	Hexosyltransferases.	\N	\N	\N	N-Glycans biosynthesis	Metabolism of Complex Carbohydrates	METABOLIC
1351740	2.3.1.48	Histone acetyltransferase.	Acetyl-CoA + histone = CoA + acetyl-histone.	\N	\N	\N	\N	\N
1351741	2.7.1.-	Phosphotransferases with an alcohol group as acceptor.	\N	\N	\N	Sphingoglycolipid metabolism	Metabolism of Complex Lipids	METABOLIC
1351741	2.7.1.-	Phosphotransferases with an alcohol group as acceptor.	\N	\N	\N	Benzoate degradation via CoA ligation	Biodegradation of Xenobiotics	METABOLIC
1351741	2.7.1.-	Phosphotransferases with an alcohol group as acceptor.	\N	\N	\N	Starch and sucrose metabolism	Metabolism of Complex Carbohydrates	METABOLIC
1351741	2.7.1.-	Phosphotransferases with an alcohol group as acceptor.	\N	\N	\N	Inositol phosphate metabolism	Metabolism of Complex Lipids	METABOLIC
1351741	2.7.1.-	Phosphotransferases with an alcohol group as acceptor.	\N	\N	\N	Nicotinate and nicotinamide metabolism	Metabolism of Cofactors and Vitamins	METABOLIC
1351752	3.2.1.28	Alpha,alpha-trehalase.	Alpha,alpha-trehalose + H(2)O = 2 D-glucose.	\N	\N	Starch and sucrose metabolism	Metabolism of Complex Carbohydrates	METABOLIC
1351753	1.1.2.3	L-lactate dehydrogenase (cytochrome).	(S)-lactate + 2 ferricytochrome c = pyruvate + 2 ferrocytochrome c.	FMN; Protoheme IX.	\N	Pyruvate metabolism	Carbohydrate Metabolism	METABOLIC
1351918	3.4.23.25	Saccharopepsin.	Hydrolysis of proteins with broad specificity for peptide bonds. Cleaves -Leu-Leu-|-Val-Tyr- bond in a synthetic substrate. Does not act on esters of Tyr or Arg.	\N	\N	\N	\N	\N
1351920	6.3.2.19	Ubiquitin--protein ligase.	ATP + ubiquitin + protein lysine = AMP + diphosphate + protein N-ubiquityllysine.	\N	\N	\N	\N	\N
1351997	1.1.1.-	With NAD(+) or NADP(+) as acceptor.	\N	\N	\N	Bile acid biosynthesis	Lipid Metabolism	METABOLIC
1351997	1.1.1.-	With NAD(+) or NADP(+) as acceptor.	\N	\N	\N	Vitamin B6 metabolism	Metabolism of Cofactors and Vitamins	METABOLIC
1351997	1.1.1.-	With NAD(+) or NADP(+) as acceptor.	\N	\N	\N	Glycine, serine and threonine metabolism	Amino Acid Metabolism	METABOLIC
1351997	1.1.1.-	With NAD(+) or NADP(+) as acceptor.	\N	\N	\N	Butanoate metabolism	Carbohydrate Metabolism	METABOLIC
1351997	1.1.1.-	With NAD(+) or NADP(+) as acceptor.	\N	\N	\N	Fructose and mannose metabolism	Carbohydrate Metabolism	METABOLIC
1351997	1.1.1.-	With NAD(+) or NADP(+) as acceptor.	\N	\N	\N	Galactose metabolism	Carbohydrate Metabolism	METABOLIC
1351997	1.1.1.-	With NAD(+) or NADP(+) as acceptor.	\N	\N	\N	Lysine degradation	Amino Acid Metabolism	METABOLIC
1351997	1.1.1.-	With NAD(+) or NADP(+) as acceptor.	\N	\N	\N	Nucleotide sugars metabolism	Nucleotide Metabolism	METABOLIC
1351997	1.1.1.-	With NAD(+) or NADP(+) as acceptor.	\N	\N	\N	Ascorbate and aldarate metabolism	Carbohydrate Metabolism	METABOLIC
1351997	1.1.1.-	With NAD(+) or NADP(+) as acceptor.	\N	\N	\N	Tetrachloroethene degradation	Biodegradation of Xenobiotics	METABOLIC
1351997	1.1.1.-	With NAD(+) or NADP(+) as acceptor.	\N	\N	\N	Benzoate degradation via CoA ligation	Biodegradation of Xenobiotics	METABOLIC
1351997	1.1.1.-	With NAD(+) or NADP(+) as acceptor.	\N	\N	\N	Glycerolipid metabolism	Metabolism of Complex Lipids	METABOLIC
1352226	1.1.99.1	Choline dehydrogenase.	Choline + acceptor = betaine aldehyde + reduced acceptor.	PQQ.	\N	Glycine, serine and threonine metabolism	Amino Acid Metabolism	METABOLIC
1352231	1.14.11.13	Gibberellin 2-beta-dioxygenase.	Gibberellin 1 + 2-oxoglutarate + O(2) = 2-beta-hydroxygibberellin 1 + succinate + CO(2).	\N	\N	\N	\N	\N
1352265	6.5.1.2	DNA ligase (NAD+).	NAD(+) + {deoxyribonucleotide}(N) + {deoxyribonucleotide}(M) = AMP + nicotinamide nucleotide + {deoxyribonucleotide}(N+M).	\N	\N	\N	\N	\N
1352317	1.10.3.2	Laccase.	4 benzenediol + O(2) = 4 benzosemiquinone + 2 H(2)O.	Copper.	\N	\N	\N	\N
1352412	2.7.7.7	DNA-directed DNA polymerase.	N deoxynucleoside triphosphate = N diphosphate + {DNA}(N).	\N	\N	Purine metabolism	Nucleotide Metabolism	METABOLIC
1352412	2.7.7.7	DNA-directed DNA polymerase.	N deoxynucleoside triphosphate = N diphosphate + {DNA}(N).	\N	\N	DNA polymerase	REPLICATION AND REPAIR	REGULATORY
1352412	2.7.7.7	DNA-directed DNA polymerase.	N deoxynucleoside triphosphate = N diphosphate + {DNA}(N).	\N	\N	Pyrimidine metabolism	Nucleotide Metabolism	METABOLIC
1352479	3.6.3.8	Calcium-transporting ATPase.	ATP + H(2)O + Ca(2+)(Cis) = ADP + phosphate + Ca(2+)(Trans).	Magnesium.	Darier disease; MIM:124200. Benign chronic pemphigus; MIM:169600.	\N	\N	\N
1352652	2.7.1.37	Protein kinase.	ATP + a protein = ADP + a phosphoprotein.	\N	\N	\N	\N	\N
1352698	3.1.3.5	5'-nucleotidase.	A 5'-ribonucleotide + H(2)O = a ribonucleoside + phosphate.	\N	\N	Purine metabolism	Nucleotide Metabolism	METABOLIC
1352698	3.1.3.5	5'-nucleotidase.	A 5'-ribonucleotide + H(2)O = a ribonucleoside + phosphate.	\N	\N	Nicotinate and nicotinamide metabolism	Metabolism of Cofactors and Vitamins	METABOLIC
1352698	3.1.3.5	5'-nucleotidase.	A 5'-ribonucleotide + H(2)O = a ribonucleoside + phosphate.	\N	\N	Pyrimidine metabolism	Nucleotide Metabolism	METABOLIC
1352711	2.7.7.6	DNA-directed RNA polymerase.	N nucleoside triphosphate = N diphosphate + {RNA}(N).	\N	\N	RNA polymerase	TRANSCRIPTION	REGULATORY
1352711	2.7.7.6	DNA-directed RNA polymerase.	N nucleoside triphosphate = N diphosphate + {RNA}(N).	\N	\N	Purine metabolism	Nucleotide Metabolism	METABOLIC
1352711	2.7.7.6	DNA-directed RNA polymerase.	N nucleoside triphosphate = N diphosphate + {RNA}(N).	\N	\N	Pyrimidine metabolism	Nucleotide Metabolism	METABOLIC
1352744	1.9.3.1	Cytochrome-c oxidase.	4 ferrocytochrome c + O(2) = 4 ferricytochrome c + 2 H(2)O.	Copper.	Cytochrome-c-oxidase deficiency; MIM:220110.	Oxidative phosphorylation	Energy Metabolism	METABOLIC
1352798	3.1.3.16	Serine/threonine specific protein phosphatase.	A phosphoprotein + H(2)O = a protein + phosphate.	\N	\N	\N	\N	\N
1352847	3.1.1.47	2-acetyl-1-alkylglycerophosphocholine esterase.	2-acetyl-1-alkyl-sn-glycero-3-phosphocholine + H(2)O = 1-alkyl-sn- glycero-3-phosphocholine + acetate.	\N	\N	Glycerolipid metabolism	Metabolism of Complex Lipids	METABOLIC
1352891	2.7.1.-	Phosphotransferases with an alcohol group as acceptor.	\N	\N	\N	Sphingoglycolipid metabolism	Metabolism of Complex Lipids	METABOLIC
1352891	2.7.1.-	Phosphotransferases with an alcohol group as acceptor.	\N	\N	\N	Benzoate degradation via CoA ligation	Biodegradation of Xenobiotics	METABOLIC
1352891	2.7.1.-	Phosphotransferases with an alcohol group as acceptor.	\N	\N	\N	Starch and sucrose metabolism	Metabolism of Complex Carbohydrates	METABOLIC
1352891	2.7.1.-	Phosphotransferases with an alcohol group as acceptor.	\N	\N	\N	Inositol phosphate metabolism	Metabolism of Complex Lipids	METABOLIC
1352891	2.7.1.-	Phosphotransferases with an alcohol group as acceptor.	\N	\N	\N	Nicotinate and nicotinamide metabolism	Metabolism of Cofactors and Vitamins	METABOLIC
1352944	6.3.2.-	Acid--D-amino-acid ligases (peptide synthases).	\N	\N	\N	Tryptophan metabolism	Amino Acid Metabolism	METABOLIC
1352944	6.3.2.-	Acid--D-amino-acid ligases (peptide synthases).	\N	\N	\N	Ubiquinone biosynthesis	Metabolism of Cofactors and Vitamins	METABOLIC
1353158	1.3.3.6	Acyl-CoA oxidase.	Acyl-CoA + O(2) = trans-2,3-dehydroacyl-CoA + H(2)O(2).	FAD.	\N	Fatty acid metabolism	Lipid Metabolism	METABOLIC
1353196	2.7.1.23	NAD(+) kinase.	ATP + NAD(+) = ADP + NADP(+).	\N	\N	Nicotinate and nicotinamide metabolism	Metabolism of Cofactors and Vitamins	METABOLIC
1353197	1.1.1.2	Alcohol dehydrogenase (NADP+).	An alcohol + NADP(+) = an aldehyde + NADPH.	Zinc.	\N	Caprolactam degradation	Biodegradation of Xenobiotics	METABOLIC
1353197	1.1.1.2	Alcohol dehydrogenase (NADP+).	An alcohol + NADP(+) = an aldehyde + NADPH.	Zinc.	\N	Glycerolipid metabolism	Metabolism of Complex Lipids	METABOLIC
1353197	1.1.1.2	Alcohol dehydrogenase (NADP+).	An alcohol + NADP(+) = an aldehyde + NADPH.	Zinc.	\N	Pentose and glucuronate interconversions	Carbohydrate Metabolism	METABOLIC
1353197	1.1.1.2	Alcohol dehydrogenase (NADP+).	An alcohol + NADP(+) = an aldehyde + NADPH.	Zinc.	\N	Glycolysis / Gluconeogenesis	Carbohydrate Metabolism	METABOLIC
1353295	1.6.5.5	NADPH:quinone reductase.	NADPH + quinone = NADP(+) + semiquinone.	Zinc.	\N	\N	\N	\N
1353374	6.3.2.2	Glutamate--cysteine ligase.	ATP + L-glutamate + L-cysteine = ADP + phosphate + gamma-L- glutamyl-L-cysteine.	\N	Hemolytic anemia due to gamma-glutamylcysteine synthetase; MIM:230450.	Glutamate metabolism	Amino Acid Metabolism	METABOLIC
1353374	6.3.2.2	Glutamate--cysteine ligase.	ATP + L-glutamate + L-cysteine = ADP + phosphate + gamma-L- glutamyl-L-cysteine.	\N	Hemolytic anemia due to gamma-glutamylcysteine synthetase; MIM:230450.	Glutathione metabolism	Metabolism of Other Amino Acids	METABOLIC
1353472	2.7.1.26	Riboflavin kinase.	ATP + riboflavin = ADP + FMN.	\N	\N	Riboflavin metabolism	Metabolism of Cofactors and Vitamins	METABOLIC
1353506	3.1.26.4	Ribonuclease H.	Endonucleolytic cleavage to 5'-phosphomonoester.	\N	\N	\N	\N	\N
1353670	4.2.99.18	DNA-(apurinic or apyrimidinic site) lyase.	The C-O-P bond 3' to the apurinic or apyrimidinic site in DNA is broken by a beta-elimination reaction, leaving a 3'-terminal unsaturated sugar and a product with a terminal 5'-phosphate.	\N	\N	\N	\N	\N
1353697	1.2.1.16	Succinate-semialdehyde dehydrogenase (NAD(P)+).	Succinate semialdehyde + NAD(P)(+) + H(2)O = succinate + NAD(P)H.	\N	4-hydroxybutyricaciduria; MIM:271980.	Glutamate metabolism	Amino Acid Metabolism	METABOLIC
1353697	1.2.1.16	Succinate-semialdehyde dehydrogenase (NAD(P)+).	Succinate semialdehyde + NAD(P)(+) + H(2)O = succinate + NAD(P)H.	\N	4-hydroxybutyricaciduria; MIM:271980.	Butanoate metabolism	Carbohydrate Metabolism	METABOLIC
1353697	1.2.1.16	Succinate-semialdehyde dehydrogenase (NAD(P)+).	Succinate semialdehyde + NAD(P)(+) + H(2)O = succinate + NAD(P)H.	\N	4-hydroxybutyricaciduria; MIM:271980.	Tyrosine metabolism	Amino Acid Metabolism	METABOLIC
1353921	2.6.1.13	Ornithine--oxo-acid aminotransferase.	L-ornithine + a 2-oxo acid = L-glutamate 5-semialdehyde + an L-amino acid.	Pyridoxal-phosphate.	Ornithinemia with gyrate atrophy of choroid and retina; MIM:258870.	Arginine and proline metabolism	Amino Acid Metabolism	METABOLIC
1353921	2.6.1.13	Ornithine--oxo-acid aminotransferase.	L-ornithine + a 2-oxo acid = L-glutamate 5-semialdehyde + an L-amino acid.	Pyridoxal-phosphate.	Ornithinemia with gyrate atrophy of choroid and retina; MIM:258870.	Urea cycle and metabolism of amino groups	Amino Acid Metabolism	METABOLIC
1354054	3.6.1.-	In phosphorous-containing anhydrides.	\N	\N	\N	Starch and sucrose metabolism	Metabolism of Complex Carbohydrates	METABOLIC
1354054	3.6.1.-	In phosphorous-containing anhydrides.	\N	\N	\N	Folate biosynthesis	Metabolism of Cofactors and Vitamins	METABOLIC
1354158	1.17.4.1	Ribonucleoside-diphosphate reductase.	2'-deoxyribonucleoside diphosphate + oxidized thioredoxin + H(2)O = ribonucleoside diphosphate + reduced thioredoxin.	Iron; ATP.	\N	Pyrimidine metabolism	Nucleotide Metabolism	METABOLIC
1354158	1.17.4.1	Ribonucleoside-diphosphate reductase.	2'-deoxyribonucleoside diphosphate + oxidized thioredoxin + H(2)O = ribonucleoside diphosphate + reduced thioredoxin.	Iron; ATP.	\N	Purine metabolism	Nucleotide Metabolism	METABOLIC
1354288	1.14.13.30	Leukotriene-B4 20-monooxygenase.	(6Z,8E,10E,14Z)-(5S,12R)-5,12-dihydroxyicosa-6,8,10,14-tetraenoate + NADPH + O(2) = (6Z,8E,10E,14Z)-(5S,12R)-5,12,20-trihydroxyicosa- 6,8,10,14-tetraenoate + NADP(+) + H(2)O.	Heme-thiolate.	\N	Prostaglandin and leukotriene metabolism	Metabolism of Complex Lipids	METABOLIC
1354326	3.4.14.9	Tripeptidyl-peptidase I.	Release of an N-terminal tripeptide from a polypeptide.	\N	\N	\N	\N	\N
1354439	1.14.14.1	Unspecific monooxygenase.	RH + reduced flavoprotein + O(2) = ROH + oxidized flavoprotein + H(2)O.	Heme-thiolate.	\N	Tryptophan metabolism	Amino Acid Metabolism	METABOLIC
1354439	1.14.14.1	Unspecific monooxygenase.	RH + reduced flavoprotein + O(2) = ROH + oxidized flavoprotein + H(2)O.	Heme-thiolate.	\N	Fatty acid metabolism	Lipid Metabolism	METABOLIC
1354439	1.14.14.1	Unspecific monooxygenase.	RH + reduced flavoprotein + O(2) = ROH + oxidized flavoprotein + H(2)O.	Heme-thiolate.	\N	gamma-Hexachlorocyclohexane degradation	Biodegradation of Xenobiotics	METABOLIC
1354443	1.1.1.1	Alcohol dehydrogenase.	An alcohol + NAD(+) = an aldehyde or ketone + NADH.	Zinc or Iron.	\N	Bile acid biosynthesis	Lipid Metabolism	METABOLIC
1354443	1.1.1.1	Alcohol dehydrogenase.	An alcohol + NAD(+) = an aldehyde or ketone + NADH.	Zinc or Iron.	\N	Tyrosine metabolism	Amino Acid Metabolism	METABOLIC
1354443	1.1.1.1	Alcohol dehydrogenase.	An alcohol + NAD(+) = an aldehyde or ketone + NADH.	Zinc or Iron.	\N	Glycerolipid metabolism	Metabolism of Complex Lipids	METABOLIC
1354443	1.1.1.1	Alcohol dehydrogenase.	An alcohol + NAD(+) = an aldehyde or ketone + NADH.	Zinc or Iron.	\N	Glycolysis / Gluconeogenesis	Carbohydrate Metabolism	METABOLIC
1354443	1.1.1.1	Alcohol dehydrogenase.	An alcohol + NAD(+) = an aldehyde or ketone + NADH.	Zinc or Iron.	\N	Fatty acid metabolism	Lipid Metabolism	METABOLIC
1354471	2.7.1.37	Protein kinase.	ATP + a protein = ADP + a phosphoprotein.	\N	\N	\N	\N	\N
1354575	1.14.14.1	Unspecific monooxygenase.	RH + reduced flavoprotein + O(2) = ROH + oxidized flavoprotein + H(2)O.	Heme-thiolate.	\N	Tryptophan metabolism	Amino Acid Metabolism	METABOLIC
1354575	1.14.14.1	Unspecific monooxygenase.	RH + reduced flavoprotein + O(2) = ROH + oxidized flavoprotein + H(2)O.	Heme-thiolate.	\N	Fatty acid metabolism	Lipid Metabolism	METABOLIC
1354575	1.14.14.1	Unspecific monooxygenase.	RH + reduced flavoprotein + O(2) = ROH + oxidized flavoprotein + H(2)O.	Heme-thiolate.	\N	gamma-Hexachlorocyclohexane degradation	Biodegradation of Xenobiotics	METABOLIC
1354607	1.14.13.8	Dimethylaniline monooxygenase (N-oxide forming).	N,N-dimethylaniline + NADPH + O(2) = N,N-dimethylaniline N-oxide + NADP(+) + H(2)O.	FAD.	Trimethylaminuria; MIM:602079,	\N	\N	\N
1354652	1.14.-.-	Acting on paired donors, with incorporation or reduction of	\N	\N	\N	gamma-Hexachlorocyclohexane degradation	Biodegradation of Xenobiotics	METABOLIC
1354652	1.14.-.-	Acting on paired donors, with incorporation or reduction of	\N	\N	\N	Ascorbate and aldarate metabolism	Carbohydrate Metabolism	METABOLIC
1354652	1.14.-.-	Acting on paired donors, with incorporation or reduction of	\N	\N	\N	Flavonoids, stilbene and lignin biosynthesis	Biosynthesis of Secondary Metabolites	METABOLIC
1354652	1.14.-.-	Acting on paired donors, with incorporation or reduction of	\N	\N	\N	Fluorene degradation	Biodegradation of Xenobiotics	METABOLIC
1354661	1.14.-.-	Acting on paired donors, with incorporation or reduction of	\N	\N	\N	gamma-Hexachlorocyclohexane degradation	Biodegradation of Xenobiotics	METABOLIC
1354661	1.14.-.-	Acting on paired donors, with incorporation or reduction of	\N	\N	\N	Ascorbate and aldarate metabolism	Carbohydrate Metabolism	METABOLIC
1354661	1.14.-.-	Acting on paired donors, with incorporation or reduction of	\N	\N	\N	Flavonoids, stilbene and lignin biosynthesis	Biosynthesis of Secondary Metabolites	METABOLIC
1354661	1.14.-.-	Acting on paired donors, with incorporation or reduction of	\N	\N	\N	Fluorene degradation	Biodegradation of Xenobiotics	METABOLIC
1354756	6.1.1.12	Aspartate--tRNA ligase.	ATP + L-aspartate + tRNA(Asp) = AMP + diphosphate + L-aspartyl- tRNA(Asp).	\N	\N	Alanine and aspartate metabolism	Amino Acid Metabolism	METABOLIC
1354756	6.1.1.12	Aspartate--tRNA ligase.	ATP + L-aspartate + tRNA(Asp) = AMP + diphosphate + L-aspartyl- tRNA(Asp).	\N	\N	Aminoacyl-tRNA biosynthesis	TRANSLATION	REGULATORY
1354883	1.14.13.1	Salicylate 1-monooxygenase.	Salicylate + NADH + O(2) = catechol + NAD(+) + H(2)O + CO(2).	FAD.	\N	Fluorene degradation	Biodegradation of Xenobiotics	METABOLIC
1354883	1.14.13.1	Salicylate 1-monooxygenase.	Salicylate + NADH + O(2) = catechol + NAD(+) + H(2)O + CO(2).	FAD.	\N	Nitorobenzene degradation	Biodegradation of Xenobiotics	METABOLIC
1354945	2.7.1.-	Phosphotransferases with an alcohol group as acceptor.	\N	\N	\N	Sphingoglycolipid metabolism	Metabolism of Complex Lipids	METABOLIC
1354945	2.7.1.-	Phosphotransferases with an alcohol group as acceptor.	\N	\N	\N	Benzoate degradation via CoA ligation	Biodegradation of Xenobiotics	METABOLIC
1354945	2.7.1.-	Phosphotransferases with an alcohol group as acceptor.	\N	\N	\N	Starch and sucrose metabolism	Metabolism of Complex Carbohydrates	METABOLIC
1354945	2.7.1.-	Phosphotransferases with an alcohol group as acceptor.	\N	\N	\N	Inositol phosphate metabolism	Metabolism of Complex Lipids	METABOLIC
1354945	2.7.1.-	Phosphotransferases with an alcohol group as acceptor.	\N	\N	\N	Nicotinate and nicotinamide metabolism	Metabolism of Cofactors and Vitamins	METABOLIC
1355265	6.3.2.-	Acid--D-amino-acid ligases (peptide synthases).	\N	\N	\N	Tryptophan metabolism	Amino Acid Metabolism	METABOLIC
1355265	6.3.2.-	Acid--D-amino-acid ligases (peptide synthases).	\N	\N	\N	Ubiquinone biosynthesis	Metabolism of Cofactors and Vitamins	METABOLIC
1355393	3.2.1.18	Exo-alpha-sialidase.	Hydrolysis of alpha-(2->3)-, alpha-(2->6)-, alpha-(2->8)-glycosidic linkages of terminal sialic residues in oligosaccharides, glycoproteins, glycolipids, colominic acid and synthetic substrates.	\N	Sialidosis; MIM:256550.	N-Glycan degradation	Metabolism of Complex Carbohydrates	METABOLIC
1355393	3.2.1.18	Exo-alpha-sialidase.	Hydrolysis of alpha-(2->3)-, alpha-(2->6)-, alpha-(2->8)-glycosidic linkages of terminal sialic residues in oligosaccharides, glycoproteins, glycolipids, colominic acid and synthetic substrates.	\N	Sialidosis; MIM:256550.	Sphingoglycolipid metabolism	Metabolism of Complex Lipids	METABOLIC
1355451	1.1.1.91	Aryl-alcohol dehydrogenase (NADP+).	An aromatic alcohol + NADP(+) = an aromatic aldehyde + NADPH.	\N	\N	\N	\N	\N
1355478	1.9.3.1	Cytochrome-c oxidase.	4 ferrocytochrome c + O(2) = 4 ferricytochrome c + 2 H(2)O.	Copper.	Cytochrome-c-oxidase deficiency; MIM:220110.	Oxidative phosphorylation	Energy Metabolism	METABOLIC
1355524	2.7.1.-	Phosphotransferases with an alcohol group as acceptor.	\N	\N	\N	Sphingoglycolipid metabolism	Metabolism of Complex Lipids	METABOLIC
1355524	2.7.1.-	Phosphotransferases with an alcohol group as acceptor.	\N	\N	\N	Benzoate degradation via CoA ligation	Biodegradation of Xenobiotics	METABOLIC
1355524	2.7.1.-	Phosphotransferases with an alcohol group as acceptor.	\N	\N	\N	Starch and sucrose metabolism	Metabolism of Complex Carbohydrates	METABOLIC
1355524	2.7.1.-	Phosphotransferases with an alcohol group as acceptor.	\N	\N	\N	Inositol phosphate metabolism	Metabolism of Complex Lipids	METABOLIC
1355524	2.7.1.-	Phosphotransferases with an alcohol group as acceptor.	\N	\N	\N	Nicotinate and nicotinamide metabolism	Metabolism of Cofactors and Vitamins	METABOLIC
1355718	2.1.1.37	DNA (cytosine-5-)-methyltransferase.	S-adenosyl-L-methionine + DNA = S-adenosyl-L-homocysteine + DNA containing 5-methylcytosine.	\N	\N	Methionine metabolism	Amino Acid Metabolism	METABOLIC
1355775	1.1.1.195	Cinnamyl-alcohol dehydrogenase.	Cinnamyl alcohol + NADP(+) = cinnamaldehyde + NADPH.	\N	\N	Flavonoids, stilbene and lignin biosynthesis	Biosynthesis of Secondary Metabolites	METABOLIC
1355809	2.7.3.-	Phosphotransferases with a nitrogenous group as acceptor.	\N	\N	\N	Type II secretion system	SORTING AND DEGRADATION	REGULATORY
1355948	2.7.1.-	Phosphotransferases with an alcohol group as acceptor.	\N	\N	\N	Sphingoglycolipid metabolism	Metabolism of Complex Lipids	METABOLIC
1355948	2.7.1.-	Phosphotransferases with an alcohol group as acceptor.	\N	\N	\N	Benzoate degradation via CoA ligation	Biodegradation of Xenobiotics	METABOLIC
1355948	2.7.1.-	Phosphotransferases with an alcohol group as acceptor.	\N	\N	\N	Starch and sucrose metabolism	Metabolism of Complex Carbohydrates	METABOLIC
1355948	2.7.1.-	Phosphotransferases with an alcohol group as acceptor.	\N	\N	\N	Inositol phosphate metabolism	Metabolism of Complex Lipids	METABOLIC
1355948	2.7.1.-	Phosphotransferases with an alcohol group as acceptor.	\N	\N	\N	Nicotinate and nicotinamide metabolism	Metabolism of Cofactors and Vitamins	METABOLIC
1355997	6.3.2.19	Ubiquitin--protein ligase.	ATP + ubiquitin + protein lysine = AMP + diphosphate + protein N-ubiquityllysine.	\N	\N	\N	\N	\N
1356013	1.14.14.1	Unspecific monooxygenase.	RH + reduced flavoprotein + O(2) = ROH + oxidized flavoprotein + H(2)O.	Heme-thiolate.	\N	Tryptophan metabolism	Amino Acid Metabolism	METABOLIC
1356013	1.14.14.1	Unspecific monooxygenase.	RH + reduced flavoprotein + O(2) = ROH + oxidized flavoprotein + H(2)O.	Heme-thiolate.	\N	Fatty acid metabolism	Lipid Metabolism	METABOLIC
1356013	1.14.14.1	Unspecific monooxygenase.	RH + reduced flavoprotein + O(2) = ROH + oxidized flavoprotein + H(2)O.	Heme-thiolate.	\N	gamma-Hexachlorocyclohexane degradation	Biodegradation of Xenobiotics	METABOLIC
1356033	1.2.1.5	Aldehyde dehydrogenase (NAD(P)+).	An aldehyde + NAD(P)(+) + H(2)O = an acid + NAD(P)H.	\N	\N	Tyrosine metabolism	Amino Acid Metabolism	METABOLIC
1356033	1.2.1.5	Aldehyde dehydrogenase (NAD(P)+).	An aldehyde + NAD(P)(+) + H(2)O = an acid + NAD(P)H.	\N	\N	Glycolysis / Gluconeogenesis	Carbohydrate Metabolism	METABOLIC
1356033	1.2.1.5	Aldehyde dehydrogenase (NAD(P)+).	An aldehyde + NAD(P)(+) + H(2)O = an acid + NAD(P)H.	\N	\N	Phenylalanine metabolism	Amino Acid Metabolism	METABOLIC
1356033	1.2.1.5	Aldehyde dehydrogenase (NAD(P)+).	An aldehyde + NAD(P)(+) + H(2)O = an acid + NAD(P)H.	\N	\N	Histidine metabolism	Amino Acid Metabolism	METABOLIC
1356038	3.4.16.2	Lysosomal Pro-X carboxypeptidase.	Cleavage of a Pro-|-Xaa bond to release a C-terminal amino acid.	\N	\N	\N	\N	\N
1356093	3.4.24.56	Insulysin.	Degradation of insulin, glucagon and other polypeptides. No action on proteins.	Zinc.	\N	\N	\N	\N
1356113	6.3.2.-	Acid--D-amino-acid ligases (peptide synthases).	\N	\N	\N	Tryptophan metabolism	Amino Acid Metabolism	METABOLIC
1356113	6.3.2.-	Acid--D-amino-acid ligases (peptide synthases).	\N	\N	\N	Ubiquinone biosynthesis	Metabolism of Cofactors and Vitamins	METABOLIC
1356121	3.2.1.59	Glucan endo-1,3-alpha-glucosidase.	Endohydrolysis of 1,3-alpha-D-glucosidic linkages in isolichenin, pseudonigeran and nigeran.	\N	\N	\N	\N	\N
1356145	1.6.99.3	NADH dehydrogenase.	NADH + acceptor = NAD(+) + reduced acceptor.	Flavoprotein; Iron-sulfur.	\N	\N	\N	\N
1356169	3.1.1.-	Carboxylic ester hydrolases.	\N	\N	\N	2,4-Dichlorobenzoate degradation	Biodegradation of Xenobiotics	METABOLIC
1356169	3.1.1.-	Carboxylic ester hydrolases.	\N	\N	\N	Pentose and glucuronate interconversions	Carbohydrate Metabolism	METABOLIC
1356169	3.1.1.-	Carboxylic ester hydrolases.	\N	\N	\N	Butanoate metabolism	Carbohydrate Metabolism	METABOLIC
1356194	3.1.1.-	Carboxylic ester hydrolases.	\N	\N	\N	2,4-Dichlorobenzoate degradation	Biodegradation of Xenobiotics	METABOLIC
1356194	3.1.1.-	Carboxylic ester hydrolases.	\N	\N	\N	Pentose and glucuronate interconversions	Carbohydrate Metabolism	METABOLIC
1356194	3.1.1.-	Carboxylic ester hydrolases.	\N	\N	\N	Butanoate metabolism	Carbohydrate Metabolism	METABOLIC
1356243	3.-.-.-	Hydrolases.	\N	\N	\N	\N	\N	\N
1356252	3.1.1.-	Carboxylic ester hydrolases.	\N	\N	\N	2,4-Dichlorobenzoate degradation	Biodegradation of Xenobiotics	METABOLIC
1356252	3.1.1.-	Carboxylic ester hydrolases.	\N	\N	\N	Pentose and glucuronate interconversions	Carbohydrate Metabolism	METABOLIC
1356252	3.1.1.-	Carboxylic ester hydrolases.	\N	\N	\N	Butanoate metabolism	Carbohydrate Metabolism	METABOLIC
1356285	1.15.1.1	Superoxide dismutase.	2 peroxide radical + 2 H(+) = O(2) + H(2)O(2).	Copper and Zinc or Iron or Manganese.	\N	\N	\N	\N
1356365	3.1.1.-	Carboxylic ester hydrolases.	\N	\N	\N	2,4-Dichlorobenzoate degradation	Biodegradation of Xenobiotics	METABOLIC
1356365	3.1.1.-	Carboxylic ester hydrolases.	\N	\N	\N	Pentose and glucuronate interconversions	Carbohydrate Metabolism	METABOLIC
1356365	3.1.1.-	Carboxylic ester hydrolases.	\N	\N	\N	Butanoate metabolism	Carbohydrate Metabolism	METABOLIC
1356483	3.6.3.14	H(+)-transporting two-sector ATPase.	ATP + H(2)O + H(+)(In) = ADP + phosphate + H(+)(Out).	\N	\N	ATP synthesis	Energy Metabolism	METABOLIC
1356483	3.6.3.14	H(+)-transporting two-sector ATPase.	ATP + H(2)O + H(+)(In) = ADP + phosphate + H(+)(Out).	\N	\N	Flagellar assembly	\N	\N
1356483	3.6.3.14	H(+)-transporting two-sector ATPase.	ATP + H(2)O + H(+)(In) = ADP + phosphate + H(+)(Out).	\N	\N	Type III secretion system	SORTING AND DEGRADATION	REGULATORY
1356573	3.1.1.1	Carboxylesterase.	A carboxylic ester + H(2)O = an alcohol + a carboxylic anion.	\N	\N	\N	\N	\N
1356616	2.1.2.1	Glycine hydroxymethyltransferase.	5,10-methylenetetrahydrofolate + glycine + H(2)O = tetrahydrofolate + L-serine.	Pyridoxal-phosphate.	\N	Glycine, serine and threonine metabolism	Amino Acid Metabolism	METABOLIC
1356616	2.1.2.1	Glycine hydroxymethyltransferase.	5,10-methylenetetrahydrofolate + glycine + H(2)O = tetrahydrofolate + L-serine.	Pyridoxal-phosphate.	\N	Methane metabolism	Energy Metabolism	METABOLIC
1356616	2.1.2.1	Glycine hydroxymethyltransferase.	5,10-methylenetetrahydrofolate + glycine + H(2)O = tetrahydrofolate + L-serine.	Pyridoxal-phosphate.	\N	Lysine degradation	Amino Acid Metabolism	METABOLIC
1356616	2.1.2.1	Glycine hydroxymethyltransferase.	5,10-methylenetetrahydrofolate + glycine + H(2)O = tetrahydrofolate + L-serine.	Pyridoxal-phosphate.	\N	Cyanoamino acid metabolism	Metabolism of Other Amino Acids	METABOLIC
1356616	2.1.2.1	Glycine hydroxymethyltransferase.	5,10-methylenetetrahydrofolate + glycine + H(2)O = tetrahydrofolate + L-serine.	Pyridoxal-phosphate.	\N	One carbon pool by folate	Metabolism of Cofactors and Vitamins	METABOLIC
1356658	3.2.1.14	Chitinase.	Hydrolysis of the 1,4-beta-linkages of N-acetyl-D-glucosamine polymers of chitin.	\N	\N	Aminosugars metabolism	Metabolism of Complex Carbohydrates	METABOLIC
1356836	2.7.-.-	Transferring phosphorous-containing groups.	\N	\N	\N	\N	\N	\N
1356885	1.-.-.-	Oxidoreductases.	\N	\N	\N	\N	\N	\N
1356932	5.2.1.8	Peptidylprolyl isomerase.	Peptidylproline (omega=180) = peptidylproline (omega=0).	\N	\N	\N	\N	\N
1356999	2.4.1.16	Chitin synthase.	UDP-N-acetyl-D-glucosamine + {(1,4)-(N-acetyl-beta-D-glucosaminyl)}(N) = UDP + {(1,4)-(N-acetyl-beta-D-glucosaminyl)}(N+1).	\N	\N	Aminosugars metabolism	Metabolism of Complex Carbohydrates	METABOLIC
1357020	1.14.14.1	Unspecific monooxygenase.	RH + reduced flavoprotein + O(2) = ROH + oxidized flavoprotein + H(2)O.	Heme-thiolate.	\N	Tryptophan metabolism	Amino Acid Metabolism	METABOLIC
1357020	1.14.14.1	Unspecific monooxygenase.	RH + reduced flavoprotein + O(2) = ROH + oxidized flavoprotein + H(2)O.	Heme-thiolate.	\N	Fatty acid metabolism	Lipid Metabolism	METABOLIC
1357020	1.14.14.1	Unspecific monooxygenase.	RH + reduced flavoprotein + O(2) = ROH + oxidized flavoprotein + H(2)O.	Heme-thiolate.	\N	gamma-Hexachlorocyclohexane degradation	Biodegradation of Xenobiotics	METABOLIC
1357097	3.6.1.-	In phosphorous-containing anhydrides.	\N	\N	\N	Starch and sucrose metabolism	Metabolism of Complex Carbohydrates	METABOLIC
1357097	3.6.1.-	In phosphorous-containing anhydrides.	\N	\N	\N	Folate biosynthesis	Metabolism of Cofactors and Vitamins	METABOLIC
1357154	1.2.1.31	Aminoadipate-semialdehyde dehydrogenase.	L-2-aminoadipate 6-semialdehyde + NADP(+) + H(2)O = L-2-aminoadipate + NADPH.	\N	\N	Lysine biosynthesis	Amino Acid Metabolism	METABOLIC
1357154	1.2.1.31	Aminoadipate-semialdehyde dehydrogenase.	L-2-aminoadipate 6-semialdehyde + NADP(+) + H(2)O = L-2-aminoadipate + NADPH.	\N	\N	Lysine degradation	Amino Acid Metabolism	METABOLIC
1357395	3.4.23.5	Cathepsin D.	Specificity similar to, but narrower than, that of pepsin A. Does not cleave the 4-Gln-|-His-5 bond in B chain of insulin.	\N	\N	\N	\N	\N
1357404	3.4.11.10	Bacterial leucyl aminopeptidase.	Release of an N-terminal amino acid, preferentially leucine, but not glutamic or aspartic acids.	Zinc.	\N	\N	\N	\N
1357552	3.4.14.9	Tripeptidyl-peptidase I.	Release of an N-terminal tripeptide from a polypeptide.	\N	\N	\N	\N	\N
1357591	3.1.1.47	2-acetyl-1-alkylglycerophosphocholine esterase.	2-acetyl-1-alkyl-sn-glycero-3-phosphocholine + H(2)O = 1-alkyl-sn- glycero-3-phosphocholine + acetate.	\N	\N	Glycerolipid metabolism	Metabolism of Complex Lipids	METABOLIC
1357613	3.6.1.-	In phosphorous-containing anhydrides.	\N	\N	\N	Starch and sucrose metabolism	Metabolism of Complex Carbohydrates	METABOLIC
1357613	3.6.1.-	In phosphorous-containing anhydrides.	\N	\N	\N	Folate biosynthesis	Metabolism of Cofactors and Vitamins	METABOLIC
1357679	3.6.1.-	In phosphorous-containing anhydrides.	\N	\N	\N	Starch and sucrose metabolism	Metabolism of Complex Carbohydrates	METABOLIC
1357679	3.6.1.-	In phosphorous-containing anhydrides.	\N	\N	\N	Folate biosynthesis	Metabolism of Cofactors and Vitamins	METABOLIC
1357855	5.3.1.8	Mannose-6-phosphate isomerase.	D-mannose 6-phosphate = D-fructose 6-phosphate.	Zinc.	\N	Fructose and mannose metabolism	Carbohydrate Metabolism	METABOLIC
1357910	2.5.1.18	Glutathione transferase.	RX + glutathione = HX + R-S-glutathione.	\N	\N	Glutathione metabolism	Metabolism of Other Amino Acids	METABOLIC
1358020	1.1.1.250	D-arabinitol 2-dehydrogenase.	D-arabinitol + NAD(+) = D-ribulose + NADH.	\N	\N	\N	\N	\N
1358160	3.1.1.5	Lysophospholipase.	2-lysophosphatidylcholine + H(2)O = glycerophosphocholine + a fatty acid anion.	\N	\N	Phospholipid degradation	Metabolism of Complex Lipids	METABOLIC
1358369	6.3.2.-	Acid--D-amino-acid ligases (peptide synthases).	\N	\N	\N	Tryptophan metabolism	Amino Acid Metabolism	METABOLIC
1358369	6.3.2.-	Acid--D-amino-acid ligases (peptide synthases).	\N	\N	\N	Ubiquinone biosynthesis	Metabolism of Cofactors and Vitamins	METABOLIC
1358486	1.14.13.30	Leukotriene-B4 20-monooxygenase.	(6Z,8E,10E,14Z)-(5S,12R)-5,12-dihydroxyicosa-6,8,10,14-tetraenoate + NADPH + O(2) = (6Z,8E,10E,14Z)-(5S,12R)-5,12,20-trihydroxyicosa- 6,8,10,14-tetraenoate + NADP(+) + H(2)O.	Heme-thiolate.	\N	Prostaglandin and leukotriene metabolism	Metabolism of Complex Lipids	METABOLIC
1358588	1.1.99.1	Choline dehydrogenase.	Choline + acceptor = betaine aldehyde + reduced acceptor.	PQQ.	\N	Glycine, serine and threonine metabolism	Amino Acid Metabolism	METABOLIC
1358782	2.7.1.-	Phosphotransferases with an alcohol group as acceptor.	\N	\N	\N	Sphingoglycolipid metabolism	Metabolism of Complex Lipids	METABOLIC
1358782	2.7.1.-	Phosphotransferases with an alcohol group as acceptor.	\N	\N	\N	Benzoate degradation via CoA ligation	Biodegradation of Xenobiotics	METABOLIC
1358782	2.7.1.-	Phosphotransferases with an alcohol group as acceptor.	\N	\N	\N	Starch and sucrose metabolism	Metabolism of Complex Carbohydrates	METABOLIC
1358782	2.7.1.-	Phosphotransferases with an alcohol group as acceptor.	\N	\N	\N	Inositol phosphate metabolism	Metabolism of Complex Lipids	METABOLIC
1358782	2.7.1.-	Phosphotransferases with an alcohol group as acceptor.	\N	\N	\N	Nicotinate and nicotinamide metabolism	Metabolism of Cofactors and Vitamins	METABOLIC
1358817	2.7.7.1	Nicotinamide-nucleotide adenylyltransferase.	ATP + nicotinamide ribonucleotide = diphosphate + NAD(+).	\N	\N	Nicotinate and nicotinamide metabolism	Metabolism of Cofactors and Vitamins	METABOLIC
1358958	3.2.1.3	Glucan 1,4-alpha-glucosidase.	Hydrolysis of terminal 1,4-linked alpha-D-glucose residues successively from non-reducing ends of the chains with release of beta-D-glucose.	\N	\N	Starch and sucrose metabolism	Metabolism of Complex Carbohydrates	METABOLIC
1358979	2.7.7.9	UTP--glucose-1-phosphate uridylyltransferase.	UTP + alpha-D-glucose 1-phosphate = diphosphate + UDP-glucose.	\N	\N	Pentose and glucuronate interconversions	Carbohydrate Metabolism	METABOLIC
1358979	2.7.7.9	UTP--glucose-1-phosphate uridylyltransferase.	UTP + alpha-D-glucose 1-phosphate = diphosphate + UDP-glucose.	\N	\N	Galactose metabolism	Carbohydrate Metabolism	METABOLIC
1358979	2.7.7.9	UTP--glucose-1-phosphate uridylyltransferase.	UTP + alpha-D-glucose 1-phosphate = diphosphate + UDP-glucose.	\N	\N	Nucleotide sugars metabolism	Nucleotide Metabolism	METABOLIC
1358979	2.7.7.9	UTP--glucose-1-phosphate uridylyltransferase.	UTP + alpha-D-glucose 1-phosphate = diphosphate + UDP-glucose.	\N	\N	Starch and sucrose metabolism	Metabolism of Complex Carbohydrates	METABOLIC
1359120	3.1.3.48	Protein-tyrosine-phosphatase.	Protein tyrosine phosphate + H(2)O = protein tyrosine + phosphate.	\N	\N	\N	\N	\N
1359127	2.7.7.6	DNA-directed RNA polymerase.	N nucleoside triphosphate = N diphosphate + {RNA}(N).	\N	\N	RNA polymerase	TRANSCRIPTION	REGULATORY
1359127	2.7.7.6	DNA-directed RNA polymerase.	N nucleoside triphosphate = N diphosphate + {RNA}(N).	\N	\N	Purine metabolism	Nucleotide Metabolism	METABOLIC
1359127	2.7.7.6	DNA-directed RNA polymerase.	N nucleoside triphosphate = N diphosphate + {RNA}(N).	\N	\N	Pyrimidine metabolism	Nucleotide Metabolism	METABOLIC
1359132	3.2.1.73	Licheninase.	Hydrolysis of 1,4-beta-D-glycosidic linkages in beta-D-glucans containing 1,3- and 1,4-bonds.	\N	\N	\N	\N	\N
1359134	3.1.3.56	Inositol-1,4,5-trisphosphate 5-phosphatase.	D-myo-inositol 1,4,5-trisphosphate + H(2)O = D-myo-inositol 1,4-bisphosphate + phosphate.	\N	\N	Inositol phosphate metabolism	Metabolism of Complex Lipids	METABOLIC
1359243	2.7.1.-	Phosphotransferases with an alcohol group as acceptor.	\N	\N	\N	Sphingoglycolipid metabolism	Metabolism of Complex Lipids	METABOLIC
1359243	2.7.1.-	Phosphotransferases with an alcohol group as acceptor.	\N	\N	\N	Benzoate degradation via CoA ligation	Biodegradation of Xenobiotics	METABOLIC
1359243	2.7.1.-	Phosphotransferases with an alcohol group as acceptor.	\N	\N	\N	Starch and sucrose metabolism	Metabolism of Complex Carbohydrates	METABOLIC
1359243	2.7.1.-	Phosphotransferases with an alcohol group as acceptor.	\N	\N	\N	Inositol phosphate metabolism	Metabolism of Complex Lipids	METABOLIC
1359243	2.7.1.-	Phosphotransferases with an alcohol group as acceptor.	\N	\N	\N	Nicotinate and nicotinamide metabolism	Metabolism of Cofactors and Vitamins	METABOLIC
1359246	2.1.3.3	Ornithine carbamoyltransferase.	Carbamoyl phosphate + L-ornithine = phosphate + L-citrulline.	\N	Ornithine transcarbamylase deficiency; MIM:311250.	Urea cycle and metabolism of amino groups	Amino Acid Metabolism	METABOLIC
1359246	2.1.3.3	Ornithine carbamoyltransferase.	Carbamoyl phosphate + L-ornithine = phosphate + L-citrulline.	\N	Ornithine transcarbamylase deficiency; MIM:311250.	Arginine and proline metabolism	Amino Acid Metabolism	METABOLIC
1359255	1.7.3.3	Urate oxidase.	Urate + O(2) + H(2)O = 5-hydroxyisourate + H(2)O(2).	\N	\N	Purine metabolism	Nucleotide Metabolism	METABOLIC
1359306	1.14.14.-	With reduced flavin or flavoprotein as one donor, and	\N	\N	\N	\N	\N	\N
1359329	1.-.-.-	Oxidoreductases.	\N	\N	\N	\N	\N	\N
1359339	3.4.14.9	Tripeptidyl-peptidase I.	Release of an N-terminal tripeptide from a polypeptide.	\N	\N	\N	\N	\N
1359462	1.14.14.-	With reduced flavin or flavoprotein as one donor, and	\N	\N	\N	\N	\N	\N
1359490	1.1.1.-	With NAD(+) or NADP(+) as acceptor.	\N	\N	\N	Bile acid biosynthesis	Lipid Metabolism	METABOLIC
1359490	1.1.1.-	With NAD(+) or NADP(+) as acceptor.	\N	\N	\N	Vitamin B6 metabolism	Metabolism of Cofactors and Vitamins	METABOLIC
1359490	1.1.1.-	With NAD(+) or NADP(+) as acceptor.	\N	\N	\N	Glycine, serine and threonine metabolism	Amino Acid Metabolism	METABOLIC
1359490	1.1.1.-	With NAD(+) or NADP(+) as acceptor.	\N	\N	\N	Butanoate metabolism	Carbohydrate Metabolism	METABOLIC
1359490	1.1.1.-	With NAD(+) or NADP(+) as acceptor.	\N	\N	\N	Fructose and mannose metabolism	Carbohydrate Metabolism	METABOLIC
1359490	1.1.1.-	With NAD(+) or NADP(+) as acceptor.	\N	\N	\N	Galactose metabolism	Carbohydrate Metabolism	METABOLIC
1359490	1.1.1.-	With NAD(+) or NADP(+) as acceptor.	\N	\N	\N	Lysine degradation	Amino Acid Metabolism	METABOLIC
1359490	1.1.1.-	With NAD(+) or NADP(+) as acceptor.	\N	\N	\N	Nucleotide sugars metabolism	Nucleotide Metabolism	METABOLIC
1359490	1.1.1.-	With NAD(+) or NADP(+) as acceptor.	\N	\N	\N	Ascorbate and aldarate metabolism	Carbohydrate Metabolism	METABOLIC
1359490	1.1.1.-	With NAD(+) or NADP(+) as acceptor.	\N	\N	\N	Tetrachloroethene degradation	Biodegradation of Xenobiotics	METABOLIC
1359490	1.1.1.-	With NAD(+) or NADP(+) as acceptor.	\N	\N	\N	Benzoate degradation via CoA ligation	Biodegradation of Xenobiotics	METABOLIC
1359490	1.1.1.-	With NAD(+) or NADP(+) as acceptor.	\N	\N	\N	Glycerolipid metabolism	Metabolism of Complex Lipids	METABOLIC
1359512	1.14.14.1	Unspecific monooxygenase.	RH + reduced flavoprotein + O(2) = ROH + oxidized flavoprotein + H(2)O.	Heme-thiolate.	\N	Tryptophan metabolism	Amino Acid Metabolism	METABOLIC
1359512	1.14.14.1	Unspecific monooxygenase.	RH + reduced flavoprotein + O(2) = ROH + oxidized flavoprotein + H(2)O.	Heme-thiolate.	\N	Fatty acid metabolism	Lipid Metabolism	METABOLIC
1359512	1.14.14.1	Unspecific monooxygenase.	RH + reduced flavoprotein + O(2) = ROH + oxidized flavoprotein + H(2)O.	Heme-thiolate.	\N	gamma-Hexachlorocyclohexane degradation	Biodegradation of Xenobiotics	METABOLIC
1359629	2.3.1.57	Diamine N-acetyltransferase.	Acetyl-CoA + an alkane-alpha,omega-diamine = CoA + an N-acetyldiamine.	\N	\N	Arginine and proline metabolism	Amino Acid Metabolism	METABOLIC
1359649	3.2.1.113	Mannosyl-oligosaccharide 1,2-alpha-mannosidase.	Hydrolysis of the terminal 1,2-linked alpha-D-mannose residues in the oligo-mannose oligosaccharide Man(9)(GlcNAc)(2).	\N	\N	N-Glycans biosynthesis	Metabolism of Complex Carbohydrates	METABOLIC
1359677	3.4.14.9	Tripeptidyl-peptidase I.	Release of an N-terminal tripeptide from a polypeptide.	\N	\N	\N	\N	\N
1359911	2.7.3.-	Phosphotransferases with a nitrogenous group as acceptor.	\N	\N	\N	Type II secretion system	SORTING AND DEGRADATION	REGULATORY
1359988	1.11.1.11	L-ascorbate peroxidase.	L-ascorbate + H(2)O(2) = dehydroascorbate + 2 H(2)O.	\N	\N	Ascorbate and aldarate metabolism	Carbohydrate Metabolism	METABOLIC
1360325	3.2.1.3	Glucan 1,4-alpha-glucosidase.	Hydrolysis of terminal 1,4-linked alpha-D-glucose residues successively from non-reducing ends of the chains with release of beta-D-glucose.	\N	\N	Starch and sucrose metabolism	Metabolism of Complex Carbohydrates	METABOLIC
1360356	5.2.1.8	Peptidylprolyl isomerase.	Peptidylproline (omega=180) = peptidylproline (omega=0).	\N	\N	\N	\N	\N
1360364	1.14.14.1	Unspecific monooxygenase.	RH + reduced flavoprotein + O(2) = ROH + oxidized flavoprotein + H(2)O.	Heme-thiolate.	\N	Tryptophan metabolism	Amino Acid Metabolism	METABOLIC
1360364	1.14.14.1	Unspecific monooxygenase.	RH + reduced flavoprotein + O(2) = ROH + oxidized flavoprotein + H(2)O.	Heme-thiolate.	\N	Fatty acid metabolism	Lipid Metabolism	METABOLIC
1360364	1.14.14.1	Unspecific monooxygenase.	RH + reduced flavoprotein + O(2) = ROH + oxidized flavoprotein + H(2)O.	Heme-thiolate.	\N	gamma-Hexachlorocyclohexane degradation	Biodegradation of Xenobiotics	METABOLIC
1360380	1.1.1.-	With NAD(+) or NADP(+) as acceptor.	\N	\N	\N	Bile acid biosynthesis	Lipid Metabolism	METABOLIC
1360380	1.1.1.-	With NAD(+) or NADP(+) as acceptor.	\N	\N	\N	Vitamin B6 metabolism	Metabolism of Cofactors and Vitamins	METABOLIC
1360380	1.1.1.-	With NAD(+) or NADP(+) as acceptor.	\N	\N	\N	Glycine, serine and threonine metabolism	Amino Acid Metabolism	METABOLIC
1360380	1.1.1.-	With NAD(+) or NADP(+) as acceptor.	\N	\N	\N	Butanoate metabolism	Carbohydrate Metabolism	METABOLIC
1360380	1.1.1.-	With NAD(+) or NADP(+) as acceptor.	\N	\N	\N	Fructose and mannose metabolism	Carbohydrate Metabolism	METABOLIC
1360380	1.1.1.-	With NAD(+) or NADP(+) as acceptor.	\N	\N	\N	Galactose metabolism	Carbohydrate Metabolism	METABOLIC
1360380	1.1.1.-	With NAD(+) or NADP(+) as acceptor.	\N	\N	\N	Lysine degradation	Amino Acid Metabolism	METABOLIC
1360380	1.1.1.-	With NAD(+) or NADP(+) as acceptor.	\N	\N	\N	Nucleotide sugars metabolism	Nucleotide Metabolism	METABOLIC
1360380	1.1.1.-	With NAD(+) or NADP(+) as acceptor.	\N	\N	\N	Ascorbate and aldarate metabolism	Carbohydrate Metabolism	METABOLIC
1360380	1.1.1.-	With NAD(+) or NADP(+) as acceptor.	\N	\N	\N	Tetrachloroethene degradation	Biodegradation of Xenobiotics	METABOLIC
1360380	1.1.1.-	With NAD(+) or NADP(+) as acceptor.	\N	\N	\N	Benzoate degradation via CoA ligation	Biodegradation of Xenobiotics	METABOLIC
1360380	1.1.1.-	With NAD(+) or NADP(+) as acceptor.	\N	\N	\N	Glycerolipid metabolism	Metabolism of Complex Lipids	METABOLIC
1360396	1.11.1.11	L-ascorbate peroxidase.	L-ascorbate + H(2)O(2) = dehydroascorbate + 2 H(2)O.	\N	\N	Ascorbate and aldarate metabolism	Carbohydrate Metabolism	METABOLIC
1360461	1.1.1.100	3-oxoacyl-[acyl-carrier protein] reductase.	(3R)-3-hydroxyacyl-[acyl-carrier protein] + NADP(+) = 3-oxoacyl- [acyl-carrier protein] + NADPH.	\N	\N	Fatty acid biosynthesis (path 1)	Lipid Metabolism	METABOLIC
1360468	3.4.16.6	Carboxypeptidase D.	Preferential release of a C-terminal arginine or lysine residue.	\N	\N	\N	\N	\N
1360483	2.7.3.-	Phosphotransferases with a nitrogenous group as acceptor.	\N	\N	\N	Type II secretion system	SORTING AND DEGRADATION	REGULATORY
1360528	3.1.4.4	Phospholipase D.	A phosphatidylcholine + H(2)O = choline + a phosphatidate.	\N	\N	Phospholipid degradation	Metabolism of Complex Lipids	METABOLIC
1360528	3.1.4.4	Phospholipase D.	A phosphatidylcholine + H(2)O = choline + a phosphatidate.	\N	\N	Glycerolipid metabolism	Metabolism of Complex Lipids	METABOLIC
1360628	3.4.14.-	Dipeptidyl-peptidases and tripeptidyl-peptidases.	\N	\N	\N	\N	\N	\N
1360708	1.6.5.4	Monodehydroascorbate reductase (NADH).	NADH + 2 monodehydroascorbate = NAD(+) + 2 ascorbate.	\N	\N	Ascorbate and aldarate metabolism	Carbohydrate Metabolism	METABOLIC
1360885	1.1.3.8	L-gulonolactone oxidase.	L-gulono-1,4-lactone + O(2) = L-xylo-hexulonolactone + H(2)O(2).	FAD.	\N	Ascorbate and aldarate metabolism	Carbohydrate Metabolism	METABOLIC
1360890	6.3.2.19	Ubiquitin--protein ligase.	ATP + ubiquitin + protein lysine = AMP + diphosphate + protein N-ubiquityllysine.	\N	\N	\N	\N	\N
1360935	6.3.2.19	Ubiquitin--protein ligase.	ATP + ubiquitin + protein lysine = AMP + diphosphate + protein N-ubiquityllysine.	\N	\N	\N	\N	\N
1361030	6.3.2.-	Acid--D-amino-acid ligases (peptide synthases).	\N	\N	\N	Tryptophan metabolism	Amino Acid Metabolism	METABOLIC
1361030	6.3.2.-	Acid--D-amino-acid ligases (peptide synthases).	\N	\N	\N	Ubiquinone biosynthesis	Metabolism of Cofactors and Vitamins	METABOLIC
1361231	6.3.2.-	Acid--D-amino-acid ligases (peptide synthases).	\N	\N	\N	Tryptophan metabolism	Amino Acid Metabolism	METABOLIC
1361231	6.3.2.-	Acid--D-amino-acid ligases (peptide synthases).	\N	\N	\N	Ubiquinone biosynthesis	Metabolism of Cofactors and Vitamins	METABOLIC
1361454	1.-.-.-	Oxidoreductases.	\N	\N	\N	\N	\N	\N
1361521	1.-.-.-	Oxidoreductases.	\N	\N	\N	\N	\N	\N
1361591	6.3.3.2	5-formyltetrahydrofolate cyclo-ligase.	ATP + 5-formyltetrahydrofolate = ADP + phosphate + 5,10- methenyltetrahydrofolate.	\N	\N	One carbon pool by folate	Metabolism of Cofactors and Vitamins	METABOLIC
1361623	3.-.-.-	Hydrolases.	\N	\N	\N	\N	\N	\N
1361645	2.4.1.109	Dolichyl-phosphate-mannose--protein mannosyltransferase.	Dolichyl phosphate D-mannose + protein = dolichyl phosphate + O-D-mannosyl-protein.	\N	\N	\N	\N	\N
1361670	1.1.1.-	With NAD(+) or NADP(+) as acceptor.	\N	\N	\N	Bile acid biosynthesis	Lipid Metabolism	METABOLIC
1361670	1.1.1.-	With NAD(+) or NADP(+) as acceptor.	\N	\N	\N	Vitamin B6 metabolism	Metabolism of Cofactors and Vitamins	METABOLIC
1361670	1.1.1.-	With NAD(+) or NADP(+) as acceptor.	\N	\N	\N	Glycine, serine and threonine metabolism	Amino Acid Metabolism	METABOLIC
1361670	1.1.1.-	With NAD(+) or NADP(+) as acceptor.	\N	\N	\N	Butanoate metabolism	Carbohydrate Metabolism	METABOLIC
1361670	1.1.1.-	With NAD(+) or NADP(+) as acceptor.	\N	\N	\N	Fructose and mannose metabolism	Carbohydrate Metabolism	METABOLIC
1361670	1.1.1.-	With NAD(+) or NADP(+) as acceptor.	\N	\N	\N	Galactose metabolism	Carbohydrate Metabolism	METABOLIC
1361670	1.1.1.-	With NAD(+) or NADP(+) as acceptor.	\N	\N	\N	Lysine degradation	Amino Acid Metabolism	METABOLIC
1361670	1.1.1.-	With NAD(+) or NADP(+) as acceptor.	\N	\N	\N	Nucleotide sugars metabolism	Nucleotide Metabolism	METABOLIC
1361670	1.1.1.-	With NAD(+) or NADP(+) as acceptor.	\N	\N	\N	Ascorbate and aldarate metabolism	Carbohydrate Metabolism	METABOLIC
1361670	1.1.1.-	With NAD(+) or NADP(+) as acceptor.	\N	\N	\N	Tetrachloroethene degradation	Biodegradation of Xenobiotics	METABOLIC
1361670	1.1.1.-	With NAD(+) or NADP(+) as acceptor.	\N	\N	\N	Benzoate degradation via CoA ligation	Biodegradation of Xenobiotics	METABOLIC
1361670	1.1.1.-	With NAD(+) or NADP(+) as acceptor.	\N	\N	\N	Glycerolipid metabolism	Metabolism of Complex Lipids	METABOLIC
1361797	3.1.3.48	Protein-tyrosine-phosphatase.	Protein tyrosine phosphate + H(2)O = protein tyrosine + phosphate.	\N	\N	\N	\N	\N
1361993	3.4.16.-	Serine-type carboxypeptidases.	\N	\N	\N	\N	\N	\N
1361996	3.2.1.3	Glucan 1,4-alpha-glucosidase.	Hydrolysis of terminal 1,4-linked alpha-D-glucose residues successively from non-reducing ends of the chains with release of beta-D-glucose.	\N	\N	Starch and sucrose metabolism	Metabolism of Complex Carbohydrates	METABOLIC
1362054	3.1.1.7	Acetylcholinesterase.	Acetylcholine + H(2)O = choline + acetate.	\N	\N	Glycerolipid metabolism	Metabolism of Complex Lipids	METABOLIC
1362058	1.1.1.65	Pyridoxine 4-dehydrogenase.	Pyridoxine + NADP(+) = pyridoxal + NADPH.	\N	\N	Vitamin B6 metabolism	Metabolism of Cofactors and Vitamins	METABOLIC
1362123	1.14.14.1	Unspecific monooxygenase.	RH + reduced flavoprotein + O(2) = ROH + oxidized flavoprotein + H(2)O.	Heme-thiolate.	\N	Tryptophan metabolism	Amino Acid Metabolism	METABOLIC
1362123	1.14.14.1	Unspecific monooxygenase.	RH + reduced flavoprotein + O(2) = ROH + oxidized flavoprotein + H(2)O.	Heme-thiolate.	\N	Fatty acid metabolism	Lipid Metabolism	METABOLIC
1362123	1.14.14.1	Unspecific monooxygenase.	RH + reduced flavoprotein + O(2) = ROH + oxidized flavoprotein + H(2)O.	Heme-thiolate.	\N	gamma-Hexachlorocyclohexane degradation	Biodegradation of Xenobiotics	METABOLIC
1362124	3.1.-.-	Acting on ester bonds.	\N	\N	\N	\N	\N	\N
1362134	3.1.1.1	Carboxylesterase.	A carboxylic ester + H(2)O = an alcohol + a carboxylic anion.	\N	\N	\N	\N	\N
1362146	3.1.1.1	Carboxylesterase.	A carboxylic ester + H(2)O = an alcohol + a carboxylic anion.	\N	\N	\N	\N	\N
1362292	6.3.2.-	Acid--D-amino-acid ligases (peptide synthases).	\N	\N	\N	Tryptophan metabolism	Amino Acid Metabolism	METABOLIC
1362292	6.3.2.-	Acid--D-amino-acid ligases (peptide synthases).	\N	\N	\N	Ubiquinone biosynthesis	Metabolism of Cofactors and Vitamins	METABOLIC
1362348	3.1.30.2	Serratia marcescens nuclease.	Endonucleolytic cleavage to 5'-phosphomononucleotide and 5'-phosphooligonucleotide end-products.	\N	\N	\N	\N	\N
1362353	1.14.14.-	With reduced flavin or flavoprotein as one donor, and	\N	\N	\N	\N	\N	\N
1362603	1.1.1.44	Phosphogluconate dehydrogenase (decarboxylating).	6-phospho-D-gluconate + NADP(+) = D-ribulose 5-phosphate + CO(2) + NADPH.	\N	6-phosphogluconate dehydrogenase deficiency; MIM: 172200.	Pentose phosphate pathway	Carbohydrate Metabolism	METABOLIC
1362671	6.2.1.1	Acetate--CoA ligase.	ATP + acetate + CoA = AMP + diphosphate + acetyl-CoA.	\N	\N	Reductive carboxylate cycle (CO2 fixation)	Energy Metabolism	METABOLIC
1362671	6.2.1.1	Acetate--CoA ligase.	ATP + acetate + CoA = AMP + diphosphate + acetyl-CoA.	\N	\N	Pyruvate metabolism	Carbohydrate Metabolism	METABOLIC
1362671	6.2.1.1	Acetate--CoA ligase.	ATP + acetate + CoA = AMP + diphosphate + acetyl-CoA.	\N	\N	Glycolysis / Gluconeogenesis	Carbohydrate Metabolism	METABOLIC
1362671	6.2.1.1	Acetate--CoA ligase.	ATP + acetate + CoA = AMP + diphosphate + acetyl-CoA.	\N	\N	Propanoate metabolism	Carbohydrate Metabolism	METABOLIC
1362729	3.6.-.-	Acting on acid anhydrides.	\N	\N	\N	\N	\N	\N
1362751	3.1.3.-	Phosphoric monoester hydrolases.	\N	\N	\N	Vitamin B6 metabolism	Metabolism of Cofactors and Vitamins	METABOLIC
1362751	3.1.3.-	Phosphoric monoester hydrolases.	\N	\N	\N	Porphyrin and chlorophyll metabolism	Metabolism of Cofactors and Vitamins	METABOLIC
1362751	3.1.3.-	Phosphoric monoester hydrolases.	\N	\N	\N	Nicotinate and nicotinamide metabolism	Metabolism of Cofactors and Vitamins	METABOLIC
1362751	3.1.3.-	Phosphoric monoester hydrolases.	\N	\N	\N	Thiamine metabolism	Metabolism of Cofactors and Vitamins	METABOLIC
1362751	3.1.3.-	Phosphoric monoester hydrolases.	\N	\N	\N	Aminosugars metabolism	Metabolism of Complex Carbohydrates	METABOLIC
1362751	3.1.3.-	Phosphoric monoester hydrolases.	\N	\N	\N	Riboflavin metabolism	Metabolism of Cofactors and Vitamins	METABOLIC
1362876	5.3.1.4	L-arabinose isomerase.	L-arabinose = L-ribulose.	\N	\N	Pentose and glucuronate interconversions	Carbohydrate Metabolism	METABOLIC
1362939	3.1.1.23	Acylglycerol lipase.	Hydrolyses glycerol monoesters of long-chain fatty acids.	\N	\N	Glycerolipid metabolism	Metabolism of Complex Lipids	METABOLIC
1362956	2.3.1.47	8-amino-7-oxononanoate synthase.	6-carboxyhexanoyl-CoA + L-alanine = 8-amino-7-oxononanoate + CoA + CO(2).	Pyridoxal-phosphate.	\N	Biotin metabolism	Metabolism of Cofactors and Vitamins	METABOLIC
1362959	1.14.14.1	Unspecific monooxygenase.	RH + reduced flavoprotein + O(2) = ROH + oxidized flavoprotein + H(2)O.	Heme-thiolate.	\N	Tryptophan metabolism	Amino Acid Metabolism	METABOLIC
1362959	1.14.14.1	Unspecific monooxygenase.	RH + reduced flavoprotein + O(2) = ROH + oxidized flavoprotein + H(2)O.	Heme-thiolate.	\N	Fatty acid metabolism	Lipid Metabolism	METABOLIC
1362959	1.14.14.1	Unspecific monooxygenase.	RH + reduced flavoprotein + O(2) = ROH + oxidized flavoprotein + H(2)O.	Heme-thiolate.	\N	gamma-Hexachlorocyclohexane degradation	Biodegradation of Xenobiotics	METABOLIC
1363047	2.7.7.7	DNA-directed DNA polymerase.	N deoxynucleoside triphosphate = N diphosphate + {DNA}(N).	\N	\N	Purine metabolism	Nucleotide Metabolism	METABOLIC
1363047	2.7.7.7	DNA-directed DNA polymerase.	N deoxynucleoside triphosphate = N diphosphate + {DNA}(N).	\N	\N	DNA polymerase	REPLICATION AND REPAIR	REGULATORY
1363047	2.7.7.7	DNA-directed DNA polymerase.	N deoxynucleoside triphosphate = N diphosphate + {DNA}(N).	\N	\N	Pyrimidine metabolism	Nucleotide Metabolism	METABOLIC
1363113	2.7.1.17	Xylulokinase.	ATP + D-xylulose = ADP + D-xylulose 5-phosphate.	\N	\N	Pentose and glucuronate interconversions	Carbohydrate Metabolism	METABOLIC
1363166	1.14.14.1	Unspecific monooxygenase.	RH + reduced flavoprotein + O(2) = ROH + oxidized flavoprotein + H(2)O.	Heme-thiolate.	\N	Tryptophan metabolism	Amino Acid Metabolism	METABOLIC
1363166	1.14.14.1	Unspecific monooxygenase.	RH + reduced flavoprotein + O(2) = ROH + oxidized flavoprotein + H(2)O.	Heme-thiolate.	\N	Fatty acid metabolism	Lipid Metabolism	METABOLIC
1363166	1.14.14.1	Unspecific monooxygenase.	RH + reduced flavoprotein + O(2) = ROH + oxidized flavoprotein + H(2)O.	Heme-thiolate.	\N	gamma-Hexachlorocyclohexane degradation	Biodegradation of Xenobiotics	METABOLIC
1363258	1.14.13.30	Leukotriene-B4 20-monooxygenase.	(6Z,8E,10E,14Z)-(5S,12R)-5,12-dihydroxyicosa-6,8,10,14-tetraenoate + NADPH + O(2) = (6Z,8E,10E,14Z)-(5S,12R)-5,12,20-trihydroxyicosa- 6,8,10,14-tetraenoate + NADP(+) + H(2)O.	Heme-thiolate.	\N	Prostaglandin and leukotriene metabolism	Metabolism of Complex Lipids	METABOLIC
1363283	6.3.2.-	Acid--D-amino-acid ligases (peptide synthases).	\N	\N	\N	Tryptophan metabolism	Amino Acid Metabolism	METABOLIC
1363283	6.3.2.-	Acid--D-amino-acid ligases (peptide synthases).	\N	\N	\N	Ubiquinone biosynthesis	Metabolism of Cofactors and Vitamins	METABOLIC
1363286	2.7.2.1	Acetate kinase.	ATP + acetate = ADP + acetyl phosphate.	\N	\N	Propanoate metabolism	Carbohydrate Metabolism	METABOLIC
1363286	2.7.2.1	Acetate kinase.	ATP + acetate = ADP + acetyl phosphate.	\N	\N	Pyruvate metabolism	Carbohydrate Metabolism	METABOLIC
1363373	1.14.14.1	Unspecific monooxygenase.	RH + reduced flavoprotein + O(2) = ROH + oxidized flavoprotein + H(2)O.	Heme-thiolate.	\N	Tryptophan metabolism	Amino Acid Metabolism	METABOLIC
1363373	1.14.14.1	Unspecific monooxygenase.	RH + reduced flavoprotein + O(2) = ROH + oxidized flavoprotein + H(2)O.	Heme-thiolate.	\N	Fatty acid metabolism	Lipid Metabolism	METABOLIC
1363373	1.14.14.1	Unspecific monooxygenase.	RH + reduced flavoprotein + O(2) = ROH + oxidized flavoprotein + H(2)O.	Heme-thiolate.	\N	gamma-Hexachlorocyclohexane degradation	Biodegradation of Xenobiotics	METABOLIC
1363478	2.6.1.19	4-aminobutyrate aminotransferase.	4-aminobutanoate + 2-oxoglutarate = succinate semialdehyde + L-glutamate.	\N	GABA-transaminase deficiency; MIM:137150.	Propanoate metabolism	Carbohydrate Metabolism	METABOLIC
1363478	2.6.1.19	4-aminobutyrate aminotransferase.	4-aminobutanoate + 2-oxoglutarate = succinate semialdehyde + L-glutamate.	\N	GABA-transaminase deficiency; MIM:137150.	Alanine and aspartate metabolism	Amino Acid Metabolism	METABOLIC
1363478	2.6.1.19	4-aminobutyrate aminotransferase.	4-aminobutanoate + 2-oxoglutarate = succinate semialdehyde + L-glutamate.	\N	GABA-transaminase deficiency; MIM:137150.	beta-Alanine metabolism	Metabolism of Other Amino Acids	METABOLIC
1363478	2.6.1.19	4-aminobutyrate aminotransferase.	4-aminobutanoate + 2-oxoglutarate = succinate semialdehyde + L-glutamate.	\N	GABA-transaminase deficiency; MIM:137150.	Glutamate metabolism	Amino Acid Metabolism	METABOLIC
1363478	2.6.1.19	4-aminobutyrate aminotransferase.	4-aminobutanoate + 2-oxoglutarate = succinate semialdehyde + L-glutamate.	\N	GABA-transaminase deficiency; MIM:137150.	Butanoate metabolism	Carbohydrate Metabolism	METABOLIC
1363610	1.11.1.11	L-ascorbate peroxidase.	L-ascorbate + H(2)O(2) = dehydroascorbate + 2 H(2)O.	\N	\N	Ascorbate and aldarate metabolism	Carbohydrate Metabolism	METABOLIC
1363619	3.4.23.3	Gastricsin.	More restricted specificity than pepsin A, but shows preferential cleavage at Tyr-|-Xaa bonds; high activity towards hemoglobin as substrate.	\N	\N	\N	\N	\N
1363680	3.2.1.1	Alpha-amylase.	Endohydrolysis of 1,4-alpha-glucosidic linkages in oligosaccharides and polysaccharides.	\N	\N	Starch and sucrose metabolism	Metabolism of Complex Carbohydrates	METABOLIC
1363702	1.14.14.1	Unspecific monooxygenase.	RH + reduced flavoprotein + O(2) = ROH + oxidized flavoprotein + H(2)O.	Heme-thiolate.	\N	Tryptophan metabolism	Amino Acid Metabolism	METABOLIC
1363702	1.14.14.1	Unspecific monooxygenase.	RH + reduced flavoprotein + O(2) = ROH + oxidized flavoprotein + H(2)O.	Heme-thiolate.	\N	Fatty acid metabolism	Lipid Metabolism	METABOLIC
1363702	1.14.14.1	Unspecific monooxygenase.	RH + reduced flavoprotein + O(2) = ROH + oxidized flavoprotein + H(2)O.	Heme-thiolate.	\N	gamma-Hexachlorocyclohexane degradation	Biodegradation of Xenobiotics	METABOLIC
1363727	1.14.-.-	Acting on paired donors, with incorporation or reduction of	\N	\N	\N	gamma-Hexachlorocyclohexane degradation	Biodegradation of Xenobiotics	METABOLIC
1363727	1.14.-.-	Acting on paired donors, with incorporation or reduction of	\N	\N	\N	Ascorbate and aldarate metabolism	Carbohydrate Metabolism	METABOLIC
1363727	1.14.-.-	Acting on paired donors, with incorporation or reduction of	\N	\N	\N	Flavonoids, stilbene and lignin biosynthesis	Biosynthesis of Secondary Metabolites	METABOLIC
1363727	1.14.-.-	Acting on paired donors, with incorporation or reduction of	\N	\N	\N	Fluorene degradation	Biodegradation of Xenobiotics	METABOLIC
1363740	3.6.1.3	Adenosinetriphosphatase.	ATP + H(2)O = ADP + phosphate.	\N	Hemolytic anemia due to deficiency of adenosine triphosphatase; MIM:102800.	Purine metabolism	Nucleotide Metabolism	METABOLIC
1363762	3.4.14.9	Tripeptidyl-peptidase I.	Release of an N-terminal tripeptide from a polypeptide.	\N	\N	\N	\N	\N
1363884	1.6.99.1	NADPH dehydrogenase.	NADPH + acceptor = NADP(+) + reduced acceptor.	FMN or FAD.	\N	\N	\N	\N
1363931	2.7.7.53	ATP adenylyltransferase.	ADP + ATP = phosphate + P(1),P(4)-bis(5'-adenosyl)tetraphosphate.	\N	\N	Purine metabolism	Nucleotide Metabolism	METABOLIC
1363986	3.2.1.14	Chitinase.	Hydrolysis of the 1,4-beta-linkages of N-acetyl-D-glucosamine polymers of chitin.	\N	\N	Aminosugars metabolism	Metabolism of Complex Carbohydrates	METABOLIC
1364150	2.5.1.18	Glutathione transferase.	RX + glutathione = HX + R-S-glutathione.	\N	\N	Glutathione metabolism	Metabolism of Other Amino Acids	METABOLIC
1364199	1.3.5.1	Succinate dehydrogenase (ubiquinone).	Succinate + ubiquinone = fumarate + ubiquinol.	FAD; Iron-sulfur.	\N	Citrate cycle (TCA cycle)	Carbohydrate Metabolism	METABOLIC
1364199	1.3.5.1	Succinate dehydrogenase (ubiquinone).	Succinate + ubiquinone = fumarate + ubiquinol.	FAD; Iron-sulfur.	\N	Oxidative phosphorylation	Energy Metabolism	METABOLIC
1364210	3.2.1.14	Chitinase.	Hydrolysis of the 1,4-beta-linkages of N-acetyl-D-glucosamine polymers of chitin.	\N	\N	Aminosugars metabolism	Metabolism of Complex Carbohydrates	METABOLIC
1364243	1.1.99.1	Choline dehydrogenase.	Choline + acceptor = betaine aldehyde + reduced acceptor.	PQQ.	\N	Glycine, serine and threonine metabolism	Amino Acid Metabolism	METABOLIC
1364322	1.6.99.1	NADPH dehydrogenase.	NADPH + acceptor = NADP(+) + reduced acceptor.	FMN or FAD.	\N	\N	\N	\N
1364383	3.4.23.34	Cathepsin E.	Similar to cathepsin D, but slightly broader specificity.	\N	\N	\N	\N	\N
1364404	3.1.3.48	Protein-tyrosine-phosphatase.	Protein tyrosine phosphate + H(2)O = protein tyrosine + phosphate.	\N	\N	\N	\N	\N
1364431	1.15.1.1	Superoxide dismutase.	2 peroxide radical + 2 H(+) = O(2) + H(2)O(2).	Copper and Zinc or Iron or Manganese.	\N	\N	\N	\N
1364568	3.6.1.3	Adenosinetriphosphatase.	ATP + H(2)O = ADP + phosphate.	\N	Hemolytic anemia due to deficiency of adenosine triphosphatase; MIM:102800.	Purine metabolism	Nucleotide Metabolism	METABOLIC
1364710	3.6.1.-	In phosphorous-containing anhydrides.	\N	\N	\N	Starch and sucrose metabolism	Metabolism of Complex Carbohydrates	METABOLIC
1364710	3.6.1.-	In phosphorous-containing anhydrides.	\N	\N	\N	Folate biosynthesis	Metabolism of Cofactors and Vitamins	METABOLIC
1364780	1.14.14.1	Unspecific monooxygenase.	RH + reduced flavoprotein + O(2) = ROH + oxidized flavoprotein + H(2)O.	Heme-thiolate.	\N	Tryptophan metabolism	Amino Acid Metabolism	METABOLIC
1364780	1.14.14.1	Unspecific monooxygenase.	RH + reduced flavoprotein + O(2) = ROH + oxidized flavoprotein + H(2)O.	Heme-thiolate.	\N	Fatty acid metabolism	Lipid Metabolism	METABOLIC
1364780	1.14.14.1	Unspecific monooxygenase.	RH + reduced flavoprotein + O(2) = ROH + oxidized flavoprotein + H(2)O.	Heme-thiolate.	\N	gamma-Hexachlorocyclohexane degradation	Biodegradation of Xenobiotics	METABOLIC
1364797	1.1.1.91	Aryl-alcohol dehydrogenase (NADP+).	An aromatic alcohol + NADP(+) = an aromatic aldehyde + NADPH.	\N	\N	\N	\N	\N
1364811	3.2.1.21	Beta-glucosidase.	Hydrolysis of terminal, non-reducing beta-D-glucose residues with release of beta-D-glucose.	\N	\N	Starch and sucrose metabolism	Metabolism of Complex Carbohydrates	METABOLIC
1364811	3.2.1.21	Beta-glucosidase.	Hydrolysis of terminal, non-reducing beta-D-glucose residues with release of beta-D-glucose.	\N	\N	Cyanoamino acid metabolism	Metabolism of Other Amino Acids	METABOLIC
1364811	3.2.1.21	Beta-glucosidase.	Hydrolysis of terminal, non-reducing beta-D-glucose residues with release of beta-D-glucose.	\N	\N	Flavonoids, stilbene and lignin biosynthesis	Biosynthesis of Secondary Metabolites	METABOLIC
1364966	3.6.1.3	Adenosinetriphosphatase.	ATP + H(2)O = ADP + phosphate.	\N	Hemolytic anemia due to deficiency of adenosine triphosphatase; MIM:102800.	Purine metabolism	Nucleotide Metabolism	METABOLIC
1364967	1.1.99.1	Choline dehydrogenase.	Choline + acceptor = betaine aldehyde + reduced acceptor.	PQQ.	\N	Glycine, serine and threonine metabolism	Amino Acid Metabolism	METABOLIC
1365108	3.5.4.1	Cytosine deaminase.	Cytosine + H(2)O = uracil + NH(3).	\N	\N	Pyrimidine metabolism	Nucleotide Metabolism	METABOLIC
1365116	1.2.1.3	Aldehyde dehydrogenase (NAD+).	An aldehyde + NAD(+) + H(2)O = an acid + NADH.	\N	Acute alcohol intolerance; MIM:100650.	1,2-Dichloroethane degradation	Biodegradation of Xenobiotics	METABOLIC
1365116	1.2.1.3	Aldehyde dehydrogenase (NAD+).	An aldehyde + NAD(+) + H(2)O = an acid + NADH.	\N	Acute alcohol intolerance; MIM:100650.	Tryptophan metabolism	Amino Acid Metabolism	METABOLIC
1365116	1.2.1.3	Aldehyde dehydrogenase (NAD+).	An aldehyde + NAD(+) + H(2)O = an acid + NADH.	\N	Acute alcohol intolerance; MIM:100650.	Glycerolipid metabolism	Metabolism of Complex Lipids	METABOLIC
1365116	1.2.1.3	Aldehyde dehydrogenase (NAD+).	An aldehyde + NAD(+) + H(2)O = an acid + NADH.	\N	Acute alcohol intolerance; MIM:100650.	Valine, leucine and isoleucine degradation	Amino Acid Metabolism	METABOLIC
1365116	1.2.1.3	Aldehyde dehydrogenase (NAD+).	An aldehyde + NAD(+) + H(2)O = an acid + NADH.	\N	Acute alcohol intolerance; MIM:100650.	Glycolysis / Gluconeogenesis	Carbohydrate Metabolism	METABOLIC
1365116	1.2.1.3	Aldehyde dehydrogenase (NAD+).	An aldehyde + NAD(+) + H(2)O = an acid + NADH.	\N	Acute alcohol intolerance; MIM:100650.	Propanoate metabolism	Carbohydrate Metabolism	METABOLIC
1365116	1.2.1.3	Aldehyde dehydrogenase (NAD+).	An aldehyde + NAD(+) + H(2)O = an acid + NADH.	\N	Acute alcohol intolerance; MIM:100650.	Fatty acid metabolism	Lipid Metabolism	METABOLIC
1365116	1.2.1.3	Aldehyde dehydrogenase (NAD+).	An aldehyde + NAD(+) + H(2)O = an acid + NADH.	\N	Acute alcohol intolerance; MIM:100650.	Bile acid biosynthesis	Lipid Metabolism	METABOLIC
1365116	1.2.1.3	Aldehyde dehydrogenase (NAD+).	An aldehyde + NAD(+) + H(2)O = an acid + NADH.	\N	Acute alcohol intolerance; MIM:100650.	Arginine and proline metabolism	Amino Acid Metabolism	METABOLIC
1365116	1.2.1.3	Aldehyde dehydrogenase (NAD+).	An aldehyde + NAD(+) + H(2)O = an acid + NADH.	\N	Acute alcohol intolerance; MIM:100650.	Butanoate metabolism	Carbohydrate Metabolism	METABOLIC
1365116	1.2.1.3	Aldehyde dehydrogenase (NAD+).	An aldehyde + NAD(+) + H(2)O = an acid + NADH.	\N	Acute alcohol intolerance; MIM:100650.	beta-Alanine metabolism	Metabolism of Other Amino Acids	METABOLIC
1365116	1.2.1.3	Aldehyde dehydrogenase (NAD+).	An aldehyde + NAD(+) + H(2)O = an acid + NADH.	\N	Acute alcohol intolerance; MIM:100650.	Pyruvate metabolism	Carbohydrate Metabolism	METABOLIC
1365116	1.2.1.3	Aldehyde dehydrogenase (NAD+).	An aldehyde + NAD(+) + H(2)O = an acid + NADH.	\N	Acute alcohol intolerance; MIM:100650.	Histidine metabolism	Amino Acid Metabolism	METABOLIC
1365116	1.2.1.3	Aldehyde dehydrogenase (NAD+).	An aldehyde + NAD(+) + H(2)O = an acid + NADH.	\N	Acute alcohol intolerance; MIM:100650.	Lysine degradation	Amino Acid Metabolism	METABOLIC
1365116	1.2.1.3	Aldehyde dehydrogenase (NAD+).	An aldehyde + NAD(+) + H(2)O = an acid + NADH.	\N	Acute alcohol intolerance; MIM:100650.	Ascorbate and aldarate metabolism	Carbohydrate Metabolism	METABOLIC
1365154	3.4.11.9	Xaa-Pro aminopeptidase.	Release of any N-terminal amino acid, including proline, that is linked with proline, even from a dipeptide or tripeptide.	Manganese or Cobalt.	\N	\N	\N	\N
1365247	1.6.5.5	NADPH:quinone reductase.	NADPH + quinone = NADP(+) + semiquinone.	Zinc.	\N	\N	\N	\N
1365315	3.2.1.18	Exo-alpha-sialidase.	Hydrolysis of alpha-(2->3)-, alpha-(2->6)-, alpha-(2->8)-glycosidic linkages of terminal sialic residues in oligosaccharides, glycoproteins, glycolipids, colominic acid and synthetic substrates.	\N	Sialidosis; MIM:256550.	N-Glycan degradation	Metabolism of Complex Carbohydrates	METABOLIC
1365315	3.2.1.18	Exo-alpha-sialidase.	Hydrolysis of alpha-(2->3)-, alpha-(2->6)-, alpha-(2->8)-glycosidic linkages of terminal sialic residues in oligosaccharides, glycoproteins, glycolipids, colominic acid and synthetic substrates.	\N	Sialidosis; MIM:256550.	Sphingoglycolipid metabolism	Metabolism of Complex Lipids	METABOLIC
1365342	1.10.3.2	Laccase.	4 benzenediol + O(2) = 4 benzosemiquinone + 2 H(2)O.	Copper.	\N	\N	\N	\N
1365530	1.-.-.-	Oxidoreductases.	\N	\N	\N	\N	\N	\N
1365533	1.1.1.105	Retinol dehydrogenase.	Retinol + NAD(+) = retinal + NADH.	\N	\N	Retinol metabolism	Metabolism of Cofactors and Vitamins	METABOLIC
1365611	1.10.2.2	Ubiquinol--cytochrome c reductase.	QH(2) + 2 ferricytochrome c = Q + 2 ferrocytochrome c.	\N	\N	Oxidative phosphorylation	Energy Metabolism	METABOLIC
1365689	3.1.4.17	3',5'-cyclic-nucleotide phosphodiesterase.	Nucleoside 3',5'-cyclic phosphate + H(2)O = nucleoside 5'-phosphate.	\N	\N	Purine metabolism	Nucleotide Metabolism	METABOLIC
1366234	1.3.3.4	Protoporphyrinogen oxidase.	Protoporphyrinogen-IX + O(2) = protoporphyrin-IX + H(2)O(2).	FAD.	Porphyria variegata; MIM:176200.	Porphyrin and chlorophyll metabolism	Metabolism of Cofactors and Vitamins	METABOLIC
1366351	5.3.1.4	L-arabinose isomerase.	L-arabinose = L-ribulose.	\N	\N	Pentose and glucuronate interconversions	Carbohydrate Metabolism	METABOLIC
1366471	2.7.7.6	DNA-directed RNA polymerase.	N nucleoside triphosphate = N diphosphate + {RNA}(N).	\N	\N	RNA polymerase	TRANSCRIPTION	REGULATORY
1366471	2.7.7.6	DNA-directed RNA polymerase.	N nucleoside triphosphate = N diphosphate + {RNA}(N).	\N	\N	Purine metabolism	Nucleotide Metabolism	METABOLIC
1366471	2.7.7.6	DNA-directed RNA polymerase.	N nucleoside triphosphate = N diphosphate + {RNA}(N).	\N	\N	Pyrimidine metabolism	Nucleotide Metabolism	METABOLIC
1366835	3.1.1.23	Acylglycerol lipase.	Hydrolyses glycerol monoesters of long-chain fatty acids.	\N	\N	Glycerolipid metabolism	Metabolism of Complex Lipids	METABOLIC
1367205	1.-.-.-	Oxidoreductases.	\N	\N	\N	\N	\N	\N
1368371	1.1.1.100	3-oxoacyl-[acyl-carrier protein] reductase.	(3R)-3-hydroxyacyl-[acyl-carrier protein] + NADP(+) = 3-oxoacyl- [acyl-carrier protein] + NADPH.	\N	\N	Fatty acid biosynthesis (path 1)	Lipid Metabolism	METABOLIC
1368591	3.2.1.14	Chitinase.	Hydrolysis of the 1,4-beta-linkages of N-acetyl-D-glucosamine polymers of chitin.	\N	\N	Aminosugars metabolism	Metabolism of Complex Carbohydrates	METABOLIC
1368721	2.3.1.31	Homoserine O-acetyltransferase.	Acetyl-CoA + L-homoserine = CoA + O-acetyl-L-homoserine.	\N	\N	Sulfur metabolism	Energy Metabolism	METABOLIC
1368721	2.3.1.31	Homoserine O-acetyltransferase.	Acetyl-CoA + L-homoserine = CoA + O-acetyl-L-homoserine.	\N	\N	Methionine metabolism	Amino Acid Metabolism	METABOLIC
1368787	1.3.99.10	Isovaleryl-CoA dehydrogenase.	3-methylbutanoyl-CoA + ETF = 3-methylbut-2-enoyl-CoA + reduced ETF.	FAD.	Isovalericacidemia; MIM:243500.	Valine, leucine and isoleucine degradation	Amino Acid Metabolism	METABOLIC
1369015	2.5.1.9	Riboflavin synthase.	2 6,7-dimethyl-8-(1-D-ribityl)lumazine = riboflavin + 4-(1-D- ribitylamino)-5-amino-2,6-dihydroxypyrimidine.	Flavoprotein.	\N	Riboflavin metabolism	Metabolism of Cofactors and Vitamins	METABOLIC
1369053	2.7.1.67	1-phosphatidylinositol 4-kinase.	ATP + 1-phosphatidyl-1D-myo-inositol = ADP + 1-phosphatidyl-1D-myo- inositol 4-phosphate.	\N	\N	Inositol phosphate metabolism	Metabolism of Complex Lipids	METABOLIC
1369198	3.4.25.1	Proteasome endopeptidase complex.	Cleavage at peptide bonds with very broad specificity.	\N	\N	\N	\N	\N
1369355	3.6.1.-	In phosphorous-containing anhydrides.	\N	\N	\N	Starch and sucrose metabolism	Metabolism of Complex Carbohydrates	METABOLIC
1369355	3.6.1.-	In phosphorous-containing anhydrides.	\N	\N	\N	Folate biosynthesis	Metabolism of Cofactors and Vitamins	METABOLIC
1369466	2.4.1.130	Dolichyl-phosphate-mannose-glycolipid alpha-mannosyltransferase.	Transfers an alpha-D-mannosyl residue from dolichyl-phosphate D-mannose into membrane lipid-linked oligosaccharide.	\N	\N	N-Glycans biosynthesis	Metabolism of Complex Carbohydrates	METABOLIC
1369581	2.4.1.119	Dolichyl-diphosphooligosaccharide--protein glycosyltransferase.	Dolichyl diphosphooligosaccharide + protein L-asparagine = dolichyl diphosphate + a glycoprotein with the oligosaccharide chain attached by glycosylamine linkage to protein L-asparagine.	\N	\N	N-Glycans biosynthesis	Metabolism of Complex Carbohydrates	METABOLIC
1369689	3.1.3.4	Phosphatidate phosphatase.	A 3-sn-phosphatidate + H(2)O = a 1,2-diacyl-sn-glycerol + phosphate.	\N	\N	Phospholipid degradation	Metabolism of Complex Lipids	METABOLIC
1369689	3.1.3.4	Phosphatidate phosphatase.	A 3-sn-phosphatidate + H(2)O = a 1,2-diacyl-sn-glycerol + phosphate.	\N	\N	Glycerolipid metabolism	Metabolism of Complex Lipids	METABOLIC
1369818	3.2.1.3	Glucan 1,4-alpha-glucosidase.	Hydrolysis of terminal 1,4-linked alpha-D-glucose residues successively from non-reducing ends of the chains with release of beta-D-glucose.	\N	\N	Starch and sucrose metabolism	Metabolism of Complex Carbohydrates	METABOLIC
1369825	1.1.1.21	Aldehyde reductase.	Alditol + NAD(P)(+) = aldose + NAD(P)H.	\N	\N	Galactose metabolism	Carbohydrate Metabolism	METABOLIC
1369825	1.1.1.21	Aldehyde reductase.	Alditol + NAD(P)(+) = aldose + NAD(P)H.	\N	\N	Pyruvate metabolism	Carbohydrate Metabolism	METABOLIC
1369825	1.1.1.21	Aldehyde reductase.	Alditol + NAD(P)(+) = aldose + NAD(P)H.	\N	\N	Glycerolipid metabolism	Metabolism of Complex Lipids	METABOLIC
1369825	1.1.1.21	Aldehyde reductase.	Alditol + NAD(P)(+) = aldose + NAD(P)H.	\N	\N	Pentose and glucuronate interconversions	Carbohydrate Metabolism	METABOLIC
1369825	1.1.1.21	Aldehyde reductase.	Alditol + NAD(P)(+) = aldose + NAD(P)H.	\N	\N	Fructose and mannose metabolism	Carbohydrate Metabolism	METABOLIC
1369903	2.1.1.-	Methyltransferases.	\N	\N	\N	Androgen and estrogen metabolism	Lipid Metabolism	METABOLIC
1369903	2.1.1.-	Methyltransferases.	\N	\N	\N	Aminophosphonate metabolism	Metabolism of Other Amino Acids	METABOLIC
1369903	2.1.1.-	Methyltransferases.	\N	\N	\N	Porphyrin and chlorophyll metabolism	Metabolism of Cofactors and Vitamins	METABOLIC
1369903	2.1.1.-	Methyltransferases.	\N	\N	\N	Ubiquinone biosynthesis	Metabolism of Cofactors and Vitamins	METABOLIC
1369903	2.1.1.-	Methyltransferases.	\N	\N	\N	Histidine metabolism	Amino Acid Metabolism	METABOLIC
1369903	2.1.1.-	Methyltransferases.	\N	\N	\N	Selenoamino acid metabolism	Metabolism of Other Amino Acids	METABOLIC
1369903	2.1.1.-	Methyltransferases.	\N	\N	\N	Tryptophan metabolism	Amino Acid Metabolism	METABOLIC
1369903	2.1.1.-	Methyltransferases.	\N	\N	\N	Tyrosine metabolism	Amino Acid Metabolism	METABOLIC
1370055	3.2.1.3	Glucan 1,4-alpha-glucosidase.	Hydrolysis of terminal 1,4-linked alpha-D-glucose residues successively from non-reducing ends of the chains with release of beta-D-glucose.	\N	\N	Starch and sucrose metabolism	Metabolism of Complex Carbohydrates	METABOLIC
1370159	1.1.1.95	Phosphoglycerate dehydrogenase.	3-phosphoglycerate + NAD(+) = 3-phosphohydroxypyruvate + NADH.	\N	3-phosphoglycerate dehydrogenase deficiency; MIM:601815.	Glycine, serine and threonine metabolism	Amino Acid Metabolism	METABOLIC
1370957	6.2.1.4	Succinate--CoA ligase (GDP-forming).	GTP + succinate + CoA = GDP + succinyl-CoA + phosphate.	\N	\N	Citrate cycle (TCA cycle)	Carbohydrate Metabolism	METABOLIC
1370957	6.2.1.4	Succinate--CoA ligase (GDP-forming).	GTP + succinate + CoA = GDP + succinyl-CoA + phosphate.	\N	\N	Propanoate metabolism	Carbohydrate Metabolism	METABOLIC
1371196	3.2.1.67	Galacturan 1,4-alpha-galacturonidase.	{(1,4)-alpha-D-galacturonide}(N) + H(2)O = {(1,4)-alpha-D- galacturonide}(N-1) + D-galacturonate.	\N	\N	Starch and sucrose metabolism	Metabolism of Complex Carbohydrates	METABOLIC
1371316	3.6.1.3	Adenosinetriphosphatase.	ATP + H(2)O = ADP + phosphate.	\N	Hemolytic anemia due to deficiency of adenosine triphosphatase; MIM:102800.	Purine metabolism	Nucleotide Metabolism	METABOLIC
1371673	2.4.1.119	Dolichyl-diphosphooligosaccharide--protein glycosyltransferase.	Dolichyl diphosphooligosaccharide + protein L-asparagine = dolichyl diphosphate + a glycoprotein with the oligosaccharide chain attached by glycosylamine linkage to protein L-asparagine.	\N	\N	N-Glycans biosynthesis	Metabolism of Complex Carbohydrates	METABOLIC
1371830	2.7.7.7	DNA-directed DNA polymerase.	N deoxynucleoside triphosphate = N diphosphate + {DNA}(N).	\N	\N	Purine metabolism	Nucleotide Metabolism	METABOLIC
1371830	2.7.7.7	DNA-directed DNA polymerase.	N deoxynucleoside triphosphate = N diphosphate + {DNA}(N).	\N	\N	DNA polymerase	REPLICATION AND REPAIR	REGULATORY
1371830	2.7.7.7	DNA-directed DNA polymerase.	N deoxynucleoside triphosphate = N diphosphate + {DNA}(N).	\N	\N	Pyrimidine metabolism	Nucleotide Metabolism	METABOLIC
1371968	2.7.1.37	Protein kinase.	ATP + a protein = ADP + a phosphoprotein.	\N	\N	\N	\N	\N
1372104	2.7.7.7	DNA-directed DNA polymerase.	N deoxynucleoside triphosphate = N diphosphate + {DNA}(N).	\N	\N	Purine metabolism	Nucleotide Metabolism	METABOLIC
1372104	2.7.7.7	DNA-directed DNA polymerase.	N deoxynucleoside triphosphate = N diphosphate + {DNA}(N).	\N	\N	DNA polymerase	REPLICATION AND REPAIR	REGULATORY
1372104	2.7.7.7	DNA-directed DNA polymerase.	N deoxynucleoside triphosphate = N diphosphate + {DNA}(N).	\N	\N	Pyrimidine metabolism	Nucleotide Metabolism	METABOLIC
1372127	1.2.1.19	Aminobutyraldehyde dehydrogenase.	4-aminobutanal + NAD(+) + H(2)O = 4-aminobutanoate + NADH.	\N	\N	beta-Alanine metabolism	Metabolism of Other Amino Acids	METABOLIC
1372127	1.2.1.19	Aminobutyraldehyde dehydrogenase.	4-aminobutanal + NAD(+) + H(2)O = 4-aminobutanoate + NADH.	\N	\N	Arginine and proline metabolism	Amino Acid Metabolism	METABOLIC
1372344	3.6.3.14	H(+)-transporting two-sector ATPase.	ATP + H(2)O + H(+)(In) = ADP + phosphate + H(+)(Out).	\N	\N	ATP synthesis	Energy Metabolism	METABOLIC
1372344	3.6.3.14	H(+)-transporting two-sector ATPase.	ATP + H(2)O + H(+)(In) = ADP + phosphate + H(+)(Out).	\N	\N	Flagellar assembly	\N	\N
1372344	3.6.3.14	H(+)-transporting two-sector ATPase.	ATP + H(2)O + H(+)(In) = ADP + phosphate + H(+)(Out).	\N	\N	Type III secretion system	SORTING AND DEGRADATION	REGULATORY
1372363	2.1.1.127	[Ribulose-bisphosphate-carboxylase]-lysine N-methyltransferase.	S-adenosyl-L-methionine + [ribulose-1,5-bisphosphate-carboxylase]-lysine = S-adenosyl-L-homocysteine + [ribulose-1,5-bisphosphate-carboxylase]-N6- methyl-L-lysine.	\N	\N	\N	\N	\N
1372575	3.6.1.-	In phosphorous-containing anhydrides.	\N	\N	\N	Starch and sucrose metabolism	Metabolism of Complex Carbohydrates	METABOLIC
1372575	3.6.1.-	In phosphorous-containing anhydrides.	\N	\N	\N	Folate biosynthesis	Metabolism of Cofactors and Vitamins	METABOLIC
1372614	6.3.2.-	Acid--D-amino-acid ligases (peptide synthases).	\N	\N	\N	Tryptophan metabolism	Amino Acid Metabolism	METABOLIC
1372614	6.3.2.-	Acid--D-amino-acid ligases (peptide synthases).	\N	\N	\N	Ubiquinone biosynthesis	Metabolism of Cofactors and Vitamins	METABOLIC
1372722	3.4.25.-	Threonine endopeptidases.	\N	\N	\N	\N	\N	\N
1373243	2.7.7.7	DNA-directed DNA polymerase.	N deoxynucleoside triphosphate = N diphosphate + {DNA}(N).	\N	\N	Purine metabolism	Nucleotide Metabolism	METABOLIC
1373243	2.7.7.7	DNA-directed DNA polymerase.	N deoxynucleoside triphosphate = N diphosphate + {DNA}(N).	\N	\N	DNA polymerase	REPLICATION AND REPAIR	REGULATORY
1373243	2.7.7.7	DNA-directed DNA polymerase.	N deoxynucleoside triphosphate = N diphosphate + {DNA}(N).	\N	\N	Pyrimidine metabolism	Nucleotide Metabolism	METABOLIC
1373306	3.4.25.1	Proteasome endopeptidase complex.	Cleavage at peptide bonds with very broad specificity.	\N	\N	\N	\N	\N
1373339	1.1.1.125	2-deoxy-D-gluconate 3-dehydrogenase.	2-deoxy-D-gluconate + NAD(+) = 3-dehydro-2-deoxy-D-gluconate + NADH.	\N	\N	Pentose and glucuronate interconversions	Carbohydrate Metabolism	METABOLIC
1373345	3.4.17.-	Metallocarboxypeptidases.	\N	\N	\N	\N	\N	\N
1373907	3.2.1.3	Glucan 1,4-alpha-glucosidase.	Hydrolysis of terminal 1,4-linked alpha-D-glucose residues successively from non-reducing ends of the chains with release of beta-D-glucose.	\N	\N	Starch and sucrose metabolism	Metabolism of Complex Carbohydrates	METABOLIC
1374054	1.11.1.6	Catalase.	2 H(2)O(2) = O(2) + 2 H(2)O.	Heme; Manganese.	Acatalasia; MIM:115500.	Tryptophan metabolism	Amino Acid Metabolism	METABOLIC
1374054	1.11.1.6	Catalase.	2 H(2)O(2) = O(2) + 2 H(2)O.	Heme; Manganese.	Acatalasia; MIM:115500.	Methane metabolism	Energy Metabolism	METABOLIC
1374090	2.1.1.-	Methyltransferases.	\N	\N	\N	Androgen and estrogen metabolism	Lipid Metabolism	METABOLIC
1374090	2.1.1.-	Methyltransferases.	\N	\N	\N	Aminophosphonate metabolism	Metabolism of Other Amino Acids	METABOLIC
1374090	2.1.1.-	Methyltransferases.	\N	\N	\N	Porphyrin and chlorophyll metabolism	Metabolism of Cofactors and Vitamins	METABOLIC
1374090	2.1.1.-	Methyltransferases.	\N	\N	\N	Ubiquinone biosynthesis	Metabolism of Cofactors and Vitamins	METABOLIC
1374090	2.1.1.-	Methyltransferases.	\N	\N	\N	Histidine metabolism	Amino Acid Metabolism	METABOLIC
1374090	2.1.1.-	Methyltransferases.	\N	\N	\N	Selenoamino acid metabolism	Metabolism of Other Amino Acids	METABOLIC
1374090	2.1.1.-	Methyltransferases.	\N	\N	\N	Tryptophan metabolism	Amino Acid Metabolism	METABOLIC
1374090	2.1.1.-	Methyltransferases.	\N	\N	\N	Tyrosine metabolism	Amino Acid Metabolism	METABOLIC
1374425	1.3.1.38	Trans-2-enoyl-CoA reductase (NADPH).	Acyl-CoA + NADP(+) = trans-2,3-dehydroacyl-CoA + NADPH.	\N	\N	\N	\N	\N
1374454	1.14.-.-	Acting on paired donors, with incorporation or reduction of	\N	\N	\N	gamma-Hexachlorocyclohexane degradation	Biodegradation of Xenobiotics	METABOLIC
1374454	1.14.-.-	Acting on paired donors, with incorporation or reduction of	\N	\N	\N	Ascorbate and aldarate metabolism	Carbohydrate Metabolism	METABOLIC
1374454	1.14.-.-	Acting on paired donors, with incorporation or reduction of	\N	\N	\N	Flavonoids, stilbene and lignin biosynthesis	Biosynthesis of Secondary Metabolites	METABOLIC
1374454	1.14.-.-	Acting on paired donors, with incorporation or reduction of	\N	\N	\N	Fluorene degradation	Biodegradation of Xenobiotics	METABOLIC
1374475	3.1.13.4	Poly(A)-specific ribonuclease.	Exonucleolytic cleavage of poly(A) to 5'-AMP.	\N	\N	\N	\N	\N
1374589	3.6.1.-	In phosphorous-containing anhydrides.	\N	\N	\N	Starch and sucrose metabolism	Metabolism of Complex Carbohydrates	METABOLIC
1374589	3.6.1.-	In phosphorous-containing anhydrides.	\N	\N	\N	Folate biosynthesis	Metabolism of Cofactors and Vitamins	METABOLIC
1374725	3.1.3.-	Phosphoric monoester hydrolases.	\N	\N	\N	Vitamin B6 metabolism	Metabolism of Cofactors and Vitamins	METABOLIC
1374725	3.1.3.-	Phosphoric monoester hydrolases.	\N	\N	\N	Porphyrin and chlorophyll metabolism	Metabolism of Cofactors and Vitamins	METABOLIC
1374725	3.1.3.-	Phosphoric monoester hydrolases.	\N	\N	\N	Nicotinate and nicotinamide metabolism	Metabolism of Cofactors and Vitamins	METABOLIC
1374725	3.1.3.-	Phosphoric monoester hydrolases.	\N	\N	\N	Thiamine metabolism	Metabolism of Cofactors and Vitamins	METABOLIC
1374725	3.1.3.-	Phosphoric monoester hydrolases.	\N	\N	\N	Aminosugars metabolism	Metabolism of Complex Carbohydrates	METABOLIC
1374725	3.1.3.-	Phosphoric monoester hydrolases.	\N	\N	\N	Riboflavin metabolism	Metabolism of Cofactors and Vitamins	METABOLIC
1375107	6.3.2.-	Acid--D-amino-acid ligases (peptide synthases).	\N	\N	\N	Tryptophan metabolism	Amino Acid Metabolism	METABOLIC
1375107	6.3.2.-	Acid--D-amino-acid ligases (peptide synthases).	\N	\N	\N	Ubiquinone biosynthesis	Metabolism of Cofactors and Vitamins	METABOLIC
1376271	2.4.2.30	NAD(+) ADP-ribosyltransferase.	NAD(+) + {ADP-D-ribosyl}(N)-acceptor = nicotinamide + {ADP-D-ribosyl}(N+1)-acceptor.	\N	\N	\N	\N	\N
1376550	2.3.1.37	5-aminolevulinic acid synthase.	Succinyl-CoA + glycine = 5-aminolevulinate + CoA + CO(2).	Pyridoxal-phosphate.	\N	Glycine, serine and threonine metabolism	Amino Acid Metabolism	METABOLIC
1376777	3.1.13.4	Poly(A)-specific ribonuclease.	Exonucleolytic cleavage of poly(A) to 5'-AMP.	\N	\N	\N	\N	\N
1377520	1.1.1.184	Carbonyl reductase (NADPH).	R-CHOH-R' + NADP(+) = R-CO-R' + NADPH.	\N	\N	Prostaglandin and leukotriene metabolism	Metabolism of Complex Lipids	METABOLIC
1377972	4.1.3.1	Isocitrate lyase.	Isocitrate = succinate + glyoxylate.	\N	\N	Glyoxylate and dicarboxylate metabolism	Carbohydrate Metabolism	METABOLIC
1378039	3.2.1.3	Glucan 1,4-alpha-glucosidase.	Hydrolysis of terminal 1,4-linked alpha-D-glucose residues successively from non-reducing ends of the chains with release of beta-D-glucose.	\N	\N	Starch and sucrose metabolism	Metabolism of Complex Carbohydrates	METABOLIC
1378680	2.1.1.37	DNA (cytosine-5-)-methyltransferase.	S-adenosyl-L-methionine + DNA = S-adenosyl-L-homocysteine + DNA containing 5-methylcytosine.	\N	\N	Methionine metabolism	Amino Acid Metabolism	METABOLIC
1378889	3.2.1.84	Glucan 1,3-alpha-glucosidase.	Hydrolysis of terminal 1,3-alpha-D-glucosidic links in 1,3-alpha-D- glucans.	\N	\N	\N	\N	\N
1379082	1.1.1.35	3-hydroxyacyl-CoA dehydrogenase.	(S)-3-hydroxyacyl-CoA + NAD(+) = 3-oxoacyl-CoA + NADH.	\N	Peroxisomal bifunctional enzyme deficiency; MIM:261515.	Tryptophan metabolism	Amino Acid Metabolism	METABOLIC
1379082	1.1.1.35	3-hydroxyacyl-CoA dehydrogenase.	(S)-3-hydroxyacyl-CoA + NAD(+) = 3-oxoacyl-CoA + NADH.	\N	Peroxisomal bifunctional enzyme deficiency; MIM:261515.	Lysine degradation	Amino Acid Metabolism	METABOLIC
1379082	1.1.1.35	3-hydroxyacyl-CoA dehydrogenase.	(S)-3-hydroxyacyl-CoA + NAD(+) = 3-oxoacyl-CoA + NADH.	\N	Peroxisomal bifunctional enzyme deficiency; MIM:261515.	Fatty acid biosynthesis (path 2)	Lipid Metabolism	METABOLIC
1379082	1.1.1.35	3-hydroxyacyl-CoA dehydrogenase.	(S)-3-hydroxyacyl-CoA + NAD(+) = 3-oxoacyl-CoA + NADH.	\N	Peroxisomal bifunctional enzyme deficiency; MIM:261515.	Benzoate degradation via CoA ligation	Biodegradation of Xenobiotics	METABOLIC
1379082	1.1.1.35	3-hydroxyacyl-CoA dehydrogenase.	(S)-3-hydroxyacyl-CoA + NAD(+) = 3-oxoacyl-CoA + NADH.	\N	Peroxisomal bifunctional enzyme deficiency; MIM:261515.	Butanoate metabolism	Carbohydrate Metabolism	METABOLIC
1379082	1.1.1.35	3-hydroxyacyl-CoA dehydrogenase.	(S)-3-hydroxyacyl-CoA + NAD(+) = 3-oxoacyl-CoA + NADH.	\N	Peroxisomal bifunctional enzyme deficiency; MIM:261515.	Valine, leucine and isoleucine degradation	Amino Acid Metabolism	METABOLIC
1379082	1.1.1.35	3-hydroxyacyl-CoA dehydrogenase.	(S)-3-hydroxyacyl-CoA + NAD(+) = 3-oxoacyl-CoA + NADH.	\N	Peroxisomal bifunctional enzyme deficiency; MIM:261515.	Fatty acid metabolism	Lipid Metabolism	METABOLIC
1379124	2.1.1.79	Cyclopropane-fatty-acyl-phospholipid synthase.	S-adenosyl-L-methionine + phospholipid olefinic fatty acid = S-adenosyl-L-homocysteine + phospholipid cyclopropane fatty acid.	\N	\N	\N	\N	\N
1379201	5.2.1.8	Peptidylprolyl isomerase.	Peptidylproline (omega=180) = peptidylproline (omega=0).	\N	\N	\N	\N	\N
1379634	3.4.24.64	Mitochondrial processing peptidase.	Release of N-terminal transit peptides from precursor proteins imported into the mitochondrion, typically with Arg in position P2.	Zinc.	\N	\N	\N	\N
1380430	1.9.3.1	Cytochrome-c oxidase.	4 ferrocytochrome c + O(2) = 4 ferricytochrome c + 2 H(2)O.	Copper.	Cytochrome-c-oxidase deficiency; MIM:220110.	Oxidative phosphorylation	Energy Metabolism	METABOLIC
1380616	2.7.1.20	Adenosine kinase.	ATP + adenosine = ADP + AMP.	\N	\N	Purine metabolism	Nucleotide Metabolism	METABOLIC
1380721	3.2.1.113	Mannosyl-oligosaccharide 1,2-alpha-mannosidase.	Hydrolysis of the terminal 1,2-linked alpha-D-mannose residues in the oligo-mannose oligosaccharide Man(9)(GlcNAc)(2).	\N	\N	N-Glycans biosynthesis	Metabolism of Complex Carbohydrates	METABOLIC
1380742	4.2.1.11	Phosphopyruvate hydratase.	2-phospho-D-glycerate = phosphoenolpyruvate + H(2)O.	Magnesium.	\N	Phenylalanine, tyrosine and tryptophan biosynthesis	Amino Acid Metabolism	METABOLIC
1380742	4.2.1.11	Phosphopyruvate hydratase.	2-phospho-D-glycerate = phosphoenolpyruvate + H(2)O.	Magnesium.	\N	Glycolysis / Gluconeogenesis	Carbohydrate Metabolism	METABOLIC
1381181	2.7.1.48	Uridine kinase.	ATP + uridine = ADP + UMP.	\N	Immunodeficiency disease; MIM:191710.	Pyrimidine metabolism	Nucleotide Metabolism	METABOLIC
1381562	3.1.13.-	Exoribonucleases producing 5'-phosphomonoesters.	\N	\N	\N	\N	\N	\N
1381665	1.1.1.170	3-beta-hydroxy-4-alpha-methylcholestenecarboxylate 3-dehydrogenase (decarboxylating).	3-beta-hydroxy-4-alpha-methyl-5-alpha-cholest-7-ene-4-beta-carboxylate + NAD(+) = 4-alpha-methyl-5-alpha-cholest-7-en-3-one + CO(2) + NADH.	\N	\N	\N	\N	\N
1381695	3.5.4.6	AMP deaminase.	AMP + H(2)O = IMP + NH(3).	\N	Myopathy due to mad deficiency; MIM:102770.	Purine metabolism	Nucleotide Metabolism	METABOLIC
1381785	4.2.1.36	Homoaconitate hydratase.	2-hydroxybutane-1,2,4-tricarboxylate = but-1-ene-1,2,4-tricarboxylate + H(2)O.	\N	\N	Lysine biosynthesis	Amino Acid Metabolism	METABOLIC
1382014	3.4.23.1	Pepsin A.	Preferential cleavage: hydrophobic, preferably aromatic, residues in P1 and P1' positions. Cleaves 1-Phe-|-Val-2, 4-Gln-|-His-5, 13-Glu-|- Ala-14, 14-Ala-|-Leu-15, 15-Leu-|-Tyr-16, 16-Tyr-|-Leu-17, 23-Gly-|- Phe-24, 24-Phe-|-Phe-25 and 25-Phe-|-Tyr-26 bon	\N	\N	\N	\N	\N
1382490	3.4.22.-	Cysteine endopeptidases.	\N	\N	\N	\N	\N	\N
1382610	3.2.1.18	Exo-alpha-sialidase.	Hydrolysis of alpha-(2->3)-, alpha-(2->6)-, alpha-(2->8)-glycosidic linkages of terminal sialic residues in oligosaccharides, glycoproteins, glycolipids, colominic acid and synthetic substrates.	\N	Sialidosis; MIM:256550.	N-Glycan degradation	Metabolism of Complex Carbohydrates	METABOLIC
1382610	3.2.1.18	Exo-alpha-sialidase.	Hydrolysis of alpha-(2->3)-, alpha-(2->6)-, alpha-(2->8)-glycosidic linkages of terminal sialic residues in oligosaccharides, glycoproteins, glycolipids, colominic acid and synthetic substrates.	\N	Sialidosis; MIM:256550.	Sphingoglycolipid metabolism	Metabolism of Complex Lipids	METABOLIC
1382611	3.1.3.4	Phosphatidate phosphatase.	A 3-sn-phosphatidate + H(2)O = a 1,2-diacyl-sn-glycerol + phosphate.	\N	\N	Phospholipid degradation	Metabolism of Complex Lipids	METABOLIC
1382611	3.1.3.4	Phosphatidate phosphatase.	A 3-sn-phosphatidate + H(2)O = a 1,2-diacyl-sn-glycerol + phosphate.	\N	\N	Glycerolipid metabolism	Metabolism of Complex Lipids	METABOLIC
1382935	1.1.1.100	3-oxoacyl-[acyl-carrier protein] reductase.	(3R)-3-hydroxyacyl-[acyl-carrier protein] + NADP(+) = 3-oxoacyl- [acyl-carrier protein] + NADPH.	\N	\N	Fatty acid biosynthesis (path 1)	Lipid Metabolism	METABOLIC
1383850	2.7.7.27	Glucose-1-phosphate adenylyltransferase.	ATP + alpha-D-glucose 1-phosphate = diphosphate + ADP-glucose.	\N	\N	Starch and sucrose metabolism	Metabolism of Complex Carbohydrates	METABOLIC
1383903	3.2.1.3	Glucan 1,4-alpha-glucosidase.	Hydrolysis of terminal 1,4-linked alpha-D-glucose residues successively from non-reducing ends of the chains with release of beta-D-glucose.	\N	\N	Starch and sucrose metabolism	Metabolism of Complex Carbohydrates	METABOLIC
1384061	2.7.1.24	Dephospho-CoA kinase.	ATP + dephospho-CoA = ADP + CoA.	\N	\N	Pantothenate and CoA biosynthesis	Metabolism of Cofactors and Vitamins	METABOLIC
1384285	6.3.2.5	Phosphopantothenate--cysteine ligase.	CTP + (R)-4'-phosphopantothenate + L-cysteine = unidentified products of CTP breakdown + (R)-4'-phosphopantothenoyl-L-cysteine.	\N	\N	Pantothenate and CoA biosynthesis	Metabolism of Cofactors and Vitamins	METABOLIC
1384543	1.1.-.-	Acting on the CH-OH group of donors.	\N	\N	\N	Benzoate degradation via CoA ligation	Biodegradation of Xenobiotics	METABOLIC
1384543	1.1.-.-	Acting on the CH-OH group of donors.	\N	\N	\N	Ethylbenzene degradation	Biodegradation of Xenobiotics	METABOLIC
1384578	1.1.-.-	Acting on the CH-OH group of donors.	\N	\N	\N	Benzoate degradation via CoA ligation	Biodegradation of Xenobiotics	METABOLIC
1384578	1.1.-.-	Acting on the CH-OH group of donors.	\N	\N	\N	Ethylbenzene degradation	Biodegradation of Xenobiotics	METABOLIC
1384713	5.3.3.10	5-carboxymethyl-2-hydroxymuconate delta-isomerase.	5-carboxymethyl-2-hydroxymuconate = 5-carboxy-2-oxohept-3-enedioate.	\N	\N	Benzoate degradation via hydroxylation	Biodegradation of Xenobiotics	METABOLIC
1384713	5.3.3.10	5-carboxymethyl-2-hydroxymuconate delta-isomerase.	5-carboxymethyl-2-hydroxymuconate = 5-carboxy-2-oxohept-3-enedioate.	\N	\N	Tyrosine metabolism	Amino Acid Metabolism	METABOLIC
1384947	1.6.5.5	NADPH:quinone reductase.	NADPH + quinone = NADP(+) + semiquinone.	Zinc.	\N	\N	\N	\N
1385173	3.1.3.16	Serine/threonine specific protein phosphatase.	A phosphoprotein + H(2)O = a protein + phosphate.	\N	\N	\N	\N	\N
1385372	2.7.1.-	Phosphotransferases with an alcohol group as acceptor.	\N	\N	\N	Sphingoglycolipid metabolism	Metabolism of Complex Lipids	METABOLIC
1385372	2.7.1.-	Phosphotransferases with an alcohol group as acceptor.	\N	\N	\N	Benzoate degradation via CoA ligation	Biodegradation of Xenobiotics	METABOLIC
1385372	2.7.1.-	Phosphotransferases with an alcohol group as acceptor.	\N	\N	\N	Starch and sucrose metabolism	Metabolism of Complex Carbohydrates	METABOLIC
1385372	2.7.1.-	Phosphotransferases with an alcohol group as acceptor.	\N	\N	\N	Inositol phosphate metabolism	Metabolism of Complex Lipids	METABOLIC
1385372	2.7.1.-	Phosphotransferases with an alcohol group as acceptor.	\N	\N	\N	Nicotinate and nicotinamide metabolism	Metabolism of Cofactors and Vitamins	METABOLIC
1385532	2.6.1.42	Branched-chain amino acid aminotransferase.	L-leucine + 2-oxoglutarate = 4-methyl-2-oxopentanoate + L-glutamate.	Pyridoxal-phosphate.	\N	Valine, leucine and isoleucine biosynthesis	Amino Acid Metabolism	METABOLIC
1385532	2.6.1.42	Branched-chain amino acid aminotransferase.	L-leucine + 2-oxoglutarate = 4-methyl-2-oxopentanoate + L-glutamate.	Pyridoxal-phosphate.	\N	Valine, leucine and isoleucine degradation	Amino Acid Metabolism	METABOLIC
1385532	2.6.1.42	Branched-chain amino acid aminotransferase.	L-leucine + 2-oxoglutarate = 4-methyl-2-oxopentanoate + L-glutamate.	Pyridoxal-phosphate.	\N	Pantothenate and CoA biosynthesis	Metabolism of Cofactors and Vitamins	METABOLIC
1385733	3.6.3.14	H(+)-transporting two-sector ATPase.	ATP + H(2)O + H(+)(In) = ADP + phosphate + H(+)(Out).	\N	\N	ATP synthesis	Energy Metabolism	METABOLIC
1385733	3.6.3.14	H(+)-transporting two-sector ATPase.	ATP + H(2)O + H(+)(In) = ADP + phosphate + H(+)(Out).	\N	\N	Flagellar assembly	\N	\N
1385733	3.6.3.14	H(+)-transporting two-sector ATPase.	ATP + H(2)O + H(+)(In) = ADP + phosphate + H(+)(Out).	\N	\N	Type III secretion system	SORTING AND DEGRADATION	REGULATORY
1385988	2.7.7.7	DNA-directed DNA polymerase.	N deoxynucleoside triphosphate = N diphosphate + {DNA}(N).	\N	\N	Purine metabolism	Nucleotide Metabolism	METABOLIC
1385988	2.7.7.7	DNA-directed DNA polymerase.	N deoxynucleoside triphosphate = N diphosphate + {DNA}(N).	\N	\N	DNA polymerase	REPLICATION AND REPAIR	REGULATORY
1385988	2.7.7.7	DNA-directed DNA polymerase.	N deoxynucleoside triphosphate = N diphosphate + {DNA}(N).	\N	\N	Pyrimidine metabolism	Nucleotide Metabolism	METABOLIC
1386311	6.3.2.-	Acid--D-amino-acid ligases (peptide synthases).	\N	\N	\N	Tryptophan metabolism	Amino Acid Metabolism	METABOLIC
1386311	6.3.2.-	Acid--D-amino-acid ligases (peptide synthases).	\N	\N	\N	Ubiquinone biosynthesis	Metabolism of Cofactors and Vitamins	METABOLIC
1386590	6.3.2.-	Acid--D-amino-acid ligases (peptide synthases).	\N	\N	\N	Tryptophan metabolism	Amino Acid Metabolism	METABOLIC
1386590	6.3.2.-	Acid--D-amino-acid ligases (peptide synthases).	\N	\N	\N	Ubiquinone biosynthesis	Metabolism of Cofactors and Vitamins	METABOLIC
1386986	1.14.14.1	Unspecific monooxygenase.	RH + reduced flavoprotein + O(2) = ROH + oxidized flavoprotein + H(2)O.	Heme-thiolate.	\N	Tryptophan metabolism	Amino Acid Metabolism	METABOLIC
1386986	1.14.14.1	Unspecific monooxygenase.	RH + reduced flavoprotein + O(2) = ROH + oxidized flavoprotein + H(2)O.	Heme-thiolate.	\N	Fatty acid metabolism	Lipid Metabolism	METABOLIC
1386986	1.14.14.1	Unspecific monooxygenase.	RH + reduced flavoprotein + O(2) = ROH + oxidized flavoprotein + H(2)O.	Heme-thiolate.	\N	gamma-Hexachlorocyclohexane degradation	Biodegradation of Xenobiotics	METABOLIC
1387009	1.1.1.65	Pyridoxine 4-dehydrogenase.	Pyridoxine + NADP(+) = pyridoxal + NADPH.	\N	\N	Vitamin B6 metabolism	Metabolism of Cofactors and Vitamins	METABOLIC
1387023	3.6.1.-	In phosphorous-containing anhydrides.	\N	\N	\N	Starch and sucrose metabolism	Metabolism of Complex Carbohydrates	METABOLIC
1387023	3.6.1.-	In phosphorous-containing anhydrides.	\N	\N	\N	Folate biosynthesis	Metabolism of Cofactors and Vitamins	METABOLIC
1387304	2.7.1.-	Phosphotransferases with an alcohol group as acceptor.	\N	\N	\N	Sphingoglycolipid metabolism	Metabolism of Complex Lipids	METABOLIC
1387304	2.7.1.-	Phosphotransferases with an alcohol group as acceptor.	\N	\N	\N	Benzoate degradation via CoA ligation	Biodegradation of Xenobiotics	METABOLIC
1387304	2.7.1.-	Phosphotransferases with an alcohol group as acceptor.	\N	\N	\N	Starch and sucrose metabolism	Metabolism of Complex Carbohydrates	METABOLIC
1387304	2.7.1.-	Phosphotransferases with an alcohol group as acceptor.	\N	\N	\N	Inositol phosphate metabolism	Metabolism of Complex Lipids	METABOLIC
1387304	2.7.1.-	Phosphotransferases with an alcohol group as acceptor.	\N	\N	\N	Nicotinate and nicotinamide metabolism	Metabolism of Cofactors and Vitamins	METABOLIC
1387560	1.14.13.1	Salicylate 1-monooxygenase.	Salicylate + NADH + O(2) = catechol + NAD(+) + H(2)O + CO(2).	FAD.	\N	Fluorene degradation	Biodegradation of Xenobiotics	METABOLIC
1387560	1.14.13.1	Salicylate 1-monooxygenase.	Salicylate + NADH + O(2) = catechol + NAD(+) + H(2)O + CO(2).	FAD.	\N	Nitorobenzene degradation	Biodegradation of Xenobiotics	METABOLIC
1387998	2.7.4.-	Phosphotransferases with a phosphate group as acceptor.	\N	\N	\N	\N	\N	\N
1388653	1.1.99.1	Choline dehydrogenase.	Choline + acceptor = betaine aldehyde + reduced acceptor.	PQQ.	\N	Glycine, serine and threonine metabolism	Amino Acid Metabolism	METABOLIC
1388716	2.7.1.36	Mevalonate kinase.	ATP + (R)-mevalonate = ADP + (R)-5-phosphomevalonate.	\N	Mevalonicaciduria; MIM:251170.	Sterol biosynthesis	Lipid Metabolism	METABOLIC
1389228	2.3.1.50	Serine C-palmitoyltransferase.	Palmitoyl-CoA + L-serine = CoA + 3-dehydro-D-sphinganine + CO(2).	Pyridoxal-phosphate.	\N	Sphingoglycolipid metabolism	Metabolism of Complex Lipids	METABOLIC
1389600	2.4.1.186	Glycogenin glucosyltransferase.	UDP-glucose + glycogenin = UDP + glucosylglycogenin.	\N	\N	\N	\N	\N
1389864	1.-.-.-	Oxidoreductases.	\N	\N	\N	\N	\N	\N
1389961	6.3.2.19	Ubiquitin--protein ligase.	ATP + ubiquitin + protein lysine = AMP + diphosphate + protein N-ubiquityllysine.	\N	\N	\N	\N	\N
1390795	3.6.3.8	Calcium-transporting ATPase.	ATP + H(2)O + Ca(2+)(Cis) = ADP + phosphate + Ca(2+)(Trans).	Magnesium.	Darier disease; MIM:124200. Benign chronic pemphigus; MIM:169600.	\N	\N	\N
1391802	1.1.1.-	With NAD(+) or NADP(+) as acceptor.	\N	\N	\N	Bile acid biosynthesis	Lipid Metabolism	METABOLIC
1391802	1.1.1.-	With NAD(+) or NADP(+) as acceptor.	\N	\N	\N	Vitamin B6 metabolism	Metabolism of Cofactors and Vitamins	METABOLIC
1391802	1.1.1.-	With NAD(+) or NADP(+) as acceptor.	\N	\N	\N	Glycine, serine and threonine metabolism	Amino Acid Metabolism	METABOLIC
1391802	1.1.1.-	With NAD(+) or NADP(+) as acceptor.	\N	\N	\N	Butanoate metabolism	Carbohydrate Metabolism	METABOLIC
1391802	1.1.1.-	With NAD(+) or NADP(+) as acceptor.	\N	\N	\N	Fructose and mannose metabolism	Carbohydrate Metabolism	METABOLIC
1391802	1.1.1.-	With NAD(+) or NADP(+) as acceptor.	\N	\N	\N	Galactose metabolism	Carbohydrate Metabolism	METABOLIC
1391802	1.1.1.-	With NAD(+) or NADP(+) as acceptor.	\N	\N	\N	Lysine degradation	Amino Acid Metabolism	METABOLIC
1391802	1.1.1.-	With NAD(+) or NADP(+) as acceptor.	\N	\N	\N	Nucleotide sugars metabolism	Nucleotide Metabolism	METABOLIC
1391802	1.1.1.-	With NAD(+) or NADP(+) as acceptor.	\N	\N	\N	Ascorbate and aldarate metabolism	Carbohydrate Metabolism	METABOLIC
1391802	1.1.1.-	With NAD(+) or NADP(+) as acceptor.	\N	\N	\N	Tetrachloroethene degradation	Biodegradation of Xenobiotics	METABOLIC
1391802	1.1.1.-	With NAD(+) or NADP(+) as acceptor.	\N	\N	\N	Benzoate degradation via CoA ligation	Biodegradation of Xenobiotics	METABOLIC
1391802	1.1.1.-	With NAD(+) or NADP(+) as acceptor.	\N	\N	\N	Glycerolipid metabolism	Metabolism of Complex Lipids	METABOLIC
1391840	5.2.1.8	Peptidylprolyl isomerase.	Peptidylproline (omega=180) = peptidylproline (omega=0).	\N	\N	\N	\N	\N
1391881	3.1.3.21	Glycerol-1-phosphatase.	Glycerol 1-phosphate + H(2)O = glycerol + phosphate.	\N	\N	Glycerolipid metabolism	Metabolism of Complex Lipids	METABOLIC
1392210	6.3.2.-	Acid--D-amino-acid ligases (peptide synthases).	\N	\N	\N	Tryptophan metabolism	Amino Acid Metabolism	METABOLIC
1392210	6.3.2.-	Acid--D-amino-acid ligases (peptide synthases).	\N	\N	\N	Ubiquinone biosynthesis	Metabolism of Cofactors and Vitamins	METABOLIC
1392401	1.6.99.1	NADPH dehydrogenase.	NADPH + acceptor = NADP(+) + reduced acceptor.	FMN or FAD.	\N	\N	\N	\N
1392460	6.3.2.19	Ubiquitin--protein ligase.	ATP + ubiquitin + protein lysine = AMP + diphosphate + protein N-ubiquityllysine.	\N	\N	\N	\N	\N
1392792	1.9.3.1	Cytochrome-c oxidase.	4 ferrocytochrome c + O(2) = 4 ferricytochrome c + 2 H(2)O.	Copper.	Cytochrome-c-oxidase deficiency; MIM:220110.	Oxidative phosphorylation	Energy Metabolism	METABOLIC
1392968	3.1.26.4	Ribonuclease H.	Endonucleolytic cleavage to 5'-phosphomonoester.	\N	\N	\N	\N	\N
1393008	2.5.1.18	Glutathione transferase.	RX + glutathione = HX + R-S-glutathione.	\N	\N	Glutathione metabolism	Metabolism of Other Amino Acids	METABOLIC
1393020	1.6.99.1	NADPH dehydrogenase.	NADPH + acceptor = NADP(+) + reduced acceptor.	FMN or FAD.	\N	\N	\N	\N
1393775	2.4.1.117	Dolichyl-phosphate beta-glucosyltransferase.	UDP-glucose + dolichyl phosphate = UDP + dolichyl beta-D-glucosyl phosphate.	\N	\N	N-Glycans biosynthesis	Metabolism of Complex Carbohydrates	METABOLIC
1393971	2.5.1.18	Glutathione transferase.	RX + glutathione = HX + R-S-glutathione.	\N	\N	Glutathione metabolism	Metabolism of Other Amino Acids	METABOLIC
1394312	3.2.1.55	Alpha-L-arabinofuranosidase.	Hydrolysis of terminal non-reducing alpha-L-arabinofuranoside residues in alpha-L-arabinosides.	\N	\N	Nucleotide sugars metabolism	Nucleotide Metabolism	METABOLIC
1394692	1.6.5.5	NADPH:quinone reductase.	NADPH + quinone = NADP(+) + semiquinone.	Zinc.	\N	\N	\N	\N
1394694	1.6.5.5	NADPH:quinone reductase.	NADPH + quinone = NADP(+) + semiquinone.	Zinc.	\N	\N	\N	\N
1394697	2.3.1.-	Transferring groups other than amino-acyl groups.	\N	\N	\N	Benzoate degradation via CoA ligation	Biodegradation of Xenobiotics	METABOLIC
1394697	2.3.1.-	Transferring groups other than amino-acyl groups.	\N	\N	\N	Tyrosine metabolism	Amino Acid Metabolism	METABOLIC
1394697	2.3.1.-	Transferring groups other than amino-acyl groups.	\N	\N	\N	Aminosugars metabolism	Metabolism of Complex Carbohydrates	METABOLIC
1394697	2.3.1.-	Transferring groups other than amino-acyl groups.	\N	\N	\N	Glycerolipid metabolism	Metabolism of Complex Lipids	METABOLIC
1394697	2.3.1.-	Transferring groups other than amino-acyl groups.	\N	\N	\N	Valine, leucine and isoleucine degradation	Amino Acid Metabolism	METABOLIC
1394697	2.3.1.-	Transferring groups other than amino-acyl groups.	\N	\N	\N	Ethylbenzene degradation	Biodegradation of Xenobiotics	METABOLIC
1394697	2.3.1.-	Transferring groups other than amino-acyl groups.	\N	\N	\N	Phenylalanine metabolism	Amino Acid Metabolism	METABOLIC
1394697	2.3.1.-	Transferring groups other than amino-acyl groups.	\N	\N	\N	Lipopolysaccharide biosynthesis	Metabolism of Complex Carbohydrates	METABOLIC
1394697	2.3.1.-	Transferring groups other than amino-acyl groups.	\N	\N	\N	Lysine biosynthesis	Amino Acid Metabolism	METABOLIC
1394697	2.3.1.-	Transferring groups other than amino-acyl groups.	\N	\N	\N	Butanoate metabolism	Carbohydrate Metabolism	METABOLIC
1394697	2.3.1.-	Transferring groups other than amino-acyl groups.	\N	\N	\N	D-Arginine and D-ornithine metabolism	Metabolism of Other Amino Acids	METABOLIC
1394697	2.3.1.-	Transferring groups other than amino-acyl groups.	\N	\N	\N	Histidine metabolism	Amino Acid Metabolism	METABOLIC
1394697	2.3.1.-	Transferring groups other than amino-acyl groups.	\N	\N	\N	Lysine degradation	Amino Acid Metabolism	METABOLIC
1394779	3.6.4.9	Chaperonin ATPase.	ATP + H(2)O = ADP + phosphate.	\N	\N	\N	\N	\N
1394883	1.1.1.100	3-oxoacyl-[acyl-carrier protein] reductase.	(3R)-3-hydroxyacyl-[acyl-carrier protein] + NADP(+) = 3-oxoacyl- [acyl-carrier protein] + NADPH.	\N	\N	Fatty acid biosynthesis (path 1)	Lipid Metabolism	METABOLIC
1394894	3.1.1.3	Triacylglycerol lipase.	Triacylglycerol + H(2)O = diacylglycerol + a fatty acid anion.	\N	Hepatic lipase deficiency; MIM:151670. Congenital lipase deficiency; MIM:246600. Wolman disease; MIM:278000.	Glycerolipid metabolism	Metabolism of Complex Lipids	METABOLIC
1394948	2.5.1.18	Glutathione transferase.	RX + glutathione = HX + R-S-glutathione.	\N	\N	Glutathione metabolism	Metabolism of Other Amino Acids	METABOLIC
1394981	1.1.1.-	With NAD(+) or NADP(+) as acceptor.	\N	\N	\N	Bile acid biosynthesis	Lipid Metabolism	METABOLIC
1394981	1.1.1.-	With NAD(+) or NADP(+) as acceptor.	\N	\N	\N	Vitamin B6 metabolism	Metabolism of Cofactors and Vitamins	METABOLIC
1394981	1.1.1.-	With NAD(+) or NADP(+) as acceptor.	\N	\N	\N	Glycine, serine and threonine metabolism	Amino Acid Metabolism	METABOLIC
1394981	1.1.1.-	With NAD(+) or NADP(+) as acceptor.	\N	\N	\N	Butanoate metabolism	Carbohydrate Metabolism	METABOLIC
1394981	1.1.1.-	With NAD(+) or NADP(+) as acceptor.	\N	\N	\N	Fructose and mannose metabolism	Carbohydrate Metabolism	METABOLIC
1394981	1.1.1.-	With NAD(+) or NADP(+) as acceptor.	\N	\N	\N	Galactose metabolism	Carbohydrate Metabolism	METABOLIC
1394981	1.1.1.-	With NAD(+) or NADP(+) as acceptor.	\N	\N	\N	Lysine degradation	Amino Acid Metabolism	METABOLIC
1394981	1.1.1.-	With NAD(+) or NADP(+) as acceptor.	\N	\N	\N	Nucleotide sugars metabolism	Nucleotide Metabolism	METABOLIC
1394981	1.1.1.-	With NAD(+) or NADP(+) as acceptor.	\N	\N	\N	Ascorbate and aldarate metabolism	Carbohydrate Metabolism	METABOLIC
1394981	1.1.1.-	With NAD(+) or NADP(+) as acceptor.	\N	\N	\N	Tetrachloroethene degradation	Biodegradation of Xenobiotics	METABOLIC
1394981	1.1.1.-	With NAD(+) or NADP(+) as acceptor.	\N	\N	\N	Benzoate degradation via CoA ligation	Biodegradation of Xenobiotics	METABOLIC
1394981	1.1.1.-	With NAD(+) or NADP(+) as acceptor.	\N	\N	\N	Glycerolipid metabolism	Metabolism of Complex Lipids	METABOLIC
1395046	2.3.3.1	Citrate (si)-synthase.	\N	Citrate + CoA = acetyl-CoA + H(2)O + oxaloacetate.	\N	\N	\N	\N
1395048	1.6.5.5	NADPH:quinone reductase.	NADPH + quinone = NADP(+) + semiquinone.	Zinc.	\N	\N	\N	\N
1395049	3.2.1.3	Glucan 1,4-alpha-glucosidase.	Hydrolysis of terminal 1,4-linked alpha-D-glucose residues successively from non-reducing ends of the chains with release of beta-D-glucose.	\N	\N	Starch and sucrose metabolism	Metabolism of Complex Carbohydrates	METABOLIC
1395051	3.4.11.18	Methionyl aminopeptidase.	Release of N-terminal amino acids, preferentially methionine, from peptides and arylamides.	Cobalt.	\N	\N	\N	\N
1395068	3.2.1.58	Glucan 1,3-beta-glucosidase.	Successive hydrolysis of beta-D-glucose units from the non-reducing ends of 1,3-beta-D-glucans, releasing alpha-glucose.	\N	\N	Starch and sucrose metabolism	Metabolism of Complex Carbohydrates	METABOLIC
1395070	1.11.1.9	Glutathione peroxidase.	2 glutathione + H(2)O(2) = oxidized glutathione + 2 H(2)O.	Selenium.	Hemolytic anemia due to glutathione peroxidase deficiency; MIM:138320.	Glutathione metabolism	Metabolism of Other Amino Acids	METABOLIC
1395076	3.4.23.34	Cathepsin E.	Similar to cathepsin D, but slightly broader specificity.	\N	\N	\N	\N	\N
1395098	2.3.1.6	Choline O-acetyltransferase.	Acetyl-CoA + choline = CoA + O-acetylcholine.	\N	\N	Glycerolipid metabolism	Metabolism of Complex Lipids	METABOLIC
1395116	3.2.1.1	Alpha-amylase.	Endohydrolysis of 1,4-alpha-glucosidic linkages in oligosaccharides and polysaccharides.	\N	\N	Starch and sucrose metabolism	Metabolism of Complex Carbohydrates	METABOLIC
[truncated: 3,529 more rows]

## Sheet: cazy-report
3409	GH18		Glycoside Hydrolase Family 18 protein
5283	GH18	fragment N-term;	Glycoside Hydrolase Family 18 protein
5921	GH18	(fragment) splicing problem;	Glycoside Hydrolase Family 18 protein
6199	GH18	fragment C-term;	Glycoside Hydrolase Family 18 protein
16190	CBM1-GH10		Carbohydrate-Binding Module Family 1 / Glycoside Hydrolase Family 10 protein
35375	GH16		Glycoside Hydrolase Family 16 protein
56635	EXPN		Distantly related to plant expansins
59161	GT8		Glycosyltransferase Family 8 protein
84925	GH18		Glycoside Hydrolase Family 18 protein
86847	AA1_1		Laccase
114754	EXPN		Distantly related to plant expansins
135043	EXPN		Distantly related to plant expansins
139112	CBM1-CE1		Carbohydrate-Binding Module Family 1 / Carbohydrate Esterase Family 1 protein
154422	GH43_6		Glycoside Hydrolase Family 43 protein
165618	GH152		Glycoside Hydrolase Family 152 protein
224000	GH3		Glycoside Hydrolase Family 3 protein
224137	AA1_1		Laccase
242576	EXPN		Distantly related to plant expansins
266418	GT20		Glycosyltransferase Family 20 protein
292085	GT33	fragment N-term;	Glycosyltransferase Family 33 protein
310665	AA2		Class II peroxidase
318633	GH45		Glycoside Hydrolase Family 45 protein
345799	GT21		Glycosyltransferase Family 21 protein
355477	GH7		Glycoside Hydrolase Family 7 protein
357274	AA1_1		Laccase
361895	GH47		Glycoside Hydrolase Family 47 protein
392112	GT22		Glycosyltransferase Family 22 protein
397425	GH93		Glycoside Hydrolase Family 93 protein
408947	GT1		Glycosyltransferase Family 1 protein
413128	EXPN		Distantly related to plant expansins
435106	AA1_1		Laccase
459474	GH20		Glycoside Hydrolase Family 20 protein
459968	EXPN		Distantly related to plant expansins
460503	GH16		Glycoside Hydrolase Family 16 protein
467221	EXPN		Distantly related to plant expansins
492772	GH131-CBM1		Glycoside Hydrolase Family 131 / Carbohydrate-Binding Module Family 1 protein
510420	GH79		Glycoside Hydrolase Family 79 protein
578935	PL8_4	fragment N-term;	Polysaccharide Lyase Family 8 protein
581694	GH74	fragment C-term;	Glycoside Hydrolase Family 74 protein
592044	GT8		Glycosyltransferase Family 8 protein
593055	CBM1-GH3		Carbohydrate-Binding Module Family 1 / Glycoside Hydrolase Family 3 protein
594802	CBM50-CBM50		Carbohydrate-Binding Module Family 50 protein
608482	GH28		Glycoside Hydrolase Family 28 protein
615361	GH3		Glycoside Hydrolase Family 3 protein
626588	GH12		Glycoside Hydrolase Family 12 protein
637256	GH20		Glycoside Hydrolase Family 20 protein
638048	GH20		Glycoside Hydrolase Family 20 protein
645293	PL8_4		Polysaccharide Lyase Family 8 protein
650752	GH128	fragment N-term/C-term;	Glycoside Hydrolase Family 128 protein
653867	AA7		Glucooligosaccharide oxidase
657909	AA1_1		Laccase
658275	AA9		Lytic polysaccharide monooxygenase (formerly GH61)
658319	AA9	fragment N-term;	Lytic polysaccharide monooxygenase (formerly GH61)
659690	CBM1-GH10		Carbohydrate-Binding Module Family 1 / Glycoside Hydrolase Family 10 protein
667219	EXPN		Distantly related to plant expansins
674048	GH63		Glycoside Hydrolase Family 63 protein
682939	GH18	fragment C-term;	Glycoside Hydrolase Family 18 protein
683429	GH18		Glycoside Hydrolase Family 18 protein
694281	GH16		Glycoside Hydrolase Family 16 protein
713930	AA5_1		Copper radical oxidase
719128	CBM1		Carbohydrate-Binding Module Family 1 protein
749849	GT32		Glycosyltransferase Family 32 protein
766590	CE9		Carbohydrate Esterase Family 9 protein
775754	GH31		Glycoside Hydrolase Family 31 protein
780643	PL14_4		Polysaccharide Lyase Family 14 protein
780901	PL14_4		Polysaccharide Lyase Family 14 protein
784226	GH30		Glycoside Hydrolase Family 30 protein
798393	GH32		Glycoside Hydrolase Family 32 protein
807043	GT39		Glycosyltransferase Family 39 protein
815423	GH28		Glycoside Hydrolase Family 28 protein
815578	CBM21		Carbohydrate-Binding Module Family 21 protein
823803	AA3_2		GMC oxidoreductase
832761	CE12		Carbohydrate Esterase Family 12 protein
835216	CE8		Carbohydrate Esterase Family 8 protein
855582	AA2		Class II peroxidase
869880	GT1		Glycosyltransferase Family 1 protein
869978	GT1		Glycosyltransferase Family 1 protein
897918	AA2		Class II peroxidase
918032	AA2	fragment C-term;	Class II peroxidase
932279	GT2	(fragment) splicing problem;	Glycosyltransferase Family 2 protein
932606	AA9		Lytic polysaccharide monooxygenase (formerly GH61)
935251	AA2		Class II peroxidase
973237	GH12		Glycoside Hydrolase Family 12 protein
985731	GH16		Glycoside Hydrolase Family 16 protein
1000280	AA1_1		Laccase
1012467	GH28		Glycoside Hydrolase Family 28 protein
1024258	GH31		Glycoside Hydrolase Family 31 protein
1037732	AA9		Lytic polysaccharide monooxygenase (formerly GH61)
1040315	GH16		Glycoside Hydrolase Family 16 protein
1051827	AA3_2		GMC oxidoreductase
1061877	GT66	fragment N-term;	Glycosyltransferase Family 66 protein
1063890	GH5_15		Glycoside Hydrolase Family 5 protein
1093726	GT15		Glycosyltransferase Family 15 protein
1094130	GH43_6		Glycoside Hydrolase Family 43 protein
1094852	GT15	fragment N-term;	Glycosyltransferase Family 15 protein
1110945	AA2		Class II peroxidase
1114419	GH15		Glycoside Hydrolase Family 15 protein
1179588	GH5_9	fragment N-term;	Glycoside Hydrolase Family 5 protein
1185543	AA2		Class II peroxidase
1209937	GH71		Glycoside Hydrolase Family 71 protein
1327691	AA3_2	fragment N-term/C-term;	GMC oxidoreductase
1333300	CE4		Carbohydrate Esterase Family 4 protein
1334741	GH18-CBM5		Glycoside Hydrolase Family 18 / Carbohydrate-Binding Module Family 5 protein
1335393	GH17		Glycoside Hydrolase Family 17 protein
1335552	GH37		Glycoside Hydrolase Family 37 protein
1336248	GT48		Glycosyltransferase Family 48 protein
1337234	PL8_4		Polysaccharide Lyase Family 8 protein
1337257	GH16		Glycoside Hydrolase Family 16 protein
1337714	GT49		Glycosyltransferase Family 49 protein
1337727	GH43_33		Glycoside Hydrolase Family 43 protein
1337971	GT59		Glycosyltransferase Family 59 protein
1337990	GH16		Glycoside Hydrolase Family 16 protein
1338011	CE4		Carbohydrate Esterase Family 4 protein
1338184	GH27		Glycoside Hydrolase Family 27 protein
1338216	PL4_3		Polysaccharide Lyase Family 4 protein
1338413	GH16		Glycoside Hydrolase Family 16 protein
1339229	AA9		Lytic polysaccharide monooxygenase (formerly GH61)
1339695	AA9		Lytic polysaccharide monooxygenase (formerly GH61)
1339801	GH18		Glycoside Hydrolase Family 18 protein
1339838	CBM1-GH5_7		Carbohydrate-Binding Module Family 1 / Glycoside Hydrolase Family 5 protein
1339899	GH44		Glycoside Hydrolase Family 44 protein
1339983	GH18		Glycoside Hydrolase Family 18 protein
1340194	GH45	(fragment) splicing problem;	Glycoside Hydrolase Family 45 protein
1340240	GH28		Glycoside Hydrolase Family 28 protein
1340324	AA2		Class II peroxidase
1340779	GH89		Glycoside Hydrolase Family 89 protein
1340811	CBM1-GH5_5		Carbohydrate-Binding Module Family 1 / Glycoside Hydrolase Family 5 protein
1341659	GH47		Glycoside Hydrolase Family 47 protein
1342558	GH135		Glycoside Hydrolase Family 135 protein
1342626	GH53		Glycoside Hydrolase Family 53 protein
1342865	GH9		Glycoside Hydrolase Family 9 protein
1342973	GH16		Glycoside Hydrolase Family 16 protein
1343556	AA3_2		GMC oxidoreductase
1343909	GT2		Glycosyltransferase Family 2 protein
1343970	CE16	fragment N-term;	Carbohydrate Esterase Family 16 protein
1344440	PL14	(fragment) splicing problem;	Polysaccharide Lyase Family 14 protein
1344478	GH16		Glycoside Hydrolase Family 16 protein
1344615	EXPN		Distantly related to plant expansins
1345028	GH1		Glycoside Hydrolase Family 1 protein
1345194	GH128		Glycoside Hydrolase Family 128 protein
1345941	GH5_7		Glycoside Hydrolase Family 5 protein
1347226	AA2		Class II peroxidase
1347474	GH5_9		Glycoside Hydrolase Family 5 protein
1347545	GH7		Glycoside Hydrolase Family 7 protein
1348329	GT76		Glycosyltransferase Family 76 protein
1348479	GH45		Glycoside Hydrolase Family 45 protein
1348579	AA5_1		Copper radical oxidase
1348587	GH16		Glycoside Hydrolase Family 16 protein
1348617	GH16		Glycoside Hydrolase Family 16 protein
1349029	GH31		Glycoside Hydrolase Family 31 protein
1349037	CE8		Carbohydrate Esterase Family 8 protein
1349191	GH15-CBM20		Glycoside Hydrolase Family 15 / Carbohydrate-Binding Module Family 20 protein
1349291	GH16		Glycoside Hydrolase Family 16 protein
1349632	AA3_2	(fragment) splicing problem;	GMC oxidoreductase
1349667	GH16		Glycoside Hydrolase Family 16 protein
1349780	GT2		Glycosyltransferase Family 2 protein
1349968	AA3_2		GMC oxidoreductase
1350010	GH30_3		Glycoside Hydrolase Family 30 protein
1350055	CBM48		Carbohydrate-Binding Module Family 48 protein
1350639	GH128		Glycoside Hydrolase Family 128 protein
1351389	CE1	fragment N-term;	Carbohydrate Esterase Family 1 protein
1351736	GT4		Glycosyltransferase Family 4 protein
1351738	GH12		Glycoside Hydrolase Family 12 protein
1351752	GH37		Glycoside Hydrolase Family 37 protein
1351910	GH131		Glycoside Hydrolase Family 131 protein
1351991	GH18		Glycoside Hydrolase Family 18 protein
1352206	GH79		Glycoside Hydrolase Family 79 protein
1352226	AA3_2		GMC oxidoreductase
1352317	AA1_1		Laccase
1352578	EXPN		Distantly related to plant expansins
1353775	AA5_1		Copper radical oxidase
1353832	GH16		Glycoside Hydrolase Family 16 protein
1354240	PL14_4		Polysaccharide Lyase Family 14 protein
1355660	AA6		Benzoquinone reductase
1356004	GH16		Glycoside Hydrolase Family 16 protein
1356067	GH95		Glycoside Hydrolase Family 95 protein
1356121	GH71		Glycoside Hydrolase Family 71 protein
1356658	GH18		Glycoside Hydrolase Family 18 protein
1356999	Myosin_motor-GT2		Glycosyltransferase Family 2 protein
1357151	AA9		Lytic polysaccharide monooxygenase (formerly GH61)
1357405	GH10		Glycoside Hydrolase Family 10 protein
1358588	AA3_2		GMC oxidoreductase
1358784	EXPN		Distantly related to plant expansins
1358955	EXPN		Distantly related to plant expansins
1359649	GH47		Glycoside Hydrolase Family 47 protein
1359848	PL4_1	fragment N-term;	Polysaccharide Lyase Family 4 protein
1359988	AA2		Class II peroxidase
1360396	AA2		Class II peroxidase
1360848	PL14_4		Polysaccharide Lyase Family 14 protein
1361645	GT39		Glycosyltransferase Family 39 protein
1362161	CBM1-GH5_5		Carbohydrate-Binding Module Family 1 / Glycoside Hydrolase Family 5 protein
1362263	AA5_1		Copper radical oxidase
1362837	GH28		Glycoside Hydrolase Family 28 protein
1362973	EXPN		Distantly related to plant expansins
1362984	EXPN		Distantly related to plant expansins
1362987	EXPN		Distantly related to plant expansins
1363027	GT69		Glycosyltransferase Family 69 protein
1363323	EXPN		Distantly related to plant expansins
1363610	AA2		Class II peroxidase
1363680	GH13_32		Glycoside Hydrolase Family 13 protein
1363724	CE16		Carbohydrate Esterase Family 16 protein
1363986	CBM18-GH18	(fragment) splicing problem;	Carbohydrate-Binding Module Family 18 / Glycoside Hydrolase Family 18 protein
1364210	GH18-CBM5		Glycoside Hydrolase Family 18 / Carbohydrate-Binding Module Family 5 protein
1364243	AA8-AA3_1		Iron reductase domain / Cellobiose dehydrogenase
1364811	GH3		Glycoside Hydrolase Family 3 protein
1364967	AA3_3		Alcohol oxidase
1365315	PL14	fragment C-term;	Polysaccharide Lyase Family 14 protein
1365342	AA1_1		Laccase
1366073	CE4		Carbohydrate Esterase Family 4 protein
1367056	GH38	fragment N-term/C-term;	Glycoside Hydrolase Family 38 protein
1369466	GT58	fragment C-term;	Glycosyltransferase Family 58 protein
1371196	GH28		Glycoside Hydrolase Family 28 protein
1372195	EXPN		Distantly related to plant expansins
1376367	GH128		Glycoside Hydrolase Family 128 protein
1378889	GH31		Glycoside Hydrolase Family 31 protein
1380721	GH47		Glycoside Hydrolase Family 47 protein
1384730	AA5_1		Copper radical oxidase
1388653	AA3_2		GMC oxidoreductase
1389600	GT8		Glycosyltransferase Family 8 protein
1390193	AA14		Auxilliary Activities Family 14 protein
1393775	GT2		Glycosyltransferase Family 2 protein
1394312	GH51		Glycoside Hydrolase Family 51 protein
1394538	AA3_2	fragment C-term;	GMC oxidoreductase
1394917	GT17		Glycosyltransferase Family 17 protein
1395068	GH5_9		Glycoside Hydrolase Family 5 protein
1395116	GH13_5		Glycoside Hydrolase Family 13 protein
1395269	GT20		Glycosyltransferase Family 20 protein
1395369	GH152		Glycoside Hydrolase Family 152 protein
1395426	GH16		Glycoside Hydrolase Family 16 protein
1395444	CE16		Carbohydrate Esterase Family 16 protein
1395611	AA8-CBM1		Iron reductase domain / Carbohydrate-Binding Module Family 1 protein
1395627	GT50		Glycosyltransferase Family 50 protein
1395674	GH5_9		Glycoside Hydrolase Family 5 protein
1395679	GH55		Glycoside Hydrolase Family 55 protein
1395780	GT15		Glycosyltransferase Family 15 protein
1395807	GH13_22-GT5		Glycoside Hydrolase Family 13 / Glycosyltransferase Family 5 protein
1395893	CE16	fragment N-term;	Carbohydrate Esterase Family 16 protein
1396008	CBM13		Carbohydrate-Binding Module Family 13 protein
1396153	GT31		Glycosyltransferase Family 31 protein
1396209	GT41		Glycosyltransferase Family 41 protein
1396230	GH16		Glycoside Hydrolase Family 16 protein
1396537	GT1		Glycosyltransferase Family 1 protein
1396728	CE15		Carbohydrate Esterase Family 15 protein
1396774	Myosin_motor-GT2		Glycosyltransferase Family 2 protein
1396915	GH18		Glycoside Hydrolase Family 18 protein
1397130	GT57		Glycosyltransferase Family 57 protein
1397349	GT1		Glycosyltransferase Family 1 protein
1397684	GH16		Glycoside Hydrolase Family 16 protein
1398098	GH1		Glycoside Hydrolase Family 1 protein
1398241	AA1_2		Ferroxidase
1398559	GH13_25-GH133		Glycoside Hydrolase Family 13 / Glycoside Hydrolase Family 133 protein
1398745	GH2		Glycoside Hydrolase Family 2 protein
1398751	GT2		Glycosyltransferase Family 2 protein
1398761	GH79		Glycoside Hydrolase Family 79 protein
1399130	GH71		Glycoside Hydrolase Family 71 protein
1399257	AA3_2		GMC oxidoreductase
1399288	AA3_2		GMC oxidoreductase
1399441	CBM12		Carbohydrate-Binding Module Family 12 protein
1399687	CBM48		Carbohydrate-Binding Module Family 48 protein
1399901	GH27		Glycoside Hydrolase Family 27 protein
1399956	GT4		Glycosyltransferase Family 4 protein
1400059	EXPN		Distantly related to plant expansins
1400089	EXPN		Distantly related to plant expansins
1400602	GH92	fragment N-term;	Glycoside Hydrolase Family 92 protein
1400738	GH152		Glycoside Hydrolase Family 152 protein
1401263	AA9		Lytic polysaccharide monooxygenase (formerly GH61)
1401755	GH16		Glycoside Hydrolase Family 16 protein
1401860	GH20		Glycoside Hydrolase Family 20 protein
1401866	CBM1-GH5_5		Carbohydrate-Binding Module Family 1 / Glycoside Hydrolase Family 5 protein
1402893	PL14_5		Polysaccharide Lyase Family 14 protein
1402895	GT1		Glycosyltransferase Family 1 protein
1403153	AA9		Lytic polysaccharide monooxygenase (formerly GH61)
1403331	GH79		Glycoside Hydrolase Family 79 protein
1403609	GH128	fragment N-term;	Glycoside Hydrolase Family 128 protein
1404293	GT2		Glycosyltransferase Family 2 protein
1404492	CBM1-CE16		Carbohydrate-Binding Module Family 1 / Carbohydrate Esterase Family 16 protein
1404708	GH92		Glycoside Hydrolase Family 92 protein
1404761	AA3_4		Pyranose oxidase
1404975	GH31		Glycoside Hydrolase Family 31 protein
1405199	GH79	fragment N-term;	Glycoside Hydrolase Family 79 protein
1405458	GH16		Glycoside Hydrolase Family 16 protein
1405726	GH115		Glycoside Hydrolase Family 115 protein
1405750	GH16	(fragment) splicing problem;	Glycoside Hydrolase Family 16 protein
1405799	GT1		Glycosyltransferase Family 1 protein
1406038	PL14	fragment C-term;	Polysaccharide Lyase Family 14 protein
1406233	CBM13-CBM13		Carbohydrate-Binding Module Family 13 protein
1406548	GT8	(fragment) splicing problem;	Glycosyltransferase Family 8 protein
1406610	EXPN		Distantly related to plant expansins
1406714	AA6		Benzoquinone reductase
1406722	AA6		Benzoquinone reductase
1407367	GT35		Glycosyltransferase Family 35 protein
1407586	GH28		Glycoside Hydrolase Family 28 protein
1407613	GT69		Glycosyltransferase Family 69 protein
1407660	GT90		Glycosyltransferase Family 90 protein
1407672	AA1		Multicopper oxidase
1407721	GH76		Glycoside Hydrolase Family 76 protein
1407910	CBM13-CBM13		Carbohydrate-Binding Module Family 13 protein
1407962	AA3_2		GMC oxidoreductase
1407971	CBM50		Carbohydrate-Binding Module Family 50 protein
1408014	GT8		Glycosyltransferase Family 8 protein
1408055	GH3		Glycoside Hydrolase Family 3 protein
1408200	GH16		Glycoside Hydrolase Family 16 protein
1408439	AA9		Lytic polysaccharide monooxygenase (formerly GH61)
1408514	AA3_2	fragment N-term;	GMC oxidoreductase
1408659	GH154		Glycoside Hydrolase Family 154 protein
1409386	GH35		Glycoside Hydrolase Family 35 protein
1409502	GH105	fragment N-term;	Glycoside Hydrolase Family 105 protein
1409784	AA14		Auxilliary Activities Family 14 protein
1409992	GT24		Glycosyltransferase Family 24 protein
1410461	CBM18-GH16		Carbohydrate-Binding Module Family 18 / Glycoside Hydrolase Family 16 protein
1410535	EXPN		Distantly related to plant expansins
1410691	GH5_50		Glycoside Hydrolase Family 5 protein
1410807	CBM19		Carbohydrate-Binding Module Family 19 protein
1410843	AA3_2		GMC oxidoreductase
1410997	AA3	fragment N-term/C-term;	GMC oxidoreductase
1411094	GT57		Glycosyltransferase Family 57 protein
1411111	GH28		Glycoside Hydrolase Family 28 protein
1411823	GT4		Glycosyltransferase Family 4 protein
1411835	CBM50-CBM50-CBM50-CBM50-CBM50-CBM50-CBM50		Carbohydrate-Binding Module Family 50 protein
1411948	GH13_32-CBM20		Glycoside Hydrolase Family 13 / Carbohydrate-Binding Module Family 20 protein
1412329	GH3		Glycoside Hydrolase Family 3 protein
1412470	EXPN		Distantly related to plant expansins
1412498	CE16		Carbohydrate Esterase Family 16 protein
1412845	GH5_22		Glycoside Hydrolase Family 5 protein
1412847	GH5_22		Glycoside Hydrolase Family 5 protein
1412926	AA2		Class II peroxidase
1413033	GT1		Glycosyltransferase Family 1 protein
1413121	GT2	fragment C-term;	Glycosyltransferase Family 2 protein
1413663	CBM1-GH10		Carbohydrate-Binding Module Family 1 / Glycoside Hydrolase Family 10 protein
1413798	AA14		Auxilliary Activities Family 14 protein
1413929	GH152		Glycoside Hydrolase Family 152 protein
1414090	AA3_2		GMC oxidoreductase
1415158	GT1	(fragment) splicing problem;	Glycosyltransferase Family 1 protein
1415910	GT8		Glycosyltransferase Family 8 protein
1416551	CBM21		Carbohydrate-Binding Module Family 21 protein
1417405	AA1_1		Laccase
1417825	CE8		Carbohydrate Esterase Family 8 protein
1417826	CE8		Carbohydrate Esterase Family 8 protein
1418086	AA2		Class II peroxidase
1418252	GH79		Glycoside Hydrolase Family 79 protein
1418516	GH18		Glycoside Hydrolase Family 18 protein
1418993	GH79		Glycoside Hydrolase Family 79 protein
1419476	GH18		Glycoside Hydrolase Family 18 protein
1420086	GH28		Glycoside Hydrolase Family 28 protein
1420175	AA5_1		Copper radical oxidase
1420357	GH18	(fragment) splicing problem;	Glycoside Hydrolase Family 18 protein
1420642	EXPN		Distantly related to plant expansins
1420654	CBM1-CE1		Carbohydrate-Binding Module Family 1 / Carbohydrate Esterase Family 1 protein
1420749	AA9		Lytic polysaccharide monooxygenase (formerly GH61)
1421115	EXPN		Distantly related to plant expansins
1421257	GT3		Glycosyltransferase Family 3 protein
1421362	GT15	fragment C-term;	Glycosyltransferase Family 15 protein
1422328	AA3_2		GMC oxidoreductase
1422583	EXPN		Distantly related to plant expansins
1423207	CE16		Carbohydrate Esterase Family 16 protein
1423375	PL14	fragment N-term;	Polysaccharide Lyase Family 14 protein
1424132	GH5_9	fragment N-term/C-term;	Glycoside Hydrolase Family 5 protein
1424706	AA3_2		GMC oxidoreductase
1427769	GH18-CBM5-CBM5		Glycoside Hydrolase Family 18 / Carbohydrate-Binding Module Family 5 protein
1427816	GH72-CBM43		Glycoside Hydrolase Family 72 / Carbohydrate-Binding Module Family 43 protein
1431821	GT8		Glycosyltransferase Family 8 protein
1434805	GT22		Glycosyltransferase Family 22 protein
1437352	GH2		Glycoside Hydrolase Family 2 protein
1437365	GH2		Glycoside Hydrolase Family 2 protein
1440713	GT39		Glycosyltransferase Family 39 protein
1441815	GH5_12		Glycoside Hydrolase Family 5 protein
1446217	GH35		Glycoside Hydrolase Family 35 protein
1446769	AA14		Auxilliary Activities Family 14 protein
1447784	GH28		Glycoside Hydrolase Family 28 protein
1448672	GT2		Glycosyltransferase Family 2 protein
1452362	AA9-CBM1		Lytic polysaccharide monooxygenase (formerly GH61) / Carbohydrate-Binding Module Family 1 protein
1454086	GH128		Glycoside Hydrolase Family 128 protein
1454753	GH92		Glycoside Hydrolase Family 92 protein
1455149	AA3_2		GMC oxidoreductase
1455212	GH16		Glycoside Hydrolase Family 16 protein
1455691	AA9-CBM1		Lytic polysaccharide monooxygenase (formerly GH61) / Carbohydrate-Binding Module Family 1 protein
1455851	GH5_9		Glycoside Hydrolase Family 5 protein
1456024	AA9		Lytic polysaccharide monooxygenase (formerly GH61)
1456088	CE1		Carbohydrate Esterase Family 1 protein
1456450	GH18		Glycoside Hydrolase Family 18 protein
1456606	GT2		Glycosyltransferase Family 2 protein
1456636	GH43_26		Glycoside Hydrolase Family 43 protein
1456687	GH18		Glycoside Hydrolase Family 18 protein
1456916	GH16		Glycoside Hydrolase Family 16 protein
1457372	GH78		Glycoside Hydrolase Family 78 protein
1457405	CBM13		Carbohydrate-Binding Module Family 13 protein
1457484	GH16		Glycoside Hydrolase Family 16 protein
1457510	GH18-CBM5	(fragment) splicing problem;	Glycoside Hydrolase Family 18 / Carbohydrate-Binding Module Family 5 protein
1458629	AA3_2		GMC oxidoreductase
1459242	GH85	fragment N-term;	Glycoside Hydrolase Family 85 protein
1459704	GT22		Glycosyltransferase Family 22 protein
1461177	GH79		Glycoside Hydrolase Family 79 protein
1461559	GH51		Glycoside Hydrolase Family 51 protein
1464062	GT2		Glycosyltransferase Family 2 protein
1464571	GH79		Glycoside Hydrolase Family 79 protein
1465600	CBM50		Carbohydrate-Binding Module Family 50 protein
1466777	GH13_1		Glycoside Hydrolase Family 13 protein
1466830	GH20		Glycoside Hydrolase Family 20 protein
1467319	AA3_3		Alcohol oxidase
1467339	CE16		Carbohydrate Esterase Family 16 protein
1467926	GH152		Glycoside Hydrolase Family 152 protein
1468532	GH78		Glycoside Hydrolase Family 78 protein
1472179	GH3		Glycoside Hydrolase Family 3 protein
1474202	EXPN		Distantly related to plant expansins
1476470	GH18		Glycoside Hydrolase Family 18 protein
1477052	CBM1-GH6		Carbohydrate-Binding Module Family 1 / Glycoside Hydrolase Family 6 protein
1477130	AA3_2		GMC oxidoreductase
1477460	GH43_24-CBM35		Glycoside Hydrolase Family 43 / Carbohydrate-Binding Module Family 35 protein
1477692	GH3		Glycoside Hydrolase Family 3 protein
1478001	GH18		Glycoside Hydrolase Family 18 protein
1478472	AA9		Lytic polysaccharide monooxygenase (formerly GH61)
1478559	GH23		Glycoside Hydrolase Family 23 protein
1479172	GT8		Glycosyltransferase Family 8 protein
1479303	GH7		Glycoside Hydrolase Family 7 protein
1479630	AA3_2		GMC oxidoreductase
1480138	GH47		Glycoside Hydrolase Family 47 protein
1480152	GH125		Glycoside Hydrolase Family 125 protein
1480513	GT22		Glycosyltransferase Family 22 protein
1480632	GH128		Glycoside Hydrolase Family 128 protein
1480941	GT48		Glycosyltransferase Family 48 protein
1481505	AA3	fragment N-term/C-term;	GMC oxidoreductase
1481681	GH16		Glycoside Hydrolase Family 16 protein
1481729	GT8		Glycosyltransferase Family 8 protein
1482320	GT2		Glycosyltransferase Family 2 protein
1482462	EXPN		Distantly related to plant expansins
1482552	GT1		Glycosyltransferase Family 1 protein
1482581	GH17		Glycoside Hydrolase Family 17 protein
1482582	GH17		Glycoside Hydrolase Family 17 protein
1482584	GT1	fragment N-term;	Glycosyltransferase Family 1 protein
1483382	GH16		Glycoside Hydrolase Family 16 protein
1483588	AA3_2		GMC oxidoreductase
1483602	AA3_2		GMC oxidoreductase
1483864	GH79		Glycoside Hydrolase Family 79 protein
1484123	GH18		Glycoside Hydrolase Family 18 protein
1484504	AA3_3		Alcohol oxidase
1484581	GH16		Glycoside Hydrolase Family 16 protein
1484804	AA9		Lytic polysaccharide monooxygenase (formerly GH61)
1485452	GH16		Glycoside Hydrolase Family 16 protein
1485890	CBM13		Carbohydrate-Binding Module Family 13 protein
1486043	AA9		Lytic polysaccharide monooxygenase (formerly GH61)
1486091	GH79		Glycoside Hydrolase Family 79 protein
1486135	CBM1-CE15		Carbohydrate-Binding Module Family 1 / Carbohydrate Esterase Family 15 protein
1486161	GH10		Glycoside Hydrolase Family 10 protein
1486693	GT20	fragment N-term;	Glycosyltransferase Family 20 protein
1486819	AA2		Class II peroxidase
1486864	GH5_9		Glycoside Hydrolase Family 5 protein
1487208	CBM50-CBM50		Carbohydrate-Binding Module Family 50 protein
1487275	AA2		Class II peroxidase
1487289	AA2	fragment N-term;	Class II peroxidase
1487292	AA2	fragment N-term;	Class II peroxidase
1487313	GH28		Glycoside Hydrolase Family 28 protein
1487318	GH71		Glycoside Hydrolase Family 71 protein
1487349	GH2		Glycoside Hydrolase Family 2 protein
1487357	GH35		Glycoside Hydrolase Family 35 protein
1487358	GH35		Glycoside Hydrolase Family 35 protein
1488754	EXPN		Distantly related to plant expansins
1488760	EXPN		Distantly related to plant expansins
1488846	AA3_2		GMC oxidoreductase
1488932	CBM1		Carbohydrate-Binding Module Family 1 protein
1488971	GH55		Glycoside Hydrolase Family 55 protein
1489360	GH16		Glycoside Hydrolase Family 16 protein
1489857	GH13_1		Glycoside Hydrolase Family 13 protein
1490162	AA3_2		GMC oxidoreductase
1495871	GH30_3		Glycoside Hydrolase Family 30 protein
1497185	GH88		Glycoside Hydrolase Family 88 protein
1498325	CBM1-GH27		Carbohydrate-Binding Module Family 1 / Glycoside Hydrolase Family 27 protein
1500721	GH92		Glycoside Hydrolase Family 92 protein
1500861	GH5_12		Glycoside Hydrolase Family 5 protein
1504064	GH13_1		Glycoside Hydrolase Family 13 protein
1507774	GT2		Glycosyltransferase Family 2 protein
1508596	GT2	fragment N-term/C-term;	Glycosyltransferase Family 2 protein
1509436	AA3_2		GMC oxidoreductase
1512787	GH31		Glycoside Hydrolase Family 31 protein
1517609	GH16		Glycoside Hydrolase Family 16 protein
1518452	GH131		Glycoside Hydrolase Family 131 protein
1519516	AA3_2		GMC oxidoreductase
1519533	AA3_2		GMC oxidoreductase
1520578	GH10		Glycoside Hydrolase Family 10 protein
1520904	GH3		Glycoside Hydrolase Family 3 protein
1521250	GH38	(fragment) splicing problem;	Glycoside Hydrolase Family 38 protein
1521439	EXPN		Distantly related to plant expansins
1523084	GH92		Glycoside Hydrolase Family 92 protein
1532761	GH145		Glycoside Hydrolase Family 145 protein
1536076	GT4		Glycosyltransferase Family 4 protein
1538961	AA3_2		GMC oxidoreductase
1540066	GH71		Glycoside Hydrolase Family 71 protein
1550914	AA5_1		Copper radical oxidase
1551024	GH5_50		Glycoside Hydrolase Family 5 protein
1552450	GH105		Glycoside Hydrolase Family 105 protein
1553356	CBM48-GH13_8		Carbohydrate-Binding Module Family 48 / Glycoside Hydrolase Family 13 protein
1556207	GH79		Glycoside Hydrolase Family 79 protein
1556528	GT8		Glycosyltransferase Family 8 protein
1557562	AA5_1		Copper radical oxidase
1557862	GH25		Glycoside Hydrolase Family 25 protein
1559400	GT20	fragment C-term;	Glycosyltransferase Family 20 protein
1559458	EXPN		Distantly related to plant expansins
1560842	AA2	fragment N-term;	Class II peroxidase
1561035	GH38		Glycoside Hydrolase Family 38 protein
1562388	CBM21		Carbohydrate-Binding Module Family 21 protein
1371887	CBM1 - X146		CBM1 - X146
1330769	CBM1 - X146		CBM1 - X146
1338658	X123		X123
1332530	X123		X123
1431548	X123		X123

## Sheet: interpro
236	IPR001810	Cyclin-like F-box	HMMPfam	PF00646	F-box	1	1	48	0.0026
410	IPR013149	Alcohol dehydrogenase, zinc-binding	HMMPfam	PF00107	ADH_zinc_N	1	160	301	8.4e-19
410	IPR013154	Alcohol dehydrogenase GroES-like	HMMPfam	PF08240	ADH_N	1	28	112	3.7e-13
410	IPR011032	GroES-like	superfamily	SSF50129	GroES-like	1	4	175	1.2e-34
410	IPR016040	NAD(P)-binding	superfamily	SSF51735	NAD(P)-binding Rossmann-fold domains	1	119	313	4.1e-26
658	IPR013149	Alcohol dehydrogenase, zinc-binding	HMMPfam	PF00107	ADH_zinc_N	1	176	320	8.6e-14
658	IPR013154	Alcohol dehydrogenase GroES-like	HMMPfam	PF08240	ADH_N	1	29	87	3e-11
658	IPR011032	GroES-like	superfamily	SSF50129	GroES-like	1	5	132	1e-32
658	IPR016040	NAD(P)-binding	superfamily	SSF51735	NAD(P)-binding Rossmann-fold domains	1	122	329	4.8e-19
1050	IPR013149	Alcohol dehydrogenase, zinc-binding	HMMPfam	PF00107	ADH_zinc_N	1	164	308	2e-16
1050	IPR013154	Alcohol dehydrogenase GroES-like	HMMPfam	PF08240	ADH_N	1	29	115	2.5e-12
1050	IPR011032	GroES-like	superfamily	SSF50129	GroES-like	1	5	179	5.1e-33
1050	IPR016040	NAD(P)-binding	superfamily	SSF51735	NAD(P)-binding Rossmann-fold domains	1	122	317	1.1e-22
1543	IPR013149	Alcohol dehydrogenase, zinc-binding	HMMPfam	PF00107	ADH_zinc_N	1	166	313	9.7e-08
1543	IPR013154	Alcohol dehydrogenase GroES-like	HMMPfam	PF08240	ADH_N	1	31	118	9.2e-17
1543	IPR011032	GroES-like	superfamily	SSF50129	GroES-like	1	3	181	1.3e-30
1543	IPR016040	NAD(P)-binding	superfamily	SSF51735	NAD(P)-binding Rossmann-fold domains	1	125	322	1.4e-21
2936	IPR010730	Heterokaryon incompatibility	HMMPfam	PF06985	HET	1	22	153	6.9e-18
3157	IPR000719	Protein kinase, core	BlastProDom	PD000001	KM65_YEAST_Q03656;	1	170	301	1e-10
3157	IPR017442	Serine/threonine protein kinase-related	HMMPfam	PF00069	Pkinase	1	170	533	8.5e-09
3157	IPR002290	Serine/threonine protein kinase	HMMSmart	SM00220	no description	1	170	533	5.4e-10
3157	IPR000719	Protein kinase, core	ProfileScan	PS50011	PROTEIN_KINASE_DOM	1	170	533	19.722
[truncated: 28,549 more rows]
