# Supplementary material for: Activity-based protein profiling reveals dynamic substrate-specific cellulase secretion by saprotrophic basidiomycetes
Source: Biotechnol Biofuels Bioprod. 2022 Jan 17;15:6. doi: 10.1186/s13068-022-02107-z (PMC8764865; doi:10.1186/s13068-022-02107-z)
Supplement: Supplementary file 7 — Additional file 7. Proteomic hit information for cellulase pulldown from P. sanguineus secretomes. [file 13068_2022_2107_MOESM7_ESM.xlsx]

## Sheet: Samples Report for 51_TMT
Identified Proteins (42)	id	Enz_class	CAZY_fam	Interpro	Kegg	Molecular Weight	Protein Grouping Ambiguity	Protein Identification Probability	Percent Coverage	Percentage of Total Spectra	Exclusive Unique Peptide Count	Total Unique Peptide Count	Exclusive Unique Spectrum Count	Total Unique Spectrum Count	Exclusive Spectrum Count	Total Spectrum Count	Quantitative Value (Normalized Total Spectra)	Log2Fold change (127/126)	Hit score (spectral counts*(127/126))
jgi|Pycsa1|1583090|e_gw1.7180000650860.211.1	1583090	CAZY	GH7	Glycoside hydrolase, family 7	#N/A	49 kDa	true	1	0.735	0.02	41	48	66	77	112	132	132	4.63	3268.46
jgi|Pycsa1|1610181|fgenesh1_pm.sc_7180000650765_#_55	1610181	CAZY	CBM1-GH10	Cellulose-binding region, fungal	#N/A	43 kDa	true	1	0.475	0.0021	7	13	7	14	7	14	14	7.2	2058.47
jgi|Pycsa1|1589823|fgenesh1_kg.sc_7180000650765_#_103_#_Locus1619v1rpkm187.45	1589823	CAZY	CBM1-GH10	Glycoside hydrolase, family 10	#N/A	42 kDa	true	1	0.429	0.002	6	11	7	13	7	13	13	6.08	879.439
jgi|Pycsa1|1597938|fgenesh1_kg.sc_7180000650860_#_30_#_Locus724v1rpkm386.44	1597938	CAZY	CBM1-GH5_5	Cellulose-binding region, fungal	#N/A	40 kDa	true	1	0.613	0.0045	22	23	25	26	29	30	30	4.84	859.224
jgi|Pycsa1|1675671|gm1.5311_g	1675671	CAZY	GH7	Glycoside hydrolase, family 7	#N/A	58 kDa	true	1	0.31	0.0041	8	15	8	19	8	28	28	4.48	624.845
jgi|Pycsa1|1596558|fgenesh1_kg.sc_7180000650853_#_145_#_Locus16373v1rpkm2.51	1596558	CAZY	GH10	Glycoside hydrolase, family 10	#N/A	38 kDa	true	1	0.293	0.0012	6	7	7	8	7	8	8	5.36	328.557
jgi|Pycsa1|1674581|gm1.4221_g	1674581	CAZY	CBM1-GH5_5	Glycoside hydrolase, family 5	#N/A	44 kDa	true	1	0.311	0.0017	7	8	9	10	10	11	11	4.28	213.698
jgi|Pycsa1|1610435|fgenesh1_pm.sc_7180000650773_#_72	1610435	CAZY	GH7	Glycoside hydrolase, family 7	#N/A	41 kDa	true	1	0.341	0.0024	6	9	8	13	9	16	16	3.72	210.839
jgi|Pycsa1|1750423|MIX60578_52608_48	1750423	CAZY	GH28	Glycoside hydrolase, family 28	Polygalacturonase.	38 kDa		1	0.317	0.0015	10	10	10	10	10	10	10	4.34	202.521
jgi|Pycsa1|1721886|MIX32041_98182_30	1721886	CAZY	GH74	BNR repeat	#N/A	77 kDa		1	0.144	0.0014	9	9	9	9	9	9	9	4.42	192.662
jgi|Pycsa1|1566842|e_gw1.7180000650772.140.1	1566842	CAZY	GH12	Glycoside hydrolase, family 12	#N/A	26 kDa		1	0.313	0.0012	7	7	8	8	8	8	8	4.41	170.072
jgi|Pycsa1|1672345|gm1.1985_g	1672345	CAZY	CBM1-GH5_7	Cellulose-binding region, fungal	#N/A	47 kDa	true	1	0.209	0.00091	4	6	4	6	4	6	6	4.76	162.575
jgi|Pycsa1|1614322|fgenesh1_pm.sc_7180000650853_#_77	1614322	CAZY	GH15-CBM20	Glycoside hydrolase, carbohydrate-binding	Glucan 1,4-alpha-glucosidase.	54 kDa		1	0.275	0.0015	9	9	10	10	10	10	10	3.71	130.864
jgi|Pycsa1|1562796|e_gw1.7180000650740.42.1	1562796	PEPTIDASE	#N/A	Peptidase S53, propeptide	Tripeptidyl-peptidase I.	64 kDa		1	0.0708	0.00045	3	3	3	3	3	3	3	5.08	101.474
sp|K2C1_HUMAN|						66 kDa	true	1	0.339	0.0032	18	20	18	20	19	21	21	2.26	100.588
jgi|Pycsa1|1677054|gm1.6694_g	1677054	PEPTIDASE	#N/A	Peptidase S10, serine carboxypeptidase	Carboxypeptidase D.	74 kDa	true	1	0.0339	0.0003	1	2	1	2	1	2	2	5.25	76.1093
jgi|Pycsa1|1663870|estExt_fgenesh1_pm.C_sc_71800006507300005	1663870	CAZY	GH92	Glycosyl hydrolase 92	#N/A	89 kDa		1	0.217	0.002	12	12	13	13	13	13	13	2.41	69.0917
sp|K1C10_HUMAN|						60 kDa	true	1	0.265	0.0024	13	16	13	16	13	16	16	1.96	62.2499
jgi|Pycsa1|1560782|e_gw1.7180000650689.15.1	1560782	CAZY	CBM1-GH10	Cellulose-binding region, fungal	#N/A	40 kDa		1	0.196	0.00076	5	5	5	5	5	5	5	3.55	58.5634
sp|P22629|SAV_STRAV|						19 kDa		1	0.601	0.011	21	21	26	26	73	73	73	-0.34	57.673
jgi|Pycsa1|1677049|gm1.6689_g	1677049	PEPTIDASE	#N/A	Peptidase S10, serine carboxypeptidase	Carboxypeptidase D.	73 kDa	true	1	0.0758	0.00061	3	4	3	4	3	4	4	3.79	55.3304
jgi|Pycsa1|1608349|fgenesh1_pm.sc_7180000650641_#_18	1608349	PEPTIDASE	#N/A	Peptidase S10, serine carboxypeptidase	Carboxypeptidase C.	53 kDa		1	0.0368	0.00015	1	1	1	1	1	1	1	5.76	54.1917
sp|K1C9_HUMAN|						62 kDa	true	1	0.252	0.0017	10	11	10	11	10	11	11	2.23	51.6047
jgi|Pycsa1|1672983|gm1.2623_g	1672983	CAZY	CBM1-GH5_7	Cellulose-binding region, fungal	#N/A	48 kDa	true	1	0.0846	0.00045	1	3	1	3	1	3	3	4.08	50.7369
jgi|Pycsa1|1560516|e_gw1.7180000650682.12.1	1560516	EPIMERASE	#N/A	Aldose 1-epimerase	Aldose 1-epimerase.	42 kDa		1	0.177	0.00076	5	5	5	5	5	5	5	3.25	47.5683
jgi|Pycsa1|502114|CE502113_159259	502114	OTHER	#N/A	Histidine acid phosphatase	#N/A	41 kDa		1	0.0971	0.0003	2	2	2	2	2	2	2	4.5	45.2548
jgi|Pycsa1|1558729|e_gw1.7180000650572.3.1	1558729	UNKNOWN	#N/A	#N/A	#N/A	39 kDa		1	0.0933	0.0003	2	2	2	2	2	2	2	4.5	45.2548
jgi|Pycsa1|1599824|fgenesh1_pg.sc_7180000650641_#_4	1599824	UNKNOWN	#N/A	Cerato-platanin	#N/A	15 kDa		1	0.3	0.00061	3	3	4	4	4	4	4	3.49	44.9422
sp|K22E_HUMAN|						66 kDa	true	1	0.222	0.0018	10	12	10	12	10	12	12	1.85	43.26
jgi|Pycsa1|1583177|e_gw1.7180000650860.35.1	1583177	CAZY	GH16	Concanavalin A-like lectin/glucanase	#N/A	34 kDa		1	0.0637	0.0003	2	2	2	2	2	2	2	4.34	40.5042
jgi|Pycsa1|1583166|e_gw1.7180000650860.169.1	1583166	CAZY	AA1_1	Multicopper oxidase, type 1	Laccase.	56 kDa		1	0.116	0.00076	4	4	5	5	5	5	5	3.01	40.2782
jgi|Pycsa1|1738933|MIX49088_10349_25	1738933	CAZY	GH28	Glycoside hydrolase, family 28	#N/A	47 kDa		1	0.0658	0.00045	3	3	3	3	3	3	3	3.72	39.5324
jgi|Pycsa1|272447|CE272446_1652716	272447	PEPTIDASE	#N/A	Peptidase A1	Cathepsin D.	45 kDa		1	0.0851	0.00045	3	3	3	3	3	3	3	3.71	39.2593
jgi|Pycsa1|1571777|e_gw1.7180000650807.138.1	1571777	UNKNOWN	#N/A	#N/A	#N/A	54 kDa		1	0.0895	0.00061	4	4	4	4	4	4	4	3.23	37.5307
sp|K1C15_SHEEP|						49 kDa	true	0.98	0.0728	0.00045	1	3	1	3	1	3	3	3.63	37.1416
jgi|Pycsa1|1567787|e_gw1.7180000650782.20.1	1567787	CAZY	CBM1-GH6	Cellulose-binding region, fungal	#N/A	47 kDa		1	0.0976	0.00045	3	3	3	3	3	3	3	3.61	36.6302
jgi|Pycsa1|1710073|MIX20228_86789_23	1710073	ESTERASE	#N/A	Carboxylesterase, type B	Carboxylesterase.	59 kDa		1	0.124	0.00045	3	3	3	3	3	3	3	3.54	34.8953
jgi|Pycsa1|1615498|fgenesh1_pm.sc_7180000650866_#_25	1615498	OTHER	#N/A	Ribonuclease T2	Ribonuclease T2.	41 kDa		1	0.0406	0.00015	1	1	1	1	1	1	1	5.09	34.0598
jgi|Pycsa1|1677366|gm1.7006_g	1677366	CAZY	GH152	Thaumatin, pathogenesis-related	#N/A	26 kDa	true	1	0.153	0.0003	1	2	1	2	1	2	2	3.98	31.5594
jgi|Pycsa1|1679991|gm1.9631_g	1679991	CAZY	AA2	Haem peroxidase, plant/fungal/bacterial	L-ascorbate peroxidase.	38 kDa		1	0.0251	0.00015	1	1	1	1	1	1	1	4.91	30.0647
jgi|Pycsa1|1676925|gm1.6565_g	1676925	CAZY	PL8_4	Polysaccharide lyase family 8, central	#N/A	83 kDa		1	0.0541	0.00045	3	3	3	3	3	3	3	3.29	29.3434
jgi|Pycsa1|1727634|MIX37789_54100_43	1727634	CAZY	GH55	Pectin lyase fold/virulence factor	#N/A	81 kDa		1	0.142	0.0012	7	7	8	8	8	8	8	1.83	28.443
jgi|Pycsa1|1672103|gm1.1743_g	1672103	CAZY	AA5_1	Carbohydrate-binding WSC	#N/A	109 kDa		1	0.0433	0.00045	3	3	3	3	3	3	3	3.18	27.1892
jgi|Pycsa1|1615325|fgenesh1_pm.sc_7180000650863_#_40	1615325	PEPTIDASE	#N/A	Peptidase S53, propeptide	Tripeptidyl-peptidase I.	60 kDa		0.95	0.0265	0.00015	1	1	1	1	1	1	1	4.74	26.7228
jgi|Pycsa1|1575571|e_gw1.7180000650819.43.1	1575571	PEPTIDASE	#N/A	Peptidase M36, fungalysin	#N/A	65 kDa		1	0.188	0.00091	6	6	6	6	6	6	6	2.04	24.6747
jgi|Pycsa1|1598645|fgenesh1_kg.sc_7180000650866_#_201_#_Locus1397v1rpkm219.01	1598645	CAZY	GH27	Glycoside hydrolase, clan GH-D	Alpha-galactosidase.	45 kDa		0.94	0.0293	0.00015	1	1	1	1	1	1	1	4.6	24.2515
jgi|Pycsa1|1674106|gm1.3746_g	1674106	CAZY	CBM1-GH5_5	Cellulose-binding region, fungal	#N/A	41 kDa		1	0.057	0.00015	1	1	1	1	1	1	1	4.54	23.2636
sp|TRYP_PIG|						24 kDa		1	0.286	0.0033	9	9	15	15	22	22	22	0.06	22.9342
jgi|Pycsa1|1718525|MIX28680_95467_33	1718525	UNKNOWN	#N/A	#N/A	#N/A	41 kDa		1	0.0785	0.0003	2	2	2	2	2	2	2	3.46	22.0087
jgi|Pycsa1|620905|CE620904_53447	620905	CAZY	GH43_24-CBM35	Glycoside hydrolase, family 43	#N/A	48 kDa		1	0.0621	0.0003	2	2	2	2	2	2	2	3.41	21.259
jgi|Pycsa1|87479|CE87478_20983	87479	UNKNOWN	#N/A	#N/A	#N/A	46 kDa		1	0.0845	0.0003	2	2	2	2	2	2	2	3.23	18.7654
jgi|Pycsa1|1612129|fgenesh1_pm.sc_7180000650811_#_38	1612129	PEPTIDASE	#N/A	Peptidase A1	Cathepsin D.	42 kDa		1	0.0576	0.0003	2	2	2	2	2	2	2	3.17	18.0009
jgi|Pycsa1|1560745|e_gw1.7180000650689.22.1	1560745	CAZY	GH79	#N/A	#N/A	57 kDa		1	0.207	0.0018	10	10	12	12	12	12	12	0.32	14.98
jgi|Pycsa1|1571675|e_gw1.7180000650807.25.1	1571675	CAZY	GH12	Glycoside hydrolase, family 12	#N/A	26 kDa		0.95	0.052	0.00015	1	1	1	1	1	1	1	3.78	13.737
jgi|Pycsa1|1672751|gm1.2391_g	1672751	CAZY	AA8-AA3_1	Glucose-methanol-choline oxidoreductase, C-terminal	Choline dehydrogenase.	82 kDa		1	0.0338	0.0003	2	2	2	2	2	2	2	2.53	11.5514
jgi|Pycsa1|1571620|e_gw1.7180000650807.202.1	1571620	CAZY	GH51	Alpha-L-arabinofuranosidase, C-terminal	#N/A	70 kDa		1	0.168	0.0011	7	7	7	7	7	7	7	0.3	8.61801
jgi|Pycsa1|1561925|e_gw1.7180000650717.47.1	1561925	CAZY	GH79	#N/A	#N/A	50 kDa		1	0.171	0.00076	5	5	5	5	5	5	5	0.73	8.2932
jgi|Pycsa1|1561648|e_gw1.7180000650715.35.1	1561648	CAZY	GH53	Glycosyl hydrolase 53	Arabinogalactan endo-1,4-beta-galactosidase.	37 kDa		1	0.0933	0.00076	3	3	5	5	5	5	5	0.34	6.32878
jgi|Pycsa1|1565342|e_gw1.7180000650761.5.1	1565342	CAZY	GH72-CBM43	Glycolipid anchored surface protein GAS1	#N/A	85 kDa		1	0.0197	0.0003	2	2	2	2	2	2	2	1.65	6.27667
jgi|Pycsa1|1574363|e_gw1.7180000650814.155.1	1574363	CAZY	AA3_2	Glucose-methanol-choline oxidoreductase, N-terminal	Choline dehydrogenase.	66 kDa		1	0.0655	0.0003	2	2	2	2	2	2	2	1.62	6.1475
jgi|Pycsa1|1612352|fgenesh1_pm.sc_7180000650812_#_55	1612352	CAZY	GH45	Expansin 45, endoglucanase-like	#N/A	21 kDa		0.95	0.0386	0.00015	1	1	1	1	1	1	1	2.49	5.61778
jgi|Pycsa1|1592250|fgenesh1_kg.sc_7180000650807_#_38_#_Locus4640v1rpkm55.13	1592250	UNKNOWN	#N/A	#N/A	#N/A	49 kDa		1	0.184	0.00076	5	5	5	5	5	5	5	-0.03	4.8971
jgi|Pycsa1|1572980|e_gw1.7180000650811.710.1	1572980	PEPTIDASE	#N/A	Peptidase M35, deuterolysin	#N/A	38 kDa		1	0.111	0.0003	2	2	2	2	2	2	2	0.98	3.94493
jgi|Pycsa1|1680631|gm1.10271_g	1680631	DUF	#N/A	Protein of unknown function DUF427	#N/A	10 kDa		1	0.158	0.0003	1	1	2	2	2	2	2	0.68	3.20428
jgi|Pycsa1|1589678|fgenesh1_kg.sc_7180000650764_#_38_#_Locus2132v1rpkm137.39	1589678	CAZY	GH135	#N/A	#N/A	28 kDa		0.97	0.104	0.00015	1	1	1	1	1	1	1	1.67	3.18215
jgi|Pycsa1|1607820|fgenesh1_pg.sc_7180000650874_#_40	1607820	OTHER	#N/A	Beta-Ig-H3/fasciclin	Acid--D-amino-acid ligases (peptide synthases).	87 kDa		1	0.0445	0.0003	2	2	2	2	2	2	2	0.66	3.16017
jgi|Pycsa1|1598628|fgenesh1_kg.sc_7180000650866_#_184_#_Locus1409v1rpkm217.60	1598628	CAZY	CBM1-GH3	Cellulose-binding region, fungal	Beta-glucosidase.	85 kDa	true	0.97	0.0185	0.00015	1	1	1	1	1	1	1	1.61	3.05252
jgi|Pycsa1|1571187|e_gw1.7180000650803.92.1	1571187	CAZY	GH18	Glycoside hydrolase, chitinase active site	#N/A	36 kDa		0.78	0.0413	0.00015	1	1	1	1	1	1	1	1.53	2.88786
jgi|Pycsa1|1590027|fgenesh1_kg.sc_7180000650772_#_18_#_Locus2051v1rpkm142.85	1590027	CAZY	GH35	Glycoside hydrolase, family 35	Beta-galactosidase.	100 kDa		1	0.0418	0.00045	3	3	3	3	3	3	3	-0.06	2.87779
jgi|Pycsa1|1675136|gm1.4776_g	1675136	UNKNOWN	#N/A	#N/A	#N/A	86 kDa		0.95	0.0115	0.00015	1	1	1	1	1	1	1	1.48	2.78949
jgi|Pycsa1|1654199|estExt_Genewise1Plus.C_sc_71800006508190021	1654199	PEPTIDASE	#N/A	Peptidase C50, separase	#N/A	223 kDa		0.97	0.0114	0.0003	1	1	1	1	2	2	2	0.31	2.47942
jgi|Pycsa1|1609945|fgenesh1_pm.sc_7180000650762_#_12	1609945	PEPTIDASE	#N/A	Peptidase S53, propeptide	Tripeptidyl-peptidase I.	56 kDa		0.95	0.0369	0.00015	1	1	1	1	1	1	1	1.05	2.07053
jgi|Pycsa1|1577270|e_gw1.7180000650837.147.1	1577270	OTHER	#N/A	Purine nucleoside permease	#N/A	40 kDa		0.72	0.0212	0.00015	1	1	1	1	1	1	1	0.31	1.23971
jgi|Pycsa1|1583073|e_gw1.7180000650860.148.1	1583073	UNKNOWN	#N/A	#N/A	#N/A	99 kDa		1	0.0209	0.0003	2	2	2	2	2	2	2	-0.7	1.23114
jgi|Pycsa1|571793|CE571792_411709	571793	CAZY	GH131-CBM1	Cellulose-binding region, fungal	#N/A	39 kDa		0.91	0.0337	0.00015	1	1	1	1	1	1	1	0.23	1.17283
jgi|Pycsa1|1596045|fgenesh1_kg.sc_7180000650847_#_63_#_Locus5660v1rpkm42.08	1596045	OTHER	#N/A	ABC transporter-like	#N/A	102 kDa		0.95	0.0356	0.00015	1	1	1	1	1	1	1	0	1
jgi|Pycsa1|1605010|fgenesh1_pg.sc_7180000650829_#_18	1605010	CAZY	GH152	Thaumatin, pathogenesis-related	#N/A	27 kDa	true	0	0.0	0	0	0	0	0	0	0	0	0	0

## Sheet: TMT_Ratio51
Identified Proteins (77)	Accession Number	Alternate ID	Molecular Weight	Protein Grouping Ambiguity	Permutation Test (p-value) Benjamini-Hochberg (p < 0,01623)	Log? Fold Change by Category (Treatment 1 / Reference)	Taxonomy	Quant 1	Std Dev Log? Fold Change(Quant 1)	Quant 2	Std Dev Log? Fold Change(Quant 2)
jgi|Pycsa1|1583090|e_gw1.7180000650860.211.1	jgi|Pycsa1|1583090|e_gw1.7180000650860.211.1		49 kDa	true	< 0,0001	4.63	unknown	No values	1.2782978	Reference missing	1.285904
sp|P22629|SAV_STRAV|	P22629		19 kDa		0.00022	-0.34	unknown	0.0008	0.9004697	-0.3427	0.8961854
jgi|Pycsa1|1597938|fgenesh1_kg.sc_7180000650860_#_30_#_Locus724v1rpkm386.44	jgi|Pycsa1|1597938|fgenesh1_kg.sc_7180000650860_#_30_#_Locus724v1rpkm386.44		40 kDa	true	< 0,0001	4.84	unknown	No values	1.2663711	Reference missing	1.2596052
jgi|Pycsa1|1675671|gm1.5311_g	jgi|Pycsa1|1675671|gm1.5311_g		58 kDa	true	0.001	4.48	unknown	No values	0.9766797	Reference missing	0.9724516
sp|TRYP_PIG|	TRYP_PIG		24 kDa		0.98	0.06	unknown	0.0115	0.8297988	0.0572	0.83393455
jgi|Pycsa1|1610181|fgenesh1_pm.sc_7180000650765_#_55	jgi|Pycsa1|1610181|fgenesh1_pm.sc_7180000650765_#_55		43 kDa	true	< 0,0001	7.2	unknown	No values	2.4392326	Reference missing	2.428839
sp|K2C1_HUMAN|	K2C1_HUMAN		66 kDa	true	< 0,0001	2.26	unknown	-0.0052	1.0501819	2.2517	1.064181
jgi|Pycsa1|1610435|fgenesh1_pm.sc_7180000650773_#_72	jgi|Pycsa1|1610435|fgenesh1_pm.sc_7180000650773_#_72		41 kDa	true	0.001	3.72	unknown	No values	2.0825362	Reference missing	2.0943055
jgi|Pycsa1|1589823|fgenesh1_kg.sc_7180000650765_#_103_#_Locus1619v1rpkm187.45	jgi|Pycsa1|1589823|fgenesh1_kg.sc_7180000650765_#_103_#_Locus1619v1rpkm187.45		42 kDa	true	0.001	6.08	unknown	No values	1.3961487	Reference missing	1.3855623
sp|K1C10_HUMAN|	K1C10_HUMAN		60 kDa	true	< 0,0001	1.96	unknown	-0.004	0.89710057	1.9592	0.902242
jgi|Pycsa1|1560745|e_gw1.7180000650689.22.1	jgi|Pycsa1|1560745|e_gw1.7180000650689.22.1		57 kDa		0.00093	0.32	unknown	-0.0192	1.0401481	0.324	1.0330116
jgi|Pycsa1|1663870|estExt_fgenesh1_pm.C_sc_71800006507300005	jgi|Pycsa1|1663870|estExt_fgenesh1_pm.C_sc_71800006507300005		89 kDa		< 0,0001	2.41	unknown	0.0037	0.8598514	2.4206	0.85723585
jgi|Pycsa1|1674581|gm1.4221_g	jgi|Pycsa1|1674581|gm1.4221_g		44 kDa	true	< 0,0001	4.28	unknown	No values	2.1664028	Reference missing	2.173859
sp|K1C9_HUMAN|	K1C9_HUMAN		62 kDa	true	0.001	2.23	unknown	0.0079	0.8997357	2.2444	0.8986093
sp|K22E_HUMAN|	K22E_HUMAN		66 kDa	true	< 0,0001	1.85	unknown	-0.0087	0.84395444	1.855	0.85763097
jgi|Pycsa1|1614322|fgenesh1_pm.sc_7180000650853_#_77	jgi|Pycsa1|1614322|fgenesh1_pm.sc_7180000650853_#_77		54 kDa		< 0,0001	3.71	unknown	0.0112	1.2143713	3.7082	1.2142056
jgi|Pycsa1|1560782|e_gw1.7180000650689.15.1	jgi|Pycsa1|1560782|e_gw1.7180000650689.15.1		40 kDa		0.008	3.55	unknown	-0.0092	0.9763533	3.5596	0.9842803
jgi|Pycsa1|1750423|MIX60578_52608_48	jgi|Pycsa1|1750423|MIX60578_52608_48		38 kDa		< 0,0001	4.34	unknown	0.0375	1.1292089	4.3233	1.1230657
jgi|Pycsa1|1721886|MIX32041_98182_30	jgi|Pycsa1|1721886|MIX32041_98182_30		77 kDa		< 0,0001	4.42	unknown	No values	0.86169744	Reference missing	0.86323893
jgi|Pycsa1|1566842|e_gw1.7180000650772.140.1	jgi|Pycsa1|1566842|e_gw1.7180000650772.140.1		26 kDa		< 0,0001	4.41	unknown	No values	1.9468287	Reference missing	1.9539769
jgi|Pycsa1|1571620|e_gw1.7180000650807.202.1	jgi|Pycsa1|1571620|e_gw1.7180000650807.202.1		70 kDa		0.17	0.3	unknown	0.0099	1.1574526	0.3051	1.1540276
jgi|Pycsa1|1596558|fgenesh1_kg.sc_7180000650853_#_145_#_Locus16373v1rpkm2.51	jgi|Pycsa1|1596558|fgenesh1_kg.sc_7180000650853_#_145_#_Locus16373v1rpkm2.51		38 kDa	true	0.001	5.36	unknown	No values	1.3086971	Reference missing	1.3120003
jgi|Pycsa1|1592250|fgenesh1_kg.sc_7180000650807_#_38_#_Locus4640v1rpkm55.13	jgi|Pycsa1|1592250|fgenesh1_kg.sc_7180000650807_#_38_#_Locus4640v1rpkm55.13		49 kDa		0.28	-0.03	unknown	0.0068	0.89760035	-0.0182	0.9024421
jgi|Pycsa1|1672345|gm1.1985_g	jgi|Pycsa1|1672345|gm1.1985_g		47 kDa	true	0.028	4.76	unknown	No values	1.2122215	Reference missing	1.2090254
jgi|Pycsa1|1727634|MIX37789_54100_43	jgi|Pycsa1|1727634|MIX37789_54100_43		81 kDa		< 0,0001	1.83	unknown	-0.0064	0.9193002	1.8221	0.91046315
jgi|Pycsa1|1561648|e_gw1.7180000650715.35.1	jgi|Pycsa1|1561648|e_gw1.7180000650715.35.1		37 kDa		0.5	0.34	unknown	-0.0091	0.99011695	0.3404	0.9943484
jgi|Pycsa1|1561925|e_gw1.7180000650717.47.1	jgi|Pycsa1|1561925|e_gw1.7180000650717.47.1		50 kDa		0.013	0.73	unknown	-0.0192	1.0613438	0.7698	1.0650873
jgi|Pycsa1|1575571|e_gw1.7180000650819.43.1	jgi|Pycsa1|1575571|e_gw1.7180000650819.43.1		65 kDa		0.001	2.04	unknown	-0.0104	0.8837131	2.0383	0.88231516
jgi|Pycsa1|1710073|MIX20228_86789_23	jgi|Pycsa1|1710073|MIX20228_86789_23		59 kDa		0.1	3.54	unknown	No values	0.8980438	Reference missing	0.89388585
jgi|Pycsa1|1560516|e_gw1.7180000650682.12.1	jgi|Pycsa1|1560516|e_gw1.7180000650682.12.1		42 kDa		0.008	3.25	unknown	No values	0.98056537	Reference missing	0.982608
jgi|Pycsa1|1571777|e_gw1.7180000650807.138.1	jgi|Pycsa1|1571777|e_gw1.7180000650807.138.1		54 kDa		0.028	3.23	unknown	No values	0.7656761	Reference missing	0.7578295
jgi|Pycsa1|1583166|e_gw1.7180000650860.169.1	jgi|Pycsa1|1583166|e_gw1.7180000650860.169.1		56 kDa		0.028	3.01	unknown	-0.0043	1.0828514	3.0171	1.0927588
jgi|Pycsa1|1599824|fgenesh1_pg.sc_7180000650641_#_4	jgi|Pycsa1|1599824|fgenesh1_pg.sc_7180000650641_#_4		15 kDa		0.1	3.49	unknown	No values	1.0702018	Reference missing	1.0724559
jgi|Pycsa1|1672103|gm1.1743_g	jgi|Pycsa1|1672103|gm1.1743_g		109 kDa		0.1	3.18	unknown	No values	0.75980806	Reference missing	0.76592916
jgi|Pycsa1|272447|CE272446_1652716	jgi|Pycsa1|272447|CE272446_1652716		45 kDa		0.1	3.71	unknown	No values	0.8190788	Reference missing	0.82250154
jgi|Pycsa1|1562796|e_gw1.7180000650740.42.1	jgi|Pycsa1|1562796|e_gw1.7180000650740.42.1		64 kDa		0.1	5.08	unknown	-0.0005	1.3302739	5.0756	1.3255168
jgi|Pycsa1|1676925|gm1.6565_g	jgi|Pycsa1|1676925|gm1.6565_g		83 kDa		0.1	3.29	unknown	No values	0.8434692	Reference missing	0.8450615
jgi|Pycsa1|1677049|gm1.6689_g	jgi|Pycsa1|1677049|gm1.6689_g		73 kDa	true	0.1	3.79	unknown	-0.0146	0.7933984	3.8092	0.790713
jgi|Pycsa1|1574363|e_gw1.7180000650814.155.1	jgi|Pycsa1|1574363|e_gw1.7180000650814.155.1		66 kDa		0.33	1.62	unknown	-0.0018	0.8959286	1.6163	0.8995755
jgi|Pycsa1|502114|CE502113_159259	jgi|Pycsa1|502114|CE502113_159259		41 kDa		0.33	4.5	unknown	No values	0.6931038	Reference missing	0.6905069
jgi|Pycsa1|1672751|gm1.2391_g	jgi|Pycsa1|1672751|gm1.2391_g		82 kDa		0.33	2.53	unknown	-0.004	0.8107843	2.5307	0.8070513
sp|K1C15_SHEEP|	K1C15_SHEEP		49 kDa	true	1	3.63	unknown	No values	0.62132764	Reference missing	0.62132716
jgi|Pycsa1|1567787|e_gw1.7180000650782.20.1	jgi|Pycsa1|1567787|e_gw1.7180000650782.20.1		47 kDa		0.1	3.61	unknown	No values	0.842255	Reference missing	0.8502802
jgi|Pycsa1|1738933|MIX49088_10349_25	jgi|Pycsa1|1738933|MIX49088_10349_25		47 kDa		0.1	3.72	unknown	No values	0.8461025	Reference missing	0.8472541
jgi|Pycsa1|1590027|fgenesh1_kg.sc_7180000650772_#_18_#_Locus2051v1rpkm142.85	jgi|Pycsa1|1590027|fgenesh1_kg.sc_7180000650772_#_18_#_Locus2051v1rpkm142.85		100 kDa		0.5	-0.06	unknown	0.0016	0.74488497	-0.0604	0.7349487
jgi|Pycsa1|620905|CE620904_53447	jgi|Pycsa1|620905|CE620904_53447		48 kDa		0.33	3.41	unknown	-0.0019	0.7705657	3.4125	0.774327
jgi|Pycsa1|1583073|e_gw1.7180000650860.148.1	jgi|Pycsa1|1583073|e_gw1.7180000650860.148.1		99 kDa		0.33	-0.7	unknown	0.0073	0.79457545	-0.6965	0.79314494
jgi|Pycsa1|1583177|e_gw1.7180000650860.35.1	jgi|Pycsa1|1583177|e_gw1.7180000650860.35.1		34 kDa		0.33	4.34	unknown	-0.0034	0.98202777	4.3425	0.99077874
jgi|Pycsa1|1607820|fgenesh1_pg.sc_7180000650874_#_40	jgi|Pycsa1|1607820|fgenesh1_pg.sc_7180000650874_#_40		87 kDa		0.33	0.66	unknown	-0.0014	0.8491665	0.6509	0.8436935
jgi|Pycsa1|87479|CE87478_20983	jgi|Pycsa1|87479|CE87478_20983		46 kDa		0.33	3.23	unknown	0.0195	1.4555593	3.211	1.4600825
jgi|Pycsa1|1565342|e_gw1.7180000650761.5.1	jgi|Pycsa1|1565342|e_gw1.7180000650761.5.1		85 kDa		0.33	1.65	unknown	0.0031	0.98688537	1.6499	0.98967767
jgi|Pycsa1|1608349|fgenesh1_pm.sc_7180000650641_#_18	jgi|Pycsa1|1608349|fgenesh1_pm.sc_7180000650641_#_18		53 kDa		1	5.76	unknown	No values	0.9347574	Reference missing	0.93475705
jgi|Pycsa1|1680631|gm1.10271_g	jgi|Pycsa1|1680631|gm1.10271_g		10 kDa		1	0.68	unknown	0.0015	1.0006149	0.6792	0.997021
jgi|Pycsa1|1672983|gm1.2623_g	jgi|Pycsa1|1672983|gm1.2623_g		48 kDa	true	1	4.08	unknown	No values	0.6330362	Reference missing	0.63303614
jgi|Pycsa1|1654199|estExt_Genewise1Plus.C_sc_71800006508190021	jgi|Pycsa1|1654199|estExt_Genewise1Plus.C_sc_71800006508190021		223 kDa		1	0.31	unknown	0.0087	1.0628945	0.3143	1.060314
jgi|Pycsa1|1612129|fgenesh1_pm.sc_7180000650811_#_38	jgi|Pycsa1|1612129|fgenesh1_pm.sc_7180000650811_#_38		42 kDa		0.33	3.17	unknown	0.0008	1.1571611	3.1649	1.1486194
jgi|Pycsa1|1572980|e_gw1.7180000650811.710.1	jgi|Pycsa1|1572980|e_gw1.7180000650811.710.1		38 kDa		0.33	0.98	unknown	No values	1.414871	Reference missing	1.414036
jgi|Pycsa1|1558729|e_gw1.7180000650572.3.1	jgi|Pycsa1|1558729|e_gw1.7180000650572.3.1		39 kDa		0.33	4.5	unknown	No values	0.6850739	Reference missing	0.6889127
jgi|Pycsa1|1718525|MIX28680_95467_33	jgi|Pycsa1|1718525|MIX28680_95467_33		41 kDa		0.33	3.46	unknown	No values	1.0958138	Reference missing	1.0900489
jgi|Pycsa1|1677366|gm1.7006_g	jgi|Pycsa1|1677366|gm1.7006_g		26 kDa	true	1	3.98	unknown	No values	0.6248457	Reference missing	0.62484545
jgi|Pycsa1|1679991|gm1.9631_g	jgi|Pycsa1|1679991|gm1.9631_g		38 kDa		1	4.91	unknown	No values	0.74076736	Reference missing	0.7407678
jgi|Pycsa1|1674106|gm1.3746_g	jgi|Pycsa1|1674106|gm1.3746_g		41 kDa		1	4.54	unknown	No values	0.6684541	Reference missing	0.6684543
jgi|Pycsa1|1677054|gm1.6694_g	jgi|Pycsa1|1677054|gm1.6694_g		74 kDa	true	1	5.25	unknown	0.0036	1.2188224	5.2518	1.218822
jgi|Pycsa1|1615498|fgenesh1_pm.sc_7180000650866_#_25	jgi|Pycsa1|1615498|fgenesh1_pm.sc_7180000650866_#_25		41 kDa		1	5.09	unknown	0.0024	0.8130809	5.0934	0.81308055
jgi|Pycsa1|1589678|fgenesh1_kg.sc_7180000650764_#_38_#_Locus2132v1rpkm137.39	jgi|Pycsa1|1589678|fgenesh1_kg.sc_7180000650764_#_38_#_Locus2132v1rpkm137.39		28 kDa		1	1.67	unknown	0.0045	1.5322465	1.6723	1.5322466
jgi|Pycsa1|1598628|fgenesh1_kg.sc_7180000650866_#_184_#_Locus1409v1rpkm217.60	jgi|Pycsa1|1598628|fgenesh1_kg.sc_7180000650866_#_184_#_Locus1409v1rpkm217.60		85 kDa	true	1	1.61	unknown	0.0028	0.9680825	1.6123	0.9680825
jgi|Pycsa1|1596045|fgenesh1_kg.sc_7180000650847_#_63_#_Locus5660v1rpkm42.08	jgi|Pycsa1|1596045|fgenesh1_kg.sc_7180000650847_#_63_#_Locus5660v1rpkm42.08		102 kDa		1	0	unknown	No data	0.0	No data	0.0
jgi|Pycsa1|1609945|fgenesh1_pm.sc_7180000650762_#_12	jgi|Pycsa1|1609945|fgenesh1_pm.sc_7180000650762_#_12		56 kDa		1	1.05	unknown	0.003	1.0146096	1.0528	1.0146095
jgi|Pycsa1|1612352|fgenesh1_pm.sc_7180000650812_#_55	jgi|Pycsa1|1612352|fgenesh1_pm.sc_7180000650812_#_55		21 kDa		1	2.49	unknown	No values	0.87567675	Reference missing	0.8756768
jgi|Pycsa1|1615325|fgenesh1_pm.sc_7180000650863_#_40	jgi|Pycsa1|1615325|fgenesh1_pm.sc_7180000650863_#_40		60 kDa		1	4.74	unknown	0.0022	0.74076736	4.7386	0.7407678
jgi|Pycsa1|1675136|gm1.4776_g	jgi|Pycsa1|1675136|gm1.4776_g		86 kDa		1	1.48	unknown	0.0027	0.9204819	1.4816	0.92048204
jgi|Pycsa1|1571675|e_gw1.7180000650807.25.1	jgi|Pycsa1|1571675|e_gw1.7180000650807.25.1		26 kDa		1	3.78	unknown	0.0018	0.6248457	3.7873	0.62484545
jgi|Pycsa1|1598645|fgenesh1_kg.sc_7180000650866_#_201_#_Locus1397v1rpkm219.01	jgi|Pycsa1|1598645|fgenesh1_kg.sc_7180000650866_#_201_#_Locus1397v1rpkm219.01		45 kDa		1	4.6	unknown	0.0022	0.74076736	4.6034	0.7407678
jgi|Pycsa1|571793|CE571792_411709	jgi|Pycsa1|571793|CE571792_411709		39 kDa		1	0.23	unknown	No values	1.6423409	Reference missing	1.6423407
jgi|Pycsa1|1571187|e_gw1.7180000650803.92.1	jgi|Pycsa1|1571187|e_gw1.7180000650803.92.1		36 kDa		1	1.53	unknown	No values	1.210327	Reference missing	1.2103271
jgi|Pycsa1|1577270|e_gw1.7180000650837.147.1	jgi|Pycsa1|1577270|e_gw1.7180000650837.147.1		40 kDa		1	0.31	unknown	0.0018	0.6330362	0.3148	0.6330362
jgi|Pycsa1|1605010|fgenesh1_pg.sc_7180000650829_#_18	jgi|Pycsa1|1605010|fgenesh1_pg.sc_7180000650829_#_18		27 kDa	true	1	0	unknown	No data	0.0	No data	0.0

## Sheet: Samples Report for 53_TMT
Identified Proteins (42)	id	Enz_class	CAZY_fam	Interpro	Kegg	Molecular Weight	Protein Grouping Ambiguity	Protein Identification Probability	Percent Coverage	Percentage of Total Spectra	Exclusive Unique Peptide Count	Total Unique Peptide Count	Exclusive Unique Spectrum Count	Total Unique Spectrum Count	Exclusive Spectrum Count	Total Spectrum Count	Quantitative Value (Normalized Total Spectra)	Log2Fold change (127/126)	Hit score (spectral counts*(127/126))
jgi|Pycsa1|1677366|gm1.7006_g	1677366	CAZY	GH152	Thaumatin, pathogenesis-related	#N/A	26 kDa	true	1	0.309	0.00044	2	3	2	3	2	3	3	#N/A	#N/A
jgi|Pycsa1|1605010|fgenesh1_pg.sc_7180000650829_#_18	1605010	CAZY	GH152	Thaumatin, pathogenesis-related	#N/A	27 kDa	true	0.8	0.0508	0.00015	0	1	0	1	0	1	1	#N/A	#N/A
jgi|Pycsa1|1589823|fgenesh1_kg.sc_7180000650765_#_103_#_Locus1619v1rpkm187.45	1589823	CAZY	CBM1-GH10	Glycoside hydrolase, family 10	#N/A	42 kDa	true	1	0.497	0.0023	7	13	9	16	9	16	16	8.38	5330.3
jgi|Pycsa1|1583090|e_gw1.7180000650860.211.1	1583090	CAZY	GH7	Glycoside hydrolase, family 7	#N/A	49 kDa	true	1	0.761	0.021	46	52	71	81	123	142	142	4.9	4239.7
jgi|Pycsa1|1610181|fgenesh1_pm.sc_7180000650765_#_55	1610181	CAZY	CBM1-GH10	Cellulose-binding region, fungal	#N/A	43 kDa	true	1	0.533	0.0026	8	15	9	17	10	18	18	6.22	1341.77
jgi|Pycsa1|1675671|gm1.5311_g	1675671	CAZY	GH7	Glycoside hydrolase, family 7	#N/A	58 kDa	true	1	0.403	0.0048	9	16	12	23	13	34	34	4.93	1036.47
jgi|Pycsa1|1674581|gm1.4221_g	1674581	CAZY	CBM1-GH5_5	Glycoside hydrolase, family 5	#N/A	44 kDa	true	1	0.481	0.0028	11	12	14	15	18	19	19	5.19	693.584
jgi|Pycsa1|1597938|fgenesh1_kg.sc_7180000650860_#_30_#_Locus724v1rpkm386.44	1597938	CAZY	CBM1-GH5_5	Cellulose-binding region, fungal	#N/A	40 kDa	true	1	0.495	0.0047	22	23	26	27	31	32	32	4.4	675.588
jgi|Pycsa1|1610435|fgenesh1_pm.sc_7180000650773_#_72	1610435	CAZY	GH7	Glycoside hydrolase, family 7	#N/A	41 kDa	true	1	0.273	0.0016	4	7	4	8	4	11	11	5.72	579.808
jgi|Pycsa1|1566842|e_gw1.7180000650772.140.1	1566842	CAZY	GH12	Glycoside hydrolase, family 12	#N/A	26 kDa		1	0.206	0.00058	3	3	4	4	4	4	4	6.96	497.999
jgi|Pycsa1|1672345|gm1.1985_g	1672345	CAZY	CBM1-GH5_7	Cellulose-binding region, fungal	#N/A	47 kDa		1	0.209	0.00088	6	6	6	6	6	6	6	6.37	496.263
jgi|Pycsa1|1750423|MIX60578_52608_48	1750423	CAZY	GH28	Glycoside hydrolase, family 28	Polygalacturonase.	38 kDa		1	0.317	0.0016	10	10	11	11	11	11	11	4.48	245.475
jgi|Pycsa1|1721886|MIX32041_98182_30	1721886	CAZY	GH74	BNR repeat	#N/A	77 kDa		1	0.172	0.0015	10	10	10	10	10	10	10	3.78	137.37
sp|P22629|SAV_STRAV|						19 kDa		1	0.623	0.014	26	26	34	34	96	96	96	0.13	105.052
jgi|Pycsa1|1567787|e_gw1.7180000650782.20.1	1567787	CAZY	CBM1-GH6	Cellulose-binding region, fungal	#N/A	47 kDa		1	0.177	0.001	6	6	7	7	7	7	7	3.72	92.2422
jgi|Pycsa1|1608349|fgenesh1_pm.sc_7180000650641_#_18	1608349	PEPTIDASE	#N/A	Peptidase S10, serine carboxypeptidase	Carboxypeptidase C.	53 kDa		1	0.0675	0.00044	3	3	3	3	3	3	3	4.63	74.2831
jgi|Pycsa1|1562796|e_gw1.7180000650740.42.1	1562796	PEPTIDASE	#N/A	Peptidase S53, propeptide	Tripeptidyl-peptidase I.	64 kDa		1	0.0911	0.00058	4	4	4	4	4	4	4	4	64
jgi|Pycsa1|272447|CE272446_1652716	272447	PEPTIDASE	#N/A	Peptidase A1	Cathepsin D.	45 kDa		1	0.168	0.00073	5	5	5	5	5	5	5	3.66	63.2033
jgi|Pycsa1|1614322|fgenesh1_pm.sc_7180000650853_#_77	1614322	CAZY	GH15-CBM20	Glycoside hydrolase, carbohydrate-binding	Glucan 1,4-alpha-glucosidase.	54 kDa		1	0.308	0.0013	9	9	9	9	9	9	9	2.79	62.2467
jgi|Pycsa1|1672103|gm1.1743_g	1672103	CAZY	AA5_1	Carbohydrate-binding WSC	#N/A	109 kDa		1	0.0639	0.00058	4	4	4	4	4	4	4	3.89	59.3016
jgi|Pycsa1|1596558|fgenesh1_kg.sc_7180000650853_#_145_#_Locus16373v1rpkm2.51	1596558	CAZY	GH10	Glycoside hydrolase, family 10	#N/A	38 kDa	true	1	0.128	0.00044	2	3	2	3	2	3	3	3.92	45.4108
jgi|Pycsa1|1738933|MIX49088_10349_25	1738933	CAZY	GH28	Glycoside hydrolase, family 28	#N/A	47 kDa		1	0.104	0.00073	5	5	5	5	5	5	5	3.14	44.0762
jgi|Pycsa1|1192565|CE1192564_291891	1192565	UNKNOWN	#N/A	#N/A	#N/A	21 kDa		1	0.244	0.00044	3	3	3	3	3	3	3	3.83	42.6644
jgi|Pycsa1|1583177|e_gw1.7180000650860.35.1	1583177	CAZY	GH16	Concanavalin A-like lectin/glucanase	#N/A	34 kDa		1	0.191	0.00058	4	4	4	4	4	4	4	3.31	39.6706
jgi|Pycsa1|1560782|e_gw1.7180000650689.15.1	1560782	CAZY	CBM1-GH10	Cellulose-binding region, fungal	#N/A	40 kDa		1	0.27	0.001	7	7	7	7	7	7	7	2.48	39.0528
jgi|Pycsa1|1575750|e_gw1.7180000650819.261.1	1575750	CAZY	GH76	Glycoside hydrolase, family 76	Mannan endo-1,6-beta-mannosidase.	41 kDa		1	0.11	0.00044	3	3	3	3	3	3	3	3.13	26.263
jgi|Pycsa1|1583166|e_gw1.7180000650860.169.1	1583166	CAZY	AA1_1	Multicopper oxidase, type 1	Laccase.	56 kDa		1	0.124	0.00088	4	4	6	6	6	6	6	1.94	23.0223
jgi|Pycsa1|1560516|e_gw1.7180000650682.12.1	1560516	EPIMERASE	#N/A	Aldose 1-epimerase	Aldose 1-epimerase.	42 kDa		1	0.132	0.00044	3	3	3	3	3	3	3	2.55	17.569
sp|TRYP_PIG|						24 kDa		1	0.216	0.0031	6	6	13	13	21	21	21	-0.28	17.2954
jgi|Pycsa1|1727634|MIX37789_54100_43	1727634	CAZY	GH55	Pectin lyase fold/virulence factor	#N/A	81 kDa		1	0.061	0.00044	3	3	3	3	3	3	3	2.32	14.98
jgi|Pycsa1|1672751|gm1.2391_g	1672751	CAZY	AA8-AA3_1	Glucose-methanol-choline oxidoreductase, C-terminal	Choline dehydrogenase.	82 kDa		1	0.0832	0.00073	5	5	5	5	5	5	5	1.54	14.5397
jgi|Pycsa1|1560745|e_gw1.7180000650689.22.1	1560745	CAZY	GH79	#N/A	#N/A	57 kDa		1	0.171	0.0015	8	8	10	10	10	10	10	0.51	14.2405
jgi|Pycsa1|1663870|estExt_fgenesh1_pm.C_sc_71800006507300005	1663870	CAZY	GH92	Glycosyl hydrolase 92	#N/A	89 kDa		1	0.0925	0.00073	5	5	5	5	5	5	5	1.43	13.4723
sp|K2C1_HUMAN|						66 kDa	true	1	0.339	0.0028	18	19	18	19	18	19	19	-0.66	12.0247
jgi|Pycsa1|1574363|e_gw1.7180000650814.155.1	1574363	CAZY	AA3_2	Glucose-methanol-choline oxidoreductase, N-terminal	Choline dehydrogenase.	66 kDa		1	0.166	0.0012	8	8	8	8	8	8	8	0.57	11.8762
sp|K1C9_HUMAN|						62 kDa	true	1	0.236	0.0015	10	10	10	10	10	10	10	-0.12	9.20188
jgi|Pycsa1|1571620|e_gw1.7180000650807.202.1	1571620	CAZY	GH51	Alpha-L-arabinofuranosidase, C-terminal	#N/A	70 kDa		1	0.209	0.0013	9	9	9	9	9	9	9	0.03	9.18911
jgi|Pycsa1|1561648|e_gw1.7180000650715.35.1	1561648	CAZY	GH53	Glycosyl hydrolase 53	Arabinogalactan endo-1,4-beta-galactosidase.	37 kDa		1	0.12	0.00073	3	3	5	5	5	5	5	0.68	8.0107
sp|K1C10_HUMAN|						60 kDa	true	1	0.241	0.0023	16	16	16	16	16	16	16	-1.22	6.86852
sp|K22E_HUMAN|						66 kDa	true	1	0.203	0.0016	10	11	10	11	10	11	11	-0.85	6.10263
jgi|Pycsa1|1607820|fgenesh1_pg.sc_7180000650874_#_40	1607820	OTHER	#N/A	Beta-Ig-H3/fasciclin	Acid--D-amino-acid ligases (peptide synthases).	87 kDa		1	0.056	0.00044	3	3	3	3	3	3	3	0.67	4.77322
jgi|Pycsa1|1583073|e_gw1.7180000650860.148.1	1583073	UNKNOWN	#N/A	#N/A	#N/A	99 kDa		1	0.0264	0.00044	3	3	3	3	3	3	3	0.18	3.39865

## Sheet: TMT_Ratio53
Protein Identifier	Peptide Molecular Weight	Log2 Fold Change (127/126)	Log2(126)	Std Dev(log2(126))	Log2(127)	Std Dev(log2(127))	Hit score (spectral counts*(127/126))
jgi|Pycsa1|1589823|fgenesh1_kg.sc_7180000650765_#_103_#_Locus1619v1rpkm187.45	42 kDa	8.38	No values	1.37111	11.45	1.36491	#REF!
jgi|Pycsa1|1583090|e_gw1.7180000650860.211.1	49 kDa	4.9	No values	1.26118	8.14	1.25839	#REF!
jgi|Pycsa1|1610181|fgenesh1_pm.sc_7180000650765_#_55	43 kDa	6.22	No values	1.66355	10.86	1.65841	#REF!
jgi|Pycsa1|1675671|gm1.5311_g	58 kDa	4.93	No values	0.92018	8.45	0.9172	#REF!
jgi|Pycsa1|1674581|gm1.4221_g	44 kDa	5.19	No values	1.44824	9.01	1.45946	#REF!
jgi|Pycsa1|1597938|fgenesh1_kg.sc_7180000650860_#_30_#_Locus724v1rpkm386.44	40 kDa	4.4	No values	1.19879	7.77	1.19902	#REF!
jgi|Pycsa1|1610435|fgenesh1_pm.sc_7180000650773_#_72	41 kDa	5.72	3.27	0.651012	8.98	0.6539	#REF!
jgi|Pycsa1|1566842|e_gw1.7180000650772.140.1	26 kDa	6.96	No values	1.035	10.5	1.03973	#REF!
jgi|Pycsa1|1672345|gm1.1985_g	47 kDa	6.37	No values	1.03145	9.86	1.03399	#REF!
jgi|Pycsa1|1750423|MIX60578_52608_48	38 kDa	4.48	4.42	0.763594	8.9	0.768816	#REF!
jgi|Pycsa1|1721886|MIX32041_98182_30	77 kDa	3.78	3.39	0.596352	7.17	0.597412	#REF!
sp|P22629|SAV_STRAV|	19 kDa	0.13	7.04	0.766016	7.19	0.758817	#REF!
jgi|Pycsa1|1567787|e_gw1.7180000650782.20.1	47 kDa	3.72	4.12	1.04962	7.84	1.05807	#REF!
jgi|Pycsa1|1608349|fgenesh1_pm.sc_7180000650641_#_18	53 kDa	4.63	4.6	0.685701	9.23	0.687524	#REF!
jgi|Pycsa1|1562796|e_gw1.7180000650740.42.1	64 kDa	4	4.16	0.605183	8.16	0.605072	#REF!
jgi|Pycsa1|272447|CE272446_1652716	45 kDa	3.66	3.46	0.855169	7.12	0.851793	#REF!
jgi|Pycsa1|1614322|fgenesh1_pm.sc_7180000650853_#_77	54 kDa	2.79	5.39	0.698834	8.18	0.707686	#REF!
jgi|Pycsa1|1672103|gm1.1743_g	109 kDa	3.89	5.7	0.843071	9.59	0.83736	#REF!
Cluster of jgi|Pycsa1|1677366|gm1.7006_g	26 kDa	4.28	No values	1.30497	7.23	1.30161	#REF!
jgi|Pycsa1|1596558|fgenesh1_kg.sc_7180000650853_#_145_#_Locus16373v1rpkm2.51	38 kDa	3.92	No values	0.733007	7.07	0.737355	#REF!
jgi|Pycsa1|1738933|MIX49088_10349_25	47 kDa	3.14	No values	0.667416	6.24	0.66546	#REF!
jgi|Pycsa1|1192565|CE1192564_291891	21 kDa	3.83	3.78	1.02371	7.62	1.0184	#REF!
jgi|Pycsa1|1583177|e_gw1.7180000650860.35.1	34 kDa	3.31	No values	0.608493	6.46	0.61033	#REF!
jgi|Pycsa1|1560782|e_gw1.7180000650689.15.1	40 kDa	2.48	6.06	0.674991	8.54	0.666634	#REF!
jgi|Pycsa1|1575750|e_gw1.7180000650819.261.1	41 kDa	3.13	3.43	0.601275	6.56	0.601469	#REF!
jgi|Pycsa1|1583166|e_gw1.7180000650860.169.1	56 kDa	1.94	4.2	0.788893	6.14	0.784126	#REF!
jgi|Pycsa1|1560516|e_gw1.7180000650682.12.1	42 kDa	2.55	No values	0.597731	5.94	0.596436	#REF!
sp|TRYP_PIG|	24 kDa	-0.28	7.82	0.71697	7.53	0.717737	#REF!
jgi|Pycsa1|1727634|MIX37789_54100_43	81 kDa	2.32	4.57	0.761565	6.89	0.761991	#REF!
jgi|Pycsa1|1672751|gm1.2391_g	82 kDa	1.54	6.19	0.530096	7.73	0.532673	#REF!
jgi|Pycsa1|1560745|e_gw1.7180000650689.22.1	57 kDa	0.51	8.64	0.749551	9.14	0.756367	#REF!
jgi|Pycsa1|1663870|estExt_fgenesh1_pm.C_sc_71800006507300005	89 kDa	1.43	6.78	0.598986	8.21	0.59477	#REF!
sp|K2C1_HUMAN|	66 kDa	-0.66	7.69	0.779145	7.03	0.778715	#REF!
jgi|Pycsa1|1574363|e_gw1.7180000650814.155.1	66 kDa	0.57	6.11	0.682252	6.68	0.67702	#REF!
sp|K1C9_HUMAN|	62 kDa	-0.12	4.7	0.799161	4.58	0.800845	#REF!
jgi|Pycsa1|1571620|e_gw1.7180000650807.202.1	70 kDa	0.03	7.71	0.725413	7.74	0.72869	#REF!
jgi|Pycsa1|1561648|e_gw1.7180000650715.35.1	37 kDa	0.68	8.14	0.681698	8.81	0.683347	#REF!
sp|K1C10_HUMAN|	60 kDa	-1.22	6.96	0.670853	5.73	0.67061	#REF!
sp|K22E_HUMAN|	66 kDa	-0.85	6.65	0.683109	5.8	0.679682	#REF!
jgi|Pycsa1|1607820|fgenesh1_pg.sc_7180000650874_#_40	87 kDa	0.67	8.21	0.803238	8.88	0.803258	#REF!
jgi|Pycsa1|1583073|e_gw1.7180000650860.148.1	99 kDa	0.18	5.98	0.560783	6.16	0.556483	#REF!

## Sheet: kegg
8904	3.2.1.3	Glucan 1,4-alpha-glucosidase.	Hydrolysis of terminal 1,4-linked alpha-D-glucose residues successively from non-reducing ends of the chains with release of beta-D-glucose.	\N	\N	Starch and sucrose metabolism	Metabolism of Complex Carbohydrates	METABOLIC
9472	3.4.16.-	Serine-type carboxypeptidases.	\N	\N	\N	\N	\N	\N
11878	3.4.23.3	Gastricsin.	More restricted specificity than pepsin A, but shows preferential cleavage at Tyr-|-Xaa bonds; high activity towards hemoglobin as substrate.	\N	\N	\N	\N	\N
12062	3.4.23.3	Gastricsin.	More restricted specificity than pepsin A, but shows preferential cleavage at Tyr-|-Xaa bonds; high activity towards hemoglobin as substrate.	\N	\N	\N	\N	\N
12359	1.2.1.5	Aldehyde dehydrogenase (NAD(P)+).	An aldehyde + NAD(P)(+) + H(2)O = an acid + NAD(P)H.	\N	\N	Tyrosine metabolism	Amino Acid Metabolism	METABOLIC
12359	1.2.1.5	Aldehyde dehydrogenase (NAD(P)+).	An aldehyde + NAD(P)(+) + H(2)O = an acid + NAD(P)H.	\N	\N	Glycolysis / Gluconeogenesis	Carbohydrate Metabolism	METABOLIC
12359	1.2.1.5	Aldehyde dehydrogenase (NAD(P)+).	An aldehyde + NAD(P)(+) + H(2)O = an acid + NAD(P)H.	\N	\N	Phenylalanine metabolism	Amino Acid Metabolism	METABOLIC
12359	1.2.1.5	Aldehyde dehydrogenase (NAD(P)+).	An aldehyde + NAD(P)(+) + H(2)O = an acid + NAD(P)H.	\N	\N	Histidine metabolism	Amino Acid Metabolism	METABOLIC
22523	2.3.1.-	Transferring groups other than amino-acyl groups.	\N	\N	\N	Benzoate degradation via CoA ligation	Biodegradation of Xenobiotics	METABOLIC
22523	2.3.1.-	Transferring groups other than amino-acyl groups.	\N	\N	\N	Tyrosine metabolism	Amino Acid Metabolism	METABOLIC
22523	2.3.1.-	Transferring groups other than amino-acyl groups.	\N	\N	\N	Aminosugars metabolism	Metabolism of Complex Carbohydrates	METABOLIC
22523	2.3.1.-	Transferring groups other than amino-acyl groups.	\N	\N	\N	Glycerolipid metabolism	Metabolism of Complex Lipids	METABOLIC
22523	2.3.1.-	Transferring groups other than amino-acyl groups.	\N	\N	\N	Valine, leucine and isoleucine degradation	Amino Acid Metabolism	METABOLIC
22523	2.3.1.-	Transferring groups other than amino-acyl groups.	\N	\N	\N	Ethylbenzene degradation	Biodegradation of Xenobiotics	METABOLIC
22523	2.3.1.-	Transferring groups other than amino-acyl groups.	\N	\N	\N	Phenylalanine metabolism	Amino Acid Metabolism	METABOLIC
22523	2.3.1.-	Transferring groups other than amino-acyl groups.	\N	\N	\N	Lipopolysaccharide biosynthesis	Metabolism of Complex Carbohydrates	METABOLIC
22523	2.3.1.-	Transferring groups other than amino-acyl groups.	\N	\N	\N	Lysine biosynthesis	Amino Acid Metabolism	METABOLIC
22523	2.3.1.-	Transferring groups other than amino-acyl groups.	\N	\N	\N	Butanoate metabolism	Carbohydrate Metabolism	METABOLIC
22523	2.3.1.-	Transferring groups other than amino-acyl groups.	\N	\N	\N	D-Arginine and D-ornithine metabolism	Metabolism of Other Amino Acids	METABOLIC
22523	2.3.1.-	Transferring groups other than amino-acyl groups.	\N	\N	\N	Histidine metabolism	Amino Acid Metabolism	METABOLIC
22523	2.3.1.-	Transferring groups other than amino-acyl groups.	\N	\N	\N	Lysine degradation	Amino Acid Metabolism	METABOLIC
53757	1.14.13.1	Salicylate 1-monooxygenase.	Salicylate + NADH + O(2) = catechol + NAD(+) + H(2)O + CO(2).	FAD.	\N	Fluorene degradation	Biodegradation of Xenobiotics	METABOLIC
53757	1.14.13.1	Salicylate 1-monooxygenase.	Salicylate + NADH + O(2) = catechol + NAD(+) + H(2)O + CO(2).	FAD.	\N	Nitorobenzene degradation	Biodegradation of Xenobiotics	METABOLIC
79230	2.3.1.48	Histone acetyltransferase.	Acetyl-CoA + histone = CoA + acetyl-histone.	\N	\N	\N	\N	\N
88334	3.6.1.-	In phosphorous-containing anhydrides.	\N	\N	\N	Starch and sucrose metabolism	Metabolism of Complex Carbohydrates	METABOLIC
88334	3.6.1.-	In phosphorous-containing anhydrides.	\N	\N	\N	Folate biosynthesis	Metabolism of Cofactors and Vitamins	METABOLIC
94909	1.14.13.1	Salicylate 1-monooxygenase.	Salicylate + NADH + O(2) = catechol + NAD(+) + H(2)O + CO(2).	FAD.	\N	Fluorene degradation	Biodegradation of Xenobiotics	METABOLIC
94909	1.14.13.1	Salicylate 1-monooxygenase.	Salicylate + NADH + O(2) = catechol + NAD(+) + H(2)O + CO(2).	FAD.	\N	Nitorobenzene degradation	Biodegradation of Xenobiotics	METABOLIC
110129	3.2.1.52	Beta-N-acetylhexosaminidase.	Hydrolysis of terminal non-reducing N-acetyl-D-hexosamine residues in N-acetyl-beta-D-hexosaminides.	\N	Sandhoff disease (GM2-gangliosidosis, variant 0); MIM:268800. Tay-Sachs disease (adult GM2-gangliosidosis); MIM:272800.	N-Glycan degradation	Metabolism of Complex Carbohydrates	METABOLIC
110129	3.2.1.52	Beta-N-acetylhexosaminidase.	Hydrolysis of terminal non-reducing N-acetyl-D-hexosamine residues in N-acetyl-beta-D-hexosaminides.	\N	Sandhoff disease (GM2-gangliosidosis, variant 0); MIM:268800. Tay-Sachs disease (adult GM2-gangliosidosis); MIM:272800.	Aminosugars metabolism	Metabolism of Complex Carbohydrates	METABOLIC
110129	3.2.1.52	Beta-N-acetylhexosaminidase.	Hydrolysis of terminal non-reducing N-acetyl-D-hexosamine residues in N-acetyl-beta-D-hexosaminides.	\N	Sandhoff disease (GM2-gangliosidosis, variant 0); MIM:268800. Tay-Sachs disease (adult GM2-gangliosidosis); MIM:272800.	Globoside metabolism	Metabolism of Complex Lipids	METABOLIC
110129	3.2.1.52	Beta-N-acetylhexosaminidase.	Hydrolysis of terminal non-reducing N-acetyl-D-hexosamine residues in N-acetyl-beta-D-hexosaminides.	\N	Sandhoff disease (GM2-gangliosidosis, variant 0); MIM:268800. Tay-Sachs disease (adult GM2-gangliosidosis); MIM:272800.	Sphingoglycolipid metabolism	Metabolism of Complex Lipids	METABOLIC
110129	3.2.1.52	Beta-N-acetylhexosaminidase.	Hydrolysis of terminal non-reducing N-acetyl-D-hexosamine residues in N-acetyl-beta-D-hexosaminides.	\N	Sandhoff disease (GM2-gangliosidosis, variant 0); MIM:268800. Tay-Sachs disease (adult GM2-gangliosidosis); MIM:272800.	Glycosaminoglycan degradation	Metabolism of Complex Carbohydrates	METABOLIC
112698	3.1.3.5	5'-nucleotidase.	A 5'-ribonucleotide + H(2)O = a ribonucleoside + phosphate.	\N	\N	Purine metabolism	Nucleotide Metabolism	METABOLIC
112698	3.1.3.5	5'-nucleotidase.	A 5'-ribonucleotide + H(2)O = a ribonucleoside + phosphate.	\N	\N	Nicotinate and nicotinamide metabolism	Metabolism of Cofactors and Vitamins	METABOLIC
112698	3.1.3.5	5'-nucleotidase.	A 5'-ribonucleotide + H(2)O = a ribonucleoside + phosphate.	\N	\N	Pyrimidine metabolism	Nucleotide Metabolism	METABOLIC
114001	3.1.3.5	5'-nucleotidase.	A 5'-ribonucleotide + H(2)O = a ribonucleoside + phosphate.	\N	\N	Purine metabolism	Nucleotide Metabolism	METABOLIC
114001	3.1.3.5	5'-nucleotidase.	A 5'-ribonucleotide + H(2)O = a ribonucleoside + phosphate.	\N	\N	Nicotinate and nicotinamide metabolism	Metabolism of Cofactors and Vitamins	METABOLIC
114001	3.1.3.5	5'-nucleotidase.	A 5'-ribonucleotide + H(2)O = a ribonucleoside + phosphate.	\N	\N	Pyrimidine metabolism	Nucleotide Metabolism	METABOLIC
127136	1.1.1.101	Acylglycerone-phosphate reductase.	1-palmitoylglycerol 3-phosphate + NADP(+) = palmitoylglycerone phosphate + NADPH.	\N	\N	\N	\N	\N
134694	2.7.7.6	DNA-directed RNA polymerase.	N nucleoside triphosphate = N diphosphate + {RNA}(N).	\N	\N	RNA polymerase	TRANSCRIPTION	REGULATORY
134694	2.7.7.6	DNA-directed RNA polymerase.	N nucleoside triphosphate = N diphosphate + {RNA}(N).	\N	\N	Purine metabolism	Nucleotide Metabolism	METABOLIC
134694	2.7.7.6	DNA-directed RNA polymerase.	N nucleoside triphosphate = N diphosphate + {RNA}(N).	\N	\N	Pyrimidine metabolism	Nucleotide Metabolism	METABOLIC
138676	3.5.1.19	Nicotinamidase.	Nicotinamide + H(2)O = nicotinate + NH(3).	\N	\N	Nicotinate and nicotinamide metabolism	Metabolism of Cofactors and Vitamins	METABOLIC
139978	6.3.2.-	Acid--D-amino-acid ligases (peptide synthases).	\N	\N	\N	Tryptophan metabolism	Amino Acid Metabolism	METABOLIC
139978	6.3.2.-	Acid--D-amino-acid ligases (peptide synthases).	\N	\N	\N	Ubiquinone biosynthesis	Metabolism of Cofactors and Vitamins	METABOLIC
159032	6.3.2.-	Acid--D-amino-acid ligases (peptide synthases).	\N	\N	\N	Tryptophan metabolism	Amino Acid Metabolism	METABOLIC
159032	6.3.2.-	Acid--D-amino-acid ligases (peptide synthases).	\N	\N	\N	Ubiquinone biosynthesis	Metabolism of Cofactors and Vitamins	METABOLIC
174056	3.4.23.1	Pepsin A.	Preferential cleavage: hydrophobic, preferably aromatic, residues in P1 and P1' positions. Cleaves 1-Phe-|-Val-2, 4-Gln-|-His-5, 13-Glu-|- Ala-14, 14-Ala-|-Leu-15, 15-Leu-|-Tyr-16, 16-Tyr-|-Leu-17, 23-Gly-|- Phe-24, 24-Phe-|-Phe-25 and 25-Phe-|-Tyr-26 bon	\N	\N	\N	\N	\N
175421	3.4.23.1	Pepsin A.	Preferential cleavage: hydrophobic, preferably aromatic, residues in P1 and P1' positions. Cleaves 1-Phe-|-Val-2, 4-Gln-|-His-5, 13-Glu-|- Ala-14, 14-Ala-|-Leu-15, 15-Leu-|-Tyr-16, 16-Tyr-|-Leu-17, 23-Gly-|- Phe-24, 24-Phe-|-Phe-25 and 25-Phe-|-Tyr-26 bon	\N	\N	\N	\N	\N
179443	3.2.1.3	Glucan 1,4-alpha-glucosidase.	Hydrolysis of terminal 1,4-linked alpha-D-glucose residues successively from non-reducing ends of the chains with release of beta-D-glucose.	\N	\N	Starch and sucrose metabolism	Metabolism of Complex Carbohydrates	METABOLIC
187698	1.14.13.21	Flavonoid 3'-monooxygenase.	A flavonoid + NADPH + O(2) = 3'-hydroxyflavonoid + NADP(+) + H(2)O.	\N	\N	Flavonoids, stilbene and lignin biosynthesis	Biosynthesis of Secondary Metabolites	METABOLIC
197389	6.3.2.-	Acid--D-amino-acid ligases (peptide synthases).	\N	\N	\N	Tryptophan metabolism	Amino Acid Metabolism	METABOLIC
197389	6.3.2.-	Acid--D-amino-acid ligases (peptide synthases).	\N	\N	\N	Ubiquinone biosynthesis	Metabolism of Cofactors and Vitamins	METABOLIC
249740	2.3.1.-	Transferring groups other than amino-acyl groups.	\N	\N	\N	Benzoate degradation via CoA ligation	Biodegradation of Xenobiotics	METABOLIC
249740	2.3.1.-	Transferring groups other than amino-acyl groups.	\N	\N	\N	Tyrosine metabolism	Amino Acid Metabolism	METABOLIC
249740	2.3.1.-	Transferring groups other than amino-acyl groups.	\N	\N	\N	Aminosugars metabolism	Metabolism of Complex Carbohydrates	METABOLIC
249740	2.3.1.-	Transferring groups other than amino-acyl groups.	\N	\N	\N	Glycerolipid metabolism	Metabolism of Complex Lipids	METABOLIC
249740	2.3.1.-	Transferring groups other than amino-acyl groups.	\N	\N	\N	Valine, leucine and isoleucine degradation	Amino Acid Metabolism	METABOLIC
249740	2.3.1.-	Transferring groups other than amino-acyl groups.	\N	\N	\N	Ethylbenzene degradation	Biodegradation of Xenobiotics	METABOLIC
249740	2.3.1.-	Transferring groups other than amino-acyl groups.	\N	\N	\N	Phenylalanine metabolism	Amino Acid Metabolism	METABOLIC
249740	2.3.1.-	Transferring groups other than amino-acyl groups.	\N	\N	\N	Lipopolysaccharide biosynthesis	Metabolism of Complex Carbohydrates	METABOLIC
249740	2.3.1.-	Transferring groups other than amino-acyl groups.	\N	\N	\N	Lysine biosynthesis	Amino Acid Metabolism	METABOLIC
249740	2.3.1.-	Transferring groups other than amino-acyl groups.	\N	\N	\N	Butanoate metabolism	Carbohydrate Metabolism	METABOLIC
249740	2.3.1.-	Transferring groups other than amino-acyl groups.	\N	\N	\N	D-Arginine and D-ornithine metabolism	Metabolism of Other Amino Acids	METABOLIC
249740	2.3.1.-	Transferring groups other than amino-acyl groups.	\N	\N	\N	Histidine metabolism	Amino Acid Metabolism	METABOLIC
249740	2.3.1.-	Transferring groups other than amino-acyl groups.	\N	\N	\N	Lysine degradation	Amino Acid Metabolism	METABOLIC
268951	2.7.1.12	Gluconokinase.	ATP + D-gluconate = ADP + 6-phospho-D-gluconate.	\N	\N	Pentose phosphate pathway	Carbohydrate Metabolism	METABOLIC
272447	3.4.23.5	Cathepsin D.	Specificity similar to, but narrower than, that of pepsin A. Does not cleave the 4-Gln-|-His-5 bond in B chain of insulin.	\N	\N	\N	\N	\N
281034	6.3.2.-	Acid--D-amino-acid ligases (peptide synthases).	\N	\N	\N	Tryptophan metabolism	Amino Acid Metabolism	METABOLIC
281034	6.3.2.-	Acid--D-amino-acid ligases (peptide synthases).	\N	\N	\N	Ubiquinone biosynthesis	Metabolism of Cofactors and Vitamins	METABOLIC
286199	6.3.2.-	Acid--D-amino-acid ligases (peptide synthases).	\N	\N	\N	Tryptophan metabolism	Amino Acid Metabolism	METABOLIC
286199	6.3.2.-	Acid--D-amino-acid ligases (peptide synthases).	\N	\N	\N	Ubiquinone biosynthesis	Metabolism of Cofactors and Vitamins	METABOLIC
288128	1.14.-.-	Acting on paired donors, with incorporation or reduction of	\N	\N	\N	gamma-Hexachlorocyclohexane degradation	Biodegradation of Xenobiotics	METABOLIC
288128	1.14.-.-	Acting on paired donors, with incorporation or reduction of	\N	\N	\N	Ascorbate and aldarate metabolism	Carbohydrate Metabolism	METABOLIC
288128	1.14.-.-	Acting on paired donors, with incorporation or reduction of	\N	\N	\N	Flavonoids, stilbene and lignin biosynthesis	Biosynthesis of Secondary Metabolites	METABOLIC
288128	1.14.-.-	Acting on paired donors, with incorporation or reduction of	\N	\N	\N	Fluorene degradation	Biodegradation of Xenobiotics	METABOLIC
288981	6.3.2.-	Acid--D-amino-acid ligases (peptide synthases).	\N	\N	\N	Tryptophan metabolism	Amino Acid Metabolism	METABOLIC
288981	6.3.2.-	Acid--D-amino-acid ligases (peptide synthases).	\N	\N	\N	Ubiquinone biosynthesis	Metabolism of Cofactors and Vitamins	METABOLIC
290829	3.1.3.25	Myo-inositol-1(or 4)-monophosphatase.	Myo-inositol 1-monophosphate + H(2)O = myo-inositol + phosphate.	\N	\N	Inositol phosphate metabolism	Metabolism of Complex Lipids	METABOLIC
290829	3.1.3.25	Myo-inositol-1(or 4)-monophosphatase.	Myo-inositol 1-monophosphate + H(2)O = myo-inositol + phosphate.	\N	\N	Streptomycin biosynthesis	Biosynthesis of Secondary Metabolites	METABOLIC
290829	3.1.3.25	Myo-inositol-1(or 4)-monophosphatase.	Myo-inositol 1-monophosphate + H(2)O = myo-inositol + phosphate.	\N	\N	\N	\N	\N
292937	3.2.1.18	Exo-alpha-sialidase.	Hydrolysis of alpha-(2->3)-, alpha-(2->6)-, alpha-(2->8)-glycosidic linkages of terminal sialic residues in oligosaccharides, glycoproteins, glycolipids, colominic acid and synthetic substrates.	\N	Sialidosis; MIM:256550.	N-Glycan degradation	Metabolism of Complex Carbohydrates	METABOLIC
292937	3.2.1.18	Exo-alpha-sialidase.	Hydrolysis of alpha-(2->3)-, alpha-(2->6)-, alpha-(2->8)-glycosidic linkages of terminal sialic residues in oligosaccharides, glycoproteins, glycolipids, colominic acid and synthetic substrates.	\N	Sialidosis; MIM:256550.	Sphingoglycolipid metabolism	Metabolism of Complex Lipids	METABOLIC
300830	5.99.1.3	DNA topoisomerase (ATP-hydrolysing).	ATP-dependent breakage, passage and rejoining of double-stranded DNA.	\N	Ataxia-telangiectasia; MIM:208900.	\N	\N	\N
306128	1.14.99.9	Steroid 17-alpha-monooxygenase.	A steroid + AH(2) + O(2) = a 17-alpha-hydroxysteroid + A + H(2)O.	Heme-thiolate.	Adrenal hyperplasia V; MIM:202110.	C21-Steroid hormone metabolism	Lipid Metabolism	METABOLIC
306489	3.4.11.1	Leucyl aminopeptidase.	Release of an N-terminal amino acid, Xaa-|-Xbb-, in which Xaa is preferably Leu, but may be other amino acids including Pro although not Arg or Lys, and Xbb may be Pro.	Zinc.	\N	\N	\N	\N
307604	6.3.2.-	Acid--D-amino-acid ligases (peptide synthases).	\N	\N	\N	Tryptophan metabolism	Amino Acid Metabolism	METABOLIC
307604	6.3.2.-	Acid--D-amino-acid ligases (peptide synthases).	\N	\N	\N	Ubiquinone biosynthesis	Metabolism of Cofactors and Vitamins	METABOLIC
314680	5.4.2.8	Phosphomannomutase.	D-mannose 1-phosphate = D-mannose 6-phosphate.	\N	\N	Fructose and mannose metabolism	Carbohydrate Metabolism	METABOLIC
320459	1.1.1.91	Aryl-alcohol dehydrogenase (NADP+).	An aromatic alcohol + NADP(+) = an aromatic aldehyde + NADPH.	\N	\N	\N	\N	\N
333676	2.3.1.48	Histone acetyltransferase.	Acetyl-CoA + histone = CoA + acetyl-histone.	\N	\N	\N	\N	\N
335291	6.3.2.-	Acid--D-amino-acid ligases (peptide synthases).	\N	\N	\N	Tryptophan metabolism	Amino Acid Metabolism	METABOLIC
335291	6.3.2.-	Acid--D-amino-acid ligases (peptide synthases).	\N	\N	\N	Ubiquinone biosynthesis	Metabolism of Cofactors and Vitamins	METABOLIC
345710	3.1.13.1	Exoribonuclease II.	Exonucleolytic cleavage in the 3'- to 5'-direction to yield 5'-phosphomononucleotides.	\N	\N	\N	\N	\N
358762	3.4.14.9	Tripeptidyl-peptidase I.	Release of an N-terminal tripeptide from a polypeptide.	\N	\N	\N	\N	\N
360866	2.4.1.210	Limonoid glucosyltransferase.	UDP-glucose + limonin = glucosyl-limonin + UDP.	\N	\N	\N	\N	\N
368711	3.2.1.67	Galacturan 1,4-alpha-galacturonidase.	{(1,4)-alpha-D-galacturonide}(N) + H(2)O = {(1,4)-alpha-D- galacturonide}(N-1) + D-galacturonate.	\N	\N	Starch and sucrose metabolism	Metabolism of Complex Carbohydrates	METABOLIC
374996	3.2.1.52	Beta-N-acetylhexosaminidase.	Hydrolysis of terminal non-reducing N-acetyl-D-hexosamine residues in N-acetyl-beta-D-hexosaminides.	\N	Sandhoff disease (GM2-gangliosidosis, variant 0); MIM:268800. Tay-Sachs disease (adult GM2-gangliosidosis); MIM:272800.	N-Glycan degradation	Metabolism of Complex Carbohydrates	METABOLIC
374996	3.2.1.52	Beta-N-acetylhexosaminidase.	Hydrolysis of terminal non-reducing N-acetyl-D-hexosamine residues in N-acetyl-beta-D-hexosaminides.	\N	Sandhoff disease (GM2-gangliosidosis, variant 0); MIM:268800. Tay-Sachs disease (adult GM2-gangliosidosis); MIM:272800.	Aminosugars metabolism	Metabolism of Complex Carbohydrates	METABOLIC
374996	3.2.1.52	Beta-N-acetylhexosaminidase.	Hydrolysis of terminal non-reducing N-acetyl-D-hexosamine residues in N-acetyl-beta-D-hexosaminides.	\N	Sandhoff disease (GM2-gangliosidosis, variant 0); MIM:268800. Tay-Sachs disease (adult GM2-gangliosidosis); MIM:272800.	Globoside metabolism	Metabolism of Complex Lipids	METABOLIC
374996	3.2.1.52	Beta-N-acetylhexosaminidase.	Hydrolysis of terminal non-reducing N-acetyl-D-hexosamine residues in N-acetyl-beta-D-hexosaminides.	\N	Sandhoff disease (GM2-gangliosidosis, variant 0); MIM:268800. Tay-Sachs disease (adult GM2-gangliosidosis); MIM:272800.	Sphingoglycolipid metabolism	Metabolism of Complex Lipids	METABOLIC
374996	3.2.1.52	Beta-N-acetylhexosaminidase.	Hydrolysis of terminal non-reducing N-acetyl-D-hexosamine residues in N-acetyl-beta-D-hexosaminides.	\N	Sandhoff disease (GM2-gangliosidosis, variant 0); MIM:268800. Tay-Sachs disease (adult GM2-gangliosidosis); MIM:272800.	Glycosaminoglycan degradation	Metabolism of Complex Carbohydrates	METABOLIC
412226	2.7.7.7	DNA-directed DNA polymerase.	N deoxynucleoside triphosphate = N diphosphate + {DNA}(N).	\N	\N	Purine metabolism	Nucleotide Metabolism	METABOLIC
412226	2.7.7.7	DNA-directed DNA polymerase.	N deoxynucleoside triphosphate = N diphosphate + {DNA}(N).	\N	\N	DNA polymerase	REPLICATION AND REPAIR	REGULATORY
412226	2.7.7.7	DNA-directed DNA polymerase.	N deoxynucleoside triphosphate = N diphosphate + {DNA}(N).	\N	\N	Pyrimidine metabolism	Nucleotide Metabolism	METABOLIC
416966	3.4.14.9	Tripeptidyl-peptidase I.	Release of an N-terminal tripeptide from a polypeptide.	\N	\N	\N	\N	\N
422479	1.3.3.3	Coproporphyrinogen oxidase.	Coproporphyrinogen-III + O(2) = protoporphyrinogen-IX + 2 CO(2).	Iron.	Coproporphyria; MIM:121300.	Porphyrin and chlorophyll metabolism	Metabolism of Cofactors and Vitamins	METABOLIC
424958	4.1.-.-	Carbon-carbon lyases.	\N	\N	\N	\N	\N	\N
428734	1.6.99.3	NADH dehydrogenase.	NADH + acceptor = NAD(+) + reduced acceptor.	Flavoprotein; Iron-sulfur.	\N	\N	\N	\N
430989	1.14.14.1	Unspecific monooxygenase.	RH + reduced flavoprotein + O(2) = ROH + oxidized flavoprotein + H(2)O.	Heme-thiolate.	\N	Tryptophan metabolism	Amino Acid Metabolism	METABOLIC
430989	1.14.14.1	Unspecific monooxygenase.	RH + reduced flavoprotein + O(2) = ROH + oxidized flavoprotein + H(2)O.	Heme-thiolate.	\N	Fatty acid metabolism	Lipid Metabolism	METABOLIC
430989	1.14.14.1	Unspecific monooxygenase.	RH + reduced flavoprotein + O(2) = ROH + oxidized flavoprotein + H(2)O.	Heme-thiolate.	\N	gamma-Hexachlorocyclohexane degradation	Biodegradation of Xenobiotics	METABOLIC
432497	3.4.23.1	Pepsin A.	Preferential cleavage: hydrophobic, preferably aromatic, residues in P1 and P1' positions. Cleaves 1-Phe-|-Val-2, 4-Gln-|-His-5, 13-Glu-|- Ala-14, 14-Ala-|-Leu-15, 15-Leu-|-Tyr-16, 16-Tyr-|-Leu-17, 23-Gly-|- Phe-24, 24-Phe-|-Phe-25 and 25-Phe-|-Tyr-26 bon	\N	\N	\N	\N	\N
433911	1.6.2.4	NADPH--ferrihemoprotein reductase.	NADPH + 2 ferricytochrome = NADP(+) + 2 ferrocytochrome.	FMN; FAD.	\N	\N	\N	\N
434590	3.6.1.3	Adenosinetriphosphatase.	ATP + H(2)O = ADP + phosphate.	\N	Hemolytic anemia due to deficiency of adenosine triphosphatase; MIM:102800.	Purine metabolism	Nucleotide Metabolism	METABOLIC
446893	6.3.2.-	Acid--D-amino-acid ligases (peptide synthases).	\N	\N	\N	Tryptophan metabolism	Amino Acid Metabolism	METABOLIC
446893	6.3.2.-	Acid--D-amino-acid ligases (peptide synthases).	\N	\N	\N	Ubiquinone biosynthesis	Metabolism of Cofactors and Vitamins	METABOLIC
453639	2.7.7.6	DNA-directed RNA polymerase.	N nucleoside triphosphate = N diphosphate + {RNA}(N).	\N	\N	RNA polymerase	TRANSCRIPTION	REGULATORY
453639	2.7.7.6	DNA-directed RNA polymerase.	N nucleoside triphosphate = N diphosphate + {RNA}(N).	\N	\N	Purine metabolism	Nucleotide Metabolism	METABOLIC
453639	2.7.7.6	DNA-directed RNA polymerase.	N nucleoside triphosphate = N diphosphate + {RNA}(N).	\N	\N	Pyrimidine metabolism	Nucleotide Metabolism	METABOLIC
457569	3.1.1.47	2-acetyl-1-alkylglycerophosphocholine esterase.	2-acetyl-1-alkyl-sn-glycero-3-phosphocholine + H(2)O = 1-alkyl-sn- glycero-3-phosphocholine + acetate.	\N	\N	Glycerolipid metabolism	Metabolism of Complex Lipids	METABOLIC
466126	1.1.1.14	L-iditol 2-dehydrogenase.	L-iditol + NAD(+) = L-sorbose + NADH.	\N	Sorbitol dehydrogenase deficiency; MIM:182500.	Fructose and mannose metabolism	Carbohydrate Metabolism	METABOLIC
472678	1.1.1.1	Alcohol dehydrogenase.	An alcohol + NAD(+) = an aldehyde or ketone + NADH.	Zinc or Iron.	\N	Bile acid biosynthesis	Lipid Metabolism	METABOLIC
472678	1.1.1.1	Alcohol dehydrogenase.	An alcohol + NAD(+) = an aldehyde or ketone + NADH.	Zinc or Iron.	\N	Tyrosine metabolism	Amino Acid Metabolism	METABOLIC
472678	1.1.1.1	Alcohol dehydrogenase.	An alcohol + NAD(+) = an aldehyde or ketone + NADH.	Zinc or Iron.	\N	Glycerolipid metabolism	Metabolism of Complex Lipids	METABOLIC
472678	1.1.1.1	Alcohol dehydrogenase.	An alcohol + NAD(+) = an aldehyde or ketone + NADH.	Zinc or Iron.	\N	Glycolysis / Gluconeogenesis	Carbohydrate Metabolism	METABOLIC
472678	1.1.1.1	Alcohol dehydrogenase.	An alcohol + NAD(+) = an aldehyde or ketone + NADH.	Zinc or Iron.	\N	Fatty acid metabolism	Lipid Metabolism	METABOLIC
496295	1.3.1.13	Prephenate dehydrogenase (NADP+).	Prephenate + NADP(+) = 4-hydroxyphenylpyruvate + CO(2) + NADPH.	\N	\N	Phenylalanine, tyrosine and tryptophan biosynthesis	Amino Acid Metabolism	METABOLIC
506359	2.4.1.16	Chitin synthase.	UDP-N-acetyl-D-glucosamine + {(1,4)-(N-acetyl-beta-D-glucosaminyl)}(N) = UDP + {(1,4)-(N-acetyl-beta-D-glucosaminyl)}(N+1).	\N	\N	Aminosugars metabolism	Metabolism of Complex Carbohydrates	METABOLIC
509265	3.-.-.-	Hydrolases.	\N	\N	\N	\N	\N	\N
509455	6.3.2.5	Phosphopantothenate--cysteine ligase.	CTP + (R)-4'-phosphopantothenate + L-cysteine = unidentified products of CTP breakdown + (R)-4'-phosphopantothenoyl-L-cysteine.	\N	\N	Pantothenate and CoA biosynthesis	Metabolism of Cofactors and Vitamins	METABOLIC
518987	1.4.1.13	Glutamate synthase (NADPH).	2 L-glutamate + NADP(+) = L-glutamine + 2-oxoglutarate + NADPH.	Iron-sulfur; FAD; FMN.	\N	Glutamate metabolism	Amino Acid Metabolism	METABOLIC
518987	1.4.1.13	Glutamate synthase (NADPH).	2 L-glutamate + NADP(+) = L-glutamine + 2-oxoglutarate + NADPH.	Iron-sulfur; FAD; FMN.	\N	Nitrogen metabolism	Energy Metabolism	METABOLIC
519103	3.1.1.47	2-acetyl-1-alkylglycerophosphocholine esterase.	2-acetyl-1-alkyl-sn-glycero-3-phosphocholine + H(2)O = 1-alkyl-sn- glycero-3-phosphocholine + acetate.	\N	\N	Glycerolipid metabolism	Metabolism of Complex Lipids	METABOLIC
520477	3.2.1.3	Glucan 1,4-alpha-glucosidase.	Hydrolysis of terminal 1,4-linked alpha-D-glucose residues successively from non-reducing ends of the chains with release of beta-D-glucose.	\N	\N	Starch and sucrose metabolism	Metabolism of Complex Carbohydrates	METABOLIC
525549	6.3.5.4	Asparagine synthase (glutamine-hydrolysing).	ATP + L-aspartate + L-glutamine = AMP + diphosphate + L-asparagine + L-glutamate.	\N	\N	Nitrogen metabolism	Energy Metabolism	METABOLIC
525549	6.3.5.4	Asparagine synthase (glutamine-hydrolysing).	ATP + L-aspartate + L-glutamine = AMP + diphosphate + L-asparagine + L-glutamate.	\N	\N	Alanine and aspartate metabolism	Amino Acid Metabolism	METABOLIC
528155	2.7.8.11	CDP-diacylglycerol--inositol 3-phosphatidyltransferase.	CDP-diacylglycerol + myo-inositol = CMP + phosphatidyl-1D-myo- inositol.	\N	\N	Glycerolipid metabolism	Metabolism of Complex Lipids	METABOLIC
528998	3.2.1.3	Glucan 1,4-alpha-glucosidase.	Hydrolysis of terminal 1,4-linked alpha-D-glucose residues successively from non-reducing ends of the chains with release of beta-D-glucose.	\N	\N	Starch and sucrose metabolism	Metabolism of Complex Carbohydrates	METABOLIC
529359	2.7.1.67	1-phosphatidylinositol 4-kinase.	ATP + 1-phosphatidyl-1D-myo-inositol = ADP + 1-phosphatidyl-1D-myo- inositol 4-phosphate.	\N	\N	Inositol phosphate metabolism	Metabolism of Complex Lipids	METABOLIC
558558	3.2.1.67	Galacturan 1,4-alpha-galacturonidase.	{(1,4)-alpha-D-galacturonide}(N) + H(2)O = {(1,4)-alpha-D- galacturonide}(N-1) + D-galacturonate.	\N	\N	Starch and sucrose metabolism	Metabolism of Complex Carbohydrates	METABOLIC
565834	3.1.3.2	Acid phosphatase.	An orthophosphoric monoester + H(2)O = an alcohol + phosphate.	\N	Acid phosphatase deficiency; MIM:200950.	gamma-Hexachlorocyclohexane degradation	Biodegradation of Xenobiotics	METABOLIC
565834	3.1.3.2	Acid phosphatase.	An orthophosphoric monoester + H(2)O = an alcohol + phosphate.	\N	Acid phosphatase deficiency; MIM:200950.	Riboflavin metabolism	Metabolism of Cofactors and Vitamins	METABOLIC
577969	1.1.1.103	L-threonine 3-dehydrogenase.	L-threonine + NAD(+) = L-2-amino-3-oxobutanoate + NADH.	\N	\N	Glycine, serine and threonine metabolism	Amino Acid Metabolism	METABOLIC
600016	1.3.1.38	Trans-2-enoyl-CoA reductase (NADPH).	Acyl-CoA + NADP(+) = trans-2,3-dehydroacyl-CoA + NADPH.	\N	\N	\N	\N	\N
611721	2.7.7.7	DNA-directed DNA polymerase.	N deoxynucleoside triphosphate = N diphosphate + {DNA}(N).	\N	\N	Purine metabolism	Nucleotide Metabolism	METABOLIC
611721	2.7.7.7	DNA-directed DNA polymerase.	N deoxynucleoside triphosphate = N diphosphate + {DNA}(N).	\N	\N	DNA polymerase	REPLICATION AND REPAIR	REGULATORY
611721	2.7.7.7	DNA-directed DNA polymerase.	N deoxynucleoside triphosphate = N diphosphate + {DNA}(N).	\N	\N	Pyrimidine metabolism	Nucleotide Metabolism	METABOLIC
614582	3.5.1.48	Acetylspermidine deacetylase.	N1-acetylspermidine + H(2)O = acetate + spermidine.	\N	\N	\N	\N	\N
647126	2.4.1.141	N-acetylglucosaminyldiphosphodolichol N-acetylglucosaminyltransferase.	UDP-N-acetyl-D-glucosamine + N-acetyl-D-glucosaminyl-diphosphodolichol = UDP + N,N''-diacetylchitobiosyldiphosphodolichol.	\N	\N	N-Glycans biosynthesis	Metabolism of Complex Carbohydrates	METABOLIC
652103	5.3.1.4	L-arabinose isomerase.	L-arabinose = L-ribulose.	\N	\N	Pentose and glucuronate interconversions	Carbohydrate Metabolism	METABOLIC
654188	3.4.-.-	Acting on peptide bonds (peptide hydrolases).	\N	\N	\N	Biotin metabolism	Metabolism of Cofactors and Vitamins	METABOLIC
654188	3.4.-.-	Acting on peptide bonds (peptide hydrolases).	\N	\N	\N	Lysine degradation	Amino Acid Metabolism	METABOLIC
662086	6.3.2.-	Acid--D-amino-acid ligases (peptide synthases).	\N	\N	\N	Tryptophan metabolism	Amino Acid Metabolism	METABOLIC
662086	6.3.2.-	Acid--D-amino-acid ligases (peptide synthases).	\N	\N	\N	Ubiquinone biosynthesis	Metabolism of Cofactors and Vitamins	METABOLIC
680513	6.3.2.-	Acid--D-amino-acid ligases (peptide synthases).	\N	\N	\N	Tryptophan metabolism	Amino Acid Metabolism	METABOLIC
680513	6.3.2.-	Acid--D-amino-acid ligases (peptide synthases).	\N	\N	\N	Ubiquinone biosynthesis	Metabolism of Cofactors and Vitamins	METABOLIC
681816	1.1.1.1	Alcohol dehydrogenase.	An alcohol + NAD(+) = an aldehyde or ketone + NADH.	Zinc or Iron.	\N	Bile acid biosynthesis	Lipid Metabolism	METABOLIC
681816	1.1.1.1	Alcohol dehydrogenase.	An alcohol + NAD(+) = an aldehyde or ketone + NADH.	Zinc or Iron.	\N	Tyrosine metabolism	Amino Acid Metabolism	METABOLIC
681816	1.1.1.1	Alcohol dehydrogenase.	An alcohol + NAD(+) = an aldehyde or ketone + NADH.	Zinc or Iron.	\N	Glycerolipid metabolism	Metabolism of Complex Lipids	METABOLIC
681816	1.1.1.1	Alcohol dehydrogenase.	An alcohol + NAD(+) = an aldehyde or ketone + NADH.	Zinc or Iron.	\N	Glycolysis / Gluconeogenesis	Carbohydrate Metabolism	METABOLIC
681816	1.1.1.1	Alcohol dehydrogenase.	An alcohol + NAD(+) = an aldehyde or ketone + NADH.	Zinc or Iron.	\N	Fatty acid metabolism	Lipid Metabolism	METABOLIC
690541	2.4.1.83	Dolichyl-phosphate beta-D-mannosyltransferase.	GDP-mannose + dolichyl phosphate = GDP + dolichyl D-mannosyl phosphate.	\N	\N	N-Glycans biosynthesis	Metabolism of Complex Carbohydrates	METABOLIC
693419	2.7.7.6	DNA-directed RNA polymerase.	N nucleoside triphosphate = N diphosphate + {RNA}(N).	\N	\N	RNA polymerase	TRANSCRIPTION	REGULATORY
693419	2.7.7.6	DNA-directed RNA polymerase.	N nucleoside triphosphate = N diphosphate + {RNA}(N).	\N	\N	Purine metabolism	Nucleotide Metabolism	METABOLIC
693419	2.7.7.6	DNA-directed RNA polymerase.	N nucleoside triphosphate = N diphosphate + {RNA}(N).	\N	\N	Pyrimidine metabolism	Nucleotide Metabolism	METABOLIC
707113	6.3.2.-	Acid--D-amino-acid ligases (peptide synthases).	\N	\N	\N	Tryptophan metabolism	Amino Acid Metabolism	METABOLIC
707113	6.3.2.-	Acid--D-amino-acid ligases (peptide synthases).	\N	\N	\N	Ubiquinone biosynthesis	Metabolism of Cofactors and Vitamins	METABOLIC
708629	3.6.1.-	In phosphorous-containing anhydrides.	\N	\N	\N	Starch and sucrose metabolism	Metabolism of Complex Carbohydrates	METABOLIC
708629	3.6.1.-	In phosphorous-containing anhydrides.	\N	\N	\N	Folate biosynthesis	Metabolism of Cofactors and Vitamins	METABOLIC
725304	2.7.7.19	Polynucleotide adenylyltransferase.	N ATP + {nucleotide}(M) = N diphosphate + {nucleotide}(M+N).	\N	\N	\N	\N	\N
733993	3.1.4.-	Phosphoric diester hydrolases.	\N	\N	\N	Aminosugars metabolism	Metabolism of Complex Carbohydrates	METABOLIC
734802	6.3.2.-	Acid--D-amino-acid ligases (peptide synthases).	\N	\N	\N	Tryptophan metabolism	Amino Acid Metabolism	METABOLIC
734802	6.3.2.-	Acid--D-amino-acid ligases (peptide synthases).	\N	\N	\N	Ubiquinone biosynthesis	Metabolism of Cofactors and Vitamins	METABOLIC
738209	6.3.2.-	Acid--D-amino-acid ligases (peptide synthases).	\N	\N	\N	Tryptophan metabolism	Amino Acid Metabolism	METABOLIC
738209	6.3.2.-	Acid--D-amino-acid ligases (peptide synthases).	\N	\N	\N	Ubiquinone biosynthesis	Metabolism of Cofactors and Vitamins	METABOLIC
744668	3.6.4.1	Myosin ATPase.	ATP + H(2)O = ADP + phosphate.	\N	\N	Purine metabolism	Nucleotide Metabolism	METABOLIC
760582	3.6.1.3	Adenosinetriphosphatase.	ATP + H(2)O = ADP + phosphate.	\N	Hemolytic anemia due to deficiency of adenosine triphosphatase; MIM:102800.	Purine metabolism	Nucleotide Metabolism	METABOLIC
778514	6.3.2.-	Acid--D-amino-acid ligases (peptide synthases).	\N	\N	\N	Tryptophan metabolism	Amino Acid Metabolism	METABOLIC
778514	6.3.2.-	Acid--D-amino-acid ligases (peptide synthases).	\N	\N	\N	Ubiquinone biosynthesis	Metabolism of Cofactors and Vitamins	METABOLIC
778765	3.2.1.3	Glucan 1,4-alpha-glucosidase.	Hydrolysis of terminal 1,4-linked alpha-D-glucose residues successively from non-reducing ends of the chains with release of beta-D-glucose.	\N	\N	Starch and sucrose metabolism	Metabolism of Complex Carbohydrates	METABOLIC
790266	3.4.21.48	Cerevisin.	Hydrolysis of proteins with broad specificity, and of BZ-Arg-OET > Ac-Tyr-OET. Does not hydrolyse peptide amides.	\N	\N	\N	\N	\N
794806	1.1.99.1	Choline dehydrogenase.	Choline + acceptor = betaine aldehyde + reduced acceptor.	PQQ.	\N	Glycine, serine and threonine metabolism	Amino Acid Metabolism	METABOLIC
808448	3.4.23.-	Aspartic endopeptidases.	\N	\N	\N	\N	\N	\N
812368	1.1.1.91	Aryl-alcohol dehydrogenase (NADP+).	An aromatic alcohol + NADP(+) = an aromatic aldehyde + NADPH.	\N	\N	\N	\N	\N
816818	1.14.14.1	Unspecific monooxygenase.	RH + reduced flavoprotein + O(2) = ROH + oxidized flavoprotein + H(2)O.	Heme-thiolate.	\N	Tryptophan metabolism	Amino Acid Metabolism	METABOLIC
816818	1.14.14.1	Unspecific monooxygenase.	RH + reduced flavoprotein + O(2) = ROH + oxidized flavoprotein + H(2)O.	Heme-thiolate.	\N	Fatty acid metabolism	Lipid Metabolism	METABOLIC
816818	1.14.14.1	Unspecific monooxygenase.	RH + reduced flavoprotein + O(2) = ROH + oxidized flavoprotein + H(2)O.	Heme-thiolate.	\N	gamma-Hexachlorocyclohexane degradation	Biodegradation of Xenobiotics	METABOLIC
830729	2.1.1.-	Methyltransferases.	\N	\N	\N	Androgen and estrogen metabolism	Lipid Metabolism	METABOLIC
830729	2.1.1.-	Methyltransferases.	\N	\N	\N	Aminophosphonate metabolism	Metabolism of Other Amino Acids	METABOLIC
830729	2.1.1.-	Methyltransferases.	\N	\N	\N	Porphyrin and chlorophyll metabolism	Metabolism of Cofactors and Vitamins	METABOLIC
830729	2.1.1.-	Methyltransferases.	\N	\N	\N	Ubiquinone biosynthesis	Metabolism of Cofactors and Vitamins	METABOLIC
830729	2.1.1.-	Methyltransferases.	\N	\N	\N	Histidine metabolism	Amino Acid Metabolism	METABOLIC
830729	2.1.1.-	Methyltransferases.	\N	\N	\N	Selenoamino acid metabolism	Metabolism of Other Amino Acids	METABOLIC
830729	2.1.1.-	Methyltransferases.	\N	\N	\N	Tryptophan metabolism	Amino Acid Metabolism	METABOLIC
830729	2.1.1.-	Methyltransferases.	\N	\N	\N	Tyrosine metabolism	Amino Acid Metabolism	METABOLIC
850894	2.4.2.30	NAD(+) ADP-ribosyltransferase.	NAD(+) + {ADP-D-ribosyl}(N)-acceptor = nicotinamide + {ADP-D-ribosyl}(N+1)-acceptor.	\N	\N	\N	\N	\N
861218	1.1.1.65	Pyridoxine 4-dehydrogenase.	Pyridoxine + NADP(+) = pyridoxal + NADPH.	\N	\N	Vitamin B6 metabolism	Metabolism of Cofactors and Vitamins	METABOLIC
861710	3.1.2.15	Ubiquitin thiolesterase.	Ubiquitin C-terminal thiolester + H(2)O = ubiquitin + a thiol.	\N	\N	\N	\N	\N
862795	3.1.1.47	2-acetyl-1-alkylglycerophosphocholine esterase.	2-acetyl-1-alkyl-sn-glycero-3-phosphocholine + H(2)O = 1-alkyl-sn- glycero-3-phosphocholine + acetate.	\N	\N	Glycerolipid metabolism	Metabolism of Complex Lipids	METABOLIC
865614	3.1.6.-	Sulfuric ester hydrolases.	\N	\N	\N	\N	\N	\N
897470	2.7.-.-	Transferring phosphorous-containing groups.	\N	\N	\N	\N	\N	\N
901759	1.6.5.5	NADPH:quinone reductase.	NADPH + quinone = NADP(+) + semiquinone.	Zinc.	\N	\N	\N	\N
922582	1.14.13.1	Salicylate 1-monooxygenase.	Salicylate + NADH + O(2) = catechol + NAD(+) + H(2)O + CO(2).	FAD.	\N	Fluorene degradation	Biodegradation of Xenobiotics	METABOLIC
922582	1.14.13.1	Salicylate 1-monooxygenase.	Salicylate + NADH + O(2) = catechol + NAD(+) + H(2)O + CO(2).	FAD.	\N	Nitorobenzene degradation	Biodegradation of Xenobiotics	METABOLIC
932706	3.2.2.-	Hydrolyzing N-glycosyl compounds.	\N	\N	\N	\N	\N	\N
934069	1.1.99.1	Choline dehydrogenase.	Choline + acceptor = betaine aldehyde + reduced acceptor.	PQQ.	\N	Glycine, serine and threonine metabolism	Amino Acid Metabolism	METABOLIC
936502	3.6.1.-	In phosphorous-containing anhydrides.	\N	\N	\N	Starch and sucrose metabolism	Metabolism of Complex Carbohydrates	METABOLIC
936502	3.6.1.-	In phosphorous-containing anhydrides.	\N	\N	\N	Folate biosynthesis	Metabolism of Cofactors and Vitamins	METABOLIC
936866	3.4.11.9	Xaa-Pro aminopeptidase.	Release of any N-terminal amino acid, including proline, that is linked with proline, even from a dipeptide or tripeptide.	Manganese or Cobalt.	\N	\N	\N	\N
947067	2.7.7.7	DNA-directed DNA polymerase.	N deoxynucleoside triphosphate = N diphosphate + {DNA}(N).	\N	\N	Purine metabolism	Nucleotide Metabolism	METABOLIC
947067	2.7.7.7	DNA-directed DNA polymerase.	N deoxynucleoside triphosphate = N diphosphate + {DNA}(N).	\N	\N	DNA polymerase	REPLICATION AND REPAIR	REGULATORY
947067	2.7.7.7	DNA-directed DNA polymerase.	N deoxynucleoside triphosphate = N diphosphate + {DNA}(N).	\N	\N	Pyrimidine metabolism	Nucleotide Metabolism	METABOLIC
955632	1.6.5.5	NADPH:quinone reductase.	NADPH + quinone = NADP(+) + semiquinone.	Zinc.	\N	\N	\N	\N
968010	5.1.99.4	Alpha-methylacyl-CoA racemase.	(2S)-2-methylacyl-CoA = (2R)-2-methylacyl-CoA.	\N	\N	\N	\N	\N
971444	3.2.1.3	Glucan 1,4-alpha-glucosidase.	Hydrolysis of terminal 1,4-linked alpha-D-glucose residues successively from non-reducing ends of the chains with release of beta-D-glucose.	\N	\N	Starch and sucrose metabolism	Metabolism of Complex Carbohydrates	METABOLIC
986608	1.6.5.5	NADPH:quinone reductase.	NADPH + quinone = NADP(+) + semiquinone.	Zinc.	\N	\N	\N	\N
987381	1.1.1.1	Alcohol dehydrogenase.	An alcohol + NAD(+) = an aldehyde or ketone + NADH.	Zinc or Iron.	\N	Bile acid biosynthesis	Lipid Metabolism	METABOLIC
987381	1.1.1.1	Alcohol dehydrogenase.	An alcohol + NAD(+) = an aldehyde or ketone + NADH.	Zinc or Iron.	\N	Tyrosine metabolism	Amino Acid Metabolism	METABOLIC
987381	1.1.1.1	Alcohol dehydrogenase.	An alcohol + NAD(+) = an aldehyde or ketone + NADH.	Zinc or Iron.	\N	Glycerolipid metabolism	Metabolism of Complex Lipids	METABOLIC
987381	1.1.1.1	Alcohol dehydrogenase.	An alcohol + NAD(+) = an aldehyde or ketone + NADH.	Zinc or Iron.	\N	Glycolysis / Gluconeogenesis	Carbohydrate Metabolism	METABOLIC
987381	1.1.1.1	Alcohol dehydrogenase.	An alcohol + NAD(+) = an aldehyde or ketone + NADH.	Zinc or Iron.	\N	Fatty acid metabolism	Lipid Metabolism	METABOLIC
987383	1.6.5.5	NADPH:quinone reductase.	NADPH + quinone = NADP(+) + semiquinone.	Zinc.	\N	\N	\N	\N
994098	3.2.1.3	Glucan 1,4-alpha-glucosidase.	Hydrolysis of terminal 1,4-linked alpha-D-glucose residues successively from non-reducing ends of the chains with release of beta-D-glucose.	\N	\N	Starch and sucrose metabolism	Metabolism of Complex Carbohydrates	METABOLIC
1026225	1.14.11.13	Gibberellin 2-beta-dioxygenase.	Gibberellin 1 + 2-oxoglutarate + O(2) = 2-beta-hydroxygibberellin 1 + succinate + CO(2).	\N	\N	\N	\N	\N
1027344	3.1.3.48	Protein-tyrosine-phosphatase.	Protein tyrosine phosphate + H(2)O = protein tyrosine + phosphate.	\N	\N	\N	\N	\N
1045198	1.1.1.100	3-oxoacyl-[acyl-carrier protein] reductase.	(3R)-3-hydroxyacyl-[acyl-carrier protein] + NADP(+) = 3-oxoacyl- [acyl-carrier protein] + NADPH.	\N	\N	Fatty acid biosynthesis (path 1)	Lipid Metabolism	METABOLIC
1047396	3.1.1.-	Carboxylic ester hydrolases.	\N	\N	\N	2,4-Dichlorobenzoate degradation	Biodegradation of Xenobiotics	METABOLIC
1047396	3.1.1.-	Carboxylic ester hydrolases.	\N	\N	\N	Pentose and glucuronate interconversions	Carbohydrate Metabolism	METABOLIC
1047396	3.1.1.-	Carboxylic ester hydrolases.	\N	\N	\N	Butanoate metabolism	Carbohydrate Metabolism	METABOLIC
1047642	3.1.1.-	Carboxylic ester hydrolases.	\N	\N	\N	2,4-Dichlorobenzoate degradation	Biodegradation of Xenobiotics	METABOLIC
1047642	3.1.1.-	Carboxylic ester hydrolases.	\N	\N	\N	Pentose and glucuronate interconversions	Carbohydrate Metabolism	METABOLIC
1047642	3.1.1.-	Carboxylic ester hydrolases.	\N	\N	\N	Butanoate metabolism	Carbohydrate Metabolism	METABOLIC
1049095	1.14.11.16	Peptide-aspartate beta-dioxygenase.	Peptide L-aspartate + 2-oxoglutarate + O(2) = peptide 3-hydroxy-L- aspartate + succinate + CO(2).	Iron.	\N	\N	\N	\N
1066844	5.2.1.8	Peptidylprolyl isomerase.	Peptidylproline (omega=180) = peptidylproline (omega=0).	\N	\N	\N	\N	\N
1099608	1.1.1.195	Cinnamyl-alcohol dehydrogenase.	Cinnamyl alcohol + NADP(+) = cinnamaldehyde + NADPH.	\N	\N	Flavonoids, stilbene and lignin biosynthesis	Biosynthesis of Secondary Metabolites	METABOLIC
1110837	1.3.1.45	2'-hydroxyisoflavone reductase.	Vestitone + NADP(+) = 2'-hydroxyformononetin + NADPH.	\N	\N	\N	\N	\N
1140505	3.6.1.3	Adenosinetriphosphatase.	ATP + H(2)O = ADP + phosphate.	\N	Hemolytic anemia due to deficiency of adenosine triphosphatase; MIM:102800.	Purine metabolism	Nucleotide Metabolism	METABOLIC
1146474	2.-.-.-	Transferases.	\N	\N	\N	\N	\N	\N
1168532	1.1.1.2	Alcohol dehydrogenase (NADP+).	An alcohol + NADP(+) = an aldehyde + NADPH.	Zinc.	\N	Caprolactam degradation	Biodegradation of Xenobiotics	METABOLIC
1168532	1.1.1.2	Alcohol dehydrogenase (NADP+).	An alcohol + NADP(+) = an aldehyde + NADPH.	Zinc.	\N	Glycerolipid metabolism	Metabolism of Complex Lipids	METABOLIC
1168532	1.1.1.2	Alcohol dehydrogenase (NADP+).	An alcohol + NADP(+) = an aldehyde + NADPH.	Zinc.	\N	Pentose and glucuronate interconversions	Carbohydrate Metabolism	METABOLIC
1168532	1.1.1.2	Alcohol dehydrogenase (NADP+).	An alcohol + NADP(+) = an aldehyde + NADPH.	Zinc.	\N	Glycolysis / Gluconeogenesis	Carbohydrate Metabolism	METABOLIC
1178804	2.4.2.9	Uracil phosphoribosyltransferase.	UMP + diphosphate = uracil + 5-phospho-alpha-D-ribose 1-diphosphate.	\N	\N	Pyrimidine metabolism	Nucleotide Metabolism	METABOLIC
1183761	3.4.16.-	Serine-type carboxypeptidases.	\N	\N	\N	\N	\N	\N
1192330	3.2.1.58	Glucan 1,3-beta-glucosidase.	Successive hydrolysis of beta-D-glucose units from the non-reducing ends of 1,3-beta-D-glucans, releasing alpha-glucose.	\N	\N	Starch and sucrose metabolism	Metabolism of Complex Carbohydrates	METABOLIC
1197597	1.14.13.8	Dimethylaniline monooxygenase (N-oxide forming).	N,N-dimethylaniline + NADPH + O(2) = N,N-dimethylaniline N-oxide + NADP(+) + H(2)O.	FAD.	Trimethylaminuria; MIM:602079,	\N	\N	\N
1200343	2.7.1.37	Protein kinase.	ATP + a protein = ADP + a phosphoprotein.	\N	\N	\N	\N	\N
1216021	1.6.99.1	NADPH dehydrogenase.	NADPH + acceptor = NADP(+) + reduced acceptor.	FMN or FAD.	\N	\N	\N	\N
1218492	6.3.2.-	Acid--D-amino-acid ligases (peptide synthases).	\N	\N	\N	Tryptophan metabolism	Amino Acid Metabolism	METABOLIC
1218492	6.3.2.-	Acid--D-amino-acid ligases (peptide synthases).	\N	\N	\N	Ubiquinone biosynthesis	Metabolism of Cofactors and Vitamins	METABOLIC
1231212	3.1.13.-	Exoribonucleases producing 5'-phosphomonoesters.	\N	\N	\N	\N	\N	\N
1236702	6.3.2.-	Acid--D-amino-acid ligases (peptide synthases).	\N	\N	\N	Tryptophan metabolism	Amino Acid Metabolism	METABOLIC
1236702	6.3.2.-	Acid--D-amino-acid ligases (peptide synthases).	\N	\N	\N	Ubiquinone biosynthesis	Metabolism of Cofactors and Vitamins	METABOLIC
1248424	1.14.14.1	Unspecific monooxygenase.	RH + reduced flavoprotein + O(2) = ROH + oxidized flavoprotein + H(2)O.	Heme-thiolate.	\N	Tryptophan metabolism	Amino Acid Metabolism	METABOLIC
1248424	1.14.14.1	Unspecific monooxygenase.	RH + reduced flavoprotein + O(2) = ROH + oxidized flavoprotein + H(2)O.	Heme-thiolate.	\N	Fatty acid metabolism	Lipid Metabolism	METABOLIC
1248424	1.14.14.1	Unspecific monooxygenase.	RH + reduced flavoprotein + O(2) = ROH + oxidized flavoprotein + H(2)O.	Heme-thiolate.	\N	gamma-Hexachlorocyclohexane degradation	Biodegradation of Xenobiotics	METABOLIC
1248547	1.14.14.1	Unspecific monooxygenase.	RH + reduced flavoprotein + O(2) = ROH + oxidized flavoprotein + H(2)O.	Heme-thiolate.	\N	Tryptophan metabolism	Amino Acid Metabolism	METABOLIC
1248547	1.14.14.1	Unspecific monooxygenase.	RH + reduced flavoprotein + O(2) = ROH + oxidized flavoprotein + H(2)O.	Heme-thiolate.	\N	Fatty acid metabolism	Lipid Metabolism	METABOLIC
1248547	1.14.14.1	Unspecific monooxygenase.	RH + reduced flavoprotein + O(2) = ROH + oxidized flavoprotein + H(2)O.	Heme-thiolate.	\N	gamma-Hexachlorocyclohexane degradation	Biodegradation of Xenobiotics	METABOLIC
1265347	3.2.1.59	Glucan endo-1,3-alpha-glucosidase.	Endohydrolysis of 1,3-alpha-D-glucosidic linkages in isolichenin, pseudonigeran and nigeran.	\N	\N	\N	\N	\N
1285947	6.3.2.-	Acid--D-amino-acid ligases (peptide synthases).	\N	\N	\N	Tryptophan metabolism	Amino Acid Metabolism	METABOLIC
1285947	6.3.2.-	Acid--D-amino-acid ligases (peptide synthases).	\N	\N	\N	Ubiquinone biosynthesis	Metabolism of Cofactors and Vitamins	METABOLIC
1292876	1.1.1.195	Cinnamyl-alcohol dehydrogenase.	Cinnamyl alcohol + NADP(+) = cinnamaldehyde + NADPH.	\N	\N	Flavonoids, stilbene and lignin biosynthesis	Biosynthesis of Secondary Metabolites	METABOLIC
1293889	1.1.1.195	Cinnamyl-alcohol dehydrogenase.	Cinnamyl alcohol + NADP(+) = cinnamaldehyde + NADPH.	\N	\N	Flavonoids, stilbene and lignin biosynthesis	Biosynthesis of Secondary Metabolites	METABOLIC
1298462	6.3.2.-	Acid--D-amino-acid ligases (peptide synthases).	\N	\N	\N	Tryptophan metabolism	Amino Acid Metabolism	METABOLIC
1298462	6.3.2.-	Acid--D-amino-acid ligases (peptide synthases).	\N	\N	\N	Ubiquinone biosynthesis	Metabolism of Cofactors and Vitamins	METABOLIC
1320524	2.7.7.23	UDP-N-acetylglucosamine pyrophosphorylase.	UTP + N-acetyl-alpha-D-glucosamine 1-phosphate = diphosphate + UDP-N-acetyl-D-glucosamine.	\N	\N	Aminosugars metabolism	Metabolism of Complex Carbohydrates	METABOLIC
1326600	1.10.3.2	Laccase.	4 benzenediol + O(2) = 4 benzosemiquinone + 2 H(2)O.	Copper.	\N	\N	\N	\N
1327655	3.2.1.21	Beta-glucosidase.	Hydrolysis of terminal, non-reducing beta-D-glucose residues with release of beta-D-glucose.	\N	\N	Starch and sucrose metabolism	Metabolism of Complex Carbohydrates	METABOLIC
1327655	3.2.1.21	Beta-glucosidase.	Hydrolysis of terminal, non-reducing beta-D-glucose residues with release of beta-D-glucose.	\N	\N	Cyanoamino acid metabolism	Metabolism of Other Amino Acids	METABOLIC
1327655	3.2.1.21	Beta-glucosidase.	Hydrolysis of terminal, non-reducing beta-D-glucose residues with release of beta-D-glucose.	\N	\N	Flavonoids, stilbene and lignin biosynthesis	Biosynthesis of Secondary Metabolites	METABOLIC
1330822	6.3.2.-	Acid--D-amino-acid ligases (peptide synthases).	\N	\N	\N	Tryptophan metabolism	Amino Acid Metabolism	METABOLIC
1330822	6.3.2.-	Acid--D-amino-acid ligases (peptide synthases).	\N	\N	\N	Ubiquinone biosynthesis	Metabolism of Cofactors and Vitamins	METABOLIC
1350079	1.1.1.125	2-deoxy-D-gluconate 3-dehydrogenase.	2-deoxy-D-gluconate + NAD(+) = 3-dehydro-2-deoxy-D-gluconate + NADH.	\N	\N	Pentose and glucuronate interconversions	Carbohydrate Metabolism	METABOLIC
1353082	1.1.1.6	Glycerol dehydrogenase.	Glycerol + NAD(+) = glycerone + NADH.	\N	\N	Glycerolipid metabolism	Metabolism of Complex Lipids	METABOLIC
1358004	5.2.1.8	Peptidylprolyl isomerase.	Peptidylproline (omega=180) = peptidylproline (omega=0).	\N	\N	\N	\N	\N
1359767	1.1.1.91	Aryl-alcohol dehydrogenase (NADP+).	An aromatic alcohol + NADP(+) = an aromatic aldehyde + NADPH.	\N	\N	\N	\N	\N
1361999	1.14.-.-	Acting on paired donors, with incorporation or reduction of	\N	\N	\N	gamma-Hexachlorocyclohexane degradation	Biodegradation of Xenobiotics	METABOLIC
1361999	1.14.-.-	Acting on paired donors, with incorporation or reduction of	\N	\N	\N	Ascorbate and aldarate metabolism	Carbohydrate Metabolism	METABOLIC
1361999	1.14.-.-	Acting on paired donors, with incorporation or reduction of	\N	\N	\N	Flavonoids, stilbene and lignin biosynthesis	Biosynthesis of Secondary Metabolites	METABOLIC
1361999	1.14.-.-	Acting on paired donors, with incorporation or reduction of	\N	\N	\N	Fluorene degradation	Biodegradation of Xenobiotics	METABOLIC
1365885	3.6.1.-	In phosphorous-containing anhydrides.	\N	\N	\N	Starch and sucrose metabolism	Metabolism of Complex Carbohydrates	METABOLIC
1365885	3.6.1.-	In phosphorous-containing anhydrides.	\N	\N	\N	Folate biosynthesis	Metabolism of Cofactors and Vitamins	METABOLIC
1373987	3.4.23.25	Saccharopepsin.	Hydrolysis of proteins with broad specificity for peptide bonds. Cleaves -Leu-Leu-|-Val-Tyr- bond in a synthetic substrate. Does not act on esters of Tyr or Arg.	\N	\N	\N	\N	\N
1380864	3.4.14.9	Tripeptidyl-peptidase I.	Release of an N-terminal tripeptide from a polypeptide.	\N	\N	\N	\N	\N
1381289	3.1.4.12	Sphingomyelin phosphodiesterase.	Sphingomyelin + H(2)O = N-acylsphingosine + choline phosphate.	\N	Niemann-Pick disease, types A and B; MIM:257200.	Sphingophospholipid biosynthesis	Metabolism of Complex Lipids	METABOLIC
1381583	4.1.1.65	Phosphatidylserine decarboxylase.	Phosphatidyl-L-serine = phosphatidylethanolamine + CO(2).	Pyridoxal-phosphate or Pyruvate.	\N	Glycine, serine and threonine metabolism	Amino Acid Metabolism	METABOLIC
1381583	4.1.1.65	Phosphatidylserine decarboxylase.	Phosphatidyl-L-serine = phosphatidylethanolamine + CO(2).	Pyridoxal-phosphate or Pyruvate.	\N	Glycerolipid metabolism	Metabolism of Complex Lipids	METABOLIC
1382410	1.14.13.1	Salicylate 1-monooxygenase.	Salicylate + NADH + O(2) = catechol + NAD(+) + H(2)O + CO(2).	FAD.	\N	Fluorene degradation	Biodegradation of Xenobiotics	METABOLIC
1382410	1.14.13.1	Salicylate 1-monooxygenase.	Salicylate + NADH + O(2) = catechol + NAD(+) + H(2)O + CO(2).	FAD.	\N	Nitorobenzene degradation	Biodegradation of Xenobiotics	METABOLIC
1396637	3.2.1.3	Glucan 1,4-alpha-glucosidase.	Hydrolysis of terminal 1,4-linked alpha-D-glucose residues successively from non-reducing ends of the chains with release of beta-D-glucose.	\N	\N	Starch and sucrose metabolism	Metabolism of Complex Carbohydrates	METABOLIC
1397764	2.1.2.2	Phosphoribosylglycinamide formyltransferase.	10-formyltetrahydrofolate + 5'-phosphoribosylglycinamide = tetrahydrofolate + 5'-phosphoribosyl-N-formylglycinamide.	\N	\N	Purine metabolism	Nucleotide Metabolism	METABOLIC
1397764	2.1.2.2	Phosphoribosylglycinamide formyltransferase.	10-formyltetrahydrofolate + 5'-phosphoribosylglycinamide = tetrahydrofolate + 5'-phosphoribosyl-N-formylglycinamide.	\N	\N	One carbon pool by folate	Metabolism of Cofactors and Vitamins	METABOLIC
1415841	6.3.2.19	Ubiquitin--protein ligase.	ATP + ubiquitin + protein lysine = AMP + diphosphate + protein N-ubiquityllysine.	\N	\N	\N	\N	\N
1416748	3.4.-.-	Acting on peptide bonds (peptide hydrolases).	\N	\N	\N	Biotin metabolism	Metabolism of Cofactors and Vitamins	METABOLIC
1416748	3.4.-.-	Acting on peptide bonds (peptide hydrolases).	\N	\N	\N	Lysine degradation	Amino Acid Metabolism	METABOLIC
1423073	3.5.3.11	Agmatinase.	Agmatine + H(2)O = putrescine + urea.	\N	\N	Arginine and proline metabolism	Amino Acid Metabolism	METABOLIC
1439914	2.5.1.8	tRNA isopentenyltransferase.	Isopentenyl diphosphate + tRNA = diphosphate + tRNA containing 6-isopentenyladenosine.	\N	\N	\N	\N	\N
1452225	6.2.1.12	4-coumarate--CoA ligase.	ATP + 4-coumarate + CoA = AMP + diphosphate + 4-coumaroyl-CoA.	\N	\N	Flavonoids, stilbene and lignin biosynthesis	Biosynthesis of Secondary Metabolites	METABOLIC
1473045	3.1.3.56	Inositol-1,4,5-trisphosphate 5-phosphatase.	D-myo-inositol 1,4,5-trisphosphate + H(2)O = D-myo-inositol 1,4-bisphosphate + phosphate.	\N	\N	Inositol phosphate metabolism	Metabolism of Complex Lipids	METABOLIC
1528458	3.6.1.-	In phosphorous-containing anhydrides.	\N	\N	\N	Starch and sucrose metabolism	Metabolism of Complex Carbohydrates	METABOLIC
1528458	3.6.1.-	In phosphorous-containing anhydrides.	\N	\N	\N	Folate biosynthesis	Metabolism of Cofactors and Vitamins	METABOLIC
1529842	2.7.7.50	mRNA guanylyltransferase.	GTP + (5')PP-pur-mRNA = diphosphate + G(5')PPP-pur-mRNA.	\N	\N	\N	\N	\N
1530899	5.2.1.8	Peptidylprolyl isomerase.	Peptidylproline (omega=180) = peptidylproline (omega=0).	\N	\N	\N	\N	\N
1530910	6.3.2.-	Acid--D-amino-acid ligases (peptide synthases).	\N	\N	\N	Tryptophan metabolism	Amino Acid Metabolism	METABOLIC
1530910	6.3.2.-	Acid--D-amino-acid ligases (peptide synthases).	\N	\N	\N	Ubiquinone biosynthesis	Metabolism of Cofactors and Vitamins	METABOLIC
1536407	3.1.26.5	Ribonuclease P.	Endonucleolytic cleavage of RNA, removing 5'-extra-nucleotide from tRNA precursor.	\N	\N	\N	\N	\N
1539423	2.7.7.6	DNA-directed RNA polymerase.	N nucleoside triphosphate = N diphosphate + {RNA}(N).	\N	\N	RNA polymerase	TRANSCRIPTION	REGULATORY
1539423	2.7.7.6	DNA-directed RNA polymerase.	N nucleoside triphosphate = N diphosphate + {RNA}(N).	\N	\N	Purine metabolism	Nucleotide Metabolism	METABOLIC
1539423	2.7.7.6	DNA-directed RNA polymerase.	N nucleoside triphosphate = N diphosphate + {RNA}(N).	\N	\N	Pyrimidine metabolism	Nucleotide Metabolism	METABOLIC
1541134	4.2.1.70	Pseudouridylate synthase.	Uracil + D-ribose 5-phosphate = pseudouridine 5'-phosphate + H(2)O.	\N	\N	Pyrimidine metabolism	Nucleotide Metabolism	METABOLIC
1542093	3.6.1.-	In phosphorous-containing anhydrides.	\N	\N	\N	Starch and sucrose metabolism	Metabolism of Complex Carbohydrates	METABOLIC
1542093	3.6.1.-	In phosphorous-containing anhydrides.	\N	\N	\N	Folate biosynthesis	Metabolism of Cofactors and Vitamins	METABOLIC
1550771	2.4.1.198	Phosphatidylinositol N-acetylglucosaminyltransferase.	UDP-N-acetyl-D-glucosamine + phosphatidylinositol = UDP + N-acetyl-D- glucosaminylphosphatidylinositol.	\N	\N	Glycosylphosphatidylinositol(GPI)-anchor biosynthesis	\N	\N
1552003	3.2.1.18	Exo-alpha-sialidase.	Hydrolysis of alpha-(2->3)-, alpha-(2->6)-, alpha-(2->8)-glycosidic linkages of terminal sialic residues in oligosaccharides, glycoproteins, glycolipids, colominic acid and synthetic substrates.	\N	Sialidosis; MIM:256550.	N-Glycan degradation	Metabolism of Complex Carbohydrates	METABOLIC
1552003	3.2.1.18	Exo-alpha-sialidase.	Hydrolysis of alpha-(2->3)-, alpha-(2->6)-, alpha-(2->8)-glycosidic linkages of terminal sialic residues in oligosaccharides, glycoproteins, glycolipids, colominic acid and synthetic substrates.	\N	Sialidosis; MIM:256550.	Sphingoglycolipid metabolism	Metabolism of Complex Lipids	METABOLIC
1555612	5.99.1.2	DNA topoisomerase.	ATP-independent breakage of single-stranded DNA, followed by passage and rejoining.	\N	\N	\N	\N	\N
1555829	1.6.99.3	NADH dehydrogenase.	NADH + acceptor = NAD(+) + reduced acceptor.	Flavoprotein; Iron-sulfur.	\N	\N	\N	\N
1556202	1.1.1.62	Estradiol 17 beta-dehydrogenase.	Estradiol-17-beta + NAD(P)(+) = estrone + NAD(P)H.	\N	Male pseudohermaphroditism; MIM:264300.	Androgen and estrogen metabolism	Lipid Metabolism	METABOLIC
1558054	3.1.13.-	Exoribonucleases producing 5'-phosphomonoesters.	\N	\N	\N	\N	\N	\N
1558164	3.4.23.34	Cathepsin E.	Similar to cathepsin D, but slightly broader specificity.	\N	\N	\N	\N	\N
1558169	1.14.11.1	Gamma-butyrobetaine,2-oxoglutarate dioxygenase.	4-trimethylammoniobutanoate + 2-oxoglutarate + O(2) = 3-hydroxy-4-trimethylammoniobutanoate + succinate + CO(2).	Iron; Ascorbate.	\N	Lysine degradation	Amino Acid Metabolism	METABOLIC
1558196	1.14.11.13	Gibberellin 2-beta-dioxygenase.	Gibberellin 1 + 2-oxoglutarate + O(2) = 2-beta-hydroxygibberellin 1 + succinate + CO(2).	\N	\N	\N	\N	\N
1558286	3.4.23.34	Cathepsin E.	Similar to cathepsin D, but slightly broader specificity.	\N	\N	\N	\N	\N
1558332	2.4.1.117	Dolichyl-phosphate beta-glucosyltransferase.	UDP-glucose + dolichyl phosphate = UDP + dolichyl beta-D-glucosyl phosphate.	\N	\N	N-Glycans biosynthesis	Metabolism of Complex Carbohydrates	METABOLIC
1558387	3.1.26.4	Ribonuclease H.	Endonucleolytic cleavage to 5'-phosphomonoester.	\N	\N	\N	\N	\N
1558445	3.6.3.14	H(+)-transporting two-sector ATPase.	ATP + H(2)O + H(+)(In) = ADP + phosphate + H(+)(Out).	\N	\N	ATP synthesis	Energy Metabolism	METABOLIC
1558445	3.6.3.14	H(+)-transporting two-sector ATPase.	ATP + H(2)O + H(+)(In) = ADP + phosphate + H(+)(Out).	\N	\N	Flagellar assembly	\N	\N
1558445	3.6.3.14	H(+)-transporting two-sector ATPase.	ATP + H(2)O + H(+)(In) = ADP + phosphate + H(+)(Out).	\N	\N	Type III secretion system	SORTING AND DEGRADATION	REGULATORY
1558451	3.6.3.14	H(+)-transporting two-sector ATPase.	ATP + H(2)O + H(+)(In) = ADP + phosphate + H(+)(Out).	\N	\N	ATP synthesis	Energy Metabolism	METABOLIC
1558451	3.6.3.14	H(+)-transporting two-sector ATPase.	ATP + H(2)O + H(+)(In) = ADP + phosphate + H(+)(Out).	\N	\N	Flagellar assembly	\N	\N
1558451	3.6.3.14	H(+)-transporting two-sector ATPase.	ATP + H(2)O + H(+)(In) = ADP + phosphate + H(+)(Out).	\N	\N	Type III secretion system	SORTING AND DEGRADATION	REGULATORY
1558639	1.6.99.3	NADH dehydrogenase.	NADH + acceptor = NAD(+) + reduced acceptor.	Flavoprotein; Iron-sulfur.	\N	\N	\N	\N
1558822	6.1.1.15	Proline--tRNA ligase.	ATP + L-proline + tRNA(Pro) = AMP + diphosphate + L-prolyl-tRNA(Pro).	\N	\N	Aminoacyl-tRNA biosynthesis	TRANSLATION	REGULATORY
1558822	6.1.1.15	Proline--tRNA ligase.	ATP + L-proline + tRNA(Pro) = AMP + diphosphate + L-prolyl-tRNA(Pro).	\N	\N	Arginine and proline metabolism	Amino Acid Metabolism	METABOLIC
1558834	6.4.1.1	Pyruvate carboxylase.	ATP + pyruvate + HCO(3)(-) = ADP + phosphate + oxaloacetate.	Biotin; Manganese or Zinc.	Pyruvate carboxylase deficiency; MIM:266150.	Alanine and aspartate metabolism	Amino Acid Metabolism	METABOLIC
1558834	6.4.1.1	Pyruvate carboxylase.	ATP + pyruvate + HCO(3)(-) = ADP + phosphate + oxaloacetate.	Biotin; Manganese or Zinc.	Pyruvate carboxylase deficiency; MIM:266150.	Citrate cycle (TCA cycle)	Carbohydrate Metabolism	METABOLIC
1558834	6.4.1.1	Pyruvate carboxylase.	ATP + pyruvate + HCO(3)(-) = ADP + phosphate + oxaloacetate.	Biotin; Manganese or Zinc.	Pyruvate carboxylase deficiency; MIM:266150.	Pyruvate metabolism	Carbohydrate Metabolism	METABOLIC
1558846	6.1.1.5	Isoleucine--tRNA ligase.	ATP + L-isoleucine + tRNA(Ile) = AMP + diphosphate + L-isoleucyl- tRNA(Ile).	\N	\N	Valine, leucine and isoleucine biosynthesis	Amino Acid Metabolism	METABOLIC
1558846	6.1.1.5	Isoleucine--tRNA ligase.	ATP + L-isoleucine + tRNA(Ile) = AMP + diphosphate + L-isoleucyl- tRNA(Ile).	\N	\N	Aminoacyl-tRNA biosynthesis	TRANSLATION	REGULATORY
1558878	3.2.2.-	Hydrolyzing N-glycosyl compounds.	\N	\N	\N	\N	\N	\N
1558929	2.7.7.6	DNA-directed RNA polymerase.	N nucleoside triphosphate = N diphosphate + {RNA}(N).	\N	\N	RNA polymerase	TRANSCRIPTION	REGULATORY
1558929	2.7.7.6	DNA-directed RNA polymerase.	N nucleoside triphosphate = N diphosphate + {RNA}(N).	\N	\N	Purine metabolism	Nucleotide Metabolism	METABOLIC
1558929	2.7.7.6	DNA-directed RNA polymerase.	N nucleoside triphosphate = N diphosphate + {RNA}(N).	\N	\N	Pyrimidine metabolism	Nucleotide Metabolism	METABOLIC
1558930	3.4.11.10	Bacterial leucyl aminopeptidase.	Release of an N-terminal amino acid, preferentially leucine, but not glutamic or aspartic acids.	Zinc.	\N	\N	\N	\N
1559243	1.14.13.30	Leukotriene-B4 20-monooxygenase.	(6Z,8E,10E,14Z)-(5S,12R)-5,12-dihydroxyicosa-6,8,10,14-tetraenoate + NADPH + O(2) = (6Z,8E,10E,14Z)-(5S,12R)-5,12,20-trihydroxyicosa- 6,8,10,14-tetraenoate + NADP(+) + H(2)O.	Heme-thiolate.	\N	Prostaglandin and leukotriene metabolism	Metabolism of Complex Lipids	METABOLIC
1559250	1.1.99.1	Choline dehydrogenase.	Choline + acceptor = betaine aldehyde + reduced acceptor.	PQQ.	\N	Glycine, serine and threonine metabolism	Amino Acid Metabolism	METABOLIC
1559254	3.4.25.1	Proteasome endopeptidase complex.	Cleavage at peptide bonds with very broad specificity.	\N	\N	\N	\N	\N
1559373	1.1.1.34	Hydroxymethylglutaryl-CoA reductase (NADPH).	(R)-mevalonate + CoA + 2 NADP(+) = (S)-3-hydroxy-3-methylglutaryl-CoA + 2 NADPH.	\N	\N	Sterol biosynthesis	Lipid Metabolism	METABOLIC
1559466	2.7.7.6	DNA-directed RNA polymerase.	N nucleoside triphosphate = N diphosphate + {RNA}(N).	\N	\N	RNA polymerase	TRANSCRIPTION	REGULATORY
1559466	2.7.7.6	DNA-directed RNA polymerase.	N nucleoside triphosphate = N diphosphate + {RNA}(N).	\N	\N	Purine metabolism	Nucleotide Metabolism	METABOLIC
1559466	2.7.7.6	DNA-directed RNA polymerase.	N nucleoside triphosphate = N diphosphate + {RNA}(N).	\N	\N	Pyrimidine metabolism	Nucleotide Metabolism	METABOLIC
1559671	3.4.14.9	Tripeptidyl-peptidase I.	Release of an N-terminal tripeptide from a polypeptide.	\N	\N	\N	\N	\N
1559681	2.7.7.6	DNA-directed RNA polymerase.	N nucleoside triphosphate = N diphosphate + {RNA}(N).	\N	\N	RNA polymerase	TRANSCRIPTION	REGULATORY
1559681	2.7.7.6	DNA-directed RNA polymerase.	N nucleoside triphosphate = N diphosphate + {RNA}(N).	\N	\N	Purine metabolism	Nucleotide Metabolism	METABOLIC
1559681	2.7.7.6	DNA-directed RNA polymerase.	N nucleoside triphosphate = N diphosphate + {RNA}(N).	\N	\N	Pyrimidine metabolism	Nucleotide Metabolism	METABOLIC
1559713	1.14.15.3	Alkane-1 monooxygenase.	Octane + reduced rubredoxin + O(2) = 1-octanol + oxidized rubredoxin + H(2)O.	\N	\N	Fatty acid metabolism	Lipid Metabolism	METABOLIC
1559723	3.2.1.20	Alpha-glucosidase.	Hydrolysis of terminal, non-reducing 1,4-linked D-glucose residues with release of D-glucose.	\N	Glycogen storage disease II; MIM:232300.	Galactose metabolism	Carbohydrate Metabolism	METABOLIC
1559723	3.2.1.20	Alpha-glucosidase.	Hydrolysis of terminal, non-reducing 1,4-linked D-glucose residues with release of D-glucose.	\N	Glycogen storage disease II; MIM:232300.	Starch and sucrose metabolism	Metabolism of Complex Carbohydrates	METABOLIC
1560315	3.5.4.5	Cytidine deaminase.	Cytidine + H(2)O = uridine + NH(3).	\N	\N	Pyrimidine metabolism	Nucleotide Metabolism	METABOLIC
1560470	1.11.1.6	Catalase.	2 H(2)O(2) = O(2) + 2 H(2)O.	Heme; Manganese.	Acatalasia; MIM:115500.	Tryptophan metabolism	Amino Acid Metabolism	METABOLIC
1560470	1.11.1.6	Catalase.	2 H(2)O(2) = O(2) + 2 H(2)O.	Heme; Manganese.	Acatalasia; MIM:115500.	Methane metabolism	Energy Metabolism	METABOLIC
1560516	5.1.3.3	Aldose 1-epimerase.	Alpha-D-glucose = beta-D-glucose.	\N	\N	Glycolysis / Gluconeogenesis	Carbohydrate Metabolism	METABOLIC
1560534	3.2.1.59	Glucan endo-1,3-alpha-glucosidase.	Endohydrolysis of 1,3-alpha-D-glucosidic linkages in isolichenin, pseudonigeran and nigeran.	\N	\N	\N	\N	\N
1560607	1.14.99.9	Steroid 17-alpha-monooxygenase.	A steroid + AH(2) + O(2) = a 17-alpha-hydroxysteroid + A + H(2)O.	Heme-thiolate.	Adrenal hyperplasia V; MIM:202110.	C21-Steroid hormone metabolism	Lipid Metabolism	METABOLIC
1560614	1.14.14.1	Unspecific monooxygenase.	RH + reduced flavoprotein + O(2) = ROH + oxidized flavoprotein + H(2)O.	Heme-thiolate.	\N	Tryptophan metabolism	Amino Acid Metabolism	METABOLIC
1560614	1.14.14.1	Unspecific monooxygenase.	RH + reduced flavoprotein + O(2) = ROH + oxidized flavoprotein + H(2)O.	Heme-thiolate.	\N	Fatty acid metabolism	Lipid Metabolism	METABOLIC
1560614	1.14.14.1	Unspecific monooxygenase.	RH + reduced flavoprotein + O(2) = ROH + oxidized flavoprotein + H(2)O.	Heme-thiolate.	\N	gamma-Hexachlorocyclohexane degradation	Biodegradation of Xenobiotics	METABOLIC
1560767	1.10.3.2	Laccase.	4 benzenediol + O(2) = 4 benzosemiquinone + 2 H(2)O.	Copper.	\N	\N	\N	\N
1560905	2.7.7.7	DNA-directed DNA polymerase.	N deoxynucleoside triphosphate = N diphosphate + {DNA}(N).	\N	\N	Purine metabolism	Nucleotide Metabolism	METABOLIC
1560905	2.7.7.7	DNA-directed DNA polymerase.	N deoxynucleoside triphosphate = N diphosphate + {DNA}(N).	\N	\N	DNA polymerase	REPLICATION AND REPAIR	REGULATORY
1560905	2.7.7.7	DNA-directed DNA polymerase.	N deoxynucleoside triphosphate = N diphosphate + {DNA}(N).	\N	\N	Pyrimidine metabolism	Nucleotide Metabolism	METABOLIC
1561056	3.2.1.25	Beta-mannosidase.	Hydrolysis of terminal, non-reducing beta-D-mannose residues in beta-D-mannosides.	\N	\N	N-Glycan degradation	Metabolism of Complex Carbohydrates	METABOLIC
1561058	2.4.1.16	Chitin synthase.	UDP-N-acetyl-D-glucosamine + {(1,4)-(N-acetyl-beta-D-glucosaminyl)}(N) = UDP + {(1,4)-(N-acetyl-beta-D-glucosaminyl)}(N+1).	\N	\N	Aminosugars metabolism	Metabolism of Complex Carbohydrates	METABOLIC
1561079	3.1.3.7	3'(2'),5'-bisphosphate nucleotidase.	Adenosine 3',5'-bisphosphate + H(2)O = adenosine 5'-phosphate + phosphate.	\N	\N	Sulfur metabolism	Energy Metabolism	METABOLIC
1561218	1.1.1.22	UDP-glucose 6-dehydrogenase.	UDP-glucose + 2 NAD(+) + H(2)O = UDP-glucuronate + 2 NADH.	\N	\N	Starch and sucrose metabolism	Metabolism of Complex Carbohydrates	METABOLIC
1561218	1.1.1.22	UDP-glucose 6-dehydrogenase.	UDP-glucose + 2 NAD(+) + H(2)O = UDP-glucuronate + 2 NADH.	\N	\N	Pentose and glucuronate interconversions	Carbohydrate Metabolism	METABOLIC
1561218	1.1.1.22	UDP-glucose 6-dehydrogenase.	UDP-glucose + 2 NAD(+) + H(2)O = UDP-glucuronate + 2 NADH.	\N	\N	Nucleotide sugars metabolism	Nucleotide Metabolism	METABOLIC
1561240	3.4.23.3	Gastricsin.	More restricted specificity than pepsin A, but shows preferential cleavage at Tyr-|-Xaa bonds; high activity towards hemoglobin as substrate.	\N	\N	\N	\N	\N
1561243	3.4.23.3	Gastricsin.	More restricted specificity than pepsin A, but shows preferential cleavage at Tyr-|-Xaa bonds; high activity towards hemoglobin as substrate.	\N	\N	\N	\N	\N
1561262	3.6.1.3	Adenosinetriphosphatase.	ATP + H(2)O = ADP + phosphate.	\N	Hemolytic anemia due to deficiency of adenosine triphosphatase; MIM:102800.	Purine metabolism	Nucleotide Metabolism	METABOLIC
1561265	2.3.1.50	Serine C-palmitoyltransferase.	Palmitoyl-CoA + L-serine = CoA + 3-dehydro-D-sphinganine + CO(2).	Pyridoxal-phosphate.	\N	Sphingoglycolipid metabolism	Metabolism of Complex Lipids	METABOLIC
1561274	3.1.2.15	Ubiquitin thiolesterase.	Ubiquitin C-terminal thiolester + H(2)O = ubiquitin + a thiol.	\N	\N	\N	\N	\N
1561442	3.2.1.18	Exo-alpha-sialidase.	Hydrolysis of alpha-(2->3)-, alpha-(2->6)-, alpha-(2->8)-glycosidic linkages of terminal sialic residues in oligosaccharides, glycoproteins, glycolipids, colominic acid and synthetic substrates.	\N	Sialidosis; MIM:256550.	N-Glycan degradation	Metabolism of Complex Carbohydrates	METABOLIC
1561442	3.2.1.18	Exo-alpha-sialidase.	Hydrolysis of alpha-(2->3)-, alpha-(2->6)-, alpha-(2->8)-glycosidic linkages of terminal sialic residues in oligosaccharides, glycoproteins, glycolipids, colominic acid and synthetic substrates.	\N	Sialidosis; MIM:256550.	Sphingoglycolipid metabolism	Metabolism of Complex Lipids	METABOLIC
1561467	1.4.99.1	D-amino-acid dehydrogenase.	A D-amino acid + H(2)O + acceptor = a 2-oxo acid + NH(3) + reduced acceptor.	FAD.	\N	Phenylalanine metabolism	Amino Acid Metabolism	METABOLIC
1561467	1.4.99.1	D-amino-acid dehydrogenase.	A D-amino acid + H(2)O + acceptor = a 2-oxo acid + NH(3) + reduced acceptor.	FAD.	\N	Nitrogen metabolism	Energy Metabolism	METABOLIC
1561526	3.5.4.25	GTP cyclohydrolase II.	GTP + 3 H(2)O = formate + 2,5-diamino-6-hydroxy-4-(5- phosphoribosylamino)pyrimidine + diphosphate.	\N	\N	Riboflavin metabolism	Metabolism of Cofactors and Vitamins	METABOLIC
1561594	3.2.1.3	Glucan 1,4-alpha-glucosidase.	Hydrolysis of terminal 1,4-linked alpha-D-glucose residues successively from non-reducing ends of the chains with release of beta-D-glucose.	\N	\N	Starch and sucrose metabolism	Metabolism of Complex Carbohydrates	METABOLIC
1561607	3.2.2.1	Purine nucleosidase.	A N-D-ribosylpurine + H(2)O = a purine + D-ribose.	\N	\N	Purine metabolism	Nucleotide Metabolism	METABOLIC
1561607	3.2.2.1	Purine nucleosidase.	A N-D-ribosylpurine + H(2)O = a purine + D-ribose.	\N	\N	Nicotinate and nicotinamide metabolism	Metabolism of Cofactors and Vitamins	METABOLIC
1561636	2.7.1.37	Protein kinase.	ATP + a protein = ADP + a phosphoprotein.	\N	\N	\N	\N	\N
1561647	1.1.99.1	Choline dehydrogenase.	Choline + acceptor = betaine aldehyde + reduced acceptor.	PQQ.	\N	Glycine, serine and threonine metabolism	Amino Acid Metabolism	METABOLIC
1561648	3.2.1.89	Arabinogalactan endo-1,4-beta-galactosidase.	Endohydrolysis of 1,4-beta-D-galactosidic linkages in arabinogalactans.	\N	\N	\N	\N	\N
1561712	2.7.1.68	1-phosphatidylinositol-4-phosphate kinase.	ATP + 1-phosphatidyl-1D-myo-inositol 4-monophosphate = ADP + 1-phosphatidyl-1D-myo-inositol 4,5-bisphosphate.	\N	\N	Inositol phosphate metabolism	Metabolism of Complex Lipids	METABOLIC
1561801	1.6.5.5	NADPH:quinone reductase.	NADPH + quinone = NADP(+) + semiquinone.	Zinc.	\N	\N	\N	\N
1561961	4.99.1.1	Ferrochelatase.	Protoporphyrin + Fe(2+) = protoheme + 2 H(+).	\N	Protoporphyria; MIM:177000.	Porphyrin and chlorophyll metabolism	Metabolism of Cofactors and Vitamins	METABOLIC
1562047	1.6.5.3	NADH dehydrogenase (ubiquinone).	NADH + ubiquinone = NAD(+) + ubiquinol.	FAD; Iron-sulfur.	\N	Oxidative phosphorylation	Energy Metabolism	METABOLIC
1562047	1.6.5.3	NADH dehydrogenase (ubiquinone).	NADH + ubiquinone = NAD(+) + ubiquinol.	FAD; Iron-sulfur.	\N	Ubiquinone biosynthesis	Metabolism of Cofactors and Vitamins	METABOLIC
1562055	3.4.99.-	Endopeptidases of unknown catalytic mechanism.	\N	\N	\N	Type II secretion system	SORTING AND DEGRADATION	REGULATORY
1562070	2.7.1.-	Phosphotransferases with an alcohol group as acceptor.	\N	\N	\N	Sphingoglycolipid metabolism	Metabolism of Complex Lipids	METABOLIC
1562070	2.7.1.-	Phosphotransferases with an alcohol group as acceptor.	\N	\N	\N	Benzoate degradation via CoA ligation	Biodegradation of Xenobiotics	METABOLIC
1562070	2.7.1.-	Phosphotransferases with an alcohol group as acceptor.	\N	\N	\N	Starch and sucrose metabolism	Metabolism of Complex Carbohydrates	METABOLIC
1562070	2.7.1.-	Phosphotransferases with an alcohol group as acceptor.	\N	\N	\N	Inositol phosphate metabolism	Metabolism of Complex Lipids	METABOLIC
1562070	2.7.1.-	Phosphotransferases with an alcohol group as acceptor.	\N	\N	\N	Nicotinate and nicotinamide metabolism	Metabolism of Cofactors and Vitamins	METABOLIC
1562071	2.3.2.2	Gamma-glutamyltransferase.	(5-L-glutamyl)-peptide + an amino acid = peptide + 5-L-glutamyl-amino acid.	\N	Glutathionuria; MIM:231950.	Cyanoamino acid metabolism	Metabolism of Other Amino Acids	METABOLIC
1562071	2.3.2.2	Gamma-glutamyltransferase.	(5-L-glutamyl)-peptide + an amino acid = peptide + 5-L-glutamyl-amino acid.	\N	Glutathionuria; MIM:231950.	Taurine and hypotaurine metabolism	Metabolism of Other Amino Acids	METABOLIC
1562071	2.3.2.2	Gamma-glutamyltransferase.	(5-L-glutamyl)-peptide + an amino acid = peptide + 5-L-glutamyl-amino acid.	\N	Glutathionuria; MIM:231950.	Glutathione metabolism	Metabolism of Other Amino Acids	METABOLIC
1562071	2.3.2.2	Gamma-glutamyltransferase.	(5-L-glutamyl)-peptide + an amino acid = peptide + 5-L-glutamyl-amino acid.	\N	Glutathionuria; MIM:231950.	Selenoamino acid metabolism	Metabolism of Other Amino Acids	METABOLIC
1562071	2.3.2.2	Gamma-glutamyltransferase.	(5-L-glutamyl)-peptide + an amino acid = peptide + 5-L-glutamyl-amino acid.	\N	Glutathionuria; MIM:231950.	Prostaglandin and leukotriene metabolism	Metabolism of Complex Lipids	METABOLIC
1562112	3.4.16.5	Carboxypeptidase C.	Release of a C-terminal amino acid with a broad specificity.	\N	\N	\N	\N	\N
1562159	5.4.99.7	Lanosterol synthase.	(S)-2,3-epoxysqualene = lanosterol.	\N	\N	Sterol biosynthesis	Lipid Metabolism	METABOLIC
1562175	2.1.1.100	Protein-S isoprenylcysteine O-methyltransferase.	S-adenosyl-L-methionine + protein C-terminal S-farnesyl-L-cysteine = S-adenosyl-L-homocysteine + protein C-terminal S-farnesyl-L-cysteine methyl ester.	\N	\N	\N	\N	\N
1562231	2.3.-.-	Acyltransferases.	\N	\N	\N	\N	\N	\N
1562403	1.14.14.1	Unspecific monooxygenase.	RH + reduced flavoprotein + O(2) = ROH + oxidized flavoprotein + H(2)O.	Heme-thiolate.	\N	Tryptophan metabolism	Amino Acid Metabolism	METABOLIC
1562403	1.14.14.1	Unspecific monooxygenase.	RH + reduced flavoprotein + O(2) = ROH + oxidized flavoprotein + H(2)O.	Heme-thiolate.	\N	Fatty acid metabolism	Lipid Metabolism	METABOLIC
1562403	1.14.14.1	Unspecific monooxygenase.	RH + reduced flavoprotein + O(2) = ROH + oxidized flavoprotein + H(2)O.	Heme-thiolate.	\N	gamma-Hexachlorocyclohexane degradation	Biodegradation of Xenobiotics	METABOLIC
1562430	1.1.1.14	L-iditol 2-dehydrogenase.	L-iditol + NAD(+) = L-sorbose + NADH.	\N	Sorbitol dehydrogenase deficiency; MIM:182500.	Fructose and mannose metabolism	Carbohydrate Metabolism	METABOLIC
1562462	2.7.7.-	Nucleotidyltransferases.	\N	\N	\N	DNA polymerase	REPLICATION AND REPAIR	REGULATORY
1562462	2.7.7.-	Nucleotidyltransferases.	\N	\N	\N	Ubiquinone biosynthesis	Metabolism of Cofactors and Vitamins	METABOLIC
1562565	3.2.1.14	Chitinase.	Hydrolysis of the 1,4-beta-linkages of N-acetyl-D-glucosamine polymers of chitin.	\N	\N	Aminosugars metabolism	Metabolism of Complex Carbohydrates	METABOLIC
1562669	3.4.23.1	Pepsin A.	Preferential cleavage: hydrophobic, preferably aromatic, residues in P1 and P1' positions. Cleaves 1-Phe-|-Val-2, 4-Gln-|-His-5, 13-Glu-|- Ala-14, 14-Ala-|-Leu-15, 15-Leu-|-Tyr-16, 16-Tyr-|-Leu-17, 23-Gly-|- Phe-24, 24-Phe-|-Phe-25 and 25-Phe-|-Tyr-26 bon	\N	\N	\N	\N	\N
1562756	6.3.2.-	Acid--D-amino-acid ligases (peptide synthases).	\N	\N	\N	Tryptophan metabolism	Amino Acid Metabolism	METABOLIC
1562756	6.3.2.-	Acid--D-amino-acid ligases (peptide synthases).	\N	\N	\N	Ubiquinone biosynthesis	Metabolism of Cofactors and Vitamins	METABOLIC
1562758	2.7.7.6	DNA-directed RNA polymerase.	N nucleoside triphosphate = N diphosphate + {RNA}(N).	\N	\N	RNA polymerase	TRANSCRIPTION	REGULATORY
1562758	2.7.7.6	DNA-directed RNA polymerase.	N nucleoside triphosphate = N diphosphate + {RNA}(N).	\N	\N	Purine metabolism	Nucleotide Metabolism	METABOLIC
1562758	2.7.7.6	DNA-directed RNA polymerase.	N nucleoside triphosphate = N diphosphate + {RNA}(N).	\N	\N	Pyrimidine metabolism	Nucleotide Metabolism	METABOLIC
1562796	3.4.14.9	Tripeptidyl-peptidase I.	Release of an N-terminal tripeptide from a polypeptide.	\N	\N	\N	\N	\N
1562799	1.-.-.-	Oxidoreductases.	\N	\N	\N	\N	\N	\N
1562868	1.14.13.1	Salicylate 1-monooxygenase.	Salicylate + NADH + O(2) = catechol + NAD(+) + H(2)O + CO(2).	FAD.	\N	Fluorene degradation	Biodegradation of Xenobiotics	METABOLIC
1562868	1.14.13.1	Salicylate 1-monooxygenase.	Salicylate + NADH + O(2) = catechol + NAD(+) + H(2)O + CO(2).	FAD.	\N	Nitorobenzene degradation	Biodegradation of Xenobiotics	METABOLIC
1562881	2.1.1.41	Delta(24)-sterol C-methyltransferase.	S-adenosyl-L-methionine + 5-alpha-cholest-8,24-dien-3-beta-ol = S-adenosyl-L-homocysteine + 24-methylene-5-alpha-cholest-8-en-3-beta-ol.	Glutathione.	\N	\N	\N	\N
1562988	1.3.5.1	Succinate dehydrogenase (ubiquinone).	Succinate + ubiquinone = fumarate + ubiquinol.	FAD; Iron-sulfur.	\N	Citrate cycle (TCA cycle)	Carbohydrate Metabolism	METABOLIC
1562988	1.3.5.1	Succinate dehydrogenase (ubiquinone).	Succinate + ubiquinone = fumarate + ubiquinol.	FAD; Iron-sulfur.	\N	Oxidative phosphorylation	Energy Metabolism	METABOLIC
1563062	1.11.1.6	Catalase.	2 H(2)O(2) = O(2) + 2 H(2)O.	Heme; Manganese.	Acatalasia; MIM:115500.	Tryptophan metabolism	Amino Acid Metabolism	METABOLIC
1563062	1.11.1.6	Catalase.	2 H(2)O(2) = O(2) + 2 H(2)O.	Heme; Manganese.	Acatalasia; MIM:115500.	Methane metabolism	Energy Metabolism	METABOLIC
1563167	1.1.1.1	Alcohol dehydrogenase.	An alcohol + NAD(+) = an aldehyde or ketone + NADH.	Zinc or Iron.	\N	Bile acid biosynthesis	Lipid Metabolism	METABOLIC
1563167	1.1.1.1	Alcohol dehydrogenase.	An alcohol + NAD(+) = an aldehyde or ketone + NADH.	Zinc or Iron.	\N	Tyrosine metabolism	Amino Acid Metabolism	METABOLIC
1563167	1.1.1.1	Alcohol dehydrogenase.	An alcohol + NAD(+) = an aldehyde or ketone + NADH.	Zinc or Iron.	\N	Glycerolipid metabolism	Metabolism of Complex Lipids	METABOLIC
1563167	1.1.1.1	Alcohol dehydrogenase.	An alcohol + NAD(+) = an aldehyde or ketone + NADH.	Zinc or Iron.	\N	Glycolysis / Gluconeogenesis	Carbohydrate Metabolism	METABOLIC
1563167	1.1.1.1	Alcohol dehydrogenase.	An alcohol + NAD(+) = an aldehyde or ketone + NADH.	Zinc or Iron.	\N	Fatty acid metabolism	Lipid Metabolism	METABOLIC
1563168	4.1.1.17	Ornithine decarboxylase.	L-ornithine = putrescine + CO(2).	Pyridoxal-phosphate.	\N	Urea cycle and metabolism of amino groups	Amino Acid Metabolism	METABOLIC
1563168	4.1.1.17	Ornithine decarboxylase.	L-ornithine = putrescine + CO(2).	Pyridoxal-phosphate.	\N	Arginine and proline metabolism	Amino Acid Metabolism	METABOLIC
1563168	4.1.1.17	Ornithine decarboxylase.	L-ornithine = putrescine + CO(2).	Pyridoxal-phosphate.	\N	Alkaloid biosynthesis II	Biosynthesis of Secondary Metabolites	METABOLIC
1563215	2.7.8.7	Holo-[acyl-carrier protein] synthase.	CoA + apo-[acyl-carrier protein] = adenosine 3',5'-bisphosphate + holo-[acyl-carrier protein].	\N	\N	Pantothenate and CoA biosynthesis	Metabolism of Cofactors and Vitamins	METABOLIC
1563234	2.5.1.18	Glutathione transferase.	RX + glutathione = HX + R-S-glutathione.	\N	\N	Glutathione metabolism	Metabolism of Other Amino Acids	METABOLIC
1563261	2.1.1.62	mRNA (2'-O-methyladenosine-N6-)-methyltransferase.	S-adenosyl-L-methionine + m(7)G(5')PPPAM = S-adenosyl-L-homocysteine + m(7)G(5')PPPM(6)AM.	\N	\N	\N	\N	\N
1563294	1.3.99.3	Acyl-CoA dehydrogenase.	Acyl-CoA + ETF = 2,3-dehydroacyl-CoA + reduced ETF.	FAD.	Deficiency of medium-chain acyl-CoA dehydrogenase; MIM:201450.	Valine, leucine and isoleucine degradation	Amino Acid Metabolism	METABOLIC
1563294	1.3.99.3	Acyl-CoA dehydrogenase.	Acyl-CoA + ETF = 2,3-dehydroacyl-CoA + reduced ETF.	FAD.	Deficiency of medium-chain acyl-CoA dehydrogenase; MIM:201450.	Propanoate metabolism	Carbohydrate Metabolism	METABOLIC
1563294	1.3.99.3	Acyl-CoA dehydrogenase.	Acyl-CoA + ETF = 2,3-dehydroacyl-CoA + reduced ETF.	FAD.	Deficiency of medium-chain acyl-CoA dehydrogenase; MIM:201450.	Fatty acid metabolism	Lipid Metabolism	METABOLIC
1563294	1.3.99.3	Acyl-CoA dehydrogenase.	Acyl-CoA + ETF = 2,3-dehydroacyl-CoA + reduced ETF.	FAD.	Deficiency of medium-chain acyl-CoA dehydrogenase; MIM:201450.	beta-Alanine metabolism	Metabolism of Other Amino Acids	METABOLIC
1563401	1.14.14.1	Unspecific monooxygenase.	RH + reduced flavoprotein + O(2) = ROH + oxidized flavoprotein + H(2)O.	Heme-thiolate.	\N	Tryptophan metabolism	Amino Acid Metabolism	METABOLIC
1563401	1.14.14.1	Unspecific monooxygenase.	RH + reduced flavoprotein + O(2) = ROH + oxidized flavoprotein + H(2)O.	Heme-thiolate.	\N	Fatty acid metabolism	Lipid Metabolism	METABOLIC
1563401	1.14.14.1	Unspecific monooxygenase.	RH + reduced flavoprotein + O(2) = ROH + oxidized flavoprotein + H(2)O.	Heme-thiolate.	\N	gamma-Hexachlorocyclohexane degradation	Biodegradation of Xenobiotics	METABOLIC
1563774	3.4.19.3	Pyroglutamyl-peptidase I.	5-oxoprolyl-peptide + H(2)O = 5-oxoproline + peptide.	\N	\N	\N	\N	\N
1563780	2.1.1.43	Histone-lysine N-methyltransferase.	S-adenosyl-L-methionine + histone L-lysine = S-adenosyl-L-homocysteine + histone N6-methyl-L-lysine.	\N	\N	Lysine degradation	Amino Acid Metabolism	METABOLIC
1563904	2.7.7.6	DNA-directed RNA polymerase.	N nucleoside triphosphate = N diphosphate + {RNA}(N).	\N	\N	RNA polymerase	TRANSCRIPTION	REGULATORY
1563904	2.7.7.6	DNA-directed RNA polymerase.	N nucleoside triphosphate = N diphosphate + {RNA}(N).	\N	\N	Purine metabolism	Nucleotide Metabolism	METABOLIC
1563904	2.7.7.6	DNA-directed RNA polymerase.	N nucleoside triphosphate = N diphosphate + {RNA}(N).	\N	\N	Pyrimidine metabolism	Nucleotide Metabolism	METABOLIC
1563996	2.1.1.127	[Ribulose-bisphosphate-carboxylase]-lysine N-methyltransferase.	S-adenosyl-L-methionine + [ribulose-1,5-bisphosphate-carboxylase]-lysine = S-adenosyl-L-homocysteine + [ribulose-1,5-bisphosphate-carboxylase]-N6- methyl-L-lysine.	\N	\N	\N	\N	\N
1564017	6.3.2.2	Glutamate--cysteine ligase.	ATP + L-glutamate + L-cysteine = ADP + phosphate + gamma-L- glutamyl-L-cysteine.	\N	Hemolytic anemia due to gamma-glutamylcysteine synthetase; MIM:230450.	Glutamate metabolism	Amino Acid Metabolism	METABOLIC
1564017	6.3.2.2	Glutamate--cysteine ligase.	ATP + L-glutamate + L-cysteine = ADP + phosphate + gamma-L- glutamyl-L-cysteine.	\N	Hemolytic anemia due to gamma-glutamylcysteine synthetase; MIM:230450.	Glutathione metabolism	Metabolism of Other Amino Acids	METABOLIC
1564050	3.4.21.75	Furin.	Release of mature proteins from their proproteins by cleavage of Arg- Xaa-Yaa-Arg-|-Zaa bonds, where Xaa can be any amino acid and Yaa is Arg or Lys. Releases albumin, complement component C3 and von Willebrand factor from their respective precursors.	\N	\N	\N	\N	\N
1564064	3.1.1.-	Carboxylic ester hydrolases.	\N	\N	\N	2,4-Dichlorobenzoate degradation	Biodegradation of Xenobiotics	METABOLIC
1564064	3.1.1.-	Carboxylic ester hydrolases.	\N	\N	\N	Pentose and glucuronate interconversions	Carbohydrate Metabolism	METABOLIC
1564064	3.1.1.-	Carboxylic ester hydrolases.	\N	\N	\N	Butanoate metabolism	Carbohydrate Metabolism	METABOLIC
1564150	2.7.1.20	Adenosine kinase.	ATP + adenosine = ADP + AMP.	\N	\N	Purine metabolism	Nucleotide Metabolism	METABOLIC
1564206	1.-.-.-	Oxidoreductases.	\N	\N	\N	\N	\N	\N
1564215	3.6.1.-	In phosphorous-containing anhydrides.	\N	\N	\N	Starch and sucrose metabolism	Metabolism of Complex Carbohydrates	METABOLIC
1564215	3.6.1.-	In phosphorous-containing anhydrides.	\N	\N	\N	Folate biosynthesis	Metabolism of Cofactors and Vitamins	METABOLIC
1564383	1.1.1.65	Pyridoxine 4-dehydrogenase.	Pyridoxine + NADP(+) = pyridoxal + NADPH.	\N	\N	Vitamin B6 metabolism	Metabolism of Cofactors and Vitamins	METABOLIC
1564409	2.7.7.9	UTP--glucose-1-phosphate uridylyltransferase.	UTP + alpha-D-glucose 1-phosphate = diphosphate + UDP-glucose.	\N	\N	Pentose and glucuronate interconversions	Carbohydrate Metabolism	METABOLIC
1564409	2.7.7.9	UTP--glucose-1-phosphate uridylyltransferase.	UTP + alpha-D-glucose 1-phosphate = diphosphate + UDP-glucose.	\N	\N	Galactose metabolism	Carbohydrate Metabolism	METABOLIC
1564409	2.7.7.9	UTP--glucose-1-phosphate uridylyltransferase.	UTP + alpha-D-glucose 1-phosphate = diphosphate + UDP-glucose.	\N	\N	Nucleotide sugars metabolism	Nucleotide Metabolism	METABOLIC
1564409	2.7.7.9	UTP--glucose-1-phosphate uridylyltransferase.	UTP + alpha-D-glucose 1-phosphate = diphosphate + UDP-glucose.	\N	\N	Starch and sucrose metabolism	Metabolism of Complex Carbohydrates	METABOLIC
1564436	1.1.1.1	Alcohol dehydrogenase.	An alcohol + NAD(+) = an aldehyde or ketone + NADH.	Zinc or Iron.	\N	Bile acid biosynthesis	Lipid Metabolism	METABOLIC
1564436	1.1.1.1	Alcohol dehydrogenase.	An alcohol + NAD(+) = an aldehyde or ketone + NADH.	Zinc or Iron.	\N	Tyrosine metabolism	Amino Acid Metabolism	METABOLIC
1564436	1.1.1.1	Alcohol dehydrogenase.	An alcohol + NAD(+) = an aldehyde or ketone + NADH.	Zinc or Iron.	\N	Glycerolipid metabolism	Metabolism of Complex Lipids	METABOLIC
1564436	1.1.1.1	Alcohol dehydrogenase.	An alcohol + NAD(+) = an aldehyde or ketone + NADH.	Zinc or Iron.	\N	Glycolysis / Gluconeogenesis	Carbohydrate Metabolism	METABOLIC
1564436	1.1.1.1	Alcohol dehydrogenase.	An alcohol + NAD(+) = an aldehyde or ketone + NADH.	Zinc or Iron.	\N	Fatty acid metabolism	Lipid Metabolism	METABOLIC
1564454	3.1.13.4	Poly(A)-specific ribonuclease.	Exonucleolytic cleavage of poly(A) to 5'-AMP.	\N	\N	\N	\N	\N
1564507	1.14.14.-	With reduced flavin or flavoprotein as one donor, and	\N	\N	\N	\N	\N	\N
1564511	3.1.4.17	3',5'-cyclic-nucleotide phosphodiesterase.	Nucleoside 3',5'-cyclic phosphate + H(2)O = nucleoside 5'-phosphate.	\N	\N	Purine metabolism	Nucleotide Metabolism	METABOLIC
1564536	3.1.30.2	Serratia marcescens nuclease.	Endonucleolytic cleavage to 5'-phosphomononucleotide and 5'-phosphooligonucleotide end-products.	\N	\N	\N	\N	\N
1564626	5.3.1.4	L-arabinose isomerase.	L-arabinose = L-ribulose.	\N	\N	Pentose and glucuronate interconversions	Carbohydrate Metabolism	METABOLIC
1564635	3.1.27.9	tRNA-intron endonuclease.	Endonucleolytic cleavage of pre-tRNA, producing 5'-hydroxyl and 2',3'-cyclic phosphate termini, and specifically removing the intron.	\N	\N	\N	\N	\N
1564703	6.3.2.-	Acid--D-amino-acid ligases (peptide synthases).	\N	\N	\N	Tryptophan metabolism	Amino Acid Metabolism	METABOLIC
1564703	6.3.2.-	Acid--D-amino-acid ligases (peptide synthases).	\N	\N	\N	Ubiquinone biosynthesis	Metabolism of Cofactors and Vitamins	METABOLIC
1564707	2.1.1.64	3-demethylubiquinone-9 3-O-methyltransferase.	S-adenosyl-L-methionine + 3-demethylubiquinone-9 = S-adenosyl-L- homocysteine + ubiquinone-9.	\N	\N	Ubiquinone biosynthesis	Metabolism of Cofactors and Vitamins	METABOLIC
1564717	2.7.1.29	Glycerone kinase.	ATP + glycerone = ADP + glycerone phosphate.	\N	\N	Glycerolipid metabolism	Metabolism of Complex Lipids	METABOLIC
1564831	3.6.1.-	In phosphorous-containing anhydrides.	\N	\N	\N	Starch and sucrose metabolism	Metabolism of Complex Carbohydrates	METABOLIC
1564831	3.6.1.-	In phosphorous-containing anhydrides.	\N	\N	\N	Folate biosynthesis	Metabolism of Cofactors and Vitamins	METABOLIC
1564849	3.4.14.9	Tripeptidyl-peptidase I.	Release of an N-terminal tripeptide from a polypeptide.	\N	\N	\N	\N	\N
1564958	3.1.4.17	3',5'-cyclic-nucleotide phosphodiesterase.	Nucleoside 3',5'-cyclic phosphate + H(2)O = nucleoside 5'-phosphate.	\N	\N	Purine metabolism	Nucleotide Metabolism	METABOLIC
1565053	3.6.3.4	Copper-exporting ATPase.	ATP + H(2)O + Cu(2+)(In) = ADP + phosphate + Cu(2+)(Out).	Magnesium.	Menkes syndrome; MIM:309400. Occipital horn syndrome; MIM:304150. Wilson disease; MIM:277900.	\N	\N	\N
1565179	1.14.13.8	Dimethylaniline monooxygenase (N-oxide forming).	N,N-dimethylaniline + NADPH + O(2) = N,N-dimethylaniline N-oxide + NADP(+) + H(2)O.	FAD.	Trimethylaminuria; MIM:602079,	\N	\N	\N
1565199	3.6.1.-	In phosphorous-containing anhydrides.	\N	\N	\N	Starch and sucrose metabolism	Metabolism of Complex Carbohydrates	METABOLIC
1565199	3.6.1.-	In phosphorous-containing anhydrides.	\N	\N	\N	Folate biosynthesis	Metabolism of Cofactors and Vitamins	METABOLIC
1565311	2.7.1.32	Choline kinase.	ATP + choline = ADP + O-phosphocholine.	\N	\N	Glycerolipid metabolism	Metabolism of Complex Lipids	METABOLIC
1565417	1.11.1.6	Catalase.	2 H(2)O(2) = O(2) + 2 H(2)O.	Heme; Manganese.	Acatalasia; MIM:115500.	Tryptophan metabolism	Amino Acid Metabolism	METABOLIC
1565417	1.11.1.6	Catalase.	2 H(2)O(2) = O(2) + 2 H(2)O.	Heme; Manganese.	Acatalasia; MIM:115500.	Methane metabolism	Energy Metabolism	METABOLIC
1565431	3.4.14.9	Tripeptidyl-peptidase I.	Release of an N-terminal tripeptide from a polypeptide.	\N	\N	\N	\N	\N
1565565	2.4.1.16	Chitin synthase.	UDP-N-acetyl-D-glucosamine + {(1,4)-(N-acetyl-beta-D-glucosaminyl)}(N) = UDP + {(1,4)-(N-acetyl-beta-D-glucosaminyl)}(N+1).	\N	\N	Aminosugars metabolism	Metabolism of Complex Carbohydrates	METABOLIC
1565577	2.4.1.91	Flavonol 3-O-glucosyltransferase.	UDP-glucose + a flavonol = UDP + flavonol 3-O-D-glucoside.	\N	\N	Flavonoids, stilbene and lignin biosynthesis	Biosynthesis of Secondary Metabolites	METABOLIC
1565586	2.7.7.7	DNA-directed DNA polymerase.	N deoxynucleoside triphosphate = N diphosphate + {DNA}(N).	\N	\N	Purine metabolism	Nucleotide Metabolism	METABOLIC
1565586	2.7.7.7	DNA-directed DNA polymerase.	N deoxynucleoside triphosphate = N diphosphate + {DNA}(N).	\N	\N	DNA polymerase	REPLICATION AND REPAIR	REGULATORY
1565586	2.7.7.7	DNA-directed DNA polymerase.	N deoxynucleoside triphosphate = N diphosphate + {DNA}(N).	\N	\N	Pyrimidine metabolism	Nucleotide Metabolism	METABOLIC
1565616	1.9.3.1	Cytochrome-c oxidase.	4 ferrocytochrome c + O(2) = 4 ferricytochrome c + 2 H(2)O.	Copper.	Cytochrome-c-oxidase deficiency; MIM:220110.	Oxidative phosphorylation	Energy Metabolism	METABOLIC
1565759	2.7.8.1	Ethanolaminephosphotransferase.	CDP-ethanolamine + 1,2-diacylglycerol = CMP + a phosphatidylethanolamine.	\N	\N	Sphingophospholipid biosynthesis	Metabolism of Complex Lipids	METABOLIC
1565759	2.7.8.1	Ethanolaminephosphotransferase.	CDP-ethanolamine + 1,2-diacylglycerol = CMP + a phosphatidylethanolamine.	\N	\N	Aminophosphonate metabolism	Metabolism of Other Amino Acids	METABOLIC
1565759	2.7.8.1	Ethanolaminephosphotransferase.	CDP-ethanolamine + 1,2-diacylglycerol = CMP + a phosphatidylethanolamine.	\N	\N	Glycerolipid metabolism	Metabolism of Complex Lipids	METABOLIC
1565840	2.7.1.37	Protein kinase.	ATP + a protein = ADP + a phosphoprotein.	\N	\N	\N	\N	\N
1565902	2.4.2.9	Uracil phosphoribosyltransferase.	UMP + diphosphate = uracil + 5-phospho-alpha-D-ribose 1-diphosphate.	\N	\N	Pyrimidine metabolism	Nucleotide Metabolism	METABOLIC
1565927	3.2.1.3	Glucan 1,4-alpha-glucosidase.	Hydrolysis of terminal 1,4-linked alpha-D-glucose residues successively from non-reducing ends of the chains with release of beta-D-glucose.	\N	\N	Starch and sucrose metabolism	Metabolism of Complex Carbohydrates	METABOLIC
1566182	3.2.1.18	Exo-alpha-sialidase.	Hydrolysis of alpha-(2->3)-, alpha-(2->6)-, alpha-(2->8)-glycosidic linkages of terminal sialic residues in oligosaccharides, glycoproteins, glycolipids, colominic acid and synthetic substrates.	\N	Sialidosis; MIM:256550.	N-Glycan degradation	Metabolism of Complex Carbohydrates	METABOLIC
1566182	3.2.1.18	Exo-alpha-sialidase.	Hydrolysis of alpha-(2->3)-, alpha-(2->6)-, alpha-(2->8)-glycosidic linkages of terminal sialic residues in oligosaccharides, glycoproteins, glycolipids, colominic acid and synthetic substrates.	\N	Sialidosis; MIM:256550.	Sphingoglycolipid metabolism	Metabolism of Complex Lipids	METABOLIC
1566208	2.7.7.7	DNA-directed DNA polymerase.	N deoxynucleoside triphosphate = N diphosphate + {DNA}(N).	\N	\N	Purine metabolism	Nucleotide Metabolism	METABOLIC
1566208	2.7.7.7	DNA-directed DNA polymerase.	N deoxynucleoside triphosphate = N diphosphate + {DNA}(N).	\N	\N	DNA polymerase	REPLICATION AND REPAIR	REGULATORY
1566208	2.7.7.7	DNA-directed DNA polymerase.	N deoxynucleoside triphosphate = N diphosphate + {DNA}(N).	\N	\N	Pyrimidine metabolism	Nucleotide Metabolism	METABOLIC
1566228	3.1.11.-	Exodeoxyribonucleases producing 5'-phosphomonoesters.	\N	\N	\N	\N	\N	\N
1566287	6.3.2.-	Acid--D-amino-acid ligases (peptide synthases).	\N	\N	\N	Tryptophan metabolism	Amino Acid Metabolism	METABOLIC
1566287	6.3.2.-	Acid--D-amino-acid ligases (peptide synthases).	\N	\N	\N	Ubiquinone biosynthesis	Metabolism of Cofactors and Vitamins	METABOLIC
1566421	1.1.1.91	Aryl-alcohol dehydrogenase (NADP+).	An aromatic alcohol + NADP(+) = an aromatic aldehyde + NADPH.	\N	\N	\N	\N	\N
1566511	3.6.4.1	Myosin ATPase.	ATP + H(2)O = ADP + phosphate.	\N	\N	Purine metabolism	Nucleotide Metabolism	METABOLIC
1566586	3.4.14.9	Tripeptidyl-peptidase I.	Release of an N-terminal tripeptide from a polypeptide.	\N	\N	\N	\N	\N
1566592	2.4.2.11	Nicotinate phosphoribosyltransferase.	Nicotinate D-ribonucleotide + diphosphate = nicotinate + 5-phospho- alpha-D-ribose 1-diphosphate.	\N	\N	Nicotinate and nicotinamide metabolism	Metabolism of Cofactors and Vitamins	METABOLIC
1566611	2.3.3.1	Citrate (si)-synthase.	\N	Citrate + CoA = acetyl-CoA + H(2)O + oxaloacetate.	\N	\N	\N	\N
1566790	6.3.2.19	Ubiquitin--protein ligase.	ATP + ubiquitin + protein lysine = AMP + diphosphate + protein N-ubiquityllysine.	\N	\N	\N	\N	\N
1566854	1.6.99.3	NADH dehydrogenase.	NADH + acceptor = NAD(+) + reduced acceptor.	Flavoprotein; Iron-sulfur.	\N	\N	\N	\N
1566867	2.4.1.-	Hexosyltransferases.	\N	\N	\N	O-Glycans biosynthesis	Metabolism of Complex Carbohydrates	METABOLIC
1566867	2.4.1.-	Hexosyltransferases.	\N	\N	\N	Fructose and mannose metabolism	Carbohydrate Metabolism	METABOLIC
1566867	2.4.1.-	Hexosyltransferases.	\N	\N	\N	Peptidoglycan biosynthesis	Metabolism of Complex Carbohydrates	METABOLIC
1566867	2.4.1.-	Hexosyltransferases.	\N	\N	\N	Sphingoglycolipid metabolism	Metabolism of Complex Lipids	METABOLIC
1566867	2.4.1.-	Hexosyltransferases.	\N	\N	\N	Blood group glycolipid biosynthesis - lact series	Metabolism of Complex Lipids	METABOLIC
1566867	2.4.1.-	Hexosyltransferases.	\N	\N	\N	Blood group glycolipid biosynthesis - neolact series	Metabolism of Complex Lipids	METABOLIC
1566867	2.4.1.-	Hexosyltransferases.	\N	\N	\N	Glycerolipid metabolism	Metabolism of Complex Lipids	METABOLIC
1566867	2.4.1.-	Hexosyltransferases.	\N	\N	\N	Globoside metabolism	Metabolism of Complex Lipids	METABOLIC
1566867	2.4.1.-	Hexosyltransferases.	\N	\N	\N	Chondroitin / heparan sulfate biosynthesis	Metabolism of Complex Carbohydrates	METABOLIC
1566867	2.4.1.-	Hexosyltransferases.	\N	\N	\N	Keratan sulfate biosynthesis	Metabolism of Complex Carbohydrates	METABOLIC
1566867	2.4.1.-	Hexosyltransferases.	\N	\N	\N	N-Glycans biosynthesis	Metabolism of Complex Carbohydrates	METABOLIC
1566891	3.2.1.14	Chitinase.	Hydrolysis of the 1,4-beta-linkages of N-acetyl-D-glucosamine polymers of chitin.	\N	\N	Aminosugars metabolism	Metabolism of Complex Carbohydrates	METABOLIC
1567053	1.14.13.17	Cholesterol 7-alpha-monooxygenase.	Cholesterol + NADPH + O(2) = 7-alpha-hydroxycholesterol + NADP(+) + H(2)O.	Heme-thiolate.	\N	Bile acid biosynthesis	Lipid Metabolism	METABOLIC
1567152	3.2.1.18	Exo-alpha-sialidase.	Hydrolysis of alpha-(2->3)-, alpha-(2->6)-, alpha-(2->8)-glycosidic linkages of terminal sialic residues in oligosaccharides, glycoproteins, glycolipids, colominic acid and synthetic substrates.	\N	Sialidosis; MIM:256550.	N-Glycan degradation	Metabolism of Complex Carbohydrates	METABOLIC
1567152	3.2.1.18	Exo-alpha-sialidase.	Hydrolysis of alpha-(2->3)-, alpha-(2->6)-, alpha-(2->8)-glycosidic linkages of terminal sialic residues in oligosaccharides, glycoproteins, glycolipids, colominic acid and synthetic substrates.	\N	Sialidosis; MIM:256550.	Sphingoglycolipid metabolism	Metabolism of Complex Lipids	METABOLIC
1567173	2.7.7.6	DNA-directed RNA polymerase.	N nucleoside triphosphate = N diphosphate + {RNA}(N).	\N	\N	RNA polymerase	TRANSCRIPTION	REGULATORY
1567173	2.7.7.6	DNA-directed RNA polymerase.	N nucleoside triphosphate = N diphosphate + {RNA}(N).	\N	\N	Purine metabolism	Nucleotide Metabolism	METABOLIC
1567173	2.7.7.6	DNA-directed RNA polymerase.	N nucleoside triphosphate = N diphosphate + {RNA}(N).	\N	\N	Pyrimidine metabolism	Nucleotide Metabolism	METABOLIC
1567222	3.5.1.4	Amidase.	A monocarboxylic acid amide + H(2)O = a monocarboxylate + NH(3).	\N	\N	Tryptophan metabolism	Amino Acid Metabolism	METABOLIC
1567222	3.5.1.4	Amidase.	A monocarboxylic acid amide + H(2)O = a monocarboxylate + NH(3).	\N	\N	Benzoate degradation via CoA ligation	Biodegradation of Xenobiotics	METABOLIC
1567222	3.5.1.4	Amidase.	A monocarboxylic acid amide + H(2)O = a monocarboxylate + NH(3).	\N	\N	Cyanoamino acid metabolism	Metabolism of Other Amino Acids	METABOLIC
1567222	3.5.1.4	Amidase.	A monocarboxylic acid amide + H(2)O = a monocarboxylate + NH(3).	\N	\N	Phenylalanine metabolism	Amino Acid Metabolism	METABOLIC
1567222	3.5.1.4	Amidase.	A monocarboxylic acid amide + H(2)O = a monocarboxylate + NH(3).	\N	\N	Arginine and proline metabolism	Amino Acid Metabolism	METABOLIC
1567222	3.5.1.4	Amidase.	A monocarboxylic acid amide + H(2)O = a monocarboxylate + NH(3).	\N	\N	Styrene degradation	Biodegradation of Xenobiotics	METABOLIC
1567381	1.18.1.2	Ferredoxin--NADP(+) reductase.	Reduced ferredoxin + NADP(+) = oxidized ferredoxin + NADPH.	FAD.	\N	Photosynthesis	Energy Metabolism	METABOLIC
1567381	1.18.1.2	Ferredoxin--NADP(+) reductase.	Reduced ferredoxin + NADP(+) = oxidized ferredoxin + NADPH.	FAD.	\N	Porphyrin and chlorophyll metabolism	Metabolism of Cofactors and Vitamins	METABOLIC
1567465	1.14.14.1	Unspecific monooxygenase.	RH + reduced flavoprotein + O(2) = ROH + oxidized flavoprotein + H(2)O.	Heme-thiolate.	\N	Tryptophan metabolism	Amino Acid Metabolism	METABOLIC
1567465	1.14.14.1	Unspecific monooxygenase.	RH + reduced flavoprotein + O(2) = ROH + oxidized flavoprotein + H(2)O.	Heme-thiolate.	\N	Fatty acid metabolism	Lipid Metabolism	METABOLIC
1567465	1.14.14.1	Unspecific monooxygenase.	RH + reduced flavoprotein + O(2) = ROH + oxidized flavoprotein + H(2)O.	Heme-thiolate.	\N	gamma-Hexachlorocyclohexane degradation	Biodegradation of Xenobiotics	METABOLIC
1567638	3.4.24.-	Metalloendopeptidases.	\N	\N	\N	\N	\N	\N
1567644	2.1.1.37	DNA (cytosine-5-)-methyltransferase.	S-adenosyl-L-methionine + DNA = S-adenosyl-L-homocysteine + DNA containing 5-methylcytosine.	\N	\N	Methionine metabolism	Amino Acid Metabolism	METABOLIC
1567647	3.6.1.3	Adenosinetriphosphatase.	ATP + H(2)O = ADP + phosphate.	\N	Hemolytic anemia due to deficiency of adenosine triphosphatase; MIM:102800.	Purine metabolism	Nucleotide Metabolism	METABOLIC
1567680	3.4.21.92	Endopeptidase Clp.	Hydrolysis of proteins to small peptides in the presence of ATP and magnesium. Alpha-casein is the usual test substrate. In the absence of ATP, only oligopeptides shorter than five residues are cleaved (such as succinyl-Leu-Tyr-|-NHMEC; and Leu-Tyr-Leu-|-	\N	\N	\N	\N	\N
1567721	2.4.1.142	Chitobiosyldiphosphodolichol alpha-mannosyltransferase.	GDP-mannose + chitobiosyldiphosphodolichol = GDP + alpha-D-mannosylchitobiosyldiphosphodolichol.	\N	\N	N-Glycans biosynthesis	Metabolism of Complex Carbohydrates	METABOLIC
1567880	3.2.1.3	Glucan 1,4-alpha-glucosidase.	Hydrolysis of terminal 1,4-linked alpha-D-glucose residues successively from non-reducing ends of the chains with release of beta-D-glucose.	\N	\N	Starch and sucrose metabolism	Metabolism of Complex Carbohydrates	METABOLIC
1567905	1.1.1.250	D-arabinitol 2-dehydrogenase.	D-arabinitol + NAD(+) = D-ribulose + NADH.	\N	\N	\N	\N	\N
1568076	2.1.1.61	tRNA (5-methylaminomethyl-2-thiouridylate)-methyltransferase.	S-adenosyl-L-methionine + tRNA = S-adenosyl-L-homocysteine + tRNA containing 5-methylaminomethyl-2-thiouridylate.	\N	\N	\N	\N	\N
1568173	1.14.-.-	Acting on paired donors, with incorporation or reduction of	\N	\N	\N	gamma-Hexachlorocyclohexane degradation	Biodegradation of Xenobiotics	METABOLIC
1568173	1.14.-.-	Acting on paired donors, with incorporation or reduction of	\N	\N	\N	Ascorbate and aldarate metabolism	Carbohydrate Metabolism	METABOLIC
1568173	1.14.-.-	Acting on paired donors, with incorporation or reduction of	\N	\N	\N	Flavonoids, stilbene and lignin biosynthesis	Biosynthesis of Secondary Metabolites	METABOLIC
1568173	1.14.-.-	Acting on paired donors, with incorporation or reduction of	\N	\N	\N	Fluorene degradation	Biodegradation of Xenobiotics	METABOLIC
1568222	1.1.99.1	Choline dehydrogenase.	Choline + acceptor = betaine aldehyde + reduced acceptor.	PQQ.	\N	Glycine, serine and threonine metabolism	Amino Acid Metabolism	METABOLIC
1568393	1.2.1.31	Aminoadipate-semialdehyde dehydrogenase.	L-2-aminoadipate 6-semialdehyde + NADP(+) + H(2)O = L-2-aminoadipate + NADPH.	\N	\N	Lysine biosynthesis	Amino Acid Metabolism	METABOLIC
1568393	1.2.1.31	Aminoadipate-semialdehyde dehydrogenase.	L-2-aminoadipate 6-semialdehyde + NADP(+) + H(2)O = L-2-aminoadipate + NADPH.	\N	\N	Lysine degradation	Amino Acid Metabolism	METABOLIC
1568436	3.6.1.-	In phosphorous-containing anhydrides.	\N	\N	\N	Starch and sucrose metabolism	Metabolism of Complex Carbohydrates	METABOLIC
1568436	3.6.1.-	In phosphorous-containing anhydrides.	\N	\N	\N	Folate biosynthesis	Metabolism of Cofactors and Vitamins	METABOLIC
1568445	3.2.1.3	Glucan 1,4-alpha-glucosidase.	Hydrolysis of terminal 1,4-linked alpha-D-glucose residues successively from non-reducing ends of the chains with release of beta-D-glucose.	\N	\N	Starch and sucrose metabolism	Metabolism of Complex Carbohydrates	METABOLIC
1568459	3.4.24.71	Endothelin-converting enzyme 1.	Forms endothelin 1 by cleavage of the 21-Trp-|-Val-22 bond in the precursor.	Zinc.	\N	\N	\N	\N
1568578	3.6.1.-	In phosphorous-containing anhydrides.	\N	\N	\N	Starch and sucrose metabolism	Metabolism of Complex Carbohydrates	METABOLIC
1568578	3.6.1.-	In phosphorous-containing anhydrides.	\N	\N	\N	Folate biosynthesis	Metabolism of Cofactors and Vitamins	METABOLIC
1568582	2.3.3.1	Citrate (si)-synthase.	\N	Citrate + CoA = acetyl-CoA + H(2)O + oxaloacetate.	\N	\N	\N	\N
1568595	2.7.1.37	Protein kinase.	ATP + a protein = ADP + a phosphoprotein.	\N	\N	\N	\N	\N
1568793	1.13.-.-	Acting on single donors with incorporation of molecular oxygen.	\N	\N	\N	\N	\N	\N
1568994	3.4.16.2	Lysosomal Pro-X carboxypeptidase.	Cleavage of a Pro-|-Xaa bond to release a C-terminal amino acid.	\N	\N	\N	\N	\N
1569067	6.3.2.-	Acid--D-amino-acid ligases (peptide synthases).	\N	\N	\N	Tryptophan metabolism	Amino Acid Metabolism	METABOLIC
1569067	6.3.2.-	Acid--D-amino-acid ligases (peptide synthases).	\N	\N	\N	Ubiquinone biosynthesis	Metabolism of Cofactors and Vitamins	METABOLIC
1569098	5.2.1.8	Peptidylprolyl isomerase.	Peptidylproline (omega=180) = peptidylproline (omega=0).	\N	\N	\N	\N	\N
1569273	1.1.1.-	With NAD(+) or NADP(+) as acceptor.	\N	\N	\N	Bile acid biosynthesis	Lipid Metabolism	METABOLIC
1569273	1.1.1.-	With NAD(+) or NADP(+) as acceptor.	\N	\N	\N	Vitamin B6 metabolism	Metabolism of Cofactors and Vitamins	METABOLIC
1569273	1.1.1.-	With NAD(+) or NADP(+) as acceptor.	\N	\N	\N	Glycine, serine and threonine metabolism	Amino Acid Metabolism	METABOLIC
1569273	1.1.1.-	With NAD(+) or NADP(+) as acceptor.	\N	\N	\N	Butanoate metabolism	Carbohydrate Metabolism	METABOLIC
1569273	1.1.1.-	With NAD(+) or NADP(+) as acceptor.	\N	\N	\N	Fructose and mannose metabolism	Carbohydrate Metabolism	METABOLIC
1569273	1.1.1.-	With NAD(+) or NADP(+) as acceptor.	\N	\N	\N	Galactose metabolism	Carbohydrate Metabolism	METABOLIC
1569273	1.1.1.-	With NAD(+) or NADP(+) as acceptor.	\N	\N	\N	Lysine degradation	Amino Acid Metabolism	METABOLIC
1569273	1.1.1.-	With NAD(+) or NADP(+) as acceptor.	\N	\N	\N	Nucleotide sugars metabolism	Nucleotide Metabolism	METABOLIC
1569273	1.1.1.-	With NAD(+) or NADP(+) as acceptor.	\N	\N	\N	Ascorbate and aldarate metabolism	Carbohydrate Metabolism	METABOLIC
1569273	1.1.1.-	With NAD(+) or NADP(+) as acceptor.	\N	\N	\N	Tetrachloroethene degradation	Biodegradation of Xenobiotics	METABOLIC
1569273	1.1.1.-	With NAD(+) or NADP(+) as acceptor.	\N	\N	\N	Benzoate degradation via CoA ligation	Biodegradation of Xenobiotics	METABOLIC
1569273	1.1.1.-	With NAD(+) or NADP(+) as acceptor.	\N	\N	\N	Glycerolipid metabolism	Metabolism of Complex Lipids	METABOLIC
1569534	6.3.2.-	Acid--D-amino-acid ligases (peptide synthases).	\N	\N	\N	Tryptophan metabolism	Amino Acid Metabolism	METABOLIC
1569534	6.3.2.-	Acid--D-amino-acid ligases (peptide synthases).	\N	\N	\N	Ubiquinone biosynthesis	Metabolism of Cofactors and Vitamins	METABOLIC
1569576	3.6.1.3	Adenosinetriphosphatase.	ATP + H(2)O = ADP + phosphate.	\N	Hemolytic anemia due to deficiency of adenosine triphosphatase; MIM:102800.	Purine metabolism	Nucleotide Metabolism	METABOLIC
1569639	2.7.1.37	Protein kinase.	ATP + a protein = ADP + a phosphoprotein.	\N	\N	\N	\N	\N
1569707	3.1.-.-	Acting on ester bonds.	\N	\N	\N	\N	\N	\N
1569805	3.2.1.3	Glucan 1,4-alpha-glucosidase.	Hydrolysis of terminal 1,4-linked alpha-D-glucose residues successively from non-reducing ends of the chains with release of beta-D-glucose.	\N	\N	Starch and sucrose metabolism	Metabolism of Complex Carbohydrates	METABOLIC
1569871	3.6.1.-	In phosphorous-containing anhydrides.	\N	\N	\N	Starch and sucrose metabolism	Metabolism of Complex Carbohydrates	METABOLIC
1569871	3.6.1.-	In phosphorous-containing anhydrides.	\N	\N	\N	Folate biosynthesis	Metabolism of Cofactors and Vitamins	METABOLIC
1569983	3.6.3.14	H(+)-transporting two-sector ATPase.	ATP + H(2)O + H(+)(In) = ADP + phosphate + H(+)(Out).	\N	\N	ATP synthesis	Energy Metabolism	METABOLIC
1569983	3.6.3.14	H(+)-transporting two-sector ATPase.	ATP + H(2)O + H(+)(In) = ADP + phosphate + H(+)(Out).	\N	\N	Flagellar assembly	\N	\N
1569983	3.6.3.14	H(+)-transporting two-sector ATPase.	ATP + H(2)O + H(+)(In) = ADP + phosphate + H(+)(Out).	\N	\N	Type III secretion system	SORTING AND DEGRADATION	REGULATORY
1569991	1.6.1.2	NAD(P)(+) transhydrogenase (AB-specific).	NADPH + NAD(+) = NADP(+) + NADH.	\N	\N	Nicotinate and nicotinamide metabolism	Metabolism of Cofactors and Vitamins	METABOLIC
1570123	6.4.1.1	Pyruvate carboxylase.	ATP + pyruvate + HCO(3)(-) = ADP + phosphate + oxaloacetate.	Biotin; Manganese or Zinc.	Pyruvate carboxylase deficiency; MIM:266150.	Alanine and aspartate metabolism	Amino Acid Metabolism	METABOLIC
1570123	6.4.1.1	Pyruvate carboxylase.	ATP + pyruvate + HCO(3)(-) = ADP + phosphate + oxaloacetate.	Biotin; Manganese or Zinc.	Pyruvate carboxylase deficiency; MIM:266150.	Citrate cycle (TCA cycle)	Carbohydrate Metabolism	METABOLIC
1570123	6.4.1.1	Pyruvate carboxylase.	ATP + pyruvate + HCO(3)(-) = ADP + phosphate + oxaloacetate.	Biotin; Manganese or Zinc.	Pyruvate carboxylase deficiency; MIM:266150.	Pyruvate metabolism	Carbohydrate Metabolism	METABOLIC
1570128	3.2.1.3	Glucan 1,4-alpha-glucosidase.	Hydrolysis of terminal 1,4-linked alpha-D-glucose residues successively from non-reducing ends of the chains with release of beta-D-glucose.	\N	\N	Starch and sucrose metabolism	Metabolism of Complex Carbohydrates	METABOLIC
1570222	1.13.11.37	Hydroxyquinol 1,2-dioxygenase.	Benzene-1,2,4-triol + O(2) = 3-hydroxy-cis,cis-muconate.	Iron.	\N	Benzoate degradation via hydroxylation	Biodegradation of Xenobiotics	METABOLIC
1570222	1.13.11.37	Hydroxyquinol 1,2-dioxygenase.	Benzene-1,2,4-triol + O(2) = 3-hydroxy-cis,cis-muconate.	Iron.	\N	1,4-Dichlorobenzene degradation	Biodegradation of Xenobiotics	METABOLIC
1570222	1.13.11.37	Hydroxyquinol 1,2-dioxygenase.	Benzene-1,2,4-triol + O(2) = 3-hydroxy-cis,cis-muconate.	Iron.	\N	gamma-Hexachlorocyclohexane degradation	Biodegradation of Xenobiotics	METABOLIC
1570234	3.1.3.4	Phosphatidate phosphatase.	A 3-sn-phosphatidate + H(2)O = a 1,2-diacyl-sn-glycerol + phosphate.	\N	\N	Phospholipid degradation	Metabolism of Complex Lipids	METABOLIC
1570234	3.1.3.4	Phosphatidate phosphatase.	A 3-sn-phosphatidate + H(2)O = a 1,2-diacyl-sn-glycerol + phosphate.	\N	\N	Glycerolipid metabolism	Metabolism of Complex Lipids	METABOLIC
1570414	3.2.1.3	Glucan 1,4-alpha-glucosidase.	Hydrolysis of terminal 1,4-linked alpha-D-glucose residues successively from non-reducing ends of the chains with release of beta-D-glucose.	\N	\N	Starch and sucrose metabolism	Metabolism of Complex Carbohydrates	METABOLIC
1570422	3.6.3.14	H(+)-transporting two-sector ATPase.	ATP + H(2)O + H(+)(In) = ADP + phosphate + H(+)(Out).	\N	\N	ATP synthesis	Energy Metabolism	METABOLIC
1570422	3.6.3.14	H(+)-transporting two-sector ATPase.	ATP + H(2)O + H(+)(In) = ADP + phosphate + H(+)(Out).	\N	\N	Flagellar assembly	\N	\N
1570422	3.6.3.14	H(+)-transporting two-sector ATPase.	ATP + H(2)O + H(+)(In) = ADP + phosphate + H(+)(Out).	\N	\N	Type III secretion system	SORTING AND DEGRADATION	REGULATORY
1570523	2.6.1.52	Phosphoserine aminotransferase.	O-phospho-L-serine + 2-oxoglutarate = 3-phosphonooxypyruvate + L-glutamate.	Pyridoxal-phosphate.	\N	Glycine, serine and threonine metabolism	Amino Acid Metabolism	METABOLIC
1570523	2.6.1.52	Phosphoserine aminotransferase.	O-phospho-L-serine + 2-oxoglutarate = 3-phosphonooxypyruvate + L-glutamate.	Pyridoxal-phosphate.	\N	Vitamin B6 metabolism	Metabolism of Cofactors and Vitamins	METABOLIC
1570633	2.1.1.-	Methyltransferases.	\N	\N	\N	Androgen and estrogen metabolism	Lipid Metabolism	METABOLIC
1570633	2.1.1.-	Methyltransferases.	\N	\N	\N	Aminophosphonate metabolism	Metabolism of Other Amino Acids	METABOLIC
1570633	2.1.1.-	Methyltransferases.	\N	\N	\N	Porphyrin and chlorophyll metabolism	Metabolism of Cofactors and Vitamins	METABOLIC
1570633	2.1.1.-	Methyltransferases.	\N	\N	\N	Ubiquinone biosynthesis	Metabolism of Cofactors and Vitamins	METABOLIC
1570633	2.1.1.-	Methyltransferases.	\N	\N	\N	Histidine metabolism	Amino Acid Metabolism	METABOLIC
1570633	2.1.1.-	Methyltransferases.	\N	\N	\N	Selenoamino acid metabolism	Metabolism of Other Amino Acids	METABOLIC
1570633	2.1.1.-	Methyltransferases.	\N	\N	\N	Tryptophan metabolism	Amino Acid Metabolism	METABOLIC
1570633	2.1.1.-	Methyltransferases.	\N	\N	\N	Tyrosine metabolism	Amino Acid Metabolism	METABOLIC
1570719	2.7.4.8	Guanylate kinase.	ATP + GMP = ADP + GDP.	\N	\N	Purine metabolism	Nucleotide Metabolism	METABOLIC
1570836	2.7.1.37	Protein kinase.	ATP + a protein = ADP + a phosphoprotein.	\N	\N	\N	\N	\N
1570901	2.7.7.1	Nicotinamide-nucleotide adenylyltransferase.	ATP + nicotinamide ribonucleotide = diphosphate + NAD(+).	\N	\N	Nicotinate and nicotinamide metabolism	Metabolism of Cofactors and Vitamins	METABOLIC
1570907	1.14.13.8	Dimethylaniline monooxygenase (N-oxide forming).	N,N-dimethylaniline + NADPH + O(2) = N,N-dimethylaniline N-oxide + NADP(+) + H(2)O.	FAD.	Trimethylaminuria; MIM:602079,	\N	\N	\N
1571058	3.1.1.1	Carboxylesterase.	A carboxylic ester + H(2)O = an alcohol + a carboxylic anion.	\N	\N	\N	\N	\N
1571117	2.7.1.-	Phosphotransferases with an alcohol group as acceptor.	\N	\N	\N	Sphingoglycolipid metabolism	Metabolism of Complex Lipids	METABOLIC
1571117	2.7.1.-	Phosphotransferases with an alcohol group as acceptor.	\N	\N	\N	Benzoate degradation via CoA ligation	Biodegradation of Xenobiotics	METABOLIC
1571117	2.7.1.-	Phosphotransferases with an alcohol group as acceptor.	\N	\N	\N	Starch and sucrose metabolism	Metabolism of Complex Carbohydrates	METABOLIC
1571117	2.7.1.-	Phosphotransferases with an alcohol group as acceptor.	\N	\N	\N	Inositol phosphate metabolism	Metabolism of Complex Lipids	METABOLIC
1571117	2.7.1.-	Phosphotransferases with an alcohol group as acceptor.	\N	\N	\N	Nicotinate and nicotinamide metabolism	Metabolism of Cofactors and Vitamins	METABOLIC
1571132	1.14.14.1	Unspecific monooxygenase.	RH + reduced flavoprotein + O(2) = ROH + oxidized flavoprotein + H(2)O.	Heme-thiolate.	\N	Tryptophan metabolism	Amino Acid Metabolism	METABOLIC
1571132	1.14.14.1	Unspecific monooxygenase.	RH + reduced flavoprotein + O(2) = ROH + oxidized flavoprotein + H(2)O.	Heme-thiolate.	\N	Fatty acid metabolism	Lipid Metabolism	METABOLIC
1571132	1.14.14.1	Unspecific monooxygenase.	RH + reduced flavoprotein + O(2) = ROH + oxidized flavoprotein + H(2)O.	Heme-thiolate.	\N	gamma-Hexachlorocyclohexane degradation	Biodegradation of Xenobiotics	METABOLIC
1571226	3.2.1.18	Exo-alpha-sialidase.	Hydrolysis of alpha-(2->3)-, alpha-(2->6)-, alpha-(2->8)-glycosidic linkages of terminal sialic residues in oligosaccharides, glycoproteins, glycolipids, colominic acid and synthetic substrates.	\N	Sialidosis; MIM:256550.	N-Glycan degradation	Metabolism of Complex Carbohydrates	METABOLIC
1571226	3.2.1.18	Exo-alpha-sialidase.	Hydrolysis of alpha-(2->3)-, alpha-(2->6)-, alpha-(2->8)-glycosidic linkages of terminal sialic residues in oligosaccharides, glycoproteins, glycolipids, colominic acid and synthetic substrates.	\N	Sialidosis; MIM:256550.	Sphingoglycolipid metabolism	Metabolism of Complex Lipids	METABOLIC
1571281	1.14.-.-	Acting on paired donors, with incorporation or reduction of	\N	\N	\N	gamma-Hexachlorocyclohexane degradation	Biodegradation of Xenobiotics	METABOLIC
1571281	1.14.-.-	Acting on paired donors, with incorporation or reduction of	\N	\N	\N	Ascorbate and aldarate metabolism	Carbohydrate Metabolism	METABOLIC
1571281	1.14.-.-	Acting on paired donors, with incorporation or reduction of	\N	\N	\N	Flavonoids, stilbene and lignin biosynthesis	Biosynthesis of Secondary Metabolites	METABOLIC
1571281	1.14.-.-	Acting on paired donors, with incorporation or reduction of	\N	\N	\N	Fluorene degradation	Biodegradation of Xenobiotics	METABOLIC
1571294	1.1.1.1	Alcohol dehydrogenase.	An alcohol + NAD(+) = an aldehyde or ketone + NADH.	Zinc or Iron.	\N	Bile acid biosynthesis	Lipid Metabolism	METABOLIC
1571294	1.1.1.1	Alcohol dehydrogenase.	An alcohol + NAD(+) = an aldehyde or ketone + NADH.	Zinc or Iron.	\N	Tyrosine metabolism	Amino Acid Metabolism	METABOLIC
1571294	1.1.1.1	Alcohol dehydrogenase.	An alcohol + NAD(+) = an aldehyde or ketone + NADH.	Zinc or Iron.	\N	Glycerolipid metabolism	Metabolism of Complex Lipids	METABOLIC
1571294	1.1.1.1	Alcohol dehydrogenase.	An alcohol + NAD(+) = an aldehyde or ketone + NADH.	Zinc or Iron.	\N	Glycolysis / Gluconeogenesis	Carbohydrate Metabolism	METABOLIC
1571294	1.1.1.1	Alcohol dehydrogenase.	An alcohol + NAD(+) = an aldehyde or ketone + NADH.	Zinc or Iron.	\N	Fatty acid metabolism	Lipid Metabolism	METABOLIC
1571325	1.14.-.-	Acting on paired donors, with incorporation or reduction of	\N	\N	\N	gamma-Hexachlorocyclohexane degradation	Biodegradation of Xenobiotics	METABOLIC
1571325	1.14.-.-	Acting on paired donors, with incorporation or reduction of	\N	\N	\N	Ascorbate and aldarate metabolism	Carbohydrate Metabolism	METABOLIC
1571325	1.14.-.-	Acting on paired donors, with incorporation or reduction of	\N	\N	\N	Flavonoids, stilbene and lignin biosynthesis	Biosynthesis of Secondary Metabolites	METABOLIC
1571325	1.14.-.-	Acting on paired donors, with incorporation or reduction of	\N	\N	\N	Fluorene degradation	Biodegradation of Xenobiotics	METABOLIC
1571442	1.14.14.1	Unspecific monooxygenase.	RH + reduced flavoprotein + O(2) = ROH + oxidized flavoprotein + H(2)O.	Heme-thiolate.	\N	Tryptophan metabolism	Amino Acid Metabolism	METABOLIC
1571442	1.14.14.1	Unspecific monooxygenase.	RH + reduced flavoprotein + O(2) = ROH + oxidized flavoprotein + H(2)O.	Heme-thiolate.	\N	Fatty acid metabolism	Lipid Metabolism	METABOLIC
1571442	1.14.14.1	Unspecific monooxygenase.	RH + reduced flavoprotein + O(2) = ROH + oxidized flavoprotein + H(2)O.	Heme-thiolate.	\N	gamma-Hexachlorocyclohexane degradation	Biodegradation of Xenobiotics	METABOLIC
1571481	2.7.1.-	Phosphotransferases with an alcohol group as acceptor.	\N	\N	\N	Sphingoglycolipid metabolism	Metabolism of Complex Lipids	METABOLIC
1571481	2.7.1.-	Phosphotransferases with an alcohol group as acceptor.	\N	\N	\N	Benzoate degradation via CoA ligation	Biodegradation of Xenobiotics	METABOLIC
1571481	2.7.1.-	Phosphotransferases with an alcohol group as acceptor.	\N	\N	\N	Starch and sucrose metabolism	Metabolism of Complex Carbohydrates	METABOLIC
1571481	2.7.1.-	Phosphotransferases with an alcohol group as acceptor.	\N	\N	\N	Inositol phosphate metabolism	Metabolism of Complex Lipids	METABOLIC
1571481	2.7.1.-	Phosphotransferases with an alcohol group as acceptor.	\N	\N	\N	Nicotinate and nicotinamide metabolism	Metabolism of Cofactors and Vitamins	METABOLIC
1571652	3.4.14.9	Tripeptidyl-peptidase I.	Release of an N-terminal tripeptide from a polypeptide.	\N	\N	\N	\N	\N
1571683	3.6.1.-	In phosphorous-containing anhydrides.	\N	\N	\N	Starch and sucrose metabolism	Metabolism of Complex Carbohydrates	METABOLIC
1571683	3.6.1.-	In phosphorous-containing anhydrides.	\N	\N	\N	Folate biosynthesis	Metabolism of Cofactors and Vitamins	METABOLIC
1571710	3.4.23.5	Cathepsin D.	Specificity similar to, but narrower than, that of pepsin A. Does not cleave the 4-Gln-|-His-5 bond in B chain of insulin.	\N	\N	\N	\N	\N
1571731	6.3.2.-	Acid--D-amino-acid ligases (peptide synthases).	\N	\N	\N	Tryptophan metabolism	Amino Acid Metabolism	METABOLIC
1571731	6.3.2.-	Acid--D-amino-acid ligases (peptide synthases).	\N	\N	\N	Ubiquinone biosynthesis	Metabolism of Cofactors and Vitamins	METABOLIC
1571782	1.11.1.9	Glutathione peroxidase.	2 glutathione + H(2)O(2) = oxidized glutathione + 2 H(2)O.	Selenium.	Hemolytic anemia due to glutathione peroxidase deficiency; MIM:138320.	Glutathione metabolism	Metabolism of Other Amino Acids	METABOLIC
1571814	2.7.1.-	Phosphotransferases with an alcohol group as acceptor.	\N	\N	\N	Sphingoglycolipid metabolism	Metabolism of Complex Lipids	METABOLIC
1571814	2.7.1.-	Phosphotransferases with an alcohol group as acceptor.	\N	\N	\N	Benzoate degradation via CoA ligation	Biodegradation of Xenobiotics	METABOLIC
1571814	2.7.1.-	Phosphotransferases with an alcohol group as acceptor.	\N	\N	\N	Starch and sucrose metabolism	Metabolism of Complex Carbohydrates	METABOLIC
1571814	2.7.1.-	Phosphotransferases with an alcohol group as acceptor.	\N	\N	\N	Inositol phosphate metabolism	Metabolism of Complex Lipids	METABOLIC
1571814	2.7.1.-	Phosphotransferases with an alcohol group as acceptor.	\N	\N	\N	Nicotinate and nicotinamide metabolism	Metabolism of Cofactors and Vitamins	METABOLIC
1571871	3.4.25.1	Proteasome endopeptidase complex.	Cleavage at peptide bonds with very broad specificity.	\N	\N	\N	\N	\N
1571941	6.5.1.1	DNA ligase (ATP).	ATP + {deoxyribonucleotide}(N) + {deoxyribonucleotide}(M) = AMP + diphosphate + {deoxyribonucleotide}(N+M).	\N	\N	\N	\N	\N
1571978	1.1.1.-	With NAD(+) or NADP(+) as acceptor.	\N	\N	\N	Bile acid biosynthesis	Lipid Metabolism	METABOLIC
1571978	1.1.1.-	With NAD(+) or NADP(+) as acceptor.	\N	\N	\N	Vitamin B6 metabolism	Metabolism of Cofactors and Vitamins	METABOLIC
1571978	1.1.1.-	With NAD(+) or NADP(+) as acceptor.	\N	\N	\N	Glycine, serine and threonine metabolism	Amino Acid Metabolism	METABOLIC
1571978	1.1.1.-	With NAD(+) or NADP(+) as acceptor.	\N	\N	\N	Butanoate metabolism	Carbohydrate Metabolism	METABOLIC
1571978	1.1.1.-	With NAD(+) or NADP(+) as acceptor.	\N	\N	\N	Fructose and mannose metabolism	Carbohydrate Metabolism	METABOLIC
1571978	1.1.1.-	With NAD(+) or NADP(+) as acceptor.	\N	\N	\N	Galactose metabolism	Carbohydrate Metabolism	METABOLIC
1571978	1.1.1.-	With NAD(+) or NADP(+) as acceptor.	\N	\N	\N	Lysine degradation	Amino Acid Metabolism	METABOLIC
1571978	1.1.1.-	With NAD(+) or NADP(+) as acceptor.	\N	\N	\N	Nucleotide sugars metabolism	Nucleotide Metabolism	METABOLIC
1571978	1.1.1.-	With NAD(+) or NADP(+) as acceptor.	\N	\N	\N	Ascorbate and aldarate metabolism	Carbohydrate Metabolism	METABOLIC
1571978	1.1.1.-	With NAD(+) or NADP(+) as acceptor.	\N	\N	\N	Tetrachloroethene degradation	Biodegradation of Xenobiotics	METABOLIC
1571978	1.1.1.-	With NAD(+) or NADP(+) as acceptor.	\N	\N	\N	Benzoate degradation via CoA ligation	Biodegradation of Xenobiotics	METABOLIC
1571978	1.1.1.-	With NAD(+) or NADP(+) as acceptor.	\N	\N	\N	Glycerolipid metabolism	Metabolism of Complex Lipids	METABOLIC
1571984	1.2.1.3	Aldehyde dehydrogenase (NAD+).	An aldehyde + NAD(+) + H(2)O = an acid + NADH.	\N	Acute alcohol intolerance; MIM:100650.	1,2-Dichloroethane degradation	Biodegradation of Xenobiotics	METABOLIC
1571984	1.2.1.3	Aldehyde dehydrogenase (NAD+).	An aldehyde + NAD(+) + H(2)O = an acid + NADH.	\N	Acute alcohol intolerance; MIM:100650.	Tryptophan metabolism	Amino Acid Metabolism	METABOLIC
1571984	1.2.1.3	Aldehyde dehydrogenase (NAD+).	An aldehyde + NAD(+) + H(2)O = an acid + NADH.	\N	Acute alcohol intolerance; MIM:100650.	Glycerolipid metabolism	Metabolism of Complex Lipids	METABOLIC
1571984	1.2.1.3	Aldehyde dehydrogenase (NAD+).	An aldehyde + NAD(+) + H(2)O = an acid + NADH.	\N	Acute alcohol intolerance; MIM:100650.	Valine, leucine and isoleucine degradation	Amino Acid Metabolism	METABOLIC
1571984	1.2.1.3	Aldehyde dehydrogenase (NAD+).	An aldehyde + NAD(+) + H(2)O = an acid + NADH.	\N	Acute alcohol intolerance; MIM:100650.	Glycolysis / Gluconeogenesis	Carbohydrate Metabolism	METABOLIC
1571984	1.2.1.3	Aldehyde dehydrogenase (NAD+).	An aldehyde + NAD(+) + H(2)O = an acid + NADH.	\N	Acute alcohol intolerance; MIM:100650.	Propanoate metabolism	Carbohydrate Metabolism	METABOLIC
1571984	1.2.1.3	Aldehyde dehydrogenase (NAD+).	An aldehyde + NAD(+) + H(2)O = an acid + NADH.	\N	Acute alcohol intolerance; MIM:100650.	Fatty acid metabolism	Lipid Metabolism	METABOLIC
1571984	1.2.1.3	Aldehyde dehydrogenase (NAD+).	An aldehyde + NAD(+) + H(2)O = an acid + NADH.	\N	Acute alcohol intolerance; MIM:100650.	Bile acid biosynthesis	Lipid Metabolism	METABOLIC
1571984	1.2.1.3	Aldehyde dehydrogenase (NAD+).	An aldehyde + NAD(+) + H(2)O = an acid + NADH.	\N	Acute alcohol intolerance; MIM:100650.	Arginine and proline metabolism	Amino Acid Metabolism	METABOLIC
1571984	1.2.1.3	Aldehyde dehydrogenase (NAD+).	An aldehyde + NAD(+) + H(2)O = an acid + NADH.	\N	Acute alcohol intolerance; MIM:100650.	Butanoate metabolism	Carbohydrate Metabolism	METABOLIC
1571984	1.2.1.3	Aldehyde dehydrogenase (NAD+).	An aldehyde + NAD(+) + H(2)O = an acid + NADH.	\N	Acute alcohol intolerance; MIM:100650.	beta-Alanine metabolism	Metabolism of Other Amino Acids	METABOLIC
1571984	1.2.1.3	Aldehyde dehydrogenase (NAD+).	An aldehyde + NAD(+) + H(2)O = an acid + NADH.	\N	Acute alcohol intolerance; MIM:100650.	Pyruvate metabolism	Carbohydrate Metabolism	METABOLIC
1571984	1.2.1.3	Aldehyde dehydrogenase (NAD+).	An aldehyde + NAD(+) + H(2)O = an acid + NADH.	\N	Acute alcohol intolerance; MIM:100650.	Histidine metabolism	Amino Acid Metabolism	METABOLIC
1571984	1.2.1.3	Aldehyde dehydrogenase (NAD+).	An aldehyde + NAD(+) + H(2)O = an acid + NADH.	\N	Acute alcohol intolerance; MIM:100650.	Lysine degradation	Amino Acid Metabolism	METABOLIC
1571984	1.2.1.3	Aldehyde dehydrogenase (NAD+).	An aldehyde + NAD(+) + H(2)O = an acid + NADH.	\N	Acute alcohol intolerance; MIM:100650.	Ascorbate and aldarate metabolism	Carbohydrate Metabolism	METABOLIC
1571987	3.4.21.26	Prolyl oligopeptidase.	Hydrolysis of Pro-|-Xaa >> Ala-|-Xaa in oligopeptides.	\N	\N	\N	\N	\N
1572013	6.3.2.-	Acid--D-amino-acid ligases (peptide synthases).	\N	\N	\N	Tryptophan metabolism	Amino Acid Metabolism	METABOLIC
1572013	6.3.2.-	Acid--D-amino-acid ligases (peptide synthases).	\N	\N	\N	Ubiquinone biosynthesis	Metabolism of Cofactors and Vitamins	METABOLIC
1572215	2.7.1.-	Phosphotransferases with an alcohol group as acceptor.	\N	\N	\N	Sphingoglycolipid metabolism	Metabolism of Complex Lipids	METABOLIC
1572215	2.7.1.-	Phosphotransferases with an alcohol group as acceptor.	\N	\N	\N	Benzoate degradation via CoA ligation	Biodegradation of Xenobiotics	METABOLIC
1572215	2.7.1.-	Phosphotransferases with an alcohol group as acceptor.	\N	\N	\N	Starch and sucrose metabolism	Metabolism of Complex Carbohydrates	METABOLIC
1572215	2.7.1.-	Phosphotransferases with an alcohol group as acceptor.	\N	\N	\N	Inositol phosphate metabolism	Metabolism of Complex Lipids	METABOLIC
1572215	2.7.1.-	Phosphotransferases with an alcohol group as acceptor.	\N	\N	\N	Nicotinate and nicotinamide metabolism	Metabolism of Cofactors and Vitamins	METABOLIC
1572227	5.3.1.16	N-(5'-phospho-D-ribosylformimino)-5-amino-1-(5''-phosphoribosyl)-4- imidazole carboxamide isomerase.	N-(5'-phospho-D-ribosylformimino)-5-amino-1-(5''-phosphoribosyl)-4- imidazolecarboxamide = N-(5'-phospho-D-1'-ribulosylformimino)-5- amino-1-(5''-phosphoribosyl)-4-imidazolecarboxamide.	\N	\N	Histidine metabolism	Amino Acid Metabolism	METABOLIC
1572263	6.1.1.20	Phenylalanine--tRNA ligase.	ATP + L-phenylalanine + tRNA(Phe) = AMP + diphosphate + L-phenylalanyl-tRNA(Phe).	\N	\N	Aminoacyl-tRNA biosynthesis	TRANSLATION	REGULATORY
1572263	6.1.1.20	Phenylalanine--tRNA ligase.	ATP + L-phenylalanine + tRNA(Phe) = AMP + diphosphate + L-phenylalanyl-tRNA(Phe).	\N	\N	Phenylalanine, tyrosine and tryptophan biosynthesis	Amino Acid Metabolism	METABOLIC
1572267	6.1.1.20	Phenylalanine--tRNA ligase.	ATP + L-phenylalanine + tRNA(Phe) = AMP + diphosphate + L-phenylalanyl-tRNA(Phe).	\N	\N	Aminoacyl-tRNA biosynthesis	TRANSLATION	REGULATORY
1572267	6.1.1.20	Phenylalanine--tRNA ligase.	ATP + L-phenylalanine + tRNA(Phe) = AMP + diphosphate + L-phenylalanyl-tRNA(Phe).	\N	\N	Phenylalanine, tyrosine and tryptophan biosynthesis	Amino Acid Metabolism	METABOLIC
1572326	6.3.1.2	Glutamate--ammonia ligase.	ATP + L-glutamate + NH(3) = ADP + phosphate + L-glutamine.	\N	\N	Peptidoglycan biosynthesis	Metabolism of Complex Carbohydrates	METABOLIC
1572326	6.3.1.2	Glutamate--ammonia ligase.	ATP + L-glutamate + NH(3) = ADP + phosphate + L-glutamine.	\N	\N	Nitrogen metabolism	Energy Metabolism	METABOLIC
1572326	6.3.1.2	Glutamate--ammonia ligase.	ATP + L-glutamate + NH(3) = ADP + phosphate + L-glutamine.	\N	\N	Glutamate metabolism	Amino Acid Metabolism	METABOLIC
1572550	2.1.1.14	5-methyltetrahydropteroyltriglutamate--homocysteine S-methyltransferase.	5-methyltetrahydropteroyltri-L-glutamate + L-homocysteine = tetrahydropteroyltri-L-glutamate + L-methionine.	\N	\N	Methionine metabolism	Amino Acid Metabolism	METABOLIC
1572561	6.3.2.-	Acid--D-amino-acid ligases (peptide synthases).	\N	\N	\N	Tryptophan metabolism	Amino Acid Metabolism	METABOLIC
1572561	6.3.2.-	Acid--D-amino-acid ligases (peptide synthases).	\N	\N	\N	Ubiquinone biosynthesis	Metabolism of Cofactors and Vitamins	METABOLIC
1572572	1.1.1.41	Isocitrate dehydrogenase (NAD+).	Isocitrate + NAD(+) = 2-oxoglutarate + CO(2) + NADH.	\N	\N	Citrate cycle (TCA cycle)	Carbohydrate Metabolism	METABOLIC
1572591	1.-.-.-	Oxidoreductases.	\N	\N	\N	\N	\N	\N
1572754	2.7.6.1	Ribose-phosphate pyrophosphokinase.	ATP + D-ribose 5-phosphate = AMP + 5-phospho-alpha-D-ribose 1-diphosphate.	\N	Gout (one form) with urate urolithiasis; MIM:311850.	Purine metabolism	Nucleotide Metabolism	METABOLIC
1572754	2.7.6.1	Ribose-phosphate pyrophosphokinase.	ATP + D-ribose 5-phosphate = AMP + 5-phospho-alpha-D-ribose 1-diphosphate.	\N	Gout (one form) with urate urolithiasis; MIM:311850.	Pentose phosphate pathway	Carbohydrate Metabolism	METABOLIC
1572756	6.3.2.-	Acid--D-amino-acid ligases (peptide synthases).	\N	\N	\N	Tryptophan metabolism	Amino Acid Metabolism	METABOLIC
1572756	6.3.2.-	Acid--D-amino-acid ligases (peptide synthases).	\N	\N	\N	Ubiquinone biosynthesis	Metabolism of Cofactors and Vitamins	METABOLIC
1572857	2.2.1.2	Transaldolase.	Sedoheptulose 7-phosphate + D-glyceraldehyde 3-phosphate = D-erythrose 4-phosphate + D-fructose 6-phosphate.	\N	\N	Pentose phosphate pathway	Carbohydrate Metabolism	METABOLIC
1572866	3.1.3.48	Protein-tyrosine-phosphatase.	Protein tyrosine phosphate + H(2)O = protein tyrosine + phosphate.	\N	\N	\N	\N	\N
1572870	2.7.7.4	Sulfate adenylyltransferase.	ATP + sulfate = diphosphate + adenylylsulfate.	\N	\N	Purine metabolism	Nucleotide Metabolism	METABOLIC
1572870	2.7.7.4	Sulfate adenylyltransferase.	ATP + sulfate = diphosphate + adenylylsulfate.	\N	\N	Selenoamino acid metabolism	Metabolism of Other Amino Acids	METABOLIC
1572870	2.7.7.4	Sulfate adenylyltransferase.	ATP + sulfate = diphosphate + adenylylsulfate.	\N	\N	Sulfur metabolism	Energy Metabolism	METABOLIC
1572905	6.1.1.12	Aspartate--tRNA ligase.	ATP + L-aspartate + tRNA(Asp) = AMP + diphosphate + L-aspartyl- tRNA(Asp).	\N	\N	Alanine and aspartate metabolism	Amino Acid Metabolism	METABOLIC
1572905	6.1.1.12	Aspartate--tRNA ligase.	ATP + L-aspartate + tRNA(Asp) = AMP + diphosphate + L-aspartyl- tRNA(Asp).	\N	\N	Aminoacyl-tRNA biosynthesis	TRANSLATION	REGULATORY
1572955	3.1.1.45	Carboxymethylenebutenolidase.	4-carboxymethylenebut-2-en-4-olide + H(2)O = 4 oxohex-2-enedioate.	\N	\N	1,4-Dichlorobenzene degradation	Biodegradation of Xenobiotics	METABOLIC
1573021	1.1.1.179	D-xylose 1-dehydrogenase (NADP+).	D-xylose + NADP(+) = D-xylono-1,5-lactone + NADPH.	\N	\N	\N	\N	\N
1573033	2.7.1.-	Phosphotransferases with an alcohol group as acceptor.	\N	\N	\N	Sphingoglycolipid metabolism	Metabolism of Complex Lipids	METABOLIC
1573033	2.7.1.-	Phosphotransferases with an alcohol group as acceptor.	\N	\N	\N	Benzoate degradation via CoA ligation	Biodegradation of Xenobiotics	METABOLIC
1573033	2.7.1.-	Phosphotransferases with an alcohol group as acceptor.	\N	\N	\N	Starch and sucrose metabolism	Metabolism of Complex Carbohydrates	METABOLIC
1573033	2.7.1.-	Phosphotransferases with an alcohol group as acceptor.	\N	\N	\N	Inositol phosphate metabolism	Metabolism of Complex Lipids	METABOLIC
1573033	2.7.1.-	Phosphotransferases with an alcohol group as acceptor.	\N	\N	\N	Nicotinate and nicotinamide metabolism	Metabolism of Cofactors and Vitamins	METABOLIC
1573082	2.4.1.-	Hexosyltransferases.	\N	\N	\N	O-Glycans biosynthesis	Metabolism of Complex Carbohydrates	METABOLIC
1573082	2.4.1.-	Hexosyltransferases.	\N	\N	\N	Fructose and mannose metabolism	Carbohydrate Metabolism	METABOLIC
1573082	2.4.1.-	Hexosyltransferases.	\N	\N	\N	Peptidoglycan biosynthesis	Metabolism of Complex Carbohydrates	METABOLIC
1573082	2.4.1.-	Hexosyltransferases.	\N	\N	\N	Sphingoglycolipid metabolism	Metabolism of Complex Lipids	METABOLIC
1573082	2.4.1.-	Hexosyltransferases.	\N	\N	\N	Blood group glycolipid biosynthesis - lact series	Metabolism of Complex Lipids	METABOLIC
1573082	2.4.1.-	Hexosyltransferases.	\N	\N	\N	Blood group glycolipid biosynthesis - neolact series	Metabolism of Complex Lipids	METABOLIC
1573082	2.4.1.-	Hexosyltransferases.	\N	\N	\N	Glycerolipid metabolism	Metabolism of Complex Lipids	METABOLIC
1573082	2.4.1.-	Hexosyltransferases.	\N	\N	\N	Globoside metabolism	Metabolism of Complex Lipids	METABOLIC
1573082	2.4.1.-	Hexosyltransferases.	\N	\N	\N	Chondroitin / heparan sulfate biosynthesis	Metabolism of Complex Carbohydrates	METABOLIC
1573082	2.4.1.-	Hexosyltransferases.	\N	\N	\N	Keratan sulfate biosynthesis	Metabolism of Complex Carbohydrates	METABOLIC
1573082	2.4.1.-	Hexosyltransferases.	\N	\N	\N	N-Glycans biosynthesis	Metabolism of Complex Carbohydrates	METABOLIC
1573091	3.1.3.16	Serine/threonine specific protein phosphatase.	A phosphoprotein + H(2)O = a protein + phosphate.	\N	\N	\N	\N	\N
1573094	2.6.1.1	Aspartate aminotransferase.	L-aspartate + 2-oxoglutarate = oxaloacetate + L-glutamate.	Pyridoxal-phosphate.	\N	Alanine and aspartate metabolism	Amino Acid Metabolism	METABOLIC
1573094	2.6.1.1	Aspartate aminotransferase.	L-aspartate + 2-oxoglutarate = oxaloacetate + L-glutamate.	Pyridoxal-phosphate.	\N	Phenylalanine metabolism	Amino Acid Metabolism	METABOLIC
1573094	2.6.1.1	Aspartate aminotransferase.	L-aspartate + 2-oxoglutarate = oxaloacetate + L-glutamate.	Pyridoxal-phosphate.	\N	Arginine and proline metabolism	Amino Acid Metabolism	METABOLIC
1573094	2.6.1.1	Aspartate aminotransferase.	L-aspartate + 2-oxoglutarate = oxaloacetate + L-glutamate.	Pyridoxal-phosphate.	\N	Cysteine metabolism	Amino Acid Metabolism	METABOLIC
1573094	2.6.1.1	Aspartate aminotransferase.	L-aspartate + 2-oxoglutarate = oxaloacetate + L-glutamate.	Pyridoxal-phosphate.	\N	Tyrosine metabolism	Amino Acid Metabolism	METABOLIC
1573094	2.6.1.1	Aspartate aminotransferase.	L-aspartate + 2-oxoglutarate = oxaloacetate + L-glutamate.	Pyridoxal-phosphate.	\N	Alkaloid biosynthesis I	Biosynthesis of Secondary Metabolites	METABOLIC
1573094	2.6.1.1	Aspartate aminotransferase.	L-aspartate + 2-oxoglutarate = oxaloacetate + L-glutamate.	Pyridoxal-phosphate.	\N	Carbon fixation	Energy Metabolism	METABOLIC
1573094	2.6.1.1	Aspartate aminotransferase.	L-aspartate + 2-oxoglutarate = oxaloacetate + L-glutamate.	Pyridoxal-phosphate.	\N	Phenylalanine, tyrosine and tryptophan biosynthesis	Amino Acid Metabolism	METABOLIC
1573094	2.6.1.1	Aspartate aminotransferase.	L-aspartate + 2-oxoglutarate = oxaloacetate + L-glutamate.	Pyridoxal-phosphate.	\N	Glutamate metabolism	Amino Acid Metabolism	METABOLIC
1573105	3.-.-.-	Hydrolases.	\N	\N	\N	\N	\N	\N
1573162	1.8.4.-	With a disulfide as acceptor.	\N	\N	\N	\N	\N	\N
1573203	3.1.3.16	Serine/threonine specific protein phosphatase.	A phosphoprotein + H(2)O = a protein + phosphate.	\N	\N	\N	\N	\N
1573281	1.6.5.5	NADPH:quinone reductase.	NADPH + quinone = NADP(+) + semiquinone.	Zinc.	\N	\N	\N	\N
1573310	1.5.1.3	Dihydrofolate reductase.	5,6,7,8-tetrahydrofolate + NADP(+) = 7,8-dihydrofolate + NADPH.	\N	\N	One carbon pool by folate	Metabolism of Cofactors and Vitamins	METABOLIC
1573310	1.5.1.3	Dihydrofolate reductase.	5,6,7,8-tetrahydrofolate + NADP(+) = 7,8-dihydrofolate + NADPH.	\N	\N	Folate biosynthesis	Metabolism of Cofactors and Vitamins	METABOLIC
1573342	1.1.1.-	With NAD(+) or NADP(+) as acceptor.	\N	\N	\N	Bile acid biosynthesis	Lipid Metabolism	METABOLIC
1573342	1.1.1.-	With NAD(+) or NADP(+) as acceptor.	\N	\N	\N	Vitamin B6 metabolism	Metabolism of Cofactors and Vitamins	METABOLIC
1573342	1.1.1.-	With NAD(+) or NADP(+) as acceptor.	\N	\N	\N	Glycine, serine and threonine metabolism	Amino Acid Metabolism	METABOLIC
1573342	1.1.1.-	With NAD(+) or NADP(+) as acceptor.	\N	\N	\N	Butanoate metabolism	Carbohydrate Metabolism	METABOLIC
1573342	1.1.1.-	With NAD(+) or NADP(+) as acceptor.	\N	\N	\N	Fructose and mannose metabolism	Carbohydrate Metabolism	METABOLIC
1573342	1.1.1.-	With NAD(+) or NADP(+) as acceptor.	\N	\N	\N	Galactose metabolism	Carbohydrate Metabolism	METABOLIC
1573342	1.1.1.-	With NAD(+) or NADP(+) as acceptor.	\N	\N	\N	Lysine degradation	Amino Acid Metabolism	METABOLIC
1573342	1.1.1.-	With NAD(+) or NADP(+) as acceptor.	\N	\N	\N	Nucleotide sugars metabolism	Nucleotide Metabolism	METABOLIC
1573342	1.1.1.-	With NAD(+) or NADP(+) as acceptor.	\N	\N	\N	Ascorbate and aldarate metabolism	Carbohydrate Metabolism	METABOLIC
1573342	1.1.1.-	With NAD(+) or NADP(+) as acceptor.	\N	\N	\N	Tetrachloroethene degradation	Biodegradation of Xenobiotics	METABOLIC
1573342	1.1.1.-	With NAD(+) or NADP(+) as acceptor.	\N	\N	\N	Benzoate degradation via CoA ligation	Biodegradation of Xenobiotics	METABOLIC
1573342	1.1.1.-	With NAD(+) or NADP(+) as acceptor.	\N	\N	\N	Glycerolipid metabolism	Metabolism of Complex Lipids	METABOLIC
1573434	1.1.99.1	Choline dehydrogenase.	Choline + acceptor = betaine aldehyde + reduced acceptor.	PQQ.	\N	Glycine, serine and threonine metabolism	Amino Acid Metabolism	METABOLIC
1573474	2.3.1.26	Sterol O-acyltransferase.	Acyl-CoA + cholesterol = CoA + cholesterol ester.	\N	\N	Bile acid biosynthesis	Lipid Metabolism	METABOLIC
1573679	1.14.13.7	Phenol 2-monooxygenase.	Phenol + NADPH + O(2) = catechol + NADP(+) + H(2)O.	FAD.	\N	gamma-Hexachlorocyclohexane degradation	Biodegradation of Xenobiotics	METABOLIC
1573679	1.14.13.7	Phenol 2-monooxygenase.	Phenol + NADPH + O(2) = catechol + NADP(+) + H(2)O.	FAD.	\N	Toluene and xylene degradation	Biodegradation of Xenobiotics	METABOLIC
1573679	1.14.13.7	Phenol 2-monooxygenase.	Phenol + NADPH + O(2) = catechol + NADP(+) + H(2)O.	FAD.	\N	Nitorobenzene degradation	Biodegradation of Xenobiotics	METABOLIC
1573699	3.6.3.4	Copper-exporting ATPase.	ATP + H(2)O + Cu(2+)(In) = ADP + phosphate + Cu(2+)(Out).	Magnesium.	Menkes syndrome; MIM:309400. Occipital horn syndrome; MIM:304150. Wilson disease; MIM:277900.	\N	\N	\N
1573724	6.3.5.-	Carbon--nitrogen ligases with glutamine as amido-N-donor.	\N	\N	\N	Glutamate metabolism	Amino Acid Metabolism	METABOLIC
1573724	6.3.5.-	Carbon--nitrogen ligases with glutamine as amido-N-donor.	\N	\N	\N	Alanine and aspartate metabolism	Amino Acid Metabolism	METABOLIC
1573759	2.7.3.-	Phosphotransferases with a nitrogenous group as acceptor.	\N	\N	\N	Type II secretion system	SORTING AND DEGRADATION	REGULATORY
1573818	1.1.99.1	Choline dehydrogenase.	Choline + acceptor = betaine aldehyde + reduced acceptor.	PQQ.	\N	Glycine, serine and threonine metabolism	Amino Acid Metabolism	METABOLIC
1573901	3.2.1.113	Mannosyl-oligosaccharide 1,2-alpha-mannosidase.	Hydrolysis of the terminal 1,2-linked alpha-D-mannose residues in the oligo-mannose oligosaccharide Man(9)(GlcNAc)(2).	\N	\N	N-Glycans biosynthesis	Metabolism of Complex Carbohydrates	METABOLIC
1573923	1.14.13.7	Phenol 2-monooxygenase.	Phenol + NADPH + O(2) = catechol + NADP(+) + H(2)O.	FAD.	\N	gamma-Hexachlorocyclohexane degradation	Biodegradation of Xenobiotics	METABOLIC
1573923	1.14.13.7	Phenol 2-monooxygenase.	Phenol + NADPH + O(2) = catechol + NADP(+) + H(2)O.	FAD.	\N	Toluene and xylene degradation	Biodegradation of Xenobiotics	METABOLIC
1573923	1.14.13.7	Phenol 2-monooxygenase.	Phenol + NADPH + O(2) = catechol + NADP(+) + H(2)O.	FAD.	\N	Nitorobenzene degradation	Biodegradation of Xenobiotics	METABOLIC
1573969	3.4.-.-	Acting on peptide bonds (peptide hydrolases).	\N	\N	\N	Biotin metabolism	Metabolism of Cofactors and Vitamins	METABOLIC
1573969	3.4.-.-	Acting on peptide bonds (peptide hydrolases).	\N	\N	\N	Lysine degradation	Amino Acid Metabolism	METABOLIC
1573972	3.1.2.15	Ubiquitin thiolesterase.	Ubiquitin C-terminal thiolester + H(2)O = ubiquitin + a thiol.	\N	\N	\N	\N	\N
1574049	5.3.1.4	L-arabinose isomerase.	L-arabinose = L-ribulose.	\N	\N	Pentose and glucuronate interconversions	Carbohydrate Metabolism	METABOLIC
1574290	3.5.4.1	Cytosine deaminase.	Cytosine + H(2)O = uracil + NH(3).	\N	\N	Pyrimidine metabolism	Nucleotide Metabolism	METABOLIC
1574363	1.1.99.1	Choline dehydrogenase.	Choline + acceptor = betaine aldehyde + reduced acceptor.	PQQ.	\N	Glycine, serine and threonine metabolism	Amino Acid Metabolism	METABOLIC
1574406	3.2.1.20	Alpha-glucosidase.	Hydrolysis of terminal, non-reducing 1,4-linked D-glucose residues with release of D-glucose.	\N	Glycogen storage disease II; MIM:232300.	Galactose metabolism	Carbohydrate Metabolism	METABOLIC
1574406	3.2.1.20	Alpha-glucosidase.	Hydrolysis of terminal, non-reducing 1,4-linked D-glucose residues with release of D-glucose.	\N	Glycogen storage disease II; MIM:232300.	Starch and sucrose metabolism	Metabolism of Complex Carbohydrates	METABOLIC
1574459	2.7.2.4	Aspartate kinase.	ATP + L-aspartate = ADP + 4-phospho-L-aspartate.	\N	\N	Lysine biosynthesis	Amino Acid Metabolism	METABOLIC
1574459	2.7.2.4	Aspartate kinase.	ATP + L-aspartate = ADP + 4-phospho-L-aspartate.	\N	\N	Glycine, serine and threonine metabolism	Amino Acid Metabolism	METABOLIC
1574555	3.2.1.52	Beta-N-acetylhexosaminidase.	Hydrolysis of terminal non-reducing N-acetyl-D-hexosamine residues in N-acetyl-beta-D-hexosaminides.	\N	Sandhoff disease (GM2-gangliosidosis, variant 0); MIM:268800. Tay-Sachs disease (adult GM2-gangliosidosis); MIM:272800.	N-Glycan degradation	Metabolism of Complex Carbohydrates	METABOLIC
1574555	3.2.1.52	Beta-N-acetylhexosaminidase.	Hydrolysis of terminal non-reducing N-acetyl-D-hexosamine residues in N-acetyl-beta-D-hexosaminides.	\N	Sandhoff disease (GM2-gangliosidosis, variant 0); MIM:268800. Tay-Sachs disease (adult GM2-gangliosidosis); MIM:272800.	Aminosugars metabolism	Metabolism of Complex Carbohydrates	METABOLIC
1574555	3.2.1.52	Beta-N-acetylhexosaminidase.	Hydrolysis of terminal non-reducing N-acetyl-D-hexosamine residues in N-acetyl-beta-D-hexosaminides.	\N	Sandhoff disease (GM2-gangliosidosis, variant 0); MIM:268800. Tay-Sachs disease (adult GM2-gangliosidosis); MIM:272800.	Globoside metabolism	Metabolism of Complex Lipids	METABOLIC
1574555	3.2.1.52	Beta-N-acetylhexosaminidase.	Hydrolysis of terminal non-reducing N-acetyl-D-hexosamine residues in N-acetyl-beta-D-hexosaminides.	\N	Sandhoff disease (GM2-gangliosidosis, variant 0); MIM:268800. Tay-Sachs disease (adult GM2-gangliosidosis); MIM:272800.	Sphingoglycolipid metabolism	Metabolism of Complex Lipids	METABOLIC
1574555	3.2.1.52	Beta-N-acetylhexosaminidase.	Hydrolysis of terminal non-reducing N-acetyl-D-hexosamine residues in N-acetyl-beta-D-hexosaminides.	\N	Sandhoff disease (GM2-gangliosidosis, variant 0); MIM:268800. Tay-Sachs disease (adult GM2-gangliosidosis); MIM:272800.	Glycosaminoglycan degradation	Metabolism of Complex Carbohydrates	METABOLIC
1574581	3.2.1.3	Glucan 1,4-alpha-glucosidase.	Hydrolysis of terminal 1,4-linked alpha-D-glucose residues successively from non-reducing ends of the chains with release of beta-D-glucose.	\N	\N	Starch and sucrose metabolism	Metabolism of Complex Carbohydrates	METABOLIC
1574595	6.3.2.-	Acid--D-amino-acid ligases (peptide synthases).	\N	\N	\N	Tryptophan metabolism	Amino Acid Metabolism	METABOLIC
1574595	6.3.2.-	Acid--D-amino-acid ligases (peptide synthases).	\N	\N	\N	Ubiquinone biosynthesis	Metabolism of Cofactors and Vitamins	METABOLIC
1574686	3.6.3.6	Proton-exporting ATPase.	ATP + H(2)O + H(+)(In) = ADP + phosphate + H(+)(Out).	Magnesium.	\N	Oxidative phosphorylation	Energy Metabolism	METABOLIC
1574742	1.-.-.-	Oxidoreductases.	\N	\N	\N	\N	\N	\N
1574771	3.2.1.3	Glucan 1,4-alpha-glucosidase.	Hydrolysis of terminal 1,4-linked alpha-D-glucose residues successively from non-reducing ends of the chains with release of beta-D-glucose.	\N	\N	Starch and sucrose metabolism	Metabolism of Complex Carbohydrates	METABOLIC
1574781	1.1.1.100	3-oxoacyl-[acyl-carrier protein] reductase.	(3R)-3-hydroxyacyl-[acyl-carrier protein] + NADP(+) = 3-oxoacyl- [acyl-carrier protein] + NADPH.	\N	\N	Fatty acid biosynthesis (path 1)	Lipid Metabolism	METABOLIC
1574785	1.1.1.100	3-oxoacyl-[acyl-carrier protein] reductase.	(3R)-3-hydroxyacyl-[acyl-carrier protein] + NADP(+) = 3-oxoacyl- [acyl-carrier protein] + NADPH.	\N	\N	Fatty acid biosynthesis (path 1)	Lipid Metabolism	METABOLIC
1574892	3.2.1.18	Exo-alpha-sialidase.	Hydrolysis of alpha-(2->3)-, alpha-(2->6)-, alpha-(2->8)-glycosidic linkages of terminal sialic residues in oligosaccharides, glycoproteins, glycolipids, colominic acid and synthetic substrates.	\N	Sialidosis; MIM:256550.	N-Glycan degradation	Metabolism of Complex Carbohydrates	METABOLIC
1574892	3.2.1.18	Exo-alpha-sialidase.	Hydrolysis of alpha-(2->3)-, alpha-(2->6)-, alpha-(2->8)-glycosidic linkages of terminal sialic residues in oligosaccharides, glycoproteins, glycolipids, colominic acid and synthetic substrates.	\N	Sialidosis; MIM:256550.	Sphingoglycolipid metabolism	Metabolism of Complex Lipids	METABOLIC
1574928	1.2.4.2	Oxoglutarate dehydrogenase (lipoamide).	2-oxoglutarate + lipoamide = S-succinyldihydrolipoamide + CO(2).	Thiamine pyrophosphate.	\N	Citrate cycle (TCA cycle)	Carbohydrate Metabolism	METABOLIC
1574928	1.2.4.2	Oxoglutarate dehydrogenase (lipoamide).	2-oxoglutarate + lipoamide = S-succinyldihydrolipoamide + CO(2).	Thiamine pyrophosphate.	\N	Lysine degradation	Amino Acid Metabolism	METABOLIC
1574928	1.2.4.2	Oxoglutarate dehydrogenase (lipoamide).	2-oxoglutarate + lipoamide = S-succinyldihydrolipoamide + CO(2).	Thiamine pyrophosphate.	\N	Tryptophan metabolism	Amino Acid Metabolism	METABOLIC
1574990	1.1.1.40	Malate dehydrogenase (oxaloacetate decarboxylating) (NADP+).	(S)-malate + NADP(+) = pyruvate + CO(2) + NADPH.	\N	\N	Pyruvate metabolism	Carbohydrate Metabolism	METABOLIC
1574990	1.1.1.40	Malate dehydrogenase (oxaloacetate decarboxylating) (NADP+).	(S)-malate + NADP(+) = pyruvate + CO(2) + NADPH.	\N	\N	Carbon fixation	Energy Metabolism	METABOLIC
1575012	2.7.-.-	Transferring phosphorous-containing groups.	\N	\N	\N	\N	\N	\N
1575227	3.1.3.16	Serine/threonine specific protein phosphatase.	A phosphoprotein + H(2)O = a protein + phosphate.	\N	\N	\N	\N	\N
1575304	4.6.1.1	Adenylate cyclase.	ATP = 3',5'-cyclic AMP + diphosphate.	\N	\N	Purine metabolism	Nucleotide Metabolism	METABOLIC
1575340	2.3.1.31	Homoserine O-acetyltransferase.	Acetyl-CoA + L-homoserine = CoA + O-acetyl-L-homoserine.	\N	\N	Sulfur metabolism	Energy Metabolism	METABOLIC
1575340	2.3.1.31	Homoserine O-acetyltransferase.	Acetyl-CoA + L-homoserine = CoA + O-acetyl-L-homoserine.	\N	\N	Methionine metabolism	Amino Acid Metabolism	METABOLIC
1575410	3.2.1.25	Beta-mannosidase.	Hydrolysis of terminal, non-reducing beta-D-mannose residues in beta-D-mannosides.	\N	\N	N-Glycan degradation	Metabolism of Complex Carbohydrates	METABOLIC
1575496	1.6.99.1	NADPH dehydrogenase.	NADPH + acceptor = NADP(+) + reduced acceptor.	FMN or FAD.	\N	\N	\N	\N
1575621	3.1.1.3	Triacylglycerol lipase.	Triacylglycerol + H(2)O = diacylglycerol + a fatty acid anion.	\N	Hepatic lipase deficiency; MIM:151670. Congenital lipase deficiency; MIM:246600. Wolman disease; MIM:278000.	Glycerolipid metabolism	Metabolism of Complex Lipids	METABOLIC
1575641	1.1.-.-	Acting on the CH-OH group of donors.	\N	\N	\N	Benzoate degradation via CoA ligation	Biodegradation of Xenobiotics	METABOLIC
1575641	1.1.-.-	Acting on the CH-OH group of donors.	\N	\N	\N	Ethylbenzene degradation	Biodegradation of Xenobiotics	METABOLIC
1575714	3.6.1.-	In phosphorous-containing anhydrides.	\N	\N	\N	Starch and sucrose metabolism	Metabolism of Complex Carbohydrates	METABOLIC
1575714	3.6.1.-	In phosphorous-containing anhydrides.	\N	\N	\N	Folate biosynthesis	Metabolism of Cofactors and Vitamins	METABOLIC
1575750	3.2.1.101	Mannan endo-1,6-beta-mannosidase.	Random hydrolysis of 1,6-beta-D-mannosidic linkages in unbranched 1,6-mannans.	\N	\N	\N	\N	\N
1575897	6.3.2.-	Acid--D-amino-acid ligases (peptide synthases).	\N	\N	\N	Tryptophan metabolism	Amino Acid Metabolism	METABOLIC
1575897	6.3.2.-	Acid--D-amino-acid ligases (peptide synthases).	\N	\N	\N	Ubiquinone biosynthesis	Metabolism of Cofactors and Vitamins	METABOLIC
1576154	3.2.1.3	Glucan 1,4-alpha-glucosidase.	Hydrolysis of terminal 1,4-linked alpha-D-glucose residues successively from non-reducing ends of the chains with release of beta-D-glucose.	\N	\N	Starch and sucrose metabolism	Metabolism of Complex Carbohydrates	METABOLIC
1576160	3.5.4.1	Cytosine deaminase.	Cytosine + H(2)O = uracil + NH(3).	\N	\N	Pyrimidine metabolism	Nucleotide Metabolism	METABOLIC
1576263	3.4.11.18	Methionyl aminopeptidase.	Release of N-terminal amino acids, preferentially methionine, from peptides and arylamides.	Cobalt.	\N	\N	\N	\N
1576281	2.3.3.1	Citrate (si)-synthase.	\N	Citrate + CoA = acetyl-CoA + H(2)O + oxaloacetate.	\N	\N	\N	\N
1576369	6.3.2.-	Acid--D-amino-acid ligases (peptide synthases).	\N	\N	\N	Tryptophan metabolism	Amino Acid Metabolism	METABOLIC
1576369	6.3.2.-	Acid--D-amino-acid ligases (peptide synthases).	\N	\N	\N	Ubiquinone biosynthesis	Metabolism of Cofactors and Vitamins	METABOLIC
1576379	3.1.13.1	Exoribonuclease II.	Exonucleolytic cleavage in the 3'- to 5'-direction to yield 5'-phosphomononucleotides.	\N	\N	\N	\N	\N
1576418	3.2.1.58	Glucan 1,3-beta-glucosidase.	Successive hydrolysis of beta-D-glucose units from the non-reducing ends of 1,3-beta-D-glucans, releasing alpha-glucose.	\N	\N	Starch and sucrose metabolism	Metabolism of Complex Carbohydrates	METABOLIC
1576449	2.7.2.1	Acetate kinase.	ATP + acetate = ADP + acetyl phosphate.	\N	\N	Propanoate metabolism	Carbohydrate Metabolism	METABOLIC
1576449	2.7.2.1	Acetate kinase.	ATP + acetate = ADP + acetyl phosphate.	\N	\N	Pyruvate metabolism	Carbohydrate Metabolism	METABOLIC
1576523	1.6.5.5	NADPH:quinone reductase.	NADPH + quinone = NADP(+) + semiquinone.	Zinc.	\N	\N	\N	\N
1576624	3.1.2.15	Ubiquitin thiolesterase.	Ubiquitin C-terminal thiolester + H(2)O = ubiquitin + a thiol.	\N	\N	\N	\N	\N
1576692	2.4.2.30	NAD(+) ADP-ribosyltransferase.	NAD(+) + {ADP-D-ribosyl}(N)-acceptor = nicotinamide + {ADP-D-ribosyl}(N+1)-acceptor.	\N	\N	\N	\N	\N
1576848	3.2.1.3	Glucan 1,4-alpha-glucosidase.	Hydrolysis of terminal 1,4-linked alpha-D-glucose residues successively from non-reducing ends of the chains with release of beta-D-glucose.	\N	\N	Starch and sucrose metabolism	Metabolism of Complex Carbohydrates	METABOLIC
1576884	4.1.2.-	Aldehyde-lyases.	\N	\N	\N	Lysine degradation	Amino Acid Metabolism	METABOLIC
1576884	4.1.2.-	Aldehyde-lyases.	\N	\N	\N	Sphingoglycolipid metabolism	Metabolism of Complex Lipids	METABOLIC
1576884	4.1.2.-	Aldehyde-lyases.	\N	\N	\N	Tyrosine metabolism	Amino Acid Metabolism	METABOLIC
1576884	4.1.2.-	Aldehyde-lyases.	\N	\N	\N	1,4-Dichlorobenzene degradation	Biodegradation of Xenobiotics	METABOLIC
1576884	4.1.2.-	Aldehyde-lyases.	\N	\N	\N	Fluorene degradation	Biodegradation of Xenobiotics	METABOLIC
1576884	4.1.2.-	Aldehyde-lyases.	\N	\N	\N	Carbazole degradation	Biodegradation of Xenobiotics	METABOLIC
1576884	4.1.2.-	Aldehyde-lyases.	\N	\N	\N	Pentose and glucuronate interconversions	Carbohydrate Metabolism	METABOLIC
1576884	4.1.2.-	Aldehyde-lyases.	\N	\N	\N	Styrene degradation	Biodegradation of Xenobiotics	METABOLIC
1576884	4.1.2.-	Aldehyde-lyases.	\N	\N	\N	Benzoate degradation via hydroxylation	Biodegradation of Xenobiotics	METABOLIC
1577005	1.5.1.20	Methylenetetrahydrofolate reductase (NADPH).	5-methyltetrahydrofolate + NADP(+) = 5,10-methylenetetrahydrofolate + NADPH.	FAD.	Homocystinuria II (MTHFR deficiency); MIM:236250.	\N	\N	\N
1577034	5.4.99.12	tRNA-pseudouridine synthase I.	tRNA uridine = tRNA pseudouridine.	\N	\N	\N	\N	\N
1577052	3.2.1.21	Beta-glucosidase.	Hydrolysis of terminal, non-reducing beta-D-glucose residues with release of beta-D-glucose.	\N	\N	Starch and sucrose metabolism	Metabolism of Complex Carbohydrates	METABOLIC
1577052	3.2.1.21	Beta-glucosidase.	Hydrolysis of terminal, non-reducing beta-D-glucose residues with release of beta-D-glucose.	\N	\N	Cyanoamino acid metabolism	Metabolism of Other Amino Acids	METABOLIC
1577052	3.2.1.21	Beta-glucosidase.	Hydrolysis of terminal, non-reducing beta-D-glucose residues with release of beta-D-glucose.	\N	\N	Flavonoids, stilbene and lignin biosynthesis	Biosynthesis of Secondary Metabolites	METABOLIC
1577164	1.14.13.8	Dimethylaniline monooxygenase (N-oxide forming).	N,N-dimethylaniline + NADPH + O(2) = N,N-dimethylaniline N-oxide + NADP(+) + H(2)O.	FAD.	Trimethylaminuria; MIM:602079,	\N	\N	\N
1577222	5.3.1.4	L-arabinose isomerase.	L-arabinose = L-ribulose.	\N	\N	Pentose and glucuronate interconversions	Carbohydrate Metabolism	METABOLIC
1577252	2.7.3.-	Phosphotransferases with a nitrogenous group as acceptor.	\N	\N	\N	Type II secretion system	SORTING AND DEGRADATION	REGULATORY
1577308	1.1.99.1	Choline dehydrogenase.	Choline + acceptor = betaine aldehyde + reduced acceptor.	PQQ.	\N	Glycine, serine and threonine metabolism	Amino Acid Metabolism	METABOLIC
1577462	2.7.1.-	Phosphotransferases with an alcohol group as acceptor.	\N	\N	\N	Sphingoglycolipid metabolism	Metabolism of Complex Lipids	METABOLIC
1577462	2.7.1.-	Phosphotransferases with an alcohol group as acceptor.	\N	\N	\N	Benzoate degradation via CoA ligation	Biodegradation of Xenobiotics	METABOLIC
1577462	2.7.1.-	Phosphotransferases with an alcohol group as acceptor.	\N	\N	\N	Starch and sucrose metabolism	Metabolism of Complex Carbohydrates	METABOLIC
1577462	2.7.1.-	Phosphotransferases with an alcohol group as acceptor.	\N	\N	\N	Inositol phosphate metabolism	Metabolism of Complex Lipids	METABOLIC
1577462	2.7.1.-	Phosphotransferases with an alcohol group as acceptor.	\N	\N	\N	Nicotinate and nicotinamide metabolism	Metabolism of Cofactors and Vitamins	METABOLIC
1577620	3.2.1.3	Glucan 1,4-alpha-glucosidase.	Hydrolysis of terminal 1,4-linked alpha-D-glucose residues successively from non-reducing ends of the chains with release of beta-D-glucose.	\N	\N	Starch and sucrose metabolism	Metabolism of Complex Carbohydrates	METABOLIC
1577739	1.6.5.5	NADPH:quinone reductase.	NADPH + quinone = NADP(+) + semiquinone.	Zinc.	\N	\N	\N	\N
1577753	1.1.1.91	Aryl-alcohol dehydrogenase (NADP+).	An aromatic alcohol + NADP(+) = an aromatic aldehyde + NADPH.	\N	\N	\N	\N	\N
1577846	1.2.1.2	Formate dehydrogenase.	Formate + NAD(+) = CO(2) + NADH.	\N	\N	Glyoxylate and dicarboxylate metabolism	Carbohydrate Metabolism	METABOLIC
1577846	1.2.1.2	Formate dehydrogenase.	Formate + NAD(+) = CO(2) + NADH.	\N	\N	Methane metabolism	Energy Metabolism	METABOLIC
1577933	1.1.1.8	Glycerol-3-phosphate dehydrogenase (NAD+).	Sn-glycerol 3-phosphate + NAD(+) = glycerone phosphate + NADH.	\N	\N	Glycerolipid metabolism	Metabolism of Complex Lipids	METABOLIC
1577974	3.1.13.4	Poly(A)-specific ribonuclease.	Exonucleolytic cleavage of poly(A) to 5'-AMP.	\N	\N	\N	\N	\N
1578056	5.2.1.8	Peptidylprolyl isomerase.	Peptidylproline (omega=180) = peptidylproline (omega=0).	\N	\N	\N	\N	\N
1578295	2.7.1.-	Phosphotransferases with an alcohol group as acceptor.	\N	\N	\N	Sphingoglycolipid metabolism	Metabolism of Complex Lipids	METABOLIC
1578295	2.7.1.-	Phosphotransferases with an alcohol group as acceptor.	\N	\N	\N	Benzoate degradation via CoA ligation	Biodegradation of Xenobiotics	METABOLIC
1578295	2.7.1.-	Phosphotransferases with an alcohol group as acceptor.	\N	\N	\N	Starch and sucrose metabolism	Metabolism of Complex Carbohydrates	METABOLIC
1578295	2.7.1.-	Phosphotransferases with an alcohol group as acceptor.	\N	\N	\N	Inositol phosphate metabolism	Metabolism of Complex Lipids	METABOLIC
1578295	2.7.1.-	Phosphotransferases with an alcohol group as acceptor.	\N	\N	\N	Nicotinate and nicotinamide metabolism	Metabolism of Cofactors and Vitamins	METABOLIC
1578344	1.1.-.-	Acting on the CH-OH group of donors.	\N	\N	\N	Benzoate degradation via CoA ligation	Biodegradation of Xenobiotics	METABOLIC
1578344	1.1.-.-	Acting on the CH-OH group of donors.	\N	\N	\N	Ethylbenzene degradation	Biodegradation of Xenobiotics	METABOLIC
1578360	2.4.2.29	Queuine tRNA-ribosyltransferase.	tRNA guanine + queuine = tRNA queuine + guanine.	\N	\N	\N	\N	\N
1578380	3.6.4.1	Myosin ATPase.	ATP + H(2)O = ADP + phosphate.	\N	\N	Purine metabolism	Nucleotide Metabolism	METABOLIC
1578398	3.2.1.3	Glucan 1,4-alpha-glucosidase.	Hydrolysis of terminal 1,4-linked alpha-D-glucose residues successively from non-reducing ends of the chains with release of beta-D-glucose.	\N	\N	Starch and sucrose metabolism	Metabolism of Complex Carbohydrates	METABOLIC
1578400	5.4.2.1	Phosphoglycerate mutase.	2-phospho-D-glycerate + 2,3-diphosphoglycerate = 3-phospho-D-glycerate + 2,3-diphosphoglycerate.	\N	Myopathy due to phosphoglycerate mutase deficiency; MIM:261670.	Glycolysis / Gluconeogenesis	Carbohydrate Metabolism	METABOLIC
1578428	1.2.1.2	Formate dehydrogenase.	Formate + NAD(+) = CO(2) + NADH.	\N	\N	Glyoxylate and dicarboxylate metabolism	Carbohydrate Metabolism	METABOLIC
1578428	1.2.1.2	Formate dehydrogenase.	Formate + NAD(+) = CO(2) + NADH.	\N	\N	Methane metabolism	Energy Metabolism	METABOLIC
1578513	2.3.1.-	Transferring groups other than amino-acyl groups.	\N	\N	\N	Benzoate degradation via CoA ligation	Biodegradation of Xenobiotics	METABOLIC
1578513	2.3.1.-	Transferring groups other than amino-acyl groups.	\N	\N	\N	Tyrosine metabolism	Amino Acid Metabolism	METABOLIC
1578513	2.3.1.-	Transferring groups other than amino-acyl groups.	\N	\N	\N	Aminosugars metabolism	Metabolism of Complex Carbohydrates	METABOLIC
1578513	2.3.1.-	Transferring groups other than amino-acyl groups.	\N	\N	\N	Glycerolipid metabolism	Metabolism of Complex Lipids	METABOLIC
1578513	2.3.1.-	Transferring groups other than amino-acyl groups.	\N	\N	\N	Valine, leucine and isoleucine degradation	Amino Acid Metabolism	METABOLIC
1578513	2.3.1.-	Transferring groups other than amino-acyl groups.	\N	\N	\N	Ethylbenzene degradation	Biodegradation of Xenobiotics	METABOLIC
1578513	2.3.1.-	Transferring groups other than amino-acyl groups.	\N	\N	\N	Phenylalanine metabolism	Amino Acid Metabolism	METABOLIC
1578513	2.3.1.-	Transferring groups other than amino-acyl groups.	\N	\N	\N	Lipopolysaccharide biosynthesis	Metabolism of Complex Carbohydrates	METABOLIC
1578513	2.3.1.-	Transferring groups other than amino-acyl groups.	\N	\N	\N	Lysine biosynthesis	Amino Acid Metabolism	METABOLIC
1578513	2.3.1.-	Transferring groups other than amino-acyl groups.	\N	\N	\N	Butanoate metabolism	Carbohydrate Metabolism	METABOLIC
1578513	2.3.1.-	Transferring groups other than amino-acyl groups.	\N	\N	\N	D-Arginine and D-ornithine metabolism	Metabolism of Other Amino Acids	METABOLIC
1578513	2.3.1.-	Transferring groups other than amino-acyl groups.	\N	\N	\N	Histidine metabolism	Amino Acid Metabolism	METABOLIC
1578513	2.3.1.-	Transferring groups other than amino-acyl groups.	\N	\N	\N	Lysine degradation	Amino Acid Metabolism	METABOLIC
1578624	5.2.1.8	Peptidylprolyl isomerase.	Peptidylproline (omega=180) = peptidylproline (omega=0).	\N	\N	\N	\N	\N
1578711	1.10.3.2	Laccase.	4 benzenediol + O(2) = 4 benzosemiquinone + 2 H(2)O.	Copper.	\N	\N	\N	\N
1578745	2.4.1.-	Hexosyltransferases.	\N	\N	\N	O-Glycans biosynthesis	Metabolism of Complex Carbohydrates	METABOLIC
1578745	2.4.1.-	Hexosyltransferases.	\N	\N	\N	Fructose and mannose metabolism	Carbohydrate Metabolism	METABOLIC
1578745	2.4.1.-	Hexosyltransferases.	\N	\N	\N	Peptidoglycan biosynthesis	Metabolism of Complex Carbohydrates	METABOLIC
1578745	2.4.1.-	Hexosyltransferases.	\N	\N	\N	Sphingoglycolipid metabolism	Metabolism of Complex Lipids	METABOLIC
1578745	2.4.1.-	Hexosyltransferases.	\N	\N	\N	Blood group glycolipid biosynthesis - lact series	Metabolism of Complex Lipids	METABOLIC
1578745	2.4.1.-	Hexosyltransferases.	\N	\N	\N	Blood group glycolipid biosynthesis - neolact series	Metabolism of Complex Lipids	METABOLIC
1578745	2.4.1.-	Hexosyltransferases.	\N	\N	\N	Glycerolipid metabolism	Metabolism of Complex Lipids	METABOLIC
1578745	2.4.1.-	Hexosyltransferases.	\N	\N	\N	Globoside metabolism	Metabolism of Complex Lipids	METABOLIC
1578745	2.4.1.-	Hexosyltransferases.	\N	\N	\N	Chondroitin / heparan sulfate biosynthesis	Metabolism of Complex Carbohydrates	METABOLIC
1578745	2.4.1.-	Hexosyltransferases.	\N	\N	\N	Keratan sulfate biosynthesis	Metabolism of Complex Carbohydrates	METABOLIC
1578745	2.4.1.-	Hexosyltransferases.	\N	\N	\N	N-Glycans biosynthesis	Metabolism of Complex Carbohydrates	METABOLIC
1578757	3.1.2.15	Ubiquitin thiolesterase.	Ubiquitin C-terminal thiolester + H(2)O = ubiquitin + a thiol.	\N	\N	\N	\N	\N
1578812	3.2.1.21	Beta-glucosidase.	Hydrolysis of terminal, non-reducing beta-D-glucose residues with release of beta-D-glucose.	\N	\N	Starch and sucrose metabolism	Metabolism of Complex Carbohydrates	METABOLIC
1578812	3.2.1.21	Beta-glucosidase.	Hydrolysis of terminal, non-reducing beta-D-glucose residues with release of beta-D-glucose.	\N	\N	Cyanoamino acid metabolism	Metabolism of Other Amino Acids	METABOLIC
1578812	3.2.1.21	Beta-glucosidase.	Hydrolysis of terminal, non-reducing beta-D-glucose residues with release of beta-D-glucose.	\N	\N	Flavonoids, stilbene and lignin biosynthesis	Biosynthesis of Secondary Metabolites	METABOLIC
1578844	3.1.4.11	1-phosphatidylinositol-4,5-bisphosphate phosphodiesterase.	1-phosphatidyl-1D-myo-inositol 4,5-bisphosphate + H(2)O = D-myo- inositol 1,4,5-trisphosphate + diacylglycerol.	\N	\N	Inositol phosphate metabolism	Metabolism of Complex Lipids	METABOLIC
1578979	1.1.1.-	With NAD(+) or NADP(+) as acceptor.	\N	\N	\N	Bile acid biosynthesis	Lipid Metabolism	METABOLIC
1578979	1.1.1.-	With NAD(+) or NADP(+) as acceptor.	\N	\N	\N	Vitamin B6 metabolism	Metabolism of Cofactors and Vitamins	METABOLIC
1578979	1.1.1.-	With NAD(+) or NADP(+) as acceptor.	\N	\N	\N	Glycine, serine and threonine metabolism	Amino Acid Metabolism	METABOLIC
1578979	1.1.1.-	With NAD(+) or NADP(+) as acceptor.	\N	\N	\N	Butanoate metabolism	Carbohydrate Metabolism	METABOLIC
1578979	1.1.1.-	With NAD(+) or NADP(+) as acceptor.	\N	\N	\N	Fructose and mannose metabolism	Carbohydrate Metabolism	METABOLIC
1578979	1.1.1.-	With NAD(+) or NADP(+) as acceptor.	\N	\N	\N	Galactose metabolism	Carbohydrate Metabolism	METABOLIC
1578979	1.1.1.-	With NAD(+) or NADP(+) as acceptor.	\N	\N	\N	Lysine degradation	Amino Acid Metabolism	METABOLIC
1578979	1.1.1.-	With NAD(+) or NADP(+) as acceptor.	\N	\N	\N	Nucleotide sugars metabolism	Nucleotide Metabolism	METABOLIC
1578979	1.1.1.-	With NAD(+) or NADP(+) as acceptor.	\N	\N	\N	Ascorbate and aldarate metabolism	Carbohydrate Metabolism	METABOLIC
1578979	1.1.1.-	With NAD(+) or NADP(+) as acceptor.	\N	\N	\N	Tetrachloroethene degradation	Biodegradation of Xenobiotics	METABOLIC
1578979	1.1.1.-	With NAD(+) or NADP(+) as acceptor.	\N	\N	\N	Benzoate degradation via CoA ligation	Biodegradation of Xenobiotics	METABOLIC
1578979	1.1.1.-	With NAD(+) or NADP(+) as acceptor.	\N	\N	\N	Glycerolipid metabolism	Metabolism of Complex Lipids	METABOLIC
1579066	2.5.1.18	Glutathione transferase.	RX + glutathione = HX + R-S-glutathione.	\N	\N	Glutathione metabolism	Metabolism of Other Amino Acids	METABOLIC
1579225	2.7.6.1	Ribose-phosphate pyrophosphokinase.	ATP + D-ribose 5-phosphate = AMP + 5-phospho-alpha-D-ribose 1-diphosphate.	\N	Gout (one form) with urate urolithiasis; MIM:311850.	Purine metabolism	Nucleotide Metabolism	METABOLIC
1579225	2.7.6.1	Ribose-phosphate pyrophosphokinase.	ATP + D-ribose 5-phosphate = AMP + 5-phospho-alpha-D-ribose 1-diphosphate.	\N	Gout (one form) with urate urolithiasis; MIM:311850.	Pentose phosphate pathway	Carbohydrate Metabolism	METABOLIC
1579259	1.14.14.1	Unspecific monooxygenase.	RH + reduced flavoprotein + O(2) = ROH + oxidized flavoprotein + H(2)O.	Heme-thiolate.	\N	Tryptophan metabolism	Amino Acid Metabolism	METABOLIC
1579259	1.14.14.1	Unspecific monooxygenase.	RH + reduced flavoprotein + O(2) = ROH + oxidized flavoprotein + H(2)O.	Heme-thiolate.	\N	Fatty acid metabolism	Lipid Metabolism	METABOLIC
1579259	1.14.14.1	Unspecific monooxygenase.	RH + reduced flavoprotein + O(2) = ROH + oxidized flavoprotein + H(2)O.	Heme-thiolate.	\N	gamma-Hexachlorocyclohexane degradation	Biodegradation of Xenobiotics	METABOLIC
1579317	3.6.3.9	Sodium/potassium-echanging ATPase.	ATP + H(2)O + Na(+)(In) + K(+)(Out) = ADP + phosphate + Na(+)(Out) + K(+)(In).	Magnesium.	\N	\N	\N	\N
1579336	3.2.1.58	Glucan 1,3-beta-glucosidase.	Successive hydrolysis of beta-D-glucose units from the non-reducing ends of 1,3-beta-D-glucans, releasing alpha-glucose.	\N	\N	Starch and sucrose metabolism	Metabolism of Complex Carbohydrates	METABOLIC
1579371	6.3.2.-	Acid--D-amino-acid ligases (peptide synthases).	\N	\N	\N	Tryptophan metabolism	Amino Acid Metabolism	METABOLIC
1579371	6.3.2.-	Acid--D-amino-acid ligases (peptide synthases).	\N	\N	\N	Ubiquinone biosynthesis	Metabolism of Cofactors and Vitamins	METABOLIC
1579377	6.1.1.12	Aspartate--tRNA ligase.	ATP + L-aspartate + tRNA(Asp) = AMP + diphosphate + L-aspartyl- tRNA(Asp).	\N	\N	Alanine and aspartate metabolism	Amino Acid Metabolism	METABOLIC
1579377	6.1.1.12	Aspartate--tRNA ligase.	ATP + L-aspartate + tRNA(Asp) = AMP + diphosphate + L-aspartyl- tRNA(Asp).	\N	\N	Aminoacyl-tRNA biosynthesis	TRANSLATION	REGULATORY
1579408	2.3.1.-	Transferring groups other than amino-acyl groups.	\N	\N	\N	Benzoate degradation via CoA ligation	Biodegradation of Xenobiotics	METABOLIC
1579408	2.3.1.-	Transferring groups other than amino-acyl groups.	\N	\N	\N	Tyrosine metabolism	Amino Acid Metabolism	METABOLIC
1579408	2.3.1.-	Transferring groups other than amino-acyl groups.	\N	\N	\N	Aminosugars metabolism	Metabolism of Complex Carbohydrates	METABOLIC
1579408	2.3.1.-	Transferring groups other than amino-acyl groups.	\N	\N	\N	Glycerolipid metabolism	Metabolism of Complex Lipids	METABOLIC
1579408	2.3.1.-	Transferring groups other than amino-acyl groups.	\N	\N	\N	Valine, leucine and isoleucine degradation	Amino Acid Metabolism	METABOLIC
1579408	2.3.1.-	Transferring groups other than amino-acyl groups.	\N	\N	\N	Ethylbenzene degradation	Biodegradation of Xenobiotics	METABOLIC
1579408	2.3.1.-	Transferring groups other than amino-acyl groups.	\N	\N	\N	Phenylalanine metabolism	Amino Acid Metabolism	METABOLIC
1579408	2.3.1.-	Transferring groups other than amino-acyl groups.	\N	\N	\N	Lipopolysaccharide biosynthesis	Metabolism of Complex Carbohydrates	METABOLIC
1579408	2.3.1.-	Transferring groups other than amino-acyl groups.	\N	\N	\N	Lysine biosynthesis	Amino Acid Metabolism	METABOLIC
1579408	2.3.1.-	Transferring groups other than amino-acyl groups.	\N	\N	\N	Butanoate metabolism	Carbohydrate Metabolism	METABOLIC
1579408	2.3.1.-	Transferring groups other than amino-acyl groups.	\N	\N	\N	D-Arginine and D-ornithine metabolism	Metabolism of Other Amino Acids	METABOLIC
1579408	2.3.1.-	Transferring groups other than amino-acyl groups.	\N	\N	\N	Histidine metabolism	Amino Acid Metabolism	METABOLIC
1579408	2.3.1.-	Transferring groups other than amino-acyl groups.	\N	\N	\N	Lysine degradation	Amino Acid Metabolism	METABOLIC
1579410	6.3.2.19	Ubiquitin--protein ligase.	ATP + ubiquitin + protein lysine = AMP + diphosphate + protein N-ubiquityllysine.	\N	\N	\N	\N	\N
1579457	1.1.1.100	3-oxoacyl-[acyl-carrier protein] reductase.	(3R)-3-hydroxyacyl-[acyl-carrier protein] + NADP(+) = 3-oxoacyl- [acyl-carrier protein] + NADPH.	\N	\N	Fatty acid biosynthesis (path 1)	Lipid Metabolism	METABOLIC
1579465	1.14.-.-	Acting on paired donors, with incorporation or reduction of	\N	\N	\N	gamma-Hexachlorocyclohexane degradation	Biodegradation of Xenobiotics	METABOLIC
1579465	1.14.-.-	Acting on paired donors, with incorporation or reduction of	\N	\N	\N	Ascorbate and aldarate metabolism	Carbohydrate Metabolism	METABOLIC
1579465	1.14.-.-	Acting on paired donors, with incorporation or reduction of	\N	\N	\N	Flavonoids, stilbene and lignin biosynthesis	Biosynthesis of Secondary Metabolites	METABOLIC
1579465	1.14.-.-	Acting on paired donors, with incorporation or reduction of	\N	\N	\N	Fluorene degradation	Biodegradation of Xenobiotics	METABOLIC
1579609	2.7.1.37	Protein kinase.	ATP + a protein = ADP + a phosphoprotein.	\N	\N	\N	\N	\N
1579628	6.3.2.-	Acid--D-amino-acid ligases (peptide synthases).	\N	\N	\N	Tryptophan metabolism	Amino Acid Metabolism	METABOLIC
1579628	6.3.2.-	Acid--D-amino-acid ligases (peptide synthases).	\N	\N	\N	Ubiquinone biosynthesis	Metabolism of Cofactors and Vitamins	METABOLIC
1579747	3.4.23.1	Pepsin A.	Preferential cleavage: hydrophobic, preferably aromatic, residues in P1 and P1' positions. Cleaves 1-Phe-|-Val-2, 4-Gln-|-His-5, 13-Glu-|- Ala-14, 14-Ala-|-Leu-15, 15-Leu-|-Tyr-16, 16-Tyr-|-Leu-17, 23-Gly-|- Phe-24, 24-Phe-|-Phe-25 and 25-Phe-|-Tyr-26 bon	\N	\N	\N	\N	\N
1579864	2.4.1.11	Glycogen (starch) synthase.	UDP-glucose + {(1,4)-alpha-D-glucosyl}(N) = UDP + {(1,4)-alpha-D- glucosyl}(N+1).	\N	Glycogen storage disease 0; MIM:240600.	Starch and sucrose metabolism	Metabolism of Complex Carbohydrates	METABOLIC
1580183	1.3.3.6	Acyl-CoA oxidase.	Acyl-CoA + O(2) = trans-2,3-dehydroacyl-CoA + H(2)O(2).	FAD.	\N	Fatty acid metabolism	Lipid Metabolism	METABOLIC
1580202	1.1.-.-	Acting on the CH-OH group of donors.	\N	\N	\N	Benzoate degradation via CoA ligation	Biodegradation of Xenobiotics	METABOLIC
1580202	1.1.-.-	Acting on the CH-OH group of donors.	\N	\N	\N	Ethylbenzene degradation	Biodegradation of Xenobiotics	METABOLIC
1580230	3.4.23.25	Saccharopepsin.	Hydrolysis of proteins with broad specificity for peptide bonds. Cleaves -Leu-Leu-|-Val-Tyr- bond in a synthetic substrate. Does not act on esters of Tyr or Arg.	\N	\N	\N	\N	\N
1580371	3.6.3.-	Acting on acid anhydrides; catalyzing transmembrane movement	\N	\N	\N	\N	\N	\N
1580538	1.14.11.13	Gibberellin 2-beta-dioxygenase.	Gibberellin 1 + 2-oxoglutarate + O(2) = 2-beta-hydroxygibberellin 1 + succinate + CO(2).	\N	\N	\N	\N	\N
1580566	3.2.1.58	Glucan 1,3-beta-glucosidase.	Successive hydrolysis of beta-D-glucose units from the non-reducing ends of 1,3-beta-D-glucans, releasing alpha-glucose.	\N	\N	Starch and sucrose metabolism	Metabolism of Complex Carbohydrates	METABOLIC
1580575	6.5.1.2	DNA ligase (NAD+).	NAD(+) + {deoxyribonucleotide}(N) + {deoxyribonucleotide}(M) = AMP + nicotinamide nucleotide + {deoxyribonucleotide}(N+M).	\N	\N	\N	\N	\N
1580618	6.3.2.-	Acid--D-amino-acid ligases (peptide synthases).	\N	\N	\N	Tryptophan metabolism	Amino Acid Metabolism	METABOLIC
1580618	6.3.2.-	Acid--D-amino-acid ligases (peptide synthases).	\N	\N	\N	Ubiquinone biosynthesis	Metabolism of Cofactors and Vitamins	METABOLIC
1580621	5.3.4.1	Protein disulfide isomerase.	Rearrangement of both intrachain and interchain disulfide bonds in proteins to form the native structures.	\N	\N	\N	\N	\N
1580640	3.1.3.48	Protein-tyrosine-phosphatase.	Protein tyrosine phosphate + H(2)O = protein tyrosine + phosphate.	\N	\N	\N	\N	\N
1580645	1.14.11.13	Gibberellin 2-beta-dioxygenase.	Gibberellin 1 + 2-oxoglutarate + O(2) = 2-beta-hydroxygibberellin 1 + succinate + CO(2).	\N	\N	\N	\N	\N
1580670	6.3.2.-	Acid--D-amino-acid ligases (peptide synthases).	\N	\N	\N	Tryptophan metabolism	Amino Acid Metabolism	METABOLIC
1580670	6.3.2.-	Acid--D-amino-acid ligases (peptide synthases).	\N	\N	\N	Ubiquinone biosynthesis	Metabolism of Cofactors and Vitamins	METABOLIC
1580674	3.6.1.3	Adenosinetriphosphatase.	ATP + H(2)O = ADP + phosphate.	\N	Hemolytic anemia due to deficiency of adenosine triphosphatase; MIM:102800.	Purine metabolism	Nucleotide Metabolism	METABOLIC
1580924	3.1.3.16	Serine/threonine specific protein phosphatase.	A phosphoprotein + H(2)O = a protein + phosphate.	\N	\N	\N	\N	\N
1580968	1.14.99.9	Steroid 17-alpha-monooxygenase.	A steroid + AH(2) + O(2) = a 17-alpha-hydroxysteroid + A + H(2)O.	Heme-thiolate.	Adrenal hyperplasia V; MIM:202110.	C21-Steroid hormone metabolism	Lipid Metabolism	METABOLIC
1581027	1.14.14.1	Unspecific monooxygenase.	RH + reduced flavoprotein + O(2) = ROH + oxidized flavoprotein + H(2)O.	Heme-thiolate.	\N	Tryptophan metabolism	Amino Acid Metabolism	METABOLIC
1581027	1.14.14.1	Unspecific monooxygenase.	RH + reduced flavoprotein + O(2) = ROH + oxidized flavoprotein + H(2)O.	Heme-thiolate.	\N	Fatty acid metabolism	Lipid Metabolism	METABOLIC
1581027	1.14.14.1	Unspecific monooxygenase.	RH + reduced flavoprotein + O(2) = ROH + oxidized flavoprotein + H(2)O.	Heme-thiolate.	\N	gamma-Hexachlorocyclohexane degradation	Biodegradation of Xenobiotics	METABOLIC
1581029	3.1.3.48	Protein-tyrosine-phosphatase.	Protein tyrosine phosphate + H(2)O = protein tyrosine + phosphate.	\N	\N	\N	\N	\N
1581160	3.1.13.-	Exoribonucleases producing 5'-phosphomonoesters.	\N	\N	\N	\N	\N	\N
1581186	3.1.1.5	Lysophospholipase.	2-lysophosphatidylcholine + H(2)O = glycerophosphocholine + a fatty acid anion.	\N	\N	Phospholipid degradation	Metabolism of Complex Lipids	METABOLIC
1581192	1.6.99.1	NADPH dehydrogenase.	NADPH + acceptor = NADP(+) + reduced acceptor.	FMN or FAD.	\N	\N	\N	\N
1581217	2.6.1.-	Transaminases (aminotransferases).	\N	\N	\N	Lysine biosynthesis	Amino Acid Metabolism	METABOLIC
1581217	2.6.1.-	Transaminases (aminotransferases).	\N	\N	\N	Caprolactam degradation	Biodegradation of Xenobiotics	METABOLIC
1581217	2.6.1.-	Transaminases (aminotransferases).	\N	\N	\N	Aminophosphonate metabolism	Metabolism of Other Amino Acids	METABOLIC
1581217	2.6.1.-	Transaminases (aminotransferases).	\N	\N	\N	Porphyrin and chlorophyll metabolism	Metabolism of Cofactors and Vitamins	METABOLIC
1581243	2.7.1.37	Protein kinase.	ATP + a protein = ADP + a phosphoprotein.	\N	\N	\N	\N	\N
1581253	1.6.99.1	NADPH dehydrogenase.	NADPH + acceptor = NADP(+) + reduced acceptor.	FMN or FAD.	\N	\N	\N	\N
1581266	1.1.99.1	Choline dehydrogenase.	Choline + acceptor = betaine aldehyde + reduced acceptor.	PQQ.	\N	Glycine, serine and threonine metabolism	Amino Acid Metabolism	METABOLIC
1581269	4.2.1.36	Homoaconitate hydratase.	2-hydroxybutane-1,2,4-tricarboxylate = but-1-ene-1,2,4-tricarboxylate + H(2)O.	\N	\N	Lysine biosynthesis	Amino Acid Metabolism	METABOLIC
1581277	6.2.1.3	Long-chain-fatty-acid--CoA ligase.	ATP + a long-chain carboxylic acid + CoA = AMP + diphosphate + an acyl-CoA.	\N	\N	Fatty acid metabolism	Lipid Metabolism	METABOLIC
1581370	5.3.1.4	L-arabinose isomerase.	L-arabinose = L-ribulose.	\N	\N	Pentose and glucuronate interconversions	Carbohydrate Metabolism	METABOLIC
1581393	3.1.2.15	Ubiquitin thiolesterase.	Ubiquitin C-terminal thiolester + H(2)O = ubiquitin + a thiol.	\N	\N	\N	\N	\N
1581423	1.2.1.31	Aminoadipate-semialdehyde dehydrogenase.	L-2-aminoadipate 6-semialdehyde + NADP(+) + H(2)O = L-2-aminoadipate + NADPH.	\N	\N	Lysine biosynthesis	Amino Acid Metabolism	METABOLIC
1581423	1.2.1.31	Aminoadipate-semialdehyde dehydrogenase.	L-2-aminoadipate 6-semialdehyde + NADP(+) + H(2)O = L-2-aminoadipate + NADPH.	\N	\N	Lysine degradation	Amino Acid Metabolism	METABOLIC
1581483	1.10.2.2	Ubiquinol--cytochrome c reductase.	QH(2) + 2 ferricytochrome c = Q + 2 ferrocytochrome c.	\N	\N	Oxidative phosphorylation	Energy Metabolism	METABOLIC
1581601	2.7.1.37	Protein kinase.	ATP + a protein = ADP + a phosphoprotein.	\N	\N	\N	\N	\N
1581620	1.3.1.35	Phosphatidylcholine desaturase.	1-acyl-2-oleoyl-sn-glycero-3-phosphocholine + NAD(+) = 1-acyl-2-linoleoyl-sn-glycero-3-phosphocholine + NADH.	\N	\N	\N	\N	\N
1581717	3.6.1.3	Adenosinetriphosphatase.	ATP + H(2)O = ADP + phosphate.	\N	Hemolytic anemia due to deficiency of adenosine triphosphatase; MIM:102800.	Purine metabolism	Nucleotide Metabolism	METABOLIC
1581739	3.5.1.48	Acetylspermidine deacetylase.	N1-acetylspermidine + H(2)O = acetate + spermidine.	\N	\N	\N	\N	\N
1581783	1.6.5.5	NADPH:quinone reductase.	NADPH + quinone = NADP(+) + semiquinone.	Zinc.	\N	\N	\N	\N
1581796	3.1.1.-	Carboxylic ester hydrolases.	\N	\N	\N	2,4-Dichlorobenzoate degradation	Biodegradation of Xenobiotics	METABOLIC
1581796	3.1.1.-	Carboxylic ester hydrolases.	\N	\N	\N	Pentose and glucuronate interconversions	Carbohydrate Metabolism	METABOLIC
1581796	3.1.1.-	Carboxylic ester hydrolases.	\N	\N	\N	Butanoate metabolism	Carbohydrate Metabolism	METABOLIC
1581805	1.14.99.3	Heme oxygenase (decyclizing).	Heme + 3 AH(2) + O(2) = biliverdin + Fe(2+) + CO + 3 A + 3 H(2)O.	NAD(P)H.	\N	Porphyrin and chlorophyll metabolism	Metabolism of Cofactors and Vitamins	METABOLIC
1581939	1.14.14.1	Unspecific monooxygenase.	RH + reduced flavoprotein + O(2) = ROH + oxidized flavoprotein + H(2)O.	Heme-thiolate.	\N	Tryptophan metabolism	Amino Acid Metabolism	METABOLIC
1581939	1.14.14.1	Unspecific monooxygenase.	RH + reduced flavoprotein + O(2) = ROH + oxidized flavoprotein + H(2)O.	Heme-thiolate.	\N	Fatty acid metabolism	Lipid Metabolism	METABOLIC
1581939	1.14.14.1	Unspecific monooxygenase.	RH + reduced flavoprotein + O(2) = ROH + oxidized flavoprotein + H(2)O.	Heme-thiolate.	\N	gamma-Hexachlorocyclohexane degradation	Biodegradation of Xenobiotics	METABOLIC
1581973	3.1.27.9	tRNA-intron endonuclease.	Endonucleolytic cleavage of pre-tRNA, producing 5'-hydroxyl and 2',3'-cyclic phosphate termini, and specifically removing the intron.	\N	\N	\N	\N	\N
1582058	1.4.3.5	Pyridoxamine-phosphate oxidase.	Pyridoxamine 5'-phosphate + H(2)O + O(2) = pyridoxal 5'-phosphate + NH(3) + H(2)O(2).	FMN.	\N	Vitamin B6 metabolism	Metabolism of Cofactors and Vitamins	METABOLIC
1582079	6.2.1.1	Acetate--CoA ligase.	ATP + acetate + CoA = AMP + diphosphate + acetyl-CoA.	\N	\N	Reductive carboxylate cycle (CO2 fixation)	Energy Metabolism	METABOLIC
1582079	6.2.1.1	Acetate--CoA ligase.	ATP + acetate + CoA = AMP + diphosphate + acetyl-CoA.	\N	\N	Pyruvate metabolism	Carbohydrate Metabolism	METABOLIC
1582079	6.2.1.1	Acetate--CoA ligase.	ATP + acetate + CoA = AMP + diphosphate + acetyl-CoA.	\N	\N	Glycolysis / Gluconeogenesis	Carbohydrate Metabolism	METABOLIC
1582079	6.2.1.1	Acetate--CoA ligase.	ATP + acetate + CoA = AMP + diphosphate + acetyl-CoA.	\N	\N	Propanoate metabolism	Carbohydrate Metabolism	METABOLIC
1582148	2.1.1.100	Protein-S isoprenylcysteine O-methyltransferase.	S-adenosyl-L-methionine + protein C-terminal S-farnesyl-L-cysteine = S-adenosyl-L-homocysteine + protein C-terminal S-farnesyl-L-cysteine methyl ester.	\N	\N	\N	\N	\N
1582240	3.2.1.3	Glucan 1,4-alpha-glucosidase.	Hydrolysis of terminal 1,4-linked alpha-D-glucose residues successively from non-reducing ends of the chains with release of beta-D-glucose.	\N	\N	Starch and sucrose metabolism	Metabolism of Complex Carbohydrates	METABOLIC
1582251	6.2.1.12	4-coumarate--CoA ligase.	ATP + 4-coumarate + CoA = AMP + diphosphate + 4-coumaroyl-CoA.	\N	\N	Flavonoids, stilbene and lignin biosynthesis	Biosynthesis of Secondary Metabolites	METABOLIC
1582258	2.3.1.7	Carnitine O-acetyltransferase.	Acetyl-CoA + carnitine = CoA + O-acetylcarnitine.	\N	\N	Alanine and aspartate metabolism	Amino Acid Metabolism	METABOLIC
1582259	3.5.1.-	In linear amides.	\N	\N	\N	Nicotinate and nicotinamide metabolism	Metabolism of Cofactors and Vitamins	METABOLIC
1582259	3.5.1.-	In linear amides.	\N	\N	\N	Pantothenate and CoA biosynthesis	Metabolism of Cofactors and Vitamins	METABOLIC
1582259	3.5.1.-	In linear amides.	\N	\N	\N	Arginine and proline metabolism	Amino Acid Metabolism	METABOLIC
1582259	3.5.1.-	In linear amides.	\N	\N	\N	Lipopolysaccharide biosynthesis	Metabolism of Complex Carbohydrates	METABOLIC
1582324	3.1.1.31	6-phosphogluconolactonase.	6-phospho-D-glucono-1,5-lactone + H(2)O = 6-phospho-D-gluconate.	\N	\N	Pentose phosphate pathway	Carbohydrate Metabolism	METABOLIC
1582360	1.14.-.-	Acting on paired donors, with incorporation or reduction of	\N	\N	\N	gamma-Hexachlorocyclohexane degradation	Biodegradation of Xenobiotics	METABOLIC
1582360	1.14.-.-	Acting on paired donors, with incorporation or reduction of	\N	\N	\N	Ascorbate and aldarate metabolism	Carbohydrate Metabolism	METABOLIC
1582360	1.14.-.-	Acting on paired donors, with incorporation or reduction of	\N	\N	\N	Flavonoids, stilbene and lignin biosynthesis	Biosynthesis of Secondary Metabolites	METABOLIC
1582360	1.14.-.-	Acting on paired donors, with incorporation or reduction of	\N	\N	\N	Fluorene degradation	Biodegradation of Xenobiotics	METABOLIC
1582372	2.7.8.-	Transferases for other substituted phosphate groups.	\N	\N	\N	Aminophosphonate metabolism	Metabolism of Other Amino Acids	METABOLIC
1582372	2.7.8.-	Transferases for other substituted phosphate groups.	\N	\N	\N	Glycerolipid metabolism	Metabolism of Complex Lipids	METABOLIC
1582372	2.7.8.-	Transferases for other substituted phosphate groups.	\N	\N	\N	Sphingophospholipid biosynthesis	Metabolism of Complex Lipids	METABOLIC
1582522	6.3.2.-	Acid--D-amino-acid ligases (peptide synthases).	\N	\N	\N	Tryptophan metabolism	Amino Acid Metabolism	METABOLIC
1582522	6.3.2.-	Acid--D-amino-acid ligases (peptide synthases).	\N	\N	\N	Ubiquinone biosynthesis	Metabolism of Cofactors and Vitamins	METABOLIC
1582623	3.4.14.9	Tripeptidyl-peptidase I.	Release of an N-terminal tripeptide from a polypeptide.	\N	\N	\N	\N	\N
1582643	1.14.-.-	Acting on paired donors, with incorporation or reduction of	\N	\N	\N	gamma-Hexachlorocyclohexane degradation	Biodegradation of Xenobiotics	METABOLIC
1582643	1.14.-.-	Acting on paired donors, with incorporation or reduction of	\N	\N	\N	Ascorbate and aldarate metabolism	Carbohydrate Metabolism	METABOLIC
1582643	1.14.-.-	Acting on paired donors, with incorporation or reduction of	\N	\N	\N	Flavonoids, stilbene and lignin biosynthesis	Biosynthesis of Secondary Metabolites	METABOLIC
1582643	1.14.-.-	Acting on paired donors, with incorporation or reduction of	\N	\N	\N	Fluorene degradation	Biodegradation of Xenobiotics	METABOLIC
1582733	2.8.3.5	3-oxoacid CoA-transferase.	Succinyl-CoA + a 3-oxo acid = succinate + a 3-oxo-acyl-CoA.	\N	Infantile ketoacidosis; MIM:245050.	Valine, leucine and isoleucine degradation	Amino Acid Metabolism	METABOLIC
1582733	2.8.3.5	3-oxoacid CoA-transferase.	Succinyl-CoA + a 3-oxo acid = succinate + a 3-oxo-acyl-CoA.	\N	Infantile ketoacidosis; MIM:245050.	Synthesis and degradation of ketone bodies	Lipid Metabolism	METABOLIC
1582733	2.8.3.5	3-oxoacid CoA-transferase.	Succinyl-CoA + a 3-oxo acid = succinate + a 3-oxo-acyl-CoA.	\N	Infantile ketoacidosis; MIM:245050.	Butanoate metabolism	Carbohydrate Metabolism	METABOLIC
1582752	3.1.3.36	Phosphatidylinositol-bisphosphatase.	Phosphatidyl-myo-inositol 4,5-bisphosphate + H(2)O = phosphatidylinositol 4-phosphate + phosphate.	\N	\N	\N	\N	\N
1582774	2.7.1.-	Phosphotransferases with an alcohol group as acceptor.	\N	\N	\N	Sphingoglycolipid metabolism	Metabolism of Complex Lipids	METABOLIC
1582774	2.7.1.-	Phosphotransferases with an alcohol group as acceptor.	\N	\N	\N	Benzoate degradation via CoA ligation	Biodegradation of Xenobiotics	METABOLIC
1582774	2.7.1.-	Phosphotransferases with an alcohol group as acceptor.	\N	\N	\N	Starch and sucrose metabolism	Metabolism of Complex Carbohydrates	METABOLIC
1582774	2.7.1.-	Phosphotransferases with an alcohol group as acceptor.	\N	\N	\N	Inositol phosphate metabolism	Metabolism of Complex Lipids	METABOLIC
1582774	2.7.1.-	Phosphotransferases with an alcohol group as acceptor.	\N	\N	\N	Nicotinate and nicotinamide metabolism	Metabolism of Cofactors and Vitamins	METABOLIC
1582854	1.1.99.1	Choline dehydrogenase.	Choline + acceptor = betaine aldehyde + reduced acceptor.	PQQ.	\N	Glycine, serine and threonine metabolism	Amino Acid Metabolism	METABOLIC
1582863	3.1.3.56	Inositol-1,4,5-trisphosphate 5-phosphatase.	D-myo-inositol 1,4,5-trisphosphate + H(2)O = D-myo-inositol 1,4-bisphosphate + phosphate.	\N	\N	Inositol phosphate metabolism	Metabolism of Complex Lipids	METABOLIC
1582986	2.4.1.-	Hexosyltransferases.	\N	\N	\N	O-Glycans biosynthesis	Metabolism of Complex Carbohydrates	METABOLIC
1582986	2.4.1.-	Hexosyltransferases.	\N	\N	\N	Fructose and mannose metabolism	Carbohydrate Metabolism	METABOLIC
1582986	2.4.1.-	Hexosyltransferases.	\N	\N	\N	Peptidoglycan biosynthesis	Metabolism of Complex Carbohydrates	METABOLIC
1582986	2.4.1.-	Hexosyltransferases.	\N	\N	\N	Sphingoglycolipid metabolism	Metabolism of Complex Lipids	METABOLIC
1582986	2.4.1.-	Hexosyltransferases.	\N	\N	\N	Blood group glycolipid biosynthesis - lact series	Metabolism of Complex Lipids	METABOLIC
1582986	2.4.1.-	Hexosyltransferases.	\N	\N	\N	Blood group glycolipid biosynthesis - neolact series	Metabolism of Complex Lipids	METABOLIC
1582986	2.4.1.-	Hexosyltransferases.	\N	\N	\N	Glycerolipid metabolism	Metabolism of Complex Lipids	METABOLIC
1582986	2.4.1.-	Hexosyltransferases.	\N	\N	\N	Globoside metabolism	Metabolism of Complex Lipids	METABOLIC
1582986	2.4.1.-	Hexosyltransferases.	\N	\N	\N	Chondroitin / heparan sulfate biosynthesis	Metabolism of Complex Carbohydrates	METABOLIC
1582986	2.4.1.-	Hexosyltransferases.	\N	\N	\N	Keratan sulfate biosynthesis	Metabolism of Complex Carbohydrates	METABOLIC
1582986	2.4.1.-	Hexosyltransferases.	\N	\N	\N	N-Glycans biosynthesis	Metabolism of Complex Carbohydrates	METABOLIC
1583143	3.6.3.1	Magnesium-ATPase.	ATP + H(2)O = ADP + phosphate.	Magnesium.	Progressive familial intrahepatic cholestasis; MIM:211600. Benign recurrent intrahepatic cholestasis; MIM:243300.	\N	\N	\N
1583146	3.5.1.-	In linear amides.	\N	\N	\N	Nicotinate and nicotinamide metabolism	Metabolism of Cofactors and Vitamins	METABOLIC
1583146	3.5.1.-	In linear amides.	\N	\N	\N	Pantothenate and CoA biosynthesis	Metabolism of Cofactors and Vitamins	METABOLIC
1583146	3.5.1.-	In linear amides.	\N	\N	\N	Arginine and proline metabolism	Amino Acid Metabolism	METABOLIC
1583146	3.5.1.-	In linear amides.	\N	\N	\N	Lipopolysaccharide biosynthesis	Metabolism of Complex Carbohydrates	METABOLIC
1583154	1.4.3.1	D-aspartate oxidase.	D-aspartate + H(2)O + O(2) = oxaloacetate + NH(3) + H(2)O(2).	FAD.	\N	Alanine and aspartate metabolism	Amino Acid Metabolism	METABOLIC
1583166	1.10.3.2	Laccase.	4 benzenediol + O(2) = 4 benzosemiquinone + 2 H(2)O.	Copper.	\N	\N	\N	\N
1583169	3.6.1.3	Adenosinetriphosphatase.	ATP + H(2)O = ADP + phosphate.	\N	Hemolytic anemia due to deficiency of adenosine triphosphatase; MIM:102800.	Purine metabolism	Nucleotide Metabolism	METABOLIC
1583188	3.1.1.1	Carboxylesterase.	A carboxylic ester + H(2)O = an alcohol + a carboxylic anion.	\N	\N	\N	\N	\N
1583223	5.3.1.6	Ribose 5-phosphate epimerase.	D-ribose 5-phosphate = D-ribulose 5-phosphate.	\N	\N	Carbon fixation	Energy Metabolism	METABOLIC
1583223	5.3.1.6	Ribose 5-phosphate epimerase.	D-ribose 5-phosphate = D-ribulose 5-phosphate.	\N	\N	Pentose phosphate pathway	Carbohydrate Metabolism	METABOLIC
1583453	6.3.2.-	Acid--D-amino-acid ligases (peptide synthases).	\N	\N	\N	Tryptophan metabolism	Amino Acid Metabolism	METABOLIC
1583453	6.3.2.-	Acid--D-amino-acid ligases (peptide synthases).	\N	\N	\N	Ubiquinone biosynthesis	Metabolism of Cofactors and Vitamins	METABOLIC
1583473	6.3.2.-	Acid--D-amino-acid ligases (peptide synthases).	\N	\N	\N	Tryptophan metabolism	Amino Acid Metabolism	METABOLIC
1583473	6.3.2.-	Acid--D-amino-acid ligases (peptide synthases).	\N	\N	\N	Ubiquinone biosynthesis	Metabolism of Cofactors and Vitamins	METABOLIC
1583575	6.1.1.4	Leucine--tRNA ligase.	ATP + L-leucine + tRNA(Leu) = AMP + diphosphate + L-leucyl-tRNA(Leu).	\N	\N	Valine, leucine and isoleucine biosynthesis	Amino Acid Metabolism	METABOLIC
1583575	6.1.1.4	Leucine--tRNA ligase.	ATP + L-leucine + tRNA(Leu) = AMP + diphosphate + L-leucyl-tRNA(Leu).	\N	\N	Aminoacyl-tRNA biosynthesis	TRANSLATION	REGULATORY
1583620	3.6.1.3	Adenosinetriphosphatase.	ATP + H(2)O = ADP + phosphate.	\N	Hemolytic anemia due to deficiency of adenosine triphosphatase; MIM:102800.	Purine metabolism	Nucleotide Metabolism	METABOLIC
1583643	2.3.1.-	Transferring groups other than amino-acyl groups.	\N	\N	\N	Benzoate degradation via CoA ligation	Biodegradation of Xenobiotics	METABOLIC
1583643	2.3.1.-	Transferring groups other than amino-acyl groups.	\N	\N	\N	Tyrosine metabolism	Amino Acid Metabolism	METABOLIC
1583643	2.3.1.-	Transferring groups other than amino-acyl groups.	\N	\N	\N	Aminosugars metabolism	Metabolism of Complex Carbohydrates	METABOLIC
1583643	2.3.1.-	Transferring groups other than amino-acyl groups.	\N	\N	\N	Glycerolipid metabolism	Metabolism of Complex Lipids	METABOLIC
1583643	2.3.1.-	Transferring groups other than amino-acyl groups.	\N	\N	\N	Valine, leucine and isoleucine degradation	Amino Acid Metabolism	METABOLIC
1583643	2.3.1.-	Transferring groups other than amino-acyl groups.	\N	\N	\N	Ethylbenzene degradation	Biodegradation of Xenobiotics	METABOLIC
1583643	2.3.1.-	Transferring groups other than amino-acyl groups.	\N	\N	\N	Phenylalanine metabolism	Amino Acid Metabolism	METABOLIC
1583643	2.3.1.-	Transferring groups other than amino-acyl groups.	\N	\N	\N	Lipopolysaccharide biosynthesis	Metabolism of Complex Carbohydrates	METABOLIC
1583643	2.3.1.-	Transferring groups other than amino-acyl groups.	\N	\N	\N	Lysine biosynthesis	Amino Acid Metabolism	METABOLIC
1583643	2.3.1.-	Transferring groups other than amino-acyl groups.	\N	\N	\N	Butanoate metabolism	Carbohydrate Metabolism	METABOLIC
1583643	2.3.1.-	Transferring groups other than amino-acyl groups.	\N	\N	\N	D-Arginine and D-ornithine metabolism	Metabolism of Other Amino Acids	METABOLIC
1583643	2.3.1.-	Transferring groups other than amino-acyl groups.	\N	\N	\N	Histidine metabolism	Amino Acid Metabolism	METABOLIC
1583643	2.3.1.-	Transferring groups other than amino-acyl groups.	\N	\N	\N	Lysine degradation	Amino Acid Metabolism	METABOLIC
1583649	1.1.3.8	L-gulonolactone oxidase.	L-gulono-1,4-lactone + O(2) = L-xylo-hexulonolactone + H(2)O(2).	FAD.	\N	Ascorbate and aldarate metabolism	Carbohydrate Metabolism	METABOLIC
1583684	6.2.1.3	Long-chain-fatty-acid--CoA ligase.	ATP + a long-chain carboxylic acid + CoA = AMP + diphosphate + an acyl-CoA.	\N	\N	Fatty acid metabolism	Lipid Metabolism	METABOLIC
1583733	3.6.4.1	Myosin ATPase.	ATP + H(2)O = ADP + phosphate.	\N	\N	Purine metabolism	Nucleotide Metabolism	METABOLIC
1583781	2.7.7.6	DNA-directed RNA polymerase.	N nucleoside triphosphate = N diphosphate + {RNA}(N).	\N	\N	RNA polymerase	TRANSCRIPTION	REGULATORY
1583781	2.7.7.6	DNA-directed RNA polymerase.	N nucleoside triphosphate = N diphosphate + {RNA}(N).	\N	\N	Purine metabolism	Nucleotide Metabolism	METABOLIC
1583781	2.7.7.6	DNA-directed RNA polymerase.	N nucleoside triphosphate = N diphosphate + {RNA}(N).	\N	\N	Pyrimidine metabolism	Nucleotide Metabolism	METABOLIC
1583815	3.5.3.11	Agmatinase.	Agmatine + H(2)O = putrescine + urea.	\N	\N	Arginine and proline metabolism	Amino Acid Metabolism	METABOLIC
1583820	1.14.-.-	Acting on paired donors, with incorporation or reduction of	\N	\N	\N	gamma-Hexachlorocyclohexane degradation	Biodegradation of Xenobiotics	METABOLIC
1583820	1.14.-.-	Acting on paired donors, with incorporation or reduction of	\N	\N	\N	Ascorbate and aldarate metabolism	Carbohydrate Metabolism	METABOLIC
1583820	1.14.-.-	Acting on paired donors, with incorporation or reduction of	\N	\N	\N	Flavonoids, stilbene and lignin biosynthesis	Biosynthesis of Secondary Metabolites	METABOLIC
1583820	1.14.-.-	Acting on paired donors, with incorporation or reduction of	\N	\N	\N	Fluorene degradation	Biodegradation of Xenobiotics	METABOLIC
1584027	1.9.3.1	Cytochrome-c oxidase.	4 ferrocytochrome c + O(2) = 4 ferricytochrome c + 2 H(2)O.	Copper.	Cytochrome-c-oxidase deficiency; MIM:220110.	Oxidative phosphorylation	Energy Metabolism	METABOLIC
1584088	3.1.3.16	Serine/threonine specific protein phosphatase.	A phosphoprotein + H(2)O = a protein + phosphate.	\N	\N	\N	\N	\N
1584140	3.1.3.2	Acid phosphatase.	An orthophosphoric monoester + H(2)O = an alcohol + phosphate.	\N	Acid phosphatase deficiency; MIM:200950.	gamma-Hexachlorocyclohexane degradation	Biodegradation of Xenobiotics	METABOLIC
1584140	3.1.3.2	Acid phosphatase.	An orthophosphoric monoester + H(2)O = an alcohol + phosphate.	\N	Acid phosphatase deficiency; MIM:200950.	Riboflavin metabolism	Metabolism of Cofactors and Vitamins	METABOLIC
1584168	1.14.-.-	Acting on paired donors, with incorporation or reduction of	\N	\N	\N	gamma-Hexachlorocyclohexane degradation	Biodegradation of Xenobiotics	METABOLIC
1584168	1.14.-.-	Acting on paired donors, with incorporation or reduction of	\N	\N	\N	Ascorbate and aldarate metabolism	Carbohydrate Metabolism	METABOLIC
1584168	1.14.-.-	Acting on paired donors, with incorporation or reduction of	\N	\N	\N	Flavonoids, stilbene and lignin biosynthesis	Biosynthesis of Secondary Metabolites	METABOLIC
1584168	1.14.-.-	Acting on paired donors, with incorporation or reduction of	\N	\N	\N	Fluorene degradation	Biodegradation of Xenobiotics	METABOLIC
1584214	3.2.2.-	Hydrolyzing N-glycosyl compounds.	\N	\N	\N	\N	\N	\N
1584242	5.3.1.4	L-arabinose isomerase.	L-arabinose = L-ribulose.	\N	\N	Pentose and glucuronate interconversions	Carbohydrate Metabolism	METABOLIC
1584247	2.7.1.36	Mevalonate kinase.	ATP + (R)-mevalonate = ADP + (R)-5-phosphomevalonate.	\N	Mevalonicaciduria; MIM:251170.	Sterol biosynthesis	Lipid Metabolism	METABOLIC
1584270	3.1.-.-	Acting on ester bonds.	\N	\N	\N	\N	\N	\N
1584381	2.7.7.6	DNA-directed RNA polymerase.	N nucleoside triphosphate = N diphosphate + {RNA}(N).	\N	\N	RNA polymerase	TRANSCRIPTION	REGULATORY
1584381	2.7.7.6	DNA-directed RNA polymerase.	N nucleoside triphosphate = N diphosphate + {RNA}(N).	\N	\N	Purine metabolism	Nucleotide Metabolism	METABOLIC
1584381	2.7.7.6	DNA-directed RNA polymerase.	N nucleoside triphosphate = N diphosphate + {RNA}(N).	\N	\N	Pyrimidine metabolism	Nucleotide Metabolism	METABOLIC
1584725	3.1.1.47	2-acetyl-1-alkylglycerophosphocholine esterase.	2-acetyl-1-alkyl-sn-glycero-3-phosphocholine + H(2)O = 1-alkyl-sn- glycero-3-phosphocholine + acetate.	\N	\N	Glycerolipid metabolism	Metabolism of Complex Lipids	METABOLIC
1584741	4.2.1.3	Aconitate hydratase.	Citrate = cis-aconitate + H(2)O.	Iron-sulfur.	\N	Glyoxylate and dicarboxylate metabolism	Carbohydrate Metabolism	METABOLIC
1584741	4.2.1.3	Aconitate hydratase.	Citrate = cis-aconitate + H(2)O.	Iron-sulfur.	\N	Reductive carboxylate cycle (CO2 fixation)	Energy Metabolism	METABOLIC
1584741	4.2.1.3	Aconitate hydratase.	Citrate = cis-aconitate + H(2)O.	Iron-sulfur.	\N	Citrate cycle (TCA cycle)	Carbohydrate Metabolism	METABOLIC
1584772	3.2.1.18	Exo-alpha-sialidase.	Hydrolysis of alpha-(2->3)-, alpha-(2->6)-, alpha-(2->8)-glycosidic linkages of terminal sialic residues in oligosaccharides, glycoproteins, glycolipids, colominic acid and synthetic substrates.	\N	Sialidosis; MIM:256550.	N-Glycan degradation	Metabolism of Complex Carbohydrates	METABOLIC
1584772	3.2.1.18	Exo-alpha-sialidase.	Hydrolysis of alpha-(2->3)-, alpha-(2->6)-, alpha-(2->8)-glycosidic linkages of terminal sialic residues in oligosaccharides, glycoproteins, glycolipids, colominic acid and synthetic substrates.	\N	Sialidosis; MIM:256550.	Sphingoglycolipid metabolism	Metabolism of Complex Lipids	METABOLIC
1584819	1.1.1.102	3-dehydrosphinganine reductase.	Sphinganine + NADP(+) = 3-dehydrosphinganine + NADPH.	\N	\N	Sphingoglycolipid metabolism	Metabolism of Complex Lipids	METABOLIC
1584854	2.1.1.79	Cyclopropane-fatty-acyl-phospholipid synthase.	S-adenosyl-L-methionine + phospholipid olefinic fatty acid = S-adenosyl-L-homocysteine + phospholipid cyclopropane fatty acid.	\N	\N	\N	\N	\N
1584924	5.2.1.8	Peptidylprolyl isomerase.	Peptidylproline (omega=180) = peptidylproline (omega=0).	\N	\N	\N	\N	\N
1584954	3.2.1.18	Exo-alpha-sialidase.	Hydrolysis of alpha-(2->3)-, alpha-(2->6)-, alpha-(2->8)-glycosidic linkages of terminal sialic residues in oligosaccharides, glycoproteins, glycolipids, colominic acid and synthetic substrates.	\N	Sialidosis; MIM:256550.	N-Glycan degradation	Metabolism of Complex Carbohydrates	METABOLIC
1584954	3.2.1.18	Exo-alpha-sialidase.	Hydrolysis of alpha-(2->3)-, alpha-(2->6)-, alpha-(2->8)-glycosidic linkages of terminal sialic residues in oligosaccharides, glycoproteins, glycolipids, colominic acid and synthetic substrates.	\N	Sialidosis; MIM:256550.	Sphingoglycolipid metabolism	Metabolism of Complex Lipids	METABOLIC
1585018	2.3.1.47	8-amino-7-oxononanoate synthase.	6-carboxyhexanoyl-CoA + L-alanine = 8-amino-7-oxononanoate + CoA + CO(2).	Pyridoxal-phosphate.	\N	Biotin metabolism	Metabolism of Cofactors and Vitamins	METABOLIC
1585019	1.1.1.100	3-oxoacyl-[acyl-carrier protein] reductase.	(3R)-3-hydroxyacyl-[acyl-carrier protein] + NADP(+) = 3-oxoacyl- [acyl-carrier protein] + NADPH.	\N	\N	Fatty acid biosynthesis (path 1)	Lipid Metabolism	METABOLIC
1585055	2.3.1.48	Histone acetyltransferase.	Acetyl-CoA + histone = CoA + acetyl-histone.	\N	\N	\N	\N	\N
1585073	3.1.13.4	Poly(A)-specific ribonuclease.	Exonucleolytic cleavage of poly(A) to 5'-AMP.	\N	\N	\N	\N	\N
1585080	2.1.1.56	mRNA (guanine-N7-)-methyltransferase.	S-adenosyl-L-methionine + G(5')PPPR-RNA = S-adenosyl-L-homocysteine + m7G(5')PPPR-RNA.	\N	\N	\N	\N	\N
1585147	3.4.11.-	Aminopeptidases.	\N	\N	\N	\N	\N	\N
1585345	2.7.1.-	Phosphotransferases with an alcohol group as acceptor.	\N	\N	\N	Sphingoglycolipid metabolism	Metabolism of Complex Lipids	METABOLIC
1585345	2.7.1.-	Phosphotransferases with an alcohol group as acceptor.	\N	\N	\N	Benzoate degradation via CoA ligation	Biodegradation of Xenobiotics	METABOLIC
1585345	2.7.1.-	Phosphotransferases with an alcohol group as acceptor.	\N	\N	\N	Starch and sucrose metabolism	Metabolism of Complex Carbohydrates	METABOLIC
1585345	2.7.1.-	Phosphotransferases with an alcohol group as acceptor.	\N	\N	\N	Inositol phosphate metabolism	Metabolism of Complex Lipids	METABOLIC
1585345	2.7.1.-	Phosphotransferases with an alcohol group as acceptor.	\N	\N	\N	Nicotinate and nicotinamide metabolism	Metabolism of Cofactors and Vitamins	METABOLIC
1585461	6.5.1.4	RNA-3'-phosphate cyclase.	ATP + RNA 3'-terminal-phosphate = AMP + diphosphate + RNA terminal- 2',3'-cyclic-phosphate.	\N	\N	\N	\N	\N
1585484	6.3.2.19	Ubiquitin--protein ligase.	ATP + ubiquitin + protein lysine = AMP + diphosphate + protein N-ubiquityllysine.	\N	\N	\N	\N	\N
1585517	3.1.3.5	5'-nucleotidase.	A 5'-ribonucleotide + H(2)O = a ribonucleoside + phosphate.	\N	\N	Purine metabolism	Nucleotide Metabolism	METABOLIC
1585517	3.1.3.5	5'-nucleotidase.	A 5'-ribonucleotide + H(2)O = a ribonucleoside + phosphate.	\N	\N	Nicotinate and nicotinamide metabolism	Metabolism of Cofactors and Vitamins	METABOLIC
1585517	3.1.3.5	5'-nucleotidase.	A 5'-ribonucleotide + H(2)O = a ribonucleoside + phosphate.	\N	\N	Pyrimidine metabolism	Nucleotide Metabolism	METABOLIC
1585523	3.6.3.14	H(+)-transporting two-sector ATPase.	ATP + H(2)O + H(+)(In) = ADP + phosphate + H(+)(Out).	\N	\N	ATP synthesis	Energy Metabolism	METABOLIC
1585523	3.6.3.14	H(+)-transporting two-sector ATPase.	ATP + H(2)O + H(+)(In) = ADP + phosphate + H(+)(Out).	\N	\N	Flagellar assembly	\N	\N
1585523	3.6.3.14	H(+)-transporting two-sector ATPase.	ATP + H(2)O + H(+)(In) = ADP + phosphate + H(+)(Out).	\N	\N	Type III secretion system	SORTING AND DEGRADATION	REGULATORY
1585703	1.14.14.1	Unspecific monooxygenase.	RH + reduced flavoprotein + O(2) = ROH + oxidized flavoprotein + H(2)O.	Heme-thiolate.	\N	Tryptophan metabolism	Amino Acid Metabolism	METABOLIC
1585703	1.14.14.1	Unspecific monooxygenase.	RH + reduced flavoprotein + O(2) = ROH + oxidized flavoprotein + H(2)O.	Heme-thiolate.	\N	Fatty acid metabolism	Lipid Metabolism	METABOLIC
1585703	1.14.14.1	Unspecific monooxygenase.	RH + reduced flavoprotein + O(2) = ROH + oxidized flavoprotein + H(2)O.	Heme-thiolate.	\N	gamma-Hexachlorocyclohexane degradation	Biodegradation of Xenobiotics	METABOLIC
1585731	3.4.17.21	Glutamate carboxypeptidase II.	Release of an unsubstituted, C-terminal glutamyl residue, typically from Ac-Asp-Glu or folylpoly-gamma-glutamates.	Zinc.	\N	\N	\N	\N
1585793	6.2.1.12	4-coumarate--CoA ligase.	ATP + 4-coumarate + CoA = AMP + diphosphate + 4-coumaroyl-CoA.	\N	\N	Flavonoids, stilbene and lignin biosynthesis	Biosynthesis of Secondary Metabolites	METABOLIC
1585814	3.2.1.3	Glucan 1,4-alpha-glucosidase.	Hydrolysis of terminal 1,4-linked alpha-D-glucose residues successively from non-reducing ends of the chains with release of beta-D-glucose.	\N	\N	Starch and sucrose metabolism	Metabolism of Complex Carbohydrates	METABOLIC
1585864	6.3.2.-	Acid--D-amino-acid ligases (peptide synthases).	\N	\N	\N	Tryptophan metabolism	Amino Acid Metabolism	METABOLIC
1585864	6.3.2.-	Acid--D-amino-acid ligases (peptide synthases).	\N	\N	\N	Ubiquinone biosynthesis	Metabolism of Cofactors and Vitamins	METABOLIC
1585908	1.3.1.35	Phosphatidylcholine desaturase.	1-acyl-2-oleoyl-sn-glycero-3-phosphocholine + NAD(+) = 1-acyl-2-linoleoyl-sn-glycero-3-phosphocholine + NADH.	\N	\N	\N	\N	\N
1585976	6.1.1.11	Serine--tRNA ligase.	ATP + L-serine + tRNA(Ser) = AMP + diphosphate + L-seryl-tRNA(Ser).	\N	\N	Aminoacyl-tRNA biosynthesis	TRANSLATION	REGULATORY
1585976	6.1.1.11	Serine--tRNA ligase.	ATP + L-serine + tRNA(Ser) = AMP + diphosphate + L-seryl-tRNA(Ser).	\N	\N	Glycine, serine and threonine metabolism	Amino Acid Metabolism	METABOLIC
1585978	3.1.1.3	Triacylglycerol lipase.	Triacylglycerol + H(2)O = diacylglycerol + a fatty acid anion.	\N	Hepatic lipase deficiency; MIM:151670. Congenital lipase deficiency; MIM:246600. Wolman disease; MIM:278000.	Glycerolipid metabolism	Metabolism of Complex Lipids	METABOLIC
1586001	3.4.21.89	Signal peptidase I.	Cleavage of N-terminal leader sequences from secreted and periplasmic proteins precursor.	\N	\N	Protein export	SORTING AND DEGRADATION	REGULATORY
1586006	3.1.1.47	2-acetyl-1-alkylglycerophosphocholine esterase.	2-acetyl-1-alkyl-sn-glycero-3-phosphocholine + H(2)O = 1-alkyl-sn- glycero-3-phosphocholine + acetate.	\N	\N	Glycerolipid metabolism	Metabolism of Complex Lipids	METABOLIC
1586081	1.2.1.3	Aldehyde dehydrogenase (NAD+).	An aldehyde + NAD(+) + H(2)O = an acid + NADH.	\N	Acute alcohol intolerance; MIM:100650.	1,2-Dichloroethane degradation	Biodegradation of Xenobiotics	METABOLIC
1586081	1.2.1.3	Aldehyde dehydrogenase (NAD+).	An aldehyde + NAD(+) + H(2)O = an acid + NADH.	\N	Acute alcohol intolerance; MIM:100650.	Tryptophan metabolism	Amino Acid Metabolism	METABOLIC
1586081	1.2.1.3	Aldehyde dehydrogenase (NAD+).	An aldehyde + NAD(+) + H(2)O = an acid + NADH.	\N	Acute alcohol intolerance; MIM:100650.	Glycerolipid metabolism	Metabolism of Complex Lipids	METABOLIC
1586081	1.2.1.3	Aldehyde dehydrogenase (NAD+).	An aldehyde + NAD(+) + H(2)O = an acid + NADH.	\N	Acute alcohol intolerance; MIM:100650.	Valine, leucine and isoleucine degradation	Amino Acid Metabolism	METABOLIC
1586081	1.2.1.3	Aldehyde dehydrogenase (NAD+).	An aldehyde + NAD(+) + H(2)O = an acid + NADH.	\N	Acute alcohol intolerance; MIM:100650.	Glycolysis / Gluconeogenesis	Carbohydrate Metabolism	METABOLIC
1586081	1.2.1.3	Aldehyde dehydrogenase (NAD+).	An aldehyde + NAD(+) + H(2)O = an acid + NADH.	\N	Acute alcohol intolerance; MIM:100650.	Propanoate metabolism	Carbohydrate Metabolism	METABOLIC
1586081	1.2.1.3	Aldehyde dehydrogenase (NAD+).	An aldehyde + NAD(+) + H(2)O = an acid + NADH.	\N	Acute alcohol intolerance; MIM:100650.	Fatty acid metabolism	Lipid Metabolism	METABOLIC
1586081	1.2.1.3	Aldehyde dehydrogenase (NAD+).	An aldehyde + NAD(+) + H(2)O = an acid + NADH.	\N	Acute alcohol intolerance; MIM:100650.	Bile acid biosynthesis	Lipid Metabolism	METABOLIC
1586081	1.2.1.3	Aldehyde dehydrogenase (NAD+).	An aldehyde + NAD(+) + H(2)O = an acid + NADH.	\N	Acute alcohol intolerance; MIM:100650.	Arginine and proline metabolism	Amino Acid Metabolism	METABOLIC
1586081	1.2.1.3	Aldehyde dehydrogenase (NAD+).	An aldehyde + NAD(+) + H(2)O = an acid + NADH.	\N	Acute alcohol intolerance; MIM:100650.	Butanoate metabolism	Carbohydrate Metabolism	METABOLIC
1586081	1.2.1.3	Aldehyde dehydrogenase (NAD+).	An aldehyde + NAD(+) + H(2)O = an acid + NADH.	\N	Acute alcohol intolerance; MIM:100650.	beta-Alanine metabolism	Metabolism of Other Amino Acids	METABOLIC
1586081	1.2.1.3	Aldehyde dehydrogenase (NAD+).	An aldehyde + NAD(+) + H(2)O = an acid + NADH.	\N	Acute alcohol intolerance; MIM:100650.	Pyruvate metabolism	Carbohydrate Metabolism	METABOLIC
1586081	1.2.1.3	Aldehyde dehydrogenase (NAD+).	An aldehyde + NAD(+) + H(2)O = an acid + NADH.	\N	Acute alcohol intolerance; MIM:100650.	Histidine metabolism	Amino Acid Metabolism	METABOLIC
1586081	1.2.1.3	Aldehyde dehydrogenase (NAD+).	An aldehyde + NAD(+) + H(2)O = an acid + NADH.	\N	Acute alcohol intolerance; MIM:100650.	Lysine degradation	Amino Acid Metabolism	METABOLIC
1586081	1.2.1.3	Aldehyde dehydrogenase (NAD+).	An aldehyde + NAD(+) + H(2)O = an acid + NADH.	\N	Acute alcohol intolerance; MIM:100650.	Ascorbate and aldarate metabolism	Carbohydrate Metabolism	METABOLIC
1586165	2.3.1.50	Serine C-palmitoyltransferase.	Palmitoyl-CoA + L-serine = CoA + 3-dehydro-D-sphinganine + CO(2).	Pyridoxal-phosphate.	\N	Sphingoglycolipid metabolism	Metabolism of Complex Lipids	METABOLIC
1586203	3.1.1.7	Acetylcholinesterase.	Acetylcholine + H(2)O = choline + acetate.	\N	\N	Glycerolipid metabolism	Metabolism of Complex Lipids	METABOLIC
1586212	2.7.1.91	Sphinganine kinase.	ATP + sphinganine = ADP + sphinganine 1-phosphate.	\N	\N	Sphingoglycolipid metabolism	Metabolism of Complex Lipids	METABOLIC
1586221	3.1.13.-	Exoribonucleases producing 5'-phosphomonoesters.	\N	\N	\N	\N	\N	\N
1586229	2.1.1.37	DNA (cytosine-5-)-methyltransferase.	S-adenosyl-L-methionine + DNA = S-adenosyl-L-homocysteine + DNA containing 5-methylcytosine.	\N	\N	Methionine metabolism	Amino Acid Metabolism	METABOLIC
1586231	2.4.1.119	Dolichyl-diphosphooligosaccharide--protein glycosyltransferase.	Dolichyl diphosphooligosaccharide + protein L-asparagine = dolichyl diphosphate + a glycoprotein with the oligosaccharide chain attached by glycosylamine linkage to protein L-asparagine.	\N	\N	N-Glycans biosynthesis	Metabolism of Complex Carbohydrates	METABOLIC
1586237	2.6.1.2	Alanine aminotransferase.	L-alanine + 2-oxoglutarate = pyruvate + L-glutamate.	Pyridoxal-phosphate.	\N	Alanine and aspartate metabolism	Amino Acid Metabolism	METABOLIC
1586237	2.6.1.2	Alanine aminotransferase.	L-alanine + 2-oxoglutarate = pyruvate + L-glutamate.	Pyridoxal-phosphate.	\N	Carbon fixation	Energy Metabolism	METABOLIC
1586237	2.6.1.2	Alanine aminotransferase.	L-alanine + 2-oxoglutarate = pyruvate + L-glutamate.	Pyridoxal-phosphate.	\N	Glutamate metabolism	Amino Acid Metabolism	METABOLIC
1586318	3.4.23.3	Gastricsin.	More restricted specificity than pepsin A, but shows preferential cleavage at Tyr-|-Xaa bonds; high activity towards hemoglobin as substrate.	\N	\N	\N	\N	\N
1586348	1.6.2.2	Cytochrome-b5 reductase.	NADH + 2 ferricytochrome b5 = NAD(+) + 2 ferrocytochrome b5.	FAD.	Methemoglobinemia enzymopathic forms I, II, III; MIM:250800.	\N	\N	\N
1586405	3.2.1.1	Alpha-amylase.	Endohydrolysis of 1,4-alpha-glucosidic linkages in oligosaccharides and polysaccharides.	\N	\N	Starch and sucrose metabolism	Metabolism of Complex Carbohydrates	METABOLIC
1586568	1.1.1.205	IMP dehydrogenase.	Inosine 5'-phosphate + NAD(+) + H(2)O = xanthosine 5'-phosphate + NADH.	\N	\N	Purine metabolism	Nucleotide Metabolism	METABOLIC
1586644	1.1.1.38	Malate dehydrogenase (oxaloacetate decarboxylating).	(S)-malate + NAD(+) = pyruvate + CO(2) + NADH.	\N	\N	Pyruvate metabolism	Carbohydrate Metabolism	METABOLIC
1586648	1.1.1.38	Malate dehydrogenase (oxaloacetate decarboxylating).	(S)-malate + NAD(+) = pyruvate + CO(2) + NADH.	\N	\N	Pyruvate metabolism	Carbohydrate Metabolism	METABOLIC
1586686	5.4.2.1	Phosphoglycerate mutase.	2-phospho-D-glycerate + 2,3-diphosphoglycerate = 3-phospho-D-glycerate + 2,3-diphosphoglycerate.	\N	Myopathy due to phosphoglycerate mutase deficiency; MIM:261670.	Glycolysis / Gluconeogenesis	Carbohydrate Metabolism	METABOLIC
1586703	3.6.1.3	Adenosinetriphosphatase.	ATP + H(2)O = ADP + phosphate.	\N	Hemolytic anemia due to deficiency of adenosine triphosphatase; MIM:102800.	Purine metabolism	Nucleotide Metabolism	METABOLIC
1586774	2.7.7.6	DNA-directed RNA polymerase.	N nucleoside triphosphate = N diphosphate + {RNA}(N).	\N	\N	RNA polymerase	TRANSCRIPTION	REGULATORY
1586774	2.7.7.6	DNA-directed RNA polymerase.	N nucleoside triphosphate = N diphosphate + {RNA}(N).	\N	\N	Purine metabolism	Nucleotide Metabolism	METABOLIC
1586774	2.7.7.6	DNA-directed RNA polymerase.	N nucleoside triphosphate = N diphosphate + {RNA}(N).	\N	\N	Pyrimidine metabolism	Nucleotide Metabolism	METABOLIC
1586775	3.4.25.1	Proteasome endopeptidase complex.	Cleavage at peptide bonds with very broad specificity.	\N	\N	\N	\N	\N
1586785	3.6.1.-	In phosphorous-containing anhydrides.	\N	\N	\N	Starch and sucrose metabolism	Metabolism of Complex Carbohydrates	METABOLIC
1586785	3.6.1.-	In phosphorous-containing anhydrides.	\N	\N	\N	Folate biosynthesis	Metabolism of Cofactors and Vitamins	METABOLIC
1586791	2.4.1.109	Dolichyl-phosphate-mannose--protein mannosyltransferase.	Dolichyl phosphate D-mannose + protein = dolichyl phosphate + O-D-mannosyl-protein.	\N	\N	\N	\N	\N
1586814	1.1.1.184	Carbonyl reductase (NADPH).	R-CHOH-R' + NADP(+) = R-CO-R' + NADPH.	\N	\N	Prostaglandin and leukotriene metabolism	Metabolism of Complex Lipids	METABOLIC
1586872	3.1.1.47	2-acetyl-1-alkylglycerophosphocholine esterase.	2-acetyl-1-alkyl-sn-glycero-3-phosphocholine + H(2)O = 1-alkyl-sn- glycero-3-phosphocholine + acetate.	\N	\N	Glycerolipid metabolism	Metabolism of Complex Lipids	METABOLIC
1586877	2.7.4.7	Phosphomethylpyrimidine kinase.	ATP + 4-amino-2-methyl-5-phosphomethylpyrimidine = ADP + 4-amino-2- methyl-5-diphosphomethylpyrimidine.	\N	\N	Thiamine metabolism	Metabolism of Cofactors and Vitamins	METABOLIC
1586878	4.2.99.18	DNA-(apurinic or apyrimidinic site) lyase.	The C-O-P bond 3' to the apurinic or apyrimidinic site in DNA is broken by a beta-elimination reaction, leaving a 3'-terminal unsaturated sugar and a product with a terminal 5'-phosphate.	\N	\N	\N	\N	\N
1586879	2.7.7.-	Nucleotidyltransferases.	\N	\N	\N	DNA polymerase	REPLICATION AND REPAIR	REGULATORY
1586879	2.7.7.-	Nucleotidyltransferases.	\N	\N	\N	Ubiquinone biosynthesis	Metabolism of Cofactors and Vitamins	METABOLIC
1586920	3.2.1.52	Beta-N-acetylhexosaminidase.	Hydrolysis of terminal non-reducing N-acetyl-D-hexosamine residues in N-acetyl-beta-D-hexosaminides.	\N	Sandhoff disease (GM2-gangliosidosis, variant 0); MIM:268800. Tay-Sachs disease (adult GM2-gangliosidosis); MIM:272800.	N-Glycan degradation	Metabolism of Complex Carbohydrates	METABOLIC
1586920	3.2.1.52	Beta-N-acetylhexosaminidase.	Hydrolysis of terminal non-reducing N-acetyl-D-hexosamine residues in N-acetyl-beta-D-hexosaminides.	\N	Sandhoff disease (GM2-gangliosidosis, variant 0); MIM:268800. Tay-Sachs disease (adult GM2-gangliosidosis); MIM:272800.	Aminosugars metabolism	Metabolism of Complex Carbohydrates	METABOLIC
1586920	3.2.1.52	Beta-N-acetylhexosaminidase.	Hydrolysis of terminal non-reducing N-acetyl-D-hexosamine residues in N-acetyl-beta-D-hexosaminides.	\N	Sandhoff disease (GM2-gangliosidosis, variant 0); MIM:268800. Tay-Sachs disease (adult GM2-gangliosidosis); MIM:272800.	Globoside metabolism	Metabolism of Complex Lipids	METABOLIC
1586920	3.2.1.52	Beta-N-acetylhexosaminidase.	Hydrolysis of terminal non-reducing N-acetyl-D-hexosamine residues in N-acetyl-beta-D-hexosaminides.	\N	Sandhoff disease (GM2-gangliosidosis, variant 0); MIM:268800. Tay-Sachs disease (adult GM2-gangliosidosis); MIM:272800.	Sphingoglycolipid metabolism	Metabolism of Complex Lipids	METABOLIC
1586920	3.2.1.52	Beta-N-acetylhexosaminidase.	Hydrolysis of terminal non-reducing N-acetyl-D-hexosamine residues in N-acetyl-beta-D-hexosaminides.	\N	Sandhoff disease (GM2-gangliosidosis, variant 0); MIM:268800. Tay-Sachs disease (adult GM2-gangliosidosis); MIM:272800.	Glycosaminoglycan degradation	Metabolism of Complex Carbohydrates	METABOLIC
1586923	3.2.1.52	Beta-N-acetylhexosaminidase.	Hydrolysis of terminal non-reducing N-acetyl-D-hexosamine residues in N-acetyl-beta-D-hexosaminides.	\N	Sandhoff disease (GM2-gangliosidosis, variant 0); MIM:268800. Tay-Sachs disease (adult GM2-gangliosidosis); MIM:272800.	N-Glycan degradation	Metabolism of Complex Carbohydrates	METABOLIC
1586923	3.2.1.52	Beta-N-acetylhexosaminidase.	Hydrolysis of terminal non-reducing N-acetyl-D-hexosamine residues in N-acetyl-beta-D-hexosaminides.	\N	Sandhoff disease (GM2-gangliosidosis, variant 0); MIM:268800. Tay-Sachs disease (adult GM2-gangliosidosis); MIM:272800.	Aminosugars metabolism	Metabolism of Complex Carbohydrates	METABOLIC
1586923	3.2.1.52	Beta-N-acetylhexosaminidase.	Hydrolysis of terminal non-reducing N-acetyl-D-hexosamine residues in N-acetyl-beta-D-hexosaminides.	\N	Sandhoff disease (GM2-gangliosidosis, variant 0); MIM:268800. Tay-Sachs disease (adult GM2-gangliosidosis); MIM:272800.	Globoside metabolism	Metabolism of Complex Lipids	METABOLIC
1586923	3.2.1.52	Beta-N-acetylhexosaminidase.	Hydrolysis of terminal non-reducing N-acetyl-D-hexosamine residues in N-acetyl-beta-D-hexosaminides.	\N	Sandhoff disease (GM2-gangliosidosis, variant 0); MIM:268800. Tay-Sachs disease (adult GM2-gangliosidosis); MIM:272800.	Sphingoglycolipid metabolism	Metabolism of Complex Lipids	METABOLIC
1586923	3.2.1.52	Beta-N-acetylhexosaminidase.	Hydrolysis of terminal non-reducing N-acetyl-D-hexosamine residues in N-acetyl-beta-D-hexosaminides.	\N	Sandhoff disease (GM2-gangliosidosis, variant 0); MIM:268800. Tay-Sachs disease (adult GM2-gangliosidosis); MIM:272800.	Glycosaminoglycan degradation	Metabolism of Complex Carbohydrates	METABOLIC
1586925	3.1.1.3	Triacylglycerol lipase.	Triacylglycerol + H(2)O = diacylglycerol + a fatty acid anion.	\N	Hepatic lipase deficiency; MIM:151670. Congenital lipase deficiency; MIM:246600. Wolman disease; MIM:278000.	Glycerolipid metabolism	Metabolism of Complex Lipids	METABOLIC
1586967	3.1.1.1	Carboxylesterase.	A carboxylic ester + H(2)O = an alcohol + a carboxylic anion.	\N	\N	\N	\N	\N
1587031	2.3.1.-	Transferring groups other than amino-acyl groups.	\N	\N	\N	Benzoate degradation via CoA ligation	Biodegradation of Xenobiotics	METABOLIC
1587031	2.3.1.-	Transferring groups other than amino-acyl groups.	\N	\N	\N	Tyrosine metabolism	Amino Acid Metabolism	METABOLIC
1587031	2.3.1.-	Transferring groups other than amino-acyl groups.	\N	\N	\N	Aminosugars metabolism	Metabolism of Complex Carbohydrates	METABOLIC
1587031	2.3.1.-	Transferring groups other than amino-acyl groups.	\N	\N	\N	Glycerolipid metabolism	Metabolism of Complex Lipids	METABOLIC
1587031	2.3.1.-	Transferring groups other than amino-acyl groups.	\N	\N	\N	Valine, leucine and isoleucine degradation	Amino Acid Metabolism	METABOLIC
1587031	2.3.1.-	Transferring groups other than amino-acyl groups.	\N	\N	\N	Ethylbenzene degradation	Biodegradation of Xenobiotics	METABOLIC
1587031	2.3.1.-	Transferring groups other than amino-acyl groups.	\N	\N	\N	Phenylalanine metabolism	Amino Acid Metabolism	METABOLIC
1587031	2.3.1.-	Transferring groups other than amino-acyl groups.	\N	\N	\N	Lipopolysaccharide biosynthesis	Metabolism of Complex Carbohydrates	METABOLIC
1587031	2.3.1.-	Transferring groups other than amino-acyl groups.	\N	\N	\N	Lysine biosynthesis	Amino Acid Metabolism	METABOLIC
1587031	2.3.1.-	Transferring groups other than amino-acyl groups.	\N	\N	\N	Butanoate metabolism	Carbohydrate Metabolism	METABOLIC
1587031	2.3.1.-	Transferring groups other than amino-acyl groups.	\N	\N	\N	D-Arginine and D-ornithine metabolism	Metabolism of Other Amino Acids	METABOLIC
1587031	2.3.1.-	Transferring groups other than amino-acyl groups.	\N	\N	\N	Histidine metabolism	Amino Acid Metabolism	METABOLIC
1587031	2.3.1.-	Transferring groups other than amino-acyl groups.	\N	\N	\N	Lysine degradation	Amino Acid Metabolism	METABOLIC
1587106	6.3.2.-	Acid--D-amino-acid ligases (peptide synthases).	\N	\N	\N	Tryptophan metabolism	Amino Acid Metabolism	METABOLIC
1587106	6.3.2.-	Acid--D-amino-acid ligases (peptide synthases).	\N	\N	\N	Ubiquinone biosynthesis	Metabolism of Cofactors and Vitamins	METABOLIC
1587116	3.6.3.14	H(+)-transporting two-sector ATPase.	ATP + H(2)O + H(+)(In) = ADP + phosphate + H(+)(Out).	\N	\N	ATP synthesis	Energy Metabolism	METABOLIC
1587116	3.6.3.14	H(+)-transporting two-sector ATPase.	ATP + H(2)O + H(+)(In) = ADP + phosphate + H(+)(Out).	\N	\N	Flagellar assembly	\N	\N
1587116	3.6.3.14	H(+)-transporting two-sector ATPase.	ATP + H(2)O + H(+)(In) = ADP + phosphate + H(+)(Out).	\N	\N	Type III secretion system	SORTING AND DEGRADATION	REGULATORY
1587131	3.4.24.56	Insulysin.	Degradation of insulin, glucagon and other polypeptides. No action on proteins.	Zinc.	\N	\N	\N	\N
1587136	4.2.1.17	Enoyl-CoA hydratase.	(3S)-3-hydroxyacyl-CoA = trans-2(or 3)-enoyl-CoA + H(2)O.	\N	Peroxisomal bifunctional enzyme deficiency; MIM:261515.	Fatty acid metabolism	Lipid Metabolism	METABOLIC
1587136	4.2.1.17	Enoyl-CoA hydratase.	(3S)-3-hydroxyacyl-CoA = trans-2(or 3)-enoyl-CoA + H(2)O.	\N	Peroxisomal bifunctional enzyme deficiency; MIM:261515.	beta-Alanine metabolism	Metabolism of Other Amino Acids	METABOLIC
1587136	4.2.1.17	Enoyl-CoA hydratase.	(3S)-3-hydroxyacyl-CoA = trans-2(or 3)-enoyl-CoA + H(2)O.	\N	Peroxisomal bifunctional enzyme deficiency; MIM:261515.	Tryptophan metabolism	Amino Acid Metabolism	METABOLIC
1587136	4.2.1.17	Enoyl-CoA hydratase.	(3S)-3-hydroxyacyl-CoA = trans-2(or 3)-enoyl-CoA + H(2)O.	\N	Peroxisomal bifunctional enzyme deficiency; MIM:261515.	Lysine degradation	Amino Acid Metabolism	METABOLIC
1587136	4.2.1.17	Enoyl-CoA hydratase.	(3S)-3-hydroxyacyl-CoA = trans-2(or 3)-enoyl-CoA + H(2)O.	\N	Peroxisomal bifunctional enzyme deficiency; MIM:261515.	Fatty acid biosynthesis (path 2)	Lipid Metabolism	METABOLIC
1587136	4.2.1.17	Enoyl-CoA hydratase.	(3S)-3-hydroxyacyl-CoA = trans-2(or 3)-enoyl-CoA + H(2)O.	\N	Peroxisomal bifunctional enzyme deficiency; MIM:261515.	Benzoate degradation via CoA ligation	Biodegradation of Xenobiotics	METABOLIC
1587136	4.2.1.17	Enoyl-CoA hydratase.	(3S)-3-hydroxyacyl-CoA = trans-2(or 3)-enoyl-CoA + H(2)O.	\N	Peroxisomal bifunctional enzyme deficiency; MIM:261515.	Butanoate metabolism	Carbohydrate Metabolism	METABOLIC
1587136	4.2.1.17	Enoyl-CoA hydratase.	(3S)-3-hydroxyacyl-CoA = trans-2(or 3)-enoyl-CoA + H(2)O.	\N	Peroxisomal bifunctional enzyme deficiency; MIM:261515.	Valine, leucine and isoleucine degradation	Amino Acid Metabolism	METABOLIC
1587136	4.2.1.17	Enoyl-CoA hydratase.	(3S)-3-hydroxyacyl-CoA = trans-2(or 3)-enoyl-CoA + H(2)O.	\N	Peroxisomal bifunctional enzyme deficiency; MIM:261515.	Propanoate metabolism	Carbohydrate Metabolism	METABOLIC
1587227	1.1.1.44	Phosphogluconate dehydrogenase (decarboxylating).	6-phospho-D-gluconate + NADP(+) = D-ribulose 5-phosphate + CO(2) + NADPH.	\N	6-phosphogluconate dehydrogenase deficiency; MIM: 172200.	Pentose phosphate pathway	Carbohydrate Metabolism	METABOLIC
1587232	6.3.2.-	Acid--D-amino-acid ligases (peptide synthases).	\N	\N	\N	Tryptophan metabolism	Amino Acid Metabolism	METABOLIC
1587232	6.3.2.-	Acid--D-amino-acid ligases (peptide synthases).	\N	\N	\N	Ubiquinone biosynthesis	Metabolism of Cofactors and Vitamins	METABOLIC
1587240	6.3.2.19	Ubiquitin--protein ligase.	ATP + ubiquitin + protein lysine = AMP + diphosphate + protein N-ubiquityllysine.	\N	\N	\N	\N	\N
1587287	3.1.1.47	2-acetyl-1-alkylglycerophosphocholine esterase.	2-acetyl-1-alkyl-sn-glycero-3-phosphocholine + H(2)O = 1-alkyl-sn- glycero-3-phosphocholine + acetate.	\N	\N	Glycerolipid metabolism	Metabolism of Complex Lipids	METABOLIC
1587315	3.6.1.-	In phosphorous-containing anhydrides.	\N	\N	\N	Starch and sucrose metabolism	Metabolism of Complex Carbohydrates	METABOLIC
1587315	3.6.1.-	In phosphorous-containing anhydrides.	\N	\N	\N	Folate biosynthesis	Metabolism of Cofactors and Vitamins	METABOLIC
1587322	1.1.1.205	IMP dehydrogenase.	Inosine 5'-phosphate + NAD(+) + H(2)O = xanthosine 5'-phosphate + NADH.	\N	\N	Purine metabolism	Nucleotide Metabolism	METABOLIC
1587335	3.-.-.-	Hydrolases.	\N	\N	\N	\N	\N	\N
1587379	2.6.1.42	Branched-chain amino acid aminotransferase.	L-leucine + 2-oxoglutarate = 4-methyl-2-oxopentanoate + L-glutamate.	Pyridoxal-phosphate.	\N	Valine, leucine and isoleucine biosynthesis	Amino Acid Metabolism	METABOLIC
1587379	2.6.1.42	Branched-chain amino acid aminotransferase.	L-leucine + 2-oxoglutarate = 4-methyl-2-oxopentanoate + L-glutamate.	Pyridoxal-phosphate.	\N	Valine, leucine and isoleucine degradation	Amino Acid Metabolism	METABOLIC
1587379	2.6.1.42	Branched-chain amino acid aminotransferase.	L-leucine + 2-oxoglutarate = 4-methyl-2-oxopentanoate + L-glutamate.	Pyridoxal-phosphate.	\N	Pantothenate and CoA biosynthesis	Metabolism of Cofactors and Vitamins	METABOLIC
1587383	3.4.-.-	Acting on peptide bonds (peptide hydrolases).	\N	\N	\N	Biotin metabolism	Metabolism of Cofactors and Vitamins	METABOLIC
1587383	3.4.-.-	Acting on peptide bonds (peptide hydrolases).	\N	\N	\N	Lysine degradation	Amino Acid Metabolism	METABOLIC
1587409	3.4.25.1	Proteasome endopeptidase complex.	Cleavage at peptide bonds with very broad specificity.	\N	\N	\N	\N	\N
1587475	1.1.1.101	Acylglycerone-phosphate reductase.	1-palmitoylglycerol 3-phosphate + NADP(+) = palmitoylglycerone phosphate + NADPH.	\N	\N	\N	\N	\N
1587477	3.1.3.16	Serine/threonine specific protein phosphatase.	A phosphoprotein + H(2)O = a protein + phosphate.	\N	\N	\N	\N	\N
1587500	1.-.-.-	Oxidoreductases.	\N	\N	\N	\N	\N	\N
1587503	1.14.-.-	Acting on paired donors, with incorporation or reduction of	\N	\N	\N	gamma-Hexachlorocyclohexane degradation	Biodegradation of Xenobiotics	METABOLIC
1587503	1.14.-.-	Acting on paired donors, with incorporation or reduction of	\N	\N	\N	Ascorbate and aldarate metabolism	Carbohydrate Metabolism	METABOLIC
1587503	1.14.-.-	Acting on paired donors, with incorporation or reduction of	\N	\N	\N	Flavonoids, stilbene and lignin biosynthesis	Biosynthesis of Secondary Metabolites	METABOLIC
1587503	1.14.-.-	Acting on paired donors, with incorporation or reduction of	\N	\N	\N	Fluorene degradation	Biodegradation of Xenobiotics	METABOLIC
1587544	3.6.1.-	In phosphorous-containing anhydrides.	\N	\N	\N	Starch and sucrose metabolism	Metabolism of Complex Carbohydrates	METABOLIC
1587544	3.6.1.-	In phosphorous-containing anhydrides.	\N	\N	\N	Folate biosynthesis	Metabolism of Cofactors and Vitamins	METABOLIC
1587557	2.4.2.14	Amidophosphoribosyltransferase.	5-phospho-beta-D-ribosylamine + diphosphate + L-glutamate = L-glutamine + 5-phospho-alpha-D-ribose 1-diphosphate + H(2)O.	\N	\N	Purine metabolism	Nucleotide Metabolism	METABOLIC
1587557	2.4.2.14	Amidophosphoribosyltransferase.	5-phospho-beta-D-ribosylamine + diphosphate + L-glutamate = L-glutamine + 5-phospho-alpha-D-ribose 1-diphosphate + H(2)O.	\N	\N	Glutamate metabolism	Amino Acid Metabolism	METABOLIC
1587558	3.6.1.3	Adenosinetriphosphatase.	ATP + H(2)O = ADP + phosphate.	\N	Hemolytic anemia due to deficiency of adenosine triphosphatase; MIM:102800.	Purine metabolism	Nucleotide Metabolism	METABOLIC
1587597	2.7.1.37	Protein kinase.	ATP + a protein = ADP + a phosphoprotein.	\N	\N	\N	\N	\N
1587623	3.1.3.16	Serine/threonine specific protein phosphatase.	A phosphoprotein + H(2)O = a protein + phosphate.	\N	\N	\N	\N	\N
1587660	6.3.2.-	Acid--D-amino-acid ligases (peptide synthases).	\N	\N	\N	Tryptophan metabolism	Amino Acid Metabolism	METABOLIC
1587660	6.3.2.-	Acid--D-amino-acid ligases (peptide synthases).	\N	\N	\N	Ubiquinone biosynthesis	Metabolism of Cofactors and Vitamins	METABOLIC
1587679	3.4.25.1	Proteasome endopeptidase complex.	Cleavage at peptide bonds with very broad specificity.	\N	\N	\N	\N	\N
1587688	6.5.1.1	DNA ligase (ATP).	ATP + {deoxyribonucleotide}(N) + {deoxyribonucleotide}(M) = AMP + diphosphate + {deoxyribonucleotide}(N+M).	\N	\N	\N	\N	\N
1587710	6.3.2.19	Ubiquitin--protein ligase.	ATP + ubiquitin + protein lysine = AMP + diphosphate + protein N-ubiquityllysine.	\N	\N	\N	\N	\N
1587744	1.1.1.1	Alcohol dehydrogenase.	An alcohol + NAD(+) = an aldehyde or ketone + NADH.	Zinc or Iron.	\N	Bile acid biosynthesis	Lipid Metabolism	METABOLIC
1587744	1.1.1.1	Alcohol dehydrogenase.	An alcohol + NAD(+) = an aldehyde or ketone + NADH.	Zinc or Iron.	\N	Tyrosine metabolism	Amino Acid Metabolism	METABOLIC
1587744	1.1.1.1	Alcohol dehydrogenase.	An alcohol + NAD(+) = an aldehyde or ketone + NADH.	Zinc or Iron.	\N	Glycerolipid metabolism	Metabolism of Complex Lipids	METABOLIC
1587744	1.1.1.1	Alcohol dehydrogenase.	An alcohol + NAD(+) = an aldehyde or ketone + NADH.	Zinc or Iron.	\N	Glycolysis / Gluconeogenesis	Carbohydrate Metabolism	METABOLIC
1587744	1.1.1.1	Alcohol dehydrogenase.	An alcohol + NAD(+) = an aldehyde or ketone + NADH.	Zinc or Iron.	\N	Fatty acid metabolism	Lipid Metabolism	METABOLIC
1587760	3.1.2.22	Palmitoyl-protein hydrolase.	Palmitoyl-protein + H(2)O = palmitate + protein.	\N	\N	\N	\N	\N
1587764	3.4.11.14	Cytosol alanyl aminopeptidase.	Release of an N-terminal amino acid, preferentially alanine, from a wide range of peptides, amides and arylamides.	Zinc or Cobalt.	\N	\N	\N	\N
1587769	3.6.1.3	Adenosinetriphosphatase.	ATP + H(2)O = ADP + phosphate.	\N	Hemolytic anemia due to deficiency of adenosine triphosphatase; MIM:102800.	Purine metabolism	Nucleotide Metabolism	METABOLIC
1587776	2.7.1.23	NAD(+) kinase.	ATP + NAD(+) = ADP + NADP(+).	\N	\N	Nicotinate and nicotinamide metabolism	Metabolism of Cofactors and Vitamins	METABOLIC
1587835	2.7.7.6	DNA-directed RNA polymerase.	N nucleoside triphosphate = N diphosphate + {RNA}(N).	\N	\N	RNA polymerase	TRANSCRIPTION	REGULATORY
1587835	2.7.7.6	DNA-directed RNA polymerase.	N nucleoside triphosphate = N diphosphate + {RNA}(N).	\N	\N	Purine metabolism	Nucleotide Metabolism	METABOLIC
1587835	2.7.7.6	DNA-directed RNA polymerase.	N nucleoside triphosphate = N diphosphate + {RNA}(N).	\N	\N	Pyrimidine metabolism	Nucleotide Metabolism	METABOLIC
1587841	2.7.7.6	DNA-directed RNA polymerase.	N nucleoside triphosphate = N diphosphate + {RNA}(N).	\N	\N	RNA polymerase	TRANSCRIPTION	REGULATORY
1587841	2.7.7.6	DNA-directed RNA polymerase.	N nucleoside triphosphate = N diphosphate + {RNA}(N).	\N	\N	Purine metabolism	Nucleotide Metabolism	METABOLIC
1587841	2.7.7.6	DNA-directed RNA polymerase.	N nucleoside triphosphate = N diphosphate + {RNA}(N).	\N	\N	Pyrimidine metabolism	Nucleotide Metabolism	METABOLIC
1587919	1.1.1.42	Isocitrate dehydrogenase (NADP+).	Isocitrate + NADP(+) = 2-oxoglutarate + CO(2) + NADPH.	\N	\N	Citrate cycle (TCA cycle)	Carbohydrate Metabolism	METABOLIC
1587919	1.1.1.42	Isocitrate dehydrogenase (NADP+).	Isocitrate + NADP(+) = 2-oxoglutarate + CO(2) + NADPH.	\N	\N	Reductive carboxylate cycle (CO2 fixation)	Energy Metabolism	METABOLIC
1587919	1.1.1.42	Isocitrate dehydrogenase (NADP+).	Isocitrate + NADP(+) = 2-oxoglutarate + CO(2) + NADPH.	\N	\N	Glutathione metabolism	Metabolism of Other Amino Acids	METABOLIC
1587939	3.6.1.3	Adenosinetriphosphatase.	ATP + H(2)O = ADP + phosphate.	\N	Hemolytic anemia due to deficiency of adenosine triphosphatase; MIM:102800.	Purine metabolism	Nucleotide Metabolism	METABOLIC
1588004	1.1.1.206	Tropine dehydrogenase.	Tropine + NADP(+) = tropinone + NADPH.	\N	\N	Alkaloid biosynthesis II	Biosynthesis of Secondary Metabolites	METABOLIC
1588019	3.1.21.-	Endodeoxyribonucleases producing 5'-phosphomonoesters.	\N	\N	\N	\N	\N	\N
1588021	2.3.1.16	Acetyl-CoA C-acyltransferase.	Acyl-CoA + acetyl-CoA = CoA + 3-oxoacyl-CoA.	\N	Pseudo-Zellweger syndrome; MIM:261510.	Benzoate degradation via hydroxylation	Biodegradation of Xenobiotics	METABOLIC
1588021	2.3.1.16	Acetyl-CoA C-acyltransferase.	Acyl-CoA + acetyl-CoA = CoA + 3-oxoacyl-CoA.	\N	Pseudo-Zellweger syndrome; MIM:261510.	Fatty acid biosynthesis (path 2)	Lipid Metabolism	METABOLIC
1588021	2.3.1.16	Acetyl-CoA C-acyltransferase.	Acyl-CoA + acetyl-CoA = CoA + 3-oxoacyl-CoA.	\N	Pseudo-Zellweger syndrome; MIM:261510.	Valine, leucine and isoleucine degradation	Amino Acid Metabolism	METABOLIC
1588021	2.3.1.16	Acetyl-CoA C-acyltransferase.	Acyl-CoA + acetyl-CoA = CoA + 3-oxoacyl-CoA.	\N	Pseudo-Zellweger syndrome; MIM:261510.	Fatty acid metabolism	Lipid Metabolism	METABOLIC
1588021	2.3.1.16	Acetyl-CoA C-acyltransferase.	Acyl-CoA + acetyl-CoA = CoA + 3-oxoacyl-CoA.	\N	Pseudo-Zellweger syndrome; MIM:261510.	Bile acid biosynthesis	Lipid Metabolism	METABOLIC
1588031	3.6.4.4	Plus-end-directed kinesin ATPase.	ATP + H(2)O = ADP + phosphate.	\N	\N	\N	\N	\N
1588034	1.-.-.-	Oxidoreductases.	\N	\N	\N	\N	\N	\N
1588044	4.2.1.1	Carbonate dehydratase.	H(2)CO(3) = CO(2) + H(2)O.	Zinc.	Osteopetrosis-renal tubular acidosis syndrome; MIM:259730.	Nitrogen metabolism	Energy Metabolism	METABOLIC
1588085	6.3.2.-	Acid--D-amino-acid ligases (peptide synthases).	\N	\N	\N	Tryptophan metabolism	Amino Acid Metabolism	METABOLIC
1588085	6.3.2.-	Acid--D-amino-acid ligases (peptide synthases).	\N	\N	\N	Ubiquinone biosynthesis	Metabolism of Cofactors and Vitamins	METABOLIC
1588107	3.4.14.-	Dipeptidyl-peptidases and tripeptidyl-peptidases.	\N	\N	\N	\N	\N	\N
1588125	2.7.1.35	Pyridoxal kinase.	ATP + pyridoxal = ADP + pyridoxal 5'-phosphate.	\N	\N	Vitamin B6 metabolism	Metabolism of Cofactors and Vitamins	METABOLIC
1588126	3.2.1.3	Glucan 1,4-alpha-glucosidase.	Hydrolysis of terminal 1,4-linked alpha-D-glucose residues successively from non-reducing ends of the chains with release of beta-D-glucose.	\N	\N	Starch and sucrose metabolism	Metabolism of Complex Carbohydrates	METABOLIC
1588140	1.1.1.100	3-oxoacyl-[acyl-carrier protein] reductase.	(3R)-3-hydroxyacyl-[acyl-carrier protein] + NADP(+) = 3-oxoacyl- [acyl-carrier protein] + NADPH.	\N	\N	Fatty acid biosynthesis (path 1)	Lipid Metabolism	METABOLIC
1588202	3.6.1.-	In phosphorous-containing anhydrides.	\N	\N	\N	Starch and sucrose metabolism	Metabolism of Complex Carbohydrates	METABOLIC
1588202	3.6.1.-	In phosphorous-containing anhydrides.	\N	\N	\N	Folate biosynthesis	Metabolism of Cofactors and Vitamins	METABOLIC
1588232	3.2.1.55	Alpha-L-arabinofuranosidase.	Hydrolysis of terminal non-reducing alpha-L-arabinofuranoside residues in alpha-L-arabinosides.	\N	\N	Nucleotide sugars metabolism	Nucleotide Metabolism	METABOLIC
1588246	3.2.1.1	Alpha-amylase.	Endohydrolysis of 1,4-alpha-glucosidic linkages in oligosaccharides and polysaccharides.	\N	\N	Starch and sucrose metabolism	Metabolism of Complex Carbohydrates	METABOLIC
1588247	3.6.1.-	In phosphorous-containing anhydrides.	\N	\N	\N	Starch and sucrose metabolism	Metabolism of Complex Carbohydrates	METABOLIC
1588247	3.6.1.-	In phosphorous-containing anhydrides.	\N	\N	\N	Folate biosynthesis	Metabolism of Cofactors and Vitamins	METABOLIC
1588264	3.1.26.4	Ribonuclease H.	Endonucleolytic cleavage to 5'-phosphomonoester.	\N	\N	\N	\N	\N
1588297	3.5.1.49	Formamidase.	Formamide + H(2)O = formate + NH(3).	\N	\N	Glyoxylate and dicarboxylate metabolism	Carbohydrate Metabolism	METABOLIC
1588297	3.5.1.49	Formamidase.	Formamide + H(2)O = formate + NH(3).	\N	\N	Nitrogen metabolism	Energy Metabolism	METABOLIC
1588297	3.5.1.49	Formamidase.	Formamide + H(2)O = formate + NH(3).	\N	\N	Tryptophan metabolism	Amino Acid Metabolism	METABOLIC
1588308	3.6.1.3	Adenosinetriphosphatase.	ATP + H(2)O = ADP + phosphate.	\N	Hemolytic anemia due to deficiency of adenosine triphosphatase; MIM:102800.	Purine metabolism	Nucleotide Metabolism	METABOLIC
1588309	3.1.1.-	Carboxylic ester hydrolases.	\N	\N	\N	2,4-Dichlorobenzoate degradation	Biodegradation of Xenobiotics	METABOLIC
1588309	3.1.1.-	Carboxylic ester hydrolases.	\N	\N	\N	Pentose and glucuronate interconversions	Carbohydrate Metabolism	METABOLIC
1588309	3.1.1.-	Carboxylic ester hydrolases.	\N	\N	\N	Butanoate metabolism	Carbohydrate Metabolism	METABOLIC
1588317	3.1.26.5	Ribonuclease P.	Endonucleolytic cleavage of RNA, removing 5'-extra-nucleotide from tRNA precursor.	\N	\N	\N	\N	\N
1588408	3.2.1.3	Glucan 1,4-alpha-glucosidase.	Hydrolysis of terminal 1,4-linked alpha-D-glucose residues successively from non-reducing ends of the chains with release of beta-D-glucose.	\N	\N	Starch and sucrose metabolism	Metabolism of Complex Carbohydrates	METABOLIC
1588435	3.5.1.-	In linear amides.	\N	\N	\N	Nicotinate and nicotinamide metabolism	Metabolism of Cofactors and Vitamins	METABOLIC
1588435	3.5.1.-	In linear amides.	\N	\N	\N	Pantothenate and CoA biosynthesis	Metabolism of Cofactors and Vitamins	METABOLIC
1588435	3.5.1.-	In linear amides.	\N	\N	\N	Arginine and proline metabolism	Amino Acid Metabolism	METABOLIC
1588435	3.5.1.-	In linear amides.	\N	\N	\N	Lipopolysaccharide biosynthesis	Metabolism of Complex Carbohydrates	METABOLIC
1588452	2.7.7.7	DNA-directed DNA polymerase.	N deoxynucleoside triphosphate = N diphosphate + {DNA}(N).	\N	\N	Purine metabolism	Nucleotide Metabolism	METABOLIC
1588452	2.7.7.7	DNA-directed DNA polymerase.	N deoxynucleoside triphosphate = N diphosphate + {DNA}(N).	\N	\N	DNA polymerase	REPLICATION AND REPAIR	REGULATORY
1588452	2.7.7.7	DNA-directed DNA polymerase.	N deoxynucleoside triphosphate = N diphosphate + {DNA}(N).	\N	\N	Pyrimidine metabolism	Nucleotide Metabolism	METABOLIC
1588466	2.7.1.26	Riboflavin kinase.	ATP + riboflavin = ADP + FMN.	\N	\N	Riboflavin metabolism	Metabolism of Cofactors and Vitamins	METABOLIC
1588469	2.3.1.37	5-aminolevulinic acid synthase.	Succinyl-CoA + glycine = 5-aminolevulinate + CoA + CO(2).	Pyridoxal-phosphate.	\N	Glycine, serine and threonine metabolism	Amino Acid Metabolism	METABOLIC
1588485	1.1.1.62	Estradiol 17 beta-dehydrogenase.	Estradiol-17-beta + NAD(P)(+) = estrone + NAD(P)H.	\N	Male pseudohermaphroditism; MIM:264300.	Androgen and estrogen metabolism	Lipid Metabolism	METABOLIC
1588498	6.3.2.-	Acid--D-amino-acid ligases (peptide synthases).	\N	\N	\N	Tryptophan metabolism	Amino Acid Metabolism	METABOLIC
1588498	6.3.2.-	Acid--D-amino-acid ligases (peptide synthases).	\N	\N	\N	Ubiquinone biosynthesis	Metabolism of Cofactors and Vitamins	METABOLIC
1588500	6.1.1.6	Lysine--tRNA ligase.	ATP + L-lysine + tRNA(Lys) = AMP + diphosphate + L-lysyl-tRNA(Lys).	\N	\N	Lysine biosynthesis	Amino Acid Metabolism	METABOLIC
1588500	6.1.1.6	Lysine--tRNA ligase.	ATP + L-lysine + tRNA(Lys) = AMP + diphosphate + L-lysyl-tRNA(Lys).	\N	\N	Aminoacyl-tRNA biosynthesis	TRANSLATION	REGULATORY
1588564	4.2.1.70	Pseudouridylate synthase.	Uracil + D-ribose 5-phosphate = pseudouridine 5'-phosphate + H(2)O.	\N	\N	Pyrimidine metabolism	Nucleotide Metabolism	METABOLIC
1588604	6.3.2.-	Acid--D-amino-acid ligases (peptide synthases).	\N	\N	\N	Tryptophan metabolism	Amino Acid Metabolism	METABOLIC
1588604	6.3.2.-	Acid--D-amino-acid ligases (peptide synthases).	\N	\N	\N	Ubiquinone biosynthesis	Metabolism of Cofactors and Vitamins	METABOLIC
1588649	2.7.7.41	Phosphatidate cytidylyltransferase.	CTP + phosphatidate = diphosphate + CDP-diacylglycerol.	\N	\N	\N	\N	\N
1588649	2.7.7.41	Phosphatidate cytidylyltransferase.	CTP + phosphatidate = diphosphate + CDP-diacylglycerol.	\N	\N	Glycerolipid metabolism	Metabolism of Complex Lipids	METABOLIC
1588650	5.99.1.2	DNA topoisomerase.	ATP-independent breakage of single-stranded DNA, followed by passage and rejoining.	\N	\N	\N	\N	\N
1588652	2.7.1.-	Phosphotransferases with an alcohol group as acceptor.	\N	\N	\N	Sphingoglycolipid metabolism	Metabolism of Complex Lipids	METABOLIC
1588652	2.7.1.-	Phosphotransferases with an alcohol group as acceptor.	\N	\N	\N	Benzoate degradation via CoA ligation	Biodegradation of Xenobiotics	METABOLIC
1588652	2.7.1.-	Phosphotransferases with an alcohol group as acceptor.	\N	\N	\N	Starch and sucrose metabolism	Metabolism of Complex Carbohydrates	METABOLIC
1588652	2.7.1.-	Phosphotransferases with an alcohol group as acceptor.	\N	\N	\N	Inositol phosphate metabolism	Metabolism of Complex Lipids	METABOLIC
1588652	2.7.1.-	Phosphotransferases with an alcohol group as acceptor.	\N	\N	\N	Nicotinate and nicotinamide metabolism	Metabolism of Cofactors and Vitamins	METABOLIC
1588673	2.7.7.6	DNA-directed RNA polymerase.	N nucleoside triphosphate = N diphosphate + {RNA}(N).	\N	\N	RNA polymerase	TRANSCRIPTION	REGULATORY
1588673	2.7.7.6	DNA-directed RNA polymerase.	N nucleoside triphosphate = N diphosphate + {RNA}(N).	\N	\N	Purine metabolism	Nucleotide Metabolism	METABOLIC
1588673	2.7.7.6	DNA-directed RNA polymerase.	N nucleoside triphosphate = N diphosphate + {RNA}(N).	\N	\N	Pyrimidine metabolism	Nucleotide Metabolism	METABOLIC
1588700	3.6.1.22	NAD+ pyrophosphatase.	NAD(+) + H(2)O = AMP + NMN.	\N	\N	Nicotinate and nicotinamide metabolism	Metabolism of Cofactors and Vitamins	METABOLIC
1588741	2.7.1.25	Adenylylsulfate kinase.	ATP + adenylylsulfate = ADP + 3'-phosphoadenylylsulfate.	\N	\N	Sulfur metabolism	Energy Metabolism	METABOLIC
1588741	2.7.1.25	Adenylylsulfate kinase.	ATP + adenylylsulfate = ADP + 3'-phosphoadenylylsulfate.	\N	\N	Selenoamino acid metabolism	Metabolism of Other Amino Acids	METABOLIC
1588741	2.7.1.25	Adenylylsulfate kinase.	ATP + adenylylsulfate = ADP + 3'-phosphoadenylylsulfate.	\N	\N	Purine metabolism	Nucleotide Metabolism	METABOLIC
1588744	2.7.7.7	DNA-directed DNA polymerase.	N deoxynucleoside triphosphate = N diphosphate + {DNA}(N).	\N	\N	Purine metabolism	Nucleotide Metabolism	METABOLIC
1588744	2.7.7.7	DNA-directed DNA polymerase.	N deoxynucleoside triphosphate = N diphosphate + {DNA}(N).	\N	\N	DNA polymerase	REPLICATION AND REPAIR	REGULATORY
1588744	2.7.7.7	DNA-directed DNA polymerase.	N deoxynucleoside triphosphate = N diphosphate + {DNA}(N).	\N	\N	Pyrimidine metabolism	Nucleotide Metabolism	METABOLIC
1588839	3.4.25.1	Proteasome endopeptidase complex.	Cleavage at peptide bonds with very broad specificity.	\N	\N	\N	\N	\N
1588840	5.2.1.8	Peptidylprolyl isomerase.	Peptidylproline (omega=180) = peptidylproline (omega=0).	\N	\N	\N	\N	\N
1588841	2.7.8.23	Carboxyvinyl-carboxyphosphonate phosphorylmutase.	1-carboxyvinyl carboxyphosphonate = 3-(hydrohydroxyphosphoryl)pyruvate + CO(2).	\N	\N	\N	\N	\N
1588914	3.6.1.3	Adenosinetriphosphatase.	ATP + H(2)O = ADP + phosphate.	\N	Hemolytic anemia due to deficiency of adenosine triphosphatase; MIM:102800.	Purine metabolism	Nucleotide Metabolism	METABOLIC
1588926	3.2.1.3	Glucan 1,4-alpha-glucosidase.	Hydrolysis of terminal 1,4-linked alpha-D-glucose residues successively from non-reducing ends of the chains with release of beta-D-glucose.	\N	\N	Starch and sucrose metabolism	Metabolism of Complex Carbohydrates	METABOLIC
1588934	3.2.1.18	Exo-alpha-sialidase.	Hydrolysis of alpha-(2->3)-, alpha-(2->6)-, alpha-(2->8)-glycosidic linkages of terminal sialic residues in oligosaccharides, glycoproteins, glycolipids, colominic acid and synthetic substrates.	\N	Sialidosis; MIM:256550.	N-Glycan degradation	Metabolism of Complex Carbohydrates	METABOLIC
1588934	3.2.1.18	Exo-alpha-sialidase.	Hydrolysis of alpha-(2->3)-, alpha-(2->6)-, alpha-(2->8)-glycosidic linkages of terminal sialic residues in oligosaccharides, glycoproteins, glycolipids, colominic acid and synthetic substrates.	\N	Sialidosis; MIM:256550.	Sphingoglycolipid metabolism	Metabolism of Complex Lipids	METABOLIC
1588935	1.13.11.37	Hydroxyquinol 1,2-dioxygenase.	Benzene-1,2,4-triol + O(2) = 3-hydroxy-cis,cis-muconate.	Iron.	\N	Benzoate degradation via hydroxylation	Biodegradation of Xenobiotics	METABOLIC
1588935	1.13.11.37	Hydroxyquinol 1,2-dioxygenase.	Benzene-1,2,4-triol + O(2) = 3-hydroxy-cis,cis-muconate.	Iron.	\N	1,4-Dichlorobenzene degradation	Biodegradation of Xenobiotics	METABOLIC
1588935	1.13.11.37	Hydroxyquinol 1,2-dioxygenase.	Benzene-1,2,4-triol + O(2) = 3-hydroxy-cis,cis-muconate.	Iron.	\N	gamma-Hexachlorocyclohexane degradation	Biodegradation of Xenobiotics	METABOLIC
1588938	4.1.1.50	Adenosylmethionine decarboxylase.	S-adenosyl-L-methionine = (5-deoxy-5-adenosyl)(3-aminopropyl) methylsulfonium salt + CO(2).	Pyruvate.	\N	Arginine and proline metabolism	Amino Acid Metabolism	METABOLIC
1588941	3.1.3.16	Serine/threonine specific protein phosphatase.	A phosphoprotein + H(2)O = a protein + phosphate.	\N	\N	\N	\N	\N
1588982	3.2.1.106	Mannosyl-oligosaccharide glucosidase.	Exohydrolysis of the non-reducing terminal glucose residue in the mannosyl-oligosaccharide Glc(3)Man(9)GlcNAc(2).	\N	\N	N-Glycans biosynthesis	Metabolism of Complex Carbohydrates	METABOLIC
1588991	3.1.3.5	5'-nucleotidase.	A 5'-ribonucleotide + H(2)O = a ribonucleoside + phosphate.	\N	\N	Purine metabolism	Nucleotide Metabolism	METABOLIC
1588991	3.1.3.5	5'-nucleotidase.	A 5'-ribonucleotide + H(2)O = a ribonucleoside + phosphate.	\N	\N	Nicotinate and nicotinamide metabolism	Metabolism of Cofactors and Vitamins	METABOLIC
1588991	3.1.3.5	5'-nucleotidase.	A 5'-ribonucleotide + H(2)O = a ribonucleoside + phosphate.	\N	\N	Pyrimidine metabolism	Nucleotide Metabolism	METABOLIC
1588993	1.1.2.4	D-lactate dehydrogenase (cytochrome).	(R)-lactate + 2 ferricytochrome c = pyruvate + 2 ferrocytochrome c.	FAD.	\N	Pyruvate metabolism	Carbohydrate Metabolism	METABOLIC
1589015	2.4.2.29	Queuine tRNA-ribosyltransferase.	tRNA guanine + queuine = tRNA queuine + guanine.	\N	\N	\N	\N	\N
1589020	6.3.2.-	Acid--D-amino-acid ligases (peptide synthases).	\N	\N	\N	Tryptophan metabolism	Amino Acid Metabolism	METABOLIC
1589020	6.3.2.-	Acid--D-amino-acid ligases (peptide synthases).	\N	\N	\N	Ubiquinone biosynthesis	Metabolism of Cofactors and Vitamins	METABOLIC
1589035	1.14.-.-	Acting on paired donors, with incorporation or reduction of	\N	\N	\N	gamma-Hexachlorocyclohexane degradation	Biodegradation of Xenobiotics	METABOLIC
1589035	1.14.-.-	Acting on paired donors, with incorporation or reduction of	\N	\N	\N	Ascorbate and aldarate metabolism	Carbohydrate Metabolism	METABOLIC
1589035	1.14.-.-	Acting on paired donors, with incorporation or reduction of	\N	\N	\N	Flavonoids, stilbene and lignin biosynthesis	Biosynthesis of Secondary Metabolites	METABOLIC
1589035	1.14.-.-	Acting on paired donors, with incorporation or reduction of	\N	\N	\N	Fluorene degradation	Biodegradation of Xenobiotics	METABOLIC
1589037	3.1.11.1	Exodeoxyribonuclease I.	Degradation of single-stranded DNA. It acts progressively in a 3'- to 5'-direction, releasing 5'-phosphomononucleotides.	\N	\N	\N	\N	\N
1589047	3.4.25.1	Proteasome endopeptidase complex.	Cleavage at peptide bonds with very broad specificity.	\N	\N	\N	\N	\N
1589066	3.6.1.-	In phosphorous-containing anhydrides.	\N	\N	\N	Starch and sucrose metabolism	Metabolism of Complex Carbohydrates	METABOLIC
1589066	3.6.1.-	In phosphorous-containing anhydrides.	\N	\N	\N	Folate biosynthesis	Metabolism of Cofactors and Vitamins	METABOLIC
1589068	2.7.7.7	DNA-directed DNA polymerase.	N deoxynucleoside triphosphate = N diphosphate + {DNA}(N).	\N	\N	Purine metabolism	Nucleotide Metabolism	METABOLIC
1589068	2.7.7.7	DNA-directed DNA polymerase.	N deoxynucleoside triphosphate = N diphosphate + {DNA}(N).	\N	\N	DNA polymerase	REPLICATION AND REPAIR	REGULATORY
1589068	2.7.7.7	DNA-directed DNA polymerase.	N deoxynucleoside triphosphate = N diphosphate + {DNA}(N).	\N	\N	Pyrimidine metabolism	Nucleotide Metabolism	METABOLIC
1589071	1.2.7.-	With an iron-sulfur protein as acceptor.	\N	\N	\N	\N	\N	\N
1589075	3.6.4.2	Dynein ATPase.	ATP + H(2)O = ADP + phosphate.	\N	\N	\N	\N	\N
1589126	5.4.99.7	Lanosterol synthase.	(S)-2,3-epoxysqualene = lanosterol.	\N	\N	Sterol biosynthesis	Lipid Metabolism	METABOLIC
1589136	1.1.1.91	Aryl-alcohol dehydrogenase (NADP+).	An aromatic alcohol + NADP(+) = an aromatic aldehyde + NADPH.	\N	\N	\N	\N	\N
1589138	1.1.1.91	Aryl-alcohol dehydrogenase (NADP+).	An aromatic alcohol + NADP(+) = an aromatic aldehyde + NADPH.	\N	\N	\N	\N	\N
1589151	1.1.1.91	Aryl-alcohol dehydrogenase (NADP+).	An aromatic alcohol + NADP(+) = an aromatic aldehyde + NADPH.	\N	\N	\N	\N	\N
1589153	1.1.1.91	Aryl-alcohol dehydrogenase (NADP+).	An aromatic alcohol + NADP(+) = an aromatic aldehyde + NADPH.	\N	\N	\N	\N	\N
1589162	1.14.13.30	Leukotriene-B4 20-monooxygenase.	(6Z,8E,10E,14Z)-(5S,12R)-5,12-dihydroxyicosa-6,8,10,14-tetraenoate + NADPH + O(2) = (6Z,8E,10E,14Z)-(5S,12R)-5,12,20-trihydroxyicosa- 6,8,10,14-tetraenoate + NADP(+) + H(2)O.	Heme-thiolate.	\N	Prostaglandin and leukotriene metabolism	Metabolism of Complex Lipids	METABOLIC
1589166	1.14.14.1	Unspecific monooxygenase.	RH + reduced flavoprotein + O(2) = ROH + oxidized flavoprotein + H(2)O.	Heme-thiolate.	\N	Tryptophan metabolism	Amino Acid Metabolism	METABOLIC
1589166	1.14.14.1	Unspecific monooxygenase.	RH + reduced flavoprotein + O(2) = ROH + oxidized flavoprotein + H(2)O.	Heme-thiolate.	\N	Fatty acid metabolism	Lipid Metabolism	METABOLIC
1589166	1.14.14.1	Unspecific monooxygenase.	RH + reduced flavoprotein + O(2) = ROH + oxidized flavoprotein + H(2)O.	Heme-thiolate.	\N	gamma-Hexachlorocyclohexane degradation	Biodegradation of Xenobiotics	METABOLIC
1589208	4.2.1.6	Galactonate dehydratase.	D-galactonate = 2-dehydro-3-deoxy-D-galactonate + H(2)O.	\N	\N	Galactose metabolism	Carbohydrate Metabolism	METABOLIC
1589244	3.2.1.22	Alpha-galactosidase.	Melibiose + H(2)O = galactose + glucose.	Magnesium; NAD.	Diffuse angiokeratoma (Fabry disease); MIM:301500.	Galactose metabolism	Carbohydrate Metabolism	METABOLIC
1589244	3.2.1.22	Alpha-galactosidase.	Melibiose + H(2)O = galactose + glucose.	Magnesium; NAD.	Diffuse angiokeratoma (Fabry disease); MIM:301500.	Glycerolipid metabolism	Metabolism of Complex Lipids	METABOLIC
1589244	3.2.1.22	Alpha-galactosidase.	Melibiose + H(2)O = galactose + glucose.	Magnesium; NAD.	Diffuse angiokeratoma (Fabry disease); MIM:301500.	Globoside metabolism	Metabolism of Complex Lipids	METABOLIC
1589244	3.2.1.22	Alpha-galactosidase.	Melibiose + H(2)O = galactose + glucose.	Magnesium; NAD.	Diffuse angiokeratoma (Fabry disease); MIM:301500.	Sphingoglycolipid metabolism	Metabolism of Complex Lipids	METABOLIC
1589246	3.6.4.1	Myosin ATPase.	ATP + H(2)O = ADP + phosphate.	\N	\N	Purine metabolism	Nucleotide Metabolism	METABOLIC
1589267	6.3.2.19	Ubiquitin--protein ligase.	ATP + ubiquitin + protein lysine = AMP + diphosphate + protein N-ubiquityllysine.	\N	\N	\N	\N	\N
1589287	3.4.-.-	Acting on peptide bonds (peptide hydrolases).	\N	\N	\N	Biotin metabolism	Metabolism of Cofactors and Vitamins	METABOLIC
1589287	3.4.-.-	Acting on peptide bonds (peptide hydrolases).	\N	\N	\N	Lysine degradation	Amino Acid Metabolism	METABOLIC
1589303	3.6.4.9	Chaperonin ATPase.	ATP + H(2)O = ADP + phosphate.	\N	\N	\N	\N	\N
1589330	4.1.2.5	Threonine aldolase.	L-threonine = glycine + acetaldehyde.	Pyridoxal-phosphate.	\N	Glycine, serine and threonine metabolism	Amino Acid Metabolism	METABOLIC
1589335	3.1.1.29	Aminoacyl-tRNA hydrolase.	N-substituted aminoacyl-tRNA + H(2)O = N-substituted amino acid + tRNA.	\N	\N	\N	\N	\N
1589336	3.6.1.-	In phosphorous-containing anhydrides.	\N	\N	\N	Starch and sucrose metabolism	Metabolism of Complex Carbohydrates	METABOLIC
1589336	3.6.1.-	In phosphorous-containing anhydrides.	\N	\N	\N	Folate biosynthesis	Metabolism of Cofactors and Vitamins	METABOLIC
1589361	2.8.1.6	Biotin synthase.	Dethiobiotin + sulfur = biotin.	Iron-sulfur.	\N	Biotin metabolism	Metabolism of Cofactors and Vitamins	METABOLIC
1589366	3.5.1.48	Acetylspermidine deacetylase.	N1-acetylspermidine + H(2)O = acetate + spermidine.	\N	\N	\N	\N	\N
1589369	6.2.1.4	Succinate--CoA ligase (GDP-forming).	GTP + succinate + CoA = GDP + succinyl-CoA + phosphate.	\N	\N	Citrate cycle (TCA cycle)	Carbohydrate Metabolism	METABOLIC
1589369	6.2.1.4	Succinate--CoA ligase (GDP-forming).	GTP + succinate + CoA = GDP + succinyl-CoA + phosphate.	\N	\N	Propanoate metabolism	Carbohydrate Metabolism	METABOLIC
1589391	3.4.16.5	Carboxypeptidase C.	Release of a C-terminal amino acid with a broad specificity.	\N	\N	\N	\N	\N
1589402	3.6.1.3	Adenosinetriphosphatase.	ATP + H(2)O = ADP + phosphate.	\N	Hemolytic anemia due to deficiency of adenosine triphosphatase; MIM:102800.	Purine metabolism	Nucleotide Metabolism	METABOLIC
1589443	3.4.19.12	Ubiquitinyl hydrolase 1.	Thiol-dependent hydrolysis of ester, thiolester, amide, peptide and isopeptide bonds formed by the C-terminal Gly of ubiquitin (a 76-residue protein attached to proteins as an intracellular targeting signal).	\N	\N	\N	\N	\N
1589483	2.7.7.6	DNA-directed RNA polymerase.	N nucleoside triphosphate = N diphosphate + {RNA}(N).	\N	\N	RNA polymerase	TRANSCRIPTION	REGULATORY
1589483	2.7.7.6	DNA-directed RNA polymerase.	N nucleoside triphosphate = N diphosphate + {RNA}(N).	\N	\N	Purine metabolism	Nucleotide Metabolism	METABOLIC
1589483	2.7.7.6	DNA-directed RNA polymerase.	N nucleoside triphosphate = N diphosphate + {RNA}(N).	\N	\N	Pyrimidine metabolism	Nucleotide Metabolism	METABOLIC
1589518	3.6.1.-	In phosphorous-containing anhydrides.	\N	\N	\N	Starch and sucrose metabolism	Metabolism of Complex Carbohydrates	METABOLIC
1589518	3.6.1.-	In phosphorous-containing anhydrides.	\N	\N	\N	Folate biosynthesis	Metabolism of Cofactors and Vitamins	METABOLIC
1589526	1.1.1.-	With NAD(+) or NADP(+) as acceptor.	\N	\N	\N	Bile acid biosynthesis	Lipid Metabolism	METABOLIC
1589526	1.1.1.-	With NAD(+) or NADP(+) as acceptor.	\N	\N	\N	Vitamin B6 metabolism	Metabolism of Cofactors and Vitamins	METABOLIC
1589526	1.1.1.-	With NAD(+) or NADP(+) as acceptor.	\N	\N	\N	Glycine, serine and threonine metabolism	Amino Acid Metabolism	METABOLIC
1589526	1.1.1.-	With NAD(+) or NADP(+) as acceptor.	\N	\N	\N	Butanoate metabolism	Carbohydrate Metabolism	METABOLIC
1589526	1.1.1.-	With NAD(+) or NADP(+) as acceptor.	\N	\N	\N	Fructose and mannose metabolism	Carbohydrate Metabolism	METABOLIC
1589526	1.1.1.-	With NAD(+) or NADP(+) as acceptor.	\N	\N	\N	Galactose metabolism	Carbohydrate Metabolism	METABOLIC
1589526	1.1.1.-	With NAD(+) or NADP(+) as acceptor.	\N	\N	\N	Lysine degradation	Amino Acid Metabolism	METABOLIC
1589526	1.1.1.-	With NAD(+) or NADP(+) as acceptor.	\N	\N	\N	Nucleotide sugars metabolism	Nucleotide Metabolism	METABOLIC
1589526	1.1.1.-	With NAD(+) or NADP(+) as acceptor.	\N	\N	\N	Ascorbate and aldarate metabolism	Carbohydrate Metabolism	METABOLIC
1589526	1.1.1.-	With NAD(+) or NADP(+) as acceptor.	\N	\N	\N	Tetrachloroethene degradation	Biodegradation of Xenobiotics	METABOLIC
1589526	1.1.1.-	With NAD(+) or NADP(+) as acceptor.	\N	\N	\N	Benzoate degradation via CoA ligation	Biodegradation of Xenobiotics	METABOLIC
1589526	1.1.1.-	With NAD(+) or NADP(+) as acceptor.	\N	\N	\N	Glycerolipid metabolism	Metabolism of Complex Lipids	METABOLIC
1589591	3.2.1.113	Mannosyl-oligosaccharide 1,2-alpha-mannosidase.	Hydrolysis of the terminal 1,2-linked alpha-D-mannose residues in the oligo-mannose oligosaccharide Man(9)(GlcNAc)(2).	\N	\N	N-Glycans biosynthesis	Metabolism of Complex Carbohydrates	METABOLIC
1589619	2.4.1.16	Chitin synthase.	UDP-N-acetyl-D-glucosamine + {(1,4)-(N-acetyl-beta-D-glucosaminyl)}(N) = UDP + {(1,4)-(N-acetyl-beta-D-glucosaminyl)}(N+1).	\N	\N	Aminosugars metabolism	Metabolism of Complex Carbohydrates	METABOLIC
1589640	1.1.1.38	Malate dehydrogenase (oxaloacetate decarboxylating).	(S)-malate + NAD(+) = pyruvate + CO(2) + NADH.	\N	\N	Pyruvate metabolism	Carbohydrate Metabolism	METABOLIC
1589644	6.4.1.3	Propionyl-CoA carboxylase.	ATP + propanoyl-CoA + HCO(3)(-) = ADP + phosphate + (S)-methylmalonyl-CoA.	Biotin.	\N	Valine, leucine and isoleucine degradation	Amino Acid Metabolism	METABOLIC
1589644	6.4.1.3	Propionyl-CoA carboxylase.	ATP + propanoyl-CoA + HCO(3)(-) = ADP + phosphate + (S)-methylmalonyl-CoA.	Biotin.	\N	Propanoate metabolism	Carbohydrate Metabolism	METABOLIC
1589662	3.6.1.23	dUTP pyrophosphatase.	dUTP + H(2)O = dUMP + diphosphate.	\N	\N	Pyrimidine metabolism	Nucleotide Metabolism	METABOLIC
1589676	1.8.1.2	Sulfite reductase (NADPH).	H(2)S + 3 NADP(+) + 3 H(2)O = sulfite + 3 NADPH.	FAD; FMN; Heme.	\N	Selenoamino acid metabolism	Metabolism of Other Amino Acids	METABOLIC
1589676	1.8.1.2	Sulfite reductase (NADPH).	H(2)S + 3 NADP(+) + 3 H(2)O = sulfite + 3 NADPH.	FAD; FMN; Heme.	\N	Sulfur metabolism	Energy Metabolism	METABOLIC
1589680	2.7.1.-	Phosphotransferases with an alcohol group as acceptor.	\N	\N	\N	Sphingoglycolipid metabolism	Metabolism of Complex Lipids	METABOLIC
1589680	2.7.1.-	Phosphotransferases with an alcohol group as acceptor.	\N	\N	\N	Benzoate degradation via CoA ligation	Biodegradation of Xenobiotics	METABOLIC
1589680	2.7.1.-	Phosphotransferases with an alcohol group as acceptor.	\N	\N	\N	Starch and sucrose metabolism	Metabolism of Complex Carbohydrates	METABOLIC
1589680	2.7.1.-	Phosphotransferases with an alcohol group as acceptor.	\N	\N	\N	Inositol phosphate metabolism	Metabolism of Complex Lipids	METABOLIC
1589680	2.7.1.-	Phosphotransferases with an alcohol group as acceptor.	\N	\N	\N	Nicotinate and nicotinamide metabolism	Metabolism of Cofactors and Vitamins	METABOLIC
1589711	1.14.14.1	Unspecific monooxygenase.	RH + reduced flavoprotein + O(2) = ROH + oxidized flavoprotein + H(2)O.	Heme-thiolate.	\N	Tryptophan metabolism	Amino Acid Metabolism	METABOLIC
1589711	1.14.14.1	Unspecific monooxygenase.	RH + reduced flavoprotein + O(2) = ROH + oxidized flavoprotein + H(2)O.	Heme-thiolate.	\N	Fatty acid metabolism	Lipid Metabolism	METABOLIC
1589711	1.14.14.1	Unspecific monooxygenase.	RH + reduced flavoprotein + O(2) = ROH + oxidized flavoprotein + H(2)O.	Heme-thiolate.	\N	gamma-Hexachlorocyclohexane degradation	Biodegradation of Xenobiotics	METABOLIC
1589716	3.1.3.-	Phosphoric monoester hydrolases.	\N	\N	\N	Vitamin B6 metabolism	Metabolism of Cofactors and Vitamins	METABOLIC
1589716	3.1.3.-	Phosphoric monoester hydrolases.	\N	\N	\N	Porphyrin and chlorophyll metabolism	Metabolism of Cofactors and Vitamins	METABOLIC
1589716	3.1.3.-	Phosphoric monoester hydrolases.	\N	\N	\N	Nicotinate and nicotinamide metabolism	Metabolism of Cofactors and Vitamins	METABOLIC
1589716	3.1.3.-	Phosphoric monoester hydrolases.	\N	\N	\N	Thiamine metabolism	Metabolism of Cofactors and Vitamins	METABOLIC
1589716	3.1.3.-	Phosphoric monoester hydrolases.	\N	\N	\N	Aminosugars metabolism	Metabolism of Complex Carbohydrates	METABOLIC
1589716	3.1.3.-	Phosphoric monoester hydrolases.	\N	\N	\N	Riboflavin metabolism	Metabolism of Cofactors and Vitamins	METABOLIC
1589719	6.1.1.18	Glutamine--tRNA ligase.	ATP + L-glutamine + tRNA(Gln) = AMP + diphosphate + L-glutaminyl- tRNA(Gln).	\N	\N	Glutamate metabolism	Amino Acid Metabolism	METABOLIC
1589719	6.1.1.18	Glutamine--tRNA ligase.	ATP + L-glutamine + tRNA(Gln) = AMP + diphosphate + L-glutaminyl- tRNA(Gln).	\N	\N	Aminoacyl-tRNA biosynthesis	TRANSLATION	REGULATORY
1589738	3.6.1.3	Adenosinetriphosphatase.	ATP + H(2)O = ADP + phosphate.	\N	Hemolytic anemia due to deficiency of adenosine triphosphatase; MIM:102800.	Purine metabolism	Nucleotide Metabolism	METABOLIC
1589784	1.-.-.-	Oxidoreductases.	\N	\N	\N	\N	\N	\N
1589789	1.1.1.91	Aryl-alcohol dehydrogenase (NADP+).	An aromatic alcohol + NADP(+) = an aromatic aldehyde + NADPH.	\N	\N	\N	\N	\N
1589810	3.2.1.28	Alpha,alpha-trehalase.	Alpha,alpha-trehalose + H(2)O = 2 D-glucose.	\N	\N	Starch and sucrose metabolism	Metabolism of Complex Carbohydrates	METABOLIC
1589821	1.-.-.-	Oxidoreductases.	\N	\N	\N	\N	\N	\N
1589826	1.1.99.1	Choline dehydrogenase.	Choline + acceptor = betaine aldehyde + reduced acceptor.	PQQ.	\N	Glycine, serine and threonine metabolism	Amino Acid Metabolism	METABOLIC
1589869	3.2.1.18	Exo-alpha-sialidase.	Hydrolysis of alpha-(2->3)-, alpha-(2->6)-, alpha-(2->8)-glycosidic linkages of terminal sialic residues in oligosaccharides, glycoproteins, glycolipids, colominic acid and synthetic substrates.	\N	Sialidosis; MIM:256550.	N-Glycan degradation	Metabolism of Complex Carbohydrates	METABOLIC
1589869	3.2.1.18	Exo-alpha-sialidase.	Hydrolysis of alpha-(2->3)-, alpha-(2->6)-, alpha-(2->8)-glycosidic linkages of terminal sialic residues in oligosaccharides, glycoproteins, glycolipids, colominic acid and synthetic substrates.	\N	Sialidosis; MIM:256550.	Sphingoglycolipid metabolism	Metabolism of Complex Lipids	METABOLIC
1589879	1.6.5.4	Monodehydroascorbate reductase (NADH).	NADH + 2 monodehydroascorbate = NAD(+) + 2 ascorbate.	\N	\N	Ascorbate and aldarate metabolism	Carbohydrate Metabolism	METABOLIC
1589891	2.3.1.48	Histone acetyltransferase.	Acetyl-CoA + histone = CoA + acetyl-histone.	\N	\N	\N	\N	\N
1589930	6.3.2.19	Ubiquitin--protein ligase.	ATP + ubiquitin + protein lysine = AMP + diphosphate + protein N-ubiquityllysine.	\N	\N	\N	\N	\N
1589931	3.1.3.16	Serine/threonine specific protein phosphatase.	A phosphoprotein + H(2)O = a protein + phosphate.	\N	\N	\N	\N	\N
1589936	3.6.3.8	Calcium-transporting ATPase.	ATP + H(2)O + Ca(2+)(Cis) = ADP + phosphate + Ca(2+)(Trans).	Magnesium.	Darier disease; MIM:124200. Benign chronic pemphigus; MIM:169600.	\N	\N	\N
1589969	1.14.11.8	Trimethyllysine dioxygenase.	N6,N6,N6-trimethyl-L-lysine + 2-oxoglutarate + O(2) = 3-hydroxy- N6,N6,N6-trimethyl-L-lysine + succinate + CO(2).	Iron; Ascorbate.	\N	Lysine degradation	Amino Acid Metabolism	METABOLIC
1589973	2.6.1.62	Adenosylmethionine--8-amino-7-oxononanoate aminotransferase.	S-adenosyl-L-methionine + 8-amino-7-oxononanoate = S-adenosyl-4- methylthio-2-oxobutanoate + 7,8-diaminononanoate.	Pyridoxal-phosphate.	\N	Biotin metabolism	Metabolism of Cofactors and Vitamins	METABOLIC
1589998	6.3.2.-	Acid--D-amino-acid ligases (peptide synthases).	\N	\N	\N	Tryptophan metabolism	Amino Acid Metabolism	METABOLIC
1589998	6.3.2.-	Acid--D-amino-acid ligases (peptide synthases).	\N	\N	\N	Ubiquinone biosynthesis	Metabolism of Cofactors and Vitamins	METABOLIC
1590005	3.2.1.3	Glucan 1,4-alpha-glucosidase.	Hydrolysis of terminal 1,4-linked alpha-D-glucose residues successively from non-reducing ends of the chains with release of beta-D-glucose.	\N	\N	Starch and sucrose metabolism	Metabolism of Complex Carbohydrates	METABOLIC
1590027	3.2.1.23	Beta-galactosidase.	Hydrolysis of terminal, non-reducing beta-D-galactose residues in beta-D-galactosides.	\N	Gangliosidosis, generalized GM1; MIM:230500. Mucopolysaccharidosis IVB; MIM:253010.	Glycosaminoglycan degradation	Metabolism of Complex Carbohydrates	METABOLIC
1590027	3.2.1.23	Beta-galactosidase.	Hydrolysis of terminal, non-reducing beta-D-galactose residues in beta-D-galactosides.	\N	Gangliosidosis, generalized GM1; MIM:230500. Mucopolysaccharidosis IVB; MIM:253010.	Galactose metabolism	Carbohydrate Metabolism	METABOLIC
1590027	3.2.1.23	Beta-galactosidase.	Hydrolysis of terminal, non-reducing beta-D-galactose residues in beta-D-galactosides.	\N	Gangliosidosis, generalized GM1; MIM:230500. Mucopolysaccharidosis IVB; MIM:253010.	N-Glycan degradation	Metabolism of Complex Carbohydrates	METABOLIC
1590027	3.2.1.23	Beta-galactosidase.	Hydrolysis of terminal, non-reducing beta-D-galactose residues in beta-D-galactosides.	\N	Gangliosidosis, generalized GM1; MIM:230500. Mucopolysaccharidosis IVB; MIM:253010.	Glycerolipid metabolism	Metabolism of Complex Lipids	METABOLIC
1590027	3.2.1.23	Beta-galactosidase.	Hydrolysis of terminal, non-reducing beta-D-galactose residues in beta-D-galactosides.	\N	Gangliosidosis, generalized GM1; MIM:230500. Mucopolysaccharidosis IVB; MIM:253010.	Sphingoglycolipid metabolism	Metabolism of Complex Lipids	METABOLIC
1590040	1.-.-.-	Oxidoreductases.	\N	\N	\N	\N	\N	\N
1590054	1.-.-.-	Oxidoreductases.	\N	\N	\N	\N	\N	\N
1590071	3.6.1.17	Bis(5'-nucleosyl)-tetraphosphatase (asymmetrical).	P(1),P(4)-bis(5'-guanosyl)tetraphosphate + H(2)O = GTP + GMP.	\N	\N	Pyrimidine metabolism	Nucleotide Metabolism	METABOLIC
1590071	3.6.1.17	Bis(5'-nucleosyl)-tetraphosphatase (asymmetrical).	P(1),P(4)-bis(5'-guanosyl)tetraphosphate + H(2)O = GTP + GMP.	\N	\N	Purine metabolism	Nucleotide Metabolism	METABOLIC
1590076	2.1.1.-	Methyltransferases.	\N	\N	\N	Androgen and estrogen metabolism	Lipid Metabolism	METABOLIC
1590076	2.1.1.-	Methyltransferases.	\N	\N	\N	Aminophosphonate metabolism	Metabolism of Other Amino Acids	METABOLIC
1590076	2.1.1.-	Methyltransferases.	\N	\N	\N	Porphyrin and chlorophyll metabolism	Metabolism of Cofactors and Vitamins	METABOLIC
1590076	2.1.1.-	Methyltransferases.	\N	\N	\N	Ubiquinone biosynthesis	Metabolism of Cofactors and Vitamins	METABOLIC
1590076	2.1.1.-	Methyltransferases.	\N	\N	\N	Histidine metabolism	Amino Acid Metabolism	METABOLIC
1590076	2.1.1.-	Methyltransferases.	\N	\N	\N	Selenoamino acid metabolism	Metabolism of Other Amino Acids	METABOLIC
1590076	2.1.1.-	Methyltransferases.	\N	\N	\N	Tryptophan metabolism	Amino Acid Metabolism	METABOLIC
1590076	2.1.1.-	Methyltransferases.	\N	\N	\N	Tyrosine metabolism	Amino Acid Metabolism	METABOLIC
1590082	1.1.3.15	(S)-2-hydroxy-acid oxidase.	(S)-2-hydroxy-acid + O(2) = 2-oxo acid + H(2)O(2).	FMN.	\N	Glyoxylate and dicarboxylate metabolism	Carbohydrate Metabolism	METABOLIC
1590088	3.2.1.28	Alpha,alpha-trehalase.	Alpha,alpha-trehalose + H(2)O = 2 D-glucose.	\N	\N	Starch and sucrose metabolism	Metabolism of Complex Carbohydrates	METABOLIC
1590089	3.6.3.14	H(+)-transporting two-sector ATPase.	ATP + H(2)O + H(+)(In) = ADP + phosphate + H(+)(Out).	\N	\N	ATP synthesis	Energy Metabolism	METABOLIC
1590089	3.6.3.14	H(+)-transporting two-sector ATPase.	ATP + H(2)O + H(+)(In) = ADP + phosphate + H(+)(Out).	\N	\N	Flagellar assembly	\N	\N
1590089	3.6.3.14	H(+)-transporting two-sector ATPase.	ATP + H(2)O + H(+)(In) = ADP + phosphate + H(+)(Out).	\N	\N	Type III secretion system	SORTING AND DEGRADATION	REGULATORY
1590135	3.1.21.3	Type I site-specific deoxyribonuclease.	Endonucleolytic cleavage of DNA to give random double-stranded fragments with terminal 5'-phosphate; ATP is simultaneously hydrolysed.	\N	\N	\N	\N	\N
1590149	2.4.2.-	Pentosyltransferases.	\N	\N	\N	\N	\N	\N
1590199	2.7.7.6	DNA-directed RNA polymerase.	N nucleoside triphosphate = N diphosphate + {RNA}(N).	\N	\N	RNA polymerase	TRANSCRIPTION	REGULATORY
1590199	2.7.7.6	DNA-directed RNA polymerase.	N nucleoside triphosphate = N diphosphate + {RNA}(N).	\N	\N	Purine metabolism	Nucleotide Metabolism	METABOLIC
1590199	2.7.7.6	DNA-directed RNA polymerase.	N nucleoside triphosphate = N diphosphate + {RNA}(N).	\N	\N	Pyrimidine metabolism	Nucleotide Metabolism	METABOLIC
1590223	2.7.7.6	DNA-directed RNA polymerase.	N nucleoside triphosphate = N diphosphate + {RNA}(N).	\N	\N	RNA polymerase	TRANSCRIPTION	REGULATORY
1590223	2.7.7.6	DNA-directed RNA polymerase.	N nucleoside triphosphate = N diphosphate + {RNA}(N).	\N	\N	Purine metabolism	Nucleotide Metabolism	METABOLIC
1590223	2.7.7.6	DNA-directed RNA polymerase.	N nucleoside triphosphate = N diphosphate + {RNA}(N).	\N	\N	Pyrimidine metabolism	Nucleotide Metabolism	METABOLIC
1590229	1.3.1.42	12-oxophytodienoate reductase.	8-[(1R,2R)-3-oxo-2-{(Z)-pent-2-enyl}cyclopentyl]octanoate + NADP(+) = (15Z)-12-oxophyto-10,15-dienoate + NADPH.	\N	\N	\N	\N	\N
1590248	1.4.4.2	Glycine dehydrogenase (decarboxylating).	Glycine + lipoylprotein = S-aminomethyldihydrolipoylprotein + CO(2).	Pyridoxal-phosphate.	Nonketotic hyperglycinemia type II; MIM:238310.	Glycine, serine and threonine metabolism	Amino Acid Metabolism	METABOLIC
1590280	3.4.16.5	Carboxypeptidase C.	Release of a C-terminal amino acid with a broad specificity.	\N	\N	\N	\N	\N
1590302	2.7.7.7	DNA-directed DNA polymerase.	N deoxynucleoside triphosphate = N diphosphate + {DNA}(N).	\N	\N	Purine metabolism	Nucleotide Metabolism	METABOLIC
1590302	2.7.7.7	DNA-directed DNA polymerase.	N deoxynucleoside triphosphate = N diphosphate + {DNA}(N).	\N	\N	DNA polymerase	REPLICATION AND REPAIR	REGULATORY
1590302	2.7.7.7	DNA-directed DNA polymerase.	N deoxynucleoside triphosphate = N diphosphate + {DNA}(N).	\N	\N	Pyrimidine metabolism	Nucleotide Metabolism	METABOLIC
1590307	3.6.1.3	Adenosinetriphosphatase.	ATP + H(2)O = ADP + phosphate.	\N	Hemolytic anemia due to deficiency of adenosine triphosphatase; MIM:102800.	Purine metabolism	Nucleotide Metabolism	METABOLIC
1590331	3.1.1.47	2-acetyl-1-alkylglycerophosphocholine esterase.	2-acetyl-1-alkyl-sn-glycero-3-phosphocholine + H(2)O = 1-alkyl-sn- glycero-3-phosphocholine + acetate.	\N	\N	Glycerolipid metabolism	Metabolism of Complex Lipids	METABOLIC
1590369	1.1.1.14	L-iditol 2-dehydrogenase.	L-iditol + NAD(+) = L-sorbose + NADH.	\N	Sorbitol dehydrogenase deficiency; MIM:182500.	Fructose and mannose metabolism	Carbohydrate Metabolism	METABOLIC
1590371	6.2.1.3	Long-chain-fatty-acid--CoA ligase.	ATP + a long-chain carboxylic acid + CoA = AMP + diphosphate + an acyl-CoA.	\N	\N	Fatty acid metabolism	Lipid Metabolism	METABOLIC
1590401	3.4.16.6	Carboxypeptidase D.	Preferential release of a C-terminal arginine or lysine residue.	\N	\N	\N	\N	\N
1590416	3.2.1.3	Glucan 1,4-alpha-glucosidase.	Hydrolysis of terminal 1,4-linked alpha-D-glucose residues successively from non-reducing ends of the chains with release of beta-D-glucose.	\N	\N	Starch and sucrose metabolism	Metabolism of Complex Carbohydrates	METABOLIC
1590431	2.5.1.18	Glutathione transferase.	RX + glutathione = HX + R-S-glutathione.	\N	\N	Glutathione metabolism	Metabolism of Other Amino Acids	METABOLIC
1590470	3.6.3.16	Arsenite-transporting ATPase.	ATP + H(2)O + arsenite(In) = ADP + phosphate + arsenite(Out).	\N	\N	\N	\N	\N
1590488	2.5.1.16	Spermidine synthase.	S-adenosylmethioninamine + putrescine = 5'-methylthioadenosine + spermidine.	\N	\N	Urea cycle and metabolism of amino groups	Amino Acid Metabolism	METABOLIC
1590488	2.5.1.16	Spermidine synthase.	S-adenosylmethioninamine + putrescine = 5'-methylthioadenosine + spermidine.	\N	\N	beta-Alanine metabolism	Metabolism of Other Amino Acids	METABOLIC
1590488	2.5.1.16	Spermidine synthase.	S-adenosylmethioninamine + putrescine = 5'-methylthioadenosine + spermidine.	\N	\N	Arginine and proline metabolism	Amino Acid Metabolism	METABOLIC
1590513	3.4.-.-	Acting on peptide bonds (peptide hydrolases).	\N	\N	\N	Biotin metabolism	Metabolism of Cofactors and Vitamins	METABOLIC
1590513	3.4.-.-	Acting on peptide bonds (peptide hydrolases).	\N	\N	\N	Lysine degradation	Amino Acid Metabolism	METABOLIC
1590533	3.5.3.1	Arginase.	L-arginine + H(2)O = L-ornithine + urea.	Manganese.	Argininemia; MIM:207800.	Urea cycle and metabolism of amino groups	Amino Acid Metabolism	METABOLIC
1590533	3.5.3.1	Arginase.	L-arginine + H(2)O = L-ornithine + urea.	Manganese.	Argininemia; MIM:207800.	Arginine and proline metabolism	Amino Acid Metabolism	METABOLIC
1590535	2.6.1.1	Aspartate aminotransferase.	L-aspartate + 2-oxoglutarate = oxaloacetate + L-glutamate.	Pyridoxal-phosphate.	\N	Alanine and aspartate metabolism	Amino Acid Metabolism	METABOLIC
1590535	2.6.1.1	Aspartate aminotransferase.	L-aspartate + 2-oxoglutarate = oxaloacetate + L-glutamate.	Pyridoxal-phosphate.	\N	Phenylalanine metabolism	Amino Acid Metabolism	METABOLIC
1590535	2.6.1.1	Aspartate aminotransferase.	L-aspartate + 2-oxoglutarate = oxaloacetate + L-glutamate.	Pyridoxal-phosphate.	\N	Arginine and proline metabolism	Amino Acid Metabolism	METABOLIC
1590535	2.6.1.1	Aspartate aminotransferase.	L-aspartate + 2-oxoglutarate = oxaloacetate + L-glutamate.	Pyridoxal-phosphate.	\N	Cysteine metabolism	Amino Acid Metabolism	METABOLIC
1590535	2.6.1.1	Aspartate aminotransferase.	L-aspartate + 2-oxoglutarate = oxaloacetate + L-glutamate.	Pyridoxal-phosphate.	\N	Tyrosine metabolism	Amino Acid Metabolism	METABOLIC
1590535	2.6.1.1	Aspartate aminotransferase.	L-aspartate + 2-oxoglutarate = oxaloacetate + L-glutamate.	Pyridoxal-phosphate.	\N	Alkaloid biosynthesis I	Biosynthesis of Secondary Metabolites	METABOLIC
1590535	2.6.1.1	Aspartate aminotransferase.	L-aspartate + 2-oxoglutarate = oxaloacetate + L-glutamate.	Pyridoxal-phosphate.	\N	Carbon fixation	Energy Metabolism	METABOLIC
1590535	2.6.1.1	Aspartate aminotransferase.	L-aspartate + 2-oxoglutarate = oxaloacetate + L-glutamate.	Pyridoxal-phosphate.	\N	Phenylalanine, tyrosine and tryptophan biosynthesis	Amino Acid Metabolism	METABOLIC
1590535	2.6.1.1	Aspartate aminotransferase.	L-aspartate + 2-oxoglutarate = oxaloacetate + L-glutamate.	Pyridoxal-phosphate.	\N	Glutamate metabolism	Amino Acid Metabolism	METABOLIC
1590537	1.3.99.10	Isovaleryl-CoA dehydrogenase.	3-methylbutanoyl-CoA + ETF = 3-methylbut-2-enoyl-CoA + reduced ETF.	FAD.	Isovalericacidemia; MIM:243500.	Valine, leucine and isoleucine degradation	Amino Acid Metabolism	METABOLIC
1590546	2.7.1.67	1-phosphatidylinositol 4-kinase.	ATP + 1-phosphatidyl-1D-myo-inositol = ADP + 1-phosphatidyl-1D-myo- inositol 4-phosphate.	\N	\N	Inositol phosphate metabolism	Metabolism of Complex Lipids	METABOLIC
1590560	5.4.2.1	Phosphoglycerate mutase.	2-phospho-D-glycerate + 2,3-diphosphoglycerate = 3-phospho-D-glycerate + 2,3-diphosphoglycerate.	\N	Myopathy due to phosphoglycerate mutase deficiency; MIM:261670.	Glycolysis / Gluconeogenesis	Carbohydrate Metabolism	METABOLIC
1590575	1.2.4.4	3-methyl-2-oxobutanoate dehydrogenase (lipoamide).	3-methyl-2-oxobutanoate + lipoamide = S-(2-methylpropanoyl)dihydrolipoamide + CO(2).	Thiamine pyrophosphate.	Maple syrup urine disease; MIM:248600.	Valine, leucine and isoleucine degradation	Amino Acid Metabolism	METABOLIC
1590611	2.3.1.48	Histone acetyltransferase.	Acetyl-CoA + histone = CoA + acetyl-histone.	\N	\N	\N	\N	\N
1590630	5.3.3.-	Transposing C==C bonds.	\N	\N	\N	Fluorene degradation	Biodegradation of Xenobiotics	METABOLIC
1590630	5.3.3.-	Transposing C==C bonds.	\N	\N	\N	Benzoate degradation via hydroxylation	Biodegradation of Xenobiotics	METABOLIC
1590649	1.6.5.5	NADPH:quinone reductase.	NADPH + quinone = NADP(+) + semiquinone.	Zinc.	\N	\N	\N	\N
1590655	2.7.1.68	1-phosphatidylinositol-4-phosphate kinase.	ATP + 1-phosphatidyl-1D-myo-inositol 4-monophosphate = ADP + 1-phosphatidyl-1D-myo-inositol 4,5-bisphosphate.	\N	\N	Inositol phosphate metabolism	Metabolism of Complex Lipids	METABOLIC
1590664	3.1.2.15	Ubiquitin thiolesterase.	Ubiquitin C-terminal thiolester + H(2)O = ubiquitin + a thiol.	\N	\N	\N	\N	\N
1590716	2.7.7.6	DNA-directed RNA polymerase.	N nucleoside triphosphate = N diphosphate + {RNA}(N).	\N	\N	RNA polymerase	TRANSCRIPTION	REGULATORY
1590716	2.7.7.6	DNA-directed RNA polymerase.	N nucleoside triphosphate = N diphosphate + {RNA}(N).	\N	\N	Purine metabolism	Nucleotide Metabolism	METABOLIC
1590716	2.7.7.6	DNA-directed RNA polymerase.	N nucleoside triphosphate = N diphosphate + {RNA}(N).	\N	\N	Pyrimidine metabolism	Nucleotide Metabolism	METABOLIC
1590720	2.1.1.77	Protein-L-isoaspartate(D-aspartate) O-methyltransferase.	S-adenosyl-L-methionine + protein L-beta-aspartate = S-adenosyl-L- homocysteine + protein L-beta-aspartate methyl ester.	\N	\N	\N	\N	\N
1590722	5.2.1.8	Peptidylprolyl isomerase.	Peptidylproline (omega=180) = peptidylproline (omega=0).	\N	\N	\N	\N	\N
1590768	3.2.1.67	Galacturan 1,4-alpha-galacturonidase.	{(1,4)-alpha-D-galacturonide}(N) + H(2)O = {(1,4)-alpha-D- galacturonide}(N-1) + D-galacturonate.	\N	\N	Starch and sucrose metabolism	Metabolism of Complex Carbohydrates	METABOLIC
1590865	4.3.2.1	Argininosuccinate lyase.	N-(L-arginino)succinate = fumarate + L-arginine.	\N	Argininosuccinicaciduria; MIM:207900.	Urea cycle and metabolism of amino groups	Amino Acid Metabolism	METABOLIC
1590865	4.3.2.1	Argininosuccinate lyase.	N-(L-arginino)succinate = fumarate + L-arginine.	\N	Argininosuccinicaciduria; MIM:207900.	Alanine and aspartate metabolism	Amino Acid Metabolism	METABOLIC
1590865	4.3.2.1	Argininosuccinate lyase.	N-(L-arginino)succinate = fumarate + L-arginine.	\N	Argininosuccinicaciduria; MIM:207900.	Arginine and proline metabolism	Amino Acid Metabolism	METABOLIC
1590870	4.2.1.19	Imidazoleglycerol-phosphate dehydratase.	D-erythro-1-(imidazol-4-yl)glycerol 3-phosphate = 3-(imidazol-4-yl)- 2-oxopropyl phosphate + H(2)O.	\N	\N	Histidine metabolism	Amino Acid Metabolism	METABOLIC
1590896	2.7.7.13	Mannose-1-phosphate guanylyltransferase.	GTP + alpha-D-mannose 1-phosphate = diphosphate + GDP-mannose.	\N	\N	Fructose and mannose metabolism	Carbohydrate Metabolism	METABOLIC
1590902	1.1.1.65	Pyridoxine 4-dehydrogenase.	Pyridoxine + NADP(+) = pyridoxal + NADPH.	\N	\N	Vitamin B6 metabolism	Metabolism of Cofactors and Vitamins	METABOLIC
1590923	3.1.2.16	Citrate (pro-3S)-lyase thiolesterase.	Citrate (pro-3S)-lyase (acetyl form) + H(2)O = citrate (pro-3S)-lyase (thiol form) + acetate.	\N	\N	\N	\N	\N
1590929	3.1.2.15	Ubiquitin thiolesterase.	Ubiquitin C-terminal thiolester + H(2)O = ubiquitin + a thiol.	\N	\N	\N	\N	\N
1590969	3.6.3.14	H(+)-transporting two-sector ATPase.	ATP + H(2)O + H(+)(In) = ADP + phosphate + H(+)(Out).	\N	\N	ATP synthesis	Energy Metabolism	METABOLIC
1590969	3.6.3.14	H(+)-transporting two-sector ATPase.	ATP + H(2)O + H(+)(In) = ADP + phosphate + H(+)(Out).	\N	\N	Flagellar assembly	\N	\N
1590969	3.6.3.14	H(+)-transporting two-sector ATPase.	ATP + H(2)O + H(+)(In) = ADP + phosphate + H(+)(Out).	\N	\N	Type III secretion system	SORTING AND DEGRADATION	REGULATORY
1590977	5.3.1.4	L-arabinose isomerase.	L-arabinose = L-ribulose.	\N	\N	Pentose and glucuronate interconversions	Carbohydrate Metabolism	METABOLIC
1590980	2.7.7.7	DNA-directed DNA polymerase.	N deoxynucleoside triphosphate = N diphosphate + {DNA}(N).	\N	\N	Purine metabolism	Nucleotide Metabolism	METABOLIC
1590980	2.7.7.7	DNA-directed DNA polymerase.	N deoxynucleoside triphosphate = N diphosphate + {DNA}(N).	\N	\N	DNA polymerase	REPLICATION AND REPAIR	REGULATORY
1590980	2.7.7.7	DNA-directed DNA polymerase.	N deoxynucleoside triphosphate = N diphosphate + {DNA}(N).	\N	\N	Pyrimidine metabolism	Nucleotide Metabolism	METABOLIC
1591032	3.6.3.1	Magnesium-ATPase.	ATP + H(2)O = ADP + phosphate.	Magnesium.	Progressive familial intrahepatic cholestasis; MIM:211600. Benign recurrent intrahepatic cholestasis; MIM:243300.	\N	\N	\N
1591047	3.4.16.6	Carboxypeptidase D.	Preferential release of a C-terminal arginine or lysine residue.	\N	\N	\N	\N	\N
1591108	1.1.1.100	3-oxoacyl-[acyl-carrier protein] reductase.	(3R)-3-hydroxyacyl-[acyl-carrier protein] + NADP(+) = 3-oxoacyl- [acyl-carrier protein] + NADPH.	\N	\N	Fatty acid biosynthesis (path 1)	Lipid Metabolism	METABOLIC
1591123	1.5.1.12	1-pyrroline-5-carboxylate dehydrogenase.	1-pyrroline-5-carboxylate + NAD(+) + H(2)O = L-glutamate + NADH.	\N	Hyperprolinemia II; MIM:239510.	Arginine and proline metabolism	Amino Acid Metabolism	METABOLIC
1591123	1.5.1.12	1-pyrroline-5-carboxylate dehydrogenase.	1-pyrroline-5-carboxylate + NAD(+) + H(2)O = L-glutamate + NADH.	\N	Hyperprolinemia II; MIM:239510.	Glutamate metabolism	Amino Acid Metabolism	METABOLIC
1591179	2.7.7.6	DNA-directed RNA polymerase.	N nucleoside triphosphate = N diphosphate + {RNA}(N).	\N	\N	RNA polymerase	TRANSCRIPTION	REGULATORY
1591179	2.7.7.6	DNA-directed RNA polymerase.	N nucleoside triphosphate = N diphosphate + {RNA}(N).	\N	\N	Purine metabolism	Nucleotide Metabolism	METABOLIC
1591179	2.7.7.6	DNA-directed RNA polymerase.	N nucleoside triphosphate = N diphosphate + {RNA}(N).	\N	\N	Pyrimidine metabolism	Nucleotide Metabolism	METABOLIC
1591208	5.3.1.1	Triosephosphate isomerase.	D-glyceraldehyde 3-phosphate = glycerone phosphate.	\N	Hemolytic anemia due to triosephosphate isomerase deficiency; MIM:190450.	Carbon fixation	Energy Metabolism	METABOLIC
1591208	5.3.1.1	Triosephosphate isomerase.	D-glyceraldehyde 3-phosphate = glycerone phosphate.	\N	Hemolytic anemia due to triosephosphate isomerase deficiency; MIM:190450.	Glycerolipid metabolism	Metabolism of Complex Lipids	METABOLIC
1591208	5.3.1.1	Triosephosphate isomerase.	D-glyceraldehyde 3-phosphate = glycerone phosphate.	\N	Hemolytic anemia due to triosephosphate isomerase deficiency; MIM:190450.	Glycolysis / Gluconeogenesis	Carbohydrate Metabolism	METABOLIC
1591208	5.3.1.1	Triosephosphate isomerase.	D-glyceraldehyde 3-phosphate = glycerone phosphate.	\N	Hemolytic anemia due to triosephosphate isomerase deficiency; MIM:190450.	Fructose and mannose metabolism	Carbohydrate Metabolism	METABOLIC
1591208	5.3.1.1	Triosephosphate isomerase.	D-glyceraldehyde 3-phosphate = glycerone phosphate.	\N	Hemolytic anemia due to triosephosphate isomerase deficiency; MIM:190450.	Inositol metabolism	Carbohydrate Metabolism	METABOLIC
1591222	1.2.4.2	Oxoglutarate dehydrogenase (lipoamide).	2-oxoglutarate + lipoamide = S-succinyldihydrolipoamide + CO(2).	Thiamine pyrophosphate.	\N	Citrate cycle (TCA cycle)	Carbohydrate Metabolism	METABOLIC
1591222	1.2.4.2	Oxoglutarate dehydrogenase (lipoamide).	2-oxoglutarate + lipoamide = S-succinyldihydrolipoamide + CO(2).	Thiamine pyrophosphate.	\N	Lysine degradation	Amino Acid Metabolism	METABOLIC
1591222	1.2.4.2	Oxoglutarate dehydrogenase (lipoamide).	2-oxoglutarate + lipoamide = S-succinyldihydrolipoamide + CO(2).	Thiamine pyrophosphate.	\N	Tryptophan metabolism	Amino Acid Metabolism	METABOLIC
1591254	1.3.1.42	12-oxophytodienoate reductase.	8-[(1R,2R)-3-oxo-2-{(Z)-pent-2-enyl}cyclopentyl]octanoate + NADP(+) = (15Z)-12-oxophyto-10,15-dienoate + NADPH.	\N	\N	\N	\N	\N
1591276	3.1.3.48	Protein-tyrosine-phosphatase.	Protein tyrosine phosphate + H(2)O = protein tyrosine + phosphate.	\N	\N	\N	\N	\N
1591334	1.5.3.1	Sarcosine oxidase.	Sarcosine + H(2)O + O(2) = glycine + formaldehyde + H(2)O(2).	FAD.	\N	Glycine, serine and threonine metabolism	Amino Acid Metabolism	METABOLIC
1591336	6.3.5.5	Carbamoyl-phosphate synthase (glutamine-hydrolysing).	2 ATP + L-glutamine + CO(2) + H(2)O = 2 ADP + phosphate + glutamate + carbamoyl phosphate.	\N	\N	Pyrimidine metabolism	Nucleotide Metabolism	METABOLIC
1591336	6.3.5.5	Carbamoyl-phosphate synthase (glutamine-hydrolysing).	2 ATP + L-glutamine + CO(2) + H(2)O = 2 ADP + phosphate + glutamate + carbamoyl phosphate.	\N	\N	Glutamate metabolism	Amino Acid Metabolism	METABOLIC
1591411	6.3.2.-	Acid--D-amino-acid ligases (peptide synthases).	\N	\N	\N	Tryptophan metabolism	Amino Acid Metabolism	METABOLIC
1591411	6.3.2.-	Acid--D-amino-acid ligases (peptide synthases).	\N	\N	\N	Ubiquinone biosynthesis	Metabolism of Cofactors and Vitamins	METABOLIC
1591421	2.7.7.6	DNA-directed RNA polymerase.	N nucleoside triphosphate = N diphosphate + {RNA}(N).	\N	\N	RNA polymerase	TRANSCRIPTION	REGULATORY
1591421	2.7.7.6	DNA-directed RNA polymerase.	N nucleoside triphosphate = N diphosphate + {RNA}(N).	\N	\N	Purine metabolism	Nucleotide Metabolism	METABOLIC
1591421	2.7.7.6	DNA-directed RNA polymerase.	N nucleoside triphosphate = N diphosphate + {RNA}(N).	\N	\N	Pyrimidine metabolism	Nucleotide Metabolism	METABOLIC
1591458	2.7.7.6	DNA-directed RNA polymerase.	N nucleoside triphosphate = N diphosphate + {RNA}(N).	\N	\N	RNA polymerase	TRANSCRIPTION	REGULATORY
1591458	2.7.7.6	DNA-directed RNA polymerase.	N nucleoside triphosphate = N diphosphate + {RNA}(N).	\N	\N	Purine metabolism	Nucleotide Metabolism	METABOLIC
1591458	2.7.7.6	DNA-directed RNA polymerase.	N nucleoside triphosphate = N diphosphate + {RNA}(N).	\N	\N	Pyrimidine metabolism	Nucleotide Metabolism	METABOLIC
1591466	3.4.17.4	Gly-X carboxypeptidase.	Peptidylglycine + H(2)O = peptide + glycine.	\N	\N	\N	\N	\N
1591480	1.3.1.20	Trans-1,2-dihydrobenzene-1,2-diol dehydrogenase.	Trans-1,2-dihydrobenzene-1,2-diol + NADP(+) = catechol + NADPH.	\N	\N	\N	\N	\N
1591485	1.7.3.3	Urate oxidase.	Urate + O(2) + H(2)O = 5-hydroxyisourate + H(2)O(2).	\N	\N	Purine metabolism	Nucleotide Metabolism	METABOLIC
1591487	2.7.1.-	Phosphotransferases with an alcohol group as acceptor.	\N	\N	\N	Sphingoglycolipid metabolism	Metabolism of Complex Lipids	METABOLIC
1591487	2.7.1.-	Phosphotransferases with an alcohol group as acceptor.	\N	\N	\N	Benzoate degradation via CoA ligation	Biodegradation of Xenobiotics	METABOLIC
1591487	2.7.1.-	Phosphotransferases with an alcohol group as acceptor.	\N	\N	\N	Starch and sucrose metabolism	Metabolism of Complex Carbohydrates	METABOLIC
1591487	2.7.1.-	Phosphotransferases with an alcohol group as acceptor.	\N	\N	\N	Inositol phosphate metabolism	Metabolism of Complex Lipids	METABOLIC
1591487	2.7.1.-	Phosphotransferases with an alcohol group as acceptor.	\N	\N	\N	Nicotinate and nicotinamide metabolism	Metabolism of Cofactors and Vitamins	METABOLIC
1591489	6.5.1.1	DNA ligase (ATP).	ATP + {deoxyribonucleotide}(N) + {deoxyribonucleotide}(M) = AMP + diphosphate + {deoxyribonucleotide}(N+M).	\N	\N	\N	\N	\N
1591511	3.4.17.4	Gly-X carboxypeptidase.	Peptidylglycine + H(2)O = peptide + glycine.	\N	\N	\N	\N	\N
1591549	3.4.19.12	Ubiquitinyl hydrolase 1.	Thiol-dependent hydrolysis of ester, thiolester, amide, peptide and isopeptide bonds formed by the C-terminal Gly of ubiquitin (a 76-residue protein attached to proteins as an intracellular targeting signal).	\N	\N	\N	\N	\N
1591617	3.2.1.20	Alpha-glucosidase.	Hydrolysis of terminal, non-reducing 1,4-linked D-glucose residues with release of D-glucose.	\N	Glycogen storage disease II; MIM:232300.	Galactose metabolism	Carbohydrate Metabolism	METABOLIC
1591617	3.2.1.20	Alpha-glucosidase.	Hydrolysis of terminal, non-reducing 1,4-linked D-glucose residues with release of D-glucose.	\N	Glycogen storage disease II; MIM:232300.	Starch and sucrose metabolism	Metabolism of Complex Carbohydrates	METABOLIC
1591625	2.7.7.7	DNA-directed DNA polymerase.	N deoxynucleoside triphosphate = N diphosphate + {DNA}(N).	\N	\N	Purine metabolism	Nucleotide Metabolism	METABOLIC
1591625	2.7.7.7	DNA-directed DNA polymerase.	N deoxynucleoside triphosphate = N diphosphate + {DNA}(N).	\N	\N	DNA polymerase	REPLICATION AND REPAIR	REGULATORY
1591625	2.7.7.7	DNA-directed DNA polymerase.	N deoxynucleoside triphosphate = N diphosphate + {DNA}(N).	\N	\N	Pyrimidine metabolism	Nucleotide Metabolism	METABOLIC
1591626	4.1.1.15	Glutamate decarboxylase.	L-glutamate = 4-aminobutanoate + CO(2).	Pyridoxal-phosphate.	Pyridoxine-dependent infantile convulsions; MIM:266100.	Taurine and hypotaurine metabolism	Metabolism of Other Amino Acids	METABOLIC
1591626	4.1.1.15	Glutamate decarboxylase.	L-glutamate = 4-aminobutanoate + CO(2).	Pyridoxal-phosphate.	Pyridoxine-dependent infantile convulsions; MIM:266100.	Alanine and aspartate metabolism	Amino Acid Metabolism	METABOLIC
1591626	4.1.1.15	Glutamate decarboxylase.	L-glutamate = 4-aminobutanoate + CO(2).	Pyridoxal-phosphate.	Pyridoxine-dependent infantile convulsions; MIM:266100.	beta-Alanine metabolism	Metabolism of Other Amino Acids	METABOLIC
1591626	4.1.1.15	Glutamate decarboxylase.	L-glutamate = 4-aminobutanoate + CO(2).	Pyridoxal-phosphate.	Pyridoxine-dependent infantile convulsions; MIM:266100.	Glutamate metabolism	Amino Acid Metabolism	METABOLIC
1591626	4.1.1.15	Glutamate decarboxylase.	L-glutamate = 4-aminobutanoate + CO(2).	Pyridoxal-phosphate.	Pyridoxine-dependent infantile convulsions; MIM:266100.	Butanoate metabolism	Carbohydrate Metabolism	METABOLIC
1591631	6.3.2.19	Ubiquitin--protein ligase.	ATP + ubiquitin + protein lysine = AMP + diphosphate + protein N-ubiquityllysine.	\N	\N	\N	\N	\N
1591658	2.7.7.6	DNA-directed RNA polymerase.	N nucleoside triphosphate = N diphosphate + {RNA}(N).	\N	\N	RNA polymerase	TRANSCRIPTION	REGULATORY
1591658	2.7.7.6	DNA-directed RNA polymerase.	N nucleoside triphosphate = N diphosphate + {RNA}(N).	\N	\N	Purine metabolism	Nucleotide Metabolism	METABOLIC
1591658	2.7.7.6	DNA-directed RNA polymerase.	N nucleoside triphosphate = N diphosphate + {RNA}(N).	\N	\N	Pyrimidine metabolism	Nucleotide Metabolism	METABOLIC
1591660	4.1.3.27	Anthranilate synthase.	Chorismate + L-glutamine = anthranilate + pyruvate + L-glutamate.	\N	\N	Phenylalanine, tyrosine and tryptophan biosynthesis	Amino Acid Metabolism	METABOLIC
1591674	6.3.2.-	Acid--D-amino-acid ligases (peptide synthases).	\N	\N	\N	Tryptophan metabolism	Amino Acid Metabolism	METABOLIC
1591674	6.3.2.-	Acid--D-amino-acid ligases (peptide synthases).	\N	\N	\N	Ubiquinone biosynthesis	Metabolism of Cofactors and Vitamins	METABOLIC
1591694	3.6.1.-	In phosphorous-containing anhydrides.	\N	\N	\N	Starch and sucrose metabolism	Metabolism of Complex Carbohydrates	METABOLIC
1591694	3.6.1.-	In phosphorous-containing anhydrides.	\N	\N	\N	Folate biosynthesis	Metabolism of Cofactors and Vitamins	METABOLIC
1591699	1.1.1.31	3-hydroxyisobutyrate dehydrogenase.	3-hydroxy-2-methylpropanoate + NAD(+) = 2-methyl-3-oxopropanoate + NADH.	\N	3-hydroxyisobutyricaciduria; MIM:236795.	Valine, leucine and isoleucine degradation	Amino Acid Metabolism	METABOLIC
1591704	3.4.25.1	Proteasome endopeptidase complex.	Cleavage at peptide bonds with very broad specificity.	\N	\N	\N	\N	\N
1591723	3.1.2.6	Hydroxyacylglutathione hydrolase.	(S)-(2-hydroxyacyl)glutathione + H(2)O = glutathione + a 2-hydroxy acid anion.	\N	Glyoxalase II deficiency; MIM:138760.	Pyruvate metabolism	Carbohydrate Metabolism	METABOLIC
1591724	2.7.7.6	DNA-directed RNA polymerase.	N nucleoside triphosphate = N diphosphate + {RNA}(N).	\N	\N	RNA polymerase	TRANSCRIPTION	REGULATORY
1591724	2.7.7.6	DNA-directed RNA polymerase.	N nucleoside triphosphate = N diphosphate + {RNA}(N).	\N	\N	Purine metabolism	Nucleotide Metabolism	METABOLIC
1591724	2.7.7.6	DNA-directed RNA polymerase.	N nucleoside triphosphate = N diphosphate + {RNA}(N).	\N	\N	Pyrimidine metabolism	Nucleotide Metabolism	METABOLIC
1591753	4.2.1.17	Enoyl-CoA hydratase.	(3S)-3-hydroxyacyl-CoA = trans-2(or 3)-enoyl-CoA + H(2)O.	\N	Peroxisomal bifunctional enzyme deficiency; MIM:261515.	Fatty acid metabolism	Lipid Metabolism	METABOLIC
1591753	4.2.1.17	Enoyl-CoA hydratase.	(3S)-3-hydroxyacyl-CoA = trans-2(or 3)-enoyl-CoA + H(2)O.	\N	Peroxisomal bifunctional enzyme deficiency; MIM:261515.	beta-Alanine metabolism	Metabolism of Other Amino Acids	METABOLIC
1591753	4.2.1.17	Enoyl-CoA hydratase.	(3S)-3-hydroxyacyl-CoA = trans-2(or 3)-enoyl-CoA + H(2)O.	\N	Peroxisomal bifunctional enzyme deficiency; MIM:261515.	Tryptophan metabolism	Amino Acid Metabolism	METABOLIC
1591753	4.2.1.17	Enoyl-CoA hydratase.	(3S)-3-hydroxyacyl-CoA = trans-2(or 3)-enoyl-CoA + H(2)O.	\N	Peroxisomal bifunctional enzyme deficiency; MIM:261515.	Lysine degradation	Amino Acid Metabolism	METABOLIC
1591753	4.2.1.17	Enoyl-CoA hydratase.	(3S)-3-hydroxyacyl-CoA = trans-2(or 3)-enoyl-CoA + H(2)O.	\N	Peroxisomal bifunctional enzyme deficiency; MIM:261515.	Fatty acid biosynthesis (path 2)	Lipid Metabolism	METABOLIC
1591753	4.2.1.17	Enoyl-CoA hydratase.	(3S)-3-hydroxyacyl-CoA = trans-2(or 3)-enoyl-CoA + H(2)O.	\N	Peroxisomal bifunctional enzyme deficiency; MIM:261515.	Benzoate degradation via CoA ligation	Biodegradation of Xenobiotics	METABOLIC
1591753	4.2.1.17	Enoyl-CoA hydratase.	(3S)-3-hydroxyacyl-CoA = trans-2(or 3)-enoyl-CoA + H(2)O.	\N	Peroxisomal bifunctional enzyme deficiency; MIM:261515.	Butanoate metabolism	Carbohydrate Metabolism	METABOLIC
1591753	4.2.1.17	Enoyl-CoA hydratase.	(3S)-3-hydroxyacyl-CoA = trans-2(or 3)-enoyl-CoA + H(2)O.	\N	Peroxisomal bifunctional enzyme deficiency; MIM:261515.	Valine, leucine and isoleucine degradation	Amino Acid Metabolism	METABOLIC
1591753	4.2.1.17	Enoyl-CoA hydratase.	(3S)-3-hydroxyacyl-CoA = trans-2(or 3)-enoyl-CoA + H(2)O.	\N	Peroxisomal bifunctional enzyme deficiency; MIM:261515.	Propanoate metabolism	Carbohydrate Metabolism	METABOLIC
1591760	3.1.26.5	Ribonuclease P.	Endonucleolytic cleavage of RNA, removing 5'-extra-nucleotide from tRNA precursor.	\N	\N	\N	\N	\N
1591776	1.-.-.-	Oxidoreductases.	\N	\N	\N	\N	\N	\N
1591785	3.2.1.3	Glucan 1,4-alpha-glucosidase.	Hydrolysis of terminal 1,4-linked alpha-D-glucose residues successively from non-reducing ends of the chains with release of beta-D-glucose.	\N	\N	Starch and sucrose metabolism	Metabolism of Complex Carbohydrates	METABOLIC
1591790	3.1.3.48	Protein-tyrosine-phosphatase.	Protein tyrosine phosphate + H(2)O = protein tyrosine + phosphate.	\N	\N	\N	\N	\N
1591792	3.1.2.15	Ubiquitin thiolesterase.	Ubiquitin C-terminal thiolester + H(2)O = ubiquitin + a thiol.	\N	\N	\N	\N	\N
1591796	3.6.3.14	H(+)-transporting two-sector ATPase.	ATP + H(2)O + H(+)(In) = ADP + phosphate + H(+)(Out).	\N	\N	ATP synthesis	Energy Metabolism	METABOLIC
1591796	3.6.3.14	H(+)-transporting two-sector ATPase.	ATP + H(2)O + H(+)(In) = ADP + phosphate + H(+)(Out).	\N	\N	Flagellar assembly	\N	\N
1591796	3.6.3.14	H(+)-transporting two-sector ATPase.	ATP + H(2)O + H(+)(In) = ADP + phosphate + H(+)(Out).	\N	\N	Type III secretion system	SORTING AND DEGRADATION	REGULATORY
1591807	3.6.1.3	Adenosinetriphosphatase.	ATP + H(2)O = ADP + phosphate.	\N	Hemolytic anemia due to deficiency of adenosine triphosphatase; MIM:102800.	Purine metabolism	Nucleotide Metabolism	METABOLIC
1591810	3.6.1.-	In phosphorous-containing anhydrides.	\N	\N	\N	Starch and sucrose metabolism	Metabolism of Complex Carbohydrates	METABOLIC
1591810	3.6.1.-	In phosphorous-containing anhydrides.	\N	\N	\N	Folate biosynthesis	Metabolism of Cofactors and Vitamins	METABOLIC
1591815	3.4.24.-	Metalloendopeptidases.	\N	\N	\N	\N	\N	\N
1591837	2.4.1.34	1,3-beta-glucan synthase.	UDP-glucose + {(1,3)-beta-D-glucosyl}(N) = UDP + {(1,3)-beta-D- glucosyl}(N+1).	\N	\N	Starch and sucrose metabolism	Metabolism of Complex Carbohydrates	METABOLIC
1591856	1.1.1.21	Aldehyde reductase.	Alditol + NAD(P)(+) = aldose + NAD(P)H.	\N	\N	Galactose metabolism	Carbohydrate Metabolism	METABOLIC
1591856	1.1.1.21	Aldehyde reductase.	Alditol + NAD(P)(+) = aldose + NAD(P)H.	\N	\N	Pyruvate metabolism	Carbohydrate Metabolism	METABOLIC
1591856	1.1.1.21	Aldehyde reductase.	Alditol + NAD(P)(+) = aldose + NAD(P)H.	\N	\N	Glycerolipid metabolism	Metabolism of Complex Lipids	METABOLIC
1591856	1.1.1.21	Aldehyde reductase.	Alditol + NAD(P)(+) = aldose + NAD(P)H.	\N	\N	Pentose and glucuronate interconversions	Carbohydrate Metabolism	METABOLIC
1591856	1.1.1.21	Aldehyde reductase.	Alditol + NAD(P)(+) = aldose + NAD(P)H.	\N	\N	Fructose and mannose metabolism	Carbohydrate Metabolism	METABOLIC
1591881	1.2.1.31	Aminoadipate-semialdehyde dehydrogenase.	L-2-aminoadipate 6-semialdehyde + NADP(+) + H(2)O = L-2-aminoadipate + NADPH.	\N	\N	Lysine biosynthesis	Amino Acid Metabolism	METABOLIC
1591881	1.2.1.31	Aminoadipate-semialdehyde dehydrogenase.	L-2-aminoadipate 6-semialdehyde + NADP(+) + H(2)O = L-2-aminoadipate + NADPH.	\N	\N	Lysine degradation	Amino Acid Metabolism	METABOLIC
1591924	1.5.1.2	Pyrroline-5-carboxylate reductase.	L-proline + NAD(P)(+) = 1-pyrroline-5-carboxylate + NAD(P)H.	\N	\N	Urea cycle and metabolism of amino groups	Amino Acid Metabolism	METABOLIC
1591924	1.5.1.2	Pyrroline-5-carboxylate reductase.	L-proline + NAD(P)(+) = 1-pyrroline-5-carboxylate + NAD(P)H.	\N	\N	Arginine and proline metabolism	Amino Acid Metabolism	METABOLIC
1591940	6.5.1.1	DNA ligase (ATP).	ATP + {deoxyribonucleotide}(N) + {deoxyribonucleotide}(M) = AMP + diphosphate + {deoxyribonucleotide}(N+M).	\N	\N	\N	\N	\N
1591961	2.1.2.11	3-methyl-2-oxobutanoate hydroxymethyltransferase.	5,10-methylenetetrahydrofolate + 3-methyl-2-oxobutanoate = tetrahydrofolate + 2-dehydropantoate.	\N	\N	One carbon pool by folate	Metabolism of Cofactors and Vitamins	METABOLIC
1591961	2.1.2.11	3-methyl-2-oxobutanoate hydroxymethyltransferase.	5,10-methylenetetrahydrofolate + 3-methyl-2-oxobutanoate = tetrahydrofolate + 2-dehydropantoate.	\N	\N	Pantothenate and CoA biosynthesis	Metabolism of Cofactors and Vitamins	METABOLIC
1591984	4.1.1.65	Phosphatidylserine decarboxylase.	Phosphatidyl-L-serine = phosphatidylethanolamine + CO(2).	Pyridoxal-phosphate or Pyruvate.	\N	Glycine, serine and threonine metabolism	Amino Acid Metabolism	METABOLIC
1591984	4.1.1.65	Phosphatidylserine decarboxylase.	Phosphatidyl-L-serine = phosphatidylethanolamine + CO(2).	Pyridoxal-phosphate or Pyruvate.	\N	Glycerolipid metabolism	Metabolism of Complex Lipids	METABOLIC
1592026	5.3.1.4	L-arabinose isomerase.	L-arabinose = L-ribulose.	\N	\N	Pentose and glucuronate interconversions	Carbohydrate Metabolism	METABOLIC
1592031	3.2.1.3	Glucan 1,4-alpha-glucosidase.	Hydrolysis of terminal 1,4-linked alpha-D-glucose residues successively from non-reducing ends of the chains with release of beta-D-glucose.	\N	\N	Starch and sucrose metabolism	Metabolism of Complex Carbohydrates	METABOLIC
1592078	2.3.1.16	Acetyl-CoA C-acyltransferase.	Acyl-CoA + acetyl-CoA = CoA + 3-oxoacyl-CoA.	\N	Pseudo-Zellweger syndrome; MIM:261510.	Benzoate degradation via hydroxylation	Biodegradation of Xenobiotics	METABOLIC
1592078	2.3.1.16	Acetyl-CoA C-acyltransferase.	Acyl-CoA + acetyl-CoA = CoA + 3-oxoacyl-CoA.	\N	Pseudo-Zellweger syndrome; MIM:261510.	Fatty acid biosynthesis (path 2)	Lipid Metabolism	METABOLIC
1592078	2.3.1.16	Acetyl-CoA C-acyltransferase.	Acyl-CoA + acetyl-CoA = CoA + 3-oxoacyl-CoA.	\N	Pseudo-Zellweger syndrome; MIM:261510.	Valine, leucine and isoleucine degradation	Amino Acid Metabolism	METABOLIC
1592078	2.3.1.16	Acetyl-CoA C-acyltransferase.	Acyl-CoA + acetyl-CoA = CoA + 3-oxoacyl-CoA.	\N	Pseudo-Zellweger syndrome; MIM:261510.	Fatty acid metabolism	Lipid Metabolism	METABOLIC
1592078	2.3.1.16	Acetyl-CoA C-acyltransferase.	Acyl-CoA + acetyl-CoA = CoA + 3-oxoacyl-CoA.	\N	Pseudo-Zellweger syndrome; MIM:261510.	Bile acid biosynthesis	Lipid Metabolism	METABOLIC
1592114	1.14.13.21	Flavonoid 3'-monooxygenase.	A flavonoid + NADPH + O(2) = 3'-hydroxyflavonoid + NADP(+) + H(2)O.	\N	\N	Flavonoids, stilbene and lignin biosynthesis	Biosynthesis of Secondary Metabolites	METABOLIC
1592162	2.7.7.6	DNA-directed RNA polymerase.	N nucleoside triphosphate = N diphosphate + {RNA}(N).	\N	\N	RNA polymerase	TRANSCRIPTION	REGULATORY
1592162	2.7.7.6	DNA-directed RNA polymerase.	N nucleoside triphosphate = N diphosphate + {RNA}(N).	\N	\N	Purine metabolism	Nucleotide Metabolism	METABOLIC
1592162	2.7.7.6	DNA-directed RNA polymerase.	N nucleoside triphosphate = N diphosphate + {RNA}(N).	\N	\N	Pyrimidine metabolism	Nucleotide Metabolism	METABOLIC
1592202	1.14.13.8	Dimethylaniline monooxygenase (N-oxide forming).	N,N-dimethylaniline + NADPH + O(2) = N,N-dimethylaniline N-oxide + NADP(+) + H(2)O.	FAD.	Trimethylaminuria; MIM:602079,	\N	\N	\N
1592210	1.14.13.8	Dimethylaniline monooxygenase (N-oxide forming).	N,N-dimethylaniline + NADPH + O(2) = N,N-dimethylaniline N-oxide + NADP(+) + H(2)O.	FAD.	Trimethylaminuria; MIM:602079,	\N	\N	\N
1592227	3.1.3.67	Phosphatidylinositol-3,4,5-trisphosphate 3-phosphatase.	Phosphatidyl inositol-3,4,5-trisphosphate + H(2)O = phosphatidyl inositol-4,5-bisphosphate + phosphate.	Magnesium.	\N	\N	\N	\N
1592277	3.6.3.14	H(+)-transporting two-sector ATPase.	ATP + H(2)O + H(+)(In) = ADP + phosphate + H(+)(Out).	\N	\N	ATP synthesis	Energy Metabolism	METABOLIC
1592277	3.6.3.14	H(+)-transporting two-sector ATPase.	ATP + H(2)O + H(+)(In) = ADP + phosphate + H(+)(Out).	\N	\N	Flagellar assembly	\N	\N
1592277	3.6.3.14	H(+)-transporting two-sector ATPase.	ATP + H(2)O + H(+)(In) = ADP + phosphate + H(+)(Out).	\N	\N	Type III secretion system	SORTING AND DEGRADATION	REGULATORY
1592322	2.3.1.4	Glucosamine-phosphate N-acetyltransferase.	Acetyl-CoA + D-glucosamine 6-phosphate = CoA + N-acetyl-D-glucosamine 6-phosphate.	\N	\N	Aminosugars metabolism	Metabolism of Complex Carbohydrates	METABOLIC
1592322	2.3.1.4	Glucosamine-phosphate N-acetyltransferase.	Acetyl-CoA + D-glucosamine 6-phosphate = CoA + N-acetyl-D-glucosamine 6-phosphate.	\N	\N	Glutamate metabolism	Amino Acid Metabolism	METABOLIC
1592411	2.3.1.9	Acetyl-CoA C-acetyltransferase.	2 acetyl-CoA = CoA + acetoacetyl-CoA.	\N	Alpha-methylacetoaceticaciduria; MIM:203750.	Fatty acid biosynthesis (path 2)	Lipid Metabolism	METABOLIC
1592411	2.3.1.9	Acetyl-CoA C-acetyltransferase.	2 acetyl-CoA = CoA + acetoacetyl-CoA.	\N	Alpha-methylacetoaceticaciduria; MIM:203750.	Tryptophan metabolism	Amino Acid Metabolism	METABOLIC
1592411	2.3.1.9	Acetyl-CoA C-acetyltransferase.	2 acetyl-CoA = CoA + acetoacetyl-CoA.	\N	Alpha-methylacetoaceticaciduria; MIM:203750.	Benzoate degradation via CoA ligation	Biodegradation of Xenobiotics	METABOLIC
1592411	2.3.1.9	Acetyl-CoA C-acetyltransferase.	2 acetyl-CoA = CoA + acetoacetyl-CoA.	\N	Alpha-methylacetoaceticaciduria; MIM:203750.	Propanoate metabolism	Carbohydrate Metabolism	METABOLIC
1592411	2.3.1.9	Acetyl-CoA C-acetyltransferase.	2 acetyl-CoA = CoA + acetoacetyl-CoA.	\N	Alpha-methylacetoaceticaciduria; MIM:203750.	Fatty acid metabolism	Lipid Metabolism	METABOLIC
1592411	2.3.1.9	Acetyl-CoA C-acetyltransferase.	2 acetyl-CoA = CoA + acetoacetyl-CoA.	\N	Alpha-methylacetoaceticaciduria; MIM:203750.	Synthesis and degradation of ketone bodies	Lipid Metabolism	METABOLIC
1592411	2.3.1.9	Acetyl-CoA C-acetyltransferase.	2 acetyl-CoA = CoA + acetoacetyl-CoA.	\N	Alpha-methylacetoaceticaciduria; MIM:203750.	Butanoate metabolism	Carbohydrate Metabolism	METABOLIC
1592411	2.3.1.9	Acetyl-CoA C-acetyltransferase.	2 acetyl-CoA = CoA + acetoacetyl-CoA.	\N	Alpha-methylacetoaceticaciduria; MIM:203750.	Pyruvate metabolism	Carbohydrate Metabolism	METABOLIC
1592411	2.3.1.9	Acetyl-CoA C-acetyltransferase.	2 acetyl-CoA = CoA + acetoacetyl-CoA.	\N	Alpha-methylacetoaceticaciduria; MIM:203750.	Lysine degradation	Amino Acid Metabolism	METABOLIC
1592422	3.1.26.-	Endoribonucleases producing 5'-phosphomonoesters.	\N	\N	\N	\N	\N	\N
1592430	4.1.1.37	Uroporphyrinogen decarboxylase.	Uroporphyrinogen-III = coproporphyrinogen + 4 CO(2).	\N	Porphyria cutanea tarda; MIM:176090. Porphyria, hepatoerythropoietic; MIM:176100.	Porphyrin and chlorophyll metabolism	Metabolism of Cofactors and Vitamins	METABOLIC
1592440	3.2.1.3	Glucan 1,4-alpha-glucosidase.	Hydrolysis of terminal 1,4-linked alpha-D-glucose residues successively from non-reducing ends of the chains with release of beta-D-glucose.	\N	\N	Starch and sucrose metabolism	Metabolism of Complex Carbohydrates	METABOLIC
1592442	4.2.1.33	3-isopropylmalate dehydratase.	3-isopropylmalate = 2-isopropylmaleate + H(2)O.	\N	\N	Valine, leucine and isoleucine biosynthesis	Amino Acid Metabolism	METABOLIC
1592446	3.2.1.18	Exo-alpha-sialidase.	Hydrolysis of alpha-(2->3)-, alpha-(2->6)-, alpha-(2->8)-glycosidic linkages of terminal sialic residues in oligosaccharides, glycoproteins, glycolipids, colominic acid and synthetic substrates.	\N	Sialidosis; MIM:256550.	N-Glycan degradation	Metabolism of Complex Carbohydrates	METABOLIC
1592446	3.2.1.18	Exo-alpha-sialidase.	Hydrolysis of alpha-(2->3)-, alpha-(2->6)-, alpha-(2->8)-glycosidic linkages of terminal sialic residues in oligosaccharides, glycoproteins, glycolipids, colominic acid and synthetic substrates.	\N	Sialidosis; MIM:256550.	Sphingoglycolipid metabolism	Metabolism of Complex Lipids	METABOLIC
1592452	3.4.25.1	Proteasome endopeptidase complex.	Cleavage at peptide bonds with very broad specificity.	\N	\N	\N	\N	\N
1592467	1.1.1.-	With NAD(+) or NADP(+) as acceptor.	\N	\N	\N	Bile acid biosynthesis	Lipid Metabolism	METABOLIC
1592467	1.1.1.-	With NAD(+) or NADP(+) as acceptor.	\N	\N	\N	Vitamin B6 metabolism	Metabolism of Cofactors and Vitamins	METABOLIC
1592467	1.1.1.-	With NAD(+) or NADP(+) as acceptor.	\N	\N	\N	Glycine, serine and threonine metabolism	Amino Acid Metabolism	METABOLIC
1592467	1.1.1.-	With NAD(+) or NADP(+) as acceptor.	\N	\N	\N	Butanoate metabolism	Carbohydrate Metabolism	METABOLIC
1592467	1.1.1.-	With NAD(+) or NADP(+) as acceptor.	\N	\N	\N	Fructose and mannose metabolism	Carbohydrate Metabolism	METABOLIC
1592467	1.1.1.-	With NAD(+) or NADP(+) as acceptor.	\N	\N	\N	Galactose metabolism	Carbohydrate Metabolism	METABOLIC
1592467	1.1.1.-	With NAD(+) or NADP(+) as acceptor.	\N	\N	\N	Lysine degradation	Amino Acid Metabolism	METABOLIC
1592467	1.1.1.-	With NAD(+) or NADP(+) as acceptor.	\N	\N	\N	Nucleotide sugars metabolism	Nucleotide Metabolism	METABOLIC
1592467	1.1.1.-	With NAD(+) or NADP(+) as acceptor.	\N	\N	\N	Ascorbate and aldarate metabolism	Carbohydrate Metabolism	METABOLIC
1592467	1.1.1.-	With NAD(+) or NADP(+) as acceptor.	\N	\N	\N	Tetrachloroethene degradation	Biodegradation of Xenobiotics	METABOLIC
1592467	1.1.1.-	With NAD(+) or NADP(+) as acceptor.	\N	\N	\N	Benzoate degradation via CoA ligation	Biodegradation of Xenobiotics	METABOLIC
1592467	1.1.1.-	With NAD(+) or NADP(+) as acceptor.	\N	\N	\N	Glycerolipid metabolism	Metabolism of Complex Lipids	METABOLIC
1592507	2.4.1.119	Dolichyl-diphosphooligosaccharide--protein glycosyltransferase.	Dolichyl diphosphooligosaccharide + protein L-asparagine = dolichyl diphosphate + a glycoprotein with the oligosaccharide chain attached by glycosylamine linkage to protein L-asparagine.	\N	\N	N-Glycans biosynthesis	Metabolism of Complex Carbohydrates	METABOLIC
1592514	3.6.3.14	H(+)-transporting two-sector ATPase.	ATP + H(2)O + H(+)(In) = ADP + phosphate + H(+)(Out).	\N	\N	ATP synthesis	Energy Metabolism	METABOLIC
1592514	3.6.3.14	H(+)-transporting two-sector ATPase.	ATP + H(2)O + H(+)(In) = ADP + phosphate + H(+)(Out).	\N	\N	Flagellar assembly	\N	\N
1592514	3.6.3.14	H(+)-transporting two-sector ATPase.	ATP + H(2)O + H(+)(In) = ADP + phosphate + H(+)(Out).	\N	\N	Type III secretion system	SORTING AND DEGRADATION	REGULATORY
1592515	2.7.1.2	Glucokinase.	ATP + D-glucose = ADP + D-glucose 6-phosphate.	\N	\N	Erythromycin biosynthesis	Biosynthesis of Secondary Metabolites	METABOLIC
1592515	2.7.1.2	Glucokinase.	ATP + D-glucose = ADP + D-glucose 6-phosphate.	\N	\N	Starch and sucrose metabolism	Metabolism of Complex Carbohydrates	METABOLIC
1592515	2.7.1.2	Glucokinase.	ATP + D-glucose = ADP + D-glucose 6-phosphate.	\N	\N	Glycolysis / Gluconeogenesis	Carbohydrate Metabolism	METABOLIC
1592515	2.7.1.2	Glucokinase.	ATP + D-glucose = ADP + D-glucose 6-phosphate.	\N	\N	Fructose and mannose metabolism	Carbohydrate Metabolism	METABOLIC
1592515	2.7.1.2	Glucokinase.	ATP + D-glucose = ADP + D-glucose 6-phosphate.	\N	\N	Galactose metabolism	Carbohydrate Metabolism	METABOLIC
1592536	3.2.1.3	Glucan 1,4-alpha-glucosidase.	Hydrolysis of terminal 1,4-linked alpha-D-glucose residues successively from non-reducing ends of the chains with release of beta-D-glucose.	\N	\N	Starch and sucrose metabolism	Metabolism of Complex Carbohydrates	METABOLIC
1592554	2.7.1.47	D-ribulokinase.	ATP + D-ribulose = ADP + D-ribulose 5-phosphate.	\N	\N	Pentose and glucuronate interconversions	Carbohydrate Metabolism	METABOLIC
1592562	1.14.13.1	Salicylate 1-monooxygenase.	Salicylate + NADH + O(2) = catechol + NAD(+) + H(2)O + CO(2).	FAD.	\N	Fluorene degradation	Biodegradation of Xenobiotics	METABOLIC
1592562	1.14.13.1	Salicylate 1-monooxygenase.	Salicylate + NADH + O(2) = catechol + NAD(+) + H(2)O + CO(2).	FAD.	\N	Nitorobenzene degradation	Biodegradation of Xenobiotics	METABOLIC
1592571	1.3.99.3	Acyl-CoA dehydrogenase.	Acyl-CoA + ETF = 2,3-dehydroacyl-CoA + reduced ETF.	FAD.	Deficiency of medium-chain acyl-CoA dehydrogenase; MIM:201450.	Valine, leucine and isoleucine degradation	Amino Acid Metabolism	METABOLIC
1592571	1.3.99.3	Acyl-CoA dehydrogenase.	Acyl-CoA + ETF = 2,3-dehydroacyl-CoA + reduced ETF.	FAD.	Deficiency of medium-chain acyl-CoA dehydrogenase; MIM:201450.	Propanoate metabolism	Carbohydrate Metabolism	METABOLIC
1592571	1.3.99.3	Acyl-CoA dehydrogenase.	Acyl-CoA + ETF = 2,3-dehydroacyl-CoA + reduced ETF.	FAD.	Deficiency of medium-chain acyl-CoA dehydrogenase; MIM:201450.	Fatty acid metabolism	Lipid Metabolism	METABOLIC
1592571	1.3.99.3	Acyl-CoA dehydrogenase.	Acyl-CoA + ETF = 2,3-dehydroacyl-CoA + reduced ETF.	FAD.	Deficiency of medium-chain acyl-CoA dehydrogenase; MIM:201450.	beta-Alanine metabolism	Metabolism of Other Amino Acids	METABOLIC
1592577	2.3.1.48	Histone acetyltransferase.	Acetyl-CoA + histone = CoA + acetyl-histone.	\N	\N	\N	\N	\N
1592596	2.7.7.19	Polynucleotide adenylyltransferase.	N ATP + {nucleotide}(M) = N diphosphate + {nucleotide}(M+N).	\N	\N	\N	\N	\N
1592621	3.5.4.16	GTP cyclohydrolase I.	GTP + 2 H(2)O = formate + 2-amino-4-hydroxy-6-(erythro-1,2,3- trihydroxypropyl)dihydropteridine triphosphate.	\N	\N	Folate biosynthesis	Metabolism of Cofactors and Vitamins	METABOLIC
1592634	1.1.1.1	Alcohol dehydrogenase.	An alcohol + NAD(+) = an aldehyde or ketone + NADH.	Zinc or Iron.	\N	Bile acid biosynthesis	Lipid Metabolism	METABOLIC
1592634	1.1.1.1	Alcohol dehydrogenase.	An alcohol + NAD(+) = an aldehyde or ketone + NADH.	Zinc or Iron.	\N	Tyrosine metabolism	Amino Acid Metabolism	METABOLIC
1592634	1.1.1.1	Alcohol dehydrogenase.	An alcohol + NAD(+) = an aldehyde or ketone + NADH.	Zinc or Iron.	\N	Glycerolipid metabolism	Metabolism of Complex Lipids	METABOLIC
1592634	1.1.1.1	Alcohol dehydrogenase.	An alcohol + NAD(+) = an aldehyde or ketone + NADH.	Zinc or Iron.	\N	Glycolysis / Gluconeogenesis	Carbohydrate Metabolism	METABOLIC
1592634	1.1.1.1	Alcohol dehydrogenase.	An alcohol + NAD(+) = an aldehyde or ketone + NADH.	Zinc or Iron.	\N	Fatty acid metabolism	Lipid Metabolism	METABOLIC
1592638	6.3.2.17	Folylpolyglutamate synthase.	ATP + {tetrahydrofolyl-[Glu]}(N) + L-glutamate = ADP + phosphate + {tetrahydrofolyl-[Glu]}(N+1).	\N	\N	Folate biosynthesis	Metabolism of Cofactors and Vitamins	METABOLIC
1592654	3.5.2.3	Dihydroorotase.	(S)-dihydroorotate + H(2)O = N-carbamoyl-L-aspartate.	\N	\N	Pyrimidine metabolism	Nucleotide Metabolism	METABOLIC
1592699	3.4.23.25	Saccharopepsin.	Hydrolysis of proteins with broad specificity for peptide bonds. Cleaves -Leu-Leu-|-Val-Tyr- bond in a synthetic substrate. Does not act on esters of Tyr or Arg.	\N	\N	\N	\N	\N
1592702	2.7.1.37	Protein kinase.	ATP + a protein = ADP + a phosphoprotein.	\N	\N	\N	\N	\N
1592705	3.1.1.47	2-acetyl-1-alkylglycerophosphocholine esterase.	2-acetyl-1-alkyl-sn-glycero-3-phosphocholine + H(2)O = 1-alkyl-sn- glycero-3-phosphocholine + acetate.	\N	\N	Glycerolipid metabolism	Metabolism of Complex Lipids	METABOLIC
1592725	2.3.1.24	Sphingosine N-acyltransferase.	Acyl-CoA + sphingosine = CoA + N-acylsphingosine.	\N	\N	Sphingoglycolipid metabolism	Metabolism of Complex Lipids	METABOLIC
1592725	2.3.1.24	Sphingosine N-acyltransferase.	Acyl-CoA + sphingosine = CoA + N-acylsphingosine.	\N	\N	Sphingophospholipid biosynthesis	Metabolism of Complex Lipids	METABOLIC
1592731	1.2.4.1	Pyruvate dehydrogenase (lipoamide).	Pyruvate + lipoamide = S-acetyldihydrolipoamide + CO(2).	Thiamine pyrophosphate.	Ataxia with lactic acidosis I; MIM:208800.	Valine, leucine and isoleucine biosynthesis	Amino Acid Metabolism	METABOLIC
1592731	1.2.4.1	Pyruvate dehydrogenase (lipoamide).	Pyruvate + lipoamide = S-acetyldihydrolipoamide + CO(2).	Thiamine pyrophosphate.	Ataxia with lactic acidosis I; MIM:208800.	Butanoate metabolism	Carbohydrate Metabolism	METABOLIC
1592731	1.2.4.1	Pyruvate dehydrogenase (lipoamide).	Pyruvate + lipoamide = S-acetyldihydrolipoamide + CO(2).	Thiamine pyrophosphate.	Ataxia with lactic acidosis I; MIM:208800.	Pyruvate metabolism	Carbohydrate Metabolism	METABOLIC
1592731	1.2.4.1	Pyruvate dehydrogenase (lipoamide).	Pyruvate + lipoamide = S-acetyldihydrolipoamide + CO(2).	Thiamine pyrophosphate.	Ataxia with lactic acidosis I; MIM:208800.	Glycolysis / Gluconeogenesis	Carbohydrate Metabolism	METABOLIC
1592740	1.1.1.102	3-dehydrosphinganine reductase.	Sphinganine + NADP(+) = 3-dehydrosphinganine + NADPH.	\N	\N	Sphingoglycolipid metabolism	Metabolism of Complex Lipids	METABOLIC
1592766	5.4.99.-	Transferring other groups.	\N	\N	\N	\N	\N	\N
1592769	4.1.99.3	Deoxyribodipyrimidine photolyase.	Cyclobutadipyrimidine (in DNA) = 2 pyrimidine residues (in DNA).	Reduced flavin; Pterin or F420.	\N	\N	\N	\N
1592808	2.7.1.37	Protein kinase.	ATP + a protein = ADP + a phosphoprotein.	\N	\N	\N	\N	\N
1592872	4.2.1.79	2-methylcitrate dehydratase.	2-hydroxybutane-1,2,3-tricarboxylate = (Z)-but-2-ene-1,2,3-tricarboxylate + H(2)O.	\N	\N	Lysine biosynthesis	Amino Acid Metabolism	METABOLIC
1592882	2.7.1.-	Phosphotransferases with an alcohol group as acceptor.	\N	\N	\N	Sphingoglycolipid metabolism	Metabolism of Complex Lipids	METABOLIC
1592882	2.7.1.-	Phosphotransferases with an alcohol group as acceptor.	\N	\N	\N	Benzoate degradation via CoA ligation	Biodegradation of Xenobiotics	METABOLIC
1592882	2.7.1.-	Phosphotransferases with an alcohol group as acceptor.	\N	\N	\N	Starch and sucrose metabolism	Metabolism of Complex Carbohydrates	METABOLIC
1592882	2.7.1.-	Phosphotransferases with an alcohol group as acceptor.	\N	\N	\N	Inositol phosphate metabolism	Metabolism of Complex Lipids	METABOLIC
1592882	2.7.1.-	Phosphotransferases with an alcohol group as acceptor.	\N	\N	\N	Nicotinate and nicotinamide metabolism	Metabolism of Cofactors and Vitamins	METABOLIC
1592902	1.3.3.4	Protoporphyrinogen oxidase.	Protoporphyrinogen-IX + O(2) = protoporphyrin-IX + H(2)O(2).	FAD.	Porphyria variegata; MIM:176200.	Porphyrin and chlorophyll metabolism	Metabolism of Cofactors and Vitamins	METABOLIC
1592933	2.7.7.6	DNA-directed RNA polymerase.	N nucleoside triphosphate = N diphosphate + {RNA}(N).	\N	\N	RNA polymerase	TRANSCRIPTION	REGULATORY
1592933	2.7.7.6	DNA-directed RNA polymerase.	N nucleoside triphosphate = N diphosphate + {RNA}(N).	\N	\N	Purine metabolism	Nucleotide Metabolism	METABOLIC
1592933	2.7.7.6	DNA-directed RNA polymerase.	N nucleoside triphosphate = N diphosphate + {RNA}(N).	\N	\N	Pyrimidine metabolism	Nucleotide Metabolism	METABOLIC
1592953	3.1.1.3	Triacylglycerol lipase.	Triacylglycerol + H(2)O = diacylglycerol + a fatty acid anion.	\N	Hepatic lipase deficiency; MIM:151670. Congenital lipase deficiency; MIM:246600. Wolman disease; MIM:278000.	Glycerolipid metabolism	Metabolism of Complex Lipids	METABOLIC
1592994	3.6.1.3	Adenosinetriphosphatase.	ATP + H(2)O = ADP + phosphate.	\N	Hemolytic anemia due to deficiency of adenosine triphosphatase; MIM:102800.	Purine metabolism	Nucleotide Metabolism	METABOLIC
1593016	3.6.1.3	Adenosinetriphosphatase.	ATP + H(2)O = ADP + phosphate.	\N	Hemolytic anemia due to deficiency of adenosine triphosphatase; MIM:102800.	Purine metabolism	Nucleotide Metabolism	METABOLIC
1593035	2.7.7.7	DNA-directed DNA polymerase.	N deoxynucleoside triphosphate = N diphosphate + {DNA}(N).	\N	\N	Purine metabolism	Nucleotide Metabolism	METABOLIC
1593035	2.7.7.7	DNA-directed DNA polymerase.	N deoxynucleoside triphosphate = N diphosphate + {DNA}(N).	\N	\N	DNA polymerase	REPLICATION AND REPAIR	REGULATORY
1593035	2.7.7.7	DNA-directed DNA polymerase.	N deoxynucleoside triphosphate = N diphosphate + {DNA}(N).	\N	\N	Pyrimidine metabolism	Nucleotide Metabolism	METABOLIC
1593065	5.3.3.2	Isopentenyl-diphosphate delta-isomerase.	Isopentenyl diphosphate = dimethylallyl diphosphate.	\N	\N	Sterol biosynthesis	Lipid Metabolism	METABOLIC
1593065	5.3.3.2	Isopentenyl-diphosphate delta-isomerase.	Isopentenyl diphosphate = dimethylallyl diphosphate.	\N	\N	Terpenoid biosynthesis	Biosynthesis of Secondary Metabolites	METABOLIC
1593130	6.3.2.1	Pantoate--beta-alanine ligase.	ATP + (R)-pantoate + beta-alanine = AMP + diphosphate + (R)-pantothenate.	\N	\N	Pantothenate and CoA biosynthesis	Metabolism of Cofactors and Vitamins	METABOLIC
1593130	6.3.2.1	Pantoate--beta-alanine ligase.	ATP + (R)-pantoate + beta-alanine = AMP + diphosphate + (R)-pantothenate.	\N	\N	beta-Alanine metabolism	Metabolism of Other Amino Acids	METABOLIC
1593141	3.6.1.3	Adenosinetriphosphatase.	ATP + H(2)O = ADP + phosphate.	\N	Hemolytic anemia due to deficiency of adenosine triphosphatase; MIM:102800.	Purine metabolism	Nucleotide Metabolism	METABOLIC
1593143	6.3.2.-	Acid--D-amino-acid ligases (peptide synthases).	\N	\N	\N	Tryptophan metabolism	Amino Acid Metabolism	METABOLIC
1593143	6.3.2.-	Acid--D-amino-acid ligases (peptide synthases).	\N	\N	\N	Ubiquinone biosynthesis	Metabolism of Cofactors and Vitamins	METABOLIC
1593165	2.3.1.7	Carnitine O-acetyltransferase.	Acetyl-CoA + carnitine = CoA + O-acetylcarnitine.	\N	\N	Alanine and aspartate metabolism	Amino Acid Metabolism	METABOLIC
1593198	2.6.1.62	Adenosylmethionine--8-amino-7-oxononanoate aminotransferase.	S-adenosyl-L-methionine + 8-amino-7-oxononanoate = S-adenosyl-4- methylthio-2-oxobutanoate + 7,8-diaminononanoate.	Pyridoxal-phosphate.	\N	Biotin metabolism	Metabolism of Cofactors and Vitamins	METABOLIC
1593207	6.3.2.19	Ubiquitin--protein ligase.	ATP + ubiquitin + protein lysine = AMP + diphosphate + protein N-ubiquityllysine.	\N	\N	\N	\N	\N
1593213	1.1.1.21	Aldehyde reductase.	Alditol + NAD(P)(+) = aldose + NAD(P)H.	\N	\N	Galactose metabolism	Carbohydrate Metabolism	METABOLIC
1593213	1.1.1.21	Aldehyde reductase.	Alditol + NAD(P)(+) = aldose + NAD(P)H.	\N	\N	Pyruvate metabolism	Carbohydrate Metabolism	METABOLIC
1593213	1.1.1.21	Aldehyde reductase.	Alditol + NAD(P)(+) = aldose + NAD(P)H.	\N	\N	Glycerolipid metabolism	Metabolism of Complex Lipids	METABOLIC
1593213	1.1.1.21	Aldehyde reductase.	Alditol + NAD(P)(+) = aldose + NAD(P)H.	\N	\N	Pentose and glucuronate interconversions	Carbohydrate Metabolism	METABOLIC
1593213	1.1.1.21	Aldehyde reductase.	Alditol + NAD(P)(+) = aldose + NAD(P)H.	\N	\N	Fructose and mannose metabolism	Carbohydrate Metabolism	METABOLIC
1593238	3.2.1.14	Chitinase.	Hydrolysis of the 1,4-beta-linkages of N-acetyl-D-glucosamine polymers of chitin.	\N	\N	Aminosugars metabolism	Metabolism of Complex Carbohydrates	METABOLIC
1593241	3.4.23.5	Cathepsin D.	Specificity similar to, but narrower than, that of pepsin A. Does not cleave the 4-Gln-|-His-5 bond in B chain of insulin.	\N	\N	\N	\N	\N
1593262	1.2.1.41	Glutamate-5-semialdehyde dehydrogenase.	L-glutamate 5-semialdehyde + phosphate + NADP(+) = L-gamma- glutamyl 5-phosphate + NADPH.	\N	\N	Porphyrin and chlorophyll metabolism	Metabolism of Cofactors and Vitamins	METABOLIC
1593262	1.2.1.41	Glutamate-5-semialdehyde dehydrogenase.	L-glutamate 5-semialdehyde + phosphate + NADP(+) = L-gamma- glutamyl 5-phosphate + NADPH.	\N	\N	Urea cycle and metabolism of amino groups	Amino Acid Metabolism	METABOLIC
1593287	1.14.13.-	With NADH or NADPH as one donor, and incorporation of one atom	\N	\N	\N	Methane metabolism	Energy Metabolism	METABOLIC
1593287	1.14.13.-	With NADH or NADPH as one donor, and incorporation of one atom	\N	\N	\N	Phenylalanine metabolism	Amino Acid Metabolism	METABOLIC
1593287	1.14.13.-	With NADH or NADPH as one donor, and incorporation of one atom	\N	\N	\N	Ubiquinone biosynthesis	Metabolism of Cofactors and Vitamins	METABOLIC
1593287	1.14.13.-	With NADH or NADPH as one donor, and incorporation of one atom	\N	\N	\N	Alkaloid biosynthesis I	Biosynthesis of Secondary Metabolites	METABOLIC
1593287	1.14.13.-	With NADH or NADPH as one donor, and incorporation of one atom	\N	\N	\N	Styrene degradation	Biodegradation of Xenobiotics	METABOLIC
1593287	1.14.13.-	With NADH or NADPH as one donor, and incorporation of one atom	\N	\N	\N	Tryptophan metabolism	Amino Acid Metabolism	METABOLIC
1593287	1.14.13.-	With NADH or NADPH as one donor, and incorporation of one atom	\N	\N	\N	Androgen and estrogen metabolism	Lipid Metabolism	METABOLIC
1593287	1.14.13.-	With NADH or NADPH as one donor, and incorporation of one atom	\N	\N	\N	Sterol biosynthesis	Lipid Metabolism	METABOLIC
1593287	1.14.13.-	With NADH or NADPH as one donor, and incorporation of one atom	\N	\N	\N	1,4-Dichlorobenzene degradation	Biodegradation of Xenobiotics	METABOLIC
1593287	1.14.13.-	With NADH or NADPH as one donor, and incorporation of one atom	\N	\N	\N	Tyrosine metabolism	Amino Acid Metabolism	METABOLIC
1593287	1.14.13.-	With NADH or NADPH as one donor, and incorporation of one atom	\N	\N	\N	Bile acid biosynthesis	Lipid Metabolism	METABOLIC
1593287	1.14.13.-	With NADH or NADPH as one donor, and incorporation of one atom	\N	\N	\N	Flavonoids, stilbene and lignin biosynthesis	Biosynthesis of Secondary Metabolites	METABOLIC
1593287	1.14.13.-	With NADH or NADPH as one donor, and incorporation of one atom	\N	\N	\N	Histidine metabolism	Amino Acid Metabolism	METABOLIC
1593287	1.14.13.-	With NADH or NADPH as one donor, and incorporation of one atom	\N	\N	\N	gamma-Hexachlorocyclohexane degradation	Biodegradation of Xenobiotics	METABOLIC
1593290	6.3.5.1	NAD(+) synthase (glutamine-hydrolysing).	ATP + deamido-NAD(+) + L-glutamine + H(2)O = AMP + diphosphate + NAD(+) + L-glutamate.	\N	\N	Nicotinate and nicotinamide metabolism	Metabolism of Cofactors and Vitamins	METABOLIC
1593290	6.3.5.1	NAD(+) synthase (glutamine-hydrolysing).	ATP + deamido-NAD(+) + L-glutamine + H(2)O = AMP + diphosphate + NAD(+) + L-glutamate.	\N	\N	Glutamate metabolism	Amino Acid Metabolism	METABOLIC
1593293	5.3.1.4	L-arabinose isomerase.	L-arabinose = L-ribulose.	\N	\N	Pentose and glucuronate interconversions	Carbohydrate Metabolism	METABOLIC
1593296	3.2.1.18	Exo-alpha-sialidase.	Hydrolysis of alpha-(2->3)-, alpha-(2->6)-, alpha-(2->8)-glycosidic linkages of terminal sialic residues in oligosaccharides, glycoproteins, glycolipids, colominic acid and synthetic substrates.	\N	Sialidosis; MIM:256550.	N-Glycan degradation	Metabolism of Complex Carbohydrates	METABOLIC
1593296	3.2.1.18	Exo-alpha-sialidase.	Hydrolysis of alpha-(2->3)-, alpha-(2->6)-, alpha-(2->8)-glycosidic linkages of terminal sialic residues in oligosaccharides, glycoproteins, glycolipids, colominic acid and synthetic substrates.	\N	Sialidosis; MIM:256550.	Sphingoglycolipid metabolism	Metabolism of Complex Lipids	METABOLIC
1593322	6.3.2.-	Acid--D-amino-acid ligases (peptide synthases).	\N	\N	\N	Tryptophan metabolism	Amino Acid Metabolism	METABOLIC
1593322	6.3.2.-	Acid--D-amino-acid ligases (peptide synthases).	\N	\N	\N	Ubiquinone biosynthesis	Metabolism of Cofactors and Vitamins	METABOLIC
1593356	2.7.7.7	DNA-directed DNA polymerase.	N deoxynucleoside triphosphate = N diphosphate + {DNA}(N).	\N	\N	Purine metabolism	Nucleotide Metabolism	METABOLIC
1593356	2.7.7.7	DNA-directed DNA polymerase.	N deoxynucleoside triphosphate = N diphosphate + {DNA}(N).	\N	\N	DNA polymerase	REPLICATION AND REPAIR	REGULATORY
1593356	2.7.7.7	DNA-directed DNA polymerase.	N deoxynucleoside triphosphate = N diphosphate + {DNA}(N).	\N	\N	Pyrimidine metabolism	Nucleotide Metabolism	METABOLIC
1593359	1.14.13.1	Salicylate 1-monooxygenase.	Salicylate + NADH + O(2) = catechol + NAD(+) + H(2)O + CO(2).	FAD.	\N	Fluorene degradation	Biodegradation of Xenobiotics	METABOLIC
1593359	1.14.13.1	Salicylate 1-monooxygenase.	Salicylate + NADH + O(2) = catechol + NAD(+) + H(2)O + CO(2).	FAD.	\N	Nitorobenzene degradation	Biodegradation of Xenobiotics	METABOLIC
1593365	3.1.1.47	2-acetyl-1-alkylglycerophosphocholine esterase.	2-acetyl-1-alkyl-sn-glycero-3-phosphocholine + H(2)O = 1-alkyl-sn- glycero-3-phosphocholine + acetate.	\N	\N	Glycerolipid metabolism	Metabolism of Complex Lipids	METABOLIC
1593370	1.14.-.-	Acting on paired donors, with incorporation or reduction of	\N	\N	\N	gamma-Hexachlorocyclohexane degradation	Biodegradation of Xenobiotics	METABOLIC
1593370	1.14.-.-	Acting on paired donors, with incorporation or reduction of	\N	\N	\N	Ascorbate and aldarate metabolism	Carbohydrate Metabolism	METABOLIC
1593370	1.14.-.-	Acting on paired donors, with incorporation or reduction of	\N	\N	\N	Flavonoids, stilbene and lignin biosynthesis	Biosynthesis of Secondary Metabolites	METABOLIC
1593370	1.14.-.-	Acting on paired donors, with incorporation or reduction of	\N	\N	\N	Fluorene degradation	Biodegradation of Xenobiotics	METABOLIC
1593405	5.3.4.1	Protein disulfide isomerase.	Rearrangement of both intrachain and interchain disulfide bonds in proteins to form the native structures.	\N	\N	\N	\N	\N
1593418	3.6.1.3	Adenosinetriphosphatase.	ATP + H(2)O = ADP + phosphate.	\N	Hemolytic anemia due to deficiency of adenosine triphosphatase; MIM:102800.	Purine metabolism	Nucleotide Metabolism	METABOLIC
1593425	3.2.1.58	Glucan 1,3-beta-glucosidase.	Successive hydrolysis of beta-D-glucose units from the non-reducing ends of 1,3-beta-D-glucans, releasing alpha-glucose.	\N	\N	Starch and sucrose metabolism	Metabolism of Complex Carbohydrates	METABOLIC
1593476	1.14.13.1	Salicylate 1-monooxygenase.	Salicylate + NADH + O(2) = catechol + NAD(+) + H(2)O + CO(2).	FAD.	\N	Fluorene degradation	Biodegradation of Xenobiotics	METABOLIC
1593476	1.14.13.1	Salicylate 1-monooxygenase.	Salicylate + NADH + O(2) = catechol + NAD(+) + H(2)O + CO(2).	FAD.	\N	Nitorobenzene degradation	Biodegradation of Xenobiotics	METABOLIC
1593533	2.5.1.18	Glutathione transferase.	RX + glutathione = HX + R-S-glutathione.	\N	\N	Glutathione metabolism	Metabolism of Other Amino Acids	METABOLIC
1593560	1.1.2.3	L-lactate dehydrogenase (cytochrome).	(S)-lactate + 2 ferricytochrome c = pyruvate + 2 ferrocytochrome c.	FMN; Protoheme IX.	\N	Pyruvate metabolism	Carbohydrate Metabolism	METABOLIC
1593614	2.4.2.-	Pentosyltransferases.	\N	\N	\N	\N	\N	\N
1593615	3.4.22.-	Cysteine endopeptidases.	\N	\N	\N	\N	\N	\N
1593643	2.4.2.30	NAD(+) ADP-ribosyltransferase.	NAD(+) + {ADP-D-ribosyl}(N)-acceptor = nicotinamide + {ADP-D-ribosyl}(N+1)-acceptor.	\N	\N	\N	\N	\N
1593660	3.4.22.-	Cysteine endopeptidases.	\N	\N	\N	\N	\N	\N
1593687	3.1.2.15	Ubiquitin thiolesterase.	Ubiquitin C-terminal thiolester + H(2)O = ubiquitin + a thiol.	\N	\N	\N	\N	\N
1593689	3.2.1.3	Glucan 1,4-alpha-glucosidase.	Hydrolysis of terminal 1,4-linked alpha-D-glucose residues successively from non-reducing ends of the chains with release of beta-D-glucose.	\N	\N	Starch and sucrose metabolism	Metabolism of Complex Carbohydrates	METABOLIC
1593698	3.2.1.20	Alpha-glucosidase.	Hydrolysis of terminal, non-reducing 1,4-linked D-glucose residues with release of D-glucose.	\N	Glycogen storage disease II; MIM:232300.	Galactose metabolism	Carbohydrate Metabolism	METABOLIC
1593698	3.2.1.20	Alpha-glucosidase.	Hydrolysis of terminal, non-reducing 1,4-linked D-glucose residues with release of D-glucose.	\N	Glycogen storage disease II; MIM:232300.	Starch and sucrose metabolism	Metabolism of Complex Carbohydrates	METABOLIC
1593701	1.3.1.34	2,4-dienoyl-CoA reductase (NADPH).	Trans-2,3-didehydroacyl-CoA + NADP(+) = trans,trans-2,3,4,5- tetradehydroacyl-CoA + NADPH.	\N	\N	\N	\N	\N
1593711	2.4.2.3	Uridine phosphorylase.	Uridine + phosphate = uracil + alpha-D-ribose 1-phosphate.	\N	\N	Pyrimidine metabolism	Nucleotide Metabolism	METABOLIC
1593725	2.7.1.-	Phosphotransferases with an alcohol group as acceptor.	\N	\N	\N	Sphingoglycolipid metabolism	Metabolism of Complex Lipids	METABOLIC
1593725	2.7.1.-	Phosphotransferases with an alcohol group as acceptor.	\N	\N	\N	Benzoate degradation via CoA ligation	Biodegradation of Xenobiotics	METABOLIC
1593725	2.7.1.-	Phosphotransferases with an alcohol group as acceptor.	\N	\N	\N	Starch and sucrose metabolism	Metabolism of Complex Carbohydrates	METABOLIC
1593725	2.7.1.-	Phosphotransferases with an alcohol group as acceptor.	\N	\N	\N	Inositol phosphate metabolism	Metabolism of Complex Lipids	METABOLIC
1593725	2.7.1.-	Phosphotransferases with an alcohol group as acceptor.	\N	\N	\N	Nicotinate and nicotinamide metabolism	Metabolism of Cofactors and Vitamins	METABOLIC
1593762	3.6.3.14	H(+)-transporting two-sector ATPase.	ATP + H(2)O + H(+)(In) = ADP + phosphate + H(+)(Out).	\N	\N	ATP synthesis	Energy Metabolism	METABOLIC
1593762	3.6.3.14	H(+)-transporting two-sector ATPase.	ATP + H(2)O + H(+)(In) = ADP + phosphate + H(+)(Out).	\N	\N	Flagellar assembly	\N	\N
1593762	3.6.3.14	H(+)-transporting two-sector ATPase.	ATP + H(2)O + H(+)(In) = ADP + phosphate + H(+)(Out).	\N	\N	Type III secretion system	SORTING AND DEGRADATION	REGULATORY
1593766	3.2.1.14	Chitinase.	Hydrolysis of the 1,4-beta-linkages of N-acetyl-D-glucosamine polymers of chitin.	\N	\N	Aminosugars metabolism	Metabolism of Complex Carbohydrates	METABOLIC
1593773	2.1.2.1	Glycine hydroxymethyltransferase.	5,10-methylenetetrahydrofolate + glycine + H(2)O = tetrahydrofolate + L-serine.	Pyridoxal-phosphate.	\N	Glycine, serine and threonine metabolism	Amino Acid Metabolism	METABOLIC
1593773	2.1.2.1	Glycine hydroxymethyltransferase.	5,10-methylenetetrahydrofolate + glycine + H(2)O = tetrahydrofolate + L-serine.	Pyridoxal-phosphate.	\N	Methane metabolism	Energy Metabolism	METABOLIC
1593773	2.1.2.1	Glycine hydroxymethyltransferase.	5,10-methylenetetrahydrofolate + glycine + H(2)O = tetrahydrofolate + L-serine.	Pyridoxal-phosphate.	\N	Lysine degradation	Amino Acid Metabolism	METABOLIC
1593773	2.1.2.1	Glycine hydroxymethyltransferase.	5,10-methylenetetrahydrofolate + glycine + H(2)O = tetrahydrofolate + L-serine.	Pyridoxal-phosphate.	\N	Cyanoamino acid metabolism	Metabolism of Other Amino Acids	METABOLIC
1593773	2.1.2.1	Glycine hydroxymethyltransferase.	5,10-methylenetetrahydrofolate + glycine + H(2)O = tetrahydrofolate + L-serine.	Pyridoxal-phosphate.	\N	One carbon pool by folate	Metabolism of Cofactors and Vitamins	METABOLIC
1593801	1.4.3.1	D-aspartate oxidase.	D-aspartate + H(2)O + O(2) = oxaloacetate + NH(3) + H(2)O(2).	FAD.	\N	Alanine and aspartate metabolism	Amino Acid Metabolism	METABOLIC
1593849	2.7.1.37	Protein kinase.	ATP + a protein = ADP + a phosphoprotein.	\N	\N	\N	\N	\N
1593850	1.-.-.-	Oxidoreductases.	\N	\N	\N	\N	\N	\N
1593869	1.1.1.-	With NAD(+) or NADP(+) as acceptor.	\N	\N	\N	Bile acid biosynthesis	Lipid Metabolism	METABOLIC
1593869	1.1.1.-	With NAD(+) or NADP(+) as acceptor.	\N	\N	\N	Vitamin B6 metabolism	Metabolism of Cofactors and Vitamins	METABOLIC
1593869	1.1.1.-	With NAD(+) or NADP(+) as acceptor.	\N	\N	\N	Glycine, serine and threonine metabolism	Amino Acid Metabolism	METABOLIC
1593869	1.1.1.-	With NAD(+) or NADP(+) as acceptor.	\N	\N	\N	Butanoate metabolism	Carbohydrate Metabolism	METABOLIC
1593869	1.1.1.-	With NAD(+) or NADP(+) as acceptor.	\N	\N	\N	Fructose and mannose metabolism	Carbohydrate Metabolism	METABOLIC
1593869	1.1.1.-	With NAD(+) or NADP(+) as acceptor.	\N	\N	\N	Galactose metabolism	Carbohydrate Metabolism	METABOLIC
1593869	1.1.1.-	With NAD(+) or NADP(+) as acceptor.	\N	\N	\N	Lysine degradation	Amino Acid Metabolism	METABOLIC
1593869	1.1.1.-	With NAD(+) or NADP(+) as acceptor.	\N	\N	\N	Nucleotide sugars metabolism	Nucleotide Metabolism	METABOLIC
1593869	1.1.1.-	With NAD(+) or NADP(+) as acceptor.	\N	\N	\N	Ascorbate and aldarate metabolism	Carbohydrate Metabolism	METABOLIC
1593869	1.1.1.-	With NAD(+) or NADP(+) as acceptor.	\N	\N	\N	Tetrachloroethene degradation	Biodegradation of Xenobiotics	METABOLIC
1593869	1.1.1.-	With NAD(+) or NADP(+) as acceptor.	\N	\N	\N	Benzoate degradation via CoA ligation	Biodegradation of Xenobiotics	METABOLIC
1593869	1.1.1.-	With NAD(+) or NADP(+) as acceptor.	\N	\N	\N	Glycerolipid metabolism	Metabolism of Complex Lipids	METABOLIC
1593883	4.2.99.18	DNA-(apurinic or apyrimidinic site) lyase.	The C-O-P bond 3' to the apurinic or apyrimidinic site in DNA is broken by a beta-elimination reaction, leaving a 3'-terminal unsaturated sugar and a product with a terminal 5'-phosphate.	\N	\N	\N	\N	\N
1593892	6.1.1.19	Arginine--tRNA ligase.	ATP + L-arginine + tRNA(Arg) = AMP + diphosphate + L-arginyl-tRNA(Arg).	\N	\N	Aminoacyl-tRNA biosynthesis	TRANSLATION	REGULATORY
1593892	6.1.1.19	Arginine--tRNA ligase.	ATP + L-arginine + tRNA(Arg) = AMP + diphosphate + L-arginyl-tRNA(Arg).	\N	\N	Arginine and proline metabolism	Amino Acid Metabolism	METABOLIC
1593894	1.13.99.1	Myo-inositol oxygenase.	Myo-inositol + O(2) = D-glucuronate + H(2)O.	Iron.	\N	Inositol phosphate metabolism	Metabolism of Complex Lipids	METABOLIC
1593925	3.4.22.-	Cysteine endopeptidases.	\N	\N	\N	\N	\N	\N
1593965	3.1.1.1	Carboxylesterase.	A carboxylic ester + H(2)O = an alcohol + a carboxylic anion.	\N	\N	\N	\N	\N
1593966	5.3.1.4	L-arabinose isomerase.	L-arabinose = L-ribulose.	\N	\N	Pentose and glucuronate interconversions	Carbohydrate Metabolism	METABOLIC
1594001	3.4.25.1	Proteasome endopeptidase complex.	Cleavage at peptide bonds with very broad specificity.	\N	\N	\N	\N	\N
1594010	3.6.1.3	Adenosinetriphosphatase.	ATP + H(2)O = ADP + phosphate.	\N	Hemolytic anemia due to deficiency of adenosine triphosphatase; MIM:102800.	Purine metabolism	Nucleotide Metabolism	METABOLIC
1594028	2.1.1.16	Methylene-fatty-acyl-phospholipid synthase.	S-adenosyl-L-methionine + phospholipid olefinic fatty acid = S-adenosyl-L-homocysteine + phospholipid methylene fatty acid.	\N	\N	\N	\N	\N
1594045	1.14.14.1	Unspecific monooxygenase.	RH + reduced flavoprotein + O(2) = ROH + oxidized flavoprotein + H(2)O.	Heme-thiolate.	\N	Tryptophan metabolism	Amino Acid Metabolism	METABOLIC
1594045	1.14.14.1	Unspecific monooxygenase.	RH + reduced flavoprotein + O(2) = ROH + oxidized flavoprotein + H(2)O.	Heme-thiolate.	\N	Fatty acid metabolism	Lipid Metabolism	METABOLIC
1594045	1.14.14.1	Unspecific monooxygenase.	RH + reduced flavoprotein + O(2) = ROH + oxidized flavoprotein + H(2)O.	Heme-thiolate.	\N	gamma-Hexachlorocyclohexane degradation	Biodegradation of Xenobiotics	METABOLIC
1594047	4.3.2.2	Adenylosuccinate lyase.	N6-(1,2-dicarboxyethyl)AMP = fumarate + AMP.	\N	Succinylpurinemic autism; MIM:103050.	Alanine and aspartate metabolism	Amino Acid Metabolism	METABOLIC
1594047	4.3.2.2	Adenylosuccinate lyase.	N6-(1,2-dicarboxyethyl)AMP = fumarate + AMP.	\N	Succinylpurinemic autism; MIM:103050.	Purine metabolism	Nucleotide Metabolism	METABOLIC
1594055	6.3.2.19	Ubiquitin--protein ligase.	ATP + ubiquitin + protein lysine = AMP + diphosphate + protein N-ubiquityllysine.	\N	\N	\N	\N	\N
1594058	1.1.1.100	3-oxoacyl-[acyl-carrier protein] reductase.	(3R)-3-hydroxyacyl-[acyl-carrier protein] + NADP(+) = 3-oxoacyl- [acyl-carrier protein] + NADPH.	\N	\N	Fatty acid biosynthesis (path 1)	Lipid Metabolism	METABOLIC
1594067	4.2.1.75	Uroporphyrinogen-III synthase.	Hydroxymethylbilane = uroporphyrinogen-III + H(2)O.	\N	\N	Porphyrin and chlorophyll metabolism	Metabolism of Cofactors and Vitamins	METABOLIC
1594080	1.6.5.5	NADPH:quinone reductase.	NADPH + quinone = NADP(+) + semiquinone.	Zinc.	\N	\N	\N	\N
1594081	1.6.5.5	NADPH:quinone reductase.	NADPH + quinone = NADP(+) + semiquinone.	Zinc.	\N	\N	\N	\N
1594087	3.6.1.3	Adenosinetriphosphatase.	ATP + H(2)O = ADP + phosphate.	\N	Hemolytic anemia due to deficiency of adenosine triphosphatase; MIM:102800.	Purine metabolism	Nucleotide Metabolism	METABOLIC
1594090	1.6.2.4	NADPH--ferrihemoprotein reductase.	NADPH + 2 ferricytochrome = NADP(+) + 2 ferrocytochrome.	FMN; FAD.	\N	\N	\N	\N
1594117	2.3.1.-	Transferring groups other than amino-acyl groups.	\N	\N	\N	Benzoate degradation via CoA ligation	Biodegradation of Xenobiotics	METABOLIC
1594117	2.3.1.-	Transferring groups other than amino-acyl groups.	\N	\N	\N	Tyrosine metabolism	Amino Acid Metabolism	METABOLIC
1594117	2.3.1.-	Transferring groups other than amino-acyl groups.	\N	\N	\N	Aminosugars metabolism	Metabolism of Complex Carbohydrates	METABOLIC
1594117	2.3.1.-	Transferring groups other than amino-acyl groups.	\N	\N	\N	Glycerolipid metabolism	Metabolism of Complex Lipids	METABOLIC
1594117	2.3.1.-	Transferring groups other than amino-acyl groups.	\N	\N	\N	Valine, leucine and isoleucine degradation	Amino Acid Metabolism	METABOLIC
1594117	2.3.1.-	Transferring groups other than amino-acyl groups.	\N	\N	\N	Ethylbenzene degradation	Biodegradation of Xenobiotics	METABOLIC
1594117	2.3.1.-	Transferring groups other than amino-acyl groups.	\N	\N	\N	Phenylalanine metabolism	Amino Acid Metabolism	METABOLIC
1594117	2.3.1.-	Transferring groups other than amino-acyl groups.	\N	\N	\N	Lipopolysaccharide biosynthesis	Metabolism of Complex Carbohydrates	METABOLIC
1594117	2.3.1.-	Transferring groups other than amino-acyl groups.	\N	\N	\N	Lysine biosynthesis	Amino Acid Metabolism	METABOLIC
1594117	2.3.1.-	Transferring groups other than amino-acyl groups.	\N	\N	\N	Butanoate metabolism	Carbohydrate Metabolism	METABOLIC
1594117	2.3.1.-	Transferring groups other than amino-acyl groups.	\N	\N	\N	D-Arginine and D-ornithine metabolism	Metabolism of Other Amino Acids	METABOLIC
1594117	2.3.1.-	Transferring groups other than amino-acyl groups.	\N	\N	\N	Histidine metabolism	Amino Acid Metabolism	METABOLIC
1594117	2.3.1.-	Transferring groups other than amino-acyl groups.	\N	\N	\N	Lysine degradation	Amino Acid Metabolism	METABOLIC
1594142	1.1.99.1	Choline dehydrogenase.	Choline + acceptor = betaine aldehyde + reduced acceptor.	PQQ.	\N	Glycine, serine and threonine metabolism	Amino Acid Metabolism	METABOLIC
1594165	3.5.1.48	Acetylspermidine deacetylase.	N1-acetylspermidine + H(2)O = acetate + spermidine.	\N	\N	\N	\N	\N
1594170	2.7.7.9	UTP--glucose-1-phosphate uridylyltransferase.	UTP + alpha-D-glucose 1-phosphate = diphosphate + UDP-glucose.	\N	\N	Pentose and glucuronate interconversions	Carbohydrate Metabolism	METABOLIC
1594170	2.7.7.9	UTP--glucose-1-phosphate uridylyltransferase.	UTP + alpha-D-glucose 1-phosphate = diphosphate + UDP-glucose.	\N	\N	Galactose metabolism	Carbohydrate Metabolism	METABOLIC
1594170	2.7.7.9	UTP--glucose-1-phosphate uridylyltransferase.	UTP + alpha-D-glucose 1-phosphate = diphosphate + UDP-glucose.	\N	\N	Nucleotide sugars metabolism	Nucleotide Metabolism	METABOLIC
1594170	2.7.7.9	UTP--glucose-1-phosphate uridylyltransferase.	UTP + alpha-D-glucose 1-phosphate = diphosphate + UDP-glucose.	\N	\N	Starch and sucrose metabolism	Metabolism of Complex Carbohydrates	METABOLIC
1594172	3.2.1.3	Glucan 1,4-alpha-glucosidase.	Hydrolysis of terminal 1,4-linked alpha-D-glucose residues successively from non-reducing ends of the chains with release of beta-D-glucose.	\N	\N	Starch and sucrose metabolism	Metabolism of Complex Carbohydrates	METABOLIC
1594181	2.1.1.79	Cyclopropane-fatty-acyl-phospholipid synthase.	S-adenosyl-L-methionine + phospholipid olefinic fatty acid = S-adenosyl-L-homocysteine + phospholipid cyclopropane fatty acid.	\N	\N	\N	\N	\N
1594249	2.1.1.10	Homocysteine S-methyltransferase.	S-adenosyl-L-methionine + L-homocysteine = S-adenosyl-L-homocysteine + L-methionine.	\N	\N	Methionine metabolism	Amino Acid Metabolism	METABOLIC
1594251	3.5.99.6	Glucosamine-6-phosphate deaminase.	D-glucosamine 6-phosphate + H(2)O = D-fructose 6-phosphate + NH(3).	\N	\N	Aminosugars metabolism	Metabolism of Complex Carbohydrates	METABOLIC
1594284	4.2.1.9	Dihydroxy-acid dehydratase.	2,3-dihydroxy-3-methylbutanoate = 3-methyl-2-oxobutanoate + H(2)O.	\N	\N	Pantothenate and CoA biosynthesis	Metabolism of Cofactors and Vitamins	METABOLIC
1594284	4.2.1.9	Dihydroxy-acid dehydratase.	2,3-dihydroxy-3-methylbutanoate = 3-methyl-2-oxobutanoate + H(2)O.	\N	\N	Valine, leucine and isoleucine biosynthesis	Amino Acid Metabolism	METABOLIC
1594300	2.7.7.53	ATP adenylyltransferase.	ADP + ATP = phosphate + P(1),P(4)-bis(5'-adenosyl)tetraphosphate.	\N	\N	Purine metabolism	Nucleotide Metabolism	METABOLIC
1594322	1.5.5.1	Electron-transferring-flavoprotein dehydrogenase.	Reduced ETF + ubiquinone = ETF + ubiquinol.	Iron-sulfur; FAD.	\N	\N	\N	\N
1594332	1.1.1.250	D-arabinitol 2-dehydrogenase.	D-arabinitol + NAD(+) = D-ribulose + NADH.	\N	\N	\N	\N	\N
1594335	1.1.1.250	D-arabinitol 2-dehydrogenase.	D-arabinitol + NAD(+) = D-ribulose + NADH.	\N	\N	\N	\N	\N
1594340	3.5.2.5	Allantoinase.	Allantoin + H(2)O = allantoate.	\N	\N	Purine metabolism	Nucleotide Metabolism	METABOLIC
1594359	6.5.1.3	RNA ligase (ATP).	ATP + {ribonucleotide}(N) + {ribonucleotide}(M) = AMP + diphosphate + {ribonucleotide}(N+M).	\N	\N	\N	\N	\N
1594367	2.7.7.7	DNA-directed DNA polymerase.	N deoxynucleoside triphosphate = N diphosphate + {DNA}(N).	\N	\N	Purine metabolism	Nucleotide Metabolism	METABOLIC
1594367	2.7.7.7	DNA-directed DNA polymerase.	N deoxynucleoside triphosphate = N diphosphate + {DNA}(N).	\N	\N	DNA polymerase	REPLICATION AND REPAIR	REGULATORY
1594367	2.7.7.7	DNA-directed DNA polymerase.	N deoxynucleoside triphosphate = N diphosphate + {DNA}(N).	\N	\N	Pyrimidine metabolism	Nucleotide Metabolism	METABOLIC
1594376	2.5.1.18	Glutathione transferase.	RX + glutathione = HX + R-S-glutathione.	\N	\N	Glutathione metabolism	Metabolism of Other Amino Acids	METABOLIC
1594397	3.1.3.-	Phosphoric monoester hydrolases.	\N	\N	\N	Vitamin B6 metabolism	Metabolism of Cofactors and Vitamins	METABOLIC
1594397	3.1.3.-	Phosphoric monoester hydrolases.	\N	\N	\N	Porphyrin and chlorophyll metabolism	Metabolism of Cofactors and Vitamins	METABOLIC
1594397	3.1.3.-	Phosphoric monoester hydrolases.	\N	\N	\N	Nicotinate and nicotinamide metabolism	Metabolism of Cofactors and Vitamins	METABOLIC
1594397	3.1.3.-	Phosphoric monoester hydrolases.	\N	\N	\N	Thiamine metabolism	Metabolism of Cofactors and Vitamins	METABOLIC
1594397	3.1.3.-	Phosphoric monoester hydrolases.	\N	\N	\N	Aminosugars metabolism	Metabolism of Complex Carbohydrates	METABOLIC
1594397	3.1.3.-	Phosphoric monoester hydrolases.	\N	\N	\N	Riboflavin metabolism	Metabolism of Cofactors and Vitamins	METABOLIC
1594401	3.1.3.16	Serine/threonine specific protein phosphatase.	A phosphoprotein + H(2)O = a protein + phosphate.	\N	\N	\N	\N	\N
1594406	5.4.2.2	Phosphoglucomutase.	Alpha-D-glucose 1-phosphate = alpha-D-glucose 6-phosphate.	\N	\N	Streptomycin biosynthesis	Biosynthesis of Secondary Metabolites	METABOLIC
1594406	5.4.2.2	Phosphoglucomutase.	Alpha-D-glucose 1-phosphate = alpha-D-glucose 6-phosphate.	\N	\N	Erythromycin biosynthesis	Biosynthesis of Secondary Metabolites	METABOLIC
1594406	5.4.2.2	Phosphoglucomutase.	Alpha-D-glucose 1-phosphate = alpha-D-glucose 6-phosphate.	\N	\N	Pentose phosphate pathway	Carbohydrate Metabolism	METABOLIC
1594406	5.4.2.2	Phosphoglucomutase.	Alpha-D-glucose 1-phosphate = alpha-D-glucose 6-phosphate.	\N	\N	Aminosugars metabolism	Metabolism of Complex Carbohydrates	METABOLIC
1594406	5.4.2.2	Phosphoglucomutase.	Alpha-D-glucose 1-phosphate = alpha-D-glucose 6-phosphate.	\N	\N	Starch and sucrose metabolism	Metabolism of Complex Carbohydrates	METABOLIC
1594406	5.4.2.2	Phosphoglucomutase.	Alpha-D-glucose 1-phosphate = alpha-D-glucose 6-phosphate.	\N	\N	Glycolysis / Gluconeogenesis	Carbohydrate Metabolism	METABOLIC
1594406	5.4.2.2	Phosphoglucomutase.	Alpha-D-glucose 1-phosphate = alpha-D-glucose 6-phosphate.	\N	\N	Galactose metabolism	Carbohydrate Metabolism	METABOLIC
1594430	1.14.14.1	Unspecific monooxygenase.	RH + reduced flavoprotein + O(2) = ROH + oxidized flavoprotein + H(2)O.	Heme-thiolate.	\N	Tryptophan metabolism	Amino Acid Metabolism	METABOLIC
1594430	1.14.14.1	Unspecific monooxygenase.	RH + reduced flavoprotein + O(2) = ROH + oxidized flavoprotein + H(2)O.	Heme-thiolate.	\N	Fatty acid metabolism	Lipid Metabolism	METABOLIC
1594430	1.14.14.1	Unspecific monooxygenase.	RH + reduced flavoprotein + O(2) = ROH + oxidized flavoprotein + H(2)O.	Heme-thiolate.	\N	gamma-Hexachlorocyclohexane degradation	Biodegradation of Xenobiotics	METABOLIC
1594452	4.2.1.20	Tryptophan synthase.	L-serine + 1-(indol-3-yl)glycerol 3-phosphate = L-tryptophan + glyceraldehyde 3-phosphate + H(2)O.	Pyridoxal-phosphate.	\N	Phenylalanine, tyrosine and tryptophan biosynthesis	Amino Acid Metabolism	METABOLIC
1594515	3.6.1.3	Adenosinetriphosphatase.	ATP + H(2)O = ADP + phosphate.	\N	Hemolytic anemia due to deficiency of adenosine triphosphatase; MIM:102800.	Purine metabolism	Nucleotide Metabolism	METABOLIC
1594521	3.6.1.7	Acylphosphatase.	An acyl phosphate + H(2)O = a fatty acid anion + phosphate.	\N	\N	Benzoate degradation via CoA ligation	Biodegradation of Xenobiotics	METABOLIC
1594521	3.6.1.7	Acylphosphatase.	An acyl phosphate + H(2)O = a fatty acid anion + phosphate.	\N	\N	Glycolysis / Gluconeogenesis	Carbohydrate Metabolism	METABOLIC
1594521	3.6.1.7	Acylphosphatase.	An acyl phosphate + H(2)O = a fatty acid anion + phosphate.	\N	\N	Pyruvate metabolism	Carbohydrate Metabolism	METABOLIC
1594527	5.5.1.4	Myo-inositol-1-phosphate synthase.	D-glucose 6-phosphate = 1L-myo-inositol 1-phosphate.	NAD.	\N	Inositol phosphate metabolism	Metabolism of Complex Lipids	METABOLIC
1594527	5.5.1.4	Myo-inositol-1-phosphate synthase.	D-glucose 6-phosphate = 1L-myo-inositol 1-phosphate.	NAD.	\N	Streptomycin biosynthesis	Biosynthesis of Secondary Metabolites	METABOLIC
1594544	3.6.4.9	Chaperonin ATPase.	ATP + H(2)O = ADP + phosphate.	\N	\N	\N	\N	\N
1594580	2.1.1.-	Methyltransferases.	\N	\N	\N	Androgen and estrogen metabolism	Lipid Metabolism	METABOLIC
1594580	2.1.1.-	Methyltransferases.	\N	\N	\N	Aminophosphonate metabolism	Metabolism of Other Amino Acids	METABOLIC
1594580	2.1.1.-	Methyltransferases.	\N	\N	\N	Porphyrin and chlorophyll metabolism	Metabolism of Cofactors and Vitamins	METABOLIC
1594580	2.1.1.-	Methyltransferases.	\N	\N	\N	Ubiquinone biosynthesis	Metabolism of Cofactors and Vitamins	METABOLIC
1594580	2.1.1.-	Methyltransferases.	\N	\N	\N	Histidine metabolism	Amino Acid Metabolism	METABOLIC
1594580	2.1.1.-	Methyltransferases.	\N	\N	\N	Selenoamino acid metabolism	Metabolism of Other Amino Acids	METABOLIC
1594580	2.1.1.-	Methyltransferases.	\N	\N	\N	Tryptophan metabolism	Amino Acid Metabolism	METABOLIC
1594580	2.1.1.-	Methyltransferases.	\N	\N	\N	Tyrosine metabolism	Amino Acid Metabolism	METABOLIC
1594584	3.1.4.4	Phospholipase D.	A phosphatidylcholine + H(2)O = choline + a phosphatidate.	\N	\N	Phospholipid degradation	Metabolism of Complex Lipids	METABOLIC
1594584	3.1.4.4	Phospholipase D.	A phosphatidylcholine + H(2)O = choline + a phosphatidate.	\N	\N	Glycerolipid metabolism	Metabolism of Complex Lipids	METABOLIC
1594598	3.1.3.48	Protein-tyrosine-phosphatase.	Protein tyrosine phosphate + H(2)O = protein tyrosine + phosphate.	\N	\N	\N	\N	\N
[truncated: 2,805 more rows]

## Sheet: cazy-report
6466	GT1	(fragment)	Glycosyltransferase Family 1 protein
35461	AA2		Class II peroxidase
67779	PL14_4		Polysaccharide Lyase Family 14 protein
83628	GH79		Glycoside Hydrolase Family 79 protein
107546	AA9		Lytic polysaccharide monooxygenase (formerly GH61)
110129	GH3		Glycoside Hydrolase Family 3 protein
207212	CE16		Carbohydrate Esterase Family 16 protein
355906	GH16		Glycoside Hydrolase Family 16 protein
359721	GT1		Glycosyltransferase Family 1 protein
360866	GT1		Glycosyltransferase Family 1 protein
360897	GT1		Glycosyltransferase Family 1 protein
368711	GH28		Glycoside Hydrolase Family 28 protein
374996	GH20		Glycoside Hydrolase Family 20 protein
385598	AA9		Lytic polysaccharide monooxygenase (formerly GH61)
421856	GH15	(fragment)	Glycoside Hydrolase Family 15 protein
421980	GH15	(fragment)	Glycoside Hydrolase Family 15 protein
436619	GH128		Glycoside Hydrolase Family 128 protein
506359	Myosin_motor-GT2		Glycosyltransferase Family 2 protein
558558	GH28		Glycoside Hydrolase Family 28 protein
559714	GT1		Glycosyltransferase Family 1 protein
571793	GH131-CBM1		Glycoside Hydrolase Family 131 / Carbohydrate-Binding Module Family 1 protein
620905	GH43_24-CBM35		Glycoside Hydrolase Family 43 / Carbohydrate-Binding Module Family 35 protein
647126	GT1		Glycosyltransferase Family 1 protein
650376	PL14_4		Polysaccharide Lyase Family 14 protein
690541	GT2		Glycosyltransferase Family 2 protein
763036	GH23		Glycoside Hydrolase Family 23 protein
794806	AA3_2		GMC oxidoreductase
801125	GH16		Glycoside Hydrolase Family 16 protein
846178	GT8		Glycosyltransferase Family 8 protein
880561	GH5_50	(fragment)	Glycoside Hydrolase Family 5 protein
934069	AA3_2		GMC oxidoreductase
1073486	GH18		Glycoside Hydrolase Family 18 protein
1127567	GH16		Glycoside Hydrolase Family 16 protein
1150083	GH45		Glycoside Hydrolase Family 45 protein
1192330	GH5_22		Glycoside Hydrolase Family 5 protein
1195462	AA9		Lytic polysaccharide monooxygenase (formerly GH61)
1225964	GH16		Glycoside Hydrolase Family 16 protein
1265347	GH71		Glycoside Hydrolase Family 71 protein
1289084	AA6		Benzoquinone reductase
1318442	GH20		Glycoside Hydrolase Family 20 protein
1326600	AA1_1		Laccase
1327655	GH3		Glycoside Hydrolase Family 3 protein
1395962	GH131		Glycoside Hydrolase Family 131 protein
1428239	GH88		Glycoside Hydrolase Family 88 protein
1465855	GH28		Glycoside Hydrolase Family 28 protein
1536747	GH37	(fragment)	Glycoside Hydrolase Family 37 protein
1537322	GH3		Glycoside Hydrolase Family 3 protein
1542523	CE4		Carbohydrate Esterase Family 4 protein
1554056	GT31		Glycosyltransferase Family 31 protein
1557856	GH128		Glycoside Hydrolase Family 128 protein
1558216	GH5_12		Glycoside Hydrolase Family 5 protein
1558332	GT2		Glycosyltransferase Family 2 protein
1559250	AA3_2		GMC oxidoreductase
1559723	GH31		Glycoside Hydrolase Family 31 protein
1559758	PL14_4		Polysaccharide Lyase Family 14 protein
1559984	GH16		Glycoside Hydrolase Family 16 protein
1560534	GH71	(fragment)	Glycoside Hydrolase Family 71 protein
1560596	GH16		Glycoside Hydrolase Family 16 protein
1560745	GH79		Glycoside Hydrolase Family 79 protein
1560767	AA1_1		Laccase
1560782	CBM1-GH10		Carbohydrate-Binding Module Family 1 / Glycoside Hydrolase Family 10 protein
1561056	GH2		Glycoside Hydrolase Family 2 protein
1561058	GT2		Glycosyltransferase Family 2 protein
1561085	GH43_6		Glycoside Hydrolase Family 43 protein
1561087	CBM12		Carbohydrate-Binding Module Family 12 protein
1561647	AA3_2		GMC oxidoreductase
1561648	GH53		Glycoside Hydrolase Family 53 protein
1561716	GH10		Glycoside Hydrolase Family 10 protein
1561762	CBM1-CE1		Carbohydrate-Binding Module Family 1 / Carbohydrate Esterase Family 1 protein
1561925	GH79		Glycoside Hydrolase Family 79 protein
1562010	CE16	(fragment)	Carbohydrate Esterase Family 16 protein
1562258	GH152		Glycoside Hydrolase Family 152 protein
1562799	AA1_1		Laccase
1563501	GT1		Glycosyltransferase Family 1 protein
1564211	CBM50		Carbohydrate-Binding Module Family 50 protein
1565342	GH72-CBM43		Glycoside Hydrolase Family 72 / Carbohydrate-Binding Module Family 43 protein
1565370	CE4		Carbohydrate Esterase Family 4 protein
1565565	GT2		Glycosyltransferase Family 2 protein
1565577	GT1		Glycosyltransferase Family 1 protein
1566079	AA14		Auxilliary Activities Family 14 protein
1566719	GH12		Glycoside Hydrolase Family 12 protein
1566842	GH12		Glycoside Hydrolase Family 12 protein
1566867	GT4		Glycosyltransferase Family 4 protein
1566875	GH128	(fragment)	Glycoside Hydrolase Family 128 protein
1567160	GH95		Glycoside Hydrolase Family 95 protein
1567443	GH16		Glycoside Hydrolase Family 16 protein
1567721	GT33		Glycosyltransferase Family 33 protein
1567787	CBM1-GH6		Carbohydrate-Binding Module Family 1 / Glycoside Hydrolase Family 6 protein
1568103	GT1		Glycosyltransferase Family 1 protein
1568222	AA3_2		GMC oxidoreductase
1568811	CBM1-GH5_5		Carbohydrate-Binding Module Family 1 / Glycoside Hydrolase Family 5 protein
1569202	CBM1-CE16		Carbohydrate-Binding Module Family 1 / Carbohydrate Esterase Family 16 protein
1570204	GT1		Glycosyltransferase Family 1 protein
1570853	CE16		Carbohydrate Esterase Family 16 protein
1571187	GH18		Glycoside Hydrolase Family 18 protein
1571272	AA9		Lytic polysaccharide monooxygenase (formerly GH61)
1571620	GH51		Glycoside Hydrolase Family 51 protein
1571675	GH12		Glycoside Hydrolase Family 12 protein
1572630	GT32		Glycosyltransferase Family 32 protein
1572897	CBM1		Carbohydrate-Binding Module Family 1 protein
1572961	AA9		Lytic polysaccharide monooxygenase (formerly GH61)
1573082	GT41		Glycosyltransferase Family 41 protein
1573434	AA3_3		Alcohol oxidase
1573818	AA3_2		GMC oxidoreductase
1573901	GH47		Glycoside Hydrolase Family 47 protein
1574363	AA3_2		GMC oxidoreductase
1574406	GH31	(fragment)	Glycoside Hydrolase Family 31 protein
1574555	GH20		Glycoside Hydrolase Family 20 protein
1575410	GH2		Glycoside Hydrolase Family 2 protein
1575750	GH76		Glycoside Hydrolase Family 76 protein
1576418	GH17		Glycoside Hydrolase Family 17 protein
1577052	GH3		Glycoside Hydrolase Family 3 protein
1577055	AA3_2	(fragment)	GMC oxidoreductase
1577230	GH28		Glycoside Hydrolase Family 28 protein
1577308	AA3_2		GMC oxidoreductase
1577721	CE8		Carbohydrate Esterase Family 8 protein
1578183	GH16		Glycoside Hydrolase Family 16 protein
1578240	GH5_7		Glycoside Hydrolase Family 5 protein
1578711	AA1		Multicopper oxidase
1578731	AA5_1		Copper radical oxidase
1578745	GT22		Glycosyltransferase Family 22 protein
1578812	GH1		Glycoside Hydrolase Family 1 protein
1579291	CBM21		Carbohydrate-Binding Module Family 21 protein
1579336	GH5_9		Glycoside Hydrolase Family 5 protein
1579712	GH16		Glycoside Hydrolase Family 16 protein
1579714	GH16		Glycoside Hydrolase Family 16 protein
1579864	GT3		Glycosyltransferase Family 3 protein
1580084	GH16		Glycoside Hydrolase Family 16 protein
1580360	EXPN		Distantly related to plant expansins
1580566	GH5_9		Glycoside Hydrolase Family 5 protein
1580939	AA9		Lytic polysaccharide monooxygenase (formerly GH61)
1580980	GH79		Glycoside Hydrolase Family 79 protein
1581087	GH18		Glycoside Hydrolase Family 18 protein
1581106	GH16		Glycoside Hydrolase Family 16 protein
1581227	GH16		Glycoside Hydrolase Family 16 protein
1581241	GH79		Glycoside Hydrolase Family 79 protein
1581266	AA3_2		GMC oxidoreductase
1581306	GH79		Glycoside Hydrolase Family 79 protein
1582854	AA3_2		GMC oxidoreductase
1582986	GT22		Glycosyltransferase Family 22 protein
1583090	GH7		Glycoside Hydrolase Family 7 protein
1583166	AA1_1		Laccase
1583177	GH16		Glycoside Hydrolase Family 16 protein
1583489	AA9-CBM1		Lytic polysaccharide monooxygenase (formerly GH61) / Carbohydrate-Binding Module Family 1 protein
1583729	GT2		Glycosyltransferase Family 2 protein
1586405	GH13_1		Glycoside Hydrolase Family 13 protein
1586660	AA9	(fragment)	Lytic polysaccharide monooxygenase (formerly GH61)
1586791	GT39		Glycosyltransferase Family 39 protein
1586920	GH20		Glycoside Hydrolase Family 20 protein
1586923	GH20		Glycoside Hydrolase Family 20 protein
1587126	AA5_1		Copper radical oxidase
1587284	CBM13		Carbohydrate-Binding Module Family 13 protein
1587729	AA2		Class II peroxidase
1588232	GH51		Glycoside Hydrolase Family 51 protein
1588246	GH13_32-CBM20		Glycoside Hydrolase Family 13 / Carbohydrate-Binding Module Family 20 protein
1588252	GH16		Glycoside Hydrolase Family 16 protein
1588377	GH125		Glycoside Hydrolase Family 125 protein
1588747	AA9		Lytic polysaccharide monooxygenase (formerly GH61)
1588880	AA9		Lytic polysaccharide monooxygenase (formerly GH61)
1588982	GH63		Glycoside Hydrolase Family 63 protein
1589115	GT69		Glycosyltransferase Family 69 protein
1589244	GH27		Glycoside Hydrolase Family 27 protein
1589486	GT1	(fragment)	Glycosyltransferase Family 1 protein
1589591	GH47		Glycoside Hydrolase Family 47 protein
1589619	GT2		Glycosyltransferase Family 2 protein
1589678	GH135		Glycoside Hydrolase Family 135 protein
1589810	GH37		Glycoside Hydrolase Family 37 protein
1589823	CBM1-GH10		Carbohydrate-Binding Module Family 1 / Glycoside Hydrolase Family 10 protein
1589826	AA3_2		GMC oxidoreductase
1589855	AA14		Auxilliary Activities Family 14 protein
1590027	GH35	(fragment)	Glycoside Hydrolase Family 35 protein
1590088	GH37		Glycoside Hydrolase Family 37 protein
1590375	GH152		Glycoside Hydrolase Family 152 protein
1590439	GH16	(fragment)	Glycoside Hydrolase Family 16 protein
1590621	CE16		Carbohydrate Esterase Family 16 protein
1590681	GT69	(fragment)	Glycosyltransferase Family 69 protein
1590768	GH28		Glycoside Hydrolase Family 28 protein
1590841	GH55		Glycoside Hydrolase Family 55 protein
1591170	GT1		Glycosyltransferase Family 1 protein
1591231	GH16		Glycoside Hydrolase Family 16 protein
1591617	GH31		Glycoside Hydrolase Family 31 protein
1591837	GT48		Glycosyltransferase Family 48 protein
1592100	CE16		Carbohydrate Esterase Family 16 protein
1592446	CBM48		Carbohydrate-Binding Module Family 48 protein
1592606	EXPN		Distantly related to plant expansins
1592999	PL8_4		Polysaccharide Lyase Family 8 protein
1593166	CE4		Carbohydrate Esterase Family 4 protein
1593425	GH5_15		Glycoside Hydrolase Family 5 protein
1593697	CBM13		Carbohydrate-Binding Module Family 13 protein
1593698	GH31		Glycoside Hydrolase Family 31 protein
1593766	GH18		Glycoside Hydrolase Family 18 protein
1594142	AA3_2		GMC oxidoreductase
1594869	GT22		Glycosyltransferase Family 22 protein
1594881	GH18-CBM5		Glycoside Hydrolase Family 18 / Carbohydrate-Binding Module Family 5 protein
1594975	GH92		Glycoside Hydrolase Family 92 protein
1594976	GH92		Glycoside Hydrolase Family 92 protein
1595128	GT15		Glycosyltransferase Family 15 protein
1595466	EXPN		Distantly related to plant expansins
1595488	CBM50-CBM50		Carbohydrate-Binding Module Family 50 protein
1595563	EXPN		Distantly related to plant expansins
1595690	GT2		Glycosyltransferase Family 2 protein
1595697	GH18		Glycoside Hydrolase Family 18 protein
1596189	GT49		Glycosyltransferase Family 49 protein
1596558	GH10		Glycoside Hydrolase Family 10 protein
1596703	AA3_3		Alcohol oxidase
1596766	CBM13	(fragment)	Carbohydrate-Binding Module Family 13 protein
1596804	GH5_22		Glycoside Hydrolase Family 5 protein
1596817	AA9		Lytic polysaccharide monooxygenase (formerly GH61)
1597009	GH79		Glycoside Hydrolase Family 79 protein
1597080	GH115		Glycoside Hydrolase Family 115 protein
1597182	GH35		Glycoside Hydrolase Family 35 protein
1597347	GH30_3		Glycoside Hydrolase Family 30 protein
1597900	AA8-CBM1		Iron reductase domain / Carbohydrate-Binding Module Family 1 protein
1597938	CBM1-GH5_5		Carbohydrate-Binding Module Family 1 / Glycoside Hydrolase Family 5 protein
1598175	GH78		Glycoside Hydrolase Family 78 protein
1598351	GT20		Glycosyltransferase Family 20 protein
1598628	CBM1-GH3		Carbohydrate-Binding Module Family 1 / Glycoside Hydrolase Family 3 protein
1598645	GH27	(fragment)	Glycoside Hydrolase Family 27 protein
1599253	CBM48-GH13_8		Carbohydrate-Binding Module Family 48 / Glycoside Hydrolase Family 13 protein
1599335	GH13_22-GT5		Glycoside Hydrolase Family 13 / Glycosyltransferase Family 5 protein
1599385	GT1		Glycosyltransferase Family 1 protein
1600019	AA9		Lytic polysaccharide monooxygenase (formerly GH61)
1600589	GH5_9		Glycoside Hydrolase Family 5 protein
1600918	GH18-CBM5		Glycoside Hydrolase Family 18 / Carbohydrate-Binding Module Family 5 protein
1601300	EXPN		Distantly related to plant expansins
1601452	GH18		Glycoside Hydrolase Family 18 protein
1601936	AA3_2		GMC oxidoreductase
1602559	GH89	(fragment)	Glycoside Hydrolase Family 89 protein
1602645	AA3_4	(fragment)	Pyranose oxidase
1602656	GH28	(fragment)	Glycoside Hydrolase Family 28 protein
1602785	GT1		Glycosyltransferase Family 1 protein
1603355	GH32		Glycoside Hydrolase Family 32 protein
1603419	AA2		Class II peroxidase
1603832	AA2		Class II peroxidase
1604353	CBM13		Carbohydrate-Binding Module Family 13 protein
1604411	AA1_2		Ferroxidase
1604527	GT20		Glycosyltransferase Family 20 protein
1605010	GH152		Glycoside Hydrolase Family 152 protein
1605696	AA5_1		Copper radical oxidase
1605701	AA5_1		Copper radical oxidase
1606668	AA9	(fragment)	Lytic polysaccharide monooxygenase (formerly GH61)
1607120	GT2		Glycosyltransferase Family 2 protein
1607241	GT20		Glycosyltransferase Family 20 protein
1607934	AA2		Class II peroxidase
1609029	GH92		Glycoside Hydrolase Family 92 protein
1609201	GH47		Glycoside Hydrolase Family 47 protein
1609752	GH18		Glycoside Hydrolase Family 18 protein
1609963	PL14_5		Polysaccharide Lyase Family 14 protein
1610168	GT17		Glycosyltransferase Family 17 protein
1610181	CBM1-GH10		Carbohydrate-Binding Module Family 1 / Glycoside Hydrolase Family 10 protein
1610435	GH7		Glycoside Hydrolase Family 7 protein
1610761	CBM18-GH16		Carbohydrate-Binding Module Family 18 / Glycoside Hydrolase Family 16 protein
1611075	CE8		Carbohydrate Esterase Family 8 protein
1611547	GH5_9		Glycoside Hydrolase Family 5 protein
1611904	GT8		Glycosyltransferase Family 8 protein
1612116	GH18		Glycoside Hydrolase Family 18 protein
1612352	GH45		Glycoside Hydrolase Family 45 protein
1614029	GT4		Glycosyltransferase Family 4 protein
1614238	GH16		Glycoside Hydrolase Family 16 protein
1614322	GH15-CBM20		Glycoside Hydrolase Family 15 / Carbohydrate-Binding Module Family 20 protein
1614786	GT57		Glycosyltransferase Family 57 protein
1614817	GH71		Glycoside Hydrolase Family 71 protein
1615206	GH18		Glycoside Hydrolase Family 18 protein
1615309	GH16		Glycoside Hydrolase Family 16 protein
1615770	GH3		Glycoside Hydrolase Family 3 protein
1615783	GT8	(fragment)	Glycosyltransferase Family 8 protein
1617200	PL14_4		Polysaccharide Lyase Family 14 protein
1617540	GT2		Glycosyltransferase Family 2 protein
1622013	GT1		Glycosyltransferase Family 1 protein
1623017	GH15		Glycoside Hydrolase Family 15 protein
1624254	GT39		Glycosyltransferase Family 39 protein
1624673	GT58		Glycosyltransferase Family 58 protein
1628668	GH16		Glycoside Hydrolase Family 16 protein
1631868	GH18	(fragment) splicing problem; ;	Glycoside Hydrolase Family 18 protein
1631901	GH18-CBM5		Glycoside Hydrolase Family 18 / Carbohydrate-Binding Module Family 5 protein
1633617	GT90		Glycosyltransferase Family 90 protein
1634656	CBM1-CE15		Carbohydrate-Binding Module Family 1 / Carbohydrate Esterase Family 15 protein
1637423	Myosin_motor-GT2		Glycosyltransferase Family 2 protein
1638572	CBM50-CBM50		Carbohydrate-Binding Module Family 50 protein
1639180	AA1_1		Laccase
1639615	GH16		Glycoside Hydrolase Family 16 protein
1641567	CBM13		Carbohydrate-Binding Module Family 13 protein
1642999	GT21		Glycosyltransferase Family 21 protein
1645517	GH17	fragment N-term;	Glycoside Hydrolase Family 17 protein
1645622	GT1		Glycosyltransferase Family 1 protein
1648421	AA3_4		Pyranose oxidase
1649258	GH13_25-GH133		Glycoside Hydrolase Family 13 / Glycoside Hydrolase Family 133 protein
1650358	GH16		Glycoside Hydrolase Family 16 protein
1650951	GH47		Glycoside Hydrolase Family 47 protein
1651739	AA2		Class II peroxidase
1653985	GH18		Glycoside Hydrolase Family 18 protein
1654705	GH5_9		Glycoside Hydrolase Family 5 protein
1656149	GH13_5		Glycoside Hydrolase Family 13 protein
1656640	GT1		Glycosyltransferase Family 1 protein
1658332	GH85		Glycoside Hydrolase Family 85 protein
1660200	GH5_9	(fragment)	Glycoside Hydrolase Family 5 protein
1660339	GT50		Glycosyltransferase Family 50 protein
1661630	GT22		Glycosyltransferase Family 22 protein
1661717	GT8		Glycosyltransferase Family 8 protein
1662062	GT4		Glycosyltransferase Family 4 protein
1662999	GT57		Glycosyltransferase Family 57 protein
1663103	AA9		Lytic polysaccharide monooxygenase (formerly GH61)
1663870	GH92		Glycoside Hydrolase Family 92 protein
1663951	GT59		Glycosyltransferase Family 59 protein
1664612	GH18		Glycoside Hydrolase Family 18 protein
1664834	GH2		Glycoside Hydrolase Family 2 protein
1665559	GH5_50		Glycoside Hydrolase Family 5 protein
1666032	EXPN		Distantly related to plant expansins
1668179	CBM50-CBM50		Carbohydrate-Binding Module Family 50 protein
1669662	GH18		Glycoside Hydrolase Family 18 protein
1670455	GT1		Glycosyltransferase Family 1 protein
1670456	GT1		Glycosyltransferase Family 1 protein
1670466	GT1		Glycosyltransferase Family 1 protein
1670501	AA3_2		GMC oxidoreductase
1671008	GT4		Glycosyltransferase Family 4 protein
1671360	GH5_12		Glycoside Hydrolase Family 5 protein
1671614	GH128	(fragment)	Glycoside Hydrolase Family 128 protein
1672103	AA5_1		Copper radical oxidase
1672206	AA3_2		GMC oxidoreductase
1672299	AA2		Class II peroxidase
1672345	CBM1-GH5_7		Carbohydrate-Binding Module Family 1 / Glycoside Hydrolase Family 5 protein
1672444	GT48		Glycosyltransferase Family 48 protein
1672495	AA9		Lytic polysaccharide monooxygenase (formerly GH61)
1672749	GH18-CBM5		Glycoside Hydrolase Family 18 / Carbohydrate-Binding Module Family 5 protein
1672751	AA8-AA3_1		Iron reductase domain / Cellobiose dehydrogenase
1672909	EXPN		Distantly related to plant expansins
1672983	CBM1-GH5_7		Carbohydrate-Binding Module Family 1 / Glycoside Hydrolase Family 5 protein
1673053	AA5_1		Copper radical oxidase
1673487	GH3		Glycoside Hydrolase Family 3 protein
1673766	GT1		Glycosyltransferase Family 1 protein
1674072	AA14		Auxilliary Activities Family 14 protein
1674106	CBM1-GH5_5		Carbohydrate-Binding Module Family 1 / Glycoside Hydrolase Family 5 protein
1674138	AA3_2	(fragment)	GMC oxidoreductase
1674360	GH16		Glycoside Hydrolase Family 16 protein
1674581	CBM1-GH5_5		Carbohydrate-Binding Module Family 1 / Glycoside Hydrolase Family 5 protein
1674587	GH1		Glycoside Hydrolase Family 1 protein
1674622	GH16		Glycoside Hydrolase Family 16 protein
1675320	GH25		Glycoside Hydrolase Family 25 protein
1675671	GH7		Glycoside Hydrolase Family 7 protein
1675770	EXPN		Distantly related to plant expansins
1675954	EXPN		Distantly related to plant expansins
1676158	GH18		Glycoside Hydrolase Family 18 protein
1676227	GH31		Glycoside Hydrolase Family 31 protein
1676525	GT2		Glycosyltransferase Family 2 protein
1676766	AA2		Class II peroxidase
1676767	AA2		Class II peroxidase
1676925	PL8_4		Polysaccharide Lyase Family 8 protein
1677123	GT1		Glycosyltransferase Family 1 protein
1677131	GH47		Glycoside Hydrolase Family 47 protein
1677366	GH152		Glycoside Hydrolase Family 152 protein
1677455	CBM13		Carbohydrate-Binding Module Family 13 protein
1677608	GT24		Glycosyltransferase Family 24 protein
1677933	CBM1-CE1	(fragment)	Carbohydrate-Binding Module Family 1 / Carbohydrate Esterase Family 1 protein
1677934	CBM1-CE1		Carbohydrate-Binding Module Family 1 / Carbohydrate Esterase Family 1 protein
1677938	GT2		Glycosyltransferase Family 2 protein
1678993	AA14		Auxilliary Activities Family 14 protein
1679113	AA3_3		Alcohol oxidase
1679445	GH10		Glycoside Hydrolase Family 10 protein
1679577	PL14		Polysaccharide Lyase Family 14 protein
1679864	GT76		Glycosyltransferase Family 76 protein
1679979	CE15		Carbohydrate Esterase Family 15 protein
1679991	AA2		Class II peroxidase
1680276	GH145		Glycoside Hydrolase Family 145 protein
1680307	GH79		Glycoside Hydrolase Family 79 protein
1680452	GH18	(fragment)	Glycoside Hydrolase Family 18 protein
1680487	GH115		Glycoside Hydrolase Family 115 protein
1680660	CBM48		Carbohydrate-Binding Module Family 48 protein
1680674	GH30_3		Glycoside Hydrolase Family 30 protein
1680746	GH71		Glycoside Hydrolase Family 71 protein
1680803	GT1		Glycosyltransferase Family 1 protein
1681120	AA3_2		GMC oxidoreductase
1681712	GH128		Glycoside Hydrolase Family 128 protein
1682233	GH13_1		Glycoside Hydrolase Family 13 protein
1684044	GH154		Glycoside Hydrolase Family 154 protein
1684423	CBM21		Carbohydrate-Binding Module Family 21 protein
1684485	GH9		Glycoside Hydrolase Family 9 protein
1685184	GT15		Glycosyltransferase Family 15 protein
1685772	CE9		Carbohydrate Esterase Family 9 protein
1685864	GT39		Glycosyltransferase Family 39 protein
1688139	AA3_2	(fragment)	GMC oxidoreductase
1689209	AA5_1		Copper radical oxidase
1689740	GH152		Glycoside Hydrolase Family 152 protein
1695354	GH43_6		Glycoside Hydrolase Family 43 protein
1695590	AA3_2		GMC oxidoreductase
1705196	GH31		Glycoside Hydrolase Family 31 protein
1708301	GH16		Glycoside Hydrolase Family 16 protein
1719016	GH30		Glycoside Hydrolase Family 30 protein
1721241	GH92		Glycoside Hydrolase Family 92 protein
1721886	GH74		Glycoside Hydrolase Family 74 protein
1727634	GH55		Glycoside Hydrolase Family 55 protein
1730991	GT15		Glycosyltransferase Family 15 protein
1738933	GH28		Glycoside Hydrolase Family 28 protein
1740610	AA9		Lytic polysaccharide monooxygenase (formerly GH61)
1747035	GH3		Glycoside Hydrolase Family 3 protein
1748658	AA2		Class II peroxidase
1749457	CBM1		Carbohydrate-Binding Module Family 1 protein
1750423	GH28		Glycoside Hydrolase Family 28 protein
1753962	GH2		Glycoside Hydrolase Family 2 protein
1755088	GT1		Glycosyltransferase Family 1 protein
1755702	GH78		Glycoside Hydrolase Family 78 protein
1755743	GH18-CBM5-CBM5		Glycoside Hydrolase Family 18 / Carbohydrate-Binding Module Family 5 protein
1755761	GT1		Glycosyltransferase Family 1 protein
1756265	GH131	(fragment) splicing problem; ;	Glycoside Hydrolase Family 131 protein
1756406	GT8		Glycosyltransferase Family 8 protein
1756725	GT8		Glycosyltransferase Family 8 protein
1758580	PL4_3		Polysaccharide Lyase Family 4 protein
1758864	GT66		Glycosyltransferase Family 66 protein
1759295	GT35		Glycosyltransferase Family 35 protein
1760376	GH38		Glycoside Hydrolase Family 38 protein

## Sheet: interpro
303	IPR016160	Aldehyde dehydrogenase, conserved site	ScanRegExp	PS00687	ALDEHYDE_DEHYDR_GLU	1	23	30	NA
1088	IPR006121	Heavy metal transport/detoxification protein	HMMPfam	PF00403	HMA	1	56	113	2.4e-07
1088	IPR006121	Heavy metal transport/detoxification protein	ProfileScan	PS50846	HMA_2	1	61	114	11.337
1088	IPR006121	Heavy metal transport/detoxification protein	ScanRegExp	PS01047	HMA_1	1	58	87	NA
1088	IPR006121	Heavy metal transport/detoxification protein	superfamily	SSF55008	HMA, heavy metal-associated domain	1	50	110	3.4e-13
4761	IPR000173	Glyceraldehyde 3-phosphate dehydrogenase	ScanRegExp	PS00071	GAPDH	1	301	308	NA
9472	IPR001563	Peptidase S10, serine carboxypeptidase	BlastProDom	PD001189	CPS1_PENJA_P34946;	1	71	488	7e-105
9472	IPR001563	Peptidase S10, serine carboxypeptidase	FPrintScan	PR00724	CRBOXYPTASEC	4	139,152,186,455,	151,162,211,468,	2.7e-17,2.7e-17,2.7e-17,2.7e-17
9472	IPR001563	Peptidase S10, serine carboxypeptidase	HMMPfam	PF00450	Peptidase_S10	1	71	485	4.4e-93
10687	IPR003042	Aromatic-ring hydroxylase	FPrintScan	PR00420	RNGMNOXGNASE	4	47,197,338,353,	69,212,353,369,	5.2e-20,5.2e-20,5.2e-20,5.2e-20
10687	IPR006076	FAD dependent oxidoreductase	HMMPfam	PF01266	DAO	1	47	77	9.3e-05
10687	IPR002938	Monooxygenase, FAD-binding	HMMPfam	PF01494	FAD_binding_3	1	343	379	8.8e-09
11878	IPR001461	Peptidase A1	FPrintScan	PR00792	PEPSIN	4	96,233,285,382,	116,246,296,397,	2e-18,2e-18,2e-18,2e-18
11878	IPR001461	Peptidase A1	HMMPfam	PF00026	Asp	1	89	408	6.9e-18
11878	IPR001969	Peptidase aspartic, active site	ScanRegExp	PS00141	ASP_PROTEASE	1	105	116	8e-05
11878	IPR009007	Peptidase aspartic, catalytic	superfamily	SSF50630	Acid proteases	1	77	416	2.5e-57
12062	IPR001461	Peptidase A1	FPrintScan	PR00792	PEPSIN	4	96,232,284,381,	116,245,295,396,	3.3e-18,3.3e-18,3.3e-18,3.3e-18
12062	IPR001461	Peptidase A1	HMMPfam	PF00026	Asp	1	89	407	8.2e-25
12062	IPR001969	Peptidase aspartic, active site	ScanRegExp	PS00141	ASP_PROTEASE	1	105	116	8e-05
12062	IPR009007	Peptidase aspartic, catalytic	superfamily	SSF50630	Acid proteases	1	77	415	2.8e-58
12359	IPR015590	Aldehyde dehydrogenase	HMMPfam	PF00171	Aldedh	1	7	439	1.3e-70
12359	IPR012394	Aldehyde dehydrogenase NAD(P)-dependent	HMMPIR	PIRSF036492	Aldehyde dehydrogenase	1	16	470	7.5e-199
12359	IPR016160	Aldehyde dehydrogenase, conserved site	ScanRegExp	PS00687	ALDEHYDE_DEHYDR_GLU	1	218	225	NA
12359	IPR016161	Aldehyde/histidinol dehydrogenase	superfamily	SSF53720	ALDH-like	1	9	442	2.3e-120
15255	IPR000719	Protein kinase, core	BlastProDom	PD000001	O59854_ZYGRO_O59854;	1	19	271	3e-121
15255	IPR008352	MAP kinase, p38	FPrintScan	PR01773	P38MAPKINASE	4	183,260,276,297,	193,273,284,307,	4e-05,4e-05,4e-05,4e-05
15255	IPR017442	Serine/threonine protein kinase-related	HMMPfam	PF00069	Pkinase	1	19	298	1.3e-90
15255	IPR001245	Tyrosine protein kinase	HMMSmart	SM00219	no description	1	19	298	1.2e-12
15255	IPR002290	Serine/threonine protein kinase	HMMSmart	SM00220	no description	1	19	298	1.2e-97
15255	IPR000719	Protein kinase, core	ProfileScan	PS50011	PROTEIN_KINASE_DOM	1	19	298	46.817
15255	IPR017441	Protein kinase ATP binding, conserved site	ScanRegExp	PS00107	PROTEIN_KINASE_ATP	1	25	49	8e-05
15255	IPR008271	Serine/threonine protein kinase, active site	ScanRegExp	PS00108	PROTEIN_KINASE_ST	1	136	148	8e-05
15255	IPR003527	MAP kinase, conserved site	ScanRegExp	PS01351	MAPK	1	54	152	NA
15255	IPR011009	Protein kinase-like	superfamily	SSF56112	Protein kinase-like (PK-like)	1	5	308	1.9e-90
16933	IPR013838	Beta tubulin, autoregulation binding site	ScanRegExp	PS00228	TUBULIN_B_AUTOREG	1	1	4	NA
19809	IPR009080	Aminoacyl-tRNA synthetase, class 1a, anticodon-binding	superfamily	SSF47323	Anticodon-binding domain of a subclass of class I aminoacyl-tRNA synthetases	1	3	86	4.1e-16
19845	IPR001810	Cyclin-like F-box	HMMPfam	PF00646	F-box	1	2	49	2.9e-06
19845	IPR001810	Cyclin-like F-box	ProfileScan	PS50181	FBOX	1	1	49	11.087
19907	IPR000241	Putative RNA methylase	HMMPfam	PF01170	UPF0020	1	5	26	1.2e-05
19907	IPR002052	N-6 adenine-specific DNA methylase, conserved site	ScanRegExp	PS00092	N6_MTASE	1	8	14	NA
20009	IPR013112	FAD-binding 8	HMMPfam	PF08022	FAD_binding_8	1	38	103	1.9e-12
20027	IPR011701	Major facilitator superfamily MFS-1	HMMPfam	PF07690	MFS_1	1	2	59	7.1e-08
20027	IPR016196	MFS general substrate transporter	superfamily	SSF103473	MFS general substrate transporter	1	1	59	3.3e-05
21586	IPR001452	Src homology-3	BlastProDom	PD000066	Q8T101_BOMMO_Q8T101;	1	60	109	4e-06
21586	IPR001452	Src homology-3	HMMPfam	PF00018	SH3_1	1	58	108	3.8e-06
21586	IPR001452	Src homology-3	HMMSmart	SM00326	no description	1	58	115	2.6e-05
21586	IPR001452	Src homology-3	ProfileScan	PS50002	SH3	1	55	116	11.812
21586	IPR001452	Src homology-3	superfamily	SSF50044	SH3-domain	1	35	132	1.5e-12
21591	IPR002110	Ankyrin	ProfileScan	PS50297	ANK_REP_REGION	1	141	210	8.747
21591	IPR002110	Ankyrin	superfamily	SSF48403	Ankyrin repeat	1	110	207	0.016
22521	IPR016181	Acyl-CoA N-acyltransferase	superfamily	SSF55729	Acyl-CoA N-acyltransferases (Nat)	1	16	47	7.9e-06
22523	IPR000182	GCN5-related N-acetyltransferase	HMMPfam	PF00583	Acetyltransf_1	1	2	71	0.00028
22523	IPR000182	GCN5-related N-acetyltransferase	ProfileScan	PS51186	GNAT	1	1	92	13.900
22523	IPR016181	Acyl-CoA N-acyltransferase	superfamily	SSF55729	Acyl-CoA N-acyltransferases (Nat)	1	11	80	3.8e-15
22552	IPR004328	BRO1	HMMPfam	PF03097	BRO1	1	1	133	3.1e-56
22552	IPR004328	BRO1	ProfileScan	PS51180	BRO1	1	1	140	30.026
22745	IPR003437	Glycine cleavage system P-protein	HMMPfam	PF02347	GDC-P	1	1	165	9.3e-80
22745	IPR015424	Pyridoxal phosphate-dependent transferase, major region	superfamily	SSF53383	PLP-dependent transferases	1	1	165	1.2e-15
22746	IPR011013	Glycoside hydrolase-type carbohydrate-binding	superfamily	SSF74650	Galactose mutarotase-like	1	2	169	1.1e-15
27994	IPR006649	Like-Sm ribonucleoprotein, eukaryotic and archaea-type, core	BlastProDom	PD020287	Q754L9_ASHGO_Q754L9;	1	29	65	4e-09
27994	IPR001163	Like-Sm ribonucleoprotein, core	HMMPfam	PF01423	LSM	1	34	63	2.7e-08
27994	IPR010920	Like-Sm ribonucleoprotein-related, core	superfamily	SSF50182	Sm-like ribonucleoproteins	1	29	65	5.5e-07
28021	IPR000008	C2 calcium-dependent membrane targeting	HMMPfam	PF00168	C2	1	8	61	1.7e-06
28021	IPR008973	C2 calcium/lipid-binding region, CaLB	superfamily	SSF49562	C2 domain (Calcium/lipid-binding domain, CaLB)	1	3	59	6.4e-05
28341	IPR006076	FAD dependent oxidoreductase	HMMPfam	PF01266	DAO	1	82	123	4.3e-10
28748	IPR011701	Major facilitator superfamily MFS-1	HMMPfam	PF07690	MFS_1	1	81	473	4.9e-22
28748	IPR007114	Major facilitator superfamily	ProfileScan	PS50850	MFS	1	77	527	9.612
[truncated: 24,983 more rows]
