# Supplementary material for: Activity-based protein profiling reveals dynamic substrate-specific cellulase secretion by saprotrophic basidiomycetes
Source: Biotechnol Biofuels Bioprod. 2022 Jan 17;15:6. doi: 10.1186/s13068-022-02107-z (PMC8764865; doi:10.1186/s13068-022-02107-z)
Supplement: Supplementary file 8 — Additional file 8. Proteomic hit information for cellulase pulldown from T. gibbosa secretomes. [file 13068_2022_2107_MOESM8_ESM.xlsx]

## Sheet: Samples Report for 5_TMT
Identified Proteins (64)	id	Enz_class	CAZY_fam	Interpro	Kegg	Molecular Weight	Protein Grouping Ambiguity	Protein Identification Probability	Percent Coverage	Percentage of Total Spectra	Exclusive Unique Peptide Count	Total Unique Peptide Count	Exclusive Unique Spectrum Count	Total Unique Spectrum Count	Exclusive Spectrum Count	Total Spectrum Count	Quantitative Value (Normalized Total Spectra)	Log2Fold change (127/126)	Hit score (spectral counts*(127/126))
jgi|Tragib1|841924|CE841923_1179	841924	CAZY	GH7-CBM1	Cellulose-binding domain, fungal	Cellulose 1,4-beta-cellobiosidase.	54 kDa	true	1	0.256	0.0076	1	25	1	30	1	51	51	8.29	15962.8
jgi|Tragib1|1420096|gm1.6050_g	1420096	CAZY	GH7-CBM1	Cellulose-binding domain, fungal	Cellulose 1,4-beta-cellobiosidase.	54 kDa	true	1	0.603	0.018	31	55	39	68	69	119	119	1.21	275.292
jgi|Tragib1|1408955|fgenesh1_pm.9_#_49	1408955	CAZY	GH7	Glycoside hydrolase, family 7	Cellulose 1,4-beta-cellobiosidase.	50 kDa	true	1	0.578	0.0049	23	23	31	31	33	33	33	2.5	186.676
jgi|Tragib1|202357|CE202356_1838	202357	CAZY	CBM1-GH5_5	Glycoside hydrolase, family 5	Cellulase.	44 kDa	true	1	0.598	0.0074	34	34	39	39	50	50	50	0.95	96.5936
jgi|Tragib1|1312503|e_gw1.5.691.1	1312503	CAZY	CBM1-GH5_5	Glycoside hydrolase, family 5	Cellulase.	40 kDa	true	1	0.549	0.0042	25	25	26	26	28	28	28	1.38	72.8751
sp|K2C1_HUMAN|						66 kDa	true	1	0.37	0.004	25	26	26	27	26	27	27	1.12	58.6837
sp|K1C10_HUMAN|						60 kDa	true	1	0.287	0.003	17	18	19	20	19	20	20	0.78	34.3426
sp|K22E_HUMAN|						66 kDa	true	1	0.279	0.0024	15	16	15	16	15	16	16	1.04	32.8996
jgi|Tragib1|1340581|fgenesh1_pg.33_#_81	1340581	CAZY	CBM1-GH6	Cellulose-binding domain, fungal	#N/A	47 kDa		1	0.32	0.0018	11	11	12	12	12	12	12	1.35	30.5895
jgi|Tragib1|1414394|gm1.348_g	1414394	CAZY	CBM1-GH10	Glycoside hydrolase, family 10	Endo-1,4-beta-xylanase.	42 kDa	true	1	0.235	0.0012	6	7	7	8	7	8	8	1.51	22.7848
sp|K1C9_HUMAN|						62 kDa	true	1	0.382	0.0024	15	16	15	16	15	16	16	0.33	20.1122
jgi|Tragib1|1419864|gm1.5818_g	1419864	CAZY	AA9	Glycoside hydrolase, family 61	Cellulase.	25 kDa		1	0.34	0.00074	5	5	5	5	5	5	5	2	20
jgi|Tragib1|1333570|e_gw1.70.107.1	1333570	CAZY	GH10	Glycoside hydrolase, family 10	Endo-1,4-beta-xylanase.	40 kDa		1	0.156	0.00074	4	4	5	5	5	5	5	1.75	16.8179
jgi|Tragib1|1346574|fgenesh1_kg.2_#_514_#_TRINITY_DN1219_c0_g1_i1	1346574	PEPTIDASE		Aspartic peptidase	Saccharopepsin.	44 kDa		1	0.197	0.0012	7	7	8	8	8	8	8	1.05	16.5642
jgi|Tragib1|830099|CE830098_1735	830099	CAZY	CBM1-GH10	Glycoside hydrolase, family 10	Endo-1,4-beta-xylanase.	40 kDa	true	1	0.249	0.001	6	7	6	7	6	7	7	1.1	15.0048
jgi|Tragib1|1331317|e_gw1.53.2.1	1331317	CAZY	GH55	\N	Glucan 1,3-beta-glucosidase.	82 kDa		1	0.188	0.0015	9	9	10	10	10	10	10	0.48	13.9474
jgi|Tragib1|1325409|e_gw1.30.270.1	1325409	CAZY	GH12	Glycoside hydrolase, family 12	#N/A	26 kDa		1	0.267	0.00074	5	5	5	5	5	5	5	1.42	13.3793
jgi|Tragib1|1411150|fgenesh1_pm.24_#_101	1411150	CAZY	GH74	Cellulose-binding domain, fungal	#N/A	88 kDa		1	0.161	0.0013	9	9	9	9	9	9	9	0.48	12.5527
jgi|Tragib1|1314031|e_gw1.6.290.1	1314031	CAZY	GH28	Glycoside hydrolase, family 28	#N/A	47 kDa		1	0.0204	0.00015	1	1	1	1	1	1	1	3.38	10.4107
sp|P22629|SAV_STRAV|						19 kDa		1	0.546	0.011	21	21	27	27	71	71	71	-2.8	10.1947
jgi|Tragib1|1380032|fgenesh1_kg.24_#_306_#_TRINITY_DN2629_c0_g1_i1	1380032	CAZY	GH27	Glycoside hydrolase, clan GH-D	Alpha-galactosidase.	48 kDa		1	0.0826	0.00045	3	3	3	3	3	3	3	1.61	9.15756
jgi|Tragib1|1329050|e_gw1.42.70.1	1329050	CAZY	CBM1-GH5_7	Glycoside hydrolase, family 5	Mannan endo-1,4-beta-mannosidase.	49 kDa		1	0.0972	0.0006	4	4	4	4	4	4	4	1.15	8.87656
jgi|Tragib1|1329412|e_gw1.43.101.1	1329412	CAZY	GH16	Glycoside hydrolase, family 16	#N/A	34 kDa		1	0.175	0.0006	3	3	4	4	4	4	4	1.09	8.51496
jgi|Tragib1|1433104|MIX8691_969_45	1433104	CAZY	CBM1-CE16	GDSL lipase/esterase	#N/A	38 kDa		1	0.144	0.0006	3	3	4	4	4	4	4	0.96	7.78124
jgi|Tragib1|1381929|fgenesh1_kg.26_#_312_#_TRINITY_DN1287_c0_g1_i1	1381929	CAZY	GH31	Glycoside hydrolase family 31	Alpha-glucosidase.	99 kDa		1	0.211	0.0024	16	16	16	16	16	16	16	-1.39	6.10504
jgi|Tragib1|57046|CE57045_1415	57046	CAZY	CBM1-GH5_5	Glycoside hydrolase, family 5	Cellulase.	42 kDa		1	0.255	0.0015	7	7	9	9	10	10	10	-1.1	4.66516
jgi|Tragib1|1116970|CE1116969_198929	1116970	CAZY	EXPN	Cerato-platanin	#N/A	14 kDa		1	0.406	0.00089	5	5	6	6	6	6	6	-0.42	4.48455
jgi|Tragib1|1424196|gm1.10150_g	1424196	CAZY	GH13_32-CBM20	Glycosyl hydrolase, family 13, catalytic domain	Alpha-amylase.	62 kDa		1	0.098	0.0006	4	4	4	4	4	4	4	0.11	4.31691
jgi|Tragib1|1413973|fgenesh1_pm.78_#_7	1413973	CAZY	AA8-AA3_1	Glucose-methanol-choline oxidoreductase, N-terminal	Cellobiose dehydrogenase (acceptor).	82 kDa		1	0.112	0.00089	6	6	6	6	6	6	6	-0.57	4.0417
sp|TRYP_PIG|						24 kDa		1	0.294	0.0031	10	10	16	16	21	21	21	-2.53	3.63591
jgi|Tragib1|1418539|gm1.4493_g	1418539	UNKNOWN		Alpha/beta hydrolase fold-1	#N/A	60 kDa		1	0.0125	0.00015	1	1	1	1	1	1	1	1.74	3.34035
jgi|Tragib1|39506|CE39505_4609	39506	CAZY	CBM1-GH10	Glycoside hydrolase, family 10	Endo-1,4-beta-xylanase.	43 kDa	true	1	0.122	0.00045	3	3	3	3	3	3	3	0.09	3.19311
jgi|Tragib1|1318843|e_gw1.15.251.1	1318843	CAZY	GH95	Glycosyl hydrolase family, N-terminal domain	Alpha-L-fucosidase.	90 kDa		1	0.0884	0.00074	5	5	5	5	5	5	5	-0.75	2.97302
jgi|Tragib1|632715|CE632714_12314	632715	CAZY	GH47	Glycoside hydrolase, family 47	Mannosyl-oligosaccharide 1,2-alpha-mannosidase.	59 kDa		1	0.083	0.00045	3	3	3	3	3	3	3	-0.19	2.62982
jgi|Tragib1|1316773|e_gw1.11.691.1	1316773	CAZY	GH72-CBM43	Glucanosyltransferase	#N/A	84 kDa		1	0.0333	0.0003	2	2	2	2	2	2	2	0.3	2.46229
jgi|Tragib1|1418065|gm1.4019_g	1418065	CAZY	GH152	Thaumatin	#N/A	27 kDa	true	1	0.17	0.00045	1	3	1	3	1	3	3	-0.59	1.99303
jgi|Tragib1|1418067|gm1.4021_g	1418067	CAZY	GH152	Thaumatin	#N/A	27 kDa	true	1	0.198	0.0006	1	4	1	4	1	4	4	-1.28	1.64718
jgi|Tragib1|1407519|fgenesh1_pm.3_#_222	1407519	CAZY	GH5_15	Glycoside hydrolase, family 5	Glucan 1,3-beta-glucosidase.	52 kDa		0.98	0.0256	0.00015	1	1	1	1	1	1	1	0.57	1.48452
jgi|Tragib1|682234|CE682233_216	682234	CAZY	GH131-CBM1	Cellulose-binding domain, fungal	#N/A	35 kDa		0.98	0.0337	0.00015	1	1	1	1	1	1	1	0.46	1.37554
jgi|Tragib1|1332408|e_gw1.60.87.1	1332408	OTHER		Carbamoyl-phosphate synthase, large subunit, N-terminal	Pyruvate carboxylase.	132 kDa		1	0.06	0.001	7	7	7	7	7	7	7	-2.5	1.23744
jgi|Tragib1|524428|CE524427_2459	524428	CAZY	GH17	Glycoside hydrolase superfamily	Glucan endo-1,3-beta-D-glucosidase.	41 kDa		1	0.0516	0.0003	2	2	2	2	2	2	2	-0.71	1.22264
jgi|Tragib1|1323788|e_gw1.25.242.1	1323788	ESTERASE		Carboxylesterase, type B	Triacylglycerol lipase.	58 kDa		1	0.217	0.0012	8	8	8	8	8	8	8	-2.74	1.19748
jgi|Tragib1|714389|CE714388_520	714389	CAZY	AA9-CBM1	Cellulose-binding domain, fungal	Cellulase.	33 kDa		0.98	0.051	0.00015	1	1	1	1	1	1	1	0.08	1.05702
jgi|Tragib1|1412846|fgenesh1_pm.43_#_20	1412846	CAZY	AA5_1	Carbohydrate-binding WSC	Glucan endo-1,3-alpha-glucosidase.	107 kDa		1	0.0129	0.00015	1	1	1	1	1	1	1	-0.16	0.895025
jgi|Tragib1|1415715|gm1.1669_g	1415715	CAZY	GH43_24-CBM35	Glycoside hydrolase, family 43	#N/A	47 kDa		1	0.0833	0.0003	2	2	2	2	2	2	2	-1.23	0.852635
jgi|Tragib1|354050|CE354049_137167	354050	PEPTIDASE		Peptidase S53, propeptide	Tripeptidyl-peptidase I.	66 kDa		1	0.0964	0.00045	3	3	3	3	3	3	3	-1.82	0.849663
jgi|Tragib1|1334480|e_gw1.84.22.1	1334480	UNKNOWN		#N/A	#N/A	47 kDa		1	0.102	0.0006	3	3	3	3	4	4	4	-2.8	0.574349
jgi|Tragib1|1311598|e_gw1.4.263.1	1311598	CAZY	GH79	\N	#N/A	57 kDa		1	0.0636	0.00045	3	3	3	3	3	3	3	-2.45	0.549032
jgi|Tragib1|1152579|CE1152578_10194	1152579	UNKNOWN		#N/A	#N/A	37 kDa		1	0.311	0.0012	8	8	8	8	8	8	8	-3.89	0.539614
jgi|Tragib1|473978|CE473977_494	473978	CAZY	CBM1-CE15	Cellulose-binding domain, fungal	#N/A	49 kDa		1	0.0488	0.0003	2	2	2	2	2	2	2	-2	0.5
jgi|Tragib1|1412555|fgenesh1_pm.39_#_35	1412555	DUF		Protein of unknown function DUF427	#N/A	10 kDa		1	0.211	0.00045	2	2	3	3	3	3	3	-2.59	0.498257
jgi|Tragib1|1409730|fgenesh1_pm.14_#_61	1409730	CAZY	GH30	\N	#N/A	51 kDa		1	0.0735	0.00045	3	3	3	3	3	3	3	-2.69	0.46489
jgi|Tragib1|1316867|e_gw1.11.522.1	1316867	CAZY	CBM1	Cellulose-binding domain, fungal	#N/A	26 kDa		1	0.0876	0.0003	2	2	2	2	2	2	2	-2.14	0.45376
jgi|Tragib1|1323396|e_gw1.24.238.1	1323396	CAZY	GH3	Glycoside hydrolase, family 3, N-terminal	Beta-glucosidase.	85 kDa		1	0.0161	0.00015	1	1	1	1	1	1	1	-1.5	0.353553
jgi|Tragib1|2100|CE2099_10593	2100	CAZY	GH152	Thaumatin	#N/A	27 kDa	true	1	0.137	0.0003	1	2	1	2	1	2	2	-2.63	0.323088
jgi|Tragib1|1333340|e_gw1.68.72.1	1333340	UNKNOWN		\N	#N/A	31 kDa		1	0.0357	0.00015	1	1	1	1	1	1	1	-1.82	0.283221
jgi|Tragib1|1308448|e_gw1.1.1081.1	1308448	REDOX		Dyp-type peroxidase	#N/A	53 kDa		1	0.196	0.00074	5	5	5	5	5	5	5	-4.41	0.235195
jgi|Tragib1|1412991|fgenesh1_pm.46_#_4	1412991	CAZY	AA3_2	Glucose-methanol-choline oxidoreductase, N-terminal	#N/A	65 kDa		1	0.131	0.00089	6	6	6	6	6	6	6	-4.71	0.229245
jgi|Tragib1|1320025|e_gw1.17.324.1	1320025	CAZY	GH51	Alpha-L-arabinofuranosidase, C-terminal	Alpha-L-arabinofuranosidase.	70 kDa		1	0.0123	0.00015	1	1	1	1	1	1	1	-2.19	0.219151
jgi|Tragib1|1002594|CE1002593_56811	1002594	OTHER		Cupin 1	#N/A	52 kDa		1	0.046	0.0003	2	2	2	2	2	2	2	-3.39	0.190782
jgi|Tragib1|1356931|fgenesh1_kg.6_#_818_#_TRINITY_DN3175_c2_g1_i2	1356931	UNKNOWN		Glyceraldehyde 3-phosphate dehydrogenase, NAD(P) binding domain	Glyceraldehyde 3-phosphate dehydrogenase (phosphorylating).	37 kDa		1	0.0235	0.00015	1	1	1	1	1	1	1	-2.92	0.132127
jgi|Tragib1|1310324|e_gw1.2.82.1	1310324	CAZY	GH53	Glycosyl hydrolase family 53	Arabinogalactan endo-1,4-beta-galactosidase.	37 kDa		1	0.0731	0.0003	2	2	2	2	2	2	2	-4.65	0.07966
jgi|Tragib1|1380980|fgenesh1_kg.25_#_322_#_TRINITY_DN4098_c1_g1_i1	1380980	CAZY	GH37	Glycoside hydrolase, family 37	Alpha,alpha-trehalase.	82 kDa		1	0.0171	0.00015	1	1	1	1	1	1	1	-3.67	0.0785633
jgi|Tragib1|1354268|fgenesh1_kg.5_#_146_#_TRINITY_DN1773_c0_g1_i3	1354268	UNKNOWN		NADP-dependent oxidoreductase domain	#N/A	44 kDa		1	0.0456	0.00015	1	1	1	1	1	1	1	-4.92	0.0330318

## Sheet: TMT_Ratio5
Identified Proteins (64)	Accession Number	Alternate ID	Molecular Weight	Protein Grouping Ambiguity	Permutation Test (p-value) Benjamini-Hochberg (p < 0,01875)	Log? Fold Change by Category (Treatment 1 / Reference)	Taxonomy	Quant 1	Std Dev Log? Fold Change(Quant 1)	Quant 2	Std Dev Log? Fold Change(Quant 2)
jgi|Tragib1|1420096|gm1.6050_g	jgi|Tragib1|1420096|gm1.6050_g		54 kDa	true	< 0,0001	1.21	unknown	No values	1.4385866	Reference missing	1.444975
sp|P22629|SAV_STRAV|	P22629		19 kDa		< 0,0001	-2.8	unknown	-0.0218	1.2522486	-2.7776	1.2430915
jgi|Tragib1|841924|CE841923_1179	jgi|Tragib1|841924|CE841923_1179		54 kDa	true	1	8.29	unknown	No values	4.2538733	Reference missing	4.2538733
jgi|Tragib1|202357|CE202356_1838	jgi|Tragib1|202357|CE202356_1838		44 kDa	true	< 0,0001	0.95	unknown	No values	1.4207239	Reference missing	1.3877997
jgi|Tragib1|1408955|fgenesh1_pm.9_#_49	jgi|Tragib1|1408955|fgenesh1_pm.9_#_49		50 kDa	true	< 0,0001	2.5	unknown	No values	2.2995865	Reference missing	2.3099585
sp|K2C1_HUMAN|	K2C1_HUMAN		66 kDa	true	< 0,0001	1.12	unknown	0.0108	1.2128792	1.1048	1.1911039
jgi|Tragib1|1312503|e_gw1.5.691.1	jgi|Tragib1|1312503|e_gw1.5.691.1		40 kDa	true	< 0,0001	1.38	unknown	No values	1.3582821	Reference missing	1.3527068
sp|TRYP_PIG|	TRYP_PIG		24 kDa		< 0,0001	-2.53	unknown	-0.0225	1.3678602	-2.5041	1.3633137
sp|K1C10_HUMAN|	K1C10_HUMAN		60 kDa	true	0.012	0.78	unknown	0.0345	1.2627275	0.7796	1.2668886
sp|K22E_HUMAN|	K22E_HUMAN		66 kDa	true	0.00069	1.04	unknown	No values	1.2491392	Reference missing	1.2447017
sp|K1C9_HUMAN|	K1C9_HUMAN		62 kDa	true	0.34	0.33	unknown	No values	1.255722	Reference missing	1.2474829
jgi|Tragib1|1381929|fgenesh1_kg.26_#_312_#_TRINITY_DN1287_c0_g1_i1	jgi|Tragib1|1381929|fgenesh1_kg.26_#_312_#_TRINITY_DN1287_c0_g1_i1		99 kDa		0.003	-1.39	unknown	0.0088	1.6157209	-1.4004	1.6109548
jgi|Tragib1|57046|CE57045_1415	jgi|Tragib1|57046|CE57045_1415		42 kDa		0.041	-1.1	unknown	-0.0335	1.269041	-1.0954	1.3084701
jgi|Tragib1|1340581|fgenesh1_pg.33_#_81	jgi|Tragib1|1340581|fgenesh1_pg.33_#_81		47 kDa		0.001	1.35	unknown	No values	1.2921511	Reference missing	1.2921513
jgi|Tragib1|1331317|e_gw1.53.2.1	jgi|Tragib1|1331317|e_gw1.53.2.1		82 kDa		0.005	0.48	unknown	0.0059	1.1573159	0.4772	1.1435097
jgi|Tragib1|1411150|fgenesh1_pm.24_#_101	jgi|Tragib1|1411150|fgenesh1_pm.24_#_101		88 kDa		0.008	0.48	unknown	No values	0.9064442	Reference missing	0.9016589
jgi|Tragib1|1414394|gm1.348_g	jgi|Tragib1|1414394|gm1.348_g		42 kDa	true	0.011	1.51	unknown	No values	1.2799716	Reference missing	1.2775905
jgi|Tragib1|1152579|CE1152578_10194	jgi|Tragib1|1152579|CE1152578_10194		37 kDa		0.001	-3.89	unknown	-0.0027	1.1025732	-3.8847	1.1014875
jgi|Tragib1|1323788|e_gw1.25.242.1	jgi|Tragib1|1323788|e_gw1.25.242.1		58 kDa		< 0,0001	-2.74	unknown	0.0074	1.1318816	-2.727	1.1440026
jgi|Tragib1|1346574|fgenesh1_kg.2_#_514_#_TRINITY_DN1219_c0_g1_i1	jgi|Tragib1|1346574|fgenesh1_kg.2_#_514_#_TRINITY_DN1219_c0_g1_i1		44 kDa		0.007	1.05	unknown	0.0096	1.1569558	1.0378	1.160753
jgi|Tragib1|1412991|fgenesh1_pm.46_#_4	jgi|Tragib1|1412991|fgenesh1_pm.46_#_4		65 kDa		0.001	-4.71	unknown	0.0057	1.1023468	-4.7201	1.1084735
jgi|Tragib1|1413973|fgenesh1_pm.78_#_7	jgi|Tragib1|1413973|fgenesh1_pm.78_#_7		82 kDa		0.031	-0.57	unknown	-0.0001	0.9670069	-0.5676	0.95885634
jgi|Tragib1|830099|CE830098_1735	jgi|Tragib1|830099|CE830098_1735		40 kDa	true	0.012	1.1	unknown	0.0259	1.2235487	1.0967	1.2113117
jgi|Tragib1|1116970|CE1116969_198929	jgi|Tragib1|1116970|CE1116969_198929		14 kDa		0.55	-0.42	unknown	-0.0027	1.6839545	-0.4457	1.6710647
jgi|Tragib1|1332408|e_gw1.60.87.1	jgi|Tragib1|1332408|e_gw1.60.87.1		132 kDa		< 0,0001	-2.5	unknown	0.001	1.0045606	-2.4972	1.0043246
jgi|Tragib1|1419864|gm1.5818_g	jgi|Tragib1|1419864|gm1.5818_g		25 kDa		0.008	2	unknown	0.0178	1.5579133	2.0065	1.5436321
jgi|Tragib1|1308448|e_gw1.1.1081.1	jgi|Tragib1|1308448|e_gw1.1.1081.1		53 kDa		0.008	-4.41	unknown	0.0114	1.1166738	-4.4036	1.117499
jgi|Tragib1|1325409|e_gw1.30.270.1	jgi|Tragib1|1325409|e_gw1.30.270.1		26 kDa		0.039	1.42	unknown	No values	1.291822	Reference missing	1.3060368
jgi|Tragib1|1333570|e_gw1.70.107.1	jgi|Tragib1|1333570|e_gw1.70.107.1		40 kDa		0.028	1.75	unknown	0.0393	1.2122746	1.7219	1.215011
jgi|Tragib1|1334480|e_gw1.84.22.1	jgi|Tragib1|1334480|e_gw1.84.22.1		47 kDa		0.2	-2.8	unknown	-0.0865	1.3768264	-2.7417	1.3696047
jgi|Tragib1|1318843|e_gw1.15.251.1	jgi|Tragib1|1318843|e_gw1.15.251.1		90 kDa		0.013	-0.75	unknown	0.0058	1.0771325	-0.7589	1.071288
jgi|Tragib1|1329412|e_gw1.43.101.1	jgi|Tragib1|1329412|e_gw1.43.101.1		34 kDa		0.1	1.09	unknown	-0.024	1.1181982	1.1101	1.114238
jgi|Tragib1|1433104|MIX8691_969_45	jgi|Tragib1|1433104|MIX8691_969_45		38 kDa		0.1	0.96	unknown	No values	1.0691171	Reference missing	1.0731406
jgi|Tragib1|354050|CE354049_137167	jgi|Tragib1|354050|CE354049_137167		66 kDa		0.1	-1.82	unknown	-0.003	0.9602714	-1.8135	0.96259725
jgi|Tragib1|39506|CE39505_4609	jgi|Tragib1|39506|CE39505_4609		43 kDa	true	0.5	0.09	unknown	No values	0.9193303	Reference missing	0.9179177
jgi|Tragib1|1418065|gm1.4019_g	jgi|Tragib1|1418065|gm1.4019_g		27 kDa	true	1	-0.59	unknown	0.0058	1.9776073	-0.5876	1.9776074
jgi|Tragib1|1412555|fgenesh1_pm.39_#_35	jgi|Tragib1|1412555|fgenesh1_pm.39_#_35		10 kDa		0.33	-2.59	unknown	0.012	1.173889	-2.5874	1.174959
jgi|Tragib1|1418067|gm1.4021_g	jgi|Tragib1|1418067|gm1.4021_g		27 kDa	true	1	-1.28	unknown	0.0044	1.5207839	-1.2787	1.5207839
jgi|Tragib1|1311598|e_gw1.4.263.1	jgi|Tragib1|1311598|e_gw1.4.263.1		57 kDa		0.1	-2.45	unknown	-0.0149	1.2672696	-2.4249	1.267098
jgi|Tragib1|1329050|e_gw1.42.70.1	jgi|Tragib1|1329050|e_gw1.42.70.1		49 kDa		0.13	1.15	unknown	No values	1.7283142	Reference missing	1.7324384
jgi|Tragib1|1424196|gm1.10150_g	jgi|Tragib1|1424196|gm1.10150_g		62 kDa		0.85	0.11	unknown	-0.0028	1.285286	0.1103	1.2786207
jgi|Tragib1|632715|CE632714_12314	jgi|Tragib1|632715|CE632714_12314		59 kDa		0.5	-0.19	unknown	-0.0078	0.9661803	-0.1866	0.965175
jgi|Tragib1|1314031|e_gw1.6.290.1	jgi|Tragib1|1314031|e_gw1.6.290.1		47 kDa		1	3.38	unknown	No values	1.3073989	Reference missing	1.3073992
jgi|Tragib1|1380032|fgenesh1_kg.24_#_306_#_TRINITY_DN2629_c0_g1_i1	jgi|Tragib1|1380032|fgenesh1_kg.24_#_306_#_TRINITY_DN2629_c0_g1_i1		48 kDa		0.7	1.61	unknown	No values	1.4403569	Reference missing	1.4423419
jgi|Tragib1|1310324|e_gw1.2.82.1	jgi|Tragib1|1310324|e_gw1.2.82.1		37 kDa		0.33	-4.65	unknown	0.0015	0.87111944	-4.6456	0.8711193
jgi|Tragib1|1409730|fgenesh1_pm.14_#_61	jgi|Tragib1|1409730|fgenesh1_pm.14_#_61		51 kDa		0.1	-2.69	unknown	-0.01	1.105996	-2.6942	1.1013236
jgi|Tragib1|1316773|e_gw1.11.691.1	jgi|Tragib1|1316773|e_gw1.11.691.1 (+1)		84 kDa		0.67	0.3	unknown	No values	0.9691772	Reference missing	0.9653683
jgi|Tragib1|1316867|e_gw1.11.522.1	jgi|Tragib1|1316867|e_gw1.11.522.1 (+1)		26 kDa		0.67	-2.14	unknown	-0.0101	1.4368423	-2.1292	1.4567616
jgi|Tragib1|1418539|gm1.4493_g	jgi|Tragib1|1418539|gm1.4493_g		60 kDa		1	1.74	unknown	No values	0.92743176	Reference missing	0.9274319
jgi|Tragib1|1412846|fgenesh1_pm.43_#_20	jgi|Tragib1|1412846|fgenesh1_pm.43_#_20		107 kDa		1	-0.16	unknown	No values	0.9415336	Reference missing	0.9415336
jgi|Tragib1|2100|CE2099_10593	jgi|Tragib1|2100|CE2099_10593		27 kDa	true	1	-2.63	unknown	No values	1.5685527	Reference missing	1.5685527
jgi|Tragib1|1002594|CE1002593_56811	jgi|Tragib1|1002594|CE1002593_56811		52 kDa		0.33	-3.39	unknown	-0.0204	1.8033941	Value missing	1.7997987
jgi|Tragib1|1415715|gm1.1669_g	jgi|Tragib1|1415715|gm1.1669_g		47 kDa		0.33	-1.23	unknown	-0.004	1.0004107	-1.2335	1.0092825
jgi|Tragib1|524428|CE524427_2459	jgi|Tragib1|524428|CE524427_2459		41 kDa		0.33	-0.71	unknown	-0.0054	0.98672473	-0.7115	0.98589224
jgi|Tragib1|473978|CE473977_494	jgi|Tragib1|473978|CE473977_494		49 kDa		0.33	-2	unknown	0.0029	1.3948473	-2.0184	1.3874269
jgi|Tragib1|1356931|fgenesh1_kg.6_#_818_#_TRINITY_DN3175_c2_g1_i2	jgi|Tragib1|1356931|fgenesh1_kg.6_#_818_#_TRINITY_DN3175_c2_g1_i2		37 kDa		1	-2.92	unknown	0.003	1.0270641	-2.9183	1.0270641
jgi|Tragib1|1333340|e_gw1.68.72.1	jgi|Tragib1|1333340|e_gw1.68.72.1		31 kDa		1	-1.82	unknown	No values	1.3277699	Reference missing	1.3277698
jgi|Tragib1|1354268|fgenesh1_kg.5_#_146_#_TRINITY_DN1773_c0_g1_i3	jgi|Tragib1|1354268|fgenesh1_kg.5_#_146_#_TRINITY_DN1773_c0_g1_i3		44 kDa		1	-4.92	unknown	0.0028	0.96941894	-4.9181	0.9694188
jgi|Tragib1|1323396|e_gw1.24.238.1	jgi|Tragib1|1323396|e_gw1.24.238.1		85 kDa		1	-1.5	unknown	0.0026	0.8773547	-1.4979	0.87735456
jgi|Tragib1|1320025|e_gw1.17.324.1	jgi|Tragib1|1320025|e_gw1.17.324.1		70 kDa		1	-2.19	unknown	0.0025	0.8529098	-2.1861	0.85290986
jgi|Tragib1|1380980|fgenesh1_kg.25_#_322_#_TRINITY_DN4098_c1_g1_i1	jgi|Tragib1|1380980|fgenesh1_kg.25_#_322_#_TRINITY_DN4098_c1_g1_i1		82 kDa		1	-3.67	unknown	0.0054	1.833129	-3.6604	1.8331293
jgi|Tragib1|1407519|fgenesh1_pm.3_#_222	jgi|Tragib1|1407519|fgenesh1_pm.3_#_222		52 kDa		1	0.57	unknown	No values	0.85275346	Reference missing	0.8527534
jgi|Tragib1|682234|CE682233_216	jgi|Tragib1|682234|CE682233_216		35 kDa		1	0.46	unknown	No values	0.85275346	Reference missing	0.8527534
jgi|Tragib1|714389|CE714388_520	jgi|Tragib1|714389|CE714388_520		33 kDa		1	0.08	unknown	No values	0.9142226	Reference missing	0.9142226

## Sheet: kegg
#proteinId	ecNum	definition	catalyticActivity	cofactors	associatedDiseases	pathway	pathway_class	pathway_type
103	3.2.2.-	Hydrolyzing N-glycosyl compounds.	\N	\N	\N	\N	\N	\N
15217	3.2.1.21	Beta-glucosidase.	Hydrolysis of terminal, non-reducing beta-D-glucose residues with release of beta-D-glucose.	\N	\N	Starch and sucrose metabolism	Metabolism of Complex Carbohydrates	METABOLIC
15217	3.2.1.21	Beta-glucosidase.	Hydrolysis of terminal, non-reducing beta-D-glucose residues with release of beta-D-glucose.	\N	\N	Cyanoamino acid metabolism	Metabolism of Other Amino Acids	METABOLIC
15217	3.2.1.21	Beta-glucosidase.	Hydrolysis of terminal, non-reducing beta-D-glucose residues with release of beta-D-glucose.	\N	\N	Flavonoids, stilbene and lignin biosynthesis	Biosynthesis of Secondary Metabolites	METABOLIC
15450	1.13.11.5	Homogentisate 1,2-dioxygenase.	Homogentisate + O(2) = 4-maleylacetoacetate.	Iron.	Alkaptonuria; MIM:203500.	Styrene degradation	Biodegradation of Xenobiotics	METABOLIC
15450	1.13.11.5	Homogentisate 1,2-dioxygenase.	Homogentisate + O(2) = 4-maleylacetoacetate.	Iron.	Alkaptonuria; MIM:203500.	Tyrosine metabolism	Amino Acid Metabolism	METABOLIC
15797	3.4.23.5	Cathepsin D.	Specificity similar to, but narrower than, that of pepsin A. Does not cleave the 4-Gln-|-His-5 bond in B chain of insulin.	\N	\N	\N	\N	\N
17290	3.4.19.12	Ubiquitinyl hydrolase 1.	Thiol-dependent hydrolysis of ester, thiolester, amide, peptide and isopeptide bonds formed by the C-terminal Gly of ubiquitin (a 76-residue protein attached to proteins as an intracellular targeting signal).	\N	\N	\N	\N	\N
19057	2.4.2.30	NAD(+) ADP-ribosyltransferase.	NAD(+) + {ADP-D-ribosyl}(N)-acceptor = nicotinamide + {ADP-D-ribosyl}(N+1)-acceptor.	\N	\N	\N	\N	\N
25534	3.1.1.23	Acylglycerol lipase.	Hydrolyses glycerol monoesters of long-chain fatty acids.	\N	\N	Glycerolipid metabolism	Metabolism of Complex Lipids	METABOLIC
36102	1.14.11.-	With 2-oxoglutarate as one donor, and incorporation of one	\N	\N	\N	\N	\N	\N
37374	3.1.1.3	Triacylglycerol lipase.	Triacylglycerol + H(2)O = diacylglycerol + a fatty acid anion.	\N	Hepatic lipase deficiency; MIM:151670. Congenital lipase deficiency; MIM:246600. Wolman disease; MIM:278000.	Glycerolipid metabolism	Metabolism of Complex Lipids	METABOLIC
39506	3.2.1.8	Endo-1,4-beta-xylanase.	Endohydrolysis of 1,4-beta-D-xylosidic linkages in xylans.	\N	\N	\N	\N	\N
44544	2.6.1.62	Adenosylmethionine--8-amino-7-oxononanoate aminotransferase.	S-adenosyl-L-methionine + 8-amino-7-oxononanoate = S-adenosyl-4- methylthio-2-oxobutanoate + 7,8-diaminononanoate.	Pyridoxal-phosphate.	\N	Biotin metabolism	Metabolism of Cofactors and Vitamins	METABOLIC
48329	5.2.1.8	Peptidylprolyl isomerase.	Peptidylproline (omega=180) = peptidylproline (omega=0).	\N	\N	\N	\N	\N
50893	1.1.1.102	3-dehydrosphinganine reductase.	Sphinganine + NADP(+) = 3-dehydrosphinganine + NADPH.	\N	\N	Sphingoglycolipid metabolism	Metabolism of Complex Lipids	METABOLIC
50962	4.99.1.1	Ferrochelatase.	Protoporphyrin + Fe(2+) = protoheme + 2 H(+).	\N	Protoporphyria; MIM:177000.	Porphyrin and chlorophyll metabolism	Metabolism of Cofactors and Vitamins	METABOLIC
52036	3.1.1.23	Acylglycerol lipase.	Hydrolyses glycerol monoesters of long-chain fatty acids.	\N	\N	Glycerolipid metabolism	Metabolism of Complex Lipids	METABOLIC
53546	1.14.13.1	Salicylate 1-monooxygenase.	Salicylate + NADH + O(2) = catechol + NAD(+) + H(2)O + CO(2).	FAD.	\N	Fluorene degradation	Biodegradation of Xenobiotics	METABOLIC
53546	1.14.13.1	Salicylate 1-monooxygenase.	Salicylate + NADH + O(2) = catechol + NAD(+) + H(2)O + CO(2).	FAD.	\N	Nitorobenzene degradation	Biodegradation of Xenobiotics	METABOLIC
57046	3.2.1.4	Cellulase.	Endohydrolysis of 1,4-beta-D-glucosidic linkages in cellulose.	\N	\N	Starch and sucrose metabolism	Metabolism of Complex Carbohydrates	METABOLIC
58405	1.14.14.1	Unspecific monooxygenase.	RH + reduced flavoprotein + O(2) = ROH + oxidized flavoprotein + H(2)O.	Heme-thiolate.	\N	Tryptophan metabolism	Amino Acid Metabolism	METABOLIC
58405	1.14.14.1	Unspecific monooxygenase.	RH + reduced flavoprotein + O(2) = ROH + oxidized flavoprotein + H(2)O.	Heme-thiolate.	\N	Fatty acid metabolism	Lipid Metabolism	METABOLIC
58405	1.14.14.1	Unspecific monooxygenase.	RH + reduced flavoprotein + O(2) = ROH + oxidized flavoprotein + H(2)O.	Heme-thiolate.	\N	gamma-Hexachlorocyclohexane degradation	Biodegradation of Xenobiotics	METABOLIC
62899	5.3.1.9	Glucose-6-phosphate isomerase.	D-glucose 6-phosphate = D-fructose 6-phosphate.	\N	Hemolytic anemia due to glucosephosphate isomerase deficiency; MIM:172400.	Starch and sucrose metabolism	Metabolism of Complex Carbohydrates	METABOLIC
62899	5.3.1.9	Glucose-6-phosphate isomerase.	D-glucose 6-phosphate = D-fructose 6-phosphate.	\N	Hemolytic anemia due to glucosephosphate isomerase deficiency; MIM:172400.	Glycolysis / Gluconeogenesis	Carbohydrate Metabolism	METABOLIC
62899	5.3.1.9	Glucose-6-phosphate isomerase.	D-glucose 6-phosphate = D-fructose 6-phosphate.	\N	Hemolytic anemia due to glucosephosphate isomerase deficiency; MIM:172400.	Pentose phosphate pathway	Carbohydrate Metabolism	METABOLIC
77063	1.5.1.3	Dihydrofolate reductase.	5,6,7,8-tetrahydrofolate + NADP(+) = 7,8-dihydrofolate + NADPH.	\N	\N	One carbon pool by folate	Metabolism of Cofactors and Vitamins	METABOLIC
77063	1.5.1.3	Dihydrofolate reductase.	5,6,7,8-tetrahydrofolate + NADP(+) = 7,8-dihydrofolate + NADPH.	\N	\N	Folate biosynthesis	Metabolism of Cofactors and Vitamins	METABOLIC
88783	3.6.3.44	Xenobiotic-transporting ATPase.	ATP + H(2)O + xenobiotic(In) = ADP + phosphate + xenobiotic(Out).	\N	\N	\N	\N	\N
89731	5.2.1.8	Peptidylprolyl isomerase.	Peptidylproline (omega=180) = peptidylproline (omega=0).	\N	\N	\N	\N	\N
106876	1.10.2.2	Ubiquinol--cytochrome c reductase.	QH(2) + 2 ferricytochrome c = Q + 2 ferrocytochrome c.	\N	\N	Oxidative phosphorylation	Energy Metabolism	METABOLIC
107015	3.1.4.46	Glycerophosphodiester phosphodiesterase.	A glycerophosphodiester + H(2)O = an alcohol + sn-glycerol 3-phosphate.	\N	\N	Phospholipid degradation	Metabolism of Complex Lipids	METABOLIC
107015	3.1.4.46	Glycerophosphodiester phosphodiesterase.	A glycerophosphodiester + H(2)O = an alcohol + sn-glycerol 3-phosphate.	\N	\N	Glycerolipid metabolism	Metabolism of Complex Lipids	METABOLIC
111524	1.11.1.6	Catalase.	2 H(2)O(2) = O(2) + 2 H(2)O.	Heme; Manganese.	Acatalasia; MIM:115500.	Tryptophan metabolism	Amino Acid Metabolism	METABOLIC
111524	1.11.1.6	Catalase.	2 H(2)O(2) = O(2) + 2 H(2)O.	Heme; Manganese.	Acatalasia; MIM:115500.	Methane metabolism	Energy Metabolism	METABOLIC
111676	3.4.16.6	Carboxypeptidase D.	Preferential release of a C-terminal arginine or lysine residue.	\N	\N	\N	\N	\N
114699	3.6.3.44	Xenobiotic-transporting ATPase.	ATP + H(2)O + xenobiotic(In) = ADP + phosphate + xenobiotic(Out).	\N	\N	\N	\N	\N
121179	3.1.-.-	Acting on ester bonds.	\N	\N	\N	\N	\N	\N
128287	4.1.3.30	Methylisocitrate lyase.	(2S,3R)-3-hydroxybutane-1,2,3-tricarboxylate = pyruvate + succinate.	\N	\N	Propanoate metabolism	Carbohydrate Metabolism	METABOLIC
132359	3.1.1.23	Acylglycerol lipase.	Hydrolyses glycerol monoesters of long-chain fatty acids.	\N	\N	Glycerolipid metabolism	Metabolism of Complex Lipids	METABOLIC
150359	1.8.3.2	Thiol oxidase.	4 R'C(R)SH + O(2) = 2 R'C(R)S-S(R)CR' + 2 H(2)O.	\N	\N	\N	\N	\N
151893	3.2.1.67	Galacturan 1,4-alpha-galacturonidase.	{(1,4)-alpha-D-galacturonide}(N) + H(2)O = {(1,4)-alpha-D- galacturonide}(N-1) + D-galacturonate.	\N	\N	Starch and sucrose metabolism	Metabolism of Complex Carbohydrates	METABOLIC
160171	3.2.1.21	Beta-glucosidase.	Hydrolysis of terminal, non-reducing beta-D-glucose residues with release of beta-D-glucose.	\N	\N	Starch and sucrose metabolism	Metabolism of Complex Carbohydrates	METABOLIC
160171	3.2.1.21	Beta-glucosidase.	Hydrolysis of terminal, non-reducing beta-D-glucose residues with release of beta-D-glucose.	\N	\N	Cyanoamino acid metabolism	Metabolism of Other Amino Acids	METABOLIC
160171	3.2.1.21	Beta-glucosidase.	Hydrolysis of terminal, non-reducing beta-D-glucose residues with release of beta-D-glucose.	\N	\N	Flavonoids, stilbene and lignin biosynthesis	Biosynthesis of Secondary Metabolites	METABOLIC
164039	2.3.1.133	Shikimate O-hydroxycinnamoyltransferase.	4-coumaroyl-CoA + shikimate = CoA + 4-coumaroylshikimate.	\N	\N	\N	\N	\N
164840	6.2.1.-	Acid--thiol ligases.	\N	\N	\N	Ethylbenzene degradation	Biodegradation of Xenobiotics	METABOLIC
164840	6.2.1.-	Acid--thiol ligases.	\N	\N	\N	Propanoate metabolism	Carbohydrate Metabolism	METABOLIC
165995	3.2.1.67	Galacturan 1,4-alpha-galacturonidase.	{(1,4)-alpha-D-galacturonide}(N) + H(2)O = {(1,4)-alpha-D- galacturonide}(N-1) + D-galacturonate.	\N	\N	Starch and sucrose metabolism	Metabolism of Complex Carbohydrates	METABOLIC
166759	3.1.-.-	Acting on ester bonds.	\N	\N	\N	\N	\N	\N
166854	2.7.-.-	Transferring phosphorous-containing groups.	\N	\N	\N	\N	\N	\N
168394	3.2.1.67	Galacturan 1,4-alpha-galacturonidase.	{(1,4)-alpha-D-galacturonide}(N) + H(2)O = {(1,4)-alpha-D- galacturonide}(N-1) + D-galacturonate.	\N	\N	Starch and sucrose metabolism	Metabolism of Complex Carbohydrates	METABOLIC
169406	3.6.1.3	Adenosinetriphosphatase.	ATP + H(2)O = ADP + phosphate.	\N	Hemolytic anemia due to deficiency of adenosine triphosphatase; MIM:102800.	Purine metabolism	Nucleotide Metabolism	METABOLIC
174296	3.1.3.2	Acid phosphatase.	An orthophosphoric monoester + H(2)O = an alcohol + phosphate.	\N	Acid phosphatase deficiency; MIM:200950.	gamma-Hexachlorocyclohexane degradation	Biodegradation of Xenobiotics	METABOLIC
174296	3.1.3.2	Acid phosphatase.	An orthophosphoric monoester + H(2)O = an alcohol + phosphate.	\N	Acid phosphatase deficiency; MIM:200950.	Riboflavin metabolism	Metabolism of Cofactors and Vitamins	METABOLIC
181815	1.11.1.5	Cytochrome-c peroxidase.	2 ferrocytochrome c + H(2)O(2) = 2 ferricytochrome c + 2 H(2)O.	Heme.	\N	\N	\N	\N
202357	3.2.1.4	Cellulase.	Endohydrolysis of 1,4-beta-D-glucosidic linkages in cellulose.	\N	\N	Starch and sucrose metabolism	Metabolism of Complex Carbohydrates	METABOLIC
220638	3.4.23.5	Cathepsin D.	Specificity similar to, but narrower than, that of pepsin A. Does not cleave the 4-Gln-|-His-5 bond in B chain of insulin.	\N	\N	\N	\N	\N
224456	4.1.-.-	Carbon-carbon lyases.	\N	\N	\N	\N	\N	\N
227722	2.7.7.7	DNA-directed DNA polymerase.	N deoxynucleoside triphosphate = N diphosphate + {DNA}(N).	\N	\N	Purine metabolism	Nucleotide Metabolism	METABOLIC
227722	2.7.7.7	DNA-directed DNA polymerase.	N deoxynucleoside triphosphate = N diphosphate + {DNA}(N).	\N	\N	DNA polymerase	REPLICATION AND REPAIR	REGULATORY
227722	2.7.7.7	DNA-directed DNA polymerase.	N deoxynucleoside triphosphate = N diphosphate + {DNA}(N).	\N	\N	Pyrimidine metabolism	Nucleotide Metabolism	METABOLIC
236010	3.4.19.12	Ubiquitinyl hydrolase 1.	Thiol-dependent hydrolysis of ester, thiolester, amide, peptide and isopeptide bonds formed by the C-terminal Gly of ubiquitin (a 76-residue protein attached to proteins as an intracellular targeting signal).	\N	\N	\N	\N	\N
236366	2.7.-.-	Transferring phosphorous-containing groups.	\N	\N	\N	\N	\N	\N
239407	1.14.19.-	With oxidation of a pair of donors resulting in the reduction	\N	\N	\N	\N	\N	\N
240309	1.1.1.1	Alcohol dehydrogenase.	An alcohol + NAD(+) = an aldehyde or ketone + NADH.	Zinc or Iron.	\N	Bile acid biosynthesis	Lipid Metabolism	METABOLIC
240309	1.1.1.1	Alcohol dehydrogenase.	An alcohol + NAD(+) = an aldehyde or ketone + NADH.	Zinc or Iron.	\N	Tyrosine metabolism	Amino Acid Metabolism	METABOLIC
240309	1.1.1.1	Alcohol dehydrogenase.	An alcohol + NAD(+) = an aldehyde or ketone + NADH.	Zinc or Iron.	\N	Glycerolipid metabolism	Metabolism of Complex Lipids	METABOLIC
240309	1.1.1.1	Alcohol dehydrogenase.	An alcohol + NAD(+) = an aldehyde or ketone + NADH.	Zinc or Iron.	\N	Glycolysis / Gluconeogenesis	Carbohydrate Metabolism	METABOLIC
240309	1.1.1.1	Alcohol dehydrogenase.	An alcohol + NAD(+) = an aldehyde or ketone + NADH.	Zinc or Iron.	\N	Fatty acid metabolism	Lipid Metabolism	METABOLIC
246636	6.3.5.2	GMP synthase (glutamine-hydrolysing).	ATP + xanthosine 5'-phosphate + L-glutamine + H(2)O = AMP + diphosphate + GMP + L-glutamate.	\N	\N	Glutamate metabolism	Amino Acid Metabolism	METABOLIC
246636	6.3.5.2	GMP synthase (glutamine-hydrolysing).	ATP + xanthosine 5'-phosphate + L-glutamine + H(2)O = AMP + diphosphate + GMP + L-glutamate.	\N	\N	Purine metabolism	Nucleotide Metabolism	METABOLIC
248706	1.14.13.-	With NADH or NADPH as one donor, and incorporation of one atom	\N	\N	\N	Methane metabolism	Energy Metabolism	METABOLIC
248706	1.14.13.-	With NADH or NADPH as one donor, and incorporation of one atom	\N	\N	\N	Phenylalanine metabolism	Amino Acid Metabolism	METABOLIC
248706	1.14.13.-	With NADH or NADPH as one donor, and incorporation of one atom	\N	\N	\N	Ubiquinone biosynthesis	Metabolism of Cofactors and Vitamins	METABOLIC
248706	1.14.13.-	With NADH or NADPH as one donor, and incorporation of one atom	\N	\N	\N	Alkaloid biosynthesis I	Biosynthesis of Secondary Metabolites	METABOLIC
248706	1.14.13.-	With NADH or NADPH as one donor, and incorporation of one atom	\N	\N	\N	Styrene degradation	Biodegradation of Xenobiotics	METABOLIC
248706	1.14.13.-	With NADH or NADPH as one donor, and incorporation of one atom	\N	\N	\N	Tryptophan metabolism	Amino Acid Metabolism	METABOLIC
248706	1.14.13.-	With NADH or NADPH as one donor, and incorporation of one atom	\N	\N	\N	Androgen and estrogen metabolism	Lipid Metabolism	METABOLIC
248706	1.14.13.-	With NADH or NADPH as one donor, and incorporation of one atom	\N	\N	\N	Sterol biosynthesis	Lipid Metabolism	METABOLIC
248706	1.14.13.-	With NADH or NADPH as one donor, and incorporation of one atom	\N	\N	\N	1,4-Dichlorobenzene degradation	Biodegradation of Xenobiotics	METABOLIC
248706	1.14.13.-	With NADH or NADPH as one donor, and incorporation of one atom	\N	\N	\N	Tyrosine metabolism	Amino Acid Metabolism	METABOLIC
248706	1.14.13.-	With NADH or NADPH as one donor, and incorporation of one atom	\N	\N	\N	Bile acid biosynthesis	Lipid Metabolism	METABOLIC
248706	1.14.13.-	With NADH or NADPH as one donor, and incorporation of one atom	\N	\N	\N	Flavonoids, stilbene and lignin biosynthesis	Biosynthesis of Secondary Metabolites	METABOLIC
248706	1.14.13.-	With NADH or NADPH as one donor, and incorporation of one atom	\N	\N	\N	Histidine metabolism	Amino Acid Metabolism	METABOLIC
248706	1.14.13.-	With NADH or NADPH as one donor, and incorporation of one atom	\N	\N	\N	gamma-Hexachlorocyclohexane degradation	Biodegradation of Xenobiotics	METABOLIC
249556	3.6.1.3	Adenosinetriphosphatase.	ATP + H(2)O = ADP + phosphate.	\N	Hemolytic anemia due to deficiency of adenosine triphosphatase; MIM:102800.	Purine metabolism	Nucleotide Metabolism	METABOLIC
267604	1.5.-.-	Acting on the CH-NH group of donors.	\N	\N	\N	\N	\N	\N
270619	3.4.21.92	Endopeptidase Clp.	Hydrolysis of proteins to small peptides in the presence of ATP and magnesium. Alpha-casein is the usual test substrate. In the absence of ATP, only oligopeptides shorter than five residues are cleaved (such as succinyl-Leu-Tyr-|-NHMEC; and Leu-Tyr-Leu-|-	\N	\N	\N	\N	\N
284647	1.1.1.86	Ketol-acid reductoisomerase.	(R)-2,3-dihydroxy-3-methylbutanoate + NADP(+) = (S)-2-hydroxy-2-methyl- 3-oxobutanoate + NADPH.	\N	\N	Valine, leucine and isoleucine biosynthesis	Amino Acid Metabolism	METABOLIC
284647	1.1.1.86	Ketol-acid reductoisomerase.	(R)-2,3-dihydroxy-3-methylbutanoate + NADP(+) = (S)-2-hydroxy-2-methyl- 3-oxobutanoate + NADPH.	\N	\N	Pantothenate and CoA biosynthesis	Metabolism of Cofactors and Vitamins	METABOLIC
284723	1.1.1.173	L-rhamnose 1-dehydrogenase.	L-rhamnofuranose + NAD(+) = L-rhamno-1,4-lactone + NADH.	\N	\N	Fructose and mannose metabolism	Carbohydrate Metabolism	METABOLIC
287269	3.4.21.48	Cerevisin.	Hydrolysis of proteins with broad specificity, and of BZ-Arg-OET > Ac-Tyr-OET. Does not hydrolyse peptide amides.	\N	\N	\N	\N	\N
299659	2.6.1.1	Aspartate aminotransferase.	L-aspartate + 2-oxoglutarate = oxaloacetate + L-glutamate.	Pyridoxal-phosphate.	\N	Alanine and aspartate metabolism	Amino Acid Metabolism	METABOLIC
299659	2.6.1.1	Aspartate aminotransferase.	L-aspartate + 2-oxoglutarate = oxaloacetate + L-glutamate.	Pyridoxal-phosphate.	\N	Phenylalanine metabolism	Amino Acid Metabolism	METABOLIC
299659	2.6.1.1	Aspartate aminotransferase.	L-aspartate + 2-oxoglutarate = oxaloacetate + L-glutamate.	Pyridoxal-phosphate.	\N	Arginine and proline metabolism	Amino Acid Metabolism	METABOLIC
299659	2.6.1.1	Aspartate aminotransferase.	L-aspartate + 2-oxoglutarate = oxaloacetate + L-glutamate.	Pyridoxal-phosphate.	\N	Cysteine metabolism	Amino Acid Metabolism	METABOLIC
299659	2.6.1.1	Aspartate aminotransferase.	L-aspartate + 2-oxoglutarate = oxaloacetate + L-glutamate.	Pyridoxal-phosphate.	\N	Tyrosine metabolism	Amino Acid Metabolism	METABOLIC
299659	2.6.1.1	Aspartate aminotransferase.	L-aspartate + 2-oxoglutarate = oxaloacetate + L-glutamate.	Pyridoxal-phosphate.	\N	Alkaloid biosynthesis I	Biosynthesis of Secondary Metabolites	METABOLIC
299659	2.6.1.1	Aspartate aminotransferase.	L-aspartate + 2-oxoglutarate = oxaloacetate + L-glutamate.	Pyridoxal-phosphate.	\N	Carbon fixation	Energy Metabolism	METABOLIC
299659	2.6.1.1	Aspartate aminotransferase.	L-aspartate + 2-oxoglutarate = oxaloacetate + L-glutamate.	Pyridoxal-phosphate.	\N	Phenylalanine, tyrosine and tryptophan biosynthesis	Amino Acid Metabolism	METABOLIC
299659	2.6.1.1	Aspartate aminotransferase.	L-aspartate + 2-oxoglutarate = oxaloacetate + L-glutamate.	Pyridoxal-phosphate.	\N	Glutamate metabolism	Amino Acid Metabolism	METABOLIC
312066	3.1.11.2	Exodeoxyribonuclease III.	Degradation of double-stranded DNA. It acts progressively in a 3'- to 5'-direction, releasing 5'-phosphomononucleotides.	\N	\N	\N	\N	\N
319470	6.3.2.19	Ubiquitin--protein ligase.	ATP + ubiquitin + protein lysine = AMP + diphosphate + protein N-ubiquityllysine.	\N	\N	\N	\N	\N
323370	3.5.4.16	GTP cyclohydrolase I.	GTP + 2 H(2)O = formate + 2-amino-4-hydroxy-6-(erythro-1,2,3- trihydroxypropyl)dihydropteridine triphosphate.	\N	\N	Folate biosynthesis	Metabolism of Cofactors and Vitamins	METABOLIC
327058	1.17.4.1	Ribonucleoside-diphosphate reductase.	2'-deoxyribonucleoside diphosphate + oxidized thioredoxin + H(2)O = ribonucleoside diphosphate + reduced thioredoxin.	Iron; ATP.	\N	Pyrimidine metabolism	Nucleotide Metabolism	METABOLIC
327058	1.17.4.1	Ribonucleoside-diphosphate reductase.	2'-deoxyribonucleoside diphosphate + oxidized thioredoxin + H(2)O = ribonucleoside diphosphate + reduced thioredoxin.	Iron; ATP.	\N	Purine metabolism	Nucleotide Metabolism	METABOLIC
328520	2.4.2.30	NAD(+) ADP-ribosyltransferase.	NAD(+) + {ADP-D-ribosyl}(N)-acceptor = nicotinamide + {ADP-D-ribosyl}(N+1)-acceptor.	\N	\N	\N	\N	\N
337486	3.5.1.19	Nicotinamidase.	Nicotinamide + H(2)O = nicotinate + NH(3).	\N	\N	Nicotinate and nicotinamide metabolism	Metabolism of Cofactors and Vitamins	METABOLIC
339562	6.3.2.19	Ubiquitin--protein ligase.	ATP + ubiquitin + protein lysine = AMP + diphosphate + protein N-ubiquityllysine.	\N	\N	\N	\N	\N
350474	3.6.4.-	Acting on acid anhydrides; involved in cellular and	\N	\N	\N	\N	\N	\N
354050	3.4.14.9	Tripeptidyl-peptidase I.	Release of an N-terminal tripeptide from a polypeptide.	\N	\N	\N	\N	\N
372092	1.14.-.-	Acting on paired donors, with incorporation or reduction of	\N	\N	\N	gamma-Hexachlorocyclohexane degradation	Biodegradation of Xenobiotics	METABOLIC
372092	1.14.-.-	Acting on paired donors, with incorporation or reduction of	\N	\N	\N	Ascorbate and aldarate metabolism	Carbohydrate Metabolism	METABOLIC
372092	1.14.-.-	Acting on paired donors, with incorporation or reduction of	\N	\N	\N	Flavonoids, stilbene and lignin biosynthesis	Biosynthesis of Secondary Metabolites	METABOLIC
372092	1.14.-.-	Acting on paired donors, with incorporation or reduction of	\N	\N	\N	Fluorene degradation	Biodegradation of Xenobiotics	METABOLIC
380062	3.1.3.16	Serine/threonine specific protein phosphatase.	A phosphoprotein + H(2)O = a protein + phosphate.	\N	\N	\N	\N	\N
382246	2.5.1.18	Glutathione transferase.	RX + glutathione = HX + R-S-glutathione.	\N	\N	Glutathione metabolism	Metabolism of Other Amino Acids	METABOLIC
389310	2.7.1.26	Riboflavin kinase.	ATP + riboflavin = ADP + FMN.	\N	\N	Riboflavin metabolism	Metabolism of Cofactors and Vitamins	METABOLIC
390274	3.1.13.-	Exoribonucleases producing 5'-phosphomonoesters.	\N	\N	\N	\N	\N	\N
392127	1.8.1.2	Sulfite reductase (NADPH).	H(2)S + 3 NADP(+) + 3 H(2)O = sulfite + 3 NADPH.	FAD; FMN; Heme.	\N	Selenoamino acid metabolism	Metabolism of Other Amino Acids	METABOLIC
392127	1.8.1.2	Sulfite reductase (NADPH).	H(2)S + 3 NADP(+) + 3 H(2)O = sulfite + 3 NADPH.	FAD; FMN; Heme.	\N	Sulfur metabolism	Energy Metabolism	METABOLIC
408603	1.1.1.156	Glycerol 2-dehydrogenase (NADP+).	Glycerol + NADP(+) = glycerone + NADPH.	\N	\N	Glycerolipid metabolism	Metabolism of Complex Lipids	METABOLIC
415296	3.1.2.-	Thiolester hydrolases.	\N	\N	\N	Benzoate degradation via CoA ligation	Biodegradation of Xenobiotics	METABOLIC
426313	1.14.13.1	Salicylate 1-monooxygenase.	Salicylate + NADH + O(2) = catechol + NAD(+) + H(2)O + CO(2).	FAD.	\N	Fluorene degradation	Biodegradation of Xenobiotics	METABOLIC
426313	1.14.13.1	Salicylate 1-monooxygenase.	Salicylate + NADH + O(2) = catechol + NAD(+) + H(2)O + CO(2).	FAD.	\N	Nitorobenzene degradation	Biodegradation of Xenobiotics	METABOLIC
431918	2.4.1.-	Hexosyltransferases.	\N	\N	\N	O-Glycans biosynthesis	Metabolism of Complex Carbohydrates	METABOLIC
431918	2.4.1.-	Hexosyltransferases.	\N	\N	\N	Fructose and mannose metabolism	Carbohydrate Metabolism	METABOLIC
431918	2.4.1.-	Hexosyltransferases.	\N	\N	\N	Peptidoglycan biosynthesis	Metabolism of Complex Carbohydrates	METABOLIC
431918	2.4.1.-	Hexosyltransferases.	\N	\N	\N	Sphingoglycolipid metabolism	Metabolism of Complex Lipids	METABOLIC
431918	2.4.1.-	Hexosyltransferases.	\N	\N	\N	Blood group glycolipid biosynthesis - lact series	Metabolism of Complex Lipids	METABOLIC
431918	2.4.1.-	Hexosyltransferases.	\N	\N	\N	Blood group glycolipid biosynthesis - neolact series	Metabolism of Complex Lipids	METABOLIC
431918	2.4.1.-	Hexosyltransferases.	\N	\N	\N	Glycerolipid metabolism	Metabolism of Complex Lipids	METABOLIC
431918	2.4.1.-	Hexosyltransferases.	\N	\N	\N	Globoside metabolism	Metabolism of Complex Lipids	METABOLIC
431918	2.4.1.-	Hexosyltransferases.	\N	\N	\N	Chondroitin / heparan sulfate biosynthesis	Metabolism of Complex Carbohydrates	METABOLIC
431918	2.4.1.-	Hexosyltransferases.	\N	\N	\N	Keratan sulfate biosynthesis	Metabolism of Complex Carbohydrates	METABOLIC
431918	2.4.1.-	Hexosyltransferases.	\N	\N	\N	N-Glycans biosynthesis	Metabolism of Complex Carbohydrates	METABOLIC
434479	2.7.1.17	Xylulokinase.	ATP + D-xylulose = ADP + D-xylulose 5-phosphate.	\N	\N	Pentose and glucuronate interconversions	Carbohydrate Metabolism	METABOLIC
439964	3.1.-.-	Acting on ester bonds.	\N	\N	\N	\N	\N	\N
443391	4.1.2.5	Threonine aldolase.	L-threonine = glycine + acetaldehyde.	Pyridoxal-phosphate.	\N	Glycine, serine and threonine metabolism	Amino Acid Metabolism	METABOLIC
446097	6.3.2.19	Ubiquitin--protein ligase.	ATP + ubiquitin + protein lysine = AMP + diphosphate + protein N-ubiquityllysine.	\N	\N	\N	\N	\N
447532	4.2.1.-	Hydro-lyases.	\N	\N	\N	Tetrachloroethene degradation	Biodegradation of Xenobiotics	METABOLIC
447532	4.2.1.-	Hydro-lyases.	\N	\N	\N	Benzoate degradation via CoA ligation	Biodegradation of Xenobiotics	METABOLIC
447532	4.2.1.-	Hydro-lyases.	\N	\N	\N	Tyrosine metabolism	Amino Acid Metabolism	METABOLIC
447532	4.2.1.-	Hydro-lyases.	\N	\N	\N	Cyanoamino acid metabolism	Metabolism of Other Amino Acids	METABOLIC
447532	4.2.1.-	Hydro-lyases.	\N	\N	\N	Bile acid biosynthesis	Lipid Metabolism	METABOLIC
447532	4.2.1.-	Hydro-lyases.	\N	\N	\N	Benzoate degradation via hydroxylation	Biodegradation of Xenobiotics	METABOLIC
447532	4.2.1.-	Hydro-lyases.	\N	\N	\N	Butanoate metabolism	Carbohydrate Metabolism	METABOLIC
447532	4.2.1.-	Hydro-lyases.	\N	\N	\N	Fructose and mannose metabolism	Carbohydrate Metabolism	METABOLIC
447532	4.2.1.-	Hydro-lyases.	\N	\N	\N	Toluene and xylene degradation	Biodegradation of Xenobiotics	METABOLIC
447532	4.2.1.-	Hydro-lyases.	\N	\N	\N	Ubiquinone biosynthesis	Metabolism of Cofactors and Vitamins	METABOLIC
452103	2.1.2.2	Phosphoribosylglycinamide formyltransferase.	10-formyltetrahydrofolate + 5'-phosphoribosylglycinamide = tetrahydrofolate + 5'-phosphoribosyl-N-formylglycinamide.	\N	\N	Purine metabolism	Nucleotide Metabolism	METABOLIC
452103	2.1.2.2	Phosphoribosylglycinamide formyltransferase.	10-formyltetrahydrofolate + 5'-phosphoribosylglycinamide = tetrahydrofolate + 5'-phosphoribosyl-N-formylglycinamide.	\N	\N	One carbon pool by folate	Metabolism of Cofactors and Vitamins	METABOLIC
460755	5.2.1.8	Peptidylprolyl isomerase.	Peptidylproline (omega=180) = peptidylproline (omega=0).	\N	\N	\N	\N	\N
463398	1.6.5.4	Monodehydroascorbate reductase (NADH).	NADH + 2 monodehydroascorbate = NAD(+) + 2 ascorbate.	\N	\N	Ascorbate and aldarate metabolism	Carbohydrate Metabolism	METABOLIC
463633	1.14.14.1	Unspecific monooxygenase.	RH + reduced flavoprotein + O(2) = ROH + oxidized flavoprotein + H(2)O.	Heme-thiolate.	\N	Tryptophan metabolism	Amino Acid Metabolism	METABOLIC
463633	1.14.14.1	Unspecific monooxygenase.	RH + reduced flavoprotein + O(2) = ROH + oxidized flavoprotein + H(2)O.	Heme-thiolate.	\N	Fatty acid metabolism	Lipid Metabolism	METABOLIC
463633	1.14.14.1	Unspecific monooxygenase.	RH + reduced flavoprotein + O(2) = ROH + oxidized flavoprotein + H(2)O.	Heme-thiolate.	\N	gamma-Hexachlorocyclohexane degradation	Biodegradation of Xenobiotics	METABOLIC
463734	3.4.14.9	Tripeptidyl-peptidase I.	Release of an N-terminal tripeptide from a polypeptide.	\N	\N	\N	\N	\N
470078	3.1.1.3	Triacylglycerol lipase.	Triacylglycerol + H(2)O = diacylglycerol + a fatty acid anion.	\N	Hepatic lipase deficiency; MIM:151670. Congenital lipase deficiency; MIM:246600. Wolman disease; MIM:278000.	Glycerolipid metabolism	Metabolism of Complex Lipids	METABOLIC
472972	6.3.2.19	Ubiquitin--protein ligase.	ATP + ubiquitin + protein lysine = AMP + diphosphate + protein N-ubiquityllysine.	\N	\N	\N	\N	\N
473770	2.1.1.110	Sterigmatocystin 7-O-methyltransferase.	S-adenosyl-L-methionine + sterigmatocystin = S-adenosyl-L-homocysteine + 7-O-methylsterigmatocystin.	\N	\N	\N	\N	\N
474655	1.14.14.1	Unspecific monooxygenase.	RH + reduced flavoprotein + O(2) = ROH + oxidized flavoprotein + H(2)O.	Heme-thiolate.	\N	Tryptophan metabolism	Amino Acid Metabolism	METABOLIC
474655	1.14.14.1	Unspecific monooxygenase.	RH + reduced flavoprotein + O(2) = ROH + oxidized flavoprotein + H(2)O.	Heme-thiolate.	\N	Fatty acid metabolism	Lipid Metabolism	METABOLIC
474655	1.14.14.1	Unspecific monooxygenase.	RH + reduced flavoprotein + O(2) = ROH + oxidized flavoprotein + H(2)O.	Heme-thiolate.	\N	gamma-Hexachlorocyclohexane degradation	Biodegradation of Xenobiotics	METABOLIC
476380	1.1.1.21	Aldehyde reductase.	Alditol + NAD(P)(+) = aldose + NAD(P)H.	\N	\N	Galactose metabolism	Carbohydrate Metabolism	METABOLIC
476380	1.1.1.21	Aldehyde reductase.	Alditol + NAD(P)(+) = aldose + NAD(P)H.	\N	\N	Pyruvate metabolism	Carbohydrate Metabolism	METABOLIC
476380	1.1.1.21	Aldehyde reductase.	Alditol + NAD(P)(+) = aldose + NAD(P)H.	\N	\N	Glycerolipid metabolism	Metabolism of Complex Lipids	METABOLIC
476380	1.1.1.21	Aldehyde reductase.	Alditol + NAD(P)(+) = aldose + NAD(P)H.	\N	\N	Pentose and glucuronate interconversions	Carbohydrate Metabolism	METABOLIC
476380	1.1.1.21	Aldehyde reductase.	Alditol + NAD(P)(+) = aldose + NAD(P)H.	\N	\N	Fructose and mannose metabolism	Carbohydrate Metabolism	METABOLIC
480565	1.14.14.1	Unspecific monooxygenase.	RH + reduced flavoprotein + O(2) = ROH + oxidized flavoprotein + H(2)O.	Heme-thiolate.	\N	Tryptophan metabolism	Amino Acid Metabolism	METABOLIC
480565	1.14.14.1	Unspecific monooxygenase.	RH + reduced flavoprotein + O(2) = ROH + oxidized flavoprotein + H(2)O.	Heme-thiolate.	\N	Fatty acid metabolism	Lipid Metabolism	METABOLIC
480565	1.14.14.1	Unspecific monooxygenase.	RH + reduced flavoprotein + O(2) = ROH + oxidized flavoprotein + H(2)O.	Heme-thiolate.	\N	gamma-Hexachlorocyclohexane degradation	Biodegradation of Xenobiotics	METABOLIC
489842	3.1.26.5	Ribonuclease P.	Endonucleolytic cleavage of RNA, removing 5'-extra-nucleotide from tRNA precursor.	\N	\N	\N	\N	\N
494029	3.4.23.5	Cathepsin D.	Specificity similar to, but narrower than, that of pepsin A. Does not cleave the 4-Gln-|-His-5 bond in B chain of insulin.	\N	\N	\N	\N	\N
497248	1.11.1.5	Cytochrome-c peroxidase.	2 ferrocytochrome c + H(2)O(2) = 2 ferricytochrome c + 2 H(2)O.	Heme.	\N	\N	\N	\N
497684	3.4.22.40	Bleomycin hydrolase.	Inactivates bleomycin B2 (a cytotoxic glycometallopeptide) by hydrolysis of a carboxyamide bond of b-aminoalanine, but also shows general aminopeptidase activity. The specificity varies somewhat with source, but amino acid arylamides of Met, Leu and Ala a	\N	\N	\N	\N	\N
497922	3.1.1.29	Aminoacyl-tRNA hydrolase.	N-substituted aminoacyl-tRNA + H(2)O = N-substituted amino acid + tRNA.	\N	\N	\N	\N	\N
498853	1.6.99.1	NADPH dehydrogenase.	NADPH + acceptor = NADP(+) + reduced acceptor.	FMN or FAD.	\N	\N	\N	\N
504938	5.2.1.8	Peptidylprolyl isomerase.	Peptidylproline (omega=180) = peptidylproline (omega=0).	\N	\N	\N	\N	\N
507177	6.3.2.19	Ubiquitin--protein ligase.	ATP + ubiquitin + protein lysine = AMP + diphosphate + protein N-ubiquityllysine.	\N	\N	\N	\N	\N
519961	1.6.5.5	NADPH:quinone reductase.	NADPH + quinone = NADP(+) + semiquinone.	Zinc.	\N	\N	\N	\N
520506	2.4.1.109	Dolichyl-phosphate-mannose--protein mannosyltransferase.	Dolichyl phosphate D-mannose + protein = dolichyl phosphate + O-D-mannosyl-protein.	\N	\N	\N	\N	\N
524428	3.2.1.39	Glucan endo-1,3-beta-D-glucosidase.	Hydrolysis of 1,3-beta-D-glucosidic linkages in 1,3-beta-D-glucans.	\N	\N	Starch and sucrose metabolism	Metabolism of Complex Carbohydrates	METABOLIC
531273	4.2.1.77	Trans-L-3-hydroxyproline dehydratase.	Trans-L-3-hydroxyproline = delta(1)-pyrroline-2-carboxylate.	\N	\N	\N	\N	\N
548670	6.3.2.19	Ubiquitin--protein ligase.	ATP + ubiquitin + protein lysine = AMP + diphosphate + protein N-ubiquityllysine.	\N	\N	\N	\N	\N
560261	1.13.11.5	Homogentisate 1,2-dioxygenase.	Homogentisate + O(2) = 4-maleylacetoacetate.	Iron.	Alkaptonuria; MIM:203500.	Styrene degradation	Biodegradation of Xenobiotics	METABOLIC
560261	1.13.11.5	Homogentisate 1,2-dioxygenase.	Homogentisate + O(2) = 4-maleylacetoacetate.	Iron.	Alkaptonuria; MIM:203500.	Tyrosine metabolism	Amino Acid Metabolism	METABOLIC
561553	2.3.1.88	Peptide alpha-N-acetyltransferase.	Acetyl-CoA + peptide = CoA + N-acetylpeptide.	\N	\N	\N	\N	\N
567714	1.14.13.1	Salicylate 1-monooxygenase.	Salicylate + NADH + O(2) = catechol + NAD(+) + H(2)O + CO(2).	FAD.	\N	Fluorene degradation	Biodegradation of Xenobiotics	METABOLIC
567714	1.14.13.1	Salicylate 1-monooxygenase.	Salicylate + NADH + O(2) = catechol + NAD(+) + H(2)O + CO(2).	FAD.	\N	Nitorobenzene degradation	Biodegradation of Xenobiotics	METABOLIC
575835	3.1.1.45	Carboxymethylenebutenolidase.	4-carboxymethylenebut-2-en-4-olide + H(2)O = 4 oxohex-2-enedioate.	\N	\N	1,4-Dichlorobenzene degradation	Biodegradation of Xenobiotics	METABOLIC
579700	1.1.1.65	Pyridoxine 4-dehydrogenase.	Pyridoxine + NADP(+) = pyridoxal + NADPH.	\N	\N	Vitamin B6 metabolism	Metabolism of Cofactors and Vitamins	METABOLIC
581026	1.8.3.2	Thiol oxidase.	4 R'C(R)SH + O(2) = 2 R'C(R)S-S(R)CR' + 2 H(2)O.	\N	\N	\N	\N	\N
589610	3.1.1.11	Pectinesterase.	Pectin + N H(2)O = N methanol + pectate.	\N	\N	Starch and sucrose metabolism	Metabolism of Complex Carbohydrates	METABOLIC
589610	3.1.1.11	Pectinesterase.	Pectin + N H(2)O = N methanol + pectate.	\N	\N	Pentose and glucuronate interconversions	Carbohydrate Metabolism	METABOLIC
590122	3.4.24.64	Mitochondrial processing peptidase.	Release of N-terminal transit peptides from precursor proteins imported into the mitochondrion, typically with Arg in position P2.	Zinc.	\N	\N	\N	\N
601615	1.1.1.216	Farnesol dehydrogenase.	2-trans,6-trans-farnesol + NADP(+) = 2-trans,6-trans-farnesal + NADPH.	\N	\N	\N	\N	\N
602585	1.3.1.33	Protochlorophyllide reductase.	Chlorophyllide A + NADP(+) = protochlorophyllide + NADPH.	\N	\N	Porphyrin and chlorophyll metabolism	Metabolism of Cofactors and Vitamins	METABOLIC
611066	3.1.3.36	Phosphatidylinositol-bisphosphatase.	Phosphatidyl-myo-inositol 4,5-bisphosphate + H(2)O = phosphatidylinositol 4-phosphate + phosphate.	\N	\N	\N	\N	\N
614060	2.7.1.32	Choline kinase.	ATP + choline = ADP + O-phosphocholine.	\N	\N	Glycerolipid metabolism	Metabolism of Complex Lipids	METABOLIC
617684	3.1.4.46	Glycerophosphodiester phosphodiesterase.	A glycerophosphodiester + H(2)O = an alcohol + sn-glycerol 3-phosphate.	\N	\N	Phospholipid degradation	Metabolism of Complex Lipids	METABOLIC
617684	3.1.4.46	Glycerophosphodiester phosphodiesterase.	A glycerophosphodiester + H(2)O = an alcohol + sn-glycerol 3-phosphate.	\N	\N	Glycerolipid metabolism	Metabolism of Complex Lipids	METABOLIC
629295	1.11.1.5	Cytochrome-c peroxidase.	2 ferrocytochrome c + H(2)O(2) = 2 ferricytochrome c + 2 H(2)O.	Heme.	\N	\N	\N	\N
629540	1.14.14.1	Unspecific monooxygenase.	RH + reduced flavoprotein + O(2) = ROH + oxidized flavoprotein + H(2)O.	Heme-thiolate.	\N	Tryptophan metabolism	Amino Acid Metabolism	METABOLIC
629540	1.14.14.1	Unspecific monooxygenase.	RH + reduced flavoprotein + O(2) = ROH + oxidized flavoprotein + H(2)O.	Heme-thiolate.	\N	Fatty acid metabolism	Lipid Metabolism	METABOLIC
629540	1.14.14.1	Unspecific monooxygenase.	RH + reduced flavoprotein + O(2) = ROH + oxidized flavoprotein + H(2)O.	Heme-thiolate.	\N	gamma-Hexachlorocyclohexane degradation	Biodegradation of Xenobiotics	METABOLIC
629784	1.14.14.1	Unspecific monooxygenase.	RH + reduced flavoprotein + O(2) = ROH + oxidized flavoprotein + H(2)O.	Heme-thiolate.	\N	Tryptophan metabolism	Amino Acid Metabolism	METABOLIC
629784	1.14.14.1	Unspecific monooxygenase.	RH + reduced flavoprotein + O(2) = ROH + oxidized flavoprotein + H(2)O.	Heme-thiolate.	\N	Fatty acid metabolism	Lipid Metabolism	METABOLIC
629784	1.14.14.1	Unspecific monooxygenase.	RH + reduced flavoprotein + O(2) = ROH + oxidized flavoprotein + H(2)O.	Heme-thiolate.	\N	gamma-Hexachlorocyclohexane degradation	Biodegradation of Xenobiotics	METABOLIC
632715	3.2.1.113	Mannosyl-oligosaccharide 1,2-alpha-mannosidase.	Hydrolysis of the terminal 1,2-linked alpha-D-mannose residues in the oligo-mannose oligosaccharide Man(9)(GlcNAc)(2).	\N	\N	N-Glycans biosynthesis	Metabolism of Complex Carbohydrates	METABOLIC
634280	1.3.1.13	Prephenate dehydrogenase (NADP+).	Prephenate + NADP(+) = 4-hydroxyphenylpyruvate + CO(2) + NADPH.	\N	\N	Phenylalanine, tyrosine and tryptophan biosynthesis	Amino Acid Metabolism	METABOLIC
636924	2.3.2.5	Glutaminyl-peptide cyclotransferase.	L-glutaminyl-peptide = 5-oxoprolyl-peptide + NH(3).	\N	\N	\N	\N	\N
639144	6.3.2.19	Ubiquitin--protein ligase.	ATP + ubiquitin + protein lysine = AMP + diphosphate + protein N-ubiquityllysine.	\N	\N	\N	\N	\N
642317	5.2.1.8	Peptidylprolyl isomerase.	Peptidylproline (omega=180) = peptidylproline (omega=0).	\N	\N	\N	\N	\N
644042	3.6.4.-	Acting on acid anhydrides; involved in cellular and	\N	\N	\N	\N	\N	\N
644232	3.6.4.-	Acting on acid anhydrides; involved in cellular and	\N	\N	\N	\N	\N	\N
651375	3.1.4.17	3',5'-cyclic-nucleotide phosphodiesterase.	Nucleoside 3',5'-cyclic phosphate + H(2)O = nucleoside 5'-phosphate.	\N	\N	Purine metabolism	Nucleotide Metabolism	METABOLIC
663676	2.7.1.46	L-arabinokinase.	ATP + L-arabinose = ADP + L-arabinose 1-phosphate.	\N	\N	Nucleotide sugars metabolism	Nucleotide Metabolism	METABOLIC
671437	1.6.5.5	NADPH:quinone reductase.	NADPH + quinone = NADP(+) + semiquinone.	Zinc.	\N	\N	\N	\N
671929	1.14.14.1	Unspecific monooxygenase.	RH + reduced flavoprotein + O(2) = ROH + oxidized flavoprotein + H(2)O.	Heme-thiolate.	\N	Tryptophan metabolism	Amino Acid Metabolism	METABOLIC
671929	1.14.14.1	Unspecific monooxygenase.	RH + reduced flavoprotein + O(2) = ROH + oxidized flavoprotein + H(2)O.	Heme-thiolate.	\N	Fatty acid metabolism	Lipid Metabolism	METABOLIC
671929	1.14.14.1	Unspecific monooxygenase.	RH + reduced flavoprotein + O(2) = ROH + oxidized flavoprotein + H(2)O.	Heme-thiolate.	\N	gamma-Hexachlorocyclohexane degradation	Biodegradation of Xenobiotics	METABOLIC
681329	1.15.1.1	Superoxide dismutase.	2 peroxide radical + 2 H(+) = O(2) + H(2)O(2).	Copper and Zinc or Iron or Manganese.	\N	\N	\N	\N
684148	4.2.1.9	Dihydroxy-acid dehydratase.	2,3-dihydroxy-3-methylbutanoate = 3-methyl-2-oxobutanoate + H(2)O.	\N	\N	Pantothenate and CoA biosynthesis	Metabolism of Cofactors and Vitamins	METABOLIC
684148	4.2.1.9	Dihydroxy-acid dehydratase.	2,3-dihydroxy-3-methylbutanoate = 3-methyl-2-oxobutanoate + H(2)O.	\N	\N	Valine, leucine and isoleucine biosynthesis	Amino Acid Metabolism	METABOLIC
685026	3.2.1.59	Glucan endo-1,3-alpha-glucosidase.	Endohydrolysis of 1,3-alpha-D-glucosidic linkages in isolichenin, pseudonigeran and nigeran.	\N	\N	\N	\N	\N
689757	2.1.1.77	Protein-L-isoaspartate(D-aspartate) O-methyltransferase.	S-adenosyl-L-methionine + protein L-beta-aspartate = S-adenosyl-L- homocysteine + protein L-beta-aspartate methyl ester.	\N	\N	\N	\N	\N
691139	3.6.-.-	Acting on acid anhydrides.	\N	\N	\N	\N	\N	\N
691411	3.6.-.-	Acting on acid anhydrides.	\N	\N	\N	\N	\N	\N
693410	1.2.4.2	Oxoglutarate dehydrogenase (lipoamide).	2-oxoglutarate + lipoamide = S-succinyldihydrolipoamide + CO(2).	Thiamine pyrophosphate.	\N	Citrate cycle (TCA cycle)	Carbohydrate Metabolism	METABOLIC
693410	1.2.4.2	Oxoglutarate dehydrogenase (lipoamide).	2-oxoglutarate + lipoamide = S-succinyldihydrolipoamide + CO(2).	Thiamine pyrophosphate.	\N	Lysine degradation	Amino Acid Metabolism	METABOLIC
693410	1.2.4.2	Oxoglutarate dehydrogenase (lipoamide).	2-oxoglutarate + lipoamide = S-succinyldihydrolipoamide + CO(2).	Thiamine pyrophosphate.	\N	Tryptophan metabolism	Amino Acid Metabolism	METABOLIC
696024	5.2.1.8	Peptidylprolyl isomerase.	Peptidylproline (omega=180) = peptidylproline (omega=0).	\N	\N	\N	\N	\N
711722	3.5.99.5	2-aminomuconate deaminase.	2-aminomuconate + H(2)O = 4-oxalocrotonate + NH(3).	\N	\N	Tryptophan metabolism	Amino Acid Metabolism	METABOLIC
714389	3.2.1.4	Cellulase.	Endohydrolysis of 1,4-beta-D-glucosidic linkages in cellulose.	\N	\N	Starch and sucrose metabolism	Metabolism of Complex Carbohydrates	METABOLIC
717994	1.14.-.-	Acting on paired donors, with incorporation or reduction of	\N	\N	\N	gamma-Hexachlorocyclohexane degradation	Biodegradation of Xenobiotics	METABOLIC
717994	1.14.-.-	Acting on paired donors, with incorporation or reduction of	\N	\N	\N	Ascorbate and aldarate metabolism	Carbohydrate Metabolism	METABOLIC
717994	1.14.-.-	Acting on paired donors, with incorporation or reduction of	\N	\N	\N	Flavonoids, stilbene and lignin biosynthesis	Biosynthesis of Secondary Metabolites	METABOLIC
717994	1.14.-.-	Acting on paired donors, with incorporation or reduction of	\N	\N	\N	Fluorene degradation	Biodegradation of Xenobiotics	METABOLIC
720024	3.2.1.99	Arabinan endo-1,5-alpha-L-arabinosidase.	Endohydrolysis of 1,5-alpha-L-arabinofuranosidic linkages in 1,5-arabinans.	\N	\N	\N	\N	\N
738321	5.3.1.23	5-methylthioribose-1-phosphate isomerase.	5-methylthio-5-deoxy-D-ribose 1-phosphate = 5-methylthio-5-deoxy-D- ribulose 1-phosphate.	\N	\N	\N	\N	\N
740370	1.8.5.-	With a quinone or similar compound as acceptor.	\N	\N	\N	\N	\N	\N
748005	2.1.1.100	Protein-S isoprenylcysteine O-methyltransferase.	S-adenosyl-L-methionine + protein C-terminal S-farnesyl-L-cysteine = S-adenosyl-L-homocysteine + protein C-terminal S-farnesyl-L-cysteine methyl ester.	\N	\N	\N	\N	\N
749842	1.14.11.-	With 2-oxoglutarate as one donor, and incorporation of one	\N	\N	\N	\N	\N	\N
754544	4.1.1.65	Phosphatidylserine decarboxylase.	Phosphatidyl-L-serine = phosphatidylethanolamine + CO(2).	Pyridoxal-phosphate or Pyruvate.	\N	Glycine, serine and threonine metabolism	Amino Acid Metabolism	METABOLIC
754544	4.1.1.65	Phosphatidylserine decarboxylase.	Phosphatidyl-L-serine = phosphatidylethanolamine + CO(2).	Pyridoxal-phosphate or Pyruvate.	\N	Glycerolipid metabolism	Metabolism of Complex Lipids	METABOLIC
757117	2.4.1.141	N-acetylglucosaminyldiphosphodolichol N-acetylglucosaminyltransferase.	UDP-N-acetyl-D-glucosamine + N-acetyl-D-glucosaminyl-diphosphodolichol = UDP + N,N''-diacetylchitobiosyldiphosphodolichol.	\N	\N	N-Glycans biosynthesis	Metabolism of Complex Carbohydrates	METABOLIC
762985	1.14.13.9	Kynurenine 3-monooxygenase.	L-kynurenine + NADPH + O(2) = 3-hydroxy-L-kynurenine + NADP(+) + H(2)O.	FAD.	\N	Tryptophan metabolism	Amino Acid Metabolism	METABOLIC
767016	4.2.1.19	Imidazoleglycerol-phosphate dehydratase.	D-erythro-1-(imidazol-4-yl)glycerol 3-phosphate = 3-(imidazol-4-yl)- 2-oxopropyl phosphate + H(2)O.	\N	\N	Histidine metabolism	Amino Acid Metabolism	METABOLIC
768488	3.2.1.50	Alpha-N-acetylglucosaminidase.	Hydrolysis of terminal non-reducing N-acetyl-D-glucosamine residues in N-acetyl-alpha-D-glucosaminides.	\N	Mucopolysaccharidosis IIIB; MIM:252920.	Glycosaminoglycan degradation	Metabolism of Complex Carbohydrates	METABOLIC
771967	6.3.2.19	Ubiquitin--protein ligase.	ATP + ubiquitin + protein lysine = AMP + diphosphate + protein N-ubiquityllysine.	\N	\N	\N	\N	\N
772735	3.2.1.58	Glucan 1,3-beta-glucosidase.	Successive hydrolysis of beta-D-glucose units from the non-reducing ends of 1,3-beta-D-glucans, releasing alpha-glucose.	\N	\N	Starch and sucrose metabolism	Metabolism of Complex Carbohydrates	METABOLIC
774109	3.6.3.44	Xenobiotic-transporting ATPase.	ATP + H(2)O + xenobiotic(In) = ADP + phosphate + xenobiotic(Out).	\N	\N	\N	\N	\N
778718	2.7.7.7	DNA-directed DNA polymerase.	N deoxynucleoside triphosphate = N diphosphate + {DNA}(N).	\N	\N	Purine metabolism	Nucleotide Metabolism	METABOLIC
778718	2.7.7.7	DNA-directed DNA polymerase.	N deoxynucleoside triphosphate = N diphosphate + {DNA}(N).	\N	\N	DNA polymerase	REPLICATION AND REPAIR	REGULATORY
778718	2.7.7.7	DNA-directed DNA polymerase.	N deoxynucleoside triphosphate = N diphosphate + {DNA}(N).	\N	\N	Pyrimidine metabolism	Nucleotide Metabolism	METABOLIC
785748	1.1.1.40	Malate dehydrogenase (oxaloacetate decarboxylating) (NADP+).	(S)-malate + NADP(+) = pyruvate + CO(2) + NADPH.	\N	\N	Pyruvate metabolism	Carbohydrate Metabolism	METABOLIC
785748	1.1.1.40	Malate dehydrogenase (oxaloacetate decarboxylating) (NADP+).	(S)-malate + NADP(+) = pyruvate + CO(2) + NADPH.	\N	\N	Carbon fixation	Energy Metabolism	METABOLIC
788862	1.1.1.14	L-iditol 2-dehydrogenase.	L-iditol + NAD(+) = L-sorbose + NADH.	\N	Sorbitol dehydrogenase deficiency; MIM:182500.	Fructose and mannose metabolism	Carbohydrate Metabolism	METABOLIC
791187	1.1.1.3	Homoserine dehydrogenase.	L-homoserine + NAD(P)(+) = L-aspartate 4-semialdehyde + NAD(P)H.	\N	\N	Lysine biosynthesis	Amino Acid Metabolism	METABOLIC
791187	1.1.1.3	Homoserine dehydrogenase.	L-homoserine + NAD(P)(+) = L-aspartate 4-semialdehyde + NAD(P)H.	\N	\N	Glycine, serine and threonine metabolism	Amino Acid Metabolism	METABOLIC
794854	4.3.1.12	Ornithine cyclodeaminase.	L-ornithine = L-proline + NH(3).	NAD.	\N	Arginine and proline metabolism	Amino Acid Metabolism	METABOLIC
795208	1.14.18.1	Monophenol monooxygenase.	L-tyrosine + L-DOPA + O(2) = L-DOPA + DOPAquinone + H(2)O.	Copper.	Albinism; MIM:203100.	Alkaloid biosynthesis I	Biosynthesis of Secondary Metabolites	METABOLIC
795208	1.14.18.1	Monophenol monooxygenase.	L-tyrosine + L-DOPA + O(2) = L-DOPA + DOPAquinone + H(2)O.	Copper.	Albinism; MIM:203100.	Riboflavin metabolism	Metabolism of Cofactors and Vitamins	METABOLIC
795208	1.14.18.1	Monophenol monooxygenase.	L-tyrosine + L-DOPA + O(2) = L-DOPA + DOPAquinone + H(2)O.	Copper.	Albinism; MIM:203100.	Tyrosine metabolism	Amino Acid Metabolism	METABOLIC
795208	1.14.18.1	Monophenol monooxygenase.	L-tyrosine + L-DOPA + O(2) = L-DOPA + DOPAquinone + H(2)O.	Copper.	Albinism; MIM:203100.	Flavonoids, stilbene and lignin biosynthesis	Biosynthesis of Secondary Metabolites	METABOLIC
795653	1.14.13.8	Dimethylaniline monooxygenase (N-oxide forming).	N,N-dimethylaniline + NADPH + O(2) = N,N-dimethylaniline N-oxide + NADP(+) + H(2)O.	FAD.	Trimethylaminuria; MIM:602079,	\N	\N	\N
803473	3.4.23.5	Cathepsin D.	Specificity similar to, but narrower than, that of pepsin A. Does not cleave the 4-Gln-|-His-5 bond in B chain of insulin.	\N	\N	\N	\N	\N
808250	1.3.1.33	Protochlorophyllide reductase.	Chlorophyllide A + NADP(+) = protochlorophyllide + NADPH.	\N	\N	Porphyrin and chlorophyll metabolism	Metabolism of Cofactors and Vitamins	METABOLIC
810564	1.97.1.4	Formate acetyltransferase activating enzyme.	S-adenosyl-L-methionine + dihydroflavodoxin + [formate acetyltransferase]-glycine = 5'-deoxyadenosine + methionine + flavodoxin + [formate acetyltransferase]-glycine-2-yl radical.	Iron-sulfur.	\N	\N	\N	\N
815818	1.1.1.-	With NAD(+) or NADP(+) as acceptor.	\N	\N	\N	Bile acid biosynthesis	Lipid Metabolism	METABOLIC
815818	1.1.1.-	With NAD(+) or NADP(+) as acceptor.	\N	\N	\N	Vitamin B6 metabolism	Metabolism of Cofactors and Vitamins	METABOLIC
815818	1.1.1.-	With NAD(+) or NADP(+) as acceptor.	\N	\N	\N	Glycine, serine and threonine metabolism	Amino Acid Metabolism	METABOLIC
815818	1.1.1.-	With NAD(+) or NADP(+) as acceptor.	\N	\N	\N	Butanoate metabolism	Carbohydrate Metabolism	METABOLIC
815818	1.1.1.-	With NAD(+) or NADP(+) as acceptor.	\N	\N	\N	Fructose and mannose metabolism	Carbohydrate Metabolism	METABOLIC
815818	1.1.1.-	With NAD(+) or NADP(+) as acceptor.	\N	\N	\N	Galactose metabolism	Carbohydrate Metabolism	METABOLIC
815818	1.1.1.-	With NAD(+) or NADP(+) as acceptor.	\N	\N	\N	Lysine degradation	Amino Acid Metabolism	METABOLIC
815818	1.1.1.-	With NAD(+) or NADP(+) as acceptor.	\N	\N	\N	Nucleotide sugars metabolism	Nucleotide Metabolism	METABOLIC
815818	1.1.1.-	With NAD(+) or NADP(+) as acceptor.	\N	\N	\N	Ascorbate and aldarate metabolism	Carbohydrate Metabolism	METABOLIC
815818	1.1.1.-	With NAD(+) or NADP(+) as acceptor.	\N	\N	\N	Tetrachloroethene degradation	Biodegradation of Xenobiotics	METABOLIC
815818	1.1.1.-	With NAD(+) or NADP(+) as acceptor.	\N	\N	\N	Benzoate degradation via CoA ligation	Biodegradation of Xenobiotics	METABOLIC
815818	1.1.1.-	With NAD(+) or NADP(+) as acceptor.	\N	\N	\N	Glycerolipid metabolism	Metabolism of Complex Lipids	METABOLIC
816686	1.1.1.-	With NAD(+) or NADP(+) as acceptor.	\N	\N	\N	Bile acid biosynthesis	Lipid Metabolism	METABOLIC
816686	1.1.1.-	With NAD(+) or NADP(+) as acceptor.	\N	\N	\N	Vitamin B6 metabolism	Metabolism of Cofactors and Vitamins	METABOLIC
816686	1.1.1.-	With NAD(+) or NADP(+) as acceptor.	\N	\N	\N	Glycine, serine and threonine metabolism	Amino Acid Metabolism	METABOLIC
816686	1.1.1.-	With NAD(+) or NADP(+) as acceptor.	\N	\N	\N	Butanoate metabolism	Carbohydrate Metabolism	METABOLIC
816686	1.1.1.-	With NAD(+) or NADP(+) as acceptor.	\N	\N	\N	Fructose and mannose metabolism	Carbohydrate Metabolism	METABOLIC
816686	1.1.1.-	With NAD(+) or NADP(+) as acceptor.	\N	\N	\N	Galactose metabolism	Carbohydrate Metabolism	METABOLIC
816686	1.1.1.-	With NAD(+) or NADP(+) as acceptor.	\N	\N	\N	Lysine degradation	Amino Acid Metabolism	METABOLIC
816686	1.1.1.-	With NAD(+) or NADP(+) as acceptor.	\N	\N	\N	Nucleotide sugars metabolism	Nucleotide Metabolism	METABOLIC
816686	1.1.1.-	With NAD(+) or NADP(+) as acceptor.	\N	\N	\N	Ascorbate and aldarate metabolism	Carbohydrate Metabolism	METABOLIC
816686	1.1.1.-	With NAD(+) or NADP(+) as acceptor.	\N	\N	\N	Tetrachloroethene degradation	Biodegradation of Xenobiotics	METABOLIC
816686	1.1.1.-	With NAD(+) or NADP(+) as acceptor.	\N	\N	\N	Benzoate degradation via CoA ligation	Biodegradation of Xenobiotics	METABOLIC
816686	1.1.1.-	With NAD(+) or NADP(+) as acceptor.	\N	\N	\N	Glycerolipid metabolism	Metabolism of Complex Lipids	METABOLIC
816741	1.1.1.-	With NAD(+) or NADP(+) as acceptor.	\N	\N	\N	Bile acid biosynthesis	Lipid Metabolism	METABOLIC
816741	1.1.1.-	With NAD(+) or NADP(+) as acceptor.	\N	\N	\N	Vitamin B6 metabolism	Metabolism of Cofactors and Vitamins	METABOLIC
816741	1.1.1.-	With NAD(+) or NADP(+) as acceptor.	\N	\N	\N	Glycine, serine and threonine metabolism	Amino Acid Metabolism	METABOLIC
816741	1.1.1.-	With NAD(+) or NADP(+) as acceptor.	\N	\N	\N	Butanoate metabolism	Carbohydrate Metabolism	METABOLIC
816741	1.1.1.-	With NAD(+) or NADP(+) as acceptor.	\N	\N	\N	Fructose and mannose metabolism	Carbohydrate Metabolism	METABOLIC
816741	1.1.1.-	With NAD(+) or NADP(+) as acceptor.	\N	\N	\N	Galactose metabolism	Carbohydrate Metabolism	METABOLIC
816741	1.1.1.-	With NAD(+) or NADP(+) as acceptor.	\N	\N	\N	Lysine degradation	Amino Acid Metabolism	METABOLIC
816741	1.1.1.-	With NAD(+) or NADP(+) as acceptor.	\N	\N	\N	Nucleotide sugars metabolism	Nucleotide Metabolism	METABOLIC
816741	1.1.1.-	With NAD(+) or NADP(+) as acceptor.	\N	\N	\N	Ascorbate and aldarate metabolism	Carbohydrate Metabolism	METABOLIC
816741	1.1.1.-	With NAD(+) or NADP(+) as acceptor.	\N	\N	\N	Tetrachloroethene degradation	Biodegradation of Xenobiotics	METABOLIC
816741	1.1.1.-	With NAD(+) or NADP(+) as acceptor.	\N	\N	\N	Benzoate degradation via CoA ligation	Biodegradation of Xenobiotics	METABOLIC
816741	1.1.1.-	With NAD(+) or NADP(+) as acceptor.	\N	\N	\N	Glycerolipid metabolism	Metabolism of Complex Lipids	METABOLIC
820573	3.6.1.43	Dolichyldiphosphatase.	Dolichyl diphosphate + H(2)O = dolichyl phosphate + phosphate.	\N	\N	N-Glycans biosynthesis	Metabolism of Complex Carbohydrates	METABOLIC
827776	3.4.17.4	Gly-X carboxypeptidase.	Peptidylglycine + H(2)O = peptide + glycine.	\N	\N	\N	\N	\N
828080	2.7.7.15	Cholinephosphate cytidylyltransferase.	CTP + choline phosphate = diphosphate + CDP-choline.	\N	\N	Glycerolipid metabolism	Metabolism of Complex Lipids	METABOLIC
828080	2.7.7.15	Cholinephosphate cytidylyltransferase.	CTP + choline phosphate = diphosphate + CDP-choline.	\N	\N	Aminophosphonate metabolism	Metabolism of Other Amino Acids	METABOLIC
828864	5.1.3.3	Aldose 1-epimerase.	Alpha-D-glucose = beta-D-glucose.	\N	\N	Glycolysis / Gluconeogenesis	Carbohydrate Metabolism	METABOLIC
830099	3.2.1.8	Endo-1,4-beta-xylanase.	Endohydrolysis of 1,4-beta-D-xylosidic linkages in xylans.	\N	\N	\N	\N	\N
833939	3.2.1.96	Mannosyl-glycoprotein endo-beta-N-acetylglucosamidase.	Endohydrolysis of the di-N-acetylchitobiosyl unit in high-mannose glycopeptides and glycoproteins containing the -[Man(GlcNAc)2]Asn- structure. One N-acetyl-D-glucosamine residue remains attached to the protein; the rest of the oligosaccharide is released	\N	\N	N-Glycan degradation	Metabolism of Complex Carbohydrates	METABOLIC
838867	3.5.4.1	Cytosine deaminase.	Cytosine + H(2)O = uracil + NH(3).	\N	\N	Pyrimidine metabolism	Nucleotide Metabolism	METABOLIC
840000	1.1.1.101	Acylglycerone-phosphate reductase.	1-palmitoylglycerol 3-phosphate + NADP(+) = palmitoylglycerone phosphate + NADPH.	\N	\N	\N	\N	\N
841334	3.6.3.44	Xenobiotic-transporting ATPase.	ATP + H(2)O + xenobiotic(In) = ADP + phosphate + xenobiotic(Out).	\N	\N	\N	\N	\N
841924	3.2.1.91	Cellulose 1,4-beta-cellobiosidase.	Hydrolysis of 1,4-beta-D-glucosidic linkages in cellulose and cellotetraose, releasing cellobiose from the non-reducing ends of the chains.	\N	\N	Starch and sucrose metabolism	Metabolism of Complex Carbohydrates	METABOLIC
850470	1.1.1.153	Sepiapterin reductase.	7,8-dihydrobiopterin + NADP(+) = sepiapterin + NADPH.	\N	\N	Folate biosynthesis	Metabolism of Cofactors and Vitamins	METABOLIC
862608	3.2.1.14	Chitinase.	Hydrolysis of the 1,4-beta-linkages of N-acetyl-D-glucosamine polymers of chitin.	\N	\N	Aminosugars metabolism	Metabolism of Complex Carbohydrates	METABOLIC
867098	6.3.2.19	Ubiquitin--protein ligase.	ATP + ubiquitin + protein lysine = AMP + diphosphate + protein N-ubiquityllysine.	\N	\N	\N	\N	\N
870635	2.7.7.6	DNA-directed RNA polymerase.	N nucleoside triphosphate = N diphosphate + {RNA}(N).	\N	\N	RNA polymerase	TRANSCRIPTION	REGULATORY
870635	2.7.7.6	DNA-directed RNA polymerase.	N nucleoside triphosphate = N diphosphate + {RNA}(N).	\N	\N	Purine metabolism	Nucleotide Metabolism	METABOLIC
870635	2.7.7.6	DNA-directed RNA polymerase.	N nucleoside triphosphate = N diphosphate + {RNA}(N).	\N	\N	Pyrimidine metabolism	Nucleotide Metabolism	METABOLIC
881423	3.1.1.45	Carboxymethylenebutenolidase.	4-carboxymethylenebut-2-en-4-olide + H(2)O = 4 oxohex-2-enedioate.	\N	\N	1,4-Dichlorobenzene degradation	Biodegradation of Xenobiotics	METABOLIC
887537	2.1.1.-	Methyltransferases.	\N	\N	\N	Androgen and estrogen metabolism	Lipid Metabolism	METABOLIC
887537	2.1.1.-	Methyltransferases.	\N	\N	\N	Aminophosphonate metabolism	Metabolism of Other Amino Acids	METABOLIC
887537	2.1.1.-	Methyltransferases.	\N	\N	\N	Porphyrin and chlorophyll metabolism	Metabolism of Cofactors and Vitamins	METABOLIC
887537	2.1.1.-	Methyltransferases.	\N	\N	\N	Ubiquinone biosynthesis	Metabolism of Cofactors and Vitamins	METABOLIC
887537	2.1.1.-	Methyltransferases.	\N	\N	\N	Histidine metabolism	Amino Acid Metabolism	METABOLIC
887537	2.1.1.-	Methyltransferases.	\N	\N	\N	Selenoamino acid metabolism	Metabolism of Other Amino Acids	METABOLIC
887537	2.1.1.-	Methyltransferases.	\N	\N	\N	Tryptophan metabolism	Amino Acid Metabolism	METABOLIC
887537	2.1.1.-	Methyltransferases.	\N	\N	\N	Tyrosine metabolism	Amino Acid Metabolism	METABOLIC
889331	3.4.21.-	Serine endopeptidases.	\N	\N	\N	\N	\N	\N
892611	3.1.1.17	Gluconolactonase.	D-glucono-1,5-lactone + H(2)O = D-gluconate.	\N	\N	Caprolactam degradation	Biodegradation of Xenobiotics	METABOLIC
892611	3.1.1.17	Gluconolactonase.	D-glucono-1,5-lactone + H(2)O = D-gluconate.	\N	\N	Ascorbate and aldarate metabolism	Carbohydrate Metabolism	METABOLIC
892611	3.1.1.17	Gluconolactonase.	D-glucono-1,5-lactone + H(2)O = D-gluconate.	\N	\N	Pentose phosphate pathway	Carbohydrate Metabolism	METABOLIC
897179	3.4.24.20	Peptidyl-Lys metalloendopeptidase.	Preferential cleavage in proteins: Xaa-|-Lys (in which Xaa may be Pro).	\N	\N	\N	\N	\N
905184	6.3.2.19	Ubiquitin--protein ligase.	ATP + ubiquitin + protein lysine = AMP + diphosphate + protein N-ubiquityllysine.	\N	\N	\N	\N	\N
909172	1.1.1.1	Alcohol dehydrogenase.	An alcohol + NAD(+) = an aldehyde or ketone + NADH.	Zinc or Iron.	\N	Bile acid biosynthesis	Lipid Metabolism	METABOLIC
909172	1.1.1.1	Alcohol dehydrogenase.	An alcohol + NAD(+) = an aldehyde or ketone + NADH.	Zinc or Iron.	\N	Tyrosine metabolism	Amino Acid Metabolism	METABOLIC
909172	1.1.1.1	Alcohol dehydrogenase.	An alcohol + NAD(+) = an aldehyde or ketone + NADH.	Zinc or Iron.	\N	Glycerolipid metabolism	Metabolism of Complex Lipids	METABOLIC
909172	1.1.1.1	Alcohol dehydrogenase.	An alcohol + NAD(+) = an aldehyde or ketone + NADH.	Zinc or Iron.	\N	Glycolysis / Gluconeogenesis	Carbohydrate Metabolism	METABOLIC
909172	1.1.1.1	Alcohol dehydrogenase.	An alcohol + NAD(+) = an aldehyde or ketone + NADH.	Zinc or Iron.	\N	Fatty acid metabolism	Lipid Metabolism	METABOLIC
917209	2.7.8.-	Transferases for other substituted phosphate groups.	\N	\N	\N	Aminophosphonate metabolism	Metabolism of Other Amino Acids	METABOLIC
917209	2.7.8.-	Transferases for other substituted phosphate groups.	\N	\N	\N	Glycerolipid metabolism	Metabolism of Complex Lipids	METABOLIC
917209	2.7.8.-	Transferases for other substituted phosphate groups.	\N	\N	\N	Sphingophospholipid biosynthesis	Metabolism of Complex Lipids	METABOLIC
917494	2.7.1.17	Xylulokinase.	ATP + D-xylulose = ADP + D-xylulose 5-phosphate.	\N	\N	Pentose and glucuronate interconversions	Carbohydrate Metabolism	METABOLIC
924781	3.1.4.37	2',3'-cyclic nucleotide 3'-phosphodiesterase.	Nucleoside 2',3'-cyclic phosphate + H(2)O = nucleoside 2'-phosphate.	\N	\N	\N	\N	\N
934089	3.4.22.-	Cysteine endopeptidases.	\N	\N	\N	\N	\N	\N
935597	6.3.5.3	Phosphoribosylformylglycinamidine synthase.	ATP + 5'-phosphoribosylformylglycinamide + L-glutamine + H(2)O = ADP + phosphate + 5'-phosphoribosylformylglycinamidine + L-glutamate.	\N	\N	Purine metabolism	Nucleotide Metabolism	METABOLIC
942249	2.4.1.16	Chitin synthase.	UDP-N-acetyl-D-glucosamine + {(1,4)-(N-acetyl-beta-D-glucosaminyl)}(N) = UDP + {(1,4)-(N-acetyl-beta-D-glucosaminyl)}(N+1).	\N	\N	Aminosugars metabolism	Metabolism of Complex Carbohydrates	METABOLIC
948713	4.1.1.65	Phosphatidylserine decarboxylase.	Phosphatidyl-L-serine = phosphatidylethanolamine + CO(2).	Pyridoxal-phosphate or Pyruvate.	\N	Glycine, serine and threonine metabolism	Amino Acid Metabolism	METABOLIC
948713	4.1.1.65	Phosphatidylserine decarboxylase.	Phosphatidyl-L-serine = phosphatidylethanolamine + CO(2).	Pyridoxal-phosphate or Pyruvate.	\N	Glycerolipid metabolism	Metabolism of Complex Lipids	METABOLIC
949484	3.-.-.-	Hydrolases.	\N	\N	\N	\N	\N	\N
960166	1.14.14.1	Unspecific monooxygenase.	RH + reduced flavoprotein + O(2) = ROH + oxidized flavoprotein + H(2)O.	Heme-thiolate.	\N	Tryptophan metabolism	Amino Acid Metabolism	METABOLIC
960166	1.14.14.1	Unspecific monooxygenase.	RH + reduced flavoprotein + O(2) = ROH + oxidized flavoprotein + H(2)O.	Heme-thiolate.	\N	Fatty acid metabolism	Lipid Metabolism	METABOLIC
960166	1.14.14.1	Unspecific monooxygenase.	RH + reduced flavoprotein + O(2) = ROH + oxidized flavoprotein + H(2)O.	Heme-thiolate.	\N	gamma-Hexachlorocyclohexane degradation	Biodegradation of Xenobiotics	METABOLIC
960345	1.14.14.1	Unspecific monooxygenase.	RH + reduced flavoprotein + O(2) = ROH + oxidized flavoprotein + H(2)O.	Heme-thiolate.	\N	Tryptophan metabolism	Amino Acid Metabolism	METABOLIC
960345	1.14.14.1	Unspecific monooxygenase.	RH + reduced flavoprotein + O(2) = ROH + oxidized flavoprotein + H(2)O.	Heme-thiolate.	\N	Fatty acid metabolism	Lipid Metabolism	METABOLIC
960345	1.14.14.1	Unspecific monooxygenase.	RH + reduced flavoprotein + O(2) = ROH + oxidized flavoprotein + H(2)O.	Heme-thiolate.	\N	gamma-Hexachlorocyclohexane degradation	Biodegradation of Xenobiotics	METABOLIC
969623	3.4.13.9	Xaa-Pro dipeptidase.	Hydrolysis of Xaa-|-Pro dipeptides; also acts on aminoacyl- hydroxyproline analogs. No action on Pro-|-Pro.	Manganese.	Prolidase deficiency; MIM:170100.	\N	\N	\N
976295	3.4.11.10	Bacterial leucyl aminopeptidase.	Release of an N-terminal amino acid, preferentially leucine, but not glutamic or aspartic acids.	Zinc.	\N	\N	\N	\N
976340	3.1.3.5	5'-nucleotidase.	A 5'-ribonucleotide + H(2)O = a ribonucleoside + phosphate.	\N	\N	Purine metabolism	Nucleotide Metabolism	METABOLIC
976340	3.1.3.5	5'-nucleotidase.	A 5'-ribonucleotide + H(2)O = a ribonucleoside + phosphate.	\N	\N	Nicotinate and nicotinamide metabolism	Metabolism of Cofactors and Vitamins	METABOLIC
976340	3.1.3.5	5'-nucleotidase.	A 5'-ribonucleotide + H(2)O = a ribonucleoside + phosphate.	\N	\N	Pyrimidine metabolism	Nucleotide Metabolism	METABOLIC
977834	3.6.4.-	Acting on acid anhydrides; involved in cellular and	\N	\N	\N	\N	\N	\N
992989	1.-.-.-	Oxidoreductases.	\N	\N	\N	\N	\N	\N
998536	1.14.11.-	With 2-oxoglutarate as one donor, and incorporation of one	\N	\N	\N	\N	\N	\N
1023020	2.1.1.1	Nicotinamide N-methyltransferase.	S-adenosyl-L-methionine + nicotinamide = S-adenosyl-L-homocysteine + 1-methylnicotinamide.	\N	\N	Nicotinate and nicotinamide metabolism	Metabolism of Cofactors and Vitamins	METABOLIC
1024458	3.4.24.56	Insulysin.	Degradation of insulin, glucagon and other polypeptides. No action on proteins.	Zinc.	\N	\N	\N	\N
1035387	1.14.13.1	Salicylate 1-monooxygenase.	Salicylate + NADH + O(2) = catechol + NAD(+) + H(2)O + CO(2).	FAD.	\N	Fluorene degradation	Biodegradation of Xenobiotics	METABOLIC
1035387	1.14.13.1	Salicylate 1-monooxygenase.	Salicylate + NADH + O(2) = catechol + NAD(+) + H(2)O + CO(2).	FAD.	\N	Nitorobenzene degradation	Biodegradation of Xenobiotics	METABOLIC
1035953	3.4.23.25	Saccharopepsin.	Hydrolysis of proteins with broad specificity for peptide bonds. Cleaves -Leu-Leu-|-Val-Tyr- bond in a synthetic substrate. Does not act on esters of Tyr or Arg.	\N	\N	\N	\N	\N
1036037	3.4.23.34	Cathepsin E.	Similar to cathepsin D, but slightly broader specificity.	\N	\N	\N	\N	\N
1036506	1.14.11.13	Gibberellin 2-beta-dioxygenase.	Gibberellin 1 + 2-oxoglutarate + O(2) = 2-beta-hydroxygibberellin 1 + succinate + CO(2).	\N	\N	\N	\N	\N
1036591	1.14.11.-	With 2-oxoglutarate as one donor, and incorporation of one	\N	\N	\N	\N	\N	\N
1037255	1.2.1.3	Aldehyde dehydrogenase (NAD+).	An aldehyde + NAD(+) + H(2)O = an acid + NADH.	\N	Acute alcohol intolerance; MIM:100650.	1,2-Dichloroethane degradation	Biodegradation of Xenobiotics	METABOLIC
1037255	1.2.1.3	Aldehyde dehydrogenase (NAD+).	An aldehyde + NAD(+) + H(2)O = an acid + NADH.	\N	Acute alcohol intolerance; MIM:100650.	Tryptophan metabolism	Amino Acid Metabolism	METABOLIC
1037255	1.2.1.3	Aldehyde dehydrogenase (NAD+).	An aldehyde + NAD(+) + H(2)O = an acid + NADH.	\N	Acute alcohol intolerance; MIM:100650.	Glycerolipid metabolism	Metabolism of Complex Lipids	METABOLIC
1037255	1.2.1.3	Aldehyde dehydrogenase (NAD+).	An aldehyde + NAD(+) + H(2)O = an acid + NADH.	\N	Acute alcohol intolerance; MIM:100650.	Valine, leucine and isoleucine degradation	Amino Acid Metabolism	METABOLIC
1037255	1.2.1.3	Aldehyde dehydrogenase (NAD+).	An aldehyde + NAD(+) + H(2)O = an acid + NADH.	\N	Acute alcohol intolerance; MIM:100650.	Glycolysis / Gluconeogenesis	Carbohydrate Metabolism	METABOLIC
1037255	1.2.1.3	Aldehyde dehydrogenase (NAD+).	An aldehyde + NAD(+) + H(2)O = an acid + NADH.	\N	Acute alcohol intolerance; MIM:100650.	Propanoate metabolism	Carbohydrate Metabolism	METABOLIC
1037255	1.2.1.3	Aldehyde dehydrogenase (NAD+).	An aldehyde + NAD(+) + H(2)O = an acid + NADH.	\N	Acute alcohol intolerance; MIM:100650.	Fatty acid metabolism	Lipid Metabolism	METABOLIC
1037255	1.2.1.3	Aldehyde dehydrogenase (NAD+).	An aldehyde + NAD(+) + H(2)O = an acid + NADH.	\N	Acute alcohol intolerance; MIM:100650.	Bile acid biosynthesis	Lipid Metabolism	METABOLIC
1037255	1.2.1.3	Aldehyde dehydrogenase (NAD+).	An aldehyde + NAD(+) + H(2)O = an acid + NADH.	\N	Acute alcohol intolerance; MIM:100650.	Arginine and proline metabolism	Amino Acid Metabolism	METABOLIC
1037255	1.2.1.3	Aldehyde dehydrogenase (NAD+).	An aldehyde + NAD(+) + H(2)O = an acid + NADH.	\N	Acute alcohol intolerance; MIM:100650.	Butanoate metabolism	Carbohydrate Metabolism	METABOLIC
1037255	1.2.1.3	Aldehyde dehydrogenase (NAD+).	An aldehyde + NAD(+) + H(2)O = an acid + NADH.	\N	Acute alcohol intolerance; MIM:100650.	beta-Alanine metabolism	Metabolism of Other Amino Acids	METABOLIC
1037255	1.2.1.3	Aldehyde dehydrogenase (NAD+).	An aldehyde + NAD(+) + H(2)O = an acid + NADH.	\N	Acute alcohol intolerance; MIM:100650.	Pyruvate metabolism	Carbohydrate Metabolism	METABOLIC
1037255	1.2.1.3	Aldehyde dehydrogenase (NAD+).	An aldehyde + NAD(+) + H(2)O = an acid + NADH.	\N	Acute alcohol intolerance; MIM:100650.	Histidine metabolism	Amino Acid Metabolism	METABOLIC
1037255	1.2.1.3	Aldehyde dehydrogenase (NAD+).	An aldehyde + NAD(+) + H(2)O = an acid + NADH.	\N	Acute alcohol intolerance; MIM:100650.	Lysine degradation	Amino Acid Metabolism	METABOLIC
1037255	1.2.1.3	Aldehyde dehydrogenase (NAD+).	An aldehyde + NAD(+) + H(2)O = an acid + NADH.	\N	Acute alcohol intolerance; MIM:100650.	Ascorbate and aldarate metabolism	Carbohydrate Metabolism	METABOLIC
1040665	3.4.23.25	Saccharopepsin.	Hydrolysis of proteins with broad specificity for peptide bonds. Cleaves -Leu-Leu-|-Val-Tyr- bond in a synthetic substrate. Does not act on esters of Tyr or Arg.	\N	\N	\N	\N	\N
1041067	1.3.3.6	Acyl-CoA oxidase.	Acyl-CoA + O(2) = trans-2,3-dehydroacyl-CoA + H(2)O(2).	FAD.	\N	Fatty acid metabolism	Lipid Metabolism	METABOLIC
1042630	3.2.1.14	Chitinase.	Hydrolysis of the 1,4-beta-linkages of N-acetyl-D-glucosamine polymers of chitin.	\N	\N	Aminosugars metabolism	Metabolism of Complex Carbohydrates	METABOLIC
1053893	2.7.7.9	UTP--glucose-1-phosphate uridylyltransferase.	UTP + alpha-D-glucose 1-phosphate = diphosphate + UDP-glucose.	\N	\N	Pentose and glucuronate interconversions	Carbohydrate Metabolism	METABOLIC
1053893	2.7.7.9	UTP--glucose-1-phosphate uridylyltransferase.	UTP + alpha-D-glucose 1-phosphate = diphosphate + UDP-glucose.	\N	\N	Galactose metabolism	Carbohydrate Metabolism	METABOLIC
1053893	2.7.7.9	UTP--glucose-1-phosphate uridylyltransferase.	UTP + alpha-D-glucose 1-phosphate = diphosphate + UDP-glucose.	\N	\N	Nucleotide sugars metabolism	Nucleotide Metabolism	METABOLIC
1053893	2.7.7.9	UTP--glucose-1-phosphate uridylyltransferase.	UTP + alpha-D-glucose 1-phosphate = diphosphate + UDP-glucose.	\N	\N	Starch and sucrose metabolism	Metabolism of Complex Carbohydrates	METABOLIC
1062420	1.3.1.33	Protochlorophyllide reductase.	Chlorophyllide A + NADP(+) = protochlorophyllide + NADPH.	\N	\N	Porphyrin and chlorophyll metabolism	Metabolism of Cofactors and Vitamins	METABOLIC
1071879	6.3.2.19	Ubiquitin--protein ligase.	ATP + ubiquitin + protein lysine = AMP + diphosphate + protein N-ubiquityllysine.	\N	\N	\N	\N	\N
1082547	1.1.3.13	Alcohol oxidase.	A primary alcohol + O(2) = an aldehyde + H(2)O(2).	FAD.	\N	Methane metabolism	Energy Metabolism	METABOLIC
1094026	1.3.3.6	Acyl-CoA oxidase.	Acyl-CoA + O(2) = trans-2,3-dehydroacyl-CoA + H(2)O(2).	FAD.	\N	Fatty acid metabolism	Lipid Metabolism	METABOLIC
1096901	1.14.14.1	Unspecific monooxygenase.	RH + reduced flavoprotein + O(2) = ROH + oxidized flavoprotein + H(2)O.	Heme-thiolate.	\N	Tryptophan metabolism	Amino Acid Metabolism	METABOLIC
1096901	1.14.14.1	Unspecific monooxygenase.	RH + reduced flavoprotein + O(2) = ROH + oxidized flavoprotein + H(2)O.	Heme-thiolate.	\N	Fatty acid metabolism	Lipid Metabolism	METABOLIC
1096901	1.14.14.1	Unspecific monooxygenase.	RH + reduced flavoprotein + O(2) = ROH + oxidized flavoprotein + H(2)O.	Heme-thiolate.	\N	gamma-Hexachlorocyclohexane degradation	Biodegradation of Xenobiotics	METABOLIC
1098438	1.11.1.5	Cytochrome-c peroxidase.	2 ferrocytochrome c + H(2)O(2) = 2 ferricytochrome c + 2 H(2)O.	Heme.	\N	\N	\N	\N
1106550	1.2.4.2	Oxoglutarate dehydrogenase (lipoamide).	2-oxoglutarate + lipoamide = S-succinyldihydrolipoamide + CO(2).	Thiamine pyrophosphate.	\N	Citrate cycle (TCA cycle)	Carbohydrate Metabolism	METABOLIC
1106550	1.2.4.2	Oxoglutarate dehydrogenase (lipoamide).	2-oxoglutarate + lipoamide = S-succinyldihydrolipoamide + CO(2).	Thiamine pyrophosphate.	\N	Lysine degradation	Amino Acid Metabolism	METABOLIC
1106550	1.2.4.2	Oxoglutarate dehydrogenase (lipoamide).	2-oxoglutarate + lipoamide = S-succinyldihydrolipoamide + CO(2).	Thiamine pyrophosphate.	\N	Tryptophan metabolism	Amino Acid Metabolism	METABOLIC
1112452	3.2.1.58	Glucan 1,3-beta-glucosidase.	Successive hydrolysis of beta-D-glucose units from the non-reducing ends of 1,3-beta-D-glucans, releasing alpha-glucose.	\N	\N	Starch and sucrose metabolism	Metabolism of Complex Carbohydrates	METABOLIC
1112671	2.4.2.9	Uracil phosphoribosyltransferase.	UMP + diphosphate = uracil + 5-phospho-alpha-D-ribose 1-diphosphate.	\N	\N	Pyrimidine metabolism	Nucleotide Metabolism	METABOLIC
1115661	3.4.25.1	Proteasome endopeptidase complex.	Cleavage at peptide bonds with very broad specificity.	\N	\N	\N	\N	\N
1127999	3.4.16.5	Carboxypeptidase C.	Release of a C-terminal amino acid with a broad specificity.	\N	\N	\N	\N	\N
1131096	6.3.2.19	Ubiquitin--protein ligase.	ATP + ubiquitin + protein lysine = AMP + diphosphate + protein N-ubiquityllysine.	\N	\N	\N	\N	\N
1133832	6.3.2.19	Ubiquitin--protein ligase.	ATP + ubiquitin + protein lysine = AMP + diphosphate + protein N-ubiquityllysine.	\N	\N	\N	\N	\N
1134161	1.97.1.4	Formate acetyltransferase activating enzyme.	S-adenosyl-L-methionine + dihydroflavodoxin + [formate acetyltransferase]-glycine = 5'-deoxyadenosine + methionine + flavodoxin + [formate acetyltransferase]-glycine-2-yl radical.	Iron-sulfur.	\N	\N	\N	\N
1145653	4.2.1.6	Galactonate dehydratase.	D-galactonate = 2-dehydro-3-deoxy-D-galactonate + H(2)O.	\N	\N	Galactose metabolism	Carbohydrate Metabolism	METABOLIC
1146719	1.1.1.208	(+)-neomenthol dehydrogenase.	(+)-neomenthol + NADP(+) = (-)-menthone + NADPH.	\N	\N	\N	\N	\N
1147085	1.1.1.208	(+)-neomenthol dehydrogenase.	(+)-neomenthol + NADP(+) = (-)-menthone + NADPH.	\N	\N	\N	\N	\N
1147975	1.1.1.208	(+)-neomenthol dehydrogenase.	(+)-neomenthol + NADP(+) = (-)-menthone + NADPH.	\N	\N	\N	\N	\N
1168417	3.1.3.48	Protein-tyrosine-phosphatase.	Protein tyrosine phosphate + H(2)O = protein tyrosine + phosphate.	\N	\N	\N	\N	\N
1168614	1.14.11.-	With 2-oxoglutarate as one donor, and incorporation of one	\N	\N	\N	\N	\N	\N
1172740	3.4.23.25	Saccharopepsin.	Hydrolysis of proteins with broad specificity for peptide bonds. Cleaves -Leu-Leu-|-Val-Tyr- bond in a synthetic substrate. Does not act on esters of Tyr or Arg.	\N	\N	\N	\N	\N
1179365	1.10.3.2	Laccase.	4 benzenediol + O(2) = 4 benzosemiquinone + 2 H(2)O.	Copper.	\N	\N	\N	\N
1181320	2.5.1.18	Glutathione transferase.	RX + glutathione = HX + R-S-glutathione.	\N	\N	Glutathione metabolism	Metabolism of Other Amino Acids	METABOLIC
1182590	3.1.1.3	Triacylglycerol lipase.	Triacylglycerol + H(2)O = diacylglycerol + a fatty acid anion.	\N	Hepatic lipase deficiency; MIM:151670. Congenital lipase deficiency; MIM:246600. Wolman disease; MIM:278000.	Glycerolipid metabolism	Metabolism of Complex Lipids	METABOLIC
1194439	6.3.2.19	Ubiquitin--protein ligase.	ATP + ubiquitin + protein lysine = AMP + diphosphate + protein N-ubiquityllysine.	\N	\N	\N	\N	\N
1198040	3.6.4.-	Acting on acid anhydrides; involved in cellular and	\N	\N	\N	\N	\N	\N
1199144	3.1.1.45	Carboxymethylenebutenolidase.	4-carboxymethylenebut-2-en-4-olide + H(2)O = 4 oxohex-2-enedioate.	\N	\N	1,4-Dichlorobenzene degradation	Biodegradation of Xenobiotics	METABOLIC
1200738	3.4.19.12	Ubiquitinyl hydrolase 1.	Thiol-dependent hydrolysis of ester, thiolester, amide, peptide and isopeptide bonds formed by the C-terminal Gly of ubiquitin (a 76-residue protein attached to proteins as an intracellular targeting signal).	\N	\N	\N	\N	\N
1274718	1.11.1.5	Cytochrome-c peroxidase.	2 ferrocytochrome c + H(2)O(2) = 2 ferricytochrome c + 2 H(2)O.	Heme.	\N	\N	\N	\N
1275002	3.1.11.2	Exodeoxyribonuclease III.	Degradation of double-stranded DNA. It acts progressively in a 3'- to 5'-direction, releasing 5'-phosphomononucleotides.	\N	\N	\N	\N	\N
1275651	6.3.2.19	Ubiquitin--protein ligase.	ATP + ubiquitin + protein lysine = AMP + diphosphate + protein N-ubiquityllysine.	\N	\N	\N	\N	\N
1279005	5.-.-.-	Isomerases.	\N	\N	\N	\N	\N	\N
1282490	3.1.26.4	Ribonuclease H.	Endonucleolytic cleavage to 5'-phosphomonoester.	\N	\N	\N	\N	\N
1284368	3.6.1.29	Bis(5'-adenosyl)-triphosphatase.	P(1),P(3)-bis(5'-adenosyl)triphosphate + H(2)O = ADP + AMP.	\N	\N	Purine metabolism	Nucleotide Metabolism	METABOLIC
1286515	2.3.1.48	Histone acetyltransferase.	Acetyl-CoA + histone = CoA + acetyl-histone.	\N	\N	\N	\N	\N
1287317	3.1.26.4	Ribonuclease H.	Endonucleolytic cleavage to 5'-phosphomonoester.	\N	\N	\N	\N	\N
1298487	3.1.26.4	Ribonuclease H.	Endonucleolytic cleavage to 5'-phosphomonoester.	\N	\N	\N	\N	\N
1299521	5.2.1.8	Peptidylprolyl isomerase.	Peptidylproline (omega=180) = peptidylproline (omega=0).	\N	\N	\N	\N	\N
1299604	2.3.1.47	8-amino-7-oxononanoate synthase.	6-carboxyhexanoyl-CoA + L-alanine = 8-amino-7-oxononanoate + CoA + CO(2).	Pyridoxal-phosphate.	\N	Biotin metabolism	Metabolism of Cofactors and Vitamins	METABOLIC
1300092	3.6.1.-	In phosphorous-containing anhydrides.	\N	\N	\N	Starch and sucrose metabolism	Metabolism of Complex Carbohydrates	METABOLIC
1300092	3.6.1.-	In phosphorous-containing anhydrides.	\N	\N	\N	Folate biosynthesis	Metabolism of Cofactors and Vitamins	METABOLIC
1300972	3.1.26.5	Ribonuclease P.	Endonucleolytic cleavage of RNA, removing 5'-extra-nucleotide from tRNA precursor.	\N	\N	\N	\N	\N
1304890	3.5.4.-	In cyclic amidines.	\N	\N	\N	\N	\N	\N
1305162	2.7.7.15	Cholinephosphate cytidylyltransferase.	CTP + choline phosphate = diphosphate + CDP-choline.	\N	\N	Glycerolipid metabolism	Metabolism of Complex Lipids	METABOLIC
1305162	2.7.7.15	Cholinephosphate cytidylyltransferase.	CTP + choline phosphate = diphosphate + CDP-choline.	\N	\N	Aminophosphonate metabolism	Metabolism of Other Amino Acids	METABOLIC
1305371	3.1.26.4	Ribonuclease H.	Endonucleolytic cleavage to 5'-phosphomonoester.	\N	\N	\N	\N	\N
1307394	3.6.1.3	Adenosinetriphosphatase.	ATP + H(2)O = ADP + phosphate.	\N	Hemolytic anemia due to deficiency of adenosine triphosphatase; MIM:102800.	Purine metabolism	Nucleotide Metabolism	METABOLIC
1307415	1.1.1.1	Alcohol dehydrogenase.	An alcohol + NAD(+) = an aldehyde or ketone + NADH.	Zinc or Iron.	\N	Bile acid biosynthesis	Lipid Metabolism	METABOLIC
1307415	1.1.1.1	Alcohol dehydrogenase.	An alcohol + NAD(+) = an aldehyde or ketone + NADH.	Zinc or Iron.	\N	Tyrosine metabolism	Amino Acid Metabolism	METABOLIC
1307415	1.1.1.1	Alcohol dehydrogenase.	An alcohol + NAD(+) = an aldehyde or ketone + NADH.	Zinc or Iron.	\N	Glycerolipid metabolism	Metabolism of Complex Lipids	METABOLIC
1307415	1.1.1.1	Alcohol dehydrogenase.	An alcohol + NAD(+) = an aldehyde or ketone + NADH.	Zinc or Iron.	\N	Glycolysis / Gluconeogenesis	Carbohydrate Metabolism	METABOLIC
1307415	1.1.1.1	Alcohol dehydrogenase.	An alcohol + NAD(+) = an aldehyde or ketone + NADH.	Zinc or Iron.	\N	Fatty acid metabolism	Lipid Metabolism	METABOLIC
1307761	3.2.1.58	Glucan 1,3-beta-glucosidase.	Successive hydrolysis of beta-D-glucose units from the non-reducing ends of 1,3-beta-D-glucans, releasing alpha-glucose.	\N	\N	Starch and sucrose metabolism	Metabolism of Complex Carbohydrates	METABOLIC
1307863	3.4.14.9	Tripeptidyl-peptidase I.	Release of an N-terminal tripeptide from a polypeptide.	\N	\N	\N	\N	\N
1307943	3.4.16.6	Carboxypeptidase D.	Preferential release of a C-terminal arginine or lysine residue.	\N	\N	\N	\N	\N
1307975	3.6.1.3	Adenosinetriphosphatase.	ATP + H(2)O = ADP + phosphate.	\N	Hemolytic anemia due to deficiency of adenosine triphosphatase; MIM:102800.	Purine metabolism	Nucleotide Metabolism	METABOLIC
1308080	2.7.1.108	Dolichol kinase.	CTP + dolichol = CDP + dolichyl phosphate.	\N	\N	N-Glycans biosynthesis	Metabolism of Complex Carbohydrates	METABOLIC
1308110	3.4.16.6	Carboxypeptidase D.	Preferential release of a C-terminal arginine or lysine residue.	\N	\N	\N	\N	\N
1308244	1.1.1.86	Ketol-acid reductoisomerase.	(R)-2,3-dihydroxy-3-methylbutanoate + NADP(+) = (S)-2-hydroxy-2-methyl- 3-oxobutanoate + NADPH.	\N	\N	Valine, leucine and isoleucine biosynthesis	Amino Acid Metabolism	METABOLIC
1308244	1.1.1.86	Ketol-acid reductoisomerase.	(R)-2,3-dihydroxy-3-methylbutanoate + NADP(+) = (S)-2-hydroxy-2-methyl- 3-oxobutanoate + NADPH.	\N	\N	Pantothenate and CoA biosynthesis	Metabolism of Cofactors and Vitamins	METABOLIC
1308247	4.4.1.16	Selenocysteine lyase.	L-selenocysteine + reduced acceptor = hydrogen selenide + L-alanine + acceptor.	Pyridoxal-phosphate.	\N	Selenoamino acid metabolism	Metabolism of Other Amino Acids	METABOLIC
1308311	3.6.3.8	Calcium-transporting ATPase.	ATP + H(2)O + Ca(2+)(Cis) = ADP + phosphate + Ca(2+)(Trans).	Magnesium.	Darier disease; MIM:124200. Benign chronic pemphigus; MIM:169600.	\N	\N	\N
1308362	4.1.1.17	Ornithine decarboxylase.	L-ornithine = putrescine + CO(2).	Pyridoxal-phosphate.	\N	Urea cycle and metabolism of amino groups	Amino Acid Metabolism	METABOLIC
1308362	4.1.1.17	Ornithine decarboxylase.	L-ornithine = putrescine + CO(2).	Pyridoxal-phosphate.	\N	Arginine and proline metabolism	Amino Acid Metabolism	METABOLIC
1308362	4.1.1.17	Ornithine decarboxylase.	L-ornithine = putrescine + CO(2).	Pyridoxal-phosphate.	\N	Alkaloid biosynthesis II	Biosynthesis of Secondary Metabolites	METABOLIC
1308420	3.4.23.5	Cathepsin D.	Specificity similar to, but narrower than, that of pepsin A. Does not cleave the 4-Gln-|-His-5 bond in B chain of insulin.	\N	\N	\N	\N	\N
1308439	2.1.1.-	Methyltransferases.	\N	\N	\N	Androgen and estrogen metabolism	Lipid Metabolism	METABOLIC
1308439	2.1.1.-	Methyltransferases.	\N	\N	\N	Aminophosphonate metabolism	Metabolism of Other Amino Acids	METABOLIC
1308439	2.1.1.-	Methyltransferases.	\N	\N	\N	Porphyrin and chlorophyll metabolism	Metabolism of Cofactors and Vitamins	METABOLIC
1308439	2.1.1.-	Methyltransferases.	\N	\N	\N	Ubiquinone biosynthesis	Metabolism of Cofactors and Vitamins	METABOLIC
1308439	2.1.1.-	Methyltransferases.	\N	\N	\N	Histidine metabolism	Amino Acid Metabolism	METABOLIC
1308439	2.1.1.-	Methyltransferases.	\N	\N	\N	Selenoamino acid metabolism	Metabolism of Other Amino Acids	METABOLIC
1308439	2.1.1.-	Methyltransferases.	\N	\N	\N	Tryptophan metabolism	Amino Acid Metabolism	METABOLIC
1308439	2.1.1.-	Methyltransferases.	\N	\N	\N	Tyrosine metabolism	Amino Acid Metabolism	METABOLIC
1308580	1.1.99.1	Choline dehydrogenase.	Choline + acceptor = betaine aldehyde + reduced acceptor.	PQQ.	\N	Glycine, serine and threonine metabolism	Amino Acid Metabolism	METABOLIC
1308586	1.11.1.9	Glutathione peroxidase.	2 glutathione + H(2)O(2) = oxidized glutathione + 2 H(2)O.	Selenium.	Hemolytic anemia due to glutathione peroxidase deficiency; MIM:138320.	Glutathione metabolism	Metabolism of Other Amino Acids	METABOLIC
1308653	3.4.21.-	Serine endopeptidases.	\N	\N	\N	\N	\N	\N
1308717	3.1.-.-	Acting on ester bonds.	\N	\N	\N	\N	\N	\N
1308799	2.1.1.33	tRNA (guanine-N7-)-methyltransferase.	S-adenosyl-L-methionine + tRNA = S-adenosyl-L-homocysteine + tRNA containing N7-methylguanine.	\N	\N	\N	\N	\N
1308875	2.5.1.39	4-hydroxybenzoate nonaprenyltransferase.	Solanesyl diphosphate + 4-hydroxybenzoate = diphosphate + nonaprenyl-4-hydroxybenzoate.	\N	\N	Ubiquinone biosynthesis	Metabolism of Cofactors and Vitamins	METABOLIC
1308932	6.1.1.20	Phenylalanine--tRNA ligase.	ATP + L-phenylalanine + tRNA(Phe) = AMP + diphosphate + L-phenylalanyl-tRNA(Phe).	\N	\N	Aminoacyl-tRNA biosynthesis	TRANSLATION	REGULATORY
1308932	6.1.1.20	Phenylalanine--tRNA ligase.	ATP + L-phenylalanine + tRNA(Phe) = AMP + diphosphate + L-phenylalanyl-tRNA(Phe).	\N	\N	Phenylalanine, tyrosine and tryptophan biosynthesis	Amino Acid Metabolism	METABOLIC
1308946	1.2.1.11	Aspartate-semialdehyde dehydrogenase.	L-aspartate-4-semialdehyde + phosphate + NADP(+) = L-4-aspartyl phosphate + NADPH.	\N	\N	Glycine, serine and threonine metabolism	Amino Acid Metabolism	METABOLIC
1308946	1.2.1.11	Aspartate-semialdehyde dehydrogenase.	L-aspartate-4-semialdehyde + phosphate + NADP(+) = L-4-aspartyl phosphate + NADPH.	\N	\N	Lysine biosynthesis	Amino Acid Metabolism	METABOLIC
1309000	2.1.1.14	5-methyltetrahydropteroyltriglutamate--homocysteine S-methyltransferase.	5-methyltetrahydropteroyltri-L-glutamate + L-homocysteine = tetrahydropteroyltri-L-glutamate + L-methionine.	\N	\N	Methionine metabolism	Amino Acid Metabolism	METABOLIC
1309026	1.5.1.15	Methylenetetrahydrofolate dehydrogenase (NAD+).	5,10-methylenetetrahydrofolate + NAD(+) = 5,10-methenyltetrahydrofolate + NADH.	\N	\N	One carbon pool by folate	Metabolism of Cofactors and Vitamins	METABOLIC
1309033	1.11.1.5	Cytochrome-c peroxidase.	2 ferrocytochrome c + H(2)O(2) = 2 ferricytochrome c + 2 H(2)O.	Heme.	\N	\N	\N	\N
1309132	2.3.1.24	Sphingosine N-acyltransferase.	Acyl-CoA + sphingosine = CoA + N-acylsphingosine.	\N	\N	Sphingoglycolipid metabolism	Metabolism of Complex Lipids	METABOLIC
1309132	2.3.1.24	Sphingosine N-acyltransferase.	Acyl-CoA + sphingosine = CoA + N-acylsphingosine.	\N	\N	Sphingophospholipid biosynthesis	Metabolism of Complex Lipids	METABOLIC
1309174	3.5.4.16	GTP cyclohydrolase I.	GTP + 2 H(2)O = formate + 2-amino-4-hydroxy-6-(erythro-1,2,3- trihydroxypropyl)dihydropteridine triphosphate.	\N	\N	Folate biosynthesis	Metabolism of Cofactors and Vitamins	METABOLIC
1309218	3.1.3.4	Phosphatidate phosphatase.	A 3-sn-phosphatidate + H(2)O = a 1,2-diacyl-sn-glycerol + phosphate.	\N	\N	Phospholipid degradation	Metabolism of Complex Lipids	METABOLIC
1309218	3.1.3.4	Phosphatidate phosphatase.	A 3-sn-phosphatidate + H(2)O = a 1,2-diacyl-sn-glycerol + phosphate.	\N	\N	Glycerolipid metabolism	Metabolism of Complex Lipids	METABOLIC
1309251	3.6.3.44	Xenobiotic-transporting ATPase.	ATP + H(2)O + xenobiotic(In) = ADP + phosphate + xenobiotic(Out).	\N	\N	\N	\N	\N
1309266	3.1.1.23	Acylglycerol lipase.	Hydrolyses glycerol monoesters of long-chain fatty acids.	\N	\N	Glycerolipid metabolism	Metabolism of Complex Lipids	METABOLIC
1309281	3.2.1.14	Chitinase.	Hydrolysis of the 1,4-beta-linkages of N-acetyl-D-glucosamine polymers of chitin.	\N	\N	Aminosugars metabolism	Metabolism of Complex Carbohydrates	METABOLIC
1309378	3.2.1.4	Cellulase.	Endohydrolysis of 1,4-beta-D-glucosidic linkages in cellulose.	\N	\N	Starch and sucrose metabolism	Metabolism of Complex Carbohydrates	METABOLIC
1309508	1.14.13.1	Salicylate 1-monooxygenase.	Salicylate + NADH + O(2) = catechol + NAD(+) + H(2)O + CO(2).	FAD.	\N	Fluorene degradation	Biodegradation of Xenobiotics	METABOLIC
1309508	1.14.13.1	Salicylate 1-monooxygenase.	Salicylate + NADH + O(2) = catechol + NAD(+) + H(2)O + CO(2).	FAD.	\N	Nitorobenzene degradation	Biodegradation of Xenobiotics	METABOLIC
1309554	3.4.23.18	Aspergillopepsin I.	Hydrolysis of proteins with broad specificity. Generally favors hydrophobic residues in P1 and P1', but also accepts Lys in P1, which leads to activation of trypsinogen. Does not clot milk.	\N	\N	\N	\N	\N
1309576	3.6.1.10	Endopolyphosphatase.	Polyphosphate + N H(2)O = (N+1) oligophosphate.	\N	\N	\N	\N	\N
1309688	2.1.1.-	Methyltransferases.	\N	\N	\N	Androgen and estrogen metabolism	Lipid Metabolism	METABOLIC
1309688	2.1.1.-	Methyltransferases.	\N	\N	\N	Aminophosphonate metabolism	Metabolism of Other Amino Acids	METABOLIC
1309688	2.1.1.-	Methyltransferases.	\N	\N	\N	Porphyrin and chlorophyll metabolism	Metabolism of Cofactors and Vitamins	METABOLIC
1309688	2.1.1.-	Methyltransferases.	\N	\N	\N	Ubiquinone biosynthesis	Metabolism of Cofactors and Vitamins	METABOLIC
1309688	2.1.1.-	Methyltransferases.	\N	\N	\N	Histidine metabolism	Amino Acid Metabolism	METABOLIC
1309688	2.1.1.-	Methyltransferases.	\N	\N	\N	Selenoamino acid metabolism	Metabolism of Other Amino Acids	METABOLIC
1309688	2.1.1.-	Methyltransferases.	\N	\N	\N	Tryptophan metabolism	Amino Acid Metabolism	METABOLIC
1309688	2.1.1.-	Methyltransferases.	\N	\N	\N	Tyrosine metabolism	Amino Acid Metabolism	METABOLIC
1309785	3.1.13.-	Exoribonucleases producing 5'-phosphomonoesters.	\N	\N	\N	\N	\N	\N
1309795	5.2.1.8	Peptidylprolyl isomerase.	Peptidylproline (omega=180) = peptidylproline (omega=0).	\N	\N	\N	\N	\N
1309874	1.17.4.1	Ribonucleoside-diphosphate reductase.	2'-deoxyribonucleoside diphosphate + oxidized thioredoxin + H(2)O = ribonucleoside diphosphate + reduced thioredoxin.	Iron; ATP.	\N	Pyrimidine metabolism	Nucleotide Metabolism	METABOLIC
1309874	1.17.4.1	Ribonucleoside-diphosphate reductase.	2'-deoxyribonucleoside diphosphate + oxidized thioredoxin + H(2)O = ribonucleoside diphosphate + reduced thioredoxin.	Iron; ATP.	\N	Purine metabolism	Nucleotide Metabolism	METABOLIC
1309883	1.1.1.105	Retinol dehydrogenase.	Retinol + NAD(+) = retinal + NADH.	\N	\N	Retinol metabolism	Metabolism of Cofactors and Vitamins	METABOLIC
1309895	1.1.1.-	With NAD(+) or NADP(+) as acceptor.	\N	\N	\N	Bile acid biosynthesis	Lipid Metabolism	METABOLIC
1309895	1.1.1.-	With NAD(+) or NADP(+) as acceptor.	\N	\N	\N	Vitamin B6 metabolism	Metabolism of Cofactors and Vitamins	METABOLIC
1309895	1.1.1.-	With NAD(+) or NADP(+) as acceptor.	\N	\N	\N	Glycine, serine and threonine metabolism	Amino Acid Metabolism	METABOLIC
1309895	1.1.1.-	With NAD(+) or NADP(+) as acceptor.	\N	\N	\N	Butanoate metabolism	Carbohydrate Metabolism	METABOLIC
1309895	1.1.1.-	With NAD(+) or NADP(+) as acceptor.	\N	\N	\N	Fructose and mannose metabolism	Carbohydrate Metabolism	METABOLIC
1309895	1.1.1.-	With NAD(+) or NADP(+) as acceptor.	\N	\N	\N	Galactose metabolism	Carbohydrate Metabolism	METABOLIC
1309895	1.1.1.-	With NAD(+) or NADP(+) as acceptor.	\N	\N	\N	Lysine degradation	Amino Acid Metabolism	METABOLIC
1309895	1.1.1.-	With NAD(+) or NADP(+) as acceptor.	\N	\N	\N	Nucleotide sugars metabolism	Nucleotide Metabolism	METABOLIC
1309895	1.1.1.-	With NAD(+) or NADP(+) as acceptor.	\N	\N	\N	Ascorbate and aldarate metabolism	Carbohydrate Metabolism	METABOLIC
1309895	1.1.1.-	With NAD(+) or NADP(+) as acceptor.	\N	\N	\N	Tetrachloroethene degradation	Biodegradation of Xenobiotics	METABOLIC
1309895	1.1.1.-	With NAD(+) or NADP(+) as acceptor.	\N	\N	\N	Benzoate degradation via CoA ligation	Biodegradation of Xenobiotics	METABOLIC
1309895	1.1.1.-	With NAD(+) or NADP(+) as acceptor.	\N	\N	\N	Glycerolipid metabolism	Metabolism of Complex Lipids	METABOLIC
1309902	1.1.3.9	Galactose oxidase.	D-galactose + O(2) = D-galacto-hexodialose + H(2)O(2).	Copper.	\N	Galactose metabolism	Carbohydrate Metabolism	METABOLIC
1310040	1.1.99.2	2-hydroxyglutarate dehydrogenase.	(S)-2-hydroxyglutarate + acceptor = 2-oxoglutarate + reduced acceptor.	\N	\N	Butanoate metabolism	Carbohydrate Metabolism	METABOLIC
1310199	4.1.99.3	Deoxyribodipyrimidine photolyase.	Cyclobutadipyrimidine (in DNA) = 2 pyrimidine residues (in DNA).	Reduced flavin; Pterin or F420.	\N	\N	\N	\N
1310200	1.1.3.9	Galactose oxidase.	D-galactose + O(2) = D-galacto-hexodialose + H(2)O(2).	Copper.	\N	Galactose metabolism	Carbohydrate Metabolism	METABOLIC
1310254	1.2.4.1	Pyruvate dehydrogenase (lipoamide).	Pyruvate + lipoamide = S-acetyldihydrolipoamide + CO(2).	Thiamine pyrophosphate.	Ataxia with lactic acidosis I; MIM:208800.	Valine, leucine and isoleucine biosynthesis	Amino Acid Metabolism	METABOLIC
1310254	1.2.4.1	Pyruvate dehydrogenase (lipoamide).	Pyruvate + lipoamide = S-acetyldihydrolipoamide + CO(2).	Thiamine pyrophosphate.	Ataxia with lactic acidosis I; MIM:208800.	Butanoate metabolism	Carbohydrate Metabolism	METABOLIC
1310254	1.2.4.1	Pyruvate dehydrogenase (lipoamide).	Pyruvate + lipoamide = S-acetyldihydrolipoamide + CO(2).	Thiamine pyrophosphate.	Ataxia with lactic acidosis I; MIM:208800.	Pyruvate metabolism	Carbohydrate Metabolism	METABOLIC
1310254	1.2.4.1	Pyruvate dehydrogenase (lipoamide).	Pyruvate + lipoamide = S-acetyldihydrolipoamide + CO(2).	Thiamine pyrophosphate.	Ataxia with lactic acidosis I; MIM:208800.	Glycolysis / Gluconeogenesis	Carbohydrate Metabolism	METABOLIC
1310324	3.2.1.89	Arabinogalactan endo-1,4-beta-galactosidase.	Endohydrolysis of 1,4-beta-D-galactosidic linkages in arabinogalactans.	\N	\N	\N	\N	\N
1310354	3.1.4.-	Phosphoric diester hydrolases.	\N	\N	\N	Aminosugars metabolism	Metabolism of Complex Carbohydrates	METABOLIC
1310364	3.1.2.-	Thiolester hydrolases.	\N	\N	\N	Benzoate degradation via CoA ligation	Biodegradation of Xenobiotics	METABOLIC
1310375	5.3.1.16	N-(5'-phospho-D-ribosylformimino)-5-amino-1-(5''-phosphoribosyl)-4- imidazole carboxamide isomerase.	N-(5'-phospho-D-ribosylformimino)-5-amino-1-(5''-phosphoribosyl)-4- imidazolecarboxamide = N-(5'-phospho-D-1'-ribulosylformimino)-5- amino-1-(5''-phosphoribosyl)-4-imidazolecarboxamide.	\N	\N	Histidine metabolism	Amino Acid Metabolism	METABOLIC
1310525	3.1.11.2	Exodeoxyribonuclease III.	Degradation of double-stranded DNA. It acts progressively in a 3'- to 5'-direction, releasing 5'-phosphomononucleotides.	\N	\N	\N	\N	\N
1310669	4.2.99.18	DNA-(apurinic or apyrimidinic site) lyase.	The C-O-P bond 3' to the apurinic or apyrimidinic site in DNA is broken by a beta-elimination reaction, leaving a 3'-terminal unsaturated sugar and a product with a terminal 5'-phosphate.	\N	\N	\N	\N	\N
1310703	6.3.2.19	Ubiquitin--protein ligase.	ATP + ubiquitin + protein lysine = AMP + diphosphate + protein N-ubiquityllysine.	\N	\N	\N	\N	\N
1310761	3.6.4.-	Acting on acid anhydrides; involved in cellular and	\N	\N	\N	\N	\N	\N
1310829	6.1.1.2	Tryptophan--tRNA ligase.	ATP + L-tryptophan + tRNA(Trp) = AMP + diphosphate + L-tryptophanyl- tRNA(Trp).	\N	\N	Tryptophan metabolism	Amino Acid Metabolism	METABOLIC
1310829	6.1.1.2	Tryptophan--tRNA ligase.	ATP + L-tryptophan + tRNA(Trp) = AMP + diphosphate + L-tryptophanyl- tRNA(Trp).	\N	\N	Aminoacyl-tRNA biosynthesis	TRANSLATION	REGULATORY
1310912	1.14.13.-	With NADH or NADPH as one donor, and incorporation of one atom	\N	\N	\N	Methane metabolism	Energy Metabolism	METABOLIC
1310912	1.14.13.-	With NADH or NADPH as one donor, and incorporation of one atom	\N	\N	\N	Phenylalanine metabolism	Amino Acid Metabolism	METABOLIC
1310912	1.14.13.-	With NADH or NADPH as one donor, and incorporation of one atom	\N	\N	\N	Ubiquinone biosynthesis	Metabolism of Cofactors and Vitamins	METABOLIC
1310912	1.14.13.-	With NADH or NADPH as one donor, and incorporation of one atom	\N	\N	\N	Alkaloid biosynthesis I	Biosynthesis of Secondary Metabolites	METABOLIC
1310912	1.14.13.-	With NADH or NADPH as one donor, and incorporation of one atom	\N	\N	\N	Styrene degradation	Biodegradation of Xenobiotics	METABOLIC
1310912	1.14.13.-	With NADH or NADPH as one donor, and incorporation of one atom	\N	\N	\N	Tryptophan metabolism	Amino Acid Metabolism	METABOLIC
1310912	1.14.13.-	With NADH or NADPH as one donor, and incorporation of one atom	\N	\N	\N	Androgen and estrogen metabolism	Lipid Metabolism	METABOLIC
1310912	1.14.13.-	With NADH or NADPH as one donor, and incorporation of one atom	\N	\N	\N	Sterol biosynthesis	Lipid Metabolism	METABOLIC
1310912	1.14.13.-	With NADH or NADPH as one donor, and incorporation of one atom	\N	\N	\N	1,4-Dichlorobenzene degradation	Biodegradation of Xenobiotics	METABOLIC
1310912	1.14.13.-	With NADH or NADPH as one donor, and incorporation of one atom	\N	\N	\N	Tyrosine metabolism	Amino Acid Metabolism	METABOLIC
1310912	1.14.13.-	With NADH or NADPH as one donor, and incorporation of one atom	\N	\N	\N	Bile acid biosynthesis	Lipid Metabolism	METABOLIC
1310912	1.14.13.-	With NADH or NADPH as one donor, and incorporation of one atom	\N	\N	\N	Flavonoids, stilbene and lignin biosynthesis	Biosynthesis of Secondary Metabolites	METABOLIC
1310912	1.14.13.-	With NADH or NADPH as one donor, and incorporation of one atom	\N	\N	\N	Histidine metabolism	Amino Acid Metabolism	METABOLIC
1310912	1.14.13.-	With NADH or NADPH as one donor, and incorporation of one atom	\N	\N	\N	gamma-Hexachlorocyclohexane degradation	Biodegradation of Xenobiotics	METABOLIC
1310922	5.99.1.2	DNA topoisomerase.	ATP-independent breakage of single-stranded DNA, followed by passage and rejoining.	\N	\N	\N	\N	\N
1310960	6.3.2.19	Ubiquitin--protein ligase.	ATP + ubiquitin + protein lysine = AMP + diphosphate + protein N-ubiquityllysine.	\N	\N	\N	\N	\N
1311036	5.4.99.12	tRNA-pseudouridine synthase I.	tRNA uridine = tRNA pseudouridine.	\N	\N	\N	\N	\N
1311075	3.6.4.-	Acting on acid anhydrides; involved in cellular and	\N	\N	\N	\N	\N	\N
1311163	3.1.1.45	Carboxymethylenebutenolidase.	4-carboxymethylenebut-2-en-4-olide + H(2)O = 4 oxohex-2-enedioate.	\N	\N	1,4-Dichlorobenzene degradation	Biodegradation of Xenobiotics	METABOLIC
1311267	5.3.4.1	Protein disulfide isomerase.	Rearrangement of both intrachain and interchain disulfide bonds in proteins to form the native structures.	\N	\N	\N	\N	\N
1311288	1.14.13.7	Phenol 2-monooxygenase.	Phenol + NADPH + O(2) = catechol + NADP(+) + H(2)O.	FAD.	\N	gamma-Hexachlorocyclohexane degradation	Biodegradation of Xenobiotics	METABOLIC
1311288	1.14.13.7	Phenol 2-monooxygenase.	Phenol + NADPH + O(2) = catechol + NADP(+) + H(2)O.	FAD.	\N	Toluene and xylene degradation	Biodegradation of Xenobiotics	METABOLIC
1311288	1.14.13.7	Phenol 2-monooxygenase.	Phenol + NADPH + O(2) = catechol + NADP(+) + H(2)O.	FAD.	\N	Nitorobenzene degradation	Biodegradation of Xenobiotics	METABOLIC
1311301	1.10.3.3	L-ascorbate oxidase.	2 L-ascorbate + O(2) = 2 dehydroascorbate + 2 H(2)O.	Copper.	\N	Ascorbate and aldarate metabolism	Carbohydrate Metabolism	METABOLIC
1311326	3.4.14.9	Tripeptidyl-peptidase I.	Release of an N-terminal tripeptide from a polypeptide.	\N	\N	\N	\N	\N
1311342	3.4.11.-	Aminopeptidases.	\N	\N	\N	\N	\N	\N
1311344	3.1.26.-	Endoribonucleases producing 5'-phosphomonoesters.	\N	\N	\N	\N	\N	\N
1311354	3.4.19.12	Ubiquitinyl hydrolase 1.	Thiol-dependent hydrolysis of ester, thiolester, amide, peptide and isopeptide bonds formed by the C-terminal Gly of ubiquitin (a 76-residue protein attached to proteins as an intracellular targeting signal).	\N	\N	\N	\N	\N
1311367	1.2.1.41	Glutamate-5-semialdehyde dehydrogenase.	L-glutamate 5-semialdehyde + phosphate + NADP(+) = L-gamma- glutamyl 5-phosphate + NADPH.	\N	\N	Porphyrin and chlorophyll metabolism	Metabolism of Cofactors and Vitamins	METABOLIC
1311367	1.2.1.41	Glutamate-5-semialdehyde dehydrogenase.	L-glutamate 5-semialdehyde + phosphate + NADP(+) = L-gamma- glutamyl 5-phosphate + NADPH.	\N	\N	Urea cycle and metabolism of amino groups	Amino Acid Metabolism	METABOLIC
1311381	3.4.24.71	Endothelin-converting enzyme 1.	Forms endothelin 1 by cleavage of the 21-Trp-|-Val-22 bond in the precursor.	Zinc.	\N	\N	\N	\N
1311386	1.14.13.7	Phenol 2-monooxygenase.	Phenol + NADPH + O(2) = catechol + NADP(+) + H(2)O.	FAD.	\N	gamma-Hexachlorocyclohexane degradation	Biodegradation of Xenobiotics	METABOLIC
1311386	1.14.13.7	Phenol 2-monooxygenase.	Phenol + NADPH + O(2) = catechol + NADP(+) + H(2)O.	FAD.	\N	Toluene and xylene degradation	Biodegradation of Xenobiotics	METABOLIC
1311386	1.14.13.7	Phenol 2-monooxygenase.	Phenol + NADPH + O(2) = catechol + NADP(+) + H(2)O.	FAD.	\N	Nitorobenzene degradation	Biodegradation of Xenobiotics	METABOLIC
1311398	2.7.7.9	UTP--glucose-1-phosphate uridylyltransferase.	UTP + alpha-D-glucose 1-phosphate = diphosphate + UDP-glucose.	\N	\N	Pentose and glucuronate interconversions	Carbohydrate Metabolism	METABOLIC
1311398	2.7.7.9	UTP--glucose-1-phosphate uridylyltransferase.	UTP + alpha-D-glucose 1-phosphate = diphosphate + UDP-glucose.	\N	\N	Galactose metabolism	Carbohydrate Metabolism	METABOLIC
1311398	2.7.7.9	UTP--glucose-1-phosphate uridylyltransferase.	UTP + alpha-D-glucose 1-phosphate = diphosphate + UDP-glucose.	\N	\N	Nucleotide sugars metabolism	Nucleotide Metabolism	METABOLIC
1311398	2.7.7.9	UTP--glucose-1-phosphate uridylyltransferase.	UTP + alpha-D-glucose 1-phosphate = diphosphate + UDP-glucose.	\N	\N	Starch and sucrose metabolism	Metabolism of Complex Carbohydrates	METABOLIC
1311542	3.1.26.4	Ribonuclease H.	Endonucleolytic cleavage to 5'-phosphomonoester.	\N	\N	\N	\N	\N
1311570	3.1.3.1	Alkaline phosphatase.	An orthophosphoric monoester + H(2)O = an alcohol + phosphate.	Zinc; Magnesium.	Hypophosphatasia, adult; MIM:146300. Hypophosphatasia, childhood; MIM:241510. Hypophosphatasia, infantile; MIM:214500.	gamma-Hexachlorocyclohexane degradation	Biodegradation of Xenobiotics	METABOLIC
1311570	3.1.3.1	Alkaline phosphatase.	An orthophosphoric monoester + H(2)O = an alcohol + phosphate.	Zinc; Magnesium.	Hypophosphatasia, adult; MIM:146300. Hypophosphatasia, childhood; MIM:241510. Hypophosphatasia, infantile; MIM:214500.	Folate biosynthesis	Metabolism of Cofactors and Vitamins	METABOLIC
1311570	3.1.3.1	Alkaline phosphatase.	An orthophosphoric monoester + H(2)O = an alcohol + phosphate.	Zinc; Magnesium.	Hypophosphatasia, adult; MIM:146300. Hypophosphatasia, childhood; MIM:241510. Hypophosphatasia, infantile; MIM:214500.	Glycerolipid metabolism	Metabolism of Complex Lipids	METABOLIC
1311654	2.1.1.127	[Ribulose-bisphosphate-carboxylase]-lysine N-methyltransferase.	S-adenosyl-L-methionine + [ribulose-1,5-bisphosphate-carboxylase]-lysine = S-adenosyl-L-homocysteine + [ribulose-1,5-bisphosphate-carboxylase]-N6- methyl-L-lysine.	\N	\N	\N	\N	\N
1311717	6.3.2.3	Glutathione synthase.	ATP + gamma-L-glutamyl-L-cysteine + glycine = ADP + phosphate + glutathione.	\N	Hemolytic anemia due to glutathione synthetase deficiency; MIM:231900. 5-oxoprolinuria (pyroglutamicaciduria); MIM:266130.	Glutamate metabolism	Amino Acid Metabolism	METABOLIC
1311717	6.3.2.3	Glutathione synthase.	ATP + gamma-L-glutamyl-L-cysteine + glycine = ADP + phosphate + glutathione.	\N	Hemolytic anemia due to glutathione synthetase deficiency; MIM:231900. 5-oxoprolinuria (pyroglutamicaciduria); MIM:266130.	Glutathione metabolism	Metabolism of Other Amino Acids	METABOLIC
1311785	3.4.23.5	Cathepsin D.	Specificity similar to, but narrower than, that of pepsin A. Does not cleave the 4-Gln-|-His-5 bond in B chain of insulin.	\N	\N	\N	\N	\N
1311851	4.4.1.17	Holocytochrome-c synthase.	Holocytochrome c = apocytochrome c + heme.	\N	\N	Porphyrin and chlorophyll metabolism	Metabolism of Cofactors and Vitamins	METABOLIC
1311859	2.7.8.8	CDP-diacylglycerol--serine O-phosphatidyltransferase.	CDP-diacylglycerol + L-serine = CMP + O-sn-phosphatidyl-L-serine.	\N	\N	Glycine, serine and threonine metabolism	Amino Acid Metabolism	METABOLIC
1311859	2.7.8.8	CDP-diacylglycerol--serine O-phosphatidyltransferase.	CDP-diacylglycerol + L-serine = CMP + O-sn-phosphatidyl-L-serine.	\N	\N	Glycerolipid metabolism	Metabolism of Complex Lipids	METABOLIC
1311914	3.4.13.19	Membrane dipeptidase.	Hydrolysis of dipeptides. Hydrophobic dipeptides are cleaved preferentially, including prolyl amino acids.	Zinc.	\N	\N	\N	\N
1311922	6.2.1.3	Long-chain-fatty-acid--CoA ligase.	ATP + a long-chain carboxylic acid + CoA = AMP + diphosphate + an acyl-CoA.	\N	\N	Fatty acid metabolism	Lipid Metabolism	METABOLIC
1311936	2.7.1.91	Sphinganine kinase.	ATP + sphinganine = ADP + sphinganine 1-phosphate.	\N	\N	Sphingoglycolipid metabolism	Metabolism of Complex Lipids	METABOLIC
1312004	6.3.5.4	Asparagine synthase (glutamine-hydrolysing).	ATP + L-aspartate + L-glutamine = AMP + diphosphate + L-asparagine + L-glutamate.	\N	\N	Nitrogen metabolism	Energy Metabolism	METABOLIC
1312004	6.3.5.4	Asparagine synthase (glutamine-hydrolysing).	ATP + L-aspartate + L-glutamine = AMP + diphosphate + L-asparagine + L-glutamate.	\N	\N	Alanine and aspartate metabolism	Amino Acid Metabolism	METABOLIC
1312094	3.1.1.23	Acylglycerol lipase.	Hydrolyses glycerol monoesters of long-chain fatty acids.	\N	\N	Glycerolipid metabolism	Metabolism of Complex Lipids	METABOLIC
1312117	2.4.1.-	Hexosyltransferases.	\N	\N	\N	O-Glycans biosynthesis	Metabolism of Complex Carbohydrates	METABOLIC
1312117	2.4.1.-	Hexosyltransferases.	\N	\N	\N	Fructose and mannose metabolism	Carbohydrate Metabolism	METABOLIC
1312117	2.4.1.-	Hexosyltransferases.	\N	\N	\N	Peptidoglycan biosynthesis	Metabolism of Complex Carbohydrates	METABOLIC
1312117	2.4.1.-	Hexosyltransferases.	\N	\N	\N	Sphingoglycolipid metabolism	Metabolism of Complex Lipids	METABOLIC
1312117	2.4.1.-	Hexosyltransferases.	\N	\N	\N	Blood group glycolipid biosynthesis - lact series	Metabolism of Complex Lipids	METABOLIC
1312117	2.4.1.-	Hexosyltransferases.	\N	\N	\N	Blood group glycolipid biosynthesis - neolact series	Metabolism of Complex Lipids	METABOLIC
1312117	2.4.1.-	Hexosyltransferases.	\N	\N	\N	Glycerolipid metabolism	Metabolism of Complex Lipids	METABOLIC
1312117	2.4.1.-	Hexosyltransferases.	\N	\N	\N	Globoside metabolism	Metabolism of Complex Lipids	METABOLIC
1312117	2.4.1.-	Hexosyltransferases.	\N	\N	\N	Chondroitin / heparan sulfate biosynthesis	Metabolism of Complex Carbohydrates	METABOLIC
1312117	2.4.1.-	Hexosyltransferases.	\N	\N	\N	Keratan sulfate biosynthesis	Metabolism of Complex Carbohydrates	METABOLIC
1312117	2.4.1.-	Hexosyltransferases.	\N	\N	\N	N-Glycans biosynthesis	Metabolism of Complex Carbohydrates	METABOLIC
1312171	6.3.2.19	Ubiquitin--protein ligase.	ATP + ubiquitin + protein lysine = AMP + diphosphate + protein N-ubiquityllysine.	\N	\N	\N	\N	\N
1312273	3.1.1.-	Carboxylic ester hydrolases.	\N	\N	\N	2,4-Dichlorobenzoate degradation	Biodegradation of Xenobiotics	METABOLIC
1312273	3.1.1.-	Carboxylic ester hydrolases.	\N	\N	\N	Pentose and glucuronate interconversions	Carbohydrate Metabolism	METABOLIC
1312273	3.1.1.-	Carboxylic ester hydrolases.	\N	\N	\N	Butanoate metabolism	Carbohydrate Metabolism	METABOLIC
1312282	2.4.1.34	1,3-beta-glucan synthase.	UDP-glucose + {(1,3)-beta-D-glucosyl}(N) = UDP + {(1,3)-beta-D- glucosyl}(N+1).	\N	\N	Starch and sucrose metabolism	Metabolism of Complex Carbohydrates	METABOLIC
1312324	3.1.21.-	Endodeoxyribonucleases producing 5'-phosphomonoesters.	\N	\N	\N	\N	\N	\N
1312325	2.7.7.19	Polynucleotide adenylyltransferase.	N ATP + {nucleotide}(M) = N diphosphate + {nucleotide}(M+N).	\N	\N	\N	\N	\N
1312503	3.2.1.4	Cellulase.	Endohydrolysis of 1,4-beta-D-glucosidic linkages in cellulose.	\N	\N	Starch and sucrose metabolism	Metabolism of Complex Carbohydrates	METABOLIC
1312516	3.1.26.3	Ribonuclease III.	Endonucleolytic cleavage to 5'-phosphomonoester.	\N	\N	\N	\N	\N
1312554	2.3.1.12	Dihydrolipoamide S-acetyltransferase.	Acetyl-CoA + dihydrolipoamide = CoA + S-acetyldihydrolipoamide.	Lipoyl group.	\N	Glycolysis / Gluconeogenesis	Carbohydrate Metabolism	METABOLIC
1312554	2.3.1.12	Dihydrolipoamide S-acetyltransferase.	Acetyl-CoA + dihydrolipoamide = CoA + S-acetyldihydrolipoamide.	Lipoyl group.	\N	Pyruvate metabolism	Carbohydrate Metabolism	METABOLIC
1312604	1.1.1.1	Alcohol dehydrogenase.	An alcohol + NAD(+) = an aldehyde or ketone + NADH.	Zinc or Iron.	\N	Bile acid biosynthesis	Lipid Metabolism	METABOLIC
1312604	1.1.1.1	Alcohol dehydrogenase.	An alcohol + NAD(+) = an aldehyde or ketone + NADH.	Zinc or Iron.	\N	Tyrosine metabolism	Amino Acid Metabolism	METABOLIC
1312604	1.1.1.1	Alcohol dehydrogenase.	An alcohol + NAD(+) = an aldehyde or ketone + NADH.	Zinc or Iron.	\N	Glycerolipid metabolism	Metabolism of Complex Lipids	METABOLIC
1312604	1.1.1.1	Alcohol dehydrogenase.	An alcohol + NAD(+) = an aldehyde or ketone + NADH.	Zinc or Iron.	\N	Glycolysis / Gluconeogenesis	Carbohydrate Metabolism	METABOLIC
1312604	1.1.1.1	Alcohol dehydrogenase.	An alcohol + NAD(+) = an aldehyde or ketone + NADH.	Zinc or Iron.	\N	Fatty acid metabolism	Lipid Metabolism	METABOLIC
1312671	3.2.1.52	Beta-N-acetylhexosaminidase.	Hydrolysis of terminal non-reducing N-acetyl-D-hexosamine residues in N-acetyl-beta-D-hexosaminides.	\N	Sandhoff disease (GM2-gangliosidosis, variant 0); MIM:268800. Tay-Sachs disease (adult GM2-gangliosidosis); MIM:272800.	N-Glycan degradation	Metabolism of Complex Carbohydrates	METABOLIC
1312671	3.2.1.52	Beta-N-acetylhexosaminidase.	Hydrolysis of terminal non-reducing N-acetyl-D-hexosamine residues in N-acetyl-beta-D-hexosaminides.	\N	Sandhoff disease (GM2-gangliosidosis, variant 0); MIM:268800. Tay-Sachs disease (adult GM2-gangliosidosis); MIM:272800.	Aminosugars metabolism	Metabolism of Complex Carbohydrates	METABOLIC
1312671	3.2.1.52	Beta-N-acetylhexosaminidase.	Hydrolysis of terminal non-reducing N-acetyl-D-hexosamine residues in N-acetyl-beta-D-hexosaminides.	\N	Sandhoff disease (GM2-gangliosidosis, variant 0); MIM:268800. Tay-Sachs disease (adult GM2-gangliosidosis); MIM:272800.	Globoside metabolism	Metabolism of Complex Lipids	METABOLIC
1312671	3.2.1.52	Beta-N-acetylhexosaminidase.	Hydrolysis of terminal non-reducing N-acetyl-D-hexosamine residues in N-acetyl-beta-D-hexosaminides.	\N	Sandhoff disease (GM2-gangliosidosis, variant 0); MIM:268800. Tay-Sachs disease (adult GM2-gangliosidosis); MIM:272800.	Sphingoglycolipid metabolism	Metabolism of Complex Lipids	METABOLIC
1312671	3.2.1.52	Beta-N-acetylhexosaminidase.	Hydrolysis of terminal non-reducing N-acetyl-D-hexosamine residues in N-acetyl-beta-D-hexosaminides.	\N	Sandhoff disease (GM2-gangliosidosis, variant 0); MIM:268800. Tay-Sachs disease (adult GM2-gangliosidosis); MIM:272800.	Glycosaminoglycan degradation	Metabolism of Complex Carbohydrates	METABOLIC
1312743	4.2.1.17	Enoyl-CoA hydratase.	(3S)-3-hydroxyacyl-CoA = trans-2(or 3)-enoyl-CoA + H(2)O.	\N	Peroxisomal bifunctional enzyme deficiency; MIM:261515.	Fatty acid metabolism	Lipid Metabolism	METABOLIC
1312743	4.2.1.17	Enoyl-CoA hydratase.	(3S)-3-hydroxyacyl-CoA = trans-2(or 3)-enoyl-CoA + H(2)O.	\N	Peroxisomal bifunctional enzyme deficiency; MIM:261515.	beta-Alanine metabolism	Metabolism of Other Amino Acids	METABOLIC
1312743	4.2.1.17	Enoyl-CoA hydratase.	(3S)-3-hydroxyacyl-CoA = trans-2(or 3)-enoyl-CoA + H(2)O.	\N	Peroxisomal bifunctional enzyme deficiency; MIM:261515.	Tryptophan metabolism	Amino Acid Metabolism	METABOLIC
1312743	4.2.1.17	Enoyl-CoA hydratase.	(3S)-3-hydroxyacyl-CoA = trans-2(or 3)-enoyl-CoA + H(2)O.	\N	Peroxisomal bifunctional enzyme deficiency; MIM:261515.	Lysine degradation	Amino Acid Metabolism	METABOLIC
1312743	4.2.1.17	Enoyl-CoA hydratase.	(3S)-3-hydroxyacyl-CoA = trans-2(or 3)-enoyl-CoA + H(2)O.	\N	Peroxisomal bifunctional enzyme deficiency; MIM:261515.	Fatty acid biosynthesis (path 2)	Lipid Metabolism	METABOLIC
1312743	4.2.1.17	Enoyl-CoA hydratase.	(3S)-3-hydroxyacyl-CoA = trans-2(or 3)-enoyl-CoA + H(2)O.	\N	Peroxisomal bifunctional enzyme deficiency; MIM:261515.	Benzoate degradation via CoA ligation	Biodegradation of Xenobiotics	METABOLIC
1312743	4.2.1.17	Enoyl-CoA hydratase.	(3S)-3-hydroxyacyl-CoA = trans-2(or 3)-enoyl-CoA + H(2)O.	\N	Peroxisomal bifunctional enzyme deficiency; MIM:261515.	Butanoate metabolism	Carbohydrate Metabolism	METABOLIC
1312743	4.2.1.17	Enoyl-CoA hydratase.	(3S)-3-hydroxyacyl-CoA = trans-2(or 3)-enoyl-CoA + H(2)O.	\N	Peroxisomal bifunctional enzyme deficiency; MIM:261515.	Valine, leucine and isoleucine degradation	Amino Acid Metabolism	METABOLIC
1312743	4.2.1.17	Enoyl-CoA hydratase.	(3S)-3-hydroxyacyl-CoA = trans-2(or 3)-enoyl-CoA + H(2)O.	\N	Peroxisomal bifunctional enzyme deficiency; MIM:261515.	Propanoate metabolism	Carbohydrate Metabolism	METABOLIC
1312764	3.6.4.-	Acting on acid anhydrides; involved in cellular and	\N	\N	\N	\N	\N	\N
1312776	3.1.3.16	Serine/threonine specific protein phosphatase.	A phosphoprotein + H(2)O = a protein + phosphate.	\N	\N	\N	\N	\N
1312804	3.6.1.-	In phosphorous-containing anhydrides.	\N	\N	\N	Starch and sucrose metabolism	Metabolism of Complex Carbohydrates	METABOLIC
1312804	3.6.1.-	In phosphorous-containing anhydrides.	\N	\N	\N	Folate biosynthesis	Metabolism of Cofactors and Vitamins	METABOLIC
1312974	3.1.1.3	Triacylglycerol lipase.	Triacylglycerol + H(2)O = diacylglycerol + a fatty acid anion.	\N	Hepatic lipase deficiency; MIM:151670. Congenital lipase deficiency; MIM:246600. Wolman disease; MIM:278000.	Glycerolipid metabolism	Metabolism of Complex Lipids	METABOLIC
1312984	3.2.1.113	Mannosyl-oligosaccharide 1,2-alpha-mannosidase.	Hydrolysis of the terminal 1,2-linked alpha-D-mannose residues in the oligo-mannose oligosaccharide Man(9)(GlcNAc)(2).	\N	\N	N-Glycans biosynthesis	Metabolism of Complex Carbohydrates	METABOLIC
1312990	3.1.-.-	Acting on ester bonds.	\N	\N	\N	\N	\N	\N
1313061	3.4.19.12	Ubiquitinyl hydrolase 1.	Thiol-dependent hydrolysis of ester, thiolester, amide, peptide and isopeptide bonds formed by the C-terminal Gly of ubiquitin (a 76-residue protein attached to proteins as an intracellular targeting signal).	\N	\N	\N	\N	\N
1313067	3.2.1.78	Mannan endo-1,4-beta-mannosidase.	Random hydrolysis of 1,4-beta-D-mannosidic linkages in mannans, galactomannans, glucomannans, and galactoglucomannans.	\N	\N	Fructose and mannose metabolism	Carbohydrate Metabolism	METABOLIC
1313068	1.1.1.1	Alcohol dehydrogenase.	An alcohol + NAD(+) = an aldehyde or ketone + NADH.	Zinc or Iron.	\N	Bile acid biosynthesis	Lipid Metabolism	METABOLIC
1313068	1.1.1.1	Alcohol dehydrogenase.	An alcohol + NAD(+) = an aldehyde or ketone + NADH.	Zinc or Iron.	\N	Tyrosine metabolism	Amino Acid Metabolism	METABOLIC
1313068	1.1.1.1	Alcohol dehydrogenase.	An alcohol + NAD(+) = an aldehyde or ketone + NADH.	Zinc or Iron.	\N	Glycerolipid metabolism	Metabolism of Complex Lipids	METABOLIC
1313068	1.1.1.1	Alcohol dehydrogenase.	An alcohol + NAD(+) = an aldehyde or ketone + NADH.	Zinc or Iron.	\N	Glycolysis / Gluconeogenesis	Carbohydrate Metabolism	METABOLIC
1313068	1.1.1.1	Alcohol dehydrogenase.	An alcohol + NAD(+) = an aldehyde or ketone + NADH.	Zinc or Iron.	\N	Fatty acid metabolism	Lipid Metabolism	METABOLIC
1313203	4.2.1.24	Porphobilinogen synthase.	2 5-aminolevulinate = porphobilinogen + 2 H(2)O.	Zinc.	Susceptibility to lead poisoning; MIM:125270. Acute hepatic porphyria; MIM:125270.	Porphyrin and chlorophyll metabolism	Metabolism of Cofactors and Vitamins	METABOLIC
1313213	2.1.1.43	Histone-lysine N-methyltransferase.	S-adenosyl-L-methionine + histone L-lysine = S-adenosyl-L-homocysteine + histone N6-methyl-L-lysine.	\N	\N	Lysine degradation	Amino Acid Metabolism	METABOLIC
1313456	3.2.1.52	Beta-N-acetylhexosaminidase.	Hydrolysis of terminal non-reducing N-acetyl-D-hexosamine residues in N-acetyl-beta-D-hexosaminides.	\N	Sandhoff disease (GM2-gangliosidosis, variant 0); MIM:268800. Tay-Sachs disease (adult GM2-gangliosidosis); MIM:272800.	N-Glycan degradation	Metabolism of Complex Carbohydrates	METABOLIC
1313456	3.2.1.52	Beta-N-acetylhexosaminidase.	Hydrolysis of terminal non-reducing N-acetyl-D-hexosamine residues in N-acetyl-beta-D-hexosaminides.	\N	Sandhoff disease (GM2-gangliosidosis, variant 0); MIM:268800. Tay-Sachs disease (adult GM2-gangliosidosis); MIM:272800.	Aminosugars metabolism	Metabolism of Complex Carbohydrates	METABOLIC
1313456	3.2.1.52	Beta-N-acetylhexosaminidase.	Hydrolysis of terminal non-reducing N-acetyl-D-hexosamine residues in N-acetyl-beta-D-hexosaminides.	\N	Sandhoff disease (GM2-gangliosidosis, variant 0); MIM:268800. Tay-Sachs disease (adult GM2-gangliosidosis); MIM:272800.	Globoside metabolism	Metabolism of Complex Lipids	METABOLIC
1313456	3.2.1.52	Beta-N-acetylhexosaminidase.	Hydrolysis of terminal non-reducing N-acetyl-D-hexosamine residues in N-acetyl-beta-D-hexosaminides.	\N	Sandhoff disease (GM2-gangliosidosis, variant 0); MIM:268800. Tay-Sachs disease (adult GM2-gangliosidosis); MIM:272800.	Sphingoglycolipid metabolism	Metabolism of Complex Lipids	METABOLIC
1313456	3.2.1.52	Beta-N-acetylhexosaminidase.	Hydrolysis of terminal non-reducing N-acetyl-D-hexosamine residues in N-acetyl-beta-D-hexosaminides.	\N	Sandhoff disease (GM2-gangliosidosis, variant 0); MIM:268800. Tay-Sachs disease (adult GM2-gangliosidosis); MIM:272800.	Glycosaminoglycan degradation	Metabolism of Complex Carbohydrates	METABOLIC
1313607	1.1.3.13	Alcohol oxidase.	A primary alcohol + O(2) = an aldehyde + H(2)O(2).	FAD.	\N	Methane metabolism	Energy Metabolism	METABOLIC
1313804	2.3.1.88	Peptide alpha-N-acetyltransferase.	Acetyl-CoA + peptide = CoA + N-acetylpeptide.	\N	\N	\N	\N	\N
1313843	3.4.23.5	Cathepsin D.	Specificity similar to, but narrower than, that of pepsin A. Does not cleave the 4-Gln-|-His-5 bond in B chain of insulin.	\N	\N	\N	\N	\N
1313919	2.7.7.6	DNA-directed RNA polymerase.	N nucleoside triphosphate = N diphosphate + {RNA}(N).	\N	\N	RNA polymerase	TRANSCRIPTION	REGULATORY
1313919	2.7.7.6	DNA-directed RNA polymerase.	N nucleoside triphosphate = N diphosphate + {RNA}(N).	\N	\N	Purine metabolism	Nucleotide Metabolism	METABOLIC
1313919	2.7.7.6	DNA-directed RNA polymerase.	N nucleoside triphosphate = N diphosphate + {RNA}(N).	\N	\N	Pyrimidine metabolism	Nucleotide Metabolism	METABOLIC
1313920	2.1.1.43	Histone-lysine N-methyltransferase.	S-adenosyl-L-methionine + histone L-lysine = S-adenosyl-L-homocysteine + histone N6-methyl-L-lysine.	\N	\N	Lysine degradation	Amino Acid Metabolism	METABOLIC
1313968	1.1.3.8	L-gulonolactone oxidase.	L-gulono-1,4-lactone + O(2) = L-xylo-hexulonolactone + H(2)O(2).	FAD.	\N	Ascorbate and aldarate metabolism	Carbohydrate Metabolism	METABOLIC
1313978	2.1.1.77	Protein-L-isoaspartate(D-aspartate) O-methyltransferase.	S-adenosyl-L-methionine + protein L-beta-aspartate = S-adenosyl-L- homocysteine + protein L-beta-aspartate methyl ester.	\N	\N	\N	\N	\N
1314012	3.6.3.1	Magnesium-ATPase.	ATP + H(2)O = ADP + phosphate.	Magnesium.	Progressive familial intrahepatic cholestasis; MIM:211600. Benign recurrent intrahepatic cholestasis; MIM:243300.	\N	\N	\N
1314037	4.2.1.3	Aconitate hydratase.	Citrate = cis-aconitate + H(2)O.	Iron-sulfur.	\N	Glyoxylate and dicarboxylate metabolism	Carbohydrate Metabolism	METABOLIC
1314037	4.2.1.3	Aconitate hydratase.	Citrate = cis-aconitate + H(2)O.	Iron-sulfur.	\N	Reductive carboxylate cycle (CO2 fixation)	Energy Metabolism	METABOLIC
1314037	4.2.1.3	Aconitate hydratase.	Citrate = cis-aconitate + H(2)O.	Iron-sulfur.	\N	Citrate cycle (TCA cycle)	Carbohydrate Metabolism	METABOLIC
1314164	4.2.1.24	Porphobilinogen synthase.	2 5-aminolevulinate = porphobilinogen + 2 H(2)O.	Zinc.	Susceptibility to lead poisoning; MIM:125270. Acute hepatic porphyria; MIM:125270.	Porphyrin and chlorophyll metabolism	Metabolism of Cofactors and Vitamins	METABOLIC
1314182	4.99.1.1	Ferrochelatase.	Protoporphyrin + Fe(2+) = protoheme + 2 H(+).	\N	Protoporphyria; MIM:177000.	Porphyrin and chlorophyll metabolism	Metabolism of Cofactors and Vitamins	METABOLIC
1314260	3.1.1.72	Acetylxylan esterase.	Deacetylation of xylans and xylo-oligosaccharides.	\N	\N	\N	\N	\N
1314355	2.4.2.30	NAD(+) ADP-ribosyltransferase.	NAD(+) + {ADP-D-ribosyl}(N)-acceptor = nicotinamide + {ADP-D-ribosyl}(N+1)-acceptor.	\N	\N	\N	\N	\N
1314431	1.14.11.-	With 2-oxoglutarate as one donor, and incorporation of one	\N	\N	\N	\N	\N	\N
1314442	2.6.1.42	Branched-chain amino acid aminotransferase.	L-leucine + 2-oxoglutarate = 4-methyl-2-oxopentanoate + L-glutamate.	Pyridoxal-phosphate.	\N	Valine, leucine and isoleucine biosynthesis	Amino Acid Metabolism	METABOLIC
1314442	2.6.1.42	Branched-chain amino acid aminotransferase.	L-leucine + 2-oxoglutarate = 4-methyl-2-oxopentanoate + L-glutamate.	Pyridoxal-phosphate.	\N	Valine, leucine and isoleucine degradation	Amino Acid Metabolism	METABOLIC
1314442	2.6.1.42	Branched-chain amino acid aminotransferase.	L-leucine + 2-oxoglutarate = 4-methyl-2-oxopentanoate + L-glutamate.	Pyridoxal-phosphate.	\N	Pantothenate and CoA biosynthesis	Metabolism of Cofactors and Vitamins	METABOLIC
1314460	1.11.1.5	Cytochrome-c peroxidase.	2 ferrocytochrome c + H(2)O(2) = 2 ferricytochrome c + 2 H(2)O.	Heme.	\N	\N	\N	\N
1314462	2.1.1.43	Histone-lysine N-methyltransferase.	S-adenosyl-L-methionine + histone L-lysine = S-adenosyl-L-homocysteine + histone N6-methyl-L-lysine.	\N	\N	Lysine degradation	Amino Acid Metabolism	METABOLIC
1314504	3.1.2.22	Palmitoyl-protein hydrolase.	Palmitoyl-protein + H(2)O = palmitate + protein.	\N	\N	\N	\N	\N
1314507	1.1.1.173	L-rhamnose 1-dehydrogenase.	L-rhamnofuranose + NAD(+) = L-rhamno-1,4-lactone + NADH.	\N	\N	Fructose and mannose metabolism	Carbohydrate Metabolism	METABOLIC
1314533	1.14.14.1	Unspecific monooxygenase.	RH + reduced flavoprotein + O(2) = ROH + oxidized flavoprotein + H(2)O.	Heme-thiolate.	\N	Tryptophan metabolism	Amino Acid Metabolism	METABOLIC
1314533	1.14.14.1	Unspecific monooxygenase.	RH + reduced flavoprotein + O(2) = ROH + oxidized flavoprotein + H(2)O.	Heme-thiolate.	\N	Fatty acid metabolism	Lipid Metabolism	METABOLIC
1314533	1.14.14.1	Unspecific monooxygenase.	RH + reduced flavoprotein + O(2) = ROH + oxidized flavoprotein + H(2)O.	Heme-thiolate.	\N	gamma-Hexachlorocyclohexane degradation	Biodegradation of Xenobiotics	METABOLIC
1314647	3.6.3.44	Xenobiotic-transporting ATPase.	ATP + H(2)O + xenobiotic(In) = ADP + phosphate + xenobiotic(Out).	\N	\N	\N	\N	\N
1314717	3.4.19.5	Beta-aspartyl-peptidase.	Cleavage of a beta-linked aspartic residue from the N-terminus of a polypeptide.	\N	\N	\N	\N	\N
1314733	4.1.1.49	Phosphoenolpyruvate carboxykinase (ATP).	ATP + oxaloacetate = ADP + phosphoenolpyruvate + CO(2).	\N	\N	Carbon fixation	Energy Metabolism	METABOLIC
1314733	4.1.1.49	Phosphoenolpyruvate carboxykinase (ATP).	ATP + oxaloacetate = ADP + phosphoenolpyruvate + CO(2).	\N	\N	Pyruvate metabolism	Carbohydrate Metabolism	METABOLIC
1314733	4.1.1.49	Phosphoenolpyruvate carboxykinase (ATP).	ATP + oxaloacetate = ADP + phosphoenolpyruvate + CO(2).	\N	\N	Citrate cycle (TCA cycle)	Carbohydrate Metabolism	METABOLIC
1314743	6.3.5.5	Carbamoyl-phosphate synthase (glutamine-hydrolysing).	2 ATP + L-glutamine + CO(2) + H(2)O = 2 ADP + phosphate + glutamate + carbamoyl phosphate.	\N	\N	Pyrimidine metabolism	Nucleotide Metabolism	METABOLIC
1314743	6.3.5.5	Carbamoyl-phosphate synthase (glutamine-hydrolysing).	2 ATP + L-glutamine + CO(2) + H(2)O = 2 ADP + phosphate + glutamate + carbamoyl phosphate.	\N	\N	Glutamate metabolism	Amino Acid Metabolism	METABOLIC
1314795	6.3.2.19	Ubiquitin--protein ligase.	ATP + ubiquitin + protein lysine = AMP + diphosphate + protein N-ubiquityllysine.	\N	\N	\N	\N	\N
1314822	3.5.99.6	Glucosamine-6-phosphate deaminase.	D-glucosamine 6-phosphate + H(2)O = D-fructose 6-phosphate + NH(3).	\N	\N	Aminosugars metabolism	Metabolism of Complex Carbohydrates	METABOLIC
1314919	2.3.1.9	Acetyl-CoA C-acetyltransferase.	2 acetyl-CoA = CoA + acetoacetyl-CoA.	\N	Alpha-methylacetoaceticaciduria; MIM:203750.	Fatty acid biosynthesis (path 2)	Lipid Metabolism	METABOLIC
1314919	2.3.1.9	Acetyl-CoA C-acetyltransferase.	2 acetyl-CoA = CoA + acetoacetyl-CoA.	\N	Alpha-methylacetoaceticaciduria; MIM:203750.	Tryptophan metabolism	Amino Acid Metabolism	METABOLIC
1314919	2.3.1.9	Acetyl-CoA C-acetyltransferase.	2 acetyl-CoA = CoA + acetoacetyl-CoA.	\N	Alpha-methylacetoaceticaciduria; MIM:203750.	Benzoate degradation via CoA ligation	Biodegradation of Xenobiotics	METABOLIC
1314919	2.3.1.9	Acetyl-CoA C-acetyltransferase.	2 acetyl-CoA = CoA + acetoacetyl-CoA.	\N	Alpha-methylacetoaceticaciduria; MIM:203750.	Propanoate metabolism	Carbohydrate Metabolism	METABOLIC
1314919	2.3.1.9	Acetyl-CoA C-acetyltransferase.	2 acetyl-CoA = CoA + acetoacetyl-CoA.	\N	Alpha-methylacetoaceticaciduria; MIM:203750.	Fatty acid metabolism	Lipid Metabolism	METABOLIC
1314919	2.3.1.9	Acetyl-CoA C-acetyltransferase.	2 acetyl-CoA = CoA + acetoacetyl-CoA.	\N	Alpha-methylacetoaceticaciduria; MIM:203750.	Synthesis and degradation of ketone bodies	Lipid Metabolism	METABOLIC
1314919	2.3.1.9	Acetyl-CoA C-acetyltransferase.	2 acetyl-CoA = CoA + acetoacetyl-CoA.	\N	Alpha-methylacetoaceticaciduria; MIM:203750.	Butanoate metabolism	Carbohydrate Metabolism	METABOLIC
1314919	2.3.1.9	Acetyl-CoA C-acetyltransferase.	2 acetyl-CoA = CoA + acetoacetyl-CoA.	\N	Alpha-methylacetoaceticaciduria; MIM:203750.	Pyruvate metabolism	Carbohydrate Metabolism	METABOLIC
1314919	2.3.1.9	Acetyl-CoA C-acetyltransferase.	2 acetyl-CoA = CoA + acetoacetyl-CoA.	\N	Alpha-methylacetoaceticaciduria; MIM:203750.	Lysine degradation	Amino Acid Metabolism	METABOLIC
1314923	3.2.1.113	Mannosyl-oligosaccharide 1,2-alpha-mannosidase.	Hydrolysis of the terminal 1,2-linked alpha-D-mannose residues in the oligo-mannose oligosaccharide Man(9)(GlcNAc)(2).	\N	\N	N-Glycans biosynthesis	Metabolism of Complex Carbohydrates	METABOLIC
1315043	1.3.99.12	2-methylacyl-CoA dehydrogenase.	2-methylbutanoyl-CoA + acceptor = 2-methylbut-2-enoyl-CoA + reduced acceptor.	FAD.	\N	Valine, leucine and isoleucine degradation	Amino Acid Metabolism	METABOLIC
1315124	3.4.11.10	Bacterial leucyl aminopeptidase.	Release of an N-terminal amino acid, preferentially leucine, but not glutamic or aspartic acids.	Zinc.	\N	\N	\N	\N
1315133	3.5.4.-	In cyclic amidines.	\N	\N	\N	\N	\N	\N
1315213	1.1.1.-	With NAD(+) or NADP(+) as acceptor.	\N	\N	\N	Bile acid biosynthesis	Lipid Metabolism	METABOLIC
1315213	1.1.1.-	With NAD(+) or NADP(+) as acceptor.	\N	\N	\N	Vitamin B6 metabolism	Metabolism of Cofactors and Vitamins	METABOLIC
1315213	1.1.1.-	With NAD(+) or NADP(+) as acceptor.	\N	\N	\N	Glycine, serine and threonine metabolism	Amino Acid Metabolism	METABOLIC
1315213	1.1.1.-	With NAD(+) or NADP(+) as acceptor.	\N	\N	\N	Butanoate metabolism	Carbohydrate Metabolism	METABOLIC
1315213	1.1.1.-	With NAD(+) or NADP(+) as acceptor.	\N	\N	\N	Fructose and mannose metabolism	Carbohydrate Metabolism	METABOLIC
1315213	1.1.1.-	With NAD(+) or NADP(+) as acceptor.	\N	\N	\N	Galactose metabolism	Carbohydrate Metabolism	METABOLIC
1315213	1.1.1.-	With NAD(+) or NADP(+) as acceptor.	\N	\N	\N	Lysine degradation	Amino Acid Metabolism	METABOLIC
1315213	1.1.1.-	With NAD(+) or NADP(+) as acceptor.	\N	\N	\N	Nucleotide sugars metabolism	Nucleotide Metabolism	METABOLIC
1315213	1.1.1.-	With NAD(+) or NADP(+) as acceptor.	\N	\N	\N	Ascorbate and aldarate metabolism	Carbohydrate Metabolism	METABOLIC
1315213	1.1.1.-	With NAD(+) or NADP(+) as acceptor.	\N	\N	\N	Tetrachloroethene degradation	Biodegradation of Xenobiotics	METABOLIC
1315213	1.1.1.-	With NAD(+) or NADP(+) as acceptor.	\N	\N	\N	Benzoate degradation via CoA ligation	Biodegradation of Xenobiotics	METABOLIC
1315213	1.1.1.-	With NAD(+) or NADP(+) as acceptor.	\N	\N	\N	Glycerolipid metabolism	Metabolism of Complex Lipids	METABOLIC
1315255	3.4.16.6	Carboxypeptidase D.	Preferential release of a C-terminal arginine or lysine residue.	\N	\N	\N	\N	\N
1315292	1.15.1.1	Superoxide dismutase.	2 peroxide radical + 2 H(+) = O(2) + H(2)O(2).	Copper and Zinc or Iron or Manganese.	\N	\N	\N	\N
1315362	3.1.3.16	Serine/threonine specific protein phosphatase.	A phosphoprotein + H(2)O = a protein + phosphate.	\N	\N	\N	\N	\N
1315453	5.3.4.1	Protein disulfide isomerase.	Rearrangement of both intrachain and interchain disulfide bonds in proteins to form the native structures.	\N	\N	\N	\N	\N
1315481	2.4.1.109	Dolichyl-phosphate-mannose--protein mannosyltransferase.	Dolichyl phosphate D-mannose + protein = dolichyl phosphate + O-D-mannosyl-protein.	\N	\N	\N	\N	\N
1315505	3.1.1.5	Lysophospholipase.	2-lysophosphatidylcholine + H(2)O = glycerophosphocholine + a fatty acid anion.	\N	\N	Phospholipid degradation	Metabolism of Complex Lipids	METABOLIC
1315507	1.1.1.101	Acylglycerone-phosphate reductase.	1-palmitoylglycerol 3-phosphate + NADP(+) = palmitoylglycerone phosphate + NADPH.	\N	\N	\N	\N	\N
1315640	3.5.1.4	Amidase.	A monocarboxylic acid amide + H(2)O = a monocarboxylate + NH(3).	\N	\N	Tryptophan metabolism	Amino Acid Metabolism	METABOLIC
1315640	3.5.1.4	Amidase.	A monocarboxylic acid amide + H(2)O = a monocarboxylate + NH(3).	\N	\N	Benzoate degradation via CoA ligation	Biodegradation of Xenobiotics	METABOLIC
1315640	3.5.1.4	Amidase.	A monocarboxylic acid amide + H(2)O = a monocarboxylate + NH(3).	\N	\N	Cyanoamino acid metabolism	Metabolism of Other Amino Acids	METABOLIC
1315640	3.5.1.4	Amidase.	A monocarboxylic acid amide + H(2)O = a monocarboxylate + NH(3).	\N	\N	Phenylalanine metabolism	Amino Acid Metabolism	METABOLIC
1315640	3.5.1.4	Amidase.	A monocarboxylic acid amide + H(2)O = a monocarboxylate + NH(3).	\N	\N	Arginine and proline metabolism	Amino Acid Metabolism	METABOLIC
1315640	3.5.1.4	Amidase.	A monocarboxylic acid amide + H(2)O = a monocarboxylate + NH(3).	\N	\N	Styrene degradation	Biodegradation of Xenobiotics	METABOLIC
1315641	1.14.99.1	Prostaglandin-endoperoxide synthase.	Arachidonate + AH(2) + 2 O(2) = prostaglandin H2 + A + H(2)O.	\N	\N	Prostaglandin and leukotriene metabolism	Metabolism of Complex Lipids	METABOLIC
1315655	3.1.4.12	Sphingomyelin phosphodiesterase.	Sphingomyelin + H(2)O = N-acylsphingosine + choline phosphate.	\N	Niemann-Pick disease, types A and B; MIM:257200.	Sphingophospholipid biosynthesis	Metabolism of Complex Lipids	METABOLIC
1315661	3.1.27.1	Ribonuclease T2.	Two-stage endonucleolytic cleavage to 3'-phosphomononucleotides and 3'-phosphooligonucleotides with 2',3'-cyclic phosphate intermediates.	\N	\N	\N	\N	\N
1315691	2.7.7.48	RNA-directed RNA polymerase.	N nucleoside triphosphate = N diphosphate + {RNA}(N).	\N	\N	Purine metabolism	Nucleotide Metabolism	METABOLIC
1315709	1.14.99.1	Prostaglandin-endoperoxide synthase.	Arachidonate + AH(2) + 2 O(2) = prostaglandin H2 + A + H(2)O.	\N	\N	Prostaglandin and leukotriene metabolism	Metabolism of Complex Lipids	METABOLIC
1315766	1.1.1.38	Malate dehydrogenase (oxaloacetate decarboxylating).	(S)-malate + NAD(+) = pyruvate + CO(2) + NADH.	\N	\N	Pyruvate metabolism	Carbohydrate Metabolism	METABOLIC
1315797	1.1.1.101	Acylglycerone-phosphate reductase.	1-palmitoylglycerol 3-phosphate + NADP(+) = palmitoylglycerone phosphate + NADPH.	\N	\N	\N	\N	\N
1315803	3.1.3.16	Serine/threonine specific protein phosphatase.	A phosphoprotein + H(2)O = a protein + phosphate.	\N	\N	\N	\N	\N
1315822	3.1.21.-	Endodeoxyribonucleases producing 5'-phosphomonoesters.	\N	\N	\N	\N	\N	\N
1315899	1.4.3.3	D-amino acid oxidase.	A D-amino acid + H(2)O + O(2) = a 2-oxo acid + NH(3) + H(2)O(2).	FAD.	\N	Arginine and proline metabolism	Amino Acid Metabolism	METABOLIC
1315899	1.4.3.3	D-amino acid oxidase.	A D-amino acid + H(2)O + O(2) = a 2-oxo acid + NH(3) + H(2)O(2).	FAD.	\N	Glycine, serine and threonine metabolism	Amino Acid Metabolism	METABOLIC
1315899	1.4.3.3	D-amino acid oxidase.	A D-amino acid + H(2)O + O(2) = a 2-oxo acid + NH(3) + H(2)O(2).	FAD.	\N	D-Arginine and D-ornithine metabolism	Metabolism of Other Amino Acids	METABOLIC
1315915	3.2.1.67	Galacturan 1,4-alpha-galacturonidase.	{(1,4)-alpha-D-galacturonide}(N) + H(2)O = {(1,4)-alpha-D- galacturonide}(N-1) + D-galacturonate.	\N	\N	Starch and sucrose metabolism	Metabolism of Complex Carbohydrates	METABOLIC
1315970	1.10.3.3	L-ascorbate oxidase.	2 L-ascorbate + O(2) = 2 dehydroascorbate + 2 H(2)O.	Copper.	\N	Ascorbate and aldarate metabolism	Carbohydrate Metabolism	METABOLIC
1316023	1.1.99.1	Choline dehydrogenase.	Choline + acceptor = betaine aldehyde + reduced acceptor.	PQQ.	\N	Glycine, serine and threonine metabolism	Amino Acid Metabolism	METABOLIC
1316127	1.1.99.1	Choline dehydrogenase.	Choline + acceptor = betaine aldehyde + reduced acceptor.	PQQ.	\N	Glycine, serine and threonine metabolism	Amino Acid Metabolism	METABOLIC
1316236	3.4.14.9	Tripeptidyl-peptidase I.	Release of an N-terminal tripeptide from a polypeptide.	\N	\N	\N	\N	\N
1316440	3.2.1.67	Galacturan 1,4-alpha-galacturonidase.	{(1,4)-alpha-D-galacturonide}(N) + H(2)O = {(1,4)-alpha-D- galacturonide}(N-1) + D-galacturonate.	\N	\N	Starch and sucrose metabolism	Metabolism of Complex Carbohydrates	METABOLIC
1316461	3.4.14.9	Tripeptidyl-peptidase I.	Release of an N-terminal tripeptide from a polypeptide.	\N	\N	\N	\N	\N
1316496	3.6.3.1	Magnesium-ATPase.	ATP + H(2)O = ADP + phosphate.	Magnesium.	Progressive familial intrahepatic cholestasis; MIM:211600. Benign recurrent intrahepatic cholestasis; MIM:243300.	\N	\N	\N
1316497	3.1.-.-	Acting on ester bonds.	\N	\N	\N	\N	\N	\N
1316541	1.14.14.1	Unspecific monooxygenase.	RH + reduced flavoprotein + O(2) = ROH + oxidized flavoprotein + H(2)O.	Heme-thiolate.	\N	Tryptophan metabolism	Amino Acid Metabolism	METABOLIC
1316541	1.14.14.1	Unspecific monooxygenase.	RH + reduced flavoprotein + O(2) = ROH + oxidized flavoprotein + H(2)O.	Heme-thiolate.	\N	Fatty acid metabolism	Lipid Metabolism	METABOLIC
1316541	1.14.14.1	Unspecific monooxygenase.	RH + reduced flavoprotein + O(2) = ROH + oxidized flavoprotein + H(2)O.	Heme-thiolate.	\N	gamma-Hexachlorocyclohexane degradation	Biodegradation of Xenobiotics	METABOLIC
1316646	1.14.14.1	Unspecific monooxygenase.	RH + reduced flavoprotein + O(2) = ROH + oxidized flavoprotein + H(2)O.	Heme-thiolate.	\N	Tryptophan metabolism	Amino Acid Metabolism	METABOLIC
1316646	1.14.14.1	Unspecific monooxygenase.	RH + reduced flavoprotein + O(2) = ROH + oxidized flavoprotein + H(2)O.	Heme-thiolate.	\N	Fatty acid metabolism	Lipid Metabolism	METABOLIC
1316646	1.14.14.1	Unspecific monooxygenase.	RH + reduced flavoprotein + O(2) = ROH + oxidized flavoprotein + H(2)O.	Heme-thiolate.	\N	gamma-Hexachlorocyclohexane degradation	Biodegradation of Xenobiotics	METABOLIC
1316664	1.2.1.31	Aminoadipate-semialdehyde dehydrogenase.	L-2-aminoadipate 6-semialdehyde + NADP(+) + H(2)O = L-2-aminoadipate + NADPH.	\N	\N	Lysine biosynthesis	Amino Acid Metabolism	METABOLIC
1316664	1.2.1.31	Aminoadipate-semialdehyde dehydrogenase.	L-2-aminoadipate 6-semialdehyde + NADP(+) + H(2)O = L-2-aminoadipate + NADPH.	\N	\N	Lysine degradation	Amino Acid Metabolism	METABOLIC
1316667	1.14.-.-	Acting on paired donors, with incorporation or reduction of	\N	\N	\N	gamma-Hexachlorocyclohexane degradation	Biodegradation of Xenobiotics	METABOLIC
1316667	1.14.-.-	Acting on paired donors, with incorporation or reduction of	\N	\N	\N	Ascorbate and aldarate metabolism	Carbohydrate Metabolism	METABOLIC
1316667	1.14.-.-	Acting on paired donors, with incorporation or reduction of	\N	\N	\N	Flavonoids, stilbene and lignin biosynthesis	Biosynthesis of Secondary Metabolites	METABOLIC
1316667	1.14.-.-	Acting on paired donors, with incorporation or reduction of	\N	\N	\N	Fluorene degradation	Biodegradation of Xenobiotics	METABOLIC
1316690	1.14.14.1	Unspecific monooxygenase.	RH + reduced flavoprotein + O(2) = ROH + oxidized flavoprotein + H(2)O.	Heme-thiolate.	\N	Tryptophan metabolism	Amino Acid Metabolism	METABOLIC
1316690	1.14.14.1	Unspecific monooxygenase.	RH + reduced flavoprotein + O(2) = ROH + oxidized flavoprotein + H(2)O.	Heme-thiolate.	\N	Fatty acid metabolism	Lipid Metabolism	METABOLIC
1316690	1.14.14.1	Unspecific monooxygenase.	RH + reduced flavoprotein + O(2) = ROH + oxidized flavoprotein + H(2)O.	Heme-thiolate.	\N	gamma-Hexachlorocyclohexane degradation	Biodegradation of Xenobiotics	METABOLIC
1316738	3.5.1.-	In linear amides.	\N	\N	\N	Nicotinate and nicotinamide metabolism	Metabolism of Cofactors and Vitamins	METABOLIC
1316738	3.5.1.-	In linear amides.	\N	\N	\N	Pantothenate and CoA biosynthesis	Metabolism of Cofactors and Vitamins	METABOLIC
1316738	3.5.1.-	In linear amides.	\N	\N	\N	Arginine and proline metabolism	Amino Acid Metabolism	METABOLIC
1316738	3.5.1.-	In linear amides.	\N	\N	\N	Lipopolysaccharide biosynthesis	Metabolism of Complex Carbohydrates	METABOLIC
1316755	3.4.13.-	Dipeptidases.	\N	\N	\N	\N	\N	\N
1316871	3.4.16.6	Carboxypeptidase D.	Preferential release of a C-terminal arginine or lysine residue.	\N	\N	\N	\N	\N
1316937	5.3.99.3	Prostaglandin-E synthase.	(5Z,13E)-(15S)-9-alpha,11-alpha-epidioxy-15-hydroxyprosta-5,13-dienoate = (5Z,13E)-(15S)-11-alpha,15-dihydroxy-9-oxoprosta-5,13-dienoate.	Glutathione.	\N	Prostaglandin and leukotriene metabolism	Metabolism of Complex Lipids	METABOLIC
1317254	1.14.11.13	Gibberellin 2-beta-dioxygenase.	Gibberellin 1 + 2-oxoglutarate + O(2) = 2-beta-hydroxygibberellin 1 + succinate + CO(2).	\N	\N	\N	\N	\N
1317255	3.1.-.-	Acting on ester bonds.	\N	\N	\N	\N	\N	\N
1317352	1.14.14.1	Unspecific monooxygenase.	RH + reduced flavoprotein + O(2) = ROH + oxidized flavoprotein + H(2)O.	Heme-thiolate.	\N	Tryptophan metabolism	Amino Acid Metabolism	METABOLIC
1317352	1.14.14.1	Unspecific monooxygenase.	RH + reduced flavoprotein + O(2) = ROH + oxidized flavoprotein + H(2)O.	Heme-thiolate.	\N	Fatty acid metabolism	Lipid Metabolism	METABOLIC
1317352	1.14.14.1	Unspecific monooxygenase.	RH + reduced flavoprotein + O(2) = ROH + oxidized flavoprotein + H(2)O.	Heme-thiolate.	\N	gamma-Hexachlorocyclohexane degradation	Biodegradation of Xenobiotics	METABOLIC
1317422	1.3.1.22	Cholestenone 5-alpha-reductase.	5-alpha-cholestan-3-one + NADP(+) = cholest-4-en-3-one + NADPH.	\N	\N	\N	\N	\N
1317459	2.4.1.186	Glycogenin glucosyltransferase.	UDP-glucose + glycogenin = UDP + glucosylglycogenin.	\N	\N	\N	\N	\N
1317617	1.1.1.156	Glycerol 2-dehydrogenase (NADP+).	Glycerol + NADP(+) = glycerone + NADPH.	\N	\N	Glycerolipid metabolism	Metabolism of Complex Lipids	METABOLIC
1317684	1.14.14.1	Unspecific monooxygenase.	RH + reduced flavoprotein + O(2) = ROH + oxidized flavoprotein + H(2)O.	Heme-thiolate.	\N	Tryptophan metabolism	Amino Acid Metabolism	METABOLIC
1317684	1.14.14.1	Unspecific monooxygenase.	RH + reduced flavoprotein + O(2) = ROH + oxidized flavoprotein + H(2)O.	Heme-thiolate.	\N	Fatty acid metabolism	Lipid Metabolism	METABOLIC
1317684	1.14.14.1	Unspecific monooxygenase.	RH + reduced flavoprotein + O(2) = ROH + oxidized flavoprotein + H(2)O.	Heme-thiolate.	\N	gamma-Hexachlorocyclohexane degradation	Biodegradation of Xenobiotics	METABOLIC
1317702	3.6.4.-	Acting on acid anhydrides; involved in cellular and	\N	\N	\N	\N	\N	\N
1317716	3.6.4.-	Acting on acid anhydrides; involved in cellular and	\N	\N	\N	\N	\N	\N
1317829	3.4.-.-	Acting on peptide bonds (peptide hydrolases).	\N	\N	\N	Biotin metabolism	Metabolism of Cofactors and Vitamins	METABOLIC
1317829	3.4.-.-	Acting on peptide bonds (peptide hydrolases).	\N	\N	\N	Lysine degradation	Amino Acid Metabolism	METABOLIC
1317922	4.1.1.65	Phosphatidylserine decarboxylase.	Phosphatidyl-L-serine = phosphatidylethanolamine + CO(2).	Pyridoxal-phosphate or Pyruvate.	\N	Glycine, serine and threonine metabolism	Amino Acid Metabolism	METABOLIC
1317922	4.1.1.65	Phosphatidylserine decarboxylase.	Phosphatidyl-L-serine = phosphatidylethanolamine + CO(2).	Pyridoxal-phosphate or Pyruvate.	\N	Glycerolipid metabolism	Metabolism of Complex Lipids	METABOLIC
1317999	3.6.3.44	Xenobiotic-transporting ATPase.	ATP + H(2)O + xenobiotic(In) = ADP + phosphate + xenobiotic(Out).	\N	\N	\N	\N	\N
1318105	3.2.1.58	Glucan 1,3-beta-glucosidase.	Successive hydrolysis of beta-D-glucose units from the non-reducing ends of 1,3-beta-D-glucans, releasing alpha-glucose.	\N	\N	Starch and sucrose metabolism	Metabolism of Complex Carbohydrates	METABOLIC
1318178	1.14.14.1	Unspecific monooxygenase.	RH + reduced flavoprotein + O(2) = ROH + oxidized flavoprotein + H(2)O.	Heme-thiolate.	\N	Tryptophan metabolism	Amino Acid Metabolism	METABOLIC
1318178	1.14.14.1	Unspecific monooxygenase.	RH + reduced flavoprotein + O(2) = ROH + oxidized flavoprotein + H(2)O.	Heme-thiolate.	\N	Fatty acid metabolism	Lipid Metabolism	METABOLIC
1318178	1.14.14.1	Unspecific monooxygenase.	RH + reduced flavoprotein + O(2) = ROH + oxidized flavoprotein + H(2)O.	Heme-thiolate.	\N	gamma-Hexachlorocyclohexane degradation	Biodegradation of Xenobiotics	METABOLIC
1318224	3.5.1.25	N-acetylglucosamine-6-phosphate deacetylase.	N-acetyl-D-glucosamine 6-phosphate + H(2)O = D-glucosamine 6-phosphate + acetate.	\N	\N	Aminosugars metabolism	Metabolism of Complex Carbohydrates	METABOLIC
1318340	2.3.1.50	Serine C-palmitoyltransferase.	Palmitoyl-CoA + L-serine = CoA + 3-dehydro-D-sphinganine + CO(2).	Pyridoxal-phosphate.	\N	Sphingoglycolipid metabolism	Metabolism of Complex Lipids	METABOLIC
1318421	2.7.7.2	FMN adenylyltransferase.	ATP + FMN = diphosphate + FAD.	\N	\N	Riboflavin metabolism	Metabolism of Cofactors and Vitamins	METABOLIC
1318453	3.6.3.44	Xenobiotic-transporting ATPase.	ATP + H(2)O + xenobiotic(In) = ADP + phosphate + xenobiotic(Out).	\N	\N	\N	\N	\N
1318509	6.1.1.11	Serine--tRNA ligase.	ATP + L-serine + tRNA(Ser) = AMP + diphosphate + L-seryl-tRNA(Ser).	\N	\N	Aminoacyl-tRNA biosynthesis	TRANSLATION	REGULATORY
1318509	6.1.1.11	Serine--tRNA ligase.	ATP + L-serine + tRNA(Ser) = AMP + diphosphate + L-seryl-tRNA(Ser).	\N	\N	Glycine, serine and threonine metabolism	Amino Acid Metabolism	METABOLIC
1318522	3.6.1.43	Dolichyldiphosphatase.	Dolichyl diphosphate + H(2)O = dolichyl phosphate + phosphate.	\N	\N	N-Glycans biosynthesis	Metabolism of Complex Carbohydrates	METABOLIC
1318562	2.2.1.2	Transaldolase.	Sedoheptulose 7-phosphate + D-glyceraldehyde 3-phosphate = D-erythrose 4-phosphate + D-fructose 6-phosphate.	\N	\N	Pentose phosphate pathway	Carbohydrate Metabolism	METABOLIC
1318587	2.1.1.43	Histone-lysine N-methyltransferase.	S-adenosyl-L-methionine + histone L-lysine = S-adenosyl-L-homocysteine + histone N6-methyl-L-lysine.	\N	\N	Lysine degradation	Amino Acid Metabolism	METABOLIC
1318679	3.1.4.11	1-phosphatidylinositol-4,5-bisphosphate phosphodiesterase.	1-phosphatidyl-1D-myo-inositol 4,5-bisphosphate + H(2)O = D-myo- inositol 1,4,5-trisphosphate + diacylglycerol.	\N	\N	Inositol phosphate metabolism	Metabolism of Complex Lipids	METABOLIC
1318729	1.10.3.3	L-ascorbate oxidase.	2 L-ascorbate + O(2) = 2 dehydroascorbate + 2 H(2)O.	Copper.	\N	Ascorbate and aldarate metabolism	Carbohydrate Metabolism	METABOLIC
1318756	3.4.19.12	Ubiquitinyl hydrolase 1.	Thiol-dependent hydrolysis of ester, thiolester, amide, peptide and isopeptide bonds formed by the C-terminal Gly of ubiquitin (a 76-residue protein attached to proteins as an intracellular targeting signal).	\N	\N	\N	\N	\N
1318761	2.7.6.2	Thiamine pyrophosphokinase.	ATP + thiamine = AMP + thiamine diphosphate.	\N	\N	Thiamine metabolism	Metabolism of Cofactors and Vitamins	METABOLIC
1318780	6.3.2.19	Ubiquitin--protein ligase.	ATP + ubiquitin + protein lysine = AMP + diphosphate + protein N-ubiquityllysine.	\N	\N	\N	\N	\N
1318810	1.2.1.31	Aminoadipate-semialdehyde dehydrogenase.	L-2-aminoadipate 6-semialdehyde + NADP(+) + H(2)O = L-2-aminoadipate + NADPH.	\N	\N	Lysine biosynthesis	Amino Acid Metabolism	METABOLIC
1318810	1.2.1.31	Aminoadipate-semialdehyde dehydrogenase.	L-2-aminoadipate 6-semialdehyde + NADP(+) + H(2)O = L-2-aminoadipate + NADPH.	\N	\N	Lysine degradation	Amino Acid Metabolism	METABOLIC
1318843	3.2.1.51	Alpha-L-fucosidase.	An alpha-L-fucoside + H(2)O = an alcohol + L-fucose.	\N	Fucosidosis; MIM:230000.	N-Glycan degradation	Metabolism of Complex Carbohydrates	METABOLIC
1318888	2.1.1.79	Cyclopropane-fatty-acyl-phospholipid synthase.	S-adenosyl-L-methionine + phospholipid olefinic fatty acid = S-adenosyl-L-homocysteine + phospholipid cyclopropane fatty acid.	\N	\N	\N	\N	\N
1318893	3.4.14.9	Tripeptidyl-peptidase I.	Release of an N-terminal tripeptide from a polypeptide.	\N	\N	\N	\N	\N
1318909	1.14.19.-	With oxidation of a pair of donors resulting in the reduction	\N	\N	\N	\N	\N	\N
1318966	3.6.3.44	Xenobiotic-transporting ATPase.	ATP + H(2)O + xenobiotic(In) = ADP + phosphate + xenobiotic(Out).	\N	\N	\N	\N	\N
1318994	3.2.2.-	Hydrolyzing N-glycosyl compounds.	\N	\N	\N	\N	\N	\N
1319037	3.2.2.-	Hydrolyzing N-glycosyl compounds.	\N	\N	\N	\N	\N	\N
1319045	3.1.3.2	Acid phosphatase.	An orthophosphoric monoester + H(2)O = an alcohol + phosphate.	\N	Acid phosphatase deficiency; MIM:200950.	gamma-Hexachlorocyclohexane degradation	Biodegradation of Xenobiotics	METABOLIC
1319045	3.1.3.2	Acid phosphatase.	An orthophosphoric monoester + H(2)O = an alcohol + phosphate.	\N	Acid phosphatase deficiency; MIM:200950.	Riboflavin metabolism	Metabolism of Cofactors and Vitamins	METABOLIC
1319049	3.2.1.59	Glucan endo-1,3-alpha-glucosidase.	Endohydrolysis of 1,3-alpha-D-glucosidic linkages in isolichenin, pseudonigeran and nigeran.	\N	\N	\N	\N	\N
1319106	6.3.2.-	Acid--D-amino-acid ligases (peptide synthases).	\N	\N	\N	Tryptophan metabolism	Amino Acid Metabolism	METABOLIC
1319106	6.3.2.-	Acid--D-amino-acid ligases (peptide synthases).	\N	\N	\N	Ubiquinone biosynthesis	Metabolism of Cofactors and Vitamins	METABOLIC
1319140	1.6.5.2	Transferred entry: 1.6.99.2.	\N	\N	\N	\N	\N	\N
1319155	6.2.1.-	Acid--thiol ligases.	\N	\N	\N	Ethylbenzene degradation	Biodegradation of Xenobiotics	METABOLIC
1319155	6.2.1.-	Acid--thiol ligases.	\N	\N	\N	Propanoate metabolism	Carbohydrate Metabolism	METABOLIC
1319163	4.4.1.1	Cystathionine gamma-lyase.	L-cystathionine + H(2)O = L-cysteine + NH(3) + 2-oxobutanoate.	Pyridoxal-phosphate.	Cystathioninuria; MIM:219500.	Selenoamino acid metabolism	Metabolism of Other Amino Acids	METABOLIC
1319163	4.4.1.1	Cystathionine gamma-lyase.	L-cystathionine + H(2)O = L-cysteine + NH(3) + 2-oxobutanoate.	Pyridoxal-phosphate.	Cystathioninuria; MIM:219500.	Methionine metabolism	Amino Acid Metabolism	METABOLIC
1319163	4.4.1.1	Cystathionine gamma-lyase.	L-cystathionine + H(2)O = L-cysteine + NH(3) + 2-oxobutanoate.	Pyridoxal-phosphate.	Cystathioninuria; MIM:219500.	Cysteine metabolism	Amino Acid Metabolism	METABOLIC
1319163	4.4.1.1	Cystathionine gamma-lyase.	L-cystathionine + H(2)O = L-cysteine + NH(3) + 2-oxobutanoate.	Pyridoxal-phosphate.	Cystathioninuria; MIM:219500.	Nitrogen metabolism	Energy Metabolism	METABOLIC
1319166	6.1.1.15	Proline--tRNA ligase.	ATP + L-proline + tRNA(Pro) = AMP + diphosphate + L-prolyl-tRNA(Pro).	\N	\N	Aminoacyl-tRNA biosynthesis	TRANSLATION	REGULATORY
1319166	6.1.1.15	Proline--tRNA ligase.	ATP + L-proline + tRNA(Pro) = AMP + diphosphate + L-prolyl-tRNA(Pro).	\N	\N	Arginine and proline metabolism	Amino Acid Metabolism	METABOLIC
1319179	6.3.1.2	Glutamate--ammonia ligase.	ATP + L-glutamate + NH(3) = ADP + phosphate + L-glutamine.	\N	\N	Peptidoglycan biosynthesis	Metabolism of Complex Carbohydrates	METABOLIC
1319179	6.3.1.2	Glutamate--ammonia ligase.	ATP + L-glutamate + NH(3) = ADP + phosphate + L-glutamine.	\N	\N	Nitrogen metabolism	Energy Metabolism	METABOLIC
1319179	6.3.1.2	Glutamate--ammonia ligase.	ATP + L-glutamate + NH(3) = ADP + phosphate + L-glutamine.	\N	\N	Glutamate metabolism	Amino Acid Metabolism	METABOLIC
1319196	3.4.16.5	Carboxypeptidase C.	Release of a C-terminal amino acid with a broad specificity.	\N	\N	\N	\N	\N
1319242	2.5.1.18	Glutathione transferase.	RX + glutathione = HX + R-S-glutathione.	\N	\N	Glutathione metabolism	Metabolism of Other Amino Acids	METABOLIC
1319269	2.1.1.100	Protein-S isoprenylcysteine O-methyltransferase.	S-adenosyl-L-methionine + protein C-terminal S-farnesyl-L-cysteine = S-adenosyl-L-homocysteine + protein C-terminal S-farnesyl-L-cysteine methyl ester.	\N	\N	\N	\N	\N
1319289	3.1.-.-	Acting on ester bonds.	\N	\N	\N	\N	\N	\N
1319300	2.1.1.79	Cyclopropane-fatty-acyl-phospholipid synthase.	S-adenosyl-L-methionine + phospholipid olefinic fatty acid = S-adenosyl-L-homocysteine + phospholipid cyclopropane fatty acid.	\N	\N	\N	\N	\N
1319334	2.3.1.-	Transferring groups other than amino-acyl groups.	\N	\N	\N	Benzoate degradation via CoA ligation	Biodegradation of Xenobiotics	METABOLIC
1319334	2.3.1.-	Transferring groups other than amino-acyl groups.	\N	\N	\N	Tyrosine metabolism	Amino Acid Metabolism	METABOLIC
1319334	2.3.1.-	Transferring groups other than amino-acyl groups.	\N	\N	\N	Aminosugars metabolism	Metabolism of Complex Carbohydrates	METABOLIC
1319334	2.3.1.-	Transferring groups other than amino-acyl groups.	\N	\N	\N	Glycerolipid metabolism	Metabolism of Complex Lipids	METABOLIC
1319334	2.3.1.-	Transferring groups other than amino-acyl groups.	\N	\N	\N	Valine, leucine and isoleucine degradation	Amino Acid Metabolism	METABOLIC
1319334	2.3.1.-	Transferring groups other than amino-acyl groups.	\N	\N	\N	Ethylbenzene degradation	Biodegradation of Xenobiotics	METABOLIC
1319334	2.3.1.-	Transferring groups other than amino-acyl groups.	\N	\N	\N	Phenylalanine metabolism	Amino Acid Metabolism	METABOLIC
1319334	2.3.1.-	Transferring groups other than amino-acyl groups.	\N	\N	\N	Lipopolysaccharide biosynthesis	Metabolism of Complex Carbohydrates	METABOLIC
1319334	2.3.1.-	Transferring groups other than amino-acyl groups.	\N	\N	\N	Lysine biosynthesis	Amino Acid Metabolism	METABOLIC
1319334	2.3.1.-	Transferring groups other than amino-acyl groups.	\N	\N	\N	Butanoate metabolism	Carbohydrate Metabolism	METABOLIC
1319334	2.3.1.-	Transferring groups other than amino-acyl groups.	\N	\N	\N	D-Arginine and D-ornithine metabolism	Metabolism of Other Amino Acids	METABOLIC
1319334	2.3.1.-	Transferring groups other than amino-acyl groups.	\N	\N	\N	Histidine metabolism	Amino Acid Metabolism	METABOLIC
1319334	2.3.1.-	Transferring groups other than amino-acyl groups.	\N	\N	\N	Lysine degradation	Amino Acid Metabolism	METABOLIC
1319355	3.6.1.17	Bis(5'-nucleosyl)-tetraphosphatase (asymmetrical).	P(1),P(4)-bis(5'-guanosyl)tetraphosphate + H(2)O = GTP + GMP.	\N	\N	Pyrimidine metabolism	Nucleotide Metabolism	METABOLIC
1319355	3.6.1.17	Bis(5'-nucleosyl)-tetraphosphatase (asymmetrical).	P(1),P(4)-bis(5'-guanosyl)tetraphosphate + H(2)O = GTP + GMP.	\N	\N	Purine metabolism	Nucleotide Metabolism	METABOLIC
1319370	1.14.14.1	Unspecific monooxygenase.	RH + reduced flavoprotein + O(2) = ROH + oxidized flavoprotein + H(2)O.	Heme-thiolate.	\N	Tryptophan metabolism	Amino Acid Metabolism	METABOLIC
1319370	1.14.14.1	Unspecific monooxygenase.	RH + reduced flavoprotein + O(2) = ROH + oxidized flavoprotein + H(2)O.	Heme-thiolate.	\N	Fatty acid metabolism	Lipid Metabolism	METABOLIC
1319370	1.14.14.1	Unspecific monooxygenase.	RH + reduced flavoprotein + O(2) = ROH + oxidized flavoprotein + H(2)O.	Heme-thiolate.	\N	gamma-Hexachlorocyclohexane degradation	Biodegradation of Xenobiotics	METABOLIC
1319397	3.-.-.-	Hydrolases.	\N	\N	\N	\N	\N	\N
1319471	3.6.1.42	Guanosine-diphosphatase.	GDP + H(2)O = GMP + phosphate.	\N	\N	\N	\N	\N
1319474	3.4.23.1	Pepsin A.	Preferential cleavage: hydrophobic, preferably aromatic, residues in P1 and P1' positions. Cleaves 1-Phe-|-Val-2, 4-Gln-|-His-5, 13-Glu-|- Ala-14, 14-Ala-|-Leu-15, 15-Leu-|-Tyr-16, 16-Tyr-|-Leu-17, 23-Gly-|- Phe-24, 24-Phe-|-Phe-25 and 25-Phe-|-Tyr-26 bon	\N	\N	\N	\N	\N
1319599	2.4.1.41	Polypeptide N-acetylgalactosaminyltransferase.	UDP-N-acetyl-D-galactosamine + polypeptide = UDP + N-acetyl-D- galactosaminyl-polypeptide.	Manganese; Calcium.	\N	O-Glycans biosynthesis	Metabolism of Complex Carbohydrates	METABOLIC
1319627	3.1.4.4	Phospholipase D.	A phosphatidylcholine + H(2)O = choline + a phosphatidate.	\N	\N	Phospholipid degradation	Metabolism of Complex Lipids	METABOLIC
1319627	3.1.4.4	Phospholipase D.	A phosphatidylcholine + H(2)O = choline + a phosphatidate.	\N	\N	Glycerolipid metabolism	Metabolism of Complex Lipids	METABOLIC
1319633	6.3.2.19	Ubiquitin--protein ligase.	ATP + ubiquitin + protein lysine = AMP + diphosphate + protein N-ubiquityllysine.	\N	\N	\N	\N	\N
1319638	2.5.1.18	Glutathione transferase.	RX + glutathione = HX + R-S-glutathione.	\N	\N	Glutathione metabolism	Metabolism of Other Amino Acids	METABOLIC
1319642	6.2.1.12	4-coumarate--CoA ligase.	ATP + 4-coumarate + CoA = AMP + diphosphate + 4-coumaroyl-CoA.	\N	\N	Flavonoids, stilbene and lignin biosynthesis	Biosynthesis of Secondary Metabolites	METABOLIC
1319725	2.7.7.7	DNA-directed DNA polymerase.	N deoxynucleoside triphosphate = N diphosphate + {DNA}(N).	\N	\N	Purine metabolism	Nucleotide Metabolism	METABOLIC
1319725	2.7.7.7	DNA-directed DNA polymerase.	N deoxynucleoside triphosphate = N diphosphate + {DNA}(N).	\N	\N	DNA polymerase	REPLICATION AND REPAIR	REGULATORY
1319725	2.7.7.7	DNA-directed DNA polymerase.	N deoxynucleoside triphosphate = N diphosphate + {DNA}(N).	\N	\N	Pyrimidine metabolism	Nucleotide Metabolism	METABOLIC
1319938	1.1.1.-	With NAD(+) or NADP(+) as acceptor.	\N	\N	\N	Bile acid biosynthesis	Lipid Metabolism	METABOLIC
1319938	1.1.1.-	With NAD(+) or NADP(+) as acceptor.	\N	\N	\N	Vitamin B6 metabolism	Metabolism of Cofactors and Vitamins	METABOLIC
1319938	1.1.1.-	With NAD(+) or NADP(+) as acceptor.	\N	\N	\N	Glycine, serine and threonine metabolism	Amino Acid Metabolism	METABOLIC
1319938	1.1.1.-	With NAD(+) or NADP(+) as acceptor.	\N	\N	\N	Butanoate metabolism	Carbohydrate Metabolism	METABOLIC
1319938	1.1.1.-	With NAD(+) or NADP(+) as acceptor.	\N	\N	\N	Fructose and mannose metabolism	Carbohydrate Metabolism	METABOLIC
1319938	1.1.1.-	With NAD(+) or NADP(+) as acceptor.	\N	\N	\N	Galactose metabolism	Carbohydrate Metabolism	METABOLIC
1319938	1.1.1.-	With NAD(+) or NADP(+) as acceptor.	\N	\N	\N	Lysine degradation	Amino Acid Metabolism	METABOLIC
1319938	1.1.1.-	With NAD(+) or NADP(+) as acceptor.	\N	\N	\N	Nucleotide sugars metabolism	Nucleotide Metabolism	METABOLIC
1319938	1.1.1.-	With NAD(+) or NADP(+) as acceptor.	\N	\N	\N	Ascorbate and aldarate metabolism	Carbohydrate Metabolism	METABOLIC
1319938	1.1.1.-	With NAD(+) or NADP(+) as acceptor.	\N	\N	\N	Tetrachloroethene degradation	Biodegradation of Xenobiotics	METABOLIC
1319938	1.1.1.-	With NAD(+) or NADP(+) as acceptor.	\N	\N	\N	Benzoate degradation via CoA ligation	Biodegradation of Xenobiotics	METABOLIC
1319938	1.1.1.-	With NAD(+) or NADP(+) as acceptor.	\N	\N	\N	Glycerolipid metabolism	Metabolism of Complex Lipids	METABOLIC
1319947	3.5.2.9	5-oxoprolinase (ATP-hydrolysing).	ATP + 5-oxo-L-proline + 2 H(2)O = ADP + phosphate + L-glutamate.	\N	\N	Glutathione metabolism	Metabolism of Other Amino Acids	METABOLIC
1319967	2.2.1.2	Transaldolase.	Sedoheptulose 7-phosphate + D-glyceraldehyde 3-phosphate = D-erythrose 4-phosphate + D-fructose 6-phosphate.	\N	\N	Pentose phosphate pathway	Carbohydrate Metabolism	METABOLIC
1320020	4.2.1.75	Uroporphyrinogen-III synthase.	Hydroxymethylbilane = uroporphyrinogen-III + H(2)O.	\N	\N	Porphyrin and chlorophyll metabolism	Metabolism of Cofactors and Vitamins	METABOLIC
1320025	3.2.1.55	Alpha-L-arabinofuranosidase.	Hydrolysis of terminal non-reducing alpha-L-arabinofuranoside residues in alpha-L-arabinosides.	\N	\N	Nucleotide sugars metabolism	Nucleotide Metabolism	METABOLIC
1320152	1.1.1.156	Glycerol 2-dehydrogenase (NADP+).	Glycerol + NADP(+) = glycerone + NADPH.	\N	\N	Glycerolipid metabolism	Metabolism of Complex Lipids	METABOLIC
1320282	6.1.1.17	Glutamate--tRNA ligase.	ATP + L-glutamate + tRNA(Glu) = AMP + diphosphate + L-glutamyl- tRNA(Glu).	\N	\N	Glutamate metabolism	Amino Acid Metabolism	METABOLIC
1320282	6.1.1.17	Glutamate--tRNA ligase.	ATP + L-glutamate + tRNA(Glu) = AMP + diphosphate + L-glutamyl- tRNA(Glu).	\N	\N	Porphyrin and chlorophyll metabolism	Metabolism of Cofactors and Vitamins	METABOLIC
1320282	6.1.1.17	Glutamate--tRNA ligase.	ATP + L-glutamate + tRNA(Glu) = AMP + diphosphate + L-glutamyl- tRNA(Glu).	\N	\N	Aminoacyl-tRNA biosynthesis	TRANSLATION	REGULATORY
1320314	2.1.1.35	tRNA (uracil-5-)-methyltransferase.	S-adenosyl-L-methionine + tRNA = S-adenosyl-L-homocysteine + tRNA containing thymine.	\N	\N	\N	\N	\N
1320408	3.6.3.44	Xenobiotic-transporting ATPase.	ATP + H(2)O + xenobiotic(In) = ADP + phosphate + xenobiotic(Out).	\N	\N	\N	\N	\N
1320475	1.14.11.12	Gibberellin-44 dioxygenase.	Gibberellin 44 + 2-oxoglutarate + O(2) = gibberellin 19 + succinate + CO(2).	Iron.	\N	\N	\N	\N
1320625	3.1.3.8	3-phytase.	Myo-inositol hexakisphosphate + H(2)O = D-myo-inositol 1,2,4,5,6-pentakisphosphate + phosphate.	\N	\N	Inositol phosphate metabolism	Metabolism of Complex Lipids	METABOLIC
1320693	6.3.2.19	Ubiquitin--protein ligase.	ATP + ubiquitin + protein lysine = AMP + diphosphate + protein N-ubiquityllysine.	\N	\N	\N	\N	\N
1320720	6.3.2.19	Ubiquitin--protein ligase.	ATP + ubiquitin + protein lysine = AMP + diphosphate + protein N-ubiquityllysine.	\N	\N	\N	\N	\N
1320799	3.2.1.58	Glucan 1,3-beta-glucosidase.	Successive hydrolysis of beta-D-glucose units from the non-reducing ends of 1,3-beta-D-glucans, releasing alpha-glucose.	\N	\N	Starch and sucrose metabolism	Metabolism of Complex Carbohydrates	METABOLIC
1320821	6.1.1.11	Serine--tRNA ligase.	ATP + L-serine + tRNA(Ser) = AMP + diphosphate + L-seryl-tRNA(Ser).	\N	\N	Aminoacyl-tRNA biosynthesis	TRANSLATION	REGULATORY
1320821	6.1.1.11	Serine--tRNA ligase.	ATP + L-serine + tRNA(Ser) = AMP + diphosphate + L-seryl-tRNA(Ser).	\N	\N	Glycine, serine and threonine metabolism	Amino Acid Metabolism	METABOLIC
1320863	3.1.26.3	Ribonuclease III.	Endonucleolytic cleavage to 5'-phosphomonoester.	\N	\N	\N	\N	\N
1320944	6.3.2.19	Ubiquitin--protein ligase.	ATP + ubiquitin + protein lysine = AMP + diphosphate + protein N-ubiquityllysine.	\N	\N	\N	\N	\N
1320945	3.1.1.3	Triacylglycerol lipase.	Triacylglycerol + H(2)O = diacylglycerol + a fatty acid anion.	\N	Hepatic lipase deficiency; MIM:151670. Congenital lipase deficiency; MIM:246600. Wolman disease; MIM:278000.	Glycerolipid metabolism	Metabolism of Complex Lipids	METABOLIC
1320966	5.4.2.3	Phosphoacetylglucosamine mutase.	N-acetyl-D-glucosamine 1-phosphate = N-acetyl-D-glucosamine 6-phosphate.	\N	\N	Aminosugars metabolism	Metabolism of Complex Carbohydrates	METABOLIC
1320989	3.5.1.-	In linear amides.	\N	\N	\N	Nicotinate and nicotinamide metabolism	Metabolism of Cofactors and Vitamins	METABOLIC
1320989	3.5.1.-	In linear amides.	\N	\N	\N	Pantothenate and CoA biosynthesis	Metabolism of Cofactors and Vitamins	METABOLIC
1320989	3.5.1.-	In linear amides.	\N	\N	\N	Arginine and proline metabolism	Amino Acid Metabolism	METABOLIC
1320989	3.5.1.-	In linear amides.	\N	\N	\N	Lipopolysaccharide biosynthesis	Metabolism of Complex Carbohydrates	METABOLIC
1321029	3.1.27.1	Ribonuclease T2.	Two-stage endonucleolytic cleavage to 3'-phosphomononucleotides and 3'-phosphooligonucleotides with 2',3'-cyclic phosphate intermediates.	\N	\N	\N	\N	\N
1321043	2.7.7.7	DNA-directed DNA polymerase.	N deoxynucleoside triphosphate = N diphosphate + {DNA}(N).	\N	\N	Purine metabolism	Nucleotide Metabolism	METABOLIC
1321043	2.7.7.7	DNA-directed DNA polymerase.	N deoxynucleoside triphosphate = N diphosphate + {DNA}(N).	\N	\N	DNA polymerase	REPLICATION AND REPAIR	REGULATORY
1321043	2.7.7.7	DNA-directed DNA polymerase.	N deoxynucleoside triphosphate = N diphosphate + {DNA}(N).	\N	\N	Pyrimidine metabolism	Nucleotide Metabolism	METABOLIC
1321048	5.3.3.2	Isopentenyl-diphosphate delta-isomerase.	Isopentenyl diphosphate = dimethylallyl diphosphate.	\N	\N	Sterol biosynthesis	Lipid Metabolism	METABOLIC
1321048	5.3.3.2	Isopentenyl-diphosphate delta-isomerase.	Isopentenyl diphosphate = dimethylallyl diphosphate.	\N	\N	Terpenoid biosynthesis	Biosynthesis of Secondary Metabolites	METABOLIC
1321122	2.7.4.3	Adenylate kinase.	ATP + AMP = ADP + ADP.	\N	Hemolytic anemia due to deficiency of adenylate kinase; MIM:103000.	Purine metabolism	Nucleotide Metabolism	METABOLIC
1321153	1.1.1.95	Phosphoglycerate dehydrogenase.	3-phosphoglycerate + NAD(+) = 3-phosphohydroxypyruvate + NADH.	\N	3-phosphoglycerate dehydrogenase deficiency; MIM:601815.	Glycine, serine and threonine metabolism	Amino Acid Metabolism	METABOLIC
1321171	3.5.1.4	Amidase.	A monocarboxylic acid amide + H(2)O = a monocarboxylate + NH(3).	\N	\N	Tryptophan metabolism	Amino Acid Metabolism	METABOLIC
1321171	3.5.1.4	Amidase.	A monocarboxylic acid amide + H(2)O = a monocarboxylate + NH(3).	\N	\N	Benzoate degradation via CoA ligation	Biodegradation of Xenobiotics	METABOLIC
1321171	3.5.1.4	Amidase.	A monocarboxylic acid amide + H(2)O = a monocarboxylate + NH(3).	\N	\N	Cyanoamino acid metabolism	Metabolism of Other Amino Acids	METABOLIC
1321171	3.5.1.4	Amidase.	A monocarboxylic acid amide + H(2)O = a monocarboxylate + NH(3).	\N	\N	Phenylalanine metabolism	Amino Acid Metabolism	METABOLIC
1321171	3.5.1.4	Amidase.	A monocarboxylic acid amide + H(2)O = a monocarboxylate + NH(3).	\N	\N	Arginine and proline metabolism	Amino Acid Metabolism	METABOLIC
1321171	3.5.1.4	Amidase.	A monocarboxylic acid amide + H(2)O = a monocarboxylate + NH(3).	\N	\N	Styrene degradation	Biodegradation of Xenobiotics	METABOLIC
1321254	3.6.3.9	Sodium/potassium-echanging ATPase.	ATP + H(2)O + Na(+)(In) + K(+)(Out) = ADP + phosphate + Na(+)(Out) + K(+)(In).	Magnesium.	\N	\N	\N	\N
1321296	3.1.3.-	Phosphoric monoester hydrolases.	\N	\N	\N	Vitamin B6 metabolism	Metabolism of Cofactors and Vitamins	METABOLIC
1321296	3.1.3.-	Phosphoric monoester hydrolases.	\N	\N	\N	Porphyrin and chlorophyll metabolism	Metabolism of Cofactors and Vitamins	METABOLIC
1321296	3.1.3.-	Phosphoric monoester hydrolases.	\N	\N	\N	Nicotinate and nicotinamide metabolism	Metabolism of Cofactors and Vitamins	METABOLIC
1321296	3.1.3.-	Phosphoric monoester hydrolases.	\N	\N	\N	Thiamine metabolism	Metabolism of Cofactors and Vitamins	METABOLIC
1321296	3.1.3.-	Phosphoric monoester hydrolases.	\N	\N	\N	Aminosugars metabolism	Metabolism of Complex Carbohydrates	METABOLIC
1321296	3.1.3.-	Phosphoric monoester hydrolases.	\N	\N	\N	Riboflavin metabolism	Metabolism of Cofactors and Vitamins	METABOLIC
1321318	1.1.1.65	Pyridoxine 4-dehydrogenase.	Pyridoxine + NADP(+) = pyridoxal + NADPH.	\N	\N	Vitamin B6 metabolism	Metabolism of Cofactors and Vitamins	METABOLIC
1321359	2.5.1.18	Glutathione transferase.	RX + glutathione = HX + R-S-glutathione.	\N	\N	Glutathione metabolism	Metabolism of Other Amino Acids	METABOLIC
1321360	1.2.1.3	Aldehyde dehydrogenase (NAD+).	An aldehyde + NAD(+) + H(2)O = an acid + NADH.	\N	Acute alcohol intolerance; MIM:100650.	1,2-Dichloroethane degradation	Biodegradation of Xenobiotics	METABOLIC
1321360	1.2.1.3	Aldehyde dehydrogenase (NAD+).	An aldehyde + NAD(+) + H(2)O = an acid + NADH.	\N	Acute alcohol intolerance; MIM:100650.	Tryptophan metabolism	Amino Acid Metabolism	METABOLIC
1321360	1.2.1.3	Aldehyde dehydrogenase (NAD+).	An aldehyde + NAD(+) + H(2)O = an acid + NADH.	\N	Acute alcohol intolerance; MIM:100650.	Glycerolipid metabolism	Metabolism of Complex Lipids	METABOLIC
1321360	1.2.1.3	Aldehyde dehydrogenase (NAD+).	An aldehyde + NAD(+) + H(2)O = an acid + NADH.	\N	Acute alcohol intolerance; MIM:100650.	Valine, leucine and isoleucine degradation	Amino Acid Metabolism	METABOLIC
1321360	1.2.1.3	Aldehyde dehydrogenase (NAD+).	An aldehyde + NAD(+) + H(2)O = an acid + NADH.	\N	Acute alcohol intolerance; MIM:100650.	Glycolysis / Gluconeogenesis	Carbohydrate Metabolism	METABOLIC
1321360	1.2.1.3	Aldehyde dehydrogenase (NAD+).	An aldehyde + NAD(+) + H(2)O = an acid + NADH.	\N	Acute alcohol intolerance; MIM:100650.	Propanoate metabolism	Carbohydrate Metabolism	METABOLIC
1321360	1.2.1.3	Aldehyde dehydrogenase (NAD+).	An aldehyde + NAD(+) + H(2)O = an acid + NADH.	\N	Acute alcohol intolerance; MIM:100650.	Fatty acid metabolism	Lipid Metabolism	METABOLIC
1321360	1.2.1.3	Aldehyde dehydrogenase (NAD+).	An aldehyde + NAD(+) + H(2)O = an acid + NADH.	\N	Acute alcohol intolerance; MIM:100650.	Bile acid biosynthesis	Lipid Metabolism	METABOLIC
1321360	1.2.1.3	Aldehyde dehydrogenase (NAD+).	An aldehyde + NAD(+) + H(2)O = an acid + NADH.	\N	Acute alcohol intolerance; MIM:100650.	Arginine and proline metabolism	Amino Acid Metabolism	METABOLIC
1321360	1.2.1.3	Aldehyde dehydrogenase (NAD+).	An aldehyde + NAD(+) + H(2)O = an acid + NADH.	\N	Acute alcohol intolerance; MIM:100650.	Butanoate metabolism	Carbohydrate Metabolism	METABOLIC
1321360	1.2.1.3	Aldehyde dehydrogenase (NAD+).	An aldehyde + NAD(+) + H(2)O = an acid + NADH.	\N	Acute alcohol intolerance; MIM:100650.	beta-Alanine metabolism	Metabolism of Other Amino Acids	METABOLIC
1321360	1.2.1.3	Aldehyde dehydrogenase (NAD+).	An aldehyde + NAD(+) + H(2)O = an acid + NADH.	\N	Acute alcohol intolerance; MIM:100650.	Pyruvate metabolism	Carbohydrate Metabolism	METABOLIC
1321360	1.2.1.3	Aldehyde dehydrogenase (NAD+).	An aldehyde + NAD(+) + H(2)O = an acid + NADH.	\N	Acute alcohol intolerance; MIM:100650.	Histidine metabolism	Amino Acid Metabolism	METABOLIC
1321360	1.2.1.3	Aldehyde dehydrogenase (NAD+).	An aldehyde + NAD(+) + H(2)O = an acid + NADH.	\N	Acute alcohol intolerance; MIM:100650.	Lysine degradation	Amino Acid Metabolism	METABOLIC
1321360	1.2.1.3	Aldehyde dehydrogenase (NAD+).	An aldehyde + NAD(+) + H(2)O = an acid + NADH.	\N	Acute alcohol intolerance; MIM:100650.	Ascorbate and aldarate metabolism	Carbohydrate Metabolism	METABOLIC
1321371	3.4.24.-	Metalloendopeptidases.	\N	\N	\N	\N	\N	\N
1321372	3.2.1.14	Chitinase.	Hydrolysis of the 1,4-beta-linkages of N-acetyl-D-glucosamine polymers of chitin.	\N	\N	Aminosugars metabolism	Metabolism of Complex Carbohydrates	METABOLIC
1321380	3.4.19.12	Ubiquitinyl hydrolase 1.	Thiol-dependent hydrolysis of ester, thiolester, amide, peptide and isopeptide bonds formed by the C-terminal Gly of ubiquitin (a 76-residue protein attached to proteins as an intracellular targeting signal).	\N	\N	\N	\N	\N
1321587	3.5.2.5	Allantoinase.	Allantoin + H(2)O = allantoate.	\N	\N	Purine metabolism	Nucleotide Metabolism	METABOLIC
1321605	2.7.7.7	DNA-directed DNA polymerase.	N deoxynucleoside triphosphate = N diphosphate + {DNA}(N).	\N	\N	Purine metabolism	Nucleotide Metabolism	METABOLIC
1321605	2.7.7.7	DNA-directed DNA polymerase.	N deoxynucleoside triphosphate = N diphosphate + {DNA}(N).	\N	\N	DNA polymerase	REPLICATION AND REPAIR	REGULATORY
1321605	2.7.7.7	DNA-directed DNA polymerase.	N deoxynucleoside triphosphate = N diphosphate + {DNA}(N).	\N	\N	Pyrimidine metabolism	Nucleotide Metabolism	METABOLIC
1321655	2.5.1.18	Glutathione transferase.	RX + glutathione = HX + R-S-glutathione.	\N	\N	Glutathione metabolism	Metabolism of Other Amino Acids	METABOLIC
1321661	1.1.-.-	Acting on the CH-OH group of donors.	\N	\N	\N	Benzoate degradation via CoA ligation	Biodegradation of Xenobiotics	METABOLIC
1321661	1.1.-.-	Acting on the CH-OH group of donors.	\N	\N	\N	Ethylbenzene degradation	Biodegradation of Xenobiotics	METABOLIC
1321665	2.6.1.9	Histidinol-phosphate aminotransferase.	L-histidinol-phosphate + 2-oxoglutarate = 3-(imidazol-4-yl)-2- oxopropyl phosphate + L-glutamate.	Pyridoxal-phosphate.	\N	Phenylalanine metabolism	Amino Acid Metabolism	METABOLIC
1321665	2.6.1.9	Histidinol-phosphate aminotransferase.	L-histidinol-phosphate + 2-oxoglutarate = 3-(imidazol-4-yl)-2- oxopropyl phosphate + L-glutamate.	Pyridoxal-phosphate.	\N	Histidine metabolism	Amino Acid Metabolism	METABOLIC
1321665	2.6.1.9	Histidinol-phosphate aminotransferase.	L-histidinol-phosphate + 2-oxoglutarate = 3-(imidazol-4-yl)-2- oxopropyl phosphate + L-glutamate.	Pyridoxal-phosphate.	\N	Tyrosine metabolism	Amino Acid Metabolism	METABOLIC
1321665	2.6.1.9	Histidinol-phosphate aminotransferase.	L-histidinol-phosphate + 2-oxoglutarate = 3-(imidazol-4-yl)-2- oxopropyl phosphate + L-glutamate.	Pyridoxal-phosphate.	\N	Phenylalanine, tyrosine and tryptophan biosynthesis	Amino Acid Metabolism	METABOLIC
1321718	4.2.1.18	Methylglutaconyl-CoA hydratase.	(S)-3-hydroxy-3-methylglutaryl-CoA = trans-3-methylglutaconyl-CoA + H(2)O.	\N	3-methylglutaconicaciduria; MIM:250950.	Valine, leucine and isoleucine degradation	Amino Acid Metabolism	METABOLIC
1321745	1.1.1.30	3-hydroxybutyrate dehydrogenase.	(R)-3-hydroxybutanoate + NAD(+) = acetoacetate + NADH.	\N	\N	Synthesis and degradation of ketone bodies	Lipid Metabolism	METABOLIC
1321745	1.1.1.30	3-hydroxybutyrate dehydrogenase.	(R)-3-hydroxybutanoate + NAD(+) = acetoacetate + NADH.	\N	\N	Butanoate metabolism	Carbohydrate Metabolism	METABOLIC
1321808	1.14.11.-	With 2-oxoglutarate as one donor, and incorporation of one	\N	\N	\N	\N	\N	\N
1321818	2.3.1.37	5-aminolevulinic acid synthase.	Succinyl-CoA + glycine = 5-aminolevulinate + CoA + CO(2).	Pyridoxal-phosphate.	\N	Glycine, serine and threonine metabolism	Amino Acid Metabolism	METABOLIC
1321879	2.6.1.11	Acetylornithine aminotransferase.	N2-acetyl-L-ornithine + 2-oxoglutarate = N-acetyl-L-glutamate 5-semialdehyde + L-glutamate.	Pyridoxal-phosphate.	\N	Urea cycle and metabolism of amino groups	Amino Acid Metabolism	METABOLIC
1321899	3.1.3.16	Serine/threonine specific protein phosphatase.	A phosphoprotein + H(2)O = a protein + phosphate.	\N	\N	\N	\N	\N
1322003	3.4.24.13	IgA-specific metalloendopeptidase.	Acts on hinge region of heavy chains of human IgA immunoglobulin, cleaving exclusively Pro-|-Thr and Pro-|-Ser bonds.	\N	\N	\N	\N	\N
1322023	6.4.1.4	Methylcrotonyl-CoA carboxylase.	ATP + 3-methylcrotonyl-CoA + HCO(3)(-) = ADP + phosphate + 3-methylglutaconyl-CoA.	Biotin.	Beta-methylcrotonylglycinuria I; MIM:210200.	Valine, leucine and isoleucine degradation	Amino Acid Metabolism	METABOLIC
1322116	2.1.1.-	Methyltransferases.	\N	\N	\N	Androgen and estrogen metabolism	Lipid Metabolism	METABOLIC
1322116	2.1.1.-	Methyltransferases.	\N	\N	\N	Aminophosphonate metabolism	Metabolism of Other Amino Acids	METABOLIC
1322116	2.1.1.-	Methyltransferases.	\N	\N	\N	Porphyrin and chlorophyll metabolism	Metabolism of Cofactors and Vitamins	METABOLIC
1322116	2.1.1.-	Methyltransferases.	\N	\N	\N	Ubiquinone biosynthesis	Metabolism of Cofactors and Vitamins	METABOLIC
1322116	2.1.1.-	Methyltransferases.	\N	\N	\N	Histidine metabolism	Amino Acid Metabolism	METABOLIC
1322116	2.1.1.-	Methyltransferases.	\N	\N	\N	Selenoamino acid metabolism	Metabolism of Other Amino Acids	METABOLIC
1322116	2.1.1.-	Methyltransferases.	\N	\N	\N	Tryptophan metabolism	Amino Acid Metabolism	METABOLIC
1322116	2.1.1.-	Methyltransferases.	\N	\N	\N	Tyrosine metabolism	Amino Acid Metabolism	METABOLIC
1322125	3.2.1.4	Cellulase.	Endohydrolysis of 1,4-beta-D-glucosidic linkages in cellulose.	\N	\N	Starch and sucrose metabolism	Metabolism of Complex Carbohydrates	METABOLIC
1322131	2.4.2.9	Uracil phosphoribosyltransferase.	UMP + diphosphate = uracil + 5-phospho-alpha-D-ribose 1-diphosphate.	\N	\N	Pyrimidine metabolism	Nucleotide Metabolism	METABOLIC
1322177	4.2.1.17	Enoyl-CoA hydratase.	(3S)-3-hydroxyacyl-CoA = trans-2(or 3)-enoyl-CoA + H(2)O.	\N	Peroxisomal bifunctional enzyme deficiency; MIM:261515.	Fatty acid metabolism	Lipid Metabolism	METABOLIC
1322177	4.2.1.17	Enoyl-CoA hydratase.	(3S)-3-hydroxyacyl-CoA = trans-2(or 3)-enoyl-CoA + H(2)O.	\N	Peroxisomal bifunctional enzyme deficiency; MIM:261515.	beta-Alanine metabolism	Metabolism of Other Amino Acids	METABOLIC
1322177	4.2.1.17	Enoyl-CoA hydratase.	(3S)-3-hydroxyacyl-CoA = trans-2(or 3)-enoyl-CoA + H(2)O.	\N	Peroxisomal bifunctional enzyme deficiency; MIM:261515.	Tryptophan metabolism	Amino Acid Metabolism	METABOLIC
1322177	4.2.1.17	Enoyl-CoA hydratase.	(3S)-3-hydroxyacyl-CoA = trans-2(or 3)-enoyl-CoA + H(2)O.	\N	Peroxisomal bifunctional enzyme deficiency; MIM:261515.	Lysine degradation	Amino Acid Metabolism	METABOLIC
1322177	4.2.1.17	Enoyl-CoA hydratase.	(3S)-3-hydroxyacyl-CoA = trans-2(or 3)-enoyl-CoA + H(2)O.	\N	Peroxisomal bifunctional enzyme deficiency; MIM:261515.	Fatty acid biosynthesis (path 2)	Lipid Metabolism	METABOLIC
1322177	4.2.1.17	Enoyl-CoA hydratase.	(3S)-3-hydroxyacyl-CoA = trans-2(or 3)-enoyl-CoA + H(2)O.	\N	Peroxisomal bifunctional enzyme deficiency; MIM:261515.	Benzoate degradation via CoA ligation	Biodegradation of Xenobiotics	METABOLIC
1322177	4.2.1.17	Enoyl-CoA hydratase.	(3S)-3-hydroxyacyl-CoA = trans-2(or 3)-enoyl-CoA + H(2)O.	\N	Peroxisomal bifunctional enzyme deficiency; MIM:261515.	Butanoate metabolism	Carbohydrate Metabolism	METABOLIC
1322177	4.2.1.17	Enoyl-CoA hydratase.	(3S)-3-hydroxyacyl-CoA = trans-2(or 3)-enoyl-CoA + H(2)O.	\N	Peroxisomal bifunctional enzyme deficiency; MIM:261515.	Valine, leucine and isoleucine degradation	Amino Acid Metabolism	METABOLIC
1322177	4.2.1.17	Enoyl-CoA hydratase.	(3S)-3-hydroxyacyl-CoA = trans-2(or 3)-enoyl-CoA + H(2)O.	\N	Peroxisomal bifunctional enzyme deficiency; MIM:261515.	Propanoate metabolism	Carbohydrate Metabolism	METABOLIC
1322210	3.1.3.8	3-phytase.	Myo-inositol hexakisphosphate + H(2)O = D-myo-inositol 1,2,4,5,6-pentakisphosphate + phosphate.	\N	\N	Inositol phosphate metabolism	Metabolism of Complex Lipids	METABOLIC
1322298	4.1.3.4	Hydroxymethylglutaryl-CoA lyase.	(S)-3-hydroxy-3-methylglutaryl-CoA = acetyl-CoA + acetoacetate.	\N	HMG-CoA lyase deficiency; MIM:246450.	Valine, leucine and isoleucine degradation	Amino Acid Metabolism	METABOLIC
1322298	4.1.3.4	Hydroxymethylglutaryl-CoA lyase.	(S)-3-hydroxy-3-methylglutaryl-CoA = acetyl-CoA + acetoacetate.	\N	HMG-CoA lyase deficiency; MIM:246450.	Synthesis and degradation of ketone bodies	Lipid Metabolism	METABOLIC
1322298	4.1.3.4	Hydroxymethylglutaryl-CoA lyase.	(S)-3-hydroxy-3-methylglutaryl-CoA = acetyl-CoA + acetoacetate.	\N	HMG-CoA lyase deficiency; MIM:246450.	Butanoate metabolism	Carbohydrate Metabolism	METABOLIC
1322384	1.14.19.-	With oxidation of a pair of donors resulting in the reduction	\N	\N	\N	\N	\N	\N
1322417	3.1.3.15	Histidinol-phosphatase.	L-histidinol-phosphate + H(2)O = L-histidinol + phosphate.	\N	\N	Histidine metabolism	Amino Acid Metabolism	METABOLIC
1322562	3.6.4.-	Acting on acid anhydrides; involved in cellular and	\N	\N	\N	\N	\N	\N
1322684	3.2.1.67	Galacturan 1,4-alpha-galacturonidase.	{(1,4)-alpha-D-galacturonide}(N) + H(2)O = {(1,4)-alpha-D- galacturonide}(N-1) + D-galacturonate.	\N	\N	Starch and sucrose metabolism	Metabolism of Complex Carbohydrates	METABOLIC
1322797	2.5.1.16	Spermidine synthase.	S-adenosylmethioninamine + putrescine = 5'-methylthioadenosine + spermidine.	\N	\N	Urea cycle and metabolism of amino groups	Amino Acid Metabolism	METABOLIC
1322797	2.5.1.16	Spermidine synthase.	S-adenosylmethioninamine + putrescine = 5'-methylthioadenosine + spermidine.	\N	\N	beta-Alanine metabolism	Metabolism of Other Amino Acids	METABOLIC
1322797	2.5.1.16	Spermidine synthase.	S-adenosylmethioninamine + putrescine = 5'-methylthioadenosine + spermidine.	\N	\N	Arginine and proline metabolism	Amino Acid Metabolism	METABOLIC
1322893	3.5.1.-	In linear amides.	\N	\N	\N	Nicotinate and nicotinamide metabolism	Metabolism of Cofactors and Vitamins	METABOLIC
1322893	3.5.1.-	In linear amides.	\N	\N	\N	Pantothenate and CoA biosynthesis	Metabolism of Cofactors and Vitamins	METABOLIC
1322893	3.5.1.-	In linear amides.	\N	\N	\N	Arginine and proline metabolism	Amino Acid Metabolism	METABOLIC
1322893	3.5.1.-	In linear amides.	\N	\N	\N	Lipopolysaccharide biosynthesis	Metabolism of Complex Carbohydrates	METABOLIC
1323025	3.1.26.4	Ribonuclease H.	Endonucleolytic cleavage to 5'-phosphomonoester.	\N	\N	\N	\N	\N
1323083	2.4.1.123	Inositol 1-alpha-galactosyltransferase.	UDP-galactose + myo-inositol = UDP + 1-O-alpha-D-galactosyl-D-myo- inositol.	\N	\N	Galactose metabolism	Carbohydrate Metabolism	METABOLIC
1323260	1.16.3.1	Ferroxidase.	4 Fe(2+) + 4 H(+) + O(2) = 4 Fe(3+) + 2 H(2)O.	Copper.	\N	Porphyrin and chlorophyll metabolism	Metabolism of Cofactors and Vitamins	METABOLIC
1323326	3.1.1.29	Aminoacyl-tRNA hydrolase.	N-substituted aminoacyl-tRNA + H(2)O = N-substituted amino acid + tRNA.	\N	\N	\N	\N	\N
1323336	2.6.1.42	Branched-chain amino acid aminotransferase.	L-leucine + 2-oxoglutarate = 4-methyl-2-oxopentanoate + L-glutamate.	Pyridoxal-phosphate.	\N	Valine, leucine and isoleucine biosynthesis	Amino Acid Metabolism	METABOLIC
1323336	2.6.1.42	Branched-chain amino acid aminotransferase.	L-leucine + 2-oxoglutarate = 4-methyl-2-oxopentanoate + L-glutamate.	Pyridoxal-phosphate.	\N	Valine, leucine and isoleucine degradation	Amino Acid Metabolism	METABOLIC
1323336	2.6.1.42	Branched-chain amino acid aminotransferase.	L-leucine + 2-oxoglutarate = 4-methyl-2-oxopentanoate + L-glutamate.	Pyridoxal-phosphate.	\N	Pantothenate and CoA biosynthesis	Metabolism of Cofactors and Vitamins	METABOLIC
1323342	1.1.2.3	L-lactate dehydrogenase (cytochrome).	(S)-lactate + 2 ferricytochrome c = pyruvate + 2 ferrocytochrome c.	FMN; Protoheme IX.	\N	Pyruvate metabolism	Carbohydrate Metabolism	METABOLIC
1323356	6.3.2.19	Ubiquitin--protein ligase.	ATP + ubiquitin + protein lysine = AMP + diphosphate + protein N-ubiquityllysine.	\N	\N	\N	\N	\N
1323363	1.6.2.2	Cytochrome-b5 reductase.	NADH + 2 ferricytochrome b5 = NAD(+) + 2 ferrocytochrome b5.	FAD.	Methemoglobinemia enzymopathic forms I, II, III; MIM:250800.	\N	\N	\N
1323396	3.2.1.21	Beta-glucosidase.	Hydrolysis of terminal, non-reducing beta-D-glucose residues with release of beta-D-glucose.	\N	\N	Starch and sucrose metabolism	Metabolism of Complex Carbohydrates	METABOLIC
1323396	3.2.1.21	Beta-glucosidase.	Hydrolysis of terminal, non-reducing beta-D-glucose residues with release of beta-D-glucose.	\N	\N	Cyanoamino acid metabolism	Metabolism of Other Amino Acids	METABOLIC
1323396	3.2.1.21	Beta-glucosidase.	Hydrolysis of terminal, non-reducing beta-D-glucose residues with release of beta-D-glucose.	\N	\N	Flavonoids, stilbene and lignin biosynthesis	Biosynthesis of Secondary Metabolites	METABOLIC
1323418	3.2.1.21	Beta-glucosidase.	Hydrolysis of terminal, non-reducing beta-D-glucose residues with release of beta-D-glucose.	\N	\N	Starch and sucrose metabolism	Metabolism of Complex Carbohydrates	METABOLIC
1323418	3.2.1.21	Beta-glucosidase.	Hydrolysis of terminal, non-reducing beta-D-glucose residues with release of beta-D-glucose.	\N	\N	Cyanoamino acid metabolism	Metabolism of Other Amino Acids	METABOLIC
1323418	3.2.1.21	Beta-glucosidase.	Hydrolysis of terminal, non-reducing beta-D-glucose residues with release of beta-D-glucose.	\N	\N	Flavonoids, stilbene and lignin biosynthesis	Biosynthesis of Secondary Metabolites	METABOLIC
1323455	3.6.1.3	Adenosinetriphosphatase.	ATP + H(2)O = ADP + phosphate.	\N	Hemolytic anemia due to deficiency of adenosine triphosphatase; MIM:102800.	Purine metabolism	Nucleotide Metabolism	METABOLIC
1323482	3.4.24.-	Metalloendopeptidases.	\N	\N	\N	\N	\N	\N
1323513	3.2.1.23	Beta-galactosidase.	Hydrolysis of terminal, non-reducing beta-D-galactose residues in beta-D-galactosides.	\N	Gangliosidosis, generalized GM1; MIM:230500. Mucopolysaccharidosis IVB; MIM:253010.	Glycosaminoglycan degradation	Metabolism of Complex Carbohydrates	METABOLIC
1323513	3.2.1.23	Beta-galactosidase.	Hydrolysis of terminal, non-reducing beta-D-galactose residues in beta-D-galactosides.	\N	Gangliosidosis, generalized GM1; MIM:230500. Mucopolysaccharidosis IVB; MIM:253010.	Galactose metabolism	Carbohydrate Metabolism	METABOLIC
1323513	3.2.1.23	Beta-galactosidase.	Hydrolysis of terminal, non-reducing beta-D-galactose residues in beta-D-galactosides.	\N	Gangliosidosis, generalized GM1; MIM:230500. Mucopolysaccharidosis IVB; MIM:253010.	N-Glycan degradation	Metabolism of Complex Carbohydrates	METABOLIC
1323513	3.2.1.23	Beta-galactosidase.	Hydrolysis of terminal, non-reducing beta-D-galactose residues in beta-D-galactosides.	\N	Gangliosidosis, generalized GM1; MIM:230500. Mucopolysaccharidosis IVB; MIM:253010.	Glycerolipid metabolism	Metabolism of Complex Lipids	METABOLIC
1323513	3.2.1.23	Beta-galactosidase.	Hydrolysis of terminal, non-reducing beta-D-galactose residues in beta-D-galactosides.	\N	Gangliosidosis, generalized GM1; MIM:230500. Mucopolysaccharidosis IVB; MIM:253010.	Sphingoglycolipid metabolism	Metabolism of Complex Lipids	METABOLIC
1323560	3.2.1.52	Beta-N-acetylhexosaminidase.	Hydrolysis of terminal non-reducing N-acetyl-D-hexosamine residues in N-acetyl-beta-D-hexosaminides.	\N	Sandhoff disease (GM2-gangliosidosis, variant 0); MIM:268800. Tay-Sachs disease (adult GM2-gangliosidosis); MIM:272800.	N-Glycan degradation	Metabolism of Complex Carbohydrates	METABOLIC
1323560	3.2.1.52	Beta-N-acetylhexosaminidase.	Hydrolysis of terminal non-reducing N-acetyl-D-hexosamine residues in N-acetyl-beta-D-hexosaminides.	\N	Sandhoff disease (GM2-gangliosidosis, variant 0); MIM:268800. Tay-Sachs disease (adult GM2-gangliosidosis); MIM:272800.	Aminosugars metabolism	Metabolism of Complex Carbohydrates	METABOLIC
1323560	3.2.1.52	Beta-N-acetylhexosaminidase.	Hydrolysis of terminal non-reducing N-acetyl-D-hexosamine residues in N-acetyl-beta-D-hexosaminides.	\N	Sandhoff disease (GM2-gangliosidosis, variant 0); MIM:268800. Tay-Sachs disease (adult GM2-gangliosidosis); MIM:272800.	Globoside metabolism	Metabolism of Complex Lipids	METABOLIC
1323560	3.2.1.52	Beta-N-acetylhexosaminidase.	Hydrolysis of terminal non-reducing N-acetyl-D-hexosamine residues in N-acetyl-beta-D-hexosaminides.	\N	Sandhoff disease (GM2-gangliosidosis, variant 0); MIM:268800. Tay-Sachs disease (adult GM2-gangliosidosis); MIM:272800.	Sphingoglycolipid metabolism	Metabolism of Complex Lipids	METABOLIC
1323560	3.2.1.52	Beta-N-acetylhexosaminidase.	Hydrolysis of terminal non-reducing N-acetyl-D-hexosamine residues in N-acetyl-beta-D-hexosaminides.	\N	Sandhoff disease (GM2-gangliosidosis, variant 0); MIM:268800. Tay-Sachs disease (adult GM2-gangliosidosis); MIM:272800.	Glycosaminoglycan degradation	Metabolism of Complex Carbohydrates	METABOLIC
1323672	4.2.1.6	Galactonate dehydratase.	D-galactonate = 2-dehydro-3-deoxy-D-galactonate + H(2)O.	\N	\N	Galactose metabolism	Carbohydrate Metabolism	METABOLIC
1323679	3.4.23.1	Pepsin A.	Preferential cleavage: hydrophobic, preferably aromatic, residues in P1 and P1' positions. Cleaves 1-Phe-|-Val-2, 4-Gln-|-His-5, 13-Glu-|- Ala-14, 14-Ala-|-Leu-15, 15-Leu-|-Tyr-16, 16-Tyr-|-Leu-17, 23-Gly-|- Phe-24, 24-Phe-|-Phe-25 and 25-Phe-|-Tyr-26 bon	\N	\N	\N	\N	\N
1323711	6.3.2.19	Ubiquitin--protein ligase.	ATP + ubiquitin + protein lysine = AMP + diphosphate + protein N-ubiquityllysine.	\N	\N	\N	\N	\N
1323788	3.1.1.3	Triacylglycerol lipase.	Triacylglycerol + H(2)O = diacylglycerol + a fatty acid anion.	\N	Hepatic lipase deficiency; MIM:151670. Congenital lipase deficiency; MIM:246600. Wolman disease; MIM:278000.	Glycerolipid metabolism	Metabolism of Complex Lipids	METABOLIC
1323945	6.1.1.2	Tryptophan--tRNA ligase.	ATP + L-tryptophan + tRNA(Trp) = AMP + diphosphate + L-tryptophanyl- tRNA(Trp).	\N	\N	Tryptophan metabolism	Amino Acid Metabolism	METABOLIC
1323945	6.1.1.2	Tryptophan--tRNA ligase.	ATP + L-tryptophan + tRNA(Trp) = AMP + diphosphate + L-tryptophanyl- tRNA(Trp).	\N	\N	Aminoacyl-tRNA biosynthesis	TRANSLATION	REGULATORY
1323948	2.7.7.-	Nucleotidyltransferases.	\N	\N	\N	DNA polymerase	REPLICATION AND REPAIR	REGULATORY
1323948	2.7.7.-	Nucleotidyltransferases.	\N	\N	\N	Ubiquinone biosynthesis	Metabolism of Cofactors and Vitamins	METABOLIC
1324009	1.14.14.1	Unspecific monooxygenase.	RH + reduced flavoprotein + O(2) = ROH + oxidized flavoprotein + H(2)O.	Heme-thiolate.	\N	Tryptophan metabolism	Amino Acid Metabolism	METABOLIC
1324009	1.14.14.1	Unspecific monooxygenase.	RH + reduced flavoprotein + O(2) = ROH + oxidized flavoprotein + H(2)O.	Heme-thiolate.	\N	Fatty acid metabolism	Lipid Metabolism	METABOLIC
1324009	1.14.14.1	Unspecific monooxygenase.	RH + reduced flavoprotein + O(2) = ROH + oxidized flavoprotein + H(2)O.	Heme-thiolate.	\N	gamma-Hexachlorocyclohexane degradation	Biodegradation of Xenobiotics	METABOLIC
1324044	3.6.3.9	Sodium/potassium-echanging ATPase.	ATP + H(2)O + Na(+)(In) + K(+)(Out) = ADP + phosphate + Na(+)(Out) + K(+)(In).	Magnesium.	\N	\N	\N	\N
1324048	1.14.14.1	Unspecific monooxygenase.	RH + reduced flavoprotein + O(2) = ROH + oxidized flavoprotein + H(2)O.	Heme-thiolate.	\N	Tryptophan metabolism	Amino Acid Metabolism	METABOLIC
1324048	1.14.14.1	Unspecific monooxygenase.	RH + reduced flavoprotein + O(2) = ROH + oxidized flavoprotein + H(2)O.	Heme-thiolate.	\N	Fatty acid metabolism	Lipid Metabolism	METABOLIC
1324048	1.14.14.1	Unspecific monooxygenase.	RH + reduced flavoprotein + O(2) = ROH + oxidized flavoprotein + H(2)O.	Heme-thiolate.	\N	gamma-Hexachlorocyclohexane degradation	Biodegradation of Xenobiotics	METABOLIC
1324202	1.14.14.1	Unspecific monooxygenase.	RH + reduced flavoprotein + O(2) = ROH + oxidized flavoprotein + H(2)O.	Heme-thiolate.	\N	Tryptophan metabolism	Amino Acid Metabolism	METABOLIC
1324202	1.14.14.1	Unspecific monooxygenase.	RH + reduced flavoprotein + O(2) = ROH + oxidized flavoprotein + H(2)O.	Heme-thiolate.	\N	Fatty acid metabolism	Lipid Metabolism	METABOLIC
1324202	1.14.14.1	Unspecific monooxygenase.	RH + reduced flavoprotein + O(2) = ROH + oxidized flavoprotein + H(2)O.	Heme-thiolate.	\N	gamma-Hexachlorocyclohexane degradation	Biodegradation of Xenobiotics	METABOLIC
1324245	1.14.99.-	Miscellaneous (requires further characterization).	\N	\N	\N	\N	\N	\N
1324271	3.2.1.14	Chitinase.	Hydrolysis of the 1,4-beta-linkages of N-acetyl-D-glucosamine polymers of chitin.	\N	\N	Aminosugars metabolism	Metabolism of Complex Carbohydrates	METABOLIC
1324322	3.1.3.16	Serine/threonine specific protein phosphatase.	A phosphoprotein + H(2)O = a protein + phosphate.	\N	\N	\N	\N	\N
1324327	1.8.4.-	With a disulfide as acceptor.	\N	\N	\N	\N	\N	\N
1324383	5.2.1.8	Peptidylprolyl isomerase.	Peptidylproline (omega=180) = peptidylproline (omega=0).	\N	\N	\N	\N	\N
1324384	3.4.23.25	Saccharopepsin.	Hydrolysis of proteins with broad specificity for peptide bonds. Cleaves -Leu-Leu-|-Val-Tyr- bond in a synthetic substrate. Does not act on esters of Tyr or Arg.	\N	\N	\N	\N	\N
1324404	1.1.1.1	Alcohol dehydrogenase.	An alcohol + NAD(+) = an aldehyde or ketone + NADH.	Zinc or Iron.	\N	Bile acid biosynthesis	Lipid Metabolism	METABOLIC
1324404	1.1.1.1	Alcohol dehydrogenase.	An alcohol + NAD(+) = an aldehyde or ketone + NADH.	Zinc or Iron.	\N	Tyrosine metabolism	Amino Acid Metabolism	METABOLIC
1324404	1.1.1.1	Alcohol dehydrogenase.	An alcohol + NAD(+) = an aldehyde or ketone + NADH.	Zinc or Iron.	\N	Glycerolipid metabolism	Metabolism of Complex Lipids	METABOLIC
1324404	1.1.1.1	Alcohol dehydrogenase.	An alcohol + NAD(+) = an aldehyde or ketone + NADH.	Zinc or Iron.	\N	Glycolysis / Gluconeogenesis	Carbohydrate Metabolism	METABOLIC
1324404	1.1.1.1	Alcohol dehydrogenase.	An alcohol + NAD(+) = an aldehyde or ketone + NADH.	Zinc or Iron.	\N	Fatty acid metabolism	Lipid Metabolism	METABOLIC
1324429	5.3.1.23	5-methylthioribose-1-phosphate isomerase.	5-methylthio-5-deoxy-D-ribose 1-phosphate = 5-methylthio-5-deoxy-D- ribulose 1-phosphate.	\N	\N	\N	\N	\N
1324453	4.2.1.79	2-methylcitrate dehydratase.	2-hydroxybutane-1,2,3-tricarboxylate = (Z)-but-2-ene-1,2,3-tricarboxylate + H(2)O.	\N	\N	Lysine biosynthesis	Amino Acid Metabolism	METABOLIC
1324456	3.5.3.4	Allantoicase.	Allantoate + H(2)O = (-)-ureidoglycolate + urea.	\N	\N	Purine metabolism	Nucleotide Metabolism	METABOLIC
1324461	2.7.1.12	Gluconokinase.	ATP + D-gluconate = ADP + 6-phospho-D-gluconate.	\N	\N	Pentose phosphate pathway	Carbohydrate Metabolism	METABOLIC
1324466	3.4.23.25	Saccharopepsin.	Hydrolysis of proteins with broad specificity for peptide bonds. Cleaves -Leu-Leu-|-Val-Tyr- bond in a synthetic substrate. Does not act on esters of Tyr or Arg.	\N	\N	\N	\N	\N
1324487	1.14.14.1	Unspecific monooxygenase.	RH + reduced flavoprotein + O(2) = ROH + oxidized flavoprotein + H(2)O.	Heme-thiolate.	\N	Tryptophan metabolism	Amino Acid Metabolism	METABOLIC
1324487	1.14.14.1	Unspecific monooxygenase.	RH + reduced flavoprotein + O(2) = ROH + oxidized flavoprotein + H(2)O.	Heme-thiolate.	\N	Fatty acid metabolism	Lipid Metabolism	METABOLIC
1324487	1.14.14.1	Unspecific monooxygenase.	RH + reduced flavoprotein + O(2) = ROH + oxidized flavoprotein + H(2)O.	Heme-thiolate.	\N	gamma-Hexachlorocyclohexane degradation	Biodegradation of Xenobiotics	METABOLIC
1324523	2.7.7.4	Sulfate adenylyltransferase.	ATP + sulfate = diphosphate + adenylylsulfate.	\N	\N	Purine metabolism	Nucleotide Metabolism	METABOLIC
1324523	2.7.7.4	Sulfate adenylyltransferase.	ATP + sulfate = diphosphate + adenylylsulfate.	\N	\N	Selenoamino acid metabolism	Metabolism of Other Amino Acids	METABOLIC
1324523	2.7.7.4	Sulfate adenylyltransferase.	ATP + sulfate = diphosphate + adenylylsulfate.	\N	\N	Sulfur metabolism	Energy Metabolism	METABOLIC
1324651	3.6.3.1	Magnesium-ATPase.	ATP + H(2)O = ADP + phosphate.	Magnesium.	Progressive familial intrahepatic cholestasis; MIM:211600. Benign recurrent intrahepatic cholestasis; MIM:243300.	\N	\N	\N
1324692	1.13.99.1	Myo-inositol oxygenase.	Myo-inositol + O(2) = D-glucuronate + H(2)O.	Iron.	\N	Inositol phosphate metabolism	Metabolism of Complex Lipids	METABOLIC
1324843	6.3.2.19	Ubiquitin--protein ligase.	ATP + ubiquitin + protein lysine = AMP + diphosphate + protein N-ubiquityllysine.	\N	\N	\N	\N	\N
1324887	3.4.19.12	Ubiquitinyl hydrolase 1.	Thiol-dependent hydrolysis of ester, thiolester, amide, peptide and isopeptide bonds formed by the C-terminal Gly of ubiquitin (a 76-residue protein attached to proteins as an intracellular targeting signal).	\N	\N	\N	\N	\N
1325017	2.1.1.43	Histone-lysine N-methyltransferase.	S-adenosyl-L-methionine + histone L-lysine = S-adenosyl-L-homocysteine + histone N6-methyl-L-lysine.	\N	\N	Lysine degradation	Amino Acid Metabolism	METABOLIC
1325018	2.1.1.43	Histone-lysine N-methyltransferase.	S-adenosyl-L-methionine + histone L-lysine = S-adenosyl-L-homocysteine + histone N6-methyl-L-lysine.	\N	\N	Lysine degradation	Amino Acid Metabolism	METABOLIC
1325038	3.4.23.25	Saccharopepsin.	Hydrolysis of proteins with broad specificity for peptide bonds. Cleaves -Leu-Leu-|-Val-Tyr- bond in a synthetic substrate. Does not act on esters of Tyr or Arg.	\N	\N	\N	\N	\N
1325135	3.4.14.9	Tripeptidyl-peptidase I.	Release of an N-terminal tripeptide from a polypeptide.	\N	\N	\N	\N	\N
1325157	2.7.7.13	Mannose-1-phosphate guanylyltransferase.	GTP + alpha-D-mannose 1-phosphate = diphosphate + GDP-mannose.	\N	\N	Fructose and mannose metabolism	Carbohydrate Metabolism	METABOLIC
1325160	2.3.1.31	Homoserine O-acetyltransferase.	Acetyl-CoA + L-homoserine = CoA + O-acetyl-L-homoserine.	\N	\N	Sulfur metabolism	Energy Metabolism	METABOLIC
1325160	2.3.1.31	Homoserine O-acetyltransferase.	Acetyl-CoA + L-homoserine = CoA + O-acetyl-L-homoserine.	\N	\N	Methionine metabolism	Amino Acid Metabolism	METABOLIC
1325246	1.1.1.1	Alcohol dehydrogenase.	An alcohol + NAD(+) = an aldehyde or ketone + NADH.	Zinc or Iron.	\N	Bile acid biosynthesis	Lipid Metabolism	METABOLIC
1325246	1.1.1.1	Alcohol dehydrogenase.	An alcohol + NAD(+) = an aldehyde or ketone + NADH.	Zinc or Iron.	\N	Tyrosine metabolism	Amino Acid Metabolism	METABOLIC
1325246	1.1.1.1	Alcohol dehydrogenase.	An alcohol + NAD(+) = an aldehyde or ketone + NADH.	Zinc or Iron.	\N	Glycerolipid metabolism	Metabolism of Complex Lipids	METABOLIC
1325246	1.1.1.1	Alcohol dehydrogenase.	An alcohol + NAD(+) = an aldehyde or ketone + NADH.	Zinc or Iron.	\N	Glycolysis / Gluconeogenesis	Carbohydrate Metabolism	METABOLIC
1325246	1.1.1.1	Alcohol dehydrogenase.	An alcohol + NAD(+) = an aldehyde or ketone + NADH.	Zinc or Iron.	\N	Fatty acid metabolism	Lipid Metabolism	METABOLIC
1325290	3.1.26.4	Ribonuclease H.	Endonucleolytic cleavage to 5'-phosphomonoester.	\N	\N	\N	\N	\N
1325314	3.4.19.3	Pyroglutamyl-peptidase I.	5-oxoprolyl-peptide + H(2)O = 5-oxoproline + peptide.	\N	\N	\N	\N	\N
1325338	3.1.3.2	Acid phosphatase.	An orthophosphoric monoester + H(2)O = an alcohol + phosphate.	\N	Acid phosphatase deficiency; MIM:200950.	gamma-Hexachlorocyclohexane degradation	Biodegradation of Xenobiotics	METABOLIC
1325338	3.1.3.2	Acid phosphatase.	An orthophosphoric monoester + H(2)O = an alcohol + phosphate.	\N	Acid phosphatase deficiency; MIM:200950.	Riboflavin metabolism	Metabolism of Cofactors and Vitamins	METABOLIC
1325366	4.1.2.4	Deoxyribose-phosphate aldolase.	2-deoxy-D-ribose 5-phosphate = D-glyceraldehyde 3-phosphate + acetaldehyde.	\N	\N	Pentose phosphate pathway	Carbohydrate Metabolism	METABOLIC
1325423	2.4.1.16	Chitin synthase.	UDP-N-acetyl-D-glucosamine + {(1,4)-(N-acetyl-beta-D-glucosaminyl)}(N) = UDP + {(1,4)-(N-acetyl-beta-D-glucosaminyl)}(N+1).	\N	\N	Aminosugars metabolism	Metabolism of Complex Carbohydrates	METABOLIC
1325436	6.3.2.19	Ubiquitin--protein ligase.	ATP + ubiquitin + protein lysine = AMP + diphosphate + protein N-ubiquityllysine.	\N	\N	\N	\N	\N
1325449	3.1.1.23	Acylglycerol lipase.	Hydrolyses glycerol monoesters of long-chain fatty acids.	\N	\N	Glycerolipid metabolism	Metabolism of Complex Lipids	METABOLIC
1325493	3.2.1.23	Beta-galactosidase.	Hydrolysis of terminal, non-reducing beta-D-galactose residues in beta-D-galactosides.	\N	Gangliosidosis, generalized GM1; MIM:230500. Mucopolysaccharidosis IVB; MIM:253010.	Glycosaminoglycan degradation	Metabolism of Complex Carbohydrates	METABOLIC
1325493	3.2.1.23	Beta-galactosidase.	Hydrolysis of terminal, non-reducing beta-D-galactose residues in beta-D-galactosides.	\N	Gangliosidosis, generalized GM1; MIM:230500. Mucopolysaccharidosis IVB; MIM:253010.	Galactose metabolism	Carbohydrate Metabolism	METABOLIC
1325493	3.2.1.23	Beta-galactosidase.	Hydrolysis of terminal, non-reducing beta-D-galactose residues in beta-D-galactosides.	\N	Gangliosidosis, generalized GM1; MIM:230500. Mucopolysaccharidosis IVB; MIM:253010.	N-Glycan degradation	Metabolism of Complex Carbohydrates	METABOLIC
1325493	3.2.1.23	Beta-galactosidase.	Hydrolysis of terminal, non-reducing beta-D-galactose residues in beta-D-galactosides.	\N	Gangliosidosis, generalized GM1; MIM:230500. Mucopolysaccharidosis IVB; MIM:253010.	Glycerolipid metabolism	Metabolism of Complex Lipids	METABOLIC
1325493	3.2.1.23	Beta-galactosidase.	Hydrolysis of terminal, non-reducing beta-D-galactose residues in beta-D-galactosides.	\N	Gangliosidosis, generalized GM1; MIM:230500. Mucopolysaccharidosis IVB; MIM:253010.	Sphingoglycolipid metabolism	Metabolism of Complex Lipids	METABOLIC
1325495	1.1.1.103	L-threonine 3-dehydrogenase.	L-threonine + NAD(+) = L-2-amino-3-oxobutanoate + NADH.	\N	\N	Glycine, serine and threonine metabolism	Amino Acid Metabolism	METABOLIC
1325501	1.1.1.100	3-oxoacyl-[acyl-carrier protein] reductase.	(3R)-3-hydroxyacyl-[acyl-carrier protein] + NADP(+) = 3-oxoacyl- [acyl-carrier protein] + NADPH.	\N	\N	Fatty acid biosynthesis (path 1)	Lipid Metabolism	METABOLIC
1325535	3.4.14.9	Tripeptidyl-peptidase I.	Release of an N-terminal tripeptide from a polypeptide.	\N	\N	\N	\N	\N
1325541	3.1.13.-	Exoribonucleases producing 5'-phosphomonoesters.	\N	\N	\N	\N	\N	\N
1325564	3.1.3.8	3-phytase.	Myo-inositol hexakisphosphate + H(2)O = D-myo-inositol 1,2,4,5,6-pentakisphosphate + phosphate.	\N	\N	Inositol phosphate metabolism	Metabolism of Complex Lipids	METABOLIC
1325689	5.3.99.3	Prostaglandin-E synthase.	(5Z,13E)-(15S)-9-alpha,11-alpha-epidioxy-15-hydroxyprosta-5,13-dienoate = (5Z,13E)-(15S)-11-alpha,15-dihydroxy-9-oxoprosta-5,13-dienoate.	Glutathione.	\N	Prostaglandin and leukotriene metabolism	Metabolism of Complex Lipids	METABOLIC
1325699	3.6.3.44	Xenobiotic-transporting ATPase.	ATP + H(2)O + xenobiotic(In) = ADP + phosphate + xenobiotic(Out).	\N	\N	\N	\N	\N
1325778	1.10.2.2	Ubiquinol--cytochrome c reductase.	QH(2) + 2 ferricytochrome c = Q + 2 ferrocytochrome c.	\N	\N	Oxidative phosphorylation	Energy Metabolism	METABOLIC
1325932	3.1.4.17	3',5'-cyclic-nucleotide phosphodiesterase.	Nucleoside 3',5'-cyclic phosphate + H(2)O = nucleoside 5'-phosphate.	\N	\N	Purine metabolism	Nucleotide Metabolism	METABOLIC
1325959	3.4.14.9	Tripeptidyl-peptidase I.	Release of an N-terminal tripeptide from a polypeptide.	\N	\N	\N	\N	\N
1325973	2.1.1.1	Nicotinamide N-methyltransferase.	S-adenosyl-L-methionine + nicotinamide = S-adenosyl-L-homocysteine + 1-methylnicotinamide.	\N	\N	Nicotinate and nicotinamide metabolism	Metabolism of Cofactors and Vitamins	METABOLIC
1326140	1.14.14.1	Unspecific monooxygenase.	RH + reduced flavoprotein + O(2) = ROH + oxidized flavoprotein + H(2)O.	Heme-thiolate.	\N	Tryptophan metabolism	Amino Acid Metabolism	METABOLIC
1326140	1.14.14.1	Unspecific monooxygenase.	RH + reduced flavoprotein + O(2) = ROH + oxidized flavoprotein + H(2)O.	Heme-thiolate.	\N	Fatty acid metabolism	Lipid Metabolism	METABOLIC
1326140	1.14.14.1	Unspecific monooxygenase.	RH + reduced flavoprotein + O(2) = ROH + oxidized flavoprotein + H(2)O.	Heme-thiolate.	\N	gamma-Hexachlorocyclohexane degradation	Biodegradation of Xenobiotics	METABOLIC
1326189	2.1.2.9	Methionyl-tRNA formyltransferase.	10-formyltetrahydrofolate + L-methionyl-tRNA + H(2)O = tetrahydrofolate + N-formylmethionyl-tRNA.	\N	\N	One carbon pool by folate	Metabolism of Cofactors and Vitamins	METABOLIC
1326189	2.1.2.9	Methionyl-tRNA formyltransferase.	10-formyltetrahydrofolate + L-methionyl-tRNA + H(2)O = tetrahydrofolate + N-formylmethionyl-tRNA.	\N	\N	Aminoacyl-tRNA biosynthesis	TRANSLATION	REGULATORY
1326189	2.1.2.9	Methionyl-tRNA formyltransferase.	10-formyltetrahydrofolate + L-methionyl-tRNA + H(2)O = tetrahydrofolate + N-formylmethionyl-tRNA.	\N	\N	Methionine metabolism	Amino Acid Metabolism	METABOLIC
1326236	2.6.1.5	Tyrosine aminotransferase.	L-tyrosine + 2-oxoglutarate = 4-hydroxyphenylpyruvate + L-glutamate.	Pyridoxal-phosphate.	Tyrosinemia II (Richner-Hanhart syndrome); MIM:276600.	Phenylalanine metabolism	Amino Acid Metabolism	METABOLIC
1326236	2.6.1.5	Tyrosine aminotransferase.	L-tyrosine + 2-oxoglutarate = 4-hydroxyphenylpyruvate + L-glutamate.	Pyridoxal-phosphate.	Tyrosinemia II (Richner-Hanhart syndrome); MIM:276600.	Tyrosine metabolism	Amino Acid Metabolism	METABOLIC
1326236	2.6.1.5	Tyrosine aminotransferase.	L-tyrosine + 2-oxoglutarate = 4-hydroxyphenylpyruvate + L-glutamate.	Pyridoxal-phosphate.	Tyrosinemia II (Richner-Hanhart syndrome); MIM:276600.	Alkaloid biosynthesis I	Biosynthesis of Secondary Metabolites	METABOLIC
1326236	2.6.1.5	Tyrosine aminotransferase.	L-tyrosine + 2-oxoglutarate = 4-hydroxyphenylpyruvate + L-glutamate.	Pyridoxal-phosphate.	Tyrosinemia II (Richner-Hanhart syndrome); MIM:276600.	Phenylalanine, tyrosine and tryptophan biosynthesis	Amino Acid Metabolism	METABOLIC
1326243	1.3.1.13	Prephenate dehydrogenase (NADP+).	Prephenate + NADP(+) = 4-hydroxyphenylpyruvate + CO(2) + NADPH.	\N	\N	Phenylalanine, tyrosine and tryptophan biosynthesis	Amino Acid Metabolism	METABOLIC
1326294	3.1.1.8	Cholinesterase.	An acylcholine + H(2)O = choline + a carboxylic acid anion.	\N	Drug induced (postanesthetic) apnea; MIM:177400.	\N	\N	\N
1326477	2.1.1.37	DNA (cytosine-5-)-methyltransferase.	S-adenosyl-L-methionine + DNA = S-adenosyl-L-homocysteine + DNA containing 5-methylcytosine.	\N	\N	Methionine metabolism	Amino Acid Metabolism	METABOLIC
1326528	2.4.1.-	Hexosyltransferases.	\N	\N	\N	O-Glycans biosynthesis	Metabolism of Complex Carbohydrates	METABOLIC
1326528	2.4.1.-	Hexosyltransferases.	\N	\N	\N	Fructose and mannose metabolism	Carbohydrate Metabolism	METABOLIC
1326528	2.4.1.-	Hexosyltransferases.	\N	\N	\N	Peptidoglycan biosynthesis	Metabolism of Complex Carbohydrates	METABOLIC
1326528	2.4.1.-	Hexosyltransferases.	\N	\N	\N	Sphingoglycolipid metabolism	Metabolism of Complex Lipids	METABOLIC
1326528	2.4.1.-	Hexosyltransferases.	\N	\N	\N	Blood group glycolipid biosynthesis - lact series	Metabolism of Complex Lipids	METABOLIC
1326528	2.4.1.-	Hexosyltransferases.	\N	\N	\N	Blood group glycolipid biosynthesis - neolact series	Metabolism of Complex Lipids	METABOLIC
1326528	2.4.1.-	Hexosyltransferases.	\N	\N	\N	Glycerolipid metabolism	Metabolism of Complex Lipids	METABOLIC
1326528	2.4.1.-	Hexosyltransferases.	\N	\N	\N	Globoside metabolism	Metabolism of Complex Lipids	METABOLIC
1326528	2.4.1.-	Hexosyltransferases.	\N	\N	\N	Chondroitin / heparan sulfate biosynthesis	Metabolism of Complex Carbohydrates	METABOLIC
1326528	2.4.1.-	Hexosyltransferases.	\N	\N	\N	Keratan sulfate biosynthesis	Metabolism of Complex Carbohydrates	METABOLIC
1326528	2.4.1.-	Hexosyltransferases.	\N	\N	\N	N-Glycans biosynthesis	Metabolism of Complex Carbohydrates	METABOLIC
1326547	3.1.2.4	3-hydroxyisobutyryl-CoA hydrolase.	3-hydroxy-2-methylpropanoyl-CoA + H(2)O = CoA + 3-hydroxy-2- methylpropanoate.	\N	\N	Valine, leucine and isoleucine degradation	Amino Acid Metabolism	METABOLIC
1326547	3.1.2.4	3-hydroxyisobutyryl-CoA hydrolase.	3-hydroxy-2-methylpropanoyl-CoA + H(2)O = CoA + 3-hydroxy-2- methylpropanoate.	\N	\N	Propanoate metabolism	Carbohydrate Metabolism	METABOLIC
1326547	3.1.2.4	3-hydroxyisobutyryl-CoA hydrolase.	3-hydroxy-2-methylpropanoyl-CoA + H(2)O = CoA + 3-hydroxy-2- methylpropanoate.	\N	\N	beta-Alanine metabolism	Metabolism of Other Amino Acids	METABOLIC
1326564	3.4.21.61	Kexin.	Cleavage of Lys-Arg-|-Xaa and Arg-Arg-|-Xaa bonds to process Yeast alpha-factor pheromone and killer toxin precursors.	\N	\N	\N	\N	\N
1326597	3.6.1.13	ADP-ribose pyrophosphatase.	ADP-ribose + H(2)O = AMP + D-ribose 5-phosphate.	\N	\N	Purine metabolism	Nucleotide Metabolism	METABOLIC
1326742	3.1.26.4	Ribonuclease H.	Endonucleolytic cleavage to 5'-phosphomonoester.	\N	\N	\N	\N	\N
1326861	6.3.2.19	Ubiquitin--protein ligase.	ATP + ubiquitin + protein lysine = AMP + diphosphate + protein N-ubiquityllysine.	\N	\N	\N	\N	\N
1326865	5.4.2.2	Phosphoglucomutase.	Alpha-D-glucose 1-phosphate = alpha-D-glucose 6-phosphate.	\N	\N	Streptomycin biosynthesis	Biosynthesis of Secondary Metabolites	METABOLIC
1326865	5.4.2.2	Phosphoglucomutase.	Alpha-D-glucose 1-phosphate = alpha-D-glucose 6-phosphate.	\N	\N	Erythromycin biosynthesis	Biosynthesis of Secondary Metabolites	METABOLIC
1326865	5.4.2.2	Phosphoglucomutase.	Alpha-D-glucose 1-phosphate = alpha-D-glucose 6-phosphate.	\N	\N	Pentose phosphate pathway	Carbohydrate Metabolism	METABOLIC
1326865	5.4.2.2	Phosphoglucomutase.	Alpha-D-glucose 1-phosphate = alpha-D-glucose 6-phosphate.	\N	\N	Aminosugars metabolism	Metabolism of Complex Carbohydrates	METABOLIC
1326865	5.4.2.2	Phosphoglucomutase.	Alpha-D-glucose 1-phosphate = alpha-D-glucose 6-phosphate.	\N	\N	Starch and sucrose metabolism	Metabolism of Complex Carbohydrates	METABOLIC
1326865	5.4.2.2	Phosphoglucomutase.	Alpha-D-glucose 1-phosphate = alpha-D-glucose 6-phosphate.	\N	\N	Glycolysis / Gluconeogenesis	Carbohydrate Metabolism	METABOLIC
1326865	5.4.2.2	Phosphoglucomutase.	Alpha-D-glucose 1-phosphate = alpha-D-glucose 6-phosphate.	\N	\N	Galactose metabolism	Carbohydrate Metabolism	METABOLIC
1326875	3.1.3.5	5'-nucleotidase.	A 5'-ribonucleotide + H(2)O = a ribonucleoside + phosphate.	\N	\N	Purine metabolism	Nucleotide Metabolism	METABOLIC
1326875	3.1.3.5	5'-nucleotidase.	A 5'-ribonucleotide + H(2)O = a ribonucleoside + phosphate.	\N	\N	Nicotinate and nicotinamide metabolism	Metabolism of Cofactors and Vitamins	METABOLIC
1326875	3.1.3.5	5'-nucleotidase.	A 5'-ribonucleotide + H(2)O = a ribonucleoside + phosphate.	\N	\N	Pyrimidine metabolism	Nucleotide Metabolism	METABOLIC
1326931	3.1.3.5	5'-nucleotidase.	A 5'-ribonucleotide + H(2)O = a ribonucleoside + phosphate.	\N	\N	Purine metabolism	Nucleotide Metabolism	METABOLIC
1326931	3.1.3.5	5'-nucleotidase.	A 5'-ribonucleotide + H(2)O = a ribonucleoside + phosphate.	\N	\N	Nicotinate and nicotinamide metabolism	Metabolism of Cofactors and Vitamins	METABOLIC
1326931	3.1.3.5	5'-nucleotidase.	A 5'-ribonucleotide + H(2)O = a ribonucleoside + phosphate.	\N	\N	Pyrimidine metabolism	Nucleotide Metabolism	METABOLIC
1326968	2.4.2.30	NAD(+) ADP-ribosyltransferase.	NAD(+) + {ADP-D-ribosyl}(N)-acceptor = nicotinamide + {ADP-D-ribosyl}(N+1)-acceptor.	\N	\N	\N	\N	\N
1326993	2.1.1.125	Histone-arginine N-methyltransferase.	S-adenosyl-L-methionine + histone-arginine = S-adenosyl-L-homocysteine + histone-N-methyl-arginine.	\N	\N	\N	\N	\N
1327066	5.1.3.3	Aldose 1-epimerase.	Alpha-D-glucose = beta-D-glucose.	\N	\N	Glycolysis / Gluconeogenesis	Carbohydrate Metabolism	METABOLIC
1327095	1.6.5.5	NADPH:quinone reductase.	NADPH + quinone = NADP(+) + semiquinone.	Zinc.	\N	\N	\N	\N
1327137	1.6.5.5	NADPH:quinone reductase.	NADPH + quinone = NADP(+) + semiquinone.	Zinc.	\N	\N	\N	\N
1327209	1.14.11.13	Gibberellin 2-beta-dioxygenase.	Gibberellin 1 + 2-oxoglutarate + O(2) = 2-beta-hydroxygibberellin 1 + succinate + CO(2).	\N	\N	\N	\N	\N
1327213	2.7.6.2	Thiamine pyrophosphokinase.	ATP + thiamine = AMP + thiamine diphosphate.	\N	\N	Thiamine metabolism	Metabolism of Cofactors and Vitamins	METABOLIC
1327266	1.6.5.5	NADPH:quinone reductase.	NADPH + quinone = NADP(+) + semiquinone.	Zinc.	\N	\N	\N	\N
1327297	1.14.-.-	Acting on paired donors, with incorporation or reduction of	\N	\N	\N	gamma-Hexachlorocyclohexane degradation	Biodegradation of Xenobiotics	METABOLIC
1327297	1.14.-.-	Acting on paired donors, with incorporation or reduction of	\N	\N	\N	Ascorbate and aldarate metabolism	Carbohydrate Metabolism	METABOLIC
1327297	1.14.-.-	Acting on paired donors, with incorporation or reduction of	\N	\N	\N	Flavonoids, stilbene and lignin biosynthesis	Biosynthesis of Secondary Metabolites	METABOLIC
1327297	1.14.-.-	Acting on paired donors, with incorporation or reduction of	\N	\N	\N	Fluorene degradation	Biodegradation of Xenobiotics	METABOLIC
1327324	3.4.16.6	Carboxypeptidase D.	Preferential release of a C-terminal arginine or lysine residue.	\N	\N	\N	\N	\N
1327356	1.2.1.31	Aminoadipate-semialdehyde dehydrogenase.	L-2-aminoadipate 6-semialdehyde + NADP(+) + H(2)O = L-2-aminoadipate + NADPH.	\N	\N	Lysine biosynthesis	Amino Acid Metabolism	METABOLIC
1327356	1.2.1.31	Aminoadipate-semialdehyde dehydrogenase.	L-2-aminoadipate 6-semialdehyde + NADP(+) + H(2)O = L-2-aminoadipate + NADPH.	\N	\N	Lysine degradation	Amino Acid Metabolism	METABOLIC
1327359	3.5.1.-	In linear amides.	\N	\N	\N	Nicotinate and nicotinamide metabolism	Metabolism of Cofactors and Vitamins	METABOLIC
1327359	3.5.1.-	In linear amides.	\N	\N	\N	Pantothenate and CoA biosynthesis	Metabolism of Cofactors and Vitamins	METABOLIC
1327359	3.5.1.-	In linear amides.	\N	\N	\N	Arginine and proline metabolism	Amino Acid Metabolism	METABOLIC
1327359	3.5.1.-	In linear amides.	\N	\N	\N	Lipopolysaccharide biosynthesis	Metabolism of Complex Carbohydrates	METABOLIC
1327515	3.1.2.-	Thiolester hydrolases.	\N	\N	\N	Benzoate degradation via CoA ligation	Biodegradation of Xenobiotics	METABOLIC
1327518	3.4.24.37	Saccharolysin.	Cleavage of Pro-|-Phe and Ala-|-Ala bonds.	Zinc.	\N	\N	\N	\N
1327582	6.3.2.19	Ubiquitin--protein ligase.	ATP + ubiquitin + protein lysine = AMP + diphosphate + protein N-ubiquityllysine.	\N	\N	\N	\N	\N
1327652	6.3.2.19	Ubiquitin--protein ligase.	ATP + ubiquitin + protein lysine = AMP + diphosphate + protein N-ubiquityllysine.	\N	\N	\N	\N	\N
1327749	1.4.3.5	Pyridoxamine-phosphate oxidase.	Pyridoxamine 5'-phosphate + H(2)O + O(2) = pyridoxal 5'-phosphate + NH(3) + H(2)O(2).	FMN.	\N	Vitamin B6 metabolism	Metabolism of Cofactors and Vitamins	METABOLIC
1327760	2.5.1.32	Geranylgeranyl-diphosphate geranylgeranyltransferase.	2 geranylgeranyl diphosphate = diphosphate + prephytoene diphosphate.	\N	\N	Terpenoid biosynthesis	Biosynthesis of Secondary Metabolites	METABOLIC
1327760	2.5.1.32	Geranylgeranyl-diphosphate geranylgeranyltransferase.	2 geranylgeranyl diphosphate = diphosphate + prephytoene diphosphate.	\N	\N	Sterol biosynthesis	Lipid Metabolism	METABOLIC
1327790	3.5.1.-	In linear amides.	\N	\N	\N	Nicotinate and nicotinamide metabolism	Metabolism of Cofactors and Vitamins	METABOLIC
1327790	3.5.1.-	In linear amides.	\N	\N	\N	Pantothenate and CoA biosynthesis	Metabolism of Cofactors and Vitamins	METABOLIC
1327790	3.5.1.-	In linear amides.	\N	\N	\N	Arginine and proline metabolism	Amino Acid Metabolism	METABOLIC
1327790	3.5.1.-	In linear amides.	\N	\N	\N	Lipopolysaccharide biosynthesis	Metabolism of Complex Carbohydrates	METABOLIC
1327801	3.1.1.3	Triacylglycerol lipase.	Triacylglycerol + H(2)O = diacylglycerol + a fatty acid anion.	\N	Hepatic lipase deficiency; MIM:151670. Congenital lipase deficiency; MIM:246600. Wolman disease; MIM:278000.	Glycerolipid metabolism	Metabolism of Complex Lipids	METABOLIC
1327933	2.7.1.3	Ketohexokinase.	ATP + D-fructose = ADP + D-fructose 1-phosphate.	\N	Fructosuria; MIM:229800.	Fructose and mannose metabolism	Carbohydrate Metabolism	METABOLIC
1328085	3.4.24.-	Metalloendopeptidases.	\N	\N	\N	\N	\N	\N
1328114	2.1.1.79	Cyclopropane-fatty-acyl-phospholipid synthase.	S-adenosyl-L-methionine + phospholipid olefinic fatty acid = S-adenosyl-L-homocysteine + phospholipid cyclopropane fatty acid.	\N	\N	\N	\N	\N
1328122	1.14.18.1	Monophenol monooxygenase.	L-tyrosine + L-DOPA + O(2) = L-DOPA + DOPAquinone + H(2)O.	Copper.	Albinism; MIM:203100.	Alkaloid biosynthesis I	Biosynthesis of Secondary Metabolites	METABOLIC
1328122	1.14.18.1	Monophenol monooxygenase.	L-tyrosine + L-DOPA + O(2) = L-DOPA + DOPAquinone + H(2)O.	Copper.	Albinism; MIM:203100.	Riboflavin metabolism	Metabolism of Cofactors and Vitamins	METABOLIC
1328122	1.14.18.1	Monophenol monooxygenase.	L-tyrosine + L-DOPA + O(2) = L-DOPA + DOPAquinone + H(2)O.	Copper.	Albinism; MIM:203100.	Tyrosine metabolism	Amino Acid Metabolism	METABOLIC
1328122	1.14.18.1	Monophenol monooxygenase.	L-tyrosine + L-DOPA + O(2) = L-DOPA + DOPAquinone + H(2)O.	Copper.	Albinism; MIM:203100.	Flavonoids, stilbene and lignin biosynthesis	Biosynthesis of Secondary Metabolites	METABOLIC
1328196	3.5.1.-	In linear amides.	\N	\N	\N	Nicotinate and nicotinamide metabolism	Metabolism of Cofactors and Vitamins	METABOLIC
1328196	3.5.1.-	In linear amides.	\N	\N	\N	Pantothenate and CoA biosynthesis	Metabolism of Cofactors and Vitamins	METABOLIC
1328196	3.5.1.-	In linear amides.	\N	\N	\N	Arginine and proline metabolism	Amino Acid Metabolism	METABOLIC
1328196	3.5.1.-	In linear amides.	\N	\N	\N	Lipopolysaccharide biosynthesis	Metabolism of Complex Carbohydrates	METABOLIC
1328286	1.1.1.170	3-beta-hydroxy-4-alpha-methylcholestenecarboxylate 3-dehydrogenase (decarboxylating).	3-beta-hydroxy-4-alpha-methyl-5-alpha-cholest-7-ene-4-beta-carboxylate + NAD(+) = 4-alpha-methyl-5-alpha-cholest-7-en-3-one + CO(2) + NADH.	\N	\N	\N	\N	\N
1328414	1.1.1.169	2-dehydropantoate 2-reductase.	(R)-pantoate + NADP(+) = 2-dehydropantoate + NADPH.	\N	\N	Pantothenate and CoA biosynthesis	Metabolism of Cofactors and Vitamins	METABOLIC
1328415	4.1.1.1	Pyruvate decarboxylase.	A 2-oxo acid = an aldehyde + CO(2).	Thiamine pyrophosphate.	\N	Glycolysis / Gluconeogenesis	Carbohydrate Metabolism	METABOLIC
1328434	1.1.1.206	Tropine dehydrogenase.	Tropine + NADP(+) = tropinone + NADPH.	\N	\N	Alkaloid biosynthesis II	Biosynthesis of Secondary Metabolites	METABOLIC
1328450	1.1.1.100	3-oxoacyl-[acyl-carrier protein] reductase.	(3R)-3-hydroxyacyl-[acyl-carrier protein] + NADP(+) = 3-oxoacyl- [acyl-carrier protein] + NADPH.	\N	\N	Fatty acid biosynthesis (path 1)	Lipid Metabolism	METABOLIC
1328470	3.6.1.3	Adenosinetriphosphatase.	ATP + H(2)O = ADP + phosphate.	\N	Hemolytic anemia due to deficiency of adenosine triphosphatase; MIM:102800.	Purine metabolism	Nucleotide Metabolism	METABOLIC
1328473	3.2.1.4	Cellulase.	Endohydrolysis of 1,4-beta-D-glucosidic linkages in cellulose.	\N	\N	Starch and sucrose metabolism	Metabolism of Complex Carbohydrates	METABOLIC
1328514	1.3.3.4	Protoporphyrinogen oxidase.	Protoporphyrinogen-IX + O(2) = protoporphyrin-IX + H(2)O(2).	FAD.	Porphyria variegata; MIM:176200.	Porphyrin and chlorophyll metabolism	Metabolism of Cofactors and Vitamins	METABOLIC
1328516	3.2.1.58	Glucan 1,3-beta-glucosidase.	Successive hydrolysis of beta-D-glucose units from the non-reducing ends of 1,3-beta-D-glucans, releasing alpha-glucose.	\N	\N	Starch and sucrose metabolism	Metabolism of Complex Carbohydrates	METABOLIC
1328553	1.1.1.156	Glycerol 2-dehydrogenase (NADP+).	Glycerol + NADP(+) = glycerone + NADPH.	\N	\N	Glycerolipid metabolism	Metabolism of Complex Lipids	METABOLIC
1328592	1.14.14.1	Unspecific monooxygenase.	RH + reduced flavoprotein + O(2) = ROH + oxidized flavoprotein + H(2)O.	Heme-thiolate.	\N	Tryptophan metabolism	Amino Acid Metabolism	METABOLIC
1328592	1.14.14.1	Unspecific monooxygenase.	RH + reduced flavoprotein + O(2) = ROH + oxidized flavoprotein + H(2)O.	Heme-thiolate.	\N	Fatty acid metabolism	Lipid Metabolism	METABOLIC
1328592	1.14.14.1	Unspecific monooxygenase.	RH + reduced flavoprotein + O(2) = ROH + oxidized flavoprotein + H(2)O.	Heme-thiolate.	\N	gamma-Hexachlorocyclohexane degradation	Biodegradation of Xenobiotics	METABOLIC
1328652	1.1.1.125	2-deoxy-D-gluconate 3-dehydrogenase.	2-deoxy-D-gluconate + NAD(+) = 3-dehydro-2-deoxy-D-gluconate + NADH.	\N	\N	Pentose and glucuronate interconversions	Carbohydrate Metabolism	METABOLIC
1328684	3.2.1.4	Cellulase.	Endohydrolysis of 1,4-beta-D-glucosidic linkages in cellulose.	\N	\N	Starch and sucrose metabolism	Metabolism of Complex Carbohydrates	METABOLIC
1328827	1.1.1.62	Estradiol 17 beta-dehydrogenase.	Estradiol-17-beta + NAD(P)(+) = estrone + NAD(P)H.	\N	Male pseudohermaphroditism; MIM:264300.	Androgen and estrogen metabolism	Lipid Metabolism	METABOLIC
1328958	3.4.23.-	Aspartic endopeptidases.	\N	\N	\N	\N	\N	\N
1328967	3.1.1.3	Triacylglycerol lipase.	Triacylglycerol + H(2)O = diacylglycerol + a fatty acid anion.	\N	Hepatic lipase deficiency; MIM:151670. Congenital lipase deficiency; MIM:246600. Wolman disease; MIM:278000.	Glycerolipid metabolism	Metabolism of Complex Lipids	METABOLIC
1328986	2.6.1.19	4-aminobutyrate aminotransferase.	4-aminobutanoate + 2-oxoglutarate = succinate semialdehyde + L-glutamate.	\N	GABA-transaminase deficiency; MIM:137150.	Propanoate metabolism	Carbohydrate Metabolism	METABOLIC
1328986	2.6.1.19	4-aminobutyrate aminotransferase.	4-aminobutanoate + 2-oxoglutarate = succinate semialdehyde + L-glutamate.	\N	GABA-transaminase deficiency; MIM:137150.	Alanine and aspartate metabolism	Amino Acid Metabolism	METABOLIC
1328986	2.6.1.19	4-aminobutyrate aminotransferase.	4-aminobutanoate + 2-oxoglutarate = succinate semialdehyde + L-glutamate.	\N	GABA-transaminase deficiency; MIM:137150.	beta-Alanine metabolism	Metabolism of Other Amino Acids	METABOLIC
1328986	2.6.1.19	4-aminobutyrate aminotransferase.	4-aminobutanoate + 2-oxoglutarate = succinate semialdehyde + L-glutamate.	\N	GABA-transaminase deficiency; MIM:137150.	Glutamate metabolism	Amino Acid Metabolism	METABOLIC
1328986	2.6.1.19	4-aminobutyrate aminotransferase.	4-aminobutanoate + 2-oxoglutarate = succinate semialdehyde + L-glutamate.	\N	GABA-transaminase deficiency; MIM:137150.	Butanoate metabolism	Carbohydrate Metabolism	METABOLIC
1329050	3.2.1.78	Mannan endo-1,4-beta-mannosidase.	Random hydrolysis of 1,4-beta-D-mannosidic linkages in mannans, galactomannans, glucomannans, and galactoglucomannans.	\N	\N	Fructose and mannose metabolism	Carbohydrate Metabolism	METABOLIC
1329079	2.7.7.7	DNA-directed DNA polymerase.	N deoxynucleoside triphosphate = N diphosphate + {DNA}(N).	\N	\N	Purine metabolism	Nucleotide Metabolism	METABOLIC
1329079	2.7.7.7	DNA-directed DNA polymerase.	N deoxynucleoside triphosphate = N diphosphate + {DNA}(N).	\N	\N	DNA polymerase	REPLICATION AND REPAIR	REGULATORY
1329079	2.7.7.7	DNA-directed DNA polymerase.	N deoxynucleoside triphosphate = N diphosphate + {DNA}(N).	\N	\N	Pyrimidine metabolism	Nucleotide Metabolism	METABOLIC
1329123	1.14.13.1	Salicylate 1-monooxygenase.	Salicylate + NADH + O(2) = catechol + NAD(+) + H(2)O + CO(2).	FAD.	\N	Fluorene degradation	Biodegradation of Xenobiotics	METABOLIC
1329123	1.14.13.1	Salicylate 1-monooxygenase.	Salicylate + NADH + O(2) = catechol + NAD(+) + H(2)O + CO(2).	FAD.	\N	Nitorobenzene degradation	Biodegradation of Xenobiotics	METABOLIC
1329165	3.4.-.-	Acting on peptide bonds (peptide hydrolases).	\N	\N	\N	Biotin metabolism	Metabolism of Cofactors and Vitamins	METABOLIC
1329165	3.4.-.-	Acting on peptide bonds (peptide hydrolases).	\N	\N	\N	Lysine degradation	Amino Acid Metabolism	METABOLIC
1329214	4.6.1.1	Adenylate cyclase.	ATP = 3',5'-cyclic AMP + diphosphate.	\N	\N	Purine metabolism	Nucleotide Metabolism	METABOLIC
1329506	3.1.26.-	Endoribonucleases producing 5'-phosphomonoesters.	\N	\N	\N	\N	\N	\N
1329522	1.14.99.-	Miscellaneous (requires further characterization).	\N	\N	\N	\N	\N	\N
1329536	6.3.2.19	Ubiquitin--protein ligase.	ATP + ubiquitin + protein lysine = AMP + diphosphate + protein N-ubiquityllysine.	\N	\N	\N	\N	\N
1329538	3.4.17.4	Gly-X carboxypeptidase.	Peptidylglycine + H(2)O = peptide + glycine.	\N	\N	\N	\N	\N
1329604	1.3.1.9	Enoyl-[acyl-carrier protein] reductase (NADH).	Acyl-[acyl-carrier protein] + NAD(+) = trans-2,3-dehydroacyl-[acyl- carrier protein] + NADH.	\N	\N	Fatty acid biosynthesis (path 1)	Lipid Metabolism	METABOLIC
1329635	2.7.1.37	Protein kinase.	ATP + a protein = ADP + a phosphoprotein.	\N	\N	\N	\N	\N
1329655	2.7.8.-	Transferases for other substituted phosphate groups.	\N	\N	\N	Aminophosphonate metabolism	Metabolism of Other Amino Acids	METABOLIC
1329655	2.7.8.-	Transferases for other substituted phosphate groups.	\N	\N	\N	Glycerolipid metabolism	Metabolism of Complex Lipids	METABOLIC
1329655	2.7.8.-	Transferases for other substituted phosphate groups.	\N	\N	\N	Sphingophospholipid biosynthesis	Metabolism of Complex Lipids	METABOLIC
1329704	2.1.1.14	5-methyltetrahydropteroyltriglutamate--homocysteine S-methyltransferase.	5-methyltetrahydropteroyltri-L-glutamate + L-homocysteine = tetrahydropteroyltri-L-glutamate + L-methionine.	\N	\N	Methionine metabolism	Amino Acid Metabolism	METABOLIC
1329721	1.1.99.1	Choline dehydrogenase.	Choline + acceptor = betaine aldehyde + reduced acceptor.	PQQ.	\N	Glycine, serine and threonine metabolism	Amino Acid Metabolism	METABOLIC
1329759	1.1.1.205	IMP dehydrogenase.	Inosine 5'-phosphate + NAD(+) + H(2)O = xanthosine 5'-phosphate + NADH.	\N	\N	Purine metabolism	Nucleotide Metabolism	METABOLIC
1329762	3.4.16.6	Carboxypeptidase D.	Preferential release of a C-terminal arginine or lysine residue.	\N	\N	\N	\N	\N
1329781	3.4.16.6	Carboxypeptidase D.	Preferential release of a C-terminal arginine or lysine residue.	\N	\N	\N	\N	\N
1329800	1.1.3.13	Alcohol oxidase.	A primary alcohol + O(2) = an aldehyde + H(2)O(2).	FAD.	\N	Methane metabolism	Energy Metabolism	METABOLIC
1329808	1.10.3.2	Laccase.	4 benzenediol + O(2) = 4 benzosemiquinone + 2 H(2)O.	Copper.	\N	\N	\N	\N
1329871	3.2.1.21	Beta-glucosidase.	Hydrolysis of terminal, non-reducing beta-D-glucose residues with release of beta-D-glucose.	\N	\N	Starch and sucrose metabolism	Metabolism of Complex Carbohydrates	METABOLIC
1329871	3.2.1.21	Beta-glucosidase.	Hydrolysis of terminal, non-reducing beta-D-glucose residues with release of beta-D-glucose.	\N	\N	Cyanoamino acid metabolism	Metabolism of Other Amino Acids	METABOLIC
1329871	3.2.1.21	Beta-glucosidase.	Hydrolysis of terminal, non-reducing beta-D-glucose residues with release of beta-D-glucose.	\N	\N	Flavonoids, stilbene and lignin biosynthesis	Biosynthesis of Secondary Metabolites	METABOLIC
1329936	2.1.1.43	Histone-lysine N-methyltransferase.	S-adenosyl-L-methionine + histone L-lysine = S-adenosyl-L-homocysteine + histone N6-methyl-L-lysine.	\N	\N	Lysine degradation	Amino Acid Metabolism	METABOLIC
1330071	3.4.22.-	Cysteine endopeptidases.	\N	\N	\N	\N	\N	\N
1330161	6.3.2.19	Ubiquitin--protein ligase.	ATP + ubiquitin + protein lysine = AMP + diphosphate + protein N-ubiquityllysine.	\N	\N	\N	\N	\N
1330226	1.1.99.1	Choline dehydrogenase.	Choline + acceptor = betaine aldehyde + reduced acceptor.	PQQ.	\N	Glycine, serine and threonine metabolism	Amino Acid Metabolism	METABOLIC
1330252	1.1.1.65	Pyridoxine 4-dehydrogenase.	Pyridoxine + NADP(+) = pyridoxal + NADPH.	\N	\N	Vitamin B6 metabolism	Metabolism of Cofactors and Vitamins	METABOLIC
1330322	2.7.8.15	UDP-N-acetylglucosamine--dolichyl-phosphate N-acetylglucosaminephosphotransferase.	UDP-N-acetyl-D-glucosamine + dolichyl phosphate = UMP + N-acetyl-D- glucosaminyl-diphosphodolichol.	\N	\N	N-Glycans biosynthesis	Metabolism of Complex Carbohydrates	METABOLIC
1330339	6.3.2.19	Ubiquitin--protein ligase.	ATP + ubiquitin + protein lysine = AMP + diphosphate + protein N-ubiquityllysine.	\N	\N	\N	\N	\N
1330342	2.4.1.111	Coniferyl-alcohol glucosyltransferase.	UDP-glucose + coniferyl alcohol = UDP + coniferin.	\N	\N	Flavonoids, stilbene and lignin biosynthesis	Biosynthesis of Secondary Metabolites	METABOLIC
1330964	3.5.4.4	Adenosine deaminase.	Adenosine + H(2)O = inosine + NH(3).	\N	Severe combined immunodeficiency (SCID); MIM:102700.	Purine metabolism	Nucleotide Metabolism	METABOLIC
1330966	3.5.4.4	Adenosine deaminase.	Adenosine + H(2)O = inosine + NH(3).	\N	Severe combined immunodeficiency (SCID); MIM:102700.	Purine metabolism	Nucleotide Metabolism	METABOLIC
1331006	3.1.2.-	Thiolester hydrolases.	\N	\N	\N	Benzoate degradation via CoA ligation	Biodegradation of Xenobiotics	METABOLIC
1331047	3.5.4.4	Adenosine deaminase.	Adenosine + H(2)O = inosine + NH(3).	\N	Severe combined immunodeficiency (SCID); MIM:102700.	Purine metabolism	Nucleotide Metabolism	METABOLIC
1331081	3.1.2.-	Thiolester hydrolases.	\N	\N	\N	Benzoate degradation via CoA ligation	Biodegradation of Xenobiotics	METABOLIC
1331085	4.2.1.1	Carbonate dehydratase.	H(2)CO(3) = CO(2) + H(2)O.	Zinc.	Osteopetrosis-renal tubular acidosis syndrome; MIM:259730.	Nitrogen metabolism	Energy Metabolism	METABOLIC
1331144	1.15.1.1	Superoxide dismutase.	2 peroxide radical + 2 H(+) = O(2) + H(2)O(2).	Copper and Zinc or Iron or Manganese.	\N	\N	\N	\N
1331199	3.1.1.5	Lysophospholipase.	2-lysophosphatidylcholine + H(2)O = glycerophosphocholine + a fatty acid anion.	\N	\N	Phospholipid degradation	Metabolism of Complex Lipids	METABOLIC
1331317	3.2.1.58	Glucan 1,3-beta-glucosidase.	Successive hydrolysis of beta-D-glucose units from the non-reducing ends of 1,3-beta-D-glucans, releasing alpha-glucose.	\N	\N	Starch and sucrose metabolism	Metabolism of Complex Carbohydrates	METABOLIC
1331321	3.4.11.9	Xaa-Pro aminopeptidase.	Release of any N-terminal amino acid, including proline, that is linked with proline, even from a dipeptide or tripeptide.	Manganese or Cobalt.	\N	\N	\N	\N
1331381	3.1.1.72	Acetylxylan esterase.	Deacetylation of xylans and xylo-oligosaccharides.	\N	\N	\N	\N	\N
1331382	1.6.99.1	NADPH dehydrogenase.	NADPH + acceptor = NADP(+) + reduced acceptor.	FMN or FAD.	\N	\N	\N	\N
1331385	2.1.1.110	Sterigmatocystin 7-O-methyltransferase.	S-adenosyl-L-methionine + sterigmatocystin = S-adenosyl-L-homocysteine + 7-O-methylsterigmatocystin.	\N	\N	\N	\N	\N
1331420	2.1.1.-	Methyltransferases.	\N	\N	\N	Androgen and estrogen metabolism	Lipid Metabolism	METABOLIC
1331420	2.1.1.-	Methyltransferases.	\N	\N	\N	Aminophosphonate metabolism	Metabolism of Other Amino Acids	METABOLIC
1331420	2.1.1.-	Methyltransferases.	\N	\N	\N	Porphyrin and chlorophyll metabolism	Metabolism of Cofactors and Vitamins	METABOLIC
1331420	2.1.1.-	Methyltransferases.	\N	\N	\N	Ubiquinone biosynthesis	Metabolism of Cofactors and Vitamins	METABOLIC
1331420	2.1.1.-	Methyltransferases.	\N	\N	\N	Histidine metabolism	Amino Acid Metabolism	METABOLIC
1331420	2.1.1.-	Methyltransferases.	\N	\N	\N	Selenoamino acid metabolism	Metabolism of Other Amino Acids	METABOLIC
1331420	2.1.1.-	Methyltransferases.	\N	\N	\N	Tryptophan metabolism	Amino Acid Metabolism	METABOLIC
1331420	2.1.1.-	Methyltransferases.	\N	\N	\N	Tyrosine metabolism	Amino Acid Metabolism	METABOLIC
1331507	2.4.2.29	Queuine tRNA-ribosyltransferase.	tRNA guanine + queuine = tRNA queuine + guanine.	\N	\N	\N	\N	\N
1331704	2.1.1.41	Delta(24)-sterol C-methyltransferase.	S-adenosyl-L-methionine + 5-alpha-cholest-8,24-dien-3-beta-ol = S-adenosyl-L-homocysteine + 24-methylene-5-alpha-cholest-8-en-3-beta-ol.	Glutathione.	\N	\N	\N	\N
1331728	3.1.3.48	Protein-tyrosine-phosphatase.	Protein tyrosine phosphate + H(2)O = protein tyrosine + phosphate.	\N	\N	\N	\N	\N
1331747	3.5.1.4	Amidase.	A monocarboxylic acid amide + H(2)O = a monocarboxylate + NH(3).	\N	\N	Tryptophan metabolism	Amino Acid Metabolism	METABOLIC
1331747	3.5.1.4	Amidase.	A monocarboxylic acid amide + H(2)O = a monocarboxylate + NH(3).	\N	\N	Benzoate degradation via CoA ligation	Biodegradation of Xenobiotics	METABOLIC
1331747	3.5.1.4	Amidase.	A monocarboxylic acid amide + H(2)O = a monocarboxylate + NH(3).	\N	\N	Cyanoamino acid metabolism	Metabolism of Other Amino Acids	METABOLIC
1331747	3.5.1.4	Amidase.	A monocarboxylic acid amide + H(2)O = a monocarboxylate + NH(3).	\N	\N	Phenylalanine metabolism	Amino Acid Metabolism	METABOLIC
1331747	3.5.1.4	Amidase.	A monocarboxylic acid amide + H(2)O = a monocarboxylate + NH(3).	\N	\N	Arginine and proline metabolism	Amino Acid Metabolism	METABOLIC
1331747	3.5.1.4	Amidase.	A monocarboxylic acid amide + H(2)O = a monocarboxylate + NH(3).	\N	\N	Styrene degradation	Biodegradation of Xenobiotics	METABOLIC
1331766	3.1.3.36	Phosphatidylinositol-bisphosphatase.	Phosphatidyl-myo-inositol 4,5-bisphosphate + H(2)O = phosphatidylinositol 4-phosphate + phosphate.	\N	\N	\N	\N	\N
1331808	3.5.1.4	Amidase.	A monocarboxylic acid amide + H(2)O = a monocarboxylate + NH(3).	\N	\N	Tryptophan metabolism	Amino Acid Metabolism	METABOLIC
1331808	3.5.1.4	Amidase.	A monocarboxylic acid amide + H(2)O = a monocarboxylate + NH(3).	\N	\N	Benzoate degradation via CoA ligation	Biodegradation of Xenobiotics	METABOLIC
1331808	3.5.1.4	Amidase.	A monocarboxylic acid amide + H(2)O = a monocarboxylate + NH(3).	\N	\N	Cyanoamino acid metabolism	Metabolism of Other Amino Acids	METABOLIC
1331808	3.5.1.4	Amidase.	A monocarboxylic acid amide + H(2)O = a monocarboxylate + NH(3).	\N	\N	Phenylalanine metabolism	Amino Acid Metabolism	METABOLIC
1331808	3.5.1.4	Amidase.	A monocarboxylic acid amide + H(2)O = a monocarboxylate + NH(3).	\N	\N	Arginine and proline metabolism	Amino Acid Metabolism	METABOLIC
1331808	3.5.1.4	Amidase.	A monocarboxylic acid amide + H(2)O = a monocarboxylate + NH(3).	\N	\N	Styrene degradation	Biodegradation of Xenobiotics	METABOLIC
1331847	2.4.1.-	Hexosyltransferases.	\N	\N	\N	O-Glycans biosynthesis	Metabolism of Complex Carbohydrates	METABOLIC
1331847	2.4.1.-	Hexosyltransferases.	\N	\N	\N	Fructose and mannose metabolism	Carbohydrate Metabolism	METABOLIC
1331847	2.4.1.-	Hexosyltransferases.	\N	\N	\N	Peptidoglycan biosynthesis	Metabolism of Complex Carbohydrates	METABOLIC
1331847	2.4.1.-	Hexosyltransferases.	\N	\N	\N	Sphingoglycolipid metabolism	Metabolism of Complex Lipids	METABOLIC
1331847	2.4.1.-	Hexosyltransferases.	\N	\N	\N	Blood group glycolipid biosynthesis - lact series	Metabolism of Complex Lipids	METABOLIC
1331847	2.4.1.-	Hexosyltransferases.	\N	\N	\N	Blood group glycolipid biosynthesis - neolact series	Metabolism of Complex Lipids	METABOLIC
1331847	2.4.1.-	Hexosyltransferases.	\N	\N	\N	Glycerolipid metabolism	Metabolism of Complex Lipids	METABOLIC
1331847	2.4.1.-	Hexosyltransferases.	\N	\N	\N	Globoside metabolism	Metabolism of Complex Lipids	METABOLIC
1331847	2.4.1.-	Hexosyltransferases.	\N	\N	\N	Chondroitin / heparan sulfate biosynthesis	Metabolism of Complex Carbohydrates	METABOLIC
1331847	2.4.1.-	Hexosyltransferases.	\N	\N	\N	Keratan sulfate biosynthesis	Metabolism of Complex Carbohydrates	METABOLIC
1331847	2.4.1.-	Hexosyltransferases.	\N	\N	\N	N-Glycans biosynthesis	Metabolism of Complex Carbohydrates	METABOLIC
1331881	2.3.1.133	Shikimate O-hydroxycinnamoyltransferase.	4-coumaroyl-CoA + shikimate = CoA + 4-coumaroylshikimate.	\N	\N	\N	\N	\N
1331932	5.4.99.-	Transferring other groups.	\N	\N	\N	\N	\N	\N
1332091	1.14.14.1	Unspecific monooxygenase.	RH + reduced flavoprotein + O(2) = ROH + oxidized flavoprotein + H(2)O.	Heme-thiolate.	\N	Tryptophan metabolism	Amino Acid Metabolism	METABOLIC
1332091	1.14.14.1	Unspecific monooxygenase.	RH + reduced flavoprotein + O(2) = ROH + oxidized flavoprotein + H(2)O.	Heme-thiolate.	\N	Fatty acid metabolism	Lipid Metabolism	METABOLIC
1332091	1.14.14.1	Unspecific monooxygenase.	RH + reduced flavoprotein + O(2) = ROH + oxidized flavoprotein + H(2)O.	Heme-thiolate.	\N	gamma-Hexachlorocyclohexane degradation	Biodegradation of Xenobiotics	METABOLIC
1332162	1.1.1.206	Tropine dehydrogenase.	Tropine + NADP(+) = tropinone + NADPH.	\N	\N	Alkaloid biosynthesis II	Biosynthesis of Secondary Metabolites	METABOLIC
1332200	3.2.1.58	Glucan 1,3-beta-glucosidase.	Successive hydrolysis of beta-D-glucose units from the non-reducing ends of 1,3-beta-D-glucans, releasing alpha-glucose.	\N	\N	Starch and sucrose metabolism	Metabolism of Complex Carbohydrates	METABOLIC
1332231	6.1.1.9	Valine--tRNA ligase.	ATP + L-valine + tRNA(Val) = AMP + diphosphate + L-valyl-tRNA(Val).	\N	\N	Valine, leucine and isoleucine biosynthesis	Amino Acid Metabolism	METABOLIC
1332231	6.1.1.9	Valine--tRNA ligase.	ATP + L-valine + tRNA(Val) = AMP + diphosphate + L-valyl-tRNA(Val).	\N	\N	Aminoacyl-tRNA biosynthesis	TRANSLATION	REGULATORY
1332375	3.6.1.3	Adenosinetriphosphatase.	ATP + H(2)O = ADP + phosphate.	\N	Hemolytic anemia due to deficiency of adenosine triphosphatase; MIM:102800.	Purine metabolism	Nucleotide Metabolism	METABOLIC
1332408	6.4.1.1	Pyruvate carboxylase.	ATP + pyruvate + HCO(3)(-) = ADP + phosphate + oxaloacetate.	Biotin; Manganese or Zinc.	Pyruvate carboxylase deficiency; MIM:266150.	Alanine and aspartate metabolism	Amino Acid Metabolism	METABOLIC
1332408	6.4.1.1	Pyruvate carboxylase.	ATP + pyruvate + HCO(3)(-) = ADP + phosphate + oxaloacetate.	Biotin; Manganese or Zinc.	Pyruvate carboxylase deficiency; MIM:266150.	Citrate cycle (TCA cycle)	Carbohydrate Metabolism	METABOLIC
1332408	6.4.1.1	Pyruvate carboxylase.	ATP + pyruvate + HCO(3)(-) = ADP + phosphate + oxaloacetate.	Biotin; Manganese or Zinc.	Pyruvate carboxylase deficiency; MIM:266150.	Pyruvate metabolism	Carbohydrate Metabolism	METABOLIC
1332529	3.1.1.3	Triacylglycerol lipase.	Triacylglycerol + H(2)O = diacylglycerol + a fatty acid anion.	\N	Hepatic lipase deficiency; MIM:151670. Congenital lipase deficiency; MIM:246600. Wolman disease; MIM:278000.	Glycerolipid metabolism	Metabolism of Complex Lipids	METABOLIC
1332547	2.4.1.-	Hexosyltransferases.	\N	\N	\N	O-Glycans biosynthesis	Metabolism of Complex Carbohydrates	METABOLIC
1332547	2.4.1.-	Hexosyltransferases.	\N	\N	\N	Fructose and mannose metabolism	Carbohydrate Metabolism	METABOLIC
1332547	2.4.1.-	Hexosyltransferases.	\N	\N	\N	Peptidoglycan biosynthesis	Metabolism of Complex Carbohydrates	METABOLIC
1332547	2.4.1.-	Hexosyltransferases.	\N	\N	\N	Sphingoglycolipid metabolism	Metabolism of Complex Lipids	METABOLIC
1332547	2.4.1.-	Hexosyltransferases.	\N	\N	\N	Blood group glycolipid biosynthesis - lact series	Metabolism of Complex Lipids	METABOLIC
1332547	2.4.1.-	Hexosyltransferases.	\N	\N	\N	Blood group glycolipid biosynthesis - neolact series	Metabolism of Complex Lipids	METABOLIC
1332547	2.4.1.-	Hexosyltransferases.	\N	\N	\N	Glycerolipid metabolism	Metabolism of Complex Lipids	METABOLIC
1332547	2.4.1.-	Hexosyltransferases.	\N	\N	\N	Globoside metabolism	Metabolism of Complex Lipids	METABOLIC
1332547	2.4.1.-	Hexosyltransferases.	\N	\N	\N	Chondroitin / heparan sulfate biosynthesis	Metabolism of Complex Carbohydrates	METABOLIC
1332547	2.4.1.-	Hexosyltransferases.	\N	\N	\N	Keratan sulfate biosynthesis	Metabolism of Complex Carbohydrates	METABOLIC
1332547	2.4.1.-	Hexosyltransferases.	\N	\N	\N	N-Glycans biosynthesis	Metabolism of Complex Carbohydrates	METABOLIC
1332562	2.7.7.50	mRNA guanylyltransferase.	GTP + (5')PP-pur-mRNA = diphosphate + G(5')PPP-pur-mRNA.	\N	\N	\N	\N	\N
1332582	2.7.7.3	Pantetheine-phosphate adenylyltransferase.	ATP + pantetheine 4'-phosphate = diphosphate + dephospho-CoA.	\N	\N	Pantothenate and CoA biosynthesis	Metabolism of Cofactors and Vitamins	METABOLIC
1332636	6.5.1.4	RNA-3'-phosphate cyclase.	ATP + RNA 3'-terminal-phosphate = AMP + diphosphate + RNA terminal- 2',3'-cyclic-phosphate.	\N	\N	\N	\N	\N
1332917	3.4.24.64	Mitochondrial processing peptidase.	Release of N-terminal transit peptides from precursor proteins imported into the mitochondrion, typically with Arg in position P2.	Zinc.	\N	\N	\N	\N
1332947	4.2.1.36	Homoaconitate hydratase.	2-hydroxybutane-1,2,4-tricarboxylate = but-1-ene-1,2,4-tricarboxylate + H(2)O.	\N	\N	Lysine biosynthesis	Amino Acid Metabolism	METABOLIC
1332974	3.1.1.73	Feruloyl esterase.	Feruloyl-polysaccharide + H(2)O = ferulate + polysaccharide.	\N	\N	\N	\N	\N
1333034	1.14.13.8	Dimethylaniline monooxygenase (N-oxide forming).	N,N-dimethylaniline + NADPH + O(2) = N,N-dimethylaniline N-oxide + NADP(+) + H(2)O.	FAD.	Trimethylaminuria; MIM:602079,	\N	\N	\N
1333077	1.14.-.-	Acting on paired donors, with incorporation or reduction of	\N	\N	\N	gamma-Hexachlorocyclohexane degradation	Biodegradation of Xenobiotics	METABOLIC
1333077	1.14.-.-	Acting on paired donors, with incorporation or reduction of	\N	\N	\N	Ascorbate and aldarate metabolism	Carbohydrate Metabolism	METABOLIC
1333077	1.14.-.-	Acting on paired donors, with incorporation or reduction of	\N	\N	\N	Flavonoids, stilbene and lignin biosynthesis	Biosynthesis of Secondary Metabolites	METABOLIC
1333077	1.14.-.-	Acting on paired donors, with incorporation or reduction of	\N	\N	\N	Fluorene degradation	Biodegradation of Xenobiotics	METABOLIC
1333112	1.14.11.1	Gamma-butyrobetaine,2-oxoglutarate dioxygenase.	4-trimethylammoniobutanoate + 2-oxoglutarate + O(2) = 3-hydroxy-4-trimethylammoniobutanoate + succinate + CO(2).	Iron; Ascorbate.	\N	Lysine degradation	Amino Acid Metabolism	METABOLIC
1333115	1.14.13.1	Salicylate 1-monooxygenase.	Salicylate + NADH + O(2) = catechol + NAD(+) + H(2)O + CO(2).	FAD.	\N	Fluorene degradation	Biodegradation of Xenobiotics	METABOLIC
1333115	1.14.13.1	Salicylate 1-monooxygenase.	Salicylate + NADH + O(2) = catechol + NAD(+) + H(2)O + CO(2).	FAD.	\N	Nitorobenzene degradation	Biodegradation of Xenobiotics	METABOLIC
1333247	1.3.3.6	Acyl-CoA oxidase.	Acyl-CoA + O(2) = trans-2,3-dehydroacyl-CoA + H(2)O(2).	FAD.	\N	Fatty acid metabolism	Lipid Metabolism	METABOLIC
1333254	3.6.1.3	Adenosinetriphosphatase.	ATP + H(2)O = ADP + phosphate.	\N	Hemolytic anemia due to deficiency of adenosine triphosphatase; MIM:102800.	Purine metabolism	Nucleotide Metabolism	METABOLIC
1333288	3.6.1.3	Adenosinetriphosphatase.	ATP + H(2)O = ADP + phosphate.	\N	Hemolytic anemia due to deficiency of adenosine triphosphatase; MIM:102800.	Purine metabolism	Nucleotide Metabolism	METABOLIC
1333303	1.11.1.5	Cytochrome-c peroxidase.	2 ferrocytochrome c + H(2)O(2) = 2 ferricytochrome c + 2 H(2)O.	Heme.	\N	\N	\N	\N
1333314	1.8.3.1	Sulfite oxidase.	Sulfite + O(2) + H(2)O = sulfate + H(2)O(2).	Heme; Molybdenum.	Sulfite oxidase deficiency; MIM:272300.	Sulfur metabolism	Energy Metabolism	METABOLIC
1333339	4.1.1.65	Phosphatidylserine decarboxylase.	Phosphatidyl-L-serine = phosphatidylethanolamine + CO(2).	Pyridoxal-phosphate or Pyruvate.	\N	Glycine, serine and threonine metabolism	Amino Acid Metabolism	METABOLIC
1333339	4.1.1.65	Phosphatidylserine decarboxylase.	Phosphatidyl-L-serine = phosphatidylethanolamine + CO(2).	Pyridoxal-phosphate or Pyruvate.	\N	Glycerolipid metabolism	Metabolism of Complex Lipids	METABOLIC
1333350	1.14.11.13	Gibberellin 2-beta-dioxygenase.	Gibberellin 1 + 2-oxoglutarate + O(2) = 2-beta-hydroxygibberellin 1 + succinate + CO(2).	\N	\N	\N	\N	\N
1333436	1.8.3.1	Sulfite oxidase.	Sulfite + O(2) + H(2)O = sulfate + H(2)O(2).	Heme; Molybdenum.	Sulfite oxidase deficiency; MIM:272300.	Sulfur metabolism	Energy Metabolism	METABOLIC
1333570	3.2.1.8	Endo-1,4-beta-xylanase.	Endohydrolysis of 1,4-beta-D-xylosidic linkages in xylans.	\N	\N	\N	\N	\N
1333697	3.1.-.-	Acting on ester bonds.	\N	\N	\N	\N	\N	\N
1333729	1.14.99.1	Prostaglandin-endoperoxide synthase.	Arachidonate + AH(2) + 2 O(2) = prostaglandin H2 + A + H(2)O.	\N	\N	Prostaglandin and leukotriene metabolism	Metabolism of Complex Lipids	METABOLIC
1333771	3.6.3.-	Acting on acid anhydrides; catalyzing transmembrane movement	\N	\N	\N	\N	\N	\N
1333794	5.4.99.-	Transferring other groups.	\N	\N	\N	\N	\N	\N
1333819	1.14.13.1	Salicylate 1-monooxygenase.	Salicylate + NADH + O(2) = catechol + NAD(+) + H(2)O + CO(2).	FAD.	\N	Fluorene degradation	Biodegradation of Xenobiotics	METABOLIC
1333819	1.14.13.1	Salicylate 1-monooxygenase.	Salicylate + NADH + O(2) = catechol + NAD(+) + H(2)O + CO(2).	FAD.	\N	Nitorobenzene degradation	Biodegradation of Xenobiotics	METABOLIC
1333855	3.1.26.4	Ribonuclease H.	Endonucleolytic cleavage to 5'-phosphomonoester.	\N	\N	\N	\N	\N
1333979	6.3.2.19	Ubiquitin--protein ligase.	ATP + ubiquitin + protein lysine = AMP + diphosphate + protein N-ubiquityllysine.	\N	\N	\N	\N	\N
1333997	3.1.26.4	Ribonuclease H.	Endonucleolytic cleavage to 5'-phosphomonoester.	\N	\N	\N	\N	\N
1334014	2.4.1.34	1,3-beta-glucan synthase.	UDP-glucose + {(1,3)-beta-D-glucosyl}(N) = UDP + {(1,3)-beta-D- glucosyl}(N+1).	\N	\N	Starch and sucrose metabolism	Metabolism of Complex Carbohydrates	METABOLIC
1334015	2.4.2.1	Purine-nucleoside phosphorylase.	Purine nucleoside + phosphate = purine + alpha-D-ribose 1-phosphate.	\N	T-cell immunodeficiency with neurologic disorder; MIM:164050.	Nicotinate and nicotinamide metabolism	Metabolism of Cofactors and Vitamins	METABOLIC
1334015	2.4.2.1	Purine-nucleoside phosphorylase.	Purine nucleoside + phosphate = purine + alpha-D-ribose 1-phosphate.	\N	T-cell immunodeficiency with neurologic disorder; MIM:164050.	Pyrimidine metabolism	Nucleotide Metabolism	METABOLIC
1334015	2.4.2.1	Purine-nucleoside phosphorylase.	Purine nucleoside + phosphate = purine + alpha-D-ribose 1-phosphate.	\N	T-cell immunodeficiency with neurologic disorder; MIM:164050.	Purine metabolism	Nucleotide Metabolism	METABOLIC
1334025	1.14.11.13	Gibberellin 2-beta-dioxygenase.	Gibberellin 1 + 2-oxoglutarate + O(2) = 2-beta-hydroxygibberellin 1 + succinate + CO(2).	\N	\N	\N	\N	\N
1334050	3.4.23.1	Pepsin A.	Preferential cleavage: hydrophobic, preferably aromatic, residues in P1 and P1' positions. Cleaves 1-Phe-|-Val-2, 4-Gln-|-His-5, 13-Glu-|- Ala-14, 14-Ala-|-Leu-15, 15-Leu-|-Tyr-16, 16-Tyr-|-Leu-17, 23-Gly-|- Phe-24, 24-Phe-|-Phe-25 and 25-Phe-|-Tyr-26 bon	\N	\N	\N	\N	\N
1334066	1.3.1.34	2,4-dienoyl-CoA reductase (NADPH).	Trans-2,3-didehydroacyl-CoA + NADP(+) = trans,trans-2,3,4,5- tetradehydroacyl-CoA + NADPH.	\N	\N	\N	\N	\N
1334125	1.14.13.7	Phenol 2-monooxygenase.	Phenol + NADPH + O(2) = catechol + NADP(+) + H(2)O.	FAD.	\N	gamma-Hexachlorocyclohexane degradation	Biodegradation of Xenobiotics	METABOLIC
1334125	1.14.13.7	Phenol 2-monooxygenase.	Phenol + NADPH + O(2) = catechol + NADP(+) + H(2)O.	FAD.	\N	Toluene and xylene degradation	Biodegradation of Xenobiotics	METABOLIC
1334125	1.14.13.7	Phenol 2-monooxygenase.	Phenol + NADPH + O(2) = catechol + NADP(+) + H(2)O.	FAD.	\N	Nitorobenzene degradation	Biodegradation of Xenobiotics	METABOLIC
1334172	3.4.23.40	Phytepsin.	Prefers hydrophobic residues Phe, Val, Ile, Leu, and Ala at P1 and P1', but also cleaves -Phe-|-Asp- and -Asp-|-Asp- bonds in 2S albumin from plants seeds.	\N	\N	\N	\N	\N
1334255	1.3.1.42	12-oxophytodienoate reductase.	8-[(1R,2R)-3-oxo-2-{(Z)-pent-2-enyl}cyclopentyl]octanoate + NADP(+) = (15Z)-12-oxophyto-10,15-dienoate + NADPH.	\N	\N	\N	\N	\N
1334259	1.1.1.208	(+)-neomenthol dehydrogenase.	(+)-neomenthol + NADP(+) = (-)-menthone + NADPH.	\N	\N	\N	\N	\N
1334283	1.1.1.208	(+)-neomenthol dehydrogenase.	(+)-neomenthol + NADP(+) = (-)-menthone + NADPH.	\N	\N	\N	\N	\N
1334565	2.7.7.6	DNA-directed RNA polymerase.	N nucleoside triphosphate = N diphosphate + {RNA}(N).	\N	\N	RNA polymerase	TRANSCRIPTION	REGULATORY
1334565	2.7.7.6	DNA-directed RNA polymerase.	N nucleoside triphosphate = N diphosphate + {RNA}(N).	\N	\N	Purine metabolism	Nucleotide Metabolism	METABOLIC
1334565	2.7.7.6	DNA-directed RNA polymerase.	N nucleoside triphosphate = N diphosphate + {RNA}(N).	\N	\N	Pyrimidine metabolism	Nucleotide Metabolism	METABOLIC
1335202	3.6.4.-	Acting on acid anhydrides; involved in cellular and	\N	\N	\N	\N	\N	\N
1335290	1.1.-.-	Acting on the CH-OH group of donors.	\N	\N	\N	Benzoate degradation via CoA ligation	Biodegradation of Xenobiotics	METABOLIC
1335290	1.1.-.-	Acting on the CH-OH group of donors.	\N	\N	\N	Ethylbenzene degradation	Biodegradation of Xenobiotics	METABOLIC
1335438	3.1.26.5	Ribonuclease P.	Endonucleolytic cleavage of RNA, removing 5'-extra-nucleotide from tRNA precursor.	\N	\N	\N	\N	\N
1335440	1.1.1.1	Alcohol dehydrogenase.	An alcohol + NAD(+) = an aldehyde or ketone + NADH.	Zinc or Iron.	\N	Bile acid biosynthesis	Lipid Metabolism	METABOLIC
1335440	1.1.1.1	Alcohol dehydrogenase.	An alcohol + NAD(+) = an aldehyde or ketone + NADH.	Zinc or Iron.	\N	Tyrosine metabolism	Amino Acid Metabolism	METABOLIC
1335440	1.1.1.1	Alcohol dehydrogenase.	An alcohol + NAD(+) = an aldehyde or ketone + NADH.	Zinc or Iron.	\N	Glycerolipid metabolism	Metabolism of Complex Lipids	METABOLIC
1335440	1.1.1.1	Alcohol dehydrogenase.	An alcohol + NAD(+) = an aldehyde or ketone + NADH.	Zinc or Iron.	\N	Glycolysis / Gluconeogenesis	Carbohydrate Metabolism	METABOLIC
1335440	1.1.1.1	Alcohol dehydrogenase.	An alcohol + NAD(+) = an aldehyde or ketone + NADH.	Zinc or Iron.	\N	Fatty acid metabolism	Lipid Metabolism	METABOLIC
1335716	3.6.4.-	Acting on acid anhydrides; involved in cellular and	\N	\N	\N	\N	\N	\N
1335776	3.4.-.-	Acting on peptide bonds (peptide hydrolases).	\N	\N	\N	Biotin metabolism	Metabolism of Cofactors and Vitamins	METABOLIC
1335776	3.4.-.-	Acting on peptide bonds (peptide hydrolases).	\N	\N	\N	Lysine degradation	Amino Acid Metabolism	METABOLIC
1335841	1.14.13.12	Benzoate 4-monooxygenase.	Benzoate + NADPH + O(2) = 4-hydroxybenzoate + NADP(+) + H(2)O.	Iron; Tetrahydropteridine.	\N	Benzoate degradation via CoA ligation	Biodegradation of Xenobiotics	METABOLIC
1336105	3.6.3.4	Copper-exporting ATPase.	ATP + H(2)O + Cu(2+)(In) = ADP + phosphate + Cu(2+)(Out).	Magnesium.	Menkes syndrome; MIM:309400. Occipital horn syndrome; MIM:304150. Wilson disease; MIM:277900.	\N	\N	\N
1336184	1.1.1.65	Pyridoxine 4-dehydrogenase.	Pyridoxine + NADP(+) = pyridoxal + NADPH.	\N	\N	Vitamin B6 metabolism	Metabolism of Cofactors and Vitamins	METABOLIC
1336222	3.5.1.41	Chitin deacetylase.	Chitin + H(2)O = chitosan + acetate.	\N	\N	Aminosugars metabolism	Metabolism of Complex Carbohydrates	METABOLIC
1336257	2.2.1.1	Transketolase.	Sedoheptulose 7-phosphate + D-glyceraldehyde 3-phosphate = D-ribose 5-phosphate + D-xylulose 5-phosphate.	Thiamine pyrophosphate.	Wernicke-Korsakoff syndrome; MIM:277730.	Pentose phosphate pathway	Carbohydrate Metabolism	METABOLIC
1336257	2.2.1.1	Transketolase.	Sedoheptulose 7-phosphate + D-glyceraldehyde 3-phosphate = D-ribose 5-phosphate + D-xylulose 5-phosphate.	Thiamine pyrophosphate.	Wernicke-Korsakoff syndrome; MIM:277730.	Carbon fixation	Energy Metabolism	METABOLIC
1336262	4.1.1.15	Glutamate decarboxylase.	L-glutamate = 4-aminobutanoate + CO(2).	Pyridoxal-phosphate.	Pyridoxine-dependent infantile convulsions; MIM:266100.	Taurine and hypotaurine metabolism	Metabolism of Other Amino Acids	METABOLIC
1336262	4.1.1.15	Glutamate decarboxylase.	L-glutamate = 4-aminobutanoate + CO(2).	Pyridoxal-phosphate.	Pyridoxine-dependent infantile convulsions; MIM:266100.	Alanine and aspartate metabolism	Amino Acid Metabolism	METABOLIC
1336262	4.1.1.15	Glutamate decarboxylase.	L-glutamate = 4-aminobutanoate + CO(2).	Pyridoxal-phosphate.	Pyridoxine-dependent infantile convulsions; MIM:266100.	beta-Alanine metabolism	Metabolism of Other Amino Acids	METABOLIC
1336262	4.1.1.15	Glutamate decarboxylase.	L-glutamate = 4-aminobutanoate + CO(2).	Pyridoxal-phosphate.	Pyridoxine-dependent infantile convulsions; MIM:266100.	Glutamate metabolism	Amino Acid Metabolism	METABOLIC
1336262	4.1.1.15	Glutamate decarboxylase.	L-glutamate = 4-aminobutanoate + CO(2).	Pyridoxal-phosphate.	Pyridoxine-dependent infantile convulsions; MIM:266100.	Butanoate metabolism	Carbohydrate Metabolism	METABOLIC
1336318	6.3.2.19	Ubiquitin--protein ligase.	ATP + ubiquitin + protein lysine = AMP + diphosphate + protein N-ubiquityllysine.	\N	\N	\N	\N	\N
1336443	2.6.1.52	Phosphoserine aminotransferase.	O-phospho-L-serine + 2-oxoglutarate = 3-phosphonooxypyruvate + L-glutamate.	Pyridoxal-phosphate.	\N	Glycine, serine and threonine metabolism	Amino Acid Metabolism	METABOLIC
1336443	2.6.1.52	Phosphoserine aminotransferase.	O-phospho-L-serine + 2-oxoglutarate = 3-phosphonooxypyruvate + L-glutamate.	Pyridoxal-phosphate.	\N	Vitamin B6 metabolism	Metabolism of Cofactors and Vitamins	METABOLIC
1336507	2.1.1.-	Methyltransferases.	\N	\N	\N	Androgen and estrogen metabolism	Lipid Metabolism	METABOLIC
1336507	2.1.1.-	Methyltransferases.	\N	\N	\N	Aminophosphonate metabolism	Metabolism of Other Amino Acids	METABOLIC
1336507	2.1.1.-	Methyltransferases.	\N	\N	\N	Porphyrin and chlorophyll metabolism	Metabolism of Cofactors and Vitamins	METABOLIC
1336507	2.1.1.-	Methyltransferases.	\N	\N	\N	Ubiquinone biosynthesis	Metabolism of Cofactors and Vitamins	METABOLIC
1336507	2.1.1.-	Methyltransferases.	\N	\N	\N	Histidine metabolism	Amino Acid Metabolism	METABOLIC
1336507	2.1.1.-	Methyltransferases.	\N	\N	\N	Selenoamino acid metabolism	Metabolism of Other Amino Acids	METABOLIC
1336507	2.1.1.-	Methyltransferases.	\N	\N	\N	Tryptophan metabolism	Amino Acid Metabolism	METABOLIC
1336507	2.1.1.-	Methyltransferases.	\N	\N	\N	Tyrosine metabolism	Amino Acid Metabolism	METABOLIC
1336538	4.2.1.24	Porphobilinogen synthase.	2 5-aminolevulinate = porphobilinogen + 2 H(2)O.	Zinc.	Susceptibility to lead poisoning; MIM:125270. Acute hepatic porphyria; MIM:125270.	Porphyrin and chlorophyll metabolism	Metabolism of Cofactors and Vitamins	METABOLIC
1337052	1.13.11.1	Catechol 1,2-dioxygenase.	Catechol + O(2) = cis,cis-muconate.	Iron.	\N	1,4-Dichlorobenzene degradation	Biodegradation of Xenobiotics	METABOLIC
1337052	1.13.11.1	Catechol 1,2-dioxygenase.	Catechol + O(2) = cis,cis-muconate.	Iron.	\N	Benzoate degradation via hydroxylation	Biodegradation of Xenobiotics	METABOLIC
1337052	1.13.11.1	Catechol 1,2-dioxygenase.	Catechol + O(2) = cis,cis-muconate.	Iron.	\N	Carbazole degradation	Biodegradation of Xenobiotics	METABOLIC
1337052	1.13.11.1	Catechol 1,2-dioxygenase.	Catechol + O(2) = cis,cis-muconate.	Iron.	\N	Toluene and xylene degradation	Biodegradation of Xenobiotics	METABOLIC
1337104	3.2.1.14	Chitinase.	Hydrolysis of the 1,4-beta-linkages of N-acetyl-D-glucosamine polymers of chitin.	\N	\N	Aminosugars metabolism	Metabolism of Complex Carbohydrates	METABOLIC
1337171	2.5.1.18	Glutathione transferase.	RX + glutathione = HX + R-S-glutathione.	\N	\N	Glutathione metabolism	Metabolism of Other Amino Acids	METABOLIC
1337239	3.5.4.-	In cyclic amidines.	\N	\N	\N	\N	\N	\N
1337375	4.1.1.37	Uroporphyrinogen decarboxylase.	Uroporphyrinogen-III = coproporphyrinogen + 4 CO(2).	\N	Porphyria cutanea tarda; MIM:176090. Porphyria, hepatoerythropoietic; MIM:176100.	Porphyrin and chlorophyll metabolism	Metabolism of Cofactors and Vitamins	METABOLIC
1337525	5.3.4.1	Protein disulfide isomerase.	Rearrangement of both intrachain and interchain disulfide bonds in proteins to form the native structures.	\N	\N	\N	\N	\N
1337585	2.7.1.20	Adenosine kinase.	ATP + adenosine = ADP + AMP.	\N	\N	Purine metabolism	Nucleotide Metabolism	METABOLIC
1337868	3.4.13.-	Dipeptidases.	\N	\N	\N	\N	\N	\N
1337955	3.5.1.41	Chitin deacetylase.	Chitin + H(2)O = chitosan + acetate.	\N	\N	Aminosugars metabolism	Metabolism of Complex Carbohydrates	METABOLIC
1338056	4.2.1.24	Porphobilinogen synthase.	2 5-aminolevulinate = porphobilinogen + 2 H(2)O.	Zinc.	Susceptibility to lead poisoning; MIM:125270. Acute hepatic porphyria; MIM:125270.	Porphyrin and chlorophyll metabolism	Metabolism of Cofactors and Vitamins	METABOLIC
1338376	6.2.1.12	4-coumarate--CoA ligase.	ATP + 4-coumarate + CoA = AMP + diphosphate + 4-coumaroyl-CoA.	\N	\N	Flavonoids, stilbene and lignin biosynthesis	Biosynthesis of Secondary Metabolites	METABOLIC
1338433	3.1.26.4	Ribonuclease H.	Endonucleolytic cleavage to 5'-phosphomonoester.	\N	\N	\N	\N	\N
1338719	2.5.1.18	Glutathione transferase.	RX + glutathione = HX + R-S-glutathione.	\N	\N	Glutathione metabolism	Metabolism of Other Amino Acids	METABOLIC
1339193	1.10.3.3	L-ascorbate oxidase.	2 L-ascorbate + O(2) = 2 dehydroascorbate + 2 H(2)O.	Copper.	\N	Ascorbate and aldarate metabolism	Carbohydrate Metabolism	METABOLIC
1339275	3.4.24.-	Metalloendopeptidases.	\N	\N	\N	\N	\N	\N
1339647	6.3.2.19	Ubiquitin--protein ligase.	ATP + ubiquitin + protein lysine = AMP + diphosphate + protein N-ubiquityllysine.	\N	\N	\N	\N	\N
1339947	1.1.1.2	Alcohol dehydrogenase (NADP+).	An alcohol + NADP(+) = an aldehyde + NADPH.	Zinc.	\N	Caprolactam degradation	Biodegradation of Xenobiotics	METABOLIC
1339947	1.1.1.2	Alcohol dehydrogenase (NADP+).	An alcohol + NADP(+) = an aldehyde + NADPH.	Zinc.	\N	Glycerolipid metabolism	Metabolism of Complex Lipids	METABOLIC
1339947	1.1.1.2	Alcohol dehydrogenase (NADP+).	An alcohol + NADP(+) = an aldehyde + NADPH.	Zinc.	\N	Pentose and glucuronate interconversions	Carbohydrate Metabolism	METABOLIC
1339947	1.1.1.2	Alcohol dehydrogenase (NADP+).	An alcohol + NADP(+) = an aldehyde + NADPH.	Zinc.	\N	Glycolysis / Gluconeogenesis	Carbohydrate Metabolism	METABOLIC
1340041	2.3.1.48	Histone acetyltransferase.	Acetyl-CoA + histone = CoA + acetyl-histone.	\N	\N	\N	\N	\N
1340061	5.3.4.1	Protein disulfide isomerase.	Rearrangement of both intrachain and interchain disulfide bonds in proteins to form the native structures.	\N	\N	\N	\N	\N
1340087	3.6.3.14	H(+)-transporting two-sector ATPase.	ATP + H(2)O + H(+)(In) = ADP + phosphate + H(+)(Out).	\N	\N	ATP synthesis	Energy Metabolism	METABOLIC
1340087	3.6.3.14	H(+)-transporting two-sector ATPase.	ATP + H(2)O + H(+)(In) = ADP + phosphate + H(+)(Out).	\N	\N	Flagellar assembly	\N	\N
1340087	3.6.3.14	H(+)-transporting two-sector ATPase.	ATP + H(2)O + H(+)(In) = ADP + phosphate + H(+)(Out).	\N	\N	Type III secretion system	SORTING AND DEGRADATION	REGULATORY
1340177	2.7.7.41	Phosphatidate cytidylyltransferase.	CTP + phosphatidate = diphosphate + CDP-diacylglycerol.	\N	\N	\N	\N	\N
1340177	2.7.7.41	Phosphatidate cytidylyltransferase.	CTP + phosphatidate = diphosphate + CDP-diacylglycerol.	\N	\N	Glycerolipid metabolism	Metabolism of Complex Lipids	METABOLIC
1340190	4.1.1.33	Diphosphomevalonate decarboxylase.	ATP + (R)-5-diphosphomevalonate = ADP + phosphate + isopentenyl diphosphate + CO(2).	\N	\N	Sterol biosynthesis	Lipid Metabolism	METABOLIC
1340226	3.4.23.5	Cathepsin D.	Specificity similar to, but narrower than, that of pepsin A. Does not cleave the 4-Gln-|-His-5 bond in B chain of insulin.	\N	\N	\N	\N	\N
1340287	4.1.-.-	Carbon-carbon lyases.	\N	\N	\N	\N	\N	\N
1340291	2.2.1.-	Transketolases and transaldolases.	\N	\N	\N	\N	\N	\N
1340351	3.5.1.41	Chitin deacetylase.	Chitin + H(2)O = chitosan + acetate.	\N	\N	Aminosugars metabolism	Metabolism of Complex Carbohydrates	METABOLIC
1340495	3.4.14.9	Tripeptidyl-peptidase I.	Release of an N-terminal tripeptide from a polypeptide.	\N	\N	\N	\N	\N
1340573	3.7.1.5	Acylpyruvate hydrolase.	A 3-acylpyruvate + H(2)O = a fatty acid anion + pyruvate.	\N	\N	Tyrosine metabolism	Amino Acid Metabolism	METABOLIC
1340602	6.3.2.19	Ubiquitin--protein ligase.	ATP + ubiquitin + protein lysine = AMP + diphosphate + protein N-ubiquityllysine.	\N	\N	\N	\N	\N
1340667	3.1.26.4	Ribonuclease H.	Endonucleolytic cleavage to 5'-phosphomonoester.	\N	\N	\N	\N	\N
1340849	5.4.99.5	Chorismate mutase.	Chorismate = prephenate.	\N	\N	Phenylalanine, tyrosine and tryptophan biosynthesis	Amino Acid Metabolism	METABOLIC
1340916	3.2.1.45	Glucosylceramidase.	D-glucosyl-N-acylsphingosine + H(2)O = D-glucose + N-acylsphingosine.	\N	Gaucher disease type I; MIM:230800. Gaucher disease type II; MIM:230900. Gaucher disease type III; MIM:231000.	Sphingoglycolipid metabolism	Metabolism of Complex Lipids	METABOLIC
1341108	1.3.1.42	12-oxophytodienoate reductase.	8-[(1R,2R)-3-oxo-2-{(Z)-pent-2-enyl}cyclopentyl]octanoate + NADP(+) = (15Z)-12-oxophyto-10,15-dienoate + NADPH.	\N	\N	\N	\N	\N
1341313	1.14.13.1	Salicylate 1-monooxygenase.	Salicylate + NADH + O(2) = catechol + NAD(+) + H(2)O + CO(2).	FAD.	\N	Fluorene degradation	Biodegradation of Xenobiotics	METABOLIC
1341313	1.14.13.1	Salicylate 1-monooxygenase.	Salicylate + NADH + O(2) = catechol + NAD(+) + H(2)O + CO(2).	FAD.	\N	Nitorobenzene degradation	Biodegradation of Xenobiotics	METABOLIC
1341721	1.11.1.5	Cytochrome-c peroxidase.	2 ferrocytochrome c + H(2)O(2) = 2 ferricytochrome c + 2 H(2)O.	Heme.	\N	\N	\N	\N
1341956	1.11.1.6	Catalase.	2 H(2)O(2) = O(2) + 2 H(2)O.	Heme; Manganese.	Acatalasia; MIM:115500.	Tryptophan metabolism	Amino Acid Metabolism	METABOLIC
1341956	1.11.1.6	Catalase.	2 H(2)O(2) = O(2) + 2 H(2)O.	Heme; Manganese.	Acatalasia; MIM:115500.	Methane metabolism	Energy Metabolism	METABOLIC
1342037	1.14.14.1	Unspecific monooxygenase.	RH + reduced flavoprotein + O(2) = ROH + oxidized flavoprotein + H(2)O.	Heme-thiolate.	\N	Tryptophan metabolism	Amino Acid Metabolism	METABOLIC
1342037	1.14.14.1	Unspecific monooxygenase.	RH + reduced flavoprotein + O(2) = ROH + oxidized flavoprotein + H(2)O.	Heme-thiolate.	\N	Fatty acid metabolism	Lipid Metabolism	METABOLIC
1342037	1.14.14.1	Unspecific monooxygenase.	RH + reduced flavoprotein + O(2) = ROH + oxidized flavoprotein + H(2)O.	Heme-thiolate.	\N	gamma-Hexachlorocyclohexane degradation	Biodegradation of Xenobiotics	METABOLIC
1342126	3.2.1.26	Beta-fructofuranosidase.	Hydrolysis of terminal non-reducing beta-D-fructofuranoside residues in beta-D-fructofuranosides.	\N	Disaccharide intolerance I; MIM:222900.	Galactose metabolism	Carbohydrate Metabolism	METABOLIC
1342126	3.2.1.26	Beta-fructofuranosidase.	Hydrolysis of terminal non-reducing beta-D-fructofuranoside residues in beta-D-fructofuranosides.	\N	Disaccharide intolerance I; MIM:222900.	Starch and sucrose metabolism	Metabolism of Complex Carbohydrates	METABOLIC
1342228	1.97.1.4	Formate acetyltransferase activating enzyme.	S-adenosyl-L-methionine + dihydroflavodoxin + [formate acetyltransferase]-glycine = 5'-deoxyadenosine + methionine + flavodoxin + [formate acetyltransferase]-glycine-2-yl radical.	Iron-sulfur.	\N	\N	\N	\N
1342538	1.1.1.208	(+)-neomenthol dehydrogenase.	(+)-neomenthol + NADP(+) = (-)-menthone + NADPH.	\N	\N	\N	\N	\N
1342626	1.3.1.21	7-dehydrocholesterol reductase.	Cholesterol + NADP(+) = cholesta-5,7-dien-3-beta-ol + NADPH.	\N	\N	Sterol biosynthesis	Lipid Metabolism	METABOLIC
1343092	3.1.3.2	Acid phosphatase.	An orthophosphoric monoester + H(2)O = an alcohol + phosphate.	\N	Acid phosphatase deficiency; MIM:200950.	gamma-Hexachlorocyclohexane degradation	Biodegradation of Xenobiotics	METABOLIC
1343092	3.1.3.2	Acid phosphatase.	An orthophosphoric monoester + H(2)O = an alcohol + phosphate.	\N	Acid phosphatase deficiency; MIM:200950.	Riboflavin metabolism	Metabolism of Cofactors and Vitamins	METABOLIC
1343114	2.4.1.15	Alpha,alpha-trehalose-phosphate synthase (UDP-forming).	UDP-glucose + D-glucose 6-phosphate = UDP + alpha,alpha-trehalose 6-phosphate.	\N	\N	Starch and sucrose metabolism	Metabolism of Complex Carbohydrates	METABOLIC
1343265	2.7.1.48	Uridine kinase.	ATP + uridine = ADP + UMP.	\N	Immunodeficiency disease; MIM:191710.	Pyrimidine metabolism	Nucleotide Metabolism	METABOLIC
1343644	1.1.1.21	Aldehyde reductase.	Alditol + NAD(P)(+) = aldose + NAD(P)H.	\N	\N	Galactose metabolism	Carbohydrate Metabolism	METABOLIC
1343644	1.1.1.21	Aldehyde reductase.	Alditol + NAD(P)(+) = aldose + NAD(P)H.	\N	\N	Pyruvate metabolism	Carbohydrate Metabolism	METABOLIC
1343644	1.1.1.21	Aldehyde reductase.	Alditol + NAD(P)(+) = aldose + NAD(P)H.	\N	\N	Glycerolipid metabolism	Metabolism of Complex Lipids	METABOLIC
1343644	1.1.1.21	Aldehyde reductase.	Alditol + NAD(P)(+) = aldose + NAD(P)H.	\N	\N	Pentose and glucuronate interconversions	Carbohydrate Metabolism	METABOLIC
1343644	1.1.1.21	Aldehyde reductase.	Alditol + NAD(P)(+) = aldose + NAD(P)H.	\N	\N	Fructose and mannose metabolism	Carbohydrate Metabolism	METABOLIC
1343670	6.1.1.7	Alanine--tRNA ligase.	ATP + L-alanine + tRNA(Ala) = AMP + diphosphate + L-alanyl-tRNA(Ala).	\N	\N	Alanine and aspartate metabolism	Amino Acid Metabolism	METABOLIC
1343670	6.1.1.7	Alanine--tRNA ligase.	ATP + L-alanine + tRNA(Ala) = AMP + diphosphate + L-alanyl-tRNA(Ala).	\N	\N	Aminoacyl-tRNA biosynthesis	TRANSLATION	REGULATORY
1343778	3.2.1.1	Alpha-amylase.	Endohydrolysis of 1,4-alpha-glucosidic linkages in oligosaccharides and polysaccharides.	\N	\N	Starch and sucrose metabolism	Metabolism of Complex Carbohydrates	METABOLIC
1343886	3.1.26.4	Ribonuclease H.	Endonucleolytic cleavage to 5'-phosphomonoester.	\N	\N	\N	\N	\N
1343914	2.3.1.7	Carnitine O-acetyltransferase.	Acetyl-CoA + carnitine = CoA + O-acetylcarnitine.	\N	\N	Alanine and aspartate metabolism	Amino Acid Metabolism	METABOLIC
1344071	3.1.3.48	Protein-tyrosine-phosphatase.	Protein tyrosine phosphate + H(2)O = protein tyrosine + phosphate.	\N	\N	\N	\N	\N
1344093	2.7.1.11	6-phosphofructokinase.	ATP + D-fructose 6-phosphate = ADP + D-fructose 1,6-bisphosphate.	\N	Glycogen storage disease VII; MIM:232800.	Pentose phosphate pathway	Carbohydrate Metabolism	METABOLIC
1344093	2.7.1.11	6-phosphofructokinase.	ATP + D-fructose 6-phosphate = ADP + D-fructose 1,6-bisphosphate.	\N	Glycogen storage disease VII; MIM:232800.	Fructose and mannose metabolism	Carbohydrate Metabolism	METABOLIC
1344093	2.7.1.11	6-phosphofructokinase.	ATP + D-fructose 6-phosphate = ADP + D-fructose 1,6-bisphosphate.	\N	Glycogen storage disease VII; MIM:232800.	Glycolysis / Gluconeogenesis	Carbohydrate Metabolism	METABOLIC
1344093	2.7.1.11	6-phosphofructokinase.	ATP + D-fructose 6-phosphate = ADP + D-fructose 1,6-bisphosphate.	\N	Glycogen storage disease VII; MIM:232800.	Galactose metabolism	Carbohydrate Metabolism	METABOLIC
1344124	2.3.3.1	Citrate (si)-synthase.	\N	Citrate + CoA = acetyl-CoA + H(2)O + oxaloacetate.	\N	\N	\N	\N
1344170	5.2.1.8	Peptidylprolyl isomerase.	Peptidylproline (omega=180) = peptidylproline (omega=0).	\N	\N	\N	\N	\N
1344188	2.6.1.27	Tryptophan aminotransferase.	L-tryptophan + 2-oxoglutarate = indole-3-pyruvate + L-glutamate.	Pyridoxal-phosphate.	\N	Tryptophan metabolism	Amino Acid Metabolism	METABOLIC
1344233	2.6.1.27	Tryptophan aminotransferase.	L-tryptophan + 2-oxoglutarate = indole-3-pyruvate + L-glutamate.	Pyridoxal-phosphate.	\N	Tryptophan metabolism	Amino Acid Metabolism	METABOLIC
1344350	4.2.1.17	Enoyl-CoA hydratase.	(3S)-3-hydroxyacyl-CoA = trans-2(or 3)-enoyl-CoA + H(2)O.	\N	Peroxisomal bifunctional enzyme deficiency; MIM:261515.	Fatty acid metabolism	Lipid Metabolism	METABOLIC
1344350	4.2.1.17	Enoyl-CoA hydratase.	(3S)-3-hydroxyacyl-CoA = trans-2(or 3)-enoyl-CoA + H(2)O.	\N	Peroxisomal bifunctional enzyme deficiency; MIM:261515.	beta-Alanine metabolism	Metabolism of Other Amino Acids	METABOLIC
1344350	4.2.1.17	Enoyl-CoA hydratase.	(3S)-3-hydroxyacyl-CoA = trans-2(or 3)-enoyl-CoA + H(2)O.	\N	Peroxisomal bifunctional enzyme deficiency; MIM:261515.	Tryptophan metabolism	Amino Acid Metabolism	METABOLIC
1344350	4.2.1.17	Enoyl-CoA hydratase.	(3S)-3-hydroxyacyl-CoA = trans-2(or 3)-enoyl-CoA + H(2)O.	\N	Peroxisomal bifunctional enzyme deficiency; MIM:261515.	Lysine degradation	Amino Acid Metabolism	METABOLIC
1344350	4.2.1.17	Enoyl-CoA hydratase.	(3S)-3-hydroxyacyl-CoA = trans-2(or 3)-enoyl-CoA + H(2)O.	\N	Peroxisomal bifunctional enzyme deficiency; MIM:261515.	Fatty acid biosynthesis (path 2)	Lipid Metabolism	METABOLIC
1344350	4.2.1.17	Enoyl-CoA hydratase.	(3S)-3-hydroxyacyl-CoA = trans-2(or 3)-enoyl-CoA + H(2)O.	\N	Peroxisomal bifunctional enzyme deficiency; MIM:261515.	Benzoate degradation via CoA ligation	Biodegradation of Xenobiotics	METABOLIC
1344350	4.2.1.17	Enoyl-CoA hydratase.	(3S)-3-hydroxyacyl-CoA = trans-2(or 3)-enoyl-CoA + H(2)O.	\N	Peroxisomal bifunctional enzyme deficiency; MIM:261515.	Butanoate metabolism	Carbohydrate Metabolism	METABOLIC
1344350	4.2.1.17	Enoyl-CoA hydratase.	(3S)-3-hydroxyacyl-CoA = trans-2(or 3)-enoyl-CoA + H(2)O.	\N	Peroxisomal bifunctional enzyme deficiency; MIM:261515.	Valine, leucine and isoleucine degradation	Amino Acid Metabolism	METABOLIC
1344350	4.2.1.17	Enoyl-CoA hydratase.	(3S)-3-hydroxyacyl-CoA = trans-2(or 3)-enoyl-CoA + H(2)O.	\N	Peroxisomal bifunctional enzyme deficiency; MIM:261515.	Propanoate metabolism	Carbohydrate Metabolism	METABOLIC
1344621	3.2.1.28	Alpha,alpha-trehalase.	Alpha,alpha-trehalose + H(2)O = 2 D-glucose.	\N	\N	Starch and sucrose metabolism	Metabolism of Complex Carbohydrates	METABOLIC
1344871	2.7.7.7	DNA-directed DNA polymerase.	N deoxynucleoside triphosphate = N diphosphate + {DNA}(N).	\N	\N	Purine metabolism	Nucleotide Metabolism	METABOLIC
1344871	2.7.7.7	DNA-directed DNA polymerase.	N deoxynucleoside triphosphate = N diphosphate + {DNA}(N).	\N	\N	DNA polymerase	REPLICATION AND REPAIR	REGULATORY
1344871	2.7.7.7	DNA-directed DNA polymerase.	N deoxynucleoside triphosphate = N diphosphate + {DNA}(N).	\N	\N	Pyrimidine metabolism	Nucleotide Metabolism	METABOLIC
1344884	1.6.5.4	Monodehydroascorbate reductase (NADH).	NADH + 2 monodehydroascorbate = NAD(+) + 2 ascorbate.	\N	\N	Ascorbate and aldarate metabolism	Carbohydrate Metabolism	METABOLIC
1345014	1.14.11.8	Trimethyllysine dioxygenase.	N6,N6,N6-trimethyl-L-lysine + 2-oxoglutarate + O(2) = 3-hydroxy- N6,N6,N6-trimethyl-L-lysine + succinate + CO(2).	Iron; Ascorbate.	\N	Lysine degradation	Amino Acid Metabolism	METABOLIC
1345109	2.3.3.1	Citrate (si)-synthase.	\N	Citrate + CoA = acetyl-CoA + H(2)O + oxaloacetate.	\N	\N	\N	\N
1345485	3.5.1.49	Formamidase.	Formamide + H(2)O = formate + NH(3).	\N	\N	Glyoxylate and dicarboxylate metabolism	Carbohydrate Metabolism	METABOLIC
1345485	3.5.1.49	Formamidase.	Formamide + H(2)O = formate + NH(3).	\N	\N	Nitrogen metabolism	Energy Metabolism	METABOLIC
1345485	3.5.1.49	Formamidase.	Formamide + H(2)O = formate + NH(3).	\N	\N	Tryptophan metabolism	Amino Acid Metabolism	METABOLIC
1345736	2.3.1.47	8-amino-7-oxononanoate synthase.	6-carboxyhexanoyl-CoA + L-alanine = 8-amino-7-oxononanoate + CoA + CO(2).	Pyridoxal-phosphate.	\N	Biotin metabolism	Metabolism of Cofactors and Vitamins	METABOLIC
1345742	5.3.4.1	Protein disulfide isomerase.	Rearrangement of both intrachain and interchain disulfide bonds in proteins to form the native structures.	\N	\N	\N	\N	\N
1345808	2.4.2.30	NAD(+) ADP-ribosyltransferase.	NAD(+) + {ADP-D-ribosyl}(N)-acceptor = nicotinamide + {ADP-D-ribosyl}(N+1)-acceptor.	\N	\N	\N	\N	\N
1345947	3.5.4.5	Cytidine deaminase.	Cytidine + H(2)O = uridine + NH(3).	\N	\N	Pyrimidine metabolism	Nucleotide Metabolism	METABOLIC
1346160	1.6.2.2	Cytochrome-b5 reductase.	NADH + 2 ferricytochrome b5 = NAD(+) + 2 ferrocytochrome b5.	FAD.	Methemoglobinemia enzymopathic forms I, II, III; MIM:250800.	\N	\N	\N
1346306	4.1.1.23	Orotidine-5'-phosphate decarboxylase.	Orotidine 5'-phosphate = UMP + CO(2).	\N	Oroticaciduria II; MIM:258920.	Pyrimidine metabolism	Nucleotide Metabolism	METABOLIC
1346319	2.1.1.100	Protein-S isoprenylcysteine O-methyltransferase.	S-adenosyl-L-methionine + protein C-terminal S-farnesyl-L-cysteine = S-adenosyl-L-homocysteine + protein C-terminal S-farnesyl-L-cysteine methyl ester.	\N	\N	\N	\N	\N
1346336	1.1.1.9	D-xylulose reductase.	Xylitol + NAD(+) = D-xylulose + NADH.	\N	\N	Pentose and glucuronate interconversions	Carbohydrate Metabolism	METABOLIC
1346377	3.1.3.-	Phosphoric monoester hydrolases.	\N	\N	\N	Vitamin B6 metabolism	Metabolism of Cofactors and Vitamins	METABOLIC
1346377	3.1.3.-	Phosphoric monoester hydrolases.	\N	\N	\N	Porphyrin and chlorophyll metabolism	Metabolism of Cofactors and Vitamins	METABOLIC
1346377	3.1.3.-	Phosphoric monoester hydrolases.	\N	\N	\N	Nicotinate and nicotinamide metabolism	Metabolism of Cofactors and Vitamins	METABOLIC
1346377	3.1.3.-	Phosphoric monoester hydrolases.	\N	\N	\N	Thiamine metabolism	Metabolism of Cofactors and Vitamins	METABOLIC
1346377	3.1.3.-	Phosphoric monoester hydrolases.	\N	\N	\N	Aminosugars metabolism	Metabolism of Complex Carbohydrates	METABOLIC
1346377	3.1.3.-	Phosphoric monoester hydrolases.	\N	\N	\N	Riboflavin metabolism	Metabolism of Cofactors and Vitamins	METABOLIC
1346385	1.1.1.102	3-dehydrosphinganine reductase.	Sphinganine + NADP(+) = 3-dehydrosphinganine + NADPH.	\N	\N	Sphingoglycolipid metabolism	Metabolism of Complex Lipids	METABOLIC
1346519	6.3.1.2	Glutamate--ammonia ligase.	ATP + L-glutamate + NH(3) = ADP + phosphate + L-glutamine.	\N	\N	Peptidoglycan biosynthesis	Metabolism of Complex Carbohydrates	METABOLIC
1346519	6.3.1.2	Glutamate--ammonia ligase.	ATP + L-glutamate + NH(3) = ADP + phosphate + L-glutamine.	\N	\N	Nitrogen metabolism	Energy Metabolism	METABOLIC
1346519	6.3.1.2	Glutamate--ammonia ligase.	ATP + L-glutamate + NH(3) = ADP + phosphate + L-glutamine.	\N	\N	Glutamate metabolism	Amino Acid Metabolism	METABOLIC
1346539	1.1.1.41	Isocitrate dehydrogenase (NAD+).	Isocitrate + NAD(+) = 2-oxoglutarate + CO(2) + NADH.	\N	\N	Citrate cycle (TCA cycle)	Carbohydrate Metabolism	METABOLIC
1346574	3.4.23.25	Saccharopepsin.	Hydrolysis of proteins with broad specificity for peptide bonds. Cleaves -Leu-Leu-|-Val-Tyr- bond in a synthetic substrate. Does not act on esters of Tyr or Arg.	\N	\N	\N	\N	\N
1346808	1.1.1.49	Glucose-6-phosphate 1-dehydrogenase.	D-glucose 6-phosphate + NADP(+) = D-glucono-1,5-lactone 6-phosphate + NADPH.	\N	Hemolytic anemia due to G6PD deficiency; MIM:305900.	Pentose phosphate pathway	Carbohydrate Metabolism	METABOLIC
1346808	1.1.1.49	Glucose-6-phosphate 1-dehydrogenase.	D-glucose 6-phosphate + NADP(+) = D-glucono-1,5-lactone 6-phosphate + NADPH.	\N	Hemolytic anemia due to G6PD deficiency; MIM:305900.	Glutathione metabolism	Metabolism of Other Amino Acids	METABOLIC
1346900	3.4.23.25	Saccharopepsin.	Hydrolysis of proteins with broad specificity for peptide bonds. Cleaves -Leu-Leu-|-Val-Tyr- bond in a synthetic substrate. Does not act on esters of Tyr or Arg.	\N	\N	\N	\N	\N
1347088	6.3.2.19	Ubiquitin--protein ligase.	ATP + ubiquitin + protein lysine = AMP + diphosphate + protein N-ubiquityllysine.	\N	\N	\N	\N	\N
1347171	2.3.2.8	Arginyltransferase.	L-arginyl-tRNA + protein = tRNA + L-arginyl-protein.	\N	\N	\N	\N	\N
1347203	2.6.1.7	Kynurenine--oxoglutarate aminotransferase.	L-kynurenine + 2-oxoglutarate = 4-(2-aminophenyl)-2,4-dioxobutanoate + L-glutamate.	Pyridoxal-phosphate.	\N	Tryptophan metabolism	Amino Acid Metabolism	METABOLIC
1347282	3.4.25.1	Proteasome endopeptidase complex.	Cleavage at peptide bonds with very broad specificity.	\N	\N	\N	\N	\N
1347373	2.7.7.6	DNA-directed RNA polymerase.	N nucleoside triphosphate = N diphosphate + {RNA}(N).	\N	\N	RNA polymerase	TRANSCRIPTION	REGULATORY
1347373	2.7.7.6	DNA-directed RNA polymerase.	N nucleoside triphosphate = N diphosphate + {RNA}(N).	\N	\N	Purine metabolism	Nucleotide Metabolism	METABOLIC
1347373	2.7.7.6	DNA-directed RNA polymerase.	N nucleoside triphosphate = N diphosphate + {RNA}(N).	\N	\N	Pyrimidine metabolism	Nucleotide Metabolism	METABOLIC
1347396	3.1.3.56	Inositol-1,4,5-trisphosphate 5-phosphatase.	D-myo-inositol 1,4,5-trisphosphate + H(2)O = D-myo-inositol 1,4-bisphosphate + phosphate.	\N	\N	Inositol phosphate metabolism	Metabolism of Complex Lipids	METABOLIC
1347447	3.4.17.21	Glutamate carboxypeptidase II.	Release of an unsubstituted, C-terminal glutamyl residue, typically from Ac-Asp-Glu or folylpoly-gamma-glutamates.	Zinc.	\N	\N	\N	\N
1347460	1.14.11.-	With 2-oxoglutarate as one donor, and incorporation of one	\N	\N	\N	\N	\N	\N
1347475	2.3.1.31	Homoserine O-acetyltransferase.	Acetyl-CoA + L-homoserine = CoA + O-acetyl-L-homoserine.	\N	\N	Sulfur metabolism	Energy Metabolism	METABOLIC
1347475	2.3.1.31	Homoserine O-acetyltransferase.	Acetyl-CoA + L-homoserine = CoA + O-acetyl-L-homoserine.	\N	\N	Methionine metabolism	Amino Acid Metabolism	METABOLIC
1347487	1.2.1.5	Aldehyde dehydrogenase (NAD(P)+).	An aldehyde + NAD(P)(+) + H(2)O = an acid + NAD(P)H.	\N	\N	Tyrosine metabolism	Amino Acid Metabolism	METABOLIC
1347487	1.2.1.5	Aldehyde dehydrogenase (NAD(P)+).	An aldehyde + NAD(P)(+) + H(2)O = an acid + NAD(P)H.	\N	\N	Glycolysis / Gluconeogenesis	Carbohydrate Metabolism	METABOLIC
1347487	1.2.1.5	Aldehyde dehydrogenase (NAD(P)+).	An aldehyde + NAD(P)(+) + H(2)O = an acid + NAD(P)H.	\N	\N	Phenylalanine metabolism	Amino Acid Metabolism	METABOLIC
1347487	1.2.1.5	Aldehyde dehydrogenase (NAD(P)+).	An aldehyde + NAD(P)(+) + H(2)O = an acid + NAD(P)H.	\N	\N	Histidine metabolism	Amino Acid Metabolism	METABOLIC
1347502	3.4.17.21	Glutamate carboxypeptidase II.	Release of an unsubstituted, C-terminal glutamyl residue, typically from Ac-Asp-Glu or folylpoly-gamma-glutamates.	Zinc.	\N	\N	\N	\N
1347508	1.13.12.4	Lactate 2-monooxygenase.	(S)-lactate + O(2) = acetate + CO(2) + H(2)O.	FMN.	\N	Pyruvate metabolism	Carbohydrate Metabolism	METABOLIC
1347608	3.5.4.25	GTP cyclohydrolase II.	GTP + 3 H(2)O = formate + 2,5-diamino-6-hydroxy-4-(5- phosphoribosylamino)pyrimidine + diphosphate.	\N	\N	Riboflavin metabolism	Metabolism of Cofactors and Vitamins	METABOLIC
1347825	3.2.2.3	Uridine nucleosidase.	Uridine + H(2)O = uracil + D-ribose.	\N	\N	Pyrimidine metabolism	Nucleotide Metabolism	METABOLIC
1347878	3.1.26.3	Ribonuclease III.	Endonucleolytic cleavage to 5'-phosphomonoester.	\N	\N	\N	\N	\N
1347990	2.7.7.19	Polynucleotide adenylyltransferase.	N ATP + {nucleotide}(M) = N diphosphate + {nucleotide}(M+N).	\N	\N	\N	\N	\N
1348005	2.7.7.19	Polynucleotide adenylyltransferase.	N ATP + {nucleotide}(M) = N diphosphate + {nucleotide}(M+N).	\N	\N	\N	\N	\N
1348217	3.6.4.6	Vesicle-fusing ATPase.	ATP + H(2)O = ADP + phosphate.	\N	\N	\N	\N	\N
1348413	6.3.2.19	Ubiquitin--protein ligase.	ATP + ubiquitin + protein lysine = AMP + diphosphate + protein N-ubiquityllysine.	\N	\N	\N	\N	\N
1348623	5.3.1.6	Ribose 5-phosphate epimerase.	D-ribose 5-phosphate = D-ribulose 5-phosphate.	\N	\N	Carbon fixation	Energy Metabolism	METABOLIC
1348623	5.3.1.6	Ribose 5-phosphate epimerase.	D-ribose 5-phosphate = D-ribulose 5-phosphate.	\N	\N	Pentose phosphate pathway	Carbohydrate Metabolism	METABOLIC
1348632	3.4.14.4	Dipeptidyl-peptidase III.	Release of a N-terminal dipeptide from a peptide of four or more residues, with broad specificity.	\N	\N	\N	\N	\N
1348638	3.6.1.-	In phosphorous-containing anhydrides.	\N	\N	\N	Starch and sucrose metabolism	Metabolism of Complex Carbohydrates	METABOLIC
1348638	3.6.1.-	In phosphorous-containing anhydrides.	\N	\N	\N	Folate biosynthesis	Metabolism of Cofactors and Vitamins	METABOLIC
1348647	3.1.3.8	3-phytase.	Myo-inositol hexakisphosphate + H(2)O = D-myo-inositol 1,2,4,5,6-pentakisphosphate + phosphate.	\N	\N	Inositol phosphate metabolism	Metabolism of Complex Lipids	METABOLIC
1348648	1.14.13.8	Dimethylaniline monooxygenase (N-oxide forming).	N,N-dimethylaniline + NADPH + O(2) = N,N-dimethylaniline N-oxide + NADP(+) + H(2)O.	FAD.	Trimethylaminuria; MIM:602079,	\N	\N	\N
1348790	3.6.1.19	Nucleoside-triphosphate pyrophosphatase.	A nucleoside triphosphate + H(2)O = a nucleotide + diphosphate.	\N	\N	Pyrimidine metabolism	Nucleotide Metabolism	METABOLIC
1348790	3.6.1.19	Nucleoside-triphosphate pyrophosphatase.	A nucleoside triphosphate + H(2)O = a nucleotide + diphosphate.	\N	\N	Purine metabolism	Nucleotide Metabolism	METABOLIC
1348925	3.1.3.16	Serine/threonine specific protein phosphatase.	A phosphoprotein + H(2)O = a protein + phosphate.	\N	\N	\N	\N	\N
1348937	3.6.3.44	Xenobiotic-transporting ATPase.	ATP + H(2)O + xenobiotic(In) = ADP + phosphate + xenobiotic(Out).	\N	\N	\N	\N	\N
1349135	2.7.4.3	Adenylate kinase.	ATP + AMP = ADP + ADP.	\N	Hemolytic anemia due to deficiency of adenylate kinase; MIM:103000.	Purine metabolism	Nucleotide Metabolism	METABOLIC
1349289	5.3.2.1	Phenylpyruvate tautomerase.	Keto-phenylpyruvate = enol-phenylpyruvate.	\N	\N	Phenylalanine metabolism	Amino Acid Metabolism	METABOLIC
1349289	5.3.2.1	Phenylpyruvate tautomerase.	Keto-phenylpyruvate = enol-phenylpyruvate.	\N	\N	Tyrosine metabolism	Amino Acid Metabolism	METABOLIC
1349303	2.3.1.48	Histone acetyltransferase.	Acetyl-CoA + histone = CoA + acetyl-histone.	\N	\N	\N	\N	\N
1349664	2.7.7.7	DNA-directed DNA polymerase.	N deoxynucleoside triphosphate = N diphosphate + {DNA}(N).	\N	\N	Purine metabolism	Nucleotide Metabolism	METABOLIC
1349664	2.7.7.7	DNA-directed DNA polymerase.	N deoxynucleoside triphosphate = N diphosphate + {DNA}(N).	\N	\N	DNA polymerase	REPLICATION AND REPAIR	REGULATORY
1349664	2.7.7.7	DNA-directed DNA polymerase.	N deoxynucleoside triphosphate = N diphosphate + {DNA}(N).	\N	\N	Pyrimidine metabolism	Nucleotide Metabolism	METABOLIC
1349767	6.3.2.19	Ubiquitin--protein ligase.	ATP + ubiquitin + protein lysine = AMP + diphosphate + protein N-ubiquityllysine.	\N	\N	\N	\N	\N
1349984	3.8.1.2	2-haloacid dehalogenase.	(S)-2-haloacid + H(2)O = (R)-2-hydroxyacid + halide.	\N	\N	\N	\N	\N
1349995	2.6.1.62	Adenosylmethionine--8-amino-7-oxononanoate aminotransferase.	S-adenosyl-L-methionine + 8-amino-7-oxononanoate = S-adenosyl-4- methylthio-2-oxobutanoate + 7,8-diaminononanoate.	Pyridoxal-phosphate.	\N	Biotin metabolism	Metabolism of Cofactors and Vitamins	METABOLIC
1350108	3.2.1.113	Mannosyl-oligosaccharide 1,2-alpha-mannosidase.	Hydrolysis of the terminal 1,2-linked alpha-D-mannose residues in the oligo-mannose oligosaccharide Man(9)(GlcNAc)(2).	\N	\N	N-Glycans biosynthesis	Metabolism of Complex Carbohydrates	METABOLIC
1350117	2.7.1.30	Glycerol kinase.	ATP + glycerol = ADP + glycerol 3-phosphate.	\N	Hyperglycerolemia; MIM:307030.	Glycerolipid metabolism	Metabolism of Complex Lipids	METABOLIC
1350308	1.14.13.7	Phenol 2-monooxygenase.	Phenol + NADPH + O(2) = catechol + NADP(+) + H(2)O.	FAD.	\N	gamma-Hexachlorocyclohexane degradation	Biodegradation of Xenobiotics	METABOLIC
1350308	1.14.13.7	Phenol 2-monooxygenase.	Phenol + NADPH + O(2) = catechol + NADP(+) + H(2)O.	FAD.	\N	Toluene and xylene degradation	Biodegradation of Xenobiotics	METABOLIC
1350308	1.14.13.7	Phenol 2-monooxygenase.	Phenol + NADPH + O(2) = catechol + NADP(+) + H(2)O.	FAD.	\N	Nitorobenzene degradation	Biodegradation of Xenobiotics	METABOLIC
1350502	6.3.2.19	Ubiquitin--protein ligase.	ATP + ubiquitin + protein lysine = AMP + diphosphate + protein N-ubiquityllysine.	\N	\N	\N	\N	\N
1350511	6.3.2.19	Ubiquitin--protein ligase.	ATP + ubiquitin + protein lysine = AMP + diphosphate + protein N-ubiquityllysine.	\N	\N	\N	\N	\N
1350625	6.5.1.1	DNA ligase (ATP).	ATP + {deoxyribonucleotide}(N) + {deoxyribonucleotide}(M) = AMP + diphosphate + {deoxyribonucleotide}(N+M).	\N	\N	\N	\N	\N
1350666	6.3.2.19	Ubiquitin--protein ligase.	ATP + ubiquitin + protein lysine = AMP + diphosphate + protein N-ubiquityllysine.	\N	\N	\N	\N	\N
1350731	5.2.1.8	Peptidylprolyl isomerase.	Peptidylproline (omega=180) = peptidylproline (omega=0).	\N	\N	\N	\N	\N
1350733	2.7.4.9	Thymidylate kinase.	ATP + thymidine 5'-phosphate = ADP + thymidine 5'-diphosphate.	\N	\N	Pyrimidine metabolism	Nucleotide Metabolism	METABOLIC
1350941	2.1.1.-	Methyltransferases.	\N	\N	\N	Androgen and estrogen metabolism	Lipid Metabolism	METABOLIC
1350941	2.1.1.-	Methyltransferases.	\N	\N	\N	Aminophosphonate metabolism	Metabolism of Other Amino Acids	METABOLIC
1350941	2.1.1.-	Methyltransferases.	\N	\N	\N	Porphyrin and chlorophyll metabolism	Metabolism of Cofactors and Vitamins	METABOLIC
1350941	2.1.1.-	Methyltransferases.	\N	\N	\N	Ubiquinone biosynthesis	Metabolism of Cofactors and Vitamins	METABOLIC
1350941	2.1.1.-	Methyltransferases.	\N	\N	\N	Histidine metabolism	Amino Acid Metabolism	METABOLIC
1350941	2.1.1.-	Methyltransferases.	\N	\N	\N	Selenoamino acid metabolism	Metabolism of Other Amino Acids	METABOLIC
1350941	2.1.1.-	Methyltransferases.	\N	\N	\N	Tryptophan metabolism	Amino Acid Metabolism	METABOLIC
1350941	2.1.1.-	Methyltransferases.	\N	\N	\N	Tyrosine metabolism	Amino Acid Metabolism	METABOLIC
1351042	2.3.1.48	Histone acetyltransferase.	Acetyl-CoA + histone = CoA + acetyl-histone.	\N	\N	\N	\N	\N
1351379	2.1.1.79	Cyclopropane-fatty-acyl-phospholipid synthase.	S-adenosyl-L-methionine + phospholipid olefinic fatty acid = S-adenosyl-L-homocysteine + phospholipid cyclopropane fatty acid.	\N	\N	\N	\N	\N
1351493	2.3.1.26	Sterol O-acyltransferase.	Acyl-CoA + cholesterol = CoA + cholesterol ester.	\N	\N	Bile acid biosynthesis	Lipid Metabolism	METABOLIC
1351617	2.3.1.7	Carnitine O-acetyltransferase.	Acetyl-CoA + carnitine = CoA + O-acetylcarnitine.	\N	\N	Alanine and aspartate metabolism	Amino Acid Metabolism	METABOLIC
1351668	6.3.2.19	Ubiquitin--protein ligase.	ATP + ubiquitin + protein lysine = AMP + diphosphate + protein N-ubiquityllysine.	\N	\N	\N	\N	\N
1352153	6.3.2.19	Ubiquitin--protein ligase.	ATP + ubiquitin + protein lysine = AMP + diphosphate + protein N-ubiquityllysine.	\N	\N	\N	\N	\N
1352167	3.1.-.-	Acting on ester bonds.	\N	\N	\N	\N	\N	\N
1352405	6.2.1.3	Long-chain-fatty-acid--CoA ligase.	ATP + a long-chain carboxylic acid + CoA = AMP + diphosphate + an acyl-CoA.	\N	\N	Fatty acid metabolism	Lipid Metabolism	METABOLIC
1352410	3.4.11.9	Xaa-Pro aminopeptidase.	Release of any N-terminal amino acid, including proline, that is linked with proline, even from a dipeptide or tripeptide.	Manganese or Cobalt.	\N	\N	\N	\N
1352523	1.1.1.31	3-hydroxyisobutyrate dehydrogenase.	3-hydroxy-2-methylpropanoate + NAD(+) = 2-methyl-3-oxopropanoate + NADH.	\N	3-hydroxyisobutyricaciduria; MIM:236795.	Valine, leucine and isoleucine degradation	Amino Acid Metabolism	METABOLIC
1352536	3.4.25.1	Proteasome endopeptidase complex.	Cleavage at peptide bonds with very broad specificity.	\N	\N	\N	\N	\N
1352548	1.13.11.-	With incorporation of two atoms of oxygen.	\N	\N	\N	\N	\N	\N
1352619	3.1.2.6	Hydroxyacylglutathione hydrolase.	(S)-(2-hydroxyacyl)glutathione + H(2)O = glutathione + a 2-hydroxy acid anion.	\N	Glyoxalase II deficiency; MIM:138760.	Pyruvate metabolism	Carbohydrate Metabolism	METABOLIC
1352795	3.4.11.18	Methionyl aminopeptidase.	Release of N-terminal amino acids, preferentially methionine, from peptides and arylamides.	Cobalt.	\N	\N	\N	\N
1352825	2.1.1.104	Caffeoyl-CoA O-methyltransferase.	S-adenosyl-L-methionine + caffeoyl-CoA = S-adenosyl-L-homocysteine + feruloyl-CoA.	\N	\N	Flavonoids, stilbene and lignin biosynthesis	Biosynthesis of Secondary Metabolites	METABOLIC
1352843	3.4.19.12	Ubiquitinyl hydrolase 1.	Thiol-dependent hydrolysis of ester, thiolester, amide, peptide and isopeptide bonds formed by the C-terminal Gly of ubiquitin (a 76-residue protein attached to proteins as an intracellular targeting signal).	\N	\N	\N	\N	\N
1352925	3.4.19.12	Ubiquitinyl hydrolase 1.	Thiol-dependent hydrolysis of ester, thiolester, amide, peptide and isopeptide bonds formed by the C-terminal Gly of ubiquitin (a 76-residue protein attached to proteins as an intracellular targeting signal).	\N	\N	\N	\N	\N
1353083	3.1.2.-	Thiolester hydrolases.	\N	\N	\N	Benzoate degradation via CoA ligation	Biodegradation of Xenobiotics	METABOLIC
1353146	3.6.4.-	Acting on acid anhydrides; involved in cellular and	\N	\N	\N	\N	\N	\N
1353221	1.13.12.-	With incorporation of one atom of oxygen.	\N	\N	\N	Nitrogen metabolism	Energy Metabolism	METABOLIC
1353221	1.13.12.-	With incorporation of one atom of oxygen.	\N	\N	\N	Ubiquinone biosynthesis	Metabolism of Cofactors and Vitamins	METABOLIC
1353221	1.13.12.-	With incorporation of one atom of oxygen.	\N	\N	\N	Tyrosine metabolism	Amino Acid Metabolism	METABOLIC
1353278	2.7.4.3	Adenylate kinase.	ATP + AMP = ADP + ADP.	\N	Hemolytic anemia due to deficiency of adenylate kinase; MIM:103000.	Purine metabolism	Nucleotide Metabolism	METABOLIC
1353423	1.5.1.2	Pyrroline-5-carboxylate reductase.	L-proline + NAD(P)(+) = 1-pyrroline-5-carboxylate + NAD(P)H.	\N	\N	Urea cycle and metabolism of amino groups	Amino Acid Metabolism	METABOLIC
1353423	1.5.1.2	Pyrroline-5-carboxylate reductase.	L-proline + NAD(P)(+) = 1-pyrroline-5-carboxylate + NAD(P)H.	\N	\N	Arginine and proline metabolism	Amino Acid Metabolism	METABOLIC
1353501	5.2.1.8	Peptidylprolyl isomerase.	Peptidylproline (omega=180) = peptidylproline (omega=0).	\N	\N	\N	\N	\N
1353565	2.3.3.1	Citrate (si)-synthase.	\N	Citrate + CoA = acetyl-CoA + H(2)O + oxaloacetate.	\N	\N	\N	\N
1353587	2.7.7.-	Nucleotidyltransferases.	\N	\N	\N	DNA polymerase	REPLICATION AND REPAIR	REGULATORY
1353587	2.7.7.-	Nucleotidyltransferases.	\N	\N	\N	Ubiquinone biosynthesis	Metabolism of Cofactors and Vitamins	METABOLIC
1353597	2.7.8.11	CDP-diacylglycerol--inositol 3-phosphatidyltransferase.	CDP-diacylglycerol + myo-inositol = CMP + phosphatidyl-1D-myo- inositol.	\N	\N	Glycerolipid metabolism	Metabolism of Complex Lipids	METABOLIC
1353696	1.1.1.65	Pyridoxine 4-dehydrogenase.	Pyridoxine + NADP(+) = pyridoxal + NADPH.	\N	\N	Vitamin B6 metabolism	Metabolism of Cofactors and Vitamins	METABOLIC
1353760	3.5.1.9	Arylformamidase.	N-formyl-L-kynurenine + H(2)O = formate + L-kynurenine.	\N	\N	Glyoxylate and dicarboxylate metabolism	Carbohydrate Metabolism	METABOLIC
1353760	3.5.1.9	Arylformamidase.	N-formyl-L-kynurenine + H(2)O = formate + L-kynurenine.	\N	\N	Tryptophan metabolism	Amino Acid Metabolism	METABOLIC
1353843	3.4.13.9	Xaa-Pro dipeptidase.	Hydrolysis of Xaa-|-Pro dipeptides; also acts on aminoacyl- hydroxyproline analogs. No action on Pro-|-Pro.	Manganese.	Prolidase deficiency; MIM:170100.	\N	\N	\N
1354021	3.2.1.58	Glucan 1,3-beta-glucosidase.	Successive hydrolysis of beta-D-glucose units from the non-reducing ends of 1,3-beta-D-glucans, releasing alpha-glucose.	\N	\N	Starch and sucrose metabolism	Metabolism of Complex Carbohydrates	METABOLIC
1354074	2.8.3.5	3-oxoacid CoA-transferase.	Succinyl-CoA + a 3-oxo acid = succinate + a 3-oxo-acyl-CoA.	\N	Infantile ketoacidosis; MIM:245050.	Valine, leucine and isoleucine degradation	Amino Acid Metabolism	METABOLIC
1354074	2.8.3.5	3-oxoacid CoA-transferase.	Succinyl-CoA + a 3-oxo acid = succinate + a 3-oxo-acyl-CoA.	\N	Infantile ketoacidosis; MIM:245050.	Synthesis and degradation of ketone bodies	Lipid Metabolism	METABOLIC
1354074	2.8.3.5	3-oxoacid CoA-transferase.	Succinyl-CoA + a 3-oxo acid = succinate + a 3-oxo-acyl-CoA.	\N	Infantile ketoacidosis; MIM:245050.	Butanoate metabolism	Carbohydrate Metabolism	METABOLIC
1354183	1.3.1.42	12-oxophytodienoate reductase.	8-[(1R,2R)-3-oxo-2-{(Z)-pent-2-enyl}cyclopentyl]octanoate + NADP(+) = (15Z)-12-oxophyto-10,15-dienoate + NADPH.	\N	\N	\N	\N	\N
1354231	1.4.4.2	Glycine dehydrogenase (decarboxylating).	Glycine + lipoylprotein = S-aminomethyldihydrolipoylprotein + CO(2).	Pyridoxal-phosphate.	Nonketotic hyperglycinemia type II; MIM:238310.	Glycine, serine and threonine metabolism	Amino Acid Metabolism	METABOLIC
1354330	2.3.1.16	Acetyl-CoA C-acyltransferase.	Acyl-CoA + acetyl-CoA = CoA + 3-oxoacyl-CoA.	\N	Pseudo-Zellweger syndrome; MIM:261510.	Benzoate degradation via hydroxylation	Biodegradation of Xenobiotics	METABOLIC
1354330	2.3.1.16	Acetyl-CoA C-acyltransferase.	Acyl-CoA + acetyl-CoA = CoA + 3-oxoacyl-CoA.	\N	Pseudo-Zellweger syndrome; MIM:261510.	Fatty acid biosynthesis (path 2)	Lipid Metabolism	METABOLIC
1354330	2.3.1.16	Acetyl-CoA C-acyltransferase.	Acyl-CoA + acetyl-CoA = CoA + 3-oxoacyl-CoA.	\N	Pseudo-Zellweger syndrome; MIM:261510.	Valine, leucine and isoleucine degradation	Amino Acid Metabolism	METABOLIC
1354330	2.3.1.16	Acetyl-CoA C-acyltransferase.	Acyl-CoA + acetyl-CoA = CoA + 3-oxoacyl-CoA.	\N	Pseudo-Zellweger syndrome; MIM:261510.	Fatty acid metabolism	Lipid Metabolism	METABOLIC
1354330	2.3.1.16	Acetyl-CoA C-acyltransferase.	Acyl-CoA + acetyl-CoA = CoA + 3-oxoacyl-CoA.	\N	Pseudo-Zellweger syndrome; MIM:261510.	Bile acid biosynthesis	Lipid Metabolism	METABOLIC
1354564	1.1.1.8	Glycerol-3-phosphate dehydrogenase (NAD+).	Sn-glycerol 3-phosphate + NAD(+) = glycerone phosphate + NADH.	\N	\N	Glycerolipid metabolism	Metabolism of Complex Lipids	METABOLIC
1354574	6.3.2.19	Ubiquitin--protein ligase.	ATP + ubiquitin + protein lysine = AMP + diphosphate + protein N-ubiquityllysine.	\N	\N	\N	\N	\N
1354591	3.5.4.12	dCMP deaminase.	dCMP + H(2)O = dUMP + NH(3).	\N	\N	Type II secretion system	SORTING AND DEGRADATION	REGULATORY
1354591	3.5.4.12	dCMP deaminase.	dCMP + H(2)O = dUMP + NH(3).	\N	\N	Pyrimidine metabolism	Nucleotide Metabolism	METABOLIC
1354592	3.1.26.5	Ribonuclease P.	Endonucleolytic cleavage of RNA, removing 5'-extra-nucleotide from tRNA precursor.	\N	\N	\N	\N	\N
1354603	1.1.1.100	3-oxoacyl-[acyl-carrier protein] reductase.	(3R)-3-hydroxyacyl-[acyl-carrier protein] + NADP(+) = 3-oxoacyl- [acyl-carrier protein] + NADPH.	\N	\N	Fatty acid biosynthesis (path 1)	Lipid Metabolism	METABOLIC
1354620	3.1.1.11	Pectinesterase.	Pectin + N H(2)O = N methanol + pectate.	\N	\N	Starch and sucrose metabolism	Metabolism of Complex Carbohydrates	METABOLIC
1354620	3.1.1.11	Pectinesterase.	Pectin + N H(2)O = N methanol + pectate.	\N	\N	Pentose and glucuronate interconversions	Carbohydrate Metabolism	METABOLIC
1354701	3.5.3.4	Allantoicase.	Allantoate + H(2)O = (-)-ureidoglycolate + urea.	\N	\N	Purine metabolism	Nucleotide Metabolism	METABOLIC
1354767	5.1.3.1	Ribulose-phosphate 3-epimerase.	D-ribulose 5-phosphate = D-xylulose 5-phosphate.	\N	\N	Pentose phosphate pathway	Carbohydrate Metabolism	METABOLIC
1354767	5.1.3.1	Ribulose-phosphate 3-epimerase.	D-ribulose 5-phosphate = D-xylulose 5-phosphate.	\N	\N	Carbon fixation	Energy Metabolism	METABOLIC
1354767	5.1.3.1	Ribulose-phosphate 3-epimerase.	D-ribulose 5-phosphate = D-xylulose 5-phosphate.	\N	\N	Pentose and glucuronate interconversions	Carbohydrate Metabolism	METABOLIC
1354794	5.2.1.8	Peptidylprolyl isomerase.	Peptidylproline (omega=180) = peptidylproline (omega=0).	\N	\N	\N	\N	\N
1354848	3.1.3.8	3-phytase.	Myo-inositol hexakisphosphate + H(2)O = D-myo-inositol 1,2,4,5,6-pentakisphosphate + phosphate.	\N	\N	Inositol phosphate metabolism	Metabolism of Complex Lipids	METABOLIC
1355099	2.1.1.43	Histone-lysine N-methyltransferase.	S-adenosyl-L-methionine + histone L-lysine = S-adenosyl-L-homocysteine + histone N6-methyl-L-lysine.	\N	\N	Lysine degradation	Amino Acid Metabolism	METABOLIC
1355108	6.3.2.19	Ubiquitin--protein ligase.	ATP + ubiquitin + protein lysine = AMP + diphosphate + protein N-ubiquityllysine.	\N	\N	\N	\N	\N
1355202	4.2.1.51	Prephenate dehydratase.	Prephenate = phenylpyruvate + H(2)O + CO(2).	\N	\N	Phenylalanine, tyrosine and tryptophan biosynthesis	Amino Acid Metabolism	METABOLIC
1355423	3.6.1.3	Adenosinetriphosphatase.	ATP + H(2)O = ADP + phosphate.	\N	Hemolytic anemia due to deficiency of adenosine triphosphatase; MIM:102800.	Purine metabolism	Nucleotide Metabolism	METABOLIC
1355687	3.6.4.-	Acting on acid anhydrides; involved in cellular and	\N	\N	\N	\N	\N	\N
1355769	3.4.24.-	Metalloendopeptidases.	\N	\N	\N	\N	\N	\N
1355815	4.2.1.11	Phosphopyruvate hydratase.	2-phospho-D-glycerate = phosphoenolpyruvate + H(2)O.	Magnesium.	\N	Phenylalanine, tyrosine and tryptophan biosynthesis	Amino Acid Metabolism	METABOLIC
1355815	4.2.1.11	Phosphopyruvate hydratase.	2-phospho-D-glycerate = phosphoenolpyruvate + H(2)O.	Magnesium.	\N	Glycolysis / Gluconeogenesis	Carbohydrate Metabolism	METABOLIC
1355983	3.2.1.25	Beta-mannosidase.	Hydrolysis of terminal, non-reducing beta-D-mannose residues in beta-D-mannosides.	\N	\N	N-Glycan degradation	Metabolism of Complex Carbohydrates	METABOLIC
1355986	5.3.4.1	Protein disulfide isomerase.	Rearrangement of both intrachain and interchain disulfide bonds in proteins to form the native structures.	\N	\N	\N	\N	\N
1356012	3.6.3.44	Xenobiotic-transporting ATPase.	ATP + H(2)O + xenobiotic(In) = ADP + phosphate + xenobiotic(Out).	\N	\N	\N	\N	\N
1356065	2.1.1.107	Uroporphyrin-III C-methyltransferase.	2 S-adenosyl-L-methionine + uroporphyrin III = 2 S-adenosyl-L- homocysteine + sirohydrochlorin.	\N	\N	Porphyrin and chlorophyll metabolism	Metabolism of Cofactors and Vitamins	METABOLIC
1356464	3.4.19.12	Ubiquitinyl hydrolase 1.	Thiol-dependent hydrolysis of ester, thiolester, amide, peptide and isopeptide bonds formed by the C-terminal Gly of ubiquitin (a 76-residue protein attached to proteins as an intracellular targeting signal).	\N	\N	\N	\N	\N
1356550	4.2.1.24	Porphobilinogen synthase.	2 5-aminolevulinate = porphobilinogen + 2 H(2)O.	Zinc.	Susceptibility to lead poisoning; MIM:125270. Acute hepatic porphyria; MIM:125270.	Porphyrin and chlorophyll metabolism	Metabolism of Cofactors and Vitamins	METABOLIC
1356570	6.3.2.19	Ubiquitin--protein ligase.	ATP + ubiquitin + protein lysine = AMP + diphosphate + protein N-ubiquityllysine.	\N	\N	\N	\N	\N
1356585	6.3.2.19	Ubiquitin--protein ligase.	ATP + ubiquitin + protein lysine = AMP + diphosphate + protein N-ubiquityllysine.	\N	\N	\N	\N	\N
1356633	6.3.4.5	Argininosuccinate synthase.	ATP + L-citrulline + L-aspartate = AMP + diphosphate + L-argininosuccinate.	\N	Citrullinemia; MIM:215700.	Arginine and proline metabolism	Amino Acid Metabolism	METABOLIC
1356633	6.3.4.5	Argininosuccinate synthase.	ATP + L-citrulline + L-aspartate = AMP + diphosphate + L-argininosuccinate.	\N	Citrullinemia; MIM:215700.	Urea cycle and metabolism of amino groups	Amino Acid Metabolism	METABOLIC
1356633	6.3.4.5	Argininosuccinate synthase.	ATP + L-citrulline + L-aspartate = AMP + diphosphate + L-argininosuccinate.	\N	Citrullinemia; MIM:215700.	Alanine and aspartate metabolism	Amino Acid Metabolism	METABOLIC
1356916	5.2.1.8	Peptidylprolyl isomerase.	Peptidylproline (omega=180) = peptidylproline (omega=0).	\N	\N	\N	\N	\N
1356928	2.1.1.43	Histone-lysine N-methyltransferase.	S-adenosyl-L-methionine + histone L-lysine = S-adenosyl-L-homocysteine + histone N6-methyl-L-lysine.	\N	\N	Lysine degradation	Amino Acid Metabolism	METABOLIC
1356931	1.2.1.12	Glyceraldehyde 3-phosphate dehydrogenase (phosphorylating).	D-glyceraldehyde 3-phosphate + phosphate + NAD(+) = 3-phospho-D- glyceroyl phosphate + NADH.	\N	\N	Glycolysis / Gluconeogenesis	Carbohydrate Metabolism	METABOLIC
1356931	1.2.1.12	Glyceraldehyde 3-phosphate dehydrogenase (phosphorylating).	D-glyceraldehyde 3-phosphate + phosphate + NAD(+) = 3-phospho-D- glyceroyl phosphate + NADH.	\N	\N	D-Arginine and D-ornithine metabolism	Metabolism of Other Amino Acids	METABOLIC
1357007	1.1.99.1	Choline dehydrogenase.	Choline + acceptor = betaine aldehyde + reduced acceptor.	PQQ.	\N	Glycine, serine and threonine metabolism	Amino Acid Metabolism	METABOLIC
1357161	3.1.3.16	Serine/threonine specific protein phosphatase.	A phosphoprotein + H(2)O = a protein + phosphate.	\N	\N	\N	\N	\N
1357199	1.-.-.-	Oxidoreductases.	\N	\N	\N	\N	\N	\N
1357227	1.1.1.1	Alcohol dehydrogenase.	An alcohol + NAD(+) = an aldehyde or ketone + NADH.	Zinc or Iron.	\N	Bile acid biosynthesis	Lipid Metabolism	METABOLIC
1357227	1.1.1.1	Alcohol dehydrogenase.	An alcohol + NAD(+) = an aldehyde or ketone + NADH.	Zinc or Iron.	\N	Tyrosine metabolism	Amino Acid Metabolism	METABOLIC
1357227	1.1.1.1	Alcohol dehydrogenase.	An alcohol + NAD(+) = an aldehyde or ketone + NADH.	Zinc or Iron.	\N	Glycerolipid metabolism	Metabolism of Complex Lipids	METABOLIC
1357227	1.1.1.1	Alcohol dehydrogenase.	An alcohol + NAD(+) = an aldehyde or ketone + NADH.	Zinc or Iron.	\N	Glycolysis / Gluconeogenesis	Carbohydrate Metabolism	METABOLIC
1357227	1.1.1.1	Alcohol dehydrogenase.	An alcohol + NAD(+) = an aldehyde or ketone + NADH.	Zinc or Iron.	\N	Fatty acid metabolism	Lipid Metabolism	METABOLIC
1357334	2.6.1.13	Ornithine--oxo-acid aminotransferase.	L-ornithine + a 2-oxo acid = L-glutamate 5-semialdehyde + an L-amino acid.	Pyridoxal-phosphate.	Ornithinemia with gyrate atrophy of choroid and retina; MIM:258870.	Arginine and proline metabolism	Amino Acid Metabolism	METABOLIC
1357334	2.6.1.13	Ornithine--oxo-acid aminotransferase.	L-ornithine + a 2-oxo acid = L-glutamate 5-semialdehyde + an L-amino acid.	Pyridoxal-phosphate.	Ornithinemia with gyrate atrophy of choroid and retina; MIM:258870.	Urea cycle and metabolism of amino groups	Amino Acid Metabolism	METABOLIC
1357384	3.4.19.12	Ubiquitinyl hydrolase 1.	Thiol-dependent hydrolysis of ester, thiolester, amide, peptide and isopeptide bonds formed by the C-terminal Gly of ubiquitin (a 76-residue protein attached to proteins as an intracellular targeting signal).	\N	\N	\N	\N	\N
1357422	4.2.1.69	Cyanamide hydratase.	Urea = cyanamide + H(2)O.	\N	\N	\N	\N	\N
1357469	1.6.99.1	NADPH dehydrogenase.	NADPH + acceptor = NADP(+) + reduced acceptor.	FMN or FAD.	\N	\N	\N	\N
1357473	1.6.99.1	NADPH dehydrogenase.	NADPH + acceptor = NADP(+) + reduced acceptor.	FMN or FAD.	\N	\N	\N	\N
1357636	1.3.3.6	Acyl-CoA oxidase.	Acyl-CoA + O(2) = trans-2,3-dehydroacyl-CoA + H(2)O(2).	FAD.	\N	Fatty acid metabolism	Lipid Metabolism	METABOLIC
1357945	6.1.1.5	Isoleucine--tRNA ligase.	ATP + L-isoleucine + tRNA(Ile) = AMP + diphosphate + L-isoleucyl- tRNA(Ile).	\N	\N	Valine, leucine and isoleucine biosynthesis	Amino Acid Metabolism	METABOLIC
1357945	6.1.1.5	Isoleucine--tRNA ligase.	ATP + L-isoleucine + tRNA(Ile) = AMP + diphosphate + L-isoleucyl- tRNA(Ile).	\N	\N	Aminoacyl-tRNA biosynthesis	TRANSLATION	REGULATORY
1358105	1.1.1.21	Aldehyde reductase.	Alditol + NAD(P)(+) = aldose + NAD(P)H.	\N	\N	Galactose metabolism	Carbohydrate Metabolism	METABOLIC
1358105	1.1.1.21	Aldehyde reductase.	Alditol + NAD(P)(+) = aldose + NAD(P)H.	\N	\N	Pyruvate metabolism	Carbohydrate Metabolism	METABOLIC
1358105	1.1.1.21	Aldehyde reductase.	Alditol + NAD(P)(+) = aldose + NAD(P)H.	\N	\N	Glycerolipid metabolism	Metabolism of Complex Lipids	METABOLIC
1358105	1.1.1.21	Aldehyde reductase.	Alditol + NAD(P)(+) = aldose + NAD(P)H.	\N	\N	Pentose and glucuronate interconversions	Carbohydrate Metabolism	METABOLIC
1358105	1.1.1.21	Aldehyde reductase.	Alditol + NAD(P)(+) = aldose + NAD(P)H.	\N	\N	Fructose and mannose metabolism	Carbohydrate Metabolism	METABOLIC
1358330	3.1.27.-	Endoribonucleases producing other than 5'-phosphomonoesters.	\N	\N	\N	\N	\N	\N
1358738	3.2.1.25	Beta-mannosidase.	Hydrolysis of terminal, non-reducing beta-D-mannose residues in beta-D-mannosides.	\N	\N	N-Glycan degradation	Metabolism of Complex Carbohydrates	METABOLIC
1358768	2.1.1.10	Homocysteine S-methyltransferase.	S-adenosyl-L-methionine + L-homocysteine = S-adenosyl-L-homocysteine + L-methionine.	\N	\N	Methionine metabolism	Amino Acid Metabolism	METABOLIC
1358880	3.4.25.1	Proteasome endopeptidase complex.	Cleavage at peptide bonds with very broad specificity.	\N	\N	\N	\N	\N
1358905	1.2.4.1	Pyruvate dehydrogenase (lipoamide).	Pyruvate + lipoamide = S-acetyldihydrolipoamide + CO(2).	Thiamine pyrophosphate.	Ataxia with lactic acidosis I; MIM:208800.	Valine, leucine and isoleucine biosynthesis	Amino Acid Metabolism	METABOLIC
1358905	1.2.4.1	Pyruvate dehydrogenase (lipoamide).	Pyruvate + lipoamide = S-acetyldihydrolipoamide + CO(2).	Thiamine pyrophosphate.	Ataxia with lactic acidosis I; MIM:208800.	Butanoate metabolism	Carbohydrate Metabolism	METABOLIC
1358905	1.2.4.1	Pyruvate dehydrogenase (lipoamide).	Pyruvate + lipoamide = S-acetyldihydrolipoamide + CO(2).	Thiamine pyrophosphate.	Ataxia with lactic acidosis I; MIM:208800.	Pyruvate metabolism	Carbohydrate Metabolism	METABOLIC
1358905	1.2.4.1	Pyruvate dehydrogenase (lipoamide).	Pyruvate + lipoamide = S-acetyldihydrolipoamide + CO(2).	Thiamine pyrophosphate.	Ataxia with lactic acidosis I; MIM:208800.	Glycolysis / Gluconeogenesis	Carbohydrate Metabolism	METABOLIC
1359012	3.1.3.-	Phosphoric monoester hydrolases.	\N	\N	\N	Vitamin B6 metabolism	Metabolism of Cofactors and Vitamins	METABOLIC
1359012	3.1.3.-	Phosphoric monoester hydrolases.	\N	\N	\N	Porphyrin and chlorophyll metabolism	Metabolism of Cofactors and Vitamins	METABOLIC
1359012	3.1.3.-	Phosphoric monoester hydrolases.	\N	\N	\N	Nicotinate and nicotinamide metabolism	Metabolism of Cofactors and Vitamins	METABOLIC
1359012	3.1.3.-	Phosphoric monoester hydrolases.	\N	\N	\N	Thiamine metabolism	Metabolism of Cofactors and Vitamins	METABOLIC
1359012	3.1.3.-	Phosphoric monoester hydrolases.	\N	\N	\N	Aminosugars metabolism	Metabolism of Complex Carbohydrates	METABOLIC
1359012	3.1.3.-	Phosphoric monoester hydrolases.	\N	\N	\N	Riboflavin metabolism	Metabolism of Cofactors and Vitamins	METABOLIC
1359030	4.1.2.27	Sphinganine-1-phosphate aldolase.	Sphinganine 1-phosphate = phosphoethanolamine + palmitaldehyde.	Pyridoxal-phosphate.	\N	Sphingoglycolipid metabolism	Metabolism of Complex Lipids	METABOLIC
1359312	1.1.1.1	Alcohol dehydrogenase.	An alcohol + NAD(+) = an aldehyde or ketone + NADH.	Zinc or Iron.	\N	Bile acid biosynthesis	Lipid Metabolism	METABOLIC
1359312	1.1.1.1	Alcohol dehydrogenase.	An alcohol + NAD(+) = an aldehyde or ketone + NADH.	Zinc or Iron.	\N	Tyrosine metabolism	Amino Acid Metabolism	METABOLIC
1359312	1.1.1.1	Alcohol dehydrogenase.	An alcohol + NAD(+) = an aldehyde or ketone + NADH.	Zinc or Iron.	\N	Glycerolipid metabolism	Metabolism of Complex Lipids	METABOLIC
1359312	1.1.1.1	Alcohol dehydrogenase.	An alcohol + NAD(+) = an aldehyde or ketone + NADH.	Zinc or Iron.	\N	Glycolysis / Gluconeogenesis	Carbohydrate Metabolism	METABOLIC
1359312	1.1.1.1	Alcohol dehydrogenase.	An alcohol + NAD(+) = an aldehyde or ketone + NADH.	Zinc or Iron.	\N	Fatty acid metabolism	Lipid Metabolism	METABOLIC
1359500	1.6.5.5	NADPH:quinone reductase.	NADPH + quinone = NADP(+) + semiquinone.	Zinc.	\N	\N	\N	\N
1359600	1.14.14.1	Unspecific monooxygenase.	RH + reduced flavoprotein + O(2) = ROH + oxidized flavoprotein + H(2)O.	Heme-thiolate.	\N	Tryptophan metabolism	Amino Acid Metabolism	METABOLIC
1359600	1.14.14.1	Unspecific monooxygenase.	RH + reduced flavoprotein + O(2) = ROH + oxidized flavoprotein + H(2)O.	Heme-thiolate.	\N	Fatty acid metabolism	Lipid Metabolism	METABOLIC
1359600	1.14.14.1	Unspecific monooxygenase.	RH + reduced flavoprotein + O(2) = ROH + oxidized flavoprotein + H(2)O.	Heme-thiolate.	\N	gamma-Hexachlorocyclohexane degradation	Biodegradation of Xenobiotics	METABOLIC
1359718	1.1.1.37	Malate dehydrogenase.	(S)-malate + NAD(+) = oxaloacetate + NADH.	\N	\N	Citrate cycle (TCA cycle)	Carbohydrate Metabolism	METABOLIC
1359718	1.1.1.37	Malate dehydrogenase.	(S)-malate + NAD(+) = oxaloacetate + NADH.	\N	\N	Reductive carboxylate cycle (CO2 fixation)	Energy Metabolism	METABOLIC
1359718	1.1.1.37	Malate dehydrogenase.	(S)-malate + NAD(+) = oxaloacetate + NADH.	\N	\N	Carbon fixation	Energy Metabolism	METABOLIC
1359718	1.1.1.37	Malate dehydrogenase.	(S)-malate + NAD(+) = oxaloacetate + NADH.	\N	\N	Glyoxylate and dicarboxylate metabolism	Carbohydrate Metabolism	METABOLIC
1359718	1.1.1.37	Malate dehydrogenase.	(S)-malate + NAD(+) = oxaloacetate + NADH.	\N	\N	Pyruvate metabolism	Carbohydrate Metabolism	METABOLIC
1359721	2.7.1.-	Phosphotransferases with an alcohol group as acceptor.	\N	\N	\N	Sphingoglycolipid metabolism	Metabolism of Complex Lipids	METABOLIC
1359721	2.7.1.-	Phosphotransferases with an alcohol group as acceptor.	\N	\N	\N	Benzoate degradation via CoA ligation	Biodegradation of Xenobiotics	METABOLIC
1359721	2.7.1.-	Phosphotransferases with an alcohol group as acceptor.	\N	\N	\N	Starch and sucrose metabolism	Metabolism of Complex Carbohydrates	METABOLIC
1359721	2.7.1.-	Phosphotransferases with an alcohol group as acceptor.	\N	\N	\N	Inositol phosphate metabolism	Metabolism of Complex Lipids	METABOLIC
1359721	2.7.1.-	Phosphotransferases with an alcohol group as acceptor.	\N	\N	\N	Nicotinate and nicotinamide metabolism	Metabolism of Cofactors and Vitamins	METABOLIC
1359836	6.3.2.19	Ubiquitin--protein ligase.	ATP + ubiquitin + protein lysine = AMP + diphosphate + protein N-ubiquityllysine.	\N	\N	\N	\N	\N
1359905	3.4.21.26	Prolyl oligopeptidase.	Hydrolysis of Pro-|-Xaa >> Ala-|-Xaa in oligopeptides.	\N	\N	\N	\N	\N
1359933	2.7.1.47	D-ribulokinase.	ATP + D-ribulose = ADP + D-ribulose 5-phosphate.	\N	\N	Pentose and glucuronate interconversions	Carbohydrate Metabolism	METABOLIC
1360098	2.7.1.1	Hexokinase.	ATP + D-hexose = ADP + D-hexose 6-phosphate.	\N	Hemolytic anemia due to hexokinase deficiency; MIM:235700.	Erythromycin biosynthesis	Biosynthesis of Secondary Metabolites	METABOLIC
1360098	2.7.1.1	Hexokinase.	ATP + D-hexose = ADP + D-hexose 6-phosphate.	\N	Hemolytic anemia due to hexokinase deficiency; MIM:235700.	Aminosugars metabolism	Metabolism of Complex Carbohydrates	METABOLIC
1360098	2.7.1.1	Hexokinase.	ATP + D-hexose = ADP + D-hexose 6-phosphate.	\N	Hemolytic anemia due to hexokinase deficiency; MIM:235700.	Starch and sucrose metabolism	Metabolism of Complex Carbohydrates	METABOLIC
1360098	2.7.1.1	Hexokinase.	ATP + D-hexose = ADP + D-hexose 6-phosphate.	\N	Hemolytic anemia due to hexokinase deficiency; MIM:235700.	Glycolysis / Gluconeogenesis	Carbohydrate Metabolism	METABOLIC
1360098	2.7.1.1	Hexokinase.	ATP + D-hexose = ADP + D-hexose 6-phosphate.	\N	Hemolytic anemia due to hexokinase deficiency; MIM:235700.	Fructose and mannose metabolism	Carbohydrate Metabolism	METABOLIC
1360098	2.7.1.1	Hexokinase.	ATP + D-hexose = ADP + D-hexose 6-phosphate.	\N	Hemolytic anemia due to hexokinase deficiency; MIM:235700.	Galactose metabolism	Carbohydrate Metabolism	METABOLIC
1360121	1.1.1.116	D-arabinose 1-dehydrogenase.	D-arabinose + NAD(+) = D-arabinono-1,4-lactone + NADH.	\N	\N	\N	\N	\N
1360274	1.1.-.-	Acting on the CH-OH group of donors.	\N	\N	\N	Benzoate degradation via CoA ligation	Biodegradation of Xenobiotics	METABOLIC
1360274	1.1.-.-	Acting on the CH-OH group of donors.	\N	\N	\N	Ethylbenzene degradation	Biodegradation of Xenobiotics	METABOLIC
1360287	3.1.3.16	Serine/threonine specific protein phosphatase.	A phosphoprotein + H(2)O = a protein + phosphate.	\N	\N	\N	\N	\N
1360318	1.2.1.3	Aldehyde dehydrogenase (NAD+).	An aldehyde + NAD(+) + H(2)O = an acid + NADH.	\N	Acute alcohol intolerance; MIM:100650.	1,2-Dichloroethane degradation	Biodegradation of Xenobiotics	METABOLIC
1360318	1.2.1.3	Aldehyde dehydrogenase (NAD+).	An aldehyde + NAD(+) + H(2)O = an acid + NADH.	\N	Acute alcohol intolerance; MIM:100650.	Tryptophan metabolism	Amino Acid Metabolism	METABOLIC
1360318	1.2.1.3	Aldehyde dehydrogenase (NAD+).	An aldehyde + NAD(+) + H(2)O = an acid + NADH.	\N	Acute alcohol intolerance; MIM:100650.	Glycerolipid metabolism	Metabolism of Complex Lipids	METABOLIC
1360318	1.2.1.3	Aldehyde dehydrogenase (NAD+).	An aldehyde + NAD(+) + H(2)O = an acid + NADH.	\N	Acute alcohol intolerance; MIM:100650.	Valine, leucine and isoleucine degradation	Amino Acid Metabolism	METABOLIC
1360318	1.2.1.3	Aldehyde dehydrogenase (NAD+).	An aldehyde + NAD(+) + H(2)O = an acid + NADH.	\N	Acute alcohol intolerance; MIM:100650.	Glycolysis / Gluconeogenesis	Carbohydrate Metabolism	METABOLIC
1360318	1.2.1.3	Aldehyde dehydrogenase (NAD+).	An aldehyde + NAD(+) + H(2)O = an acid + NADH.	\N	Acute alcohol intolerance; MIM:100650.	Propanoate metabolism	Carbohydrate Metabolism	METABOLIC
1360318	1.2.1.3	Aldehyde dehydrogenase (NAD+).	An aldehyde + NAD(+) + H(2)O = an acid + NADH.	\N	Acute alcohol intolerance; MIM:100650.	Fatty acid metabolism	Lipid Metabolism	METABOLIC
1360318	1.2.1.3	Aldehyde dehydrogenase (NAD+).	An aldehyde + NAD(+) + H(2)O = an acid + NADH.	\N	Acute alcohol intolerance; MIM:100650.	Bile acid biosynthesis	Lipid Metabolism	METABOLIC
1360318	1.2.1.3	Aldehyde dehydrogenase (NAD+).	An aldehyde + NAD(+) + H(2)O = an acid + NADH.	\N	Acute alcohol intolerance; MIM:100650.	Arginine and proline metabolism	Amino Acid Metabolism	METABOLIC
1360318	1.2.1.3	Aldehyde dehydrogenase (NAD+).	An aldehyde + NAD(+) + H(2)O = an acid + NADH.	\N	Acute alcohol intolerance; MIM:100650.	Butanoate metabolism	Carbohydrate Metabolism	METABOLIC
1360318	1.2.1.3	Aldehyde dehydrogenase (NAD+).	An aldehyde + NAD(+) + H(2)O = an acid + NADH.	\N	Acute alcohol intolerance; MIM:100650.	beta-Alanine metabolism	Metabolism of Other Amino Acids	METABOLIC
1360318	1.2.1.3	Aldehyde dehydrogenase (NAD+).	An aldehyde + NAD(+) + H(2)O = an acid + NADH.	\N	Acute alcohol intolerance; MIM:100650.	Pyruvate metabolism	Carbohydrate Metabolism	METABOLIC
1360318	1.2.1.3	Aldehyde dehydrogenase (NAD+).	An aldehyde + NAD(+) + H(2)O = an acid + NADH.	\N	Acute alcohol intolerance; MIM:100650.	Histidine metabolism	Amino Acid Metabolism	METABOLIC
1360318	1.2.1.3	Aldehyde dehydrogenase (NAD+).	An aldehyde + NAD(+) + H(2)O = an acid + NADH.	\N	Acute alcohol intolerance; MIM:100650.	Lysine degradation	Amino Acid Metabolism	METABOLIC
1360318	1.2.1.3	Aldehyde dehydrogenase (NAD+).	An aldehyde + NAD(+) + H(2)O = an acid + NADH.	\N	Acute alcohol intolerance; MIM:100650.	Ascorbate and aldarate metabolism	Carbohydrate Metabolism	METABOLIC
1360349	2.1.1.60	Calmodulin-lysine N-methyltransferase.	S-adenosyl-L-methionine + calmodulin L-lysine = S-adenosyl-L- homocysteine + calmodulin N6-methyl-L-lysine.	\N	\N	Lysine degradation	Amino Acid Metabolism	METABOLIC
1360416	3.1.26.-	Endoribonucleases producing 5'-phosphomonoesters.	\N	\N	\N	\N	\N	\N
1360470	1.97.1.4	Formate acetyltransferase activating enzyme.	S-adenosyl-L-methionine + dihydroflavodoxin + [formate acetyltransferase]-glycine = 5'-deoxyadenosine + methionine + flavodoxin + [formate acetyltransferase]-glycine-2-yl radical.	Iron-sulfur.	\N	\N	\N	\N
1360667	2.1.1.67	Thiopurine S-methyltransferase.	S-adenosyl-L-methionine + a thiopurine = S-adenosyl-L-homocysteine + a thiopurine S-methylether.	\N	\N	\N	\N	\N
1360748	3.5.1.-	In linear amides.	\N	\N	\N	Nicotinate and nicotinamide metabolism	Metabolism of Cofactors and Vitamins	METABOLIC
1360748	3.5.1.-	In linear amides.	\N	\N	\N	Pantothenate and CoA biosynthesis	Metabolism of Cofactors and Vitamins	METABOLIC
1360748	3.5.1.-	In linear amides.	\N	\N	\N	Arginine and proline metabolism	Amino Acid Metabolism	METABOLIC
1360748	3.5.1.-	In linear amides.	\N	\N	\N	Lipopolysaccharide biosynthesis	Metabolism of Complex Carbohydrates	METABOLIC
1360912	2.1.1.37	DNA (cytosine-5-)-methyltransferase.	S-adenosyl-L-methionine + DNA = S-adenosyl-L-homocysteine + DNA containing 5-methylcytosine.	\N	\N	Methionine metabolism	Amino Acid Metabolism	METABOLIC
1361062	2.5.1.9	Riboflavin synthase.	2 6,7-dimethyl-8-(1-D-ribityl)lumazine = riboflavin + 4-(1-D- ribitylamino)-5-amino-2,6-dihydroxypyrimidine.	Flavoprotein.	\N	Riboflavin metabolism	Metabolism of Cofactors and Vitamins	METABOLIC
1361120	3.6.1.1	Inorganic pyrophosphatase.	Diphosphate + H(2)O = 2 phosphate.	\N	\N	Oxidative phosphorylation	Energy Metabolism	METABOLIC
1361133	3.5.1.-	In linear amides.	\N	\N	\N	Nicotinate and nicotinamide metabolism	Metabolism of Cofactors and Vitamins	METABOLIC
1361133	3.5.1.-	In linear amides.	\N	\N	\N	Pantothenate and CoA biosynthesis	Metabolism of Cofactors and Vitamins	METABOLIC
1361133	3.5.1.-	In linear amides.	\N	\N	\N	Arginine and proline metabolism	Amino Acid Metabolism	METABOLIC
1361133	3.5.1.-	In linear amides.	\N	\N	\N	Lipopolysaccharide biosynthesis	Metabolism of Complex Carbohydrates	METABOLIC
1361218	1.1.1.2	Alcohol dehydrogenase (NADP+).	An alcohol + NADP(+) = an aldehyde + NADPH.	Zinc.	\N	Caprolactam degradation	Biodegradation of Xenobiotics	METABOLIC
1361218	1.1.1.2	Alcohol dehydrogenase (NADP+).	An alcohol + NADP(+) = an aldehyde + NADPH.	Zinc.	\N	Glycerolipid metabolism	Metabolism of Complex Lipids	METABOLIC
1361218	1.1.1.2	Alcohol dehydrogenase (NADP+).	An alcohol + NADP(+) = an aldehyde + NADPH.	Zinc.	\N	Pentose and glucuronate interconversions	Carbohydrate Metabolism	METABOLIC
1361218	1.1.1.2	Alcohol dehydrogenase (NADP+).	An alcohol + NADP(+) = an aldehyde + NADPH.	Zinc.	\N	Glycolysis / Gluconeogenesis	Carbohydrate Metabolism	METABOLIC
1361415	1.14.13.1	Salicylate 1-monooxygenase.	Salicylate + NADH + O(2) = catechol + NAD(+) + H(2)O + CO(2).	FAD.	\N	Fluorene degradation	Biodegradation of Xenobiotics	METABOLIC
1361415	1.14.13.1	Salicylate 1-monooxygenase.	Salicylate + NADH + O(2) = catechol + NAD(+) + H(2)O + CO(2).	FAD.	\N	Nitorobenzene degradation	Biodegradation of Xenobiotics	METABOLIC
1361445	3.4.11.18	Methionyl aminopeptidase.	Release of N-terminal amino acids, preferentially methionine, from peptides and arylamides.	Cobalt.	\N	\N	\N	\N
1361683	6.3.2.19	Ubiquitin--protein ligase.	ATP + ubiquitin + protein lysine = AMP + diphosphate + protein N-ubiquityllysine.	\N	\N	\N	\N	\N
1361793	2.7.8.1	Ethanolaminephosphotransferase.	CDP-ethanolamine + 1,2-diacylglycerol = CMP + a phosphatidylethanolamine.	\N	\N	Sphingophospholipid biosynthesis	Metabolism of Complex Lipids	METABOLIC
1361793	2.7.8.1	Ethanolaminephosphotransferase.	CDP-ethanolamine + 1,2-diacylglycerol = CMP + a phosphatidylethanolamine.	\N	\N	Aminophosphonate metabolism	Metabolism of Other Amino Acids	METABOLIC
1361793	2.7.8.1	Ethanolaminephosphotransferase.	CDP-ethanolamine + 1,2-diacylglycerol = CMP + a phosphatidylethanolamine.	\N	\N	Glycerolipid metabolism	Metabolism of Complex Lipids	METABOLIC
1361944	6.1.1.21	Histidine--tRNA ligase.	ATP + L-histidine + tRNA(His) = AMP + diphosphate + L-histidyl- tRNA(His).	\N	\N	Histidine metabolism	Amino Acid Metabolism	METABOLIC
1361944	6.1.1.21	Histidine--tRNA ligase.	ATP + L-histidine + tRNA(His) = AMP + diphosphate + L-histidyl- tRNA(His).	\N	\N	Aminoacyl-tRNA biosynthesis	TRANSLATION	REGULATORY
1362274	1.14.14.1	Unspecific monooxygenase.	RH + reduced flavoprotein + O(2) = ROH + oxidized flavoprotein + H(2)O.	Heme-thiolate.	\N	Tryptophan metabolism	Amino Acid Metabolism	METABOLIC
1362274	1.14.14.1	Unspecific monooxygenase.	RH + reduced flavoprotein + O(2) = ROH + oxidized flavoprotein + H(2)O.	Heme-thiolate.	\N	Fatty acid metabolism	Lipid Metabolism	METABOLIC
1362274	1.14.14.1	Unspecific monooxygenase.	RH + reduced flavoprotein + O(2) = ROH + oxidized flavoprotein + H(2)O.	Heme-thiolate.	\N	gamma-Hexachlorocyclohexane degradation	Biodegradation of Xenobiotics	METABOLIC
1362280	3.1.3.25	Myo-inositol-1(or 4)-monophosphatase.	Myo-inositol 1-monophosphate + H(2)O = myo-inositol + phosphate.	\N	\N	Inositol phosphate metabolism	Metabolism of Complex Lipids	METABOLIC
1362280	3.1.3.25	Myo-inositol-1(or 4)-monophosphatase.	Myo-inositol 1-monophosphate + H(2)O = myo-inositol + phosphate.	\N	\N	Streptomycin biosynthesis	Biosynthesis of Secondary Metabolites	METABOLIC
1362280	3.1.3.25	Myo-inositol-1(or 4)-monophosphatase.	Myo-inositol 1-monophosphate + H(2)O = myo-inositol + phosphate.	\N	\N	\N	\N	\N
1362284	3.4.25.1	Proteasome endopeptidase complex.	Cleavage at peptide bonds with very broad specificity.	\N	\N	\N	\N	\N
1362291	5.2.1.8	Peptidylprolyl isomerase.	Peptidylproline (omega=180) = peptidylproline (omega=0).	\N	\N	\N	\N	\N
1362551	3.1.1.45	Carboxymethylenebutenolidase.	4-carboxymethylenebut-2-en-4-olide + H(2)O = 4 oxohex-2-enedioate.	\N	\N	1,4-Dichlorobenzene degradation	Biodegradation of Xenobiotics	METABOLIC
1362657	6.4.1.4	Methylcrotonyl-CoA carboxylase.	ATP + 3-methylcrotonyl-CoA + HCO(3)(-) = ADP + phosphate + 3-methylglutaconyl-CoA.	Biotin.	Beta-methylcrotonylglycinuria I; MIM:210200.	Valine, leucine and isoleucine degradation	Amino Acid Metabolism	METABOLIC
1362682	3.4.19.12	Ubiquitinyl hydrolase 1.	Thiol-dependent hydrolysis of ester, thiolester, amide, peptide and isopeptide bonds formed by the C-terminal Gly of ubiquitin (a 76-residue protein attached to proteins as an intracellular targeting signal).	\N	\N	\N	\N	\N
1362691	1.6.2.2	Cytochrome-b5 reductase.	NADH + 2 ferricytochrome b5 = NAD(+) + 2 ferrocytochrome b5.	FAD.	Methemoglobinemia enzymopathic forms I, II, III; MIM:250800.	\N	\N	\N
1362903	3.1.1.17	Gluconolactonase.	D-glucono-1,5-lactone + H(2)O = D-gluconate.	\N	\N	Caprolactam degradation	Biodegradation of Xenobiotics	METABOLIC
1362903	3.1.1.17	Gluconolactonase.	D-glucono-1,5-lactone + H(2)O = D-gluconate.	\N	\N	Ascorbate and aldarate metabolism	Carbohydrate Metabolism	METABOLIC
1362903	3.1.1.17	Gluconolactonase.	D-glucono-1,5-lactone + H(2)O = D-gluconate.	\N	\N	Pentose phosphate pathway	Carbohydrate Metabolism	METABOLIC
1362993	5.3.1.6	Ribose 5-phosphate epimerase.	D-ribose 5-phosphate = D-ribulose 5-phosphate.	\N	\N	Carbon fixation	Energy Metabolism	METABOLIC
1362993	5.3.1.6	Ribose 5-phosphate epimerase.	D-ribose 5-phosphate = D-ribulose 5-phosphate.	\N	\N	Pentose phosphate pathway	Carbohydrate Metabolism	METABOLIC
1363249	3.1.3.16	Serine/threonine specific protein phosphatase.	A phosphoprotein + H(2)O = a protein + phosphate.	\N	\N	\N	\N	\N
1363277	3.6.3.-	Acting on acid anhydrides; catalyzing transmembrane movement	\N	\N	\N	\N	\N	\N
1363463	2.6.1.16	Glutamine-fructose-6-phosphate transaminase (isomerizing).	L-glutamine + D-fructose 6-phosphate = L-glutamate + D-glucosamine 6-phosphate.	\N	\N	Aminosugars metabolism	Metabolism of Complex Carbohydrates	METABOLIC
1363463	2.6.1.16	Glutamine-fructose-6-phosphate transaminase (isomerizing).	L-glutamine + D-fructose 6-phosphate = L-glutamate + D-glucosamine 6-phosphate.	\N	\N	Glutamate metabolism	Amino Acid Metabolism	METABOLIC
1363693	2.5.1.6	Methionine adenosyltransferase.	ATP + L-methionine + H(2)O = phosphate + diphosphate + S-adenosyl- L-methionine.	\N	Hypermethioninemia due to methionine adenosyltransferase; MIM:250850.	Selenoamino acid metabolism	Metabolism of Other Amino Acids	METABOLIC
1363693	2.5.1.6	Methionine adenosyltransferase.	ATP + L-methionine + H(2)O = phosphate + diphosphate + S-adenosyl- L-methionine.	\N	Hypermethioninemia due to methionine adenosyltransferase; MIM:250850.	Methionine metabolism	Amino Acid Metabolism	METABOLIC
1363920	6.3.3.2	5-formyltetrahydrofolate cyclo-ligase.	ATP + 5-formyltetrahydrofolate = ADP + phosphate + 5,10- methenyltetrahydrofolate.	\N	\N	One carbon pool by folate	Metabolism of Cofactors and Vitamins	METABOLIC
1363969	6.3.2.19	Ubiquitin--protein ligase.	ATP + ubiquitin + protein lysine = AMP + diphosphate + protein N-ubiquityllysine.	\N	\N	\N	\N	\N
1364060	1.14.14.1	Unspecific monooxygenase.	RH + reduced flavoprotein + O(2) = ROH + oxidized flavoprotein + H(2)O.	Heme-thiolate.	\N	Tryptophan metabolism	Amino Acid Metabolism	METABOLIC
1364060	1.14.14.1	Unspecific monooxygenase.	RH + reduced flavoprotein + O(2) = ROH + oxidized flavoprotein + H(2)O.	Heme-thiolate.	\N	Fatty acid metabolism	Lipid Metabolism	METABOLIC
1364060	1.14.14.1	Unspecific monooxygenase.	RH + reduced flavoprotein + O(2) = ROH + oxidized flavoprotein + H(2)O.	Heme-thiolate.	\N	gamma-Hexachlorocyclohexane degradation	Biodegradation of Xenobiotics	METABOLIC
1364208	1.14.11.13	Gibberellin 2-beta-dioxygenase.	Gibberellin 1 + 2-oxoglutarate + O(2) = 2-beta-hydroxygibberellin 1 + succinate + CO(2).	\N	\N	\N	\N	\N
1364260	4.1.1.28	Aromatic-L-amino-acid decarboxylase.	L-tryptophan = tryptamine + CO(2).	Pyridoxal-phosphate.	\N	Alkaloid biosynthesis I	Biosynthesis of Secondary Metabolites	METABOLIC
1364260	4.1.1.28	Aromatic-L-amino-acid decarboxylase.	L-tryptophan = tryptamine + CO(2).	Pyridoxal-phosphate.	\N	Phenylalanine metabolism	Amino Acid Metabolism	METABOLIC
1364260	4.1.1.28	Aromatic-L-amino-acid decarboxylase.	L-tryptophan = tryptamine + CO(2).	Pyridoxal-phosphate.	\N	Tyrosine metabolism	Amino Acid Metabolism	METABOLIC
1364260	4.1.1.28	Aromatic-L-amino-acid decarboxylase.	L-tryptophan = tryptamine + CO(2).	Pyridoxal-phosphate.	\N	Histidine metabolism	Amino Acid Metabolism	METABOLIC
1364260	4.1.1.28	Aromatic-L-amino-acid decarboxylase.	L-tryptophan = tryptamine + CO(2).	Pyridoxal-phosphate.	\N	Tryptophan metabolism	Amino Acid Metabolism	METABOLIC
1364555	4.2.1.47	GDP-mannose 4,6-dehydratase.	GDP-mannose = GDP-4-dehydro-6-deoxy-D-mannose + H(2)O.	NAD.	\N	Fructose and mannose metabolism	Carbohydrate Metabolism	METABOLIC
1364618	2.3.1.50	Serine C-palmitoyltransferase.	Palmitoyl-CoA + L-serine = CoA + 3-dehydro-D-sphinganine + CO(2).	Pyridoxal-phosphate.	\N	Sphingoglycolipid metabolism	Metabolism of Complex Lipids	METABOLIC
1364619	1.1.1.22	UDP-glucose 6-dehydrogenase.	UDP-glucose + 2 NAD(+) + H(2)O = UDP-glucuronate + 2 NADH.	\N	\N	Starch and sucrose metabolism	Metabolism of Complex Carbohydrates	METABOLIC
1364619	1.1.1.22	UDP-glucose 6-dehydrogenase.	UDP-glucose + 2 NAD(+) + H(2)O = UDP-glucuronate + 2 NADH.	\N	\N	Pentose and glucuronate interconversions	Carbohydrate Metabolism	METABOLIC
1364619	1.1.1.22	UDP-glucose 6-dehydrogenase.	UDP-glucose + 2 NAD(+) + H(2)O = UDP-glucuronate + 2 NADH.	\N	\N	Nucleotide sugars metabolism	Nucleotide Metabolism	METABOLIC
1364653	1.14.14.1	Unspecific monooxygenase.	RH + reduced flavoprotein + O(2) = ROH + oxidized flavoprotein + H(2)O.	Heme-thiolate.	\N	Tryptophan metabolism	Amino Acid Metabolism	METABOLIC
1364653	1.14.14.1	Unspecific monooxygenase.	RH + reduced flavoprotein + O(2) = ROH + oxidized flavoprotein + H(2)O.	Heme-thiolate.	\N	Fatty acid metabolism	Lipid Metabolism	METABOLIC
1364653	1.14.14.1	Unspecific monooxygenase.	RH + reduced flavoprotein + O(2) = ROH + oxidized flavoprotein + H(2)O.	Heme-thiolate.	\N	gamma-Hexachlorocyclohexane degradation	Biodegradation of Xenobiotics	METABOLIC
1364893	2.7.1.39	Homoserine kinase.	ATP + L-homoserine = ADP + O-phospho-L-homoserine.	\N	\N	Glycine, serine and threonine metabolism	Amino Acid Metabolism	METABOLIC
1364930	3.1.1.45	Carboxymethylenebutenolidase.	4-carboxymethylenebut-2-en-4-olide + H(2)O = 4 oxohex-2-enedioate.	\N	\N	1,4-Dichlorobenzene degradation	Biodegradation of Xenobiotics	METABOLIC
1365144	1.14.14.1	Unspecific monooxygenase.	RH + reduced flavoprotein + O(2) = ROH + oxidized flavoprotein + H(2)O.	Heme-thiolate.	\N	Tryptophan metabolism	Amino Acid Metabolism	METABOLIC
1365144	1.14.14.1	Unspecific monooxygenase.	RH + reduced flavoprotein + O(2) = ROH + oxidized flavoprotein + H(2)O.	Heme-thiolate.	\N	Fatty acid metabolism	Lipid Metabolism	METABOLIC
1365144	1.14.14.1	Unspecific monooxygenase.	RH + reduced flavoprotein + O(2) = ROH + oxidized flavoprotein + H(2)O.	Heme-thiolate.	\N	gamma-Hexachlorocyclohexane degradation	Biodegradation of Xenobiotics	METABOLIC
1365219	1.14.11.-	With 2-oxoglutarate as one donor, and incorporation of one	\N	\N	\N	\N	\N	\N
1365241	6.3.2.19	Ubiquitin--protein ligase.	ATP + ubiquitin + protein lysine = AMP + diphosphate + protein N-ubiquityllysine.	\N	\N	\N	\N	\N
1365683	2.7.7.7	DNA-directed DNA polymerase.	N deoxynucleoside triphosphate = N diphosphate + {DNA}(N).	\N	\N	Purine metabolism	Nucleotide Metabolism	METABOLIC
1365683	2.7.7.7	DNA-directed DNA polymerase.	N deoxynucleoside triphosphate = N diphosphate + {DNA}(N).	\N	\N	DNA polymerase	REPLICATION AND REPAIR	REGULATORY
1365683	2.7.7.7	DNA-directed DNA polymerase.	N deoxynucleoside triphosphate = N diphosphate + {DNA}(N).	\N	\N	Pyrimidine metabolism	Nucleotide Metabolism	METABOLIC
1365891	1.1.1.95	Phosphoglycerate dehydrogenase.	3-phosphoglycerate + NAD(+) = 3-phosphohydroxypyruvate + NADH.	\N	3-phosphoglycerate dehydrogenase deficiency; MIM:601815.	Glycine, serine and threonine metabolism	Amino Acid Metabolism	METABOLIC
1365893	1.1.1.95	Phosphoglycerate dehydrogenase.	3-phosphoglycerate + NAD(+) = 3-phosphohydroxypyruvate + NADH.	\N	3-phosphoglycerate dehydrogenase deficiency; MIM:601815.	Glycine, serine and threonine metabolism	Amino Acid Metabolism	METABOLIC
1366135	2.5.1.18	Glutathione transferase.	RX + glutathione = HX + R-S-glutathione.	\N	\N	Glutathione metabolism	Metabolism of Other Amino Acids	METABOLIC
1366177	2.5.1.18	Glutathione transferase.	RX + glutathione = HX + R-S-glutathione.	\N	\N	Glutathione metabolism	Metabolism of Other Amino Acids	METABOLIC
1366225	2.7.1.31	Glycerate kinase.	ATP + (R)-glycerate = ADP + 3-phospho-(R)-glycerate.	\N	\N	Glyoxylate and dicarboxylate metabolism	Carbohydrate Metabolism	METABOLIC
1366225	2.7.1.31	Glycerate kinase.	ATP + (R)-glycerate = ADP + 3-phospho-(R)-glycerate.	\N	\N	Glycine, serine and threonine metabolism	Amino Acid Metabolism	METABOLIC
1366225	2.7.1.31	Glycerate kinase.	ATP + (R)-glycerate = ADP + 3-phospho-(R)-glycerate.	\N	\N	Glycerolipid metabolism	Metabolism of Complex Lipids	METABOLIC
1366454	1.1.2.3	L-lactate dehydrogenase (cytochrome).	(S)-lactate + 2 ferricytochrome c = pyruvate + 2 ferrocytochrome c.	FMN; Protoheme IX.	\N	Pyruvate metabolism	Carbohydrate Metabolism	METABOLIC
1366644	2.4.2.17	ATP phosphoribosyltransferase.	1-(5-phospho-D-ribosyl)-ATP + diphosphate = ATP + 5-phospho-alpha- D-ribose 1-diphosphate.	\N	\N	Histidine metabolism	Amino Acid Metabolism	METABOLIC
1366672	2.4.2.-	Pentosyltransferases.	\N	\N	\N	\N	\N	\N
1366922	5.4.99.-	Transferring other groups.	\N	\N	\N	\N	\N	\N
1367581	3.5.1.23	Ceramidase.	N-acylsphingosine + H(2)O = a fatty acid + sphingosine.	\N	\N	Sphingoglycolipid metabolism	Metabolism of Complex Lipids	METABOLIC
1367721	2.1.2.11	3-methyl-2-oxobutanoate hydroxymethyltransferase.	5,10-methylenetetrahydrofolate + 3-methyl-2-oxobutanoate = tetrahydrofolate + 2-dehydropantoate.	\N	\N	One carbon pool by folate	Metabolism of Cofactors and Vitamins	METABOLIC
1367721	2.1.2.11	3-methyl-2-oxobutanoate hydroxymethyltransferase.	5,10-methylenetetrahydrofolate + 3-methyl-2-oxobutanoate = tetrahydrofolate + 2-dehydropantoate.	\N	\N	Pantothenate and CoA biosynthesis	Metabolism of Cofactors and Vitamins	METABOLIC
1367859	1.1.1.157	3-hydroxybutyryl-CoA dehydrogenase.	(S)-3-hydroxybutanoyl-CoA + NADP(+) = 3-acetoacetyl-CoA + NADPH.	\N	\N	Butanoate metabolism	Carbohydrate Metabolism	METABOLIC
1367859	1.1.1.157	3-hydroxybutyryl-CoA dehydrogenase.	(S)-3-hydroxybutanoyl-CoA + NADP(+) = 3-acetoacetyl-CoA + NADPH.	\N	\N	Benzoate degradation via CoA ligation	Biodegradation of Xenobiotics	METABOLIC
1367998	2.1.1.98	Diphthine synthase.	S-adenosyl-L-methionine + 2-(3-carboxy-3-aminopropyl)-L-histidine = S-adenosyl-L-homocysteine + 2-[3-carboxy-3-(methylammonio)propyl]-L- histidine.	\N	\N	\N	\N	\N
1368163	3.1.3.16	Serine/threonine specific protein phosphatase.	A phosphoprotein + H(2)O = a protein + phosphate.	\N	\N	\N	\N	\N
1368275	1.6.99.1	NADPH dehydrogenase.	NADPH + acceptor = NADP(+) + reduced acceptor.	FMN or FAD.	\N	\N	\N	\N
1368617	6.2.1.1	Acetate--CoA ligase.	ATP + acetate + CoA = AMP + diphosphate + acetyl-CoA.	\N	\N	Reductive carboxylate cycle (CO2 fixation)	Energy Metabolism	METABOLIC
1368617	6.2.1.1	Acetate--CoA ligase.	ATP + acetate + CoA = AMP + diphosphate + acetyl-CoA.	\N	\N	Pyruvate metabolism	Carbohydrate Metabolism	METABOLIC
1368617	6.2.1.1	Acetate--CoA ligase.	ATP + acetate + CoA = AMP + diphosphate + acetyl-CoA.	\N	\N	Glycolysis / Gluconeogenesis	Carbohydrate Metabolism	METABOLIC
1368617	6.2.1.1	Acetate--CoA ligase.	ATP + acetate + CoA = AMP + diphosphate + acetyl-CoA.	\N	\N	Propanoate metabolism	Carbohydrate Metabolism	METABOLIC
1369076	2.4.1.-	Hexosyltransferases.	\N	\N	\N	O-Glycans biosynthesis	Metabolism of Complex Carbohydrates	METABOLIC
1369076	2.4.1.-	Hexosyltransferases.	\N	\N	\N	Fructose and mannose metabolism	Carbohydrate Metabolism	METABOLIC
1369076	2.4.1.-	Hexosyltransferases.	\N	\N	\N	Peptidoglycan biosynthesis	Metabolism of Complex Carbohydrates	METABOLIC
1369076	2.4.1.-	Hexosyltransferases.	\N	\N	\N	Sphingoglycolipid metabolism	Metabolism of Complex Lipids	METABOLIC
1369076	2.4.1.-	Hexosyltransferases.	\N	\N	\N	Blood group glycolipid biosynthesis - lact series	Metabolism of Complex Lipids	METABOLIC
1369076	2.4.1.-	Hexosyltransferases.	\N	\N	\N	Blood group glycolipid biosynthesis - neolact series	Metabolism of Complex Lipids	METABOLIC
1369076	2.4.1.-	Hexosyltransferases.	\N	\N	\N	Glycerolipid metabolism	Metabolism of Complex Lipids	METABOLIC
1369076	2.4.1.-	Hexosyltransferases.	\N	\N	\N	Globoside metabolism	Metabolism of Complex Lipids	METABOLIC
1369076	2.4.1.-	Hexosyltransferases.	\N	\N	\N	Chondroitin / heparan sulfate biosynthesis	Metabolism of Complex Carbohydrates	METABOLIC
1369076	2.4.1.-	Hexosyltransferases.	\N	\N	\N	Keratan sulfate biosynthesis	Metabolism of Complex Carbohydrates	METABOLIC
1369076	2.4.1.-	Hexosyltransferases.	\N	\N	\N	N-Glycans biosynthesis	Metabolism of Complex Carbohydrates	METABOLIC
1369137	3.6.3.27	Phosphate-transporting ATPase.	ATP + H(2)O + phosphate(Out) = ADP + phosphate + phosphate(In).	\N	\N	\N	\N	\N
1369145	2.4.2.-	Pentosyltransferases.	\N	\N	\N	\N	\N	\N
1369361	6.2.1.12	4-coumarate--CoA ligase.	ATP + 4-coumarate + CoA = AMP + diphosphate + 4-coumaroyl-CoA.	\N	\N	Flavonoids, stilbene and lignin biosynthesis	Biosynthesis of Secondary Metabolites	METABOLIC
1369364	6.2.1.12	4-coumarate--CoA ligase.	ATP + 4-coumarate + CoA = AMP + diphosphate + 4-coumaroyl-CoA.	\N	\N	Flavonoids, stilbene and lignin biosynthesis	Biosynthesis of Secondary Metabolites	METABOLIC
1369386	1.3.3.6	Acyl-CoA oxidase.	Acyl-CoA + O(2) = trans-2,3-dehydroacyl-CoA + H(2)O(2).	FAD.	\N	Fatty acid metabolism	Lipid Metabolism	METABOLIC
1369812	1.1.1.125	2-deoxy-D-gluconate 3-dehydrogenase.	2-deoxy-D-gluconate + NAD(+) = 3-dehydro-2-deoxy-D-gluconate + NADH.	\N	\N	Pentose and glucuronate interconversions	Carbohydrate Metabolism	METABOLIC
1370942	5.2.1.8	Peptidylprolyl isomerase.	Peptidylproline (omega=180) = peptidylproline (omega=0).	\N	\N	\N	\N	\N
1370999	3.2.1.21	Beta-glucosidase.	Hydrolysis of terminal, non-reducing beta-D-glucose residues with release of beta-D-glucose.	\N	\N	Starch and sucrose metabolism	Metabolism of Complex Carbohydrates	METABOLIC
1370999	3.2.1.21	Beta-glucosidase.	Hydrolysis of terminal, non-reducing beta-D-glucose residues with release of beta-D-glucose.	\N	\N	Cyanoamino acid metabolism	Metabolism of Other Amino Acids	METABOLIC
1370999	3.2.1.21	Beta-glucosidase.	Hydrolysis of terminal, non-reducing beta-D-glucose residues with release of beta-D-glucose.	\N	\N	Flavonoids, stilbene and lignin biosynthesis	Biosynthesis of Secondary Metabolites	METABOLIC
1371058	1.1.1.170	3-beta-hydroxy-4-alpha-methylcholestenecarboxylate 3-dehydrogenase (decarboxylating).	3-beta-hydroxy-4-alpha-methyl-5-alpha-cholest-7-ene-4-beta-carboxylate + NAD(+) = 4-alpha-methyl-5-alpha-cholest-7-en-3-one + CO(2) + NADH.	\N	\N	\N	\N	\N
1371306	1.13.11.6	3-hydroxyanthranilate 3,4-dioxygenase.	3-hydroxyanthranilate + O(2) = 2-amino-3-carboxymuconate semialdehyde.	Iron.	\N	Tryptophan metabolism	Amino Acid Metabolism	METABOLIC
1371359	6.3.2.19	Ubiquitin--protein ligase.	ATP + ubiquitin + protein lysine = AMP + diphosphate + protein N-ubiquityllysine.	\N	\N	\N	\N	\N
1371482	6.3.2.19	Ubiquitin--protein ligase.	ATP + ubiquitin + protein lysine = AMP + diphosphate + protein N-ubiquityllysine.	\N	\N	\N	\N	\N
1371552	6.2.1.3	Long-chain-fatty-acid--CoA ligase.	ATP + a long-chain carboxylic acid + CoA = AMP + diphosphate + an acyl-CoA.	\N	\N	Fatty acid metabolism	Lipid Metabolism	METABOLIC
1371842	1.1.1.21	Aldehyde reductase.	Alditol + NAD(P)(+) = aldose + NAD(P)H.	\N	\N	Galactose metabolism	Carbohydrate Metabolism	METABOLIC
1371842	1.1.1.21	Aldehyde reductase.	Alditol + NAD(P)(+) = aldose + NAD(P)H.	\N	\N	Pyruvate metabolism	Carbohydrate Metabolism	METABOLIC
1371842	1.1.1.21	Aldehyde reductase.	Alditol + NAD(P)(+) = aldose + NAD(P)H.	\N	\N	Glycerolipid metabolism	Metabolism of Complex Lipids	METABOLIC
1371842	1.1.1.21	Aldehyde reductase.	Alditol + NAD(P)(+) = aldose + NAD(P)H.	\N	\N	Pentose and glucuronate interconversions	Carbohydrate Metabolism	METABOLIC
1371842	1.1.1.21	Aldehyde reductase.	Alditol + NAD(P)(+) = aldose + NAD(P)H.	\N	\N	Fructose and mannose metabolism	Carbohydrate Metabolism	METABOLIC
1371922	3.1.26.-	Endoribonucleases producing 5'-phosphomonoesters.	\N	\N	\N	\N	\N	\N
1372021	3.1.1.45	Carboxymethylenebutenolidase.	4-carboxymethylenebut-2-en-4-olide + H(2)O = 4 oxohex-2-enedioate.	\N	\N	1,4-Dichlorobenzene degradation	Biodegradation of Xenobiotics	METABOLIC
1372063	1.17.4.1	Ribonucleoside-diphosphate reductase.	2'-deoxyribonucleoside diphosphate + oxidized thioredoxin + H(2)O = ribonucleoside diphosphate + reduced thioredoxin.	Iron; ATP.	\N	Pyrimidine metabolism	Nucleotide Metabolism	METABOLIC
1372063	1.17.4.1	Ribonucleoside-diphosphate reductase.	2'-deoxyribonucleoside diphosphate + oxidized thioredoxin + H(2)O = ribonucleoside diphosphate + reduced thioredoxin.	Iron; ATP.	\N	Purine metabolism	Nucleotide Metabolism	METABOLIC
1372086	3.5.4.-	In cyclic amidines.	\N	\N	\N	\N	\N	\N
1372184	1.14.99.3	Heme oxygenase (decyclizing).	Heme + 3 AH(2) + O(2) = biliverdin + Fe(2+) + CO + 3 A + 3 H(2)O.	NAD(P)H.	\N	Porphyrin and chlorophyll metabolism	Metabolism of Cofactors and Vitamins	METABOLIC
1372275	1.6.2.4	NADPH--ferrihemoprotein reductase.	NADPH + 2 ferricytochrome = NADP(+) + 2 ferrocytochrome.	FMN; FAD.	\N	\N	\N	\N
1372651	2.1.1.100	Protein-S isoprenylcysteine O-methyltransferase.	S-adenosyl-L-methionine + protein C-terminal S-farnesyl-L-cysteine = S-adenosyl-L-homocysteine + protein C-terminal S-farnesyl-L-cysteine methyl ester.	\N	\N	\N	\N	\N
1372665	3.4.23.40	Phytepsin.	Prefers hydrophobic residues Phe, Val, Ile, Leu, and Ala at P1 and P1', but also cleaves -Phe-|-Asp- and -Asp-|-Asp- bonds in 2S albumin from plants seeds.	\N	\N	\N	\N	\N
1372942	2.1.1.16	Methylene-fatty-acyl-phospholipid synthase.	S-adenosyl-L-methionine + phospholipid olefinic fatty acid = S-adenosyl-L-homocysteine + phospholipid methylene fatty acid.	\N	\N	\N	\N	\N
1373016	2.3.1.32	Lysine N-acetyltransferase.	Acetyl phosphate + L-lysine = phosphate + N6-acetyl-L-lysine.	\N	\N	Lysine degradation	Amino Acid Metabolism	METABOLIC
1373387	2.3.1.4	Glucosamine-phosphate N-acetyltransferase.	Acetyl-CoA + D-glucosamine 6-phosphate = CoA + N-acetyl-D-glucosamine 6-phosphate.	\N	\N	Aminosugars metabolism	Metabolism of Complex Carbohydrates	METABOLIC
1373387	2.3.1.4	Glucosamine-phosphate N-acetyltransferase.	Acetyl-CoA + D-glucosamine 6-phosphate = CoA + N-acetyl-D-glucosamine 6-phosphate.	\N	\N	Glutamate metabolism	Amino Acid Metabolism	METABOLIC
1373428	2.4.1.83	Dolichyl-phosphate beta-D-mannosyltransferase.	GDP-mannose + dolichyl phosphate = GDP + dolichyl D-mannosyl phosphate.	\N	\N	N-Glycans biosynthesis	Metabolism of Complex Carbohydrates	METABOLIC
1373589	1.14.13.11	Trans-cinnamate 4-monooxygenase.	Trans-cinnamate + NADPH + O(2) = 4-hydroxycinnamate + NADP(+) + H(2)O.	Heme-thiolate.	\N	Flavonoids, stilbene and lignin biosynthesis	Biosynthesis of Secondary Metabolites	METABOLIC
1373589	1.14.13.11	Trans-cinnamate 4-monooxygenase.	Trans-cinnamate + NADPH + O(2) = 4-hydroxycinnamate + NADP(+) + H(2)O.	Heme-thiolate.	\N	Phenylalanine metabolism	Amino Acid Metabolism	METABOLIC
1373839	5.3.1.8	Mannose-6-phosphate isomerase.	D-mannose 6-phosphate = D-fructose 6-phosphate.	Zinc.	\N	Fructose and mannose metabolism	Carbohydrate Metabolism	METABOLIC
1373926	3.1.3.2	Acid phosphatase.	An orthophosphoric monoester + H(2)O = an alcohol + phosphate.	\N	Acid phosphatase deficiency; MIM:200950.	gamma-Hexachlorocyclohexane degradation	Biodegradation of Xenobiotics	METABOLIC
1373926	3.1.3.2	Acid phosphatase.	An orthophosphoric monoester + H(2)O = an alcohol + phosphate.	\N	Acid phosphatase deficiency; MIM:200950.	Riboflavin metabolism	Metabolism of Cofactors and Vitamins	METABOLIC
1374152	2.3.1.-	Transferring groups other than amino-acyl groups.	\N	\N	\N	Benzoate degradation via CoA ligation	Biodegradation of Xenobiotics	METABOLIC
1374152	2.3.1.-	Transferring groups other than amino-acyl groups.	\N	\N	\N	Tyrosine metabolism	Amino Acid Metabolism	METABOLIC
1374152	2.3.1.-	Transferring groups other than amino-acyl groups.	\N	\N	\N	Aminosugars metabolism	Metabolism of Complex Carbohydrates	METABOLIC
1374152	2.3.1.-	Transferring groups other than amino-acyl groups.	\N	\N	\N	Glycerolipid metabolism	Metabolism of Complex Lipids	METABOLIC
1374152	2.3.1.-	Transferring groups other than amino-acyl groups.	\N	\N	\N	Valine, leucine and isoleucine degradation	Amino Acid Metabolism	METABOLIC
1374152	2.3.1.-	Transferring groups other than amino-acyl groups.	\N	\N	\N	Ethylbenzene degradation	Biodegradation of Xenobiotics	METABOLIC
1374152	2.3.1.-	Transferring groups other than amino-acyl groups.	\N	\N	\N	Phenylalanine metabolism	Amino Acid Metabolism	METABOLIC
1374152	2.3.1.-	Transferring groups other than amino-acyl groups.	\N	\N	\N	Lipopolysaccharide biosynthesis	Metabolism of Complex Carbohydrates	METABOLIC
1374152	2.3.1.-	Transferring groups other than amino-acyl groups.	\N	\N	\N	Lysine biosynthesis	Amino Acid Metabolism	METABOLIC
1374152	2.3.1.-	Transferring groups other than amino-acyl groups.	\N	\N	\N	Butanoate metabolism	Carbohydrate Metabolism	METABOLIC
1374152	2.3.1.-	Transferring groups other than amino-acyl groups.	\N	\N	\N	D-Arginine and D-ornithine metabolism	Metabolism of Other Amino Acids	METABOLIC
1374152	2.3.1.-	Transferring groups other than amino-acyl groups.	\N	\N	\N	Histidine metabolism	Amino Acid Metabolism	METABOLIC
1374152	2.3.1.-	Transferring groups other than amino-acyl groups.	\N	\N	\N	Lysine degradation	Amino Acid Metabolism	METABOLIC
1374165	2.1.1.43	Histone-lysine N-methyltransferase.	S-adenosyl-L-methionine + histone L-lysine = S-adenosyl-L-homocysteine + histone N6-methyl-L-lysine.	\N	\N	Lysine degradation	Amino Acid Metabolism	METABOLIC
1374323	3.5.4.4	Adenosine deaminase.	Adenosine + H(2)O = inosine + NH(3).	\N	Severe combined immunodeficiency (SCID); MIM:102700.	Purine metabolism	Nucleotide Metabolism	METABOLIC
1374333	1.1.1.100	3-oxoacyl-[acyl-carrier protein] reductase.	(3R)-3-hydroxyacyl-[acyl-carrier protein] + NADP(+) = 3-oxoacyl- [acyl-carrier protein] + NADPH.	\N	\N	Fatty acid biosynthesis (path 1)	Lipid Metabolism	METABOLIC
1374503	4.1.1.65	Phosphatidylserine decarboxylase.	Phosphatidyl-L-serine = phosphatidylethanolamine + CO(2).	Pyridoxal-phosphate or Pyruvate.	\N	Glycine, serine and threonine metabolism	Amino Acid Metabolism	METABOLIC
1374503	4.1.1.65	Phosphatidylserine decarboxylase.	Phosphatidyl-L-serine = phosphatidylethanolamine + CO(2).	Pyridoxal-phosphate or Pyruvate.	\N	Glycerolipid metabolism	Metabolism of Complex Lipids	METABOLIC
1374593	2.7.7.6	DNA-directed RNA polymerase.	N nucleoside triphosphate = N diphosphate + {RNA}(N).	\N	\N	RNA polymerase	TRANSCRIPTION	REGULATORY
1374593	2.7.7.6	DNA-directed RNA polymerase.	N nucleoside triphosphate = N diphosphate + {RNA}(N).	\N	\N	Purine metabolism	Nucleotide Metabolism	METABOLIC
1374593	2.7.7.6	DNA-directed RNA polymerase.	N nucleoside triphosphate = N diphosphate + {RNA}(N).	\N	\N	Pyrimidine metabolism	Nucleotide Metabolism	METABOLIC
1374649	1.5.-.-	Acting on the CH-NH group of donors.	\N	\N	\N	\N	\N	\N
1374739	5.99.1.3	DNA topoisomerase (ATP-hydrolysing).	ATP-dependent breakage, passage and rejoining of double-stranded DNA.	\N	Ataxia-telangiectasia; MIM:208900.	\N	\N	\N
1374743	3.4.-.-	Acting on peptide bonds (peptide hydrolases).	\N	\N	\N	Biotin metabolism	Metabolism of Cofactors and Vitamins	METABOLIC
1374743	3.4.-.-	Acting on peptide bonds (peptide hydrolases).	\N	\N	\N	Lysine degradation	Amino Acid Metabolism	METABOLIC
1374935	3.6.4.-	Acting on acid anhydrides; involved in cellular and	\N	\N	\N	\N	\N	\N
1374937	2.4.1.142	Chitobiosyldiphosphodolichol alpha-mannosyltransferase.	GDP-mannose + chitobiosyldiphosphodolichol = GDP + alpha-D-mannosylchitobiosyldiphosphodolichol.	\N	\N	N-Glycans biosynthesis	Metabolism of Complex Carbohydrates	METABOLIC
1375218	6.3.2.-	Acid--D-amino-acid ligases (peptide synthases).	\N	\N	\N	Tryptophan metabolism	Amino Acid Metabolism	METABOLIC
1375218	6.3.2.-	Acid--D-amino-acid ligases (peptide synthases).	\N	\N	\N	Ubiquinone biosynthesis	Metabolism of Cofactors and Vitamins	METABOLIC
1375426	1.5.1.3	Dihydrofolate reductase.	5,6,7,8-tetrahydrofolate + NADP(+) = 7,8-dihydrofolate + NADPH.	\N	\N	One carbon pool by folate	Metabolism of Cofactors and Vitamins	METABOLIC
1375426	1.5.1.3	Dihydrofolate reductase.	5,6,7,8-tetrahydrofolate + NADP(+) = 7,8-dihydrofolate + NADPH.	\N	\N	Folate biosynthesis	Metabolism of Cofactors and Vitamins	METABOLIC
1375573	2.7.6.1	Ribose-phosphate pyrophosphokinase.	ATP + D-ribose 5-phosphate = AMP + 5-phospho-alpha-D-ribose 1-diphosphate.	\N	Gout (one form) with urate urolithiasis; MIM:311850.	Purine metabolism	Nucleotide Metabolism	METABOLIC
1375573	2.7.6.1	Ribose-phosphate pyrophosphokinase.	ATP + D-ribose 5-phosphate = AMP + 5-phospho-alpha-D-ribose 1-diphosphate.	\N	Gout (one form) with urate urolithiasis; MIM:311850.	Pentose phosphate pathway	Carbohydrate Metabolism	METABOLIC
1375624	2.2.1.2	Transaldolase.	Sedoheptulose 7-phosphate + D-glyceraldehyde 3-phosphate = D-erythrose 4-phosphate + D-fructose 6-phosphate.	\N	\N	Pentose phosphate pathway	Carbohydrate Metabolism	METABOLIC
1375687	5.1.3.15	Glucose-6 phosphate 1-epimerase.	Alpha-D-glucose 6-phosphate = beta-D-glucose 6-phosphate.	\N	\N	Glycolysis / Gluconeogenesis	Carbohydrate Metabolism	METABOLIC
1375767	3.1.3.5	5'-nucleotidase.	A 5'-ribonucleotide + H(2)O = a ribonucleoside + phosphate.	\N	\N	Purine metabolism	Nucleotide Metabolism	METABOLIC
1375767	3.1.3.5	5'-nucleotidase.	A 5'-ribonucleotide + H(2)O = a ribonucleoside + phosphate.	\N	\N	Nicotinate and nicotinamide metabolism	Metabolism of Cofactors and Vitamins	METABOLIC
1375767	3.1.3.5	5'-nucleotidase.	A 5'-ribonucleotide + H(2)O = a ribonucleoside + phosphate.	\N	\N	Pyrimidine metabolism	Nucleotide Metabolism	METABOLIC
1375799	2.3.1.16	Acetyl-CoA C-acyltransferase.	Acyl-CoA + acetyl-CoA = CoA + 3-oxoacyl-CoA.	\N	Pseudo-Zellweger syndrome; MIM:261510.	Benzoate degradation via hydroxylation	Biodegradation of Xenobiotics	METABOLIC
1375799	2.3.1.16	Acetyl-CoA C-acyltransferase.	Acyl-CoA + acetyl-CoA = CoA + 3-oxoacyl-CoA.	\N	Pseudo-Zellweger syndrome; MIM:261510.	Fatty acid biosynthesis (path 2)	Lipid Metabolism	METABOLIC
1375799	2.3.1.16	Acetyl-CoA C-acyltransferase.	Acyl-CoA + acetyl-CoA = CoA + 3-oxoacyl-CoA.	\N	Pseudo-Zellweger syndrome; MIM:261510.	Valine, leucine and isoleucine degradation	Amino Acid Metabolism	METABOLIC
1375799	2.3.1.16	Acetyl-CoA C-acyltransferase.	Acyl-CoA + acetyl-CoA = CoA + 3-oxoacyl-CoA.	\N	Pseudo-Zellweger syndrome; MIM:261510.	Fatty acid metabolism	Lipid Metabolism	METABOLIC
1375799	2.3.1.16	Acetyl-CoA C-acyltransferase.	Acyl-CoA + acetyl-CoA = CoA + 3-oxoacyl-CoA.	\N	Pseudo-Zellweger syndrome; MIM:261510.	Bile acid biosynthesis	Lipid Metabolism	METABOLIC
1375817	3.5.1.4	Amidase.	A monocarboxylic acid amide + H(2)O = a monocarboxylate + NH(3).	\N	\N	Tryptophan metabolism	Amino Acid Metabolism	METABOLIC
1375817	3.5.1.4	Amidase.	A monocarboxylic acid amide + H(2)O = a monocarboxylate + NH(3).	\N	\N	Benzoate degradation via CoA ligation	Biodegradation of Xenobiotics	METABOLIC
1375817	3.5.1.4	Amidase.	A monocarboxylic acid amide + H(2)O = a monocarboxylate + NH(3).	\N	\N	Cyanoamino acid metabolism	Metabolism of Other Amino Acids	METABOLIC
1375817	3.5.1.4	Amidase.	A monocarboxylic acid amide + H(2)O = a monocarboxylate + NH(3).	\N	\N	Phenylalanine metabolism	Amino Acid Metabolism	METABOLIC
1375817	3.5.1.4	Amidase.	A monocarboxylic acid amide + H(2)O = a monocarboxylate + NH(3).	\N	\N	Arginine and proline metabolism	Amino Acid Metabolism	METABOLIC
1375817	3.5.1.4	Amidase.	A monocarboxylic acid amide + H(2)O = a monocarboxylate + NH(3).	\N	\N	Styrene degradation	Biodegradation of Xenobiotics	METABOLIC
1375903	3.1.1.45	Carboxymethylenebutenolidase.	4-carboxymethylenebut-2-en-4-olide + H(2)O = 4 oxohex-2-enedioate.	\N	\N	1,4-Dichlorobenzene degradation	Biodegradation of Xenobiotics	METABOLIC
1375908	3.1.-.-	Acting on ester bonds.	\N	\N	\N	\N	\N	\N
1376078	2.3.1.88	Peptide alpha-N-acetyltransferase.	Acetyl-CoA + peptide = CoA + N-acetylpeptide.	\N	\N	\N	\N	\N
1376432	3.4.11.9	Xaa-Pro aminopeptidase.	Release of any N-terminal amino acid, including proline, that is linked with proline, even from a dipeptide or tripeptide.	Manganese or Cobalt.	\N	\N	\N	\N
1376487	5.4.2.2	Phosphoglucomutase.	Alpha-D-glucose 1-phosphate = alpha-D-glucose 6-phosphate.	\N	\N	Streptomycin biosynthesis	Biosynthesis of Secondary Metabolites	METABOLIC
1376487	5.4.2.2	Phosphoglucomutase.	Alpha-D-glucose 1-phosphate = alpha-D-glucose 6-phosphate.	\N	\N	Erythromycin biosynthesis	Biosynthesis of Secondary Metabolites	METABOLIC
1376487	5.4.2.2	Phosphoglucomutase.	Alpha-D-glucose 1-phosphate = alpha-D-glucose 6-phosphate.	\N	\N	Pentose phosphate pathway	Carbohydrate Metabolism	METABOLIC
1376487	5.4.2.2	Phosphoglucomutase.	Alpha-D-glucose 1-phosphate = alpha-D-glucose 6-phosphate.	\N	\N	Aminosugars metabolism	Metabolism of Complex Carbohydrates	METABOLIC
1376487	5.4.2.2	Phosphoglucomutase.	Alpha-D-glucose 1-phosphate = alpha-D-glucose 6-phosphate.	\N	\N	Starch and sucrose metabolism	Metabolism of Complex Carbohydrates	METABOLIC
1376487	5.4.2.2	Phosphoglucomutase.	Alpha-D-glucose 1-phosphate = alpha-D-glucose 6-phosphate.	\N	\N	Glycolysis / Gluconeogenesis	Carbohydrate Metabolism	METABOLIC
1376487	5.4.2.2	Phosphoglucomutase.	Alpha-D-glucose 1-phosphate = alpha-D-glucose 6-phosphate.	\N	\N	Galactose metabolism	Carbohydrate Metabolism	METABOLIC
1376615	6.5.1.3	RNA ligase (ATP).	ATP + {ribonucleotide}(N) + {ribonucleotide}(M) = AMP + diphosphate + {ribonucleotide}(N+M).	\N	\N	\N	\N	\N
1376638	3.4.24.-	Metalloendopeptidases.	\N	\N	\N	\N	\N	\N
1376968	2.1.1.62	mRNA (2'-O-methyladenosine-N6-)-methyltransferase.	S-adenosyl-L-methionine + m(7)G(5')PPPAM = S-adenosyl-L-homocysteine + m(7)G(5')PPPM(6)AM.	\N	\N	\N	\N	\N
1377004	1.1.1.87	3-carboxy-2-hydroxyadipate dehydrogenase.	3-carboxy-2-hydroxyadipate + NAD(+) = 2-oxoadipate + CO(2) + NADH.	\N	\N	\N	\N	\N
1377018	3.1.1.-	Carboxylic ester hydrolases.	\N	\N	\N	2,4-Dichlorobenzoate degradation	Biodegradation of Xenobiotics	METABOLIC
1377018	3.1.1.-	Carboxylic ester hydrolases.	\N	\N	\N	Pentose and glucuronate interconversions	Carbohydrate Metabolism	METABOLIC
1377018	3.1.1.-	Carboxylic ester hydrolases.	\N	\N	\N	Butanoate metabolism	Carbohydrate Metabolism	METABOLIC
1377043	5.3.1.23	5-methylthioribose-1-phosphate isomerase.	5-methylthio-5-deoxy-D-ribose 1-phosphate = 5-methylthio-5-deoxy-D- ribulose 1-phosphate.	\N	\N	\N	\N	\N
1377153	3.6.1.23	dUTP pyrophosphatase.	dUTP + H(2)O = dUMP + diphosphate.	\N	\N	Pyrimidine metabolism	Nucleotide Metabolism	METABOLIC
1377423	3.1.3.21	Glycerol-1-phosphatase.	Glycerol 1-phosphate + H(2)O = glycerol + phosphate.	\N	\N	Glycerolipid metabolism	Metabolism of Complex Lipids	METABOLIC
1377445	1.14.14.1	Unspecific monooxygenase.	RH + reduced flavoprotein + O(2) = ROH + oxidized flavoprotein + H(2)O.	Heme-thiolate.	\N	Tryptophan metabolism	Amino Acid Metabolism	METABOLIC
1377445	1.14.14.1	Unspecific monooxygenase.	RH + reduced flavoprotein + O(2) = ROH + oxidized flavoprotein + H(2)O.	Heme-thiolate.	\N	Fatty acid metabolism	Lipid Metabolism	METABOLIC
1377445	1.14.14.1	Unspecific monooxygenase.	RH + reduced flavoprotein + O(2) = ROH + oxidized flavoprotein + H(2)O.	Heme-thiolate.	\N	gamma-Hexachlorocyclohexane degradation	Biodegradation of Xenobiotics	METABOLIC
[truncated: 1,634 more rows]

## Sheet: cazy-report
proteinId	description	modelnotes	defline
2100	GH152		Glycoside Hydrolase Family 152 protein
2163	GH152		Glycoside Hydrolase Family 152 protein
2172	GH152		Glycoside Hydrolase Family 152 protein
15217	GH3		Glycoside Hydrolase Family 3 protein
39506	CBM1-GH10		Carbohydrate-Binding Module Family 1 / Glycoside Hydrolase Family 10 protein
57046	CBM1-GH5_5		Carbohydrate-Binding Module Family 1 / Glycoside Hydrolase Family 5 protein
121820	GH18		Glycoside Hydrolase Family 18 protein
151893	GH28		Glycoside Hydrolase Family 28 protein
160171	GH1		Glycoside Hydrolase Family 1 protein
165995	GH28		Glycoside Hydrolase Family 28 protein
168394	GH28		Glycoside Hydrolase Family 28 protein
181815	AA2		Class II peroxidase
202357	CBM1-GH5_5		Carbohydrate-Binding Module Family 1 / Glycoside Hydrolase Family 5 protein
242856	GH12		Glycoside Hydrolase Family 12 protein
255037	GH16		Glycoside Hydrolase Family 16 protein
295540	PL4_3		Polysaccharide Lyase Family 4 protein
304508	GT32		Glycosyltransferase Family 32 protein
333041	GH16		Glycoside Hydrolase Family 16 protein
338016	AA3_2		GMC oxidoreductase
388616	EXPN		Distantly related to plant expansins
397185	GH135		Glycoside Hydrolase Family 135 protein
431918	GT15		Glycosyltransferase Family 15 protein
440960	GH78		Glycoside Hydrolase Family 78 protein
471409	GH16		Glycoside Hydrolase Family 16 protein
473978	CBM1-CE15		Carbohydrate-Binding Module Family 1 / Carbohydrate Esterase Family 15 protein
486510	GT4		Glycosyltransferase Family 4 protein
497248	AA2	fragment C-term;	Class II peroxidase
520506	GT39		Glycosyltransferase Family 39 protein
524428	GH17		Glycoside Hydrolase Family 17 protein
526860	PL14_5		Polysaccharide Lyase Family 14 protein
589610	CE8		Carbohydrate Esterase Family 8 protein
600767	GH12	fragment C-term;	Glycoside Hydrolase Family 12 protein
601395	GH12		Glycoside Hydrolase Family 12 protein
629295	AA2		Class II peroxidase
632715	GH47		Glycoside Hydrolase Family 47 protein
682234	GH131-CBM1		Glycoside Hydrolase Family 131 / Carbohydrate-Binding Module Family 1 protein
685026	GH71		Glycoside Hydrolase Family 71 protein
714389	AA9-CBM1		Lytic polysaccharide monooxygenase (formerly GH61) / Carbohydrate-Binding Module Family 1 protein
720024	GH43_6		Glycoside Hydrolase Family 43 protein
728368	EXPN		Distantly related to plant expansins
728606	EXPN		Distantly related to plant expansins
757117	GT1		Glycosyltransferase Family 1 protein
768488	GH89		Glycoside Hydrolase Family 89 protein
772735	GH5_9		Glycoside Hydrolase Family 5 protein
796364	CBM13		Carbohydrate-Binding Module Family 13 protein
802016	GT1		Glycosyltransferase Family 1 protein
830099	CBM1-GH10		Carbohydrate-Binding Module Family 1 / Glycoside Hydrolase Family 10 protein
833939	GH85		Glycoside Hydrolase Family 85 protein
841924	GH7-CBM1		Glycoside Hydrolase Family 7 / Carbohydrate-Binding Module Family 1 protein
862608	GH18		Glycoside Hydrolase Family 18 protein
891615	EXPN		Distantly related to plant expansins
936090	GT2		Glycosyltransferase Family 2 protein
942249	GT2		Glycosyltransferase Family 2 protein
991611	GH18		Glycoside Hydrolase Family 18 protein
991844	GH18		Glycoside Hydrolase Family 18 protein
1001138	GH79		Glycoside Hydrolase Family 79 protein
1042630	GH18	(fragment) splicing problem;	Glycoside Hydrolase Family 18 protein
1082547	AA3_3		Alcohol oxidase
1094910	CE16		Carbohydrate Esterase Family 16 protein
1098438	AA2		Class II peroxidase
1112452	GH5_9		Glycoside Hydrolase Family 5 protein
1116970	EXPN		Distantly related to plant expansins
1118457	GT2		Glycosyltransferase Family 2 protein
1119609	GT8		Glycosyltransferase Family 8 protein
1179365	AA1_1		Laccase
1274718	AA2	fragment C-term;	Class II peroxidase
1307761	GH5_9		Glycoside Hydrolase Family 5 protein
1307799	AA14		Auxilliary Activities Family 14 protein
1308198	AA14		Auxilliary Activities Family 14 protein
1308580	AA3_2		GMC oxidoreductase
1308617	AA14		Auxilliary Activities Family 14 protein
1309033	AA2		Class II peroxidase
1309281	GH18	(fragment) splicing problem;	Glycoside Hydrolase Family 18 protein
1309378	AA9-CBM1		Lytic polysaccharide monooxygenase (formerly GH61) / Carbohydrate-Binding Module Family 1 protein
1309902	AA5_1		Copper radical oxidase
1310200	AA5_1		Copper radical oxidase
1310324	GH53		Glycoside Hydrolase Family 53 protein
1310615	GH45		Glycoside Hydrolase Family 45 protein
1311301	AA1_1		Laccase
1311596	GT58		Glycosyltransferase Family 58 protein
1311598	GH79		Glycoside Hydrolase Family 79 protein
1312117	GT15		Glycosyltransferase Family 15 protein
1312282	GT48		Glycosyltransferase Family 48 protein
1312503	CBM1-GH5_5		Carbohydrate-Binding Module Family 1 / Glycoside Hydrolase Family 5 protein
1312671	GH20		Glycoside Hydrolase Family 20 protein
1312673	GT22		Glycosyltransferase Family 22 protein
1312984	GH47		Glycoside Hydrolase Family 47 protein
1313067	GH5_7		Glycoside Hydrolase Family 5 protein
1313226	GH79		Glycoside Hydrolase Family 79 protein
1313310	GT20		Glycosyltransferase Family 20 protein
1313456	GH3		Glycoside Hydrolase Family 3 protein
1313607	AA3_3		Alcohol oxidase
1313648	GH16		Glycoside Hydrolase Family 16 protein
1313689	GH16		Glycoside Hydrolase Family 16 protein
1313990	GH16		Glycoside Hydrolase Family 16 protein
1314031	GH28		Glycoside Hydrolase Family 28 protein
1314173	EXPN		Distantly related to plant expansins
1314260	CBM1-CE1		Carbohydrate-Binding Module Family 1 / Carbohydrate Esterase Family 1 protein
1314460	AA2		Class II peroxidase
1314531	GH79		Glycoside Hydrolase Family 79 protein
1314923	GH47		Glycoside Hydrolase Family 47 protein
1315104	GH125		Glycoside Hydrolase Family 125 protein
1315481	GT39		Glycosyltransferase Family 39 protein
1315760	CBM21		Carbohydrate-Binding Module Family 21 protein
1315915	GH28		Glycoside Hydrolase Family 28 protein
1315970	AA1_1		Laccase
1316023	AA3_2		GMC oxidoreductase
1316127	AA3_2		GMC oxidoreductase
1316440	GH28		Glycoside Hydrolase Family 28 protein
1316773	GH72-CBM43		Glycoside Hydrolase Family 72 / Carbohydrate-Binding Module Family 43 protein
1316867	CBM1		Carbohydrate-Binding Module Family 1 protein
1317459	GT8		Glycosyltransferase Family 8 protein
1318105	GH5_9		Glycoside Hydrolase Family 5 protein
1318224	CE9		Carbohydrate Esterase Family 9 protein
1318729	AA1		Multicopper oxidase
1318819	GH16		Glycoside Hydrolase Family 16 protein
1318843	GH95		Glycoside Hydrolase Family 95 protein
1318980	AA5_1		Copper radical oxidase
1319049	GH71		Glycoside Hydrolase Family 71 protein
1319096	GH16		Glycoside Hydrolase Family 16 protein
1319140	AA6		Benzoquinone reductase
1319142	GH16		Glycoside Hydrolase Family 16 protein
1319532	EXPN		Distantly related to plant expansins
1319708	GH78		Glycoside Hydrolase Family 78 protein
1320025	GH51		Glycoside Hydrolase Family 51 protein
1320799	GH5_9		Glycoside Hydrolase Family 5 protein
1320948	GT31		Glycosyltransferase Family 31 protein
1321032	GH16		Glycoside Hydrolase Family 16 protein
1321238	PL8_4		Polysaccharide Lyase Family 8 protein
1321372	GH18		Glycoside Hydrolase Family 18 protein
1321698	GH128		Glycoside Hydrolase Family 128 protein
1322109	GH135		Glycoside Hydrolase Family 135 protein
1322125	GH9		Glycoside Hydrolase Family 9 protein
1322684	GH28		Glycoside Hydrolase Family 28 protein
1323044	GH131		Glycoside Hydrolase Family 131 protein
1323083	GT8		Glycosyltransferase Family 8 protein
1323396	GH3		Glycoside Hydrolase Family 3 protein
1323418	CBM1-GH3		Carbohydrate-Binding Module Family 1 / Glycoside Hydrolase Family 3 protein
1323513	GH35		Glycoside Hydrolase Family 35 protein
1323560	GH20		Glycoside Hydrolase Family 20 protein
1323671	GH131		Glycoside Hydrolase Family 131 protein
1323987	GH5_12		Glycoside Hydrolase Family 5 protein
1324225	EXPN		Distantly related to plant expansins
1324271	GH18		Glycoside Hydrolase Family 18 protein
1324283	GH23		Glycoside Hydrolase Family 23 protein
1324329	GT1		Glycosyltransferase Family 1 protein
1324478	GH92		Glycoside Hydrolase Family 92 protein
1324975	GT1		Glycosyltransferase Family 1 protein
1325396	GH79		Glycoside Hydrolase Family 79 protein
1325409	GH12		Glycoside Hydrolase Family 12 protein
1325423	GT2		Glycosyltransferase Family 2 protein
1325493	GH35		Glycoside Hydrolase Family 35 protein
1325811	GH72-CBM43		Glycoside Hydrolase Family 72 / Carbohydrate-Binding Module Family 43 protein
1326528	GT22		Glycosyltransferase Family 22 protein
1326697	GT8	fragment N-term;	Glycosyltransferase Family 8 protein
1327530	GT57		Glycosyltransferase Family 57 protein
1328473	AA9		Lytic polysaccharide monooxygenase (formerly GH61)
1328516	GH5_50		Glycoside Hydrolase Family 5 protein
1328684	AA9		Lytic polysaccharide monooxygenase (formerly GH61)
1329050	CBM1-GH5_7		Carbohydrate-Binding Module Family 1 / Glycoside Hydrolase Family 5 protein
1329412	GH16		Glycoside Hydrolase Family 16 protein
1329659	GH16	fragment N-term;	Glycoside Hydrolase Family 16 protein
1329721	AA3_2		GMC oxidoreductase
1329725	GH92		Glycoside Hydrolase Family 92 protein
1329800	AA3_3		Alcohol oxidase
1329808	AA1_1		Laccase
1329871	GH3		Glycoside Hydrolase Family 3 protein
1330226	AA3_2		GMC oxidoreductase
1330330	GH16		Glycoside Hydrolase Family 16 protein
1330342	GT1		Glycosyltransferase Family 1 protein
1331317	GH55		Glycoside Hydrolase Family 55 protein
1331381	CBM1-CE1		Carbohydrate-Binding Module Family 1 / Carbohydrate Esterase Family 1 protein
1331847	GT22		Glycosyltransferase Family 22 protein
1332200	GH5_22		Glycoside Hydrolase Family 5 protein
1332220	AA3_2		GMC oxidoreductase
1332540	AA3_2		GMC oxidoreductase
1332547	GT50		Glycosyltransferase Family 50 protein
1333303	AA2	fragment N-term;	Class II peroxidase
1333371	GT22		Glycosyltransferase Family 22 protein
1333570	GH10		Glycoside Hydrolase Family 10 protein
1334014	GT48		Glycosyltransferase Family 48 protein
1334170	GH92		Glycoside Hydrolase Family 92 protein
1336222	CE4		Carbohydrate Esterase Family 4 protein
1336293	EXPN		Distantly related to plant expansins
1337104	GH18		Glycoside Hydrolase Family 18 protein
1337214	AA2	fragment C-term;	Class II peroxidase
1337367	CBM48		Carbohydrate-Binding Module Family 48 protein
1337955	CE4	(fragment) splicing problem;	Carbohydrate Esterase Family 4 protein
1338922	GH16		Glycoside Hydrolase Family 16 protein
1339193	AA1_2		Ferroxidase
1339367	GH79		Glycoside Hydrolase Family 79 protein
1339448	CBM13-CBM13		Carbohydrate-Binding Module Family 13 protein
1339943	CBM21		Carbohydrate-Binding Module Family 21 protein
1340000	AA2	fragment C-term;	Class II peroxidase
1340351	CE4	(fragment) splicing problem;	Carbohydrate Esterase Family 4 protein
1340456	AA2	fragment C-term;	Class II peroxidase
1340581	CBM1-GH6		Carbohydrate-Binding Module Family 1 / Glycoside Hydrolase Family 6 protein
1340688	EXPN		Distantly related to plant expansins
1340916	GH30_3		Glycoside Hydrolase Family 30 protein
1341612	AA2	fragment C-term;	Class II peroxidase
1341613	AA2	fragment C-term;	Class II peroxidase
1341721	AA2	fragment C-term;	Class II peroxidase
1342126	GH32		Glycoside Hydrolase Family 32 protein
1343114	GT20		Glycosyltransferase Family 20 protein
1343778	GH13_5		Glycoside Hydrolase Family 13 protein
1344621	GH37		Glycoside Hydrolase Family 37 protein
1344797	AA14		Auxilliary Activities Family 14 protein
1349130	EXPN		Distantly related to plant expansins
1350108	GH47		Glycoside Hydrolase Family 47 protein
1350389	GT66		Glycosyltransferase Family 66 protein
1352087	GH31		Glycoside Hydrolase Family 31 protein
1353198	CE16		Carbohydrate Esterase Family 16 protein
1353269	EXPN		Distantly related to plant expansins
1354021	GH55	(fragment) splicing problem;	Glycoside Hydrolase Family 55 protein
1354620	CE8	fragment N-term;	Carbohydrate Esterase Family 8 protein
1355983	GH2		Glycoside Hydrolase Family 2 protein
1357007	AA3_2		GMC oxidoreductase
1357337	GH115		Glycoside Hydrolase Family 115 protein
1357377	GH18		Glycoside Hydrolase Family 18 protein
1358332	GH154		Glycoside Hydrolase Family 154 protein
1358738	GH2		Glycoside Hydrolase Family 2 protein
1367574	PL14_4		Polysaccharide Lyase Family 14 protein
1369076	GT69		Glycosyltransferase Family 69 protein
1369145	GT90		Glycosyltransferase Family 90 protein
1370999	GH1		Glycoside Hydrolase Family 1 protein
1373428	GT2		Glycosyltransferase Family 2 protein
1374937	GT33		Glycosyltransferase Family 33 protein
1375080	GH16		Glycoside Hydrolase Family 16 protein
1375642	GT41	fragment C-term;	Glycosyltransferase Family 41 protein
1375762	GH16		Glycoside Hydrolase Family 16 protein
1377486	GT2		Glycosyltransferase Family 2 protein
1379273	GT15		Glycosyltransferase Family 15 protein
1379556	CBM13		Carbohydrate-Binding Module Family 13 protein
1379985	CBM50-CBM50		Carbohydrate-Binding Module Family 50 protein
1380032	GH27		Glycoside Hydrolase Family 27 protein
1380980	GH37		Glycoside Hydrolase Family 37 protein
1381929	GH31		Glycoside Hydrolase Family 31 protein
1383135	GH45		Glycoside Hydrolase Family 45 protein
1383483	GT24		Glycosyltransferase Family 24 protein
1383961	GT8		Glycosyltransferase Family 8 protein
1385367	GH15		Glycoside Hydrolase Family 15 protein
1386643	GH27		Glycoside Hydrolase Family 27 protein
1387924	AA5_1		Copper radical oxidase
1390248	GH71		Glycoside Hydrolase Family 71 protein
1391229	GT76		Glycosyltransferase Family 76 protein
1392566	GT20	fragment C-term;	Glycosyltransferase Family 20 protein
1393758	GT1		Glycosyltransferase Family 1 protein
1395386	GH13_25-GH133		Glycoside Hydrolase Family 13 / Glycoside Hydrolase Family 133 protein
1396858	GH13_1		Glycoside Hydrolase Family 13 protein
1397436	AA2	fragment N-term;	Class II peroxidase
1397441	AA2	fragment N-term;	Class II peroxidase
1397993	AA3	fragment N-term / C-term;	GMC oxidoreductase
1399779	GT1		Glycosyltransferase Family 1 protein
1401706	GH16		Glycoside Hydrolase Family 16 protein
1402959	GH5_12		Glycoside Hydrolase Family 5 protein
1403437	GH18-CBM5		Glycoside Hydrolase Family 18 / Carbohydrate-Binding Module Family 5 protein
1404882	GT39		Glycosyltransferase Family 39 protein
1405288	GH18-CBM5		Glycoside Hydrolase Family 18 / Carbohydrate-Binding Module Family 5 protein
1405761	GT69		Glycosyltransferase Family 69 protein
1407280	AA5_1		Copper radical oxidase
1407339	GH88		Glycoside Hydrolase Family 88 protein
1407385	GT4		Glycosyltransferase Family 4 protein
1407519	GH5_15	(fragment) splicing problem; ;	Glycoside Hydrolase Family 5 protein
1407644	GH63		Glycoside Hydrolase Family 63 protein
1408003	GT21		Glycosyltransferase Family 21 protein
1408228	GH31		Glycoside Hydrolase Family 31 protein
1408251	GT35		Glycosyltransferase Family 35 protein
1408373	AA3_3		Alcohol oxidase
1408382	GH18		Glycoside Hydrolase Family 18 protein
1408654	GH5_9		Glycoside Hydrolase Family 5 protein
1408941	GH5_9		Glycoside Hydrolase Family 5 protein
1408955	GH7		Glycoside Hydrolase Family 7 protein
1408961	GT2		Glycosyltransferase Family 2 protein
1408978	GH3		Glycoside Hydrolase Family 3 protein
1409200	GT1		Glycosyltransferase Family 1 protein
1409222	CBM18-GH16		Carbohydrate-Binding Module Family 18 / Glycoside Hydrolase Family 16 protein
1409352	GT59		Glycosyltransferase Family 59 protein
1409697	GT1		Glycosyltransferase Family 1 protein
1409730	GH30		Glycoside Hydrolase Family 30 protein
1409877	GH16		Glycoside Hydrolase Family 16 protein
1409937	GT4		Glycosyltransferase Family 4 protein
1409958	GH95		Glycoside Hydrolase Family 95 protein
1410487	GH16		Glycoside Hydrolase Family 16 protein
1410813	AA9		Lytic polysaccharide monooxygenase (formerly GH61)
1411150	GH74		Glycoside Hydrolase Family 74 protein
1411232	GT4		Glycosyltransferase Family 4 protein
1411247	GH20		Glycoside Hydrolase Family 20 protein
1411650	GT1		Glycosyltransferase Family 1 protein
1411806	GH12		Glycoside Hydrolase Family 12 protein
1411873	GT59		Glycosyltransferase Family 59 protein
1411919	GT49	(fragment) splicing problem;	Glycosyltransferase Family 49 protein
1412309	CBM1		Carbohydrate-Binding Module Family 1 protein
1412535	CBM48		Carbohydrate-Binding Module Family 48 protein
1412607	CBM12		Carbohydrate-Binding Module Family 12 protein
1412724	CBM13	fragment N-term;	Carbohydrate-Binding Module Family 13 protein
1412844	GH16		Glycoside Hydrolase Family 16 protein
1412845	GH16		Glycoside Hydrolase Family 16 protein
1412846	AA5_1		Copper radical oxidase
1412991	AA3_2		GMC oxidoreductase
1413060	EXPN		Distantly related to plant expansins
1413086	GT1		Glycosyltransferase Family 1 protein
1413138	GH18		Glycoside Hydrolase Family 18 protein
1413400	GH16		Glycoside Hydrolase Family 16 protein
1413503	AA3_2		GMC oxidoreductase
1413865	AA3_3		Alcohol oxidase
1413948	GH152		Glycoside Hydrolase Family 152 protein
1413955	AA9	(fragment) splicing problem;	Lytic polysaccharide monooxygenase (formerly GH61)
1413957	GH31		Glycoside Hydrolase Family 31 protein
1413973	AA8-AA3_1		Iron reductase domain / Cellobiose dehydrogenase
1414021	GH20		Glycoside Hydrolase Family 20 protein
1414380	GT17		Glycosyltransferase Family 17 protein
1414394	CBM1-GH10		Carbohydrate-Binding Module Family 1 / Glycoside Hydrolase Family 10 protein
1414512	GH71		Glycoside Hydrolase Family 71 protein
1414745	CE4		Carbohydrate Esterase Family 4 protein
1415097	Myosin_motor-GT2		Glycosyltransferase Family 2 protein
1415100	GH18		Glycoside Hydrolase Family 18 protein
1415469	GT15		Glycosyltransferase Family 15 protein
1415715	GH43_24-CBM35		Glycoside Hydrolase Family 43 / Carbohydrate-Binding Module Family 35 protein
1415896	GH13_22-GT5		Glycoside Hydrolase Family 13 / Glycosyltransferase Family 5 protein
1415981	GH5_50		Glycoside Hydrolase Family 5 protein
1416074	GH20		Glycoside Hydrolase Family 20 protein
1416543	GH18	fragment C-term;	Glycoside Hydrolase Family 18 protein
1416583	GH115		Glycoside Hydrolase Family 115 protein
1416627	GH79		Glycoside Hydrolase Family 79 protein
1416628	GH79		Glycoside Hydrolase Family 79 protein
1416740	AA9		Lytic polysaccharide monooxygenase (formerly GH61)
1416854	AA5_1		Copper radical oxidase
1417169	GH128		Glycoside Hydrolase Family 128 protein
1417406	CBM50		Carbohydrate-Binding Module Family 50 protein
1417534	GH128		Glycoside Hydrolase Family 128 protein
1417826	GT49	fragment N-term;	Glycosyltransferase Family 49 protein
1417898	GH18-CBM5-CBM5		Glycoside Hydrolase Family 18 / Carbohydrate-Binding Module Family 5 protein
1417911	GT1		Glycosyltransferase Family 1 protein
1418065	GH152		Glycoside Hydrolase Family 152 protein
1418067	GH152		Glycoside Hydrolase Family 152 protein
1418104	GH152		Glycoside Hydrolase Family 152 protein
1418490	Myosin_motor-GT2		Glycosyltransferase Family 2 protein
1418838	EXPN		Distantly related to plant expansins
1419197	GH5_31	fragment N-term;	Glycoside Hydrolase Family 5 protein
1419547	GH25		Glycoside Hydrolase Family 25 protein
1419850	GH2		Glycoside Hydrolase Family 2 protein
1419864	AA9		Lytic polysaccharide monooxygenase (formerly GH61)
1419932	CBM50		Carbohydrate-Binding Module Family 50 protein
1420096	GH7-CBM1		Glycoside Hydrolase Family 7 / Carbohydrate-Binding Module Family 1 protein
1420211	GH78	fragment N-term / C-term;	Glycoside Hydrolase Family 78 protein
1420485	GH10		Glycoside Hydrolase Family 10 protein
1420508	CE16		Carbohydrate Esterase Family 16 protein
1420604	PL14_4		Polysaccharide Lyase Family 14 protein
1420616	EXPN		Distantly related to plant expansins
1420647	PL14		Polysaccharide Lyase Family 14 protein
1420696	AA9		Lytic polysaccharide monooxygenase (formerly GH61)
1421177	GT1		Glycosyltransferase Family 1 protein
1421190	GH18-CBM5-CBM5		Glycoside Hydrolase Family 18 / Carbohydrate-Binding Module Family 5 protein
1421579	GH13_1		Glycoside Hydrolase Family 13 protein
1421590	AA1_1		Laccase
1422353	AA9		Lytic polysaccharide monooxygenase (formerly GH61)
1422357	GH145		Glycoside Hydrolase Family 145 protein
1422408	GH128		Glycoside Hydrolase Family 128 protein
1422417	AA3_4	(fragment) splicing problem;	Pyranose oxidase
1422449	GT1		Glycosyltransferase Family 1 protein
1422450	GT1		Glycosyltransferase Family 1 protein
1422894	GT1		Glycosyltransferase Family 1 protein
1422971	GH18		Glycoside Hydrolase Family 18 protein
1423562	GH5_22		Glycoside Hydrolase Family 5 protein
1424194	GH18-CBM5		Glycoside Hydrolase Family 18 / Carbohydrate-Binding Module Family 5 protein
1424196	GH13_32-CBM20		Glycoside Hydrolase Family 13 / Carbohydrate-Binding Module Family 20 protein
1432921	GH31		Glycoside Hydrolase Family 31 protein
1433040	GH71		Glycoside Hydrolase Family 71 protein
1433104	CBM1-CE16		Carbohydrate-Binding Module Family 1 / Carbohydrate Esterase Family 16 protein
1437684	GH16		Glycoside Hydrolase Family 16 protein
1439752	PL8_4		Polysaccharide Lyase Family 8 protein
1449103	GT2	(fragment) splicing problem;	Glycosyltransferase Family 2 protein
1449258	CBM1		Carbohydrate-Binding Module Family 1 protein
1451719	GH3		Glycoside Hydrolase Family 3 protein
1456689	CE16		Carbohydrate Esterase Family 16 protein
1456868	AA8-CBM1		Iron reductase domain / Carbohydrate-Binding Module Family 1 protein
1457819	GH17		Glycoside Hydrolase Family 17 protein
1460031	GH30_3		Glycoside Hydrolase Family 30 protein
1466933	GH3		Glycoside Hydrolase Family 3 protein
1469606	GT2		Glycosyltransferase Family 2 protein
1474983	GH7	fragment N-term / C-term;	Glycoside Hydrolase Family 7 protein
1479502	GH92		Glycoside Hydrolase Family 92 protein
1486505	GH16	fragment N-term / C-term;	Glycoside Hydrolase Family 16 protein
1487792	CBM50-CBM50		Carbohydrate-Binding Module Family 50 protein
1491956	GH18-CBM5		Glycoside Hydrolase Family 18 / Carbohydrate-Binding Module Family 5 protein
1492701	CBM48-GH13_8		Carbohydrate-Binding Module Family 48 / Glycoside Hydrolase Family 13 protein
1499320	EXPN		Distantly related to plant expansins
1505799	GH38		Glycoside Hydrolase Family 38 protein
1506727	CE16		Carbohydrate Esterase Family 16 protein
1520455	GH16		Glycoside Hydrolase Family 16 protein
1525427	GT3		Glycosyltransferase Family 3 protein
1528553	GT57		Glycosyltransferase Family 57 protein
1530962	GT8		Glycosyltransferase Family 8 protein
1531592	GT2		Glycosyltransferase Family 2 protein
1536119	GH15-CBM20		Glycoside Hydrolase Family 15 / Carbohydrate-Binding Module Family 20 protein
1540114	GH10		Glycoside Hydrolase Family 10 protein
1540545	GH28		Glycoside Hydrolase Family 28 protein

## Sheet: interpro
#proteinId	iprId	iprDesc	domainDb	domainId	domainDesc	numHits	domainStarts	domainEnds	score
103	IPR006671	Cyclin, N-terminal	HMMPfam	PF00134	Cyclin, N-terminal domain	1	92	217	4.1E-43
103	IPR004367	Cyclin, C-terminal domain	HMMPfam	PF02984	Cyclin, C-terminal domain	1	222	331	3.0E-25
103	\N	\N	PIRSF	PIRSF001771	\N	1	4	346	453.0
103	IPR006671	Cyclin, N-terminal	ProSitePatterns	PS00292	Cyclins signature.	1	122	153	-
103	IPR013763	Cyclin-like	SMART	SM00385	domain present in cyclins, TFIIB and Retinoblastoma	2	127,225,	211,305,	2.6E-21,5.1E-13
103	IPR013763	Cyclin-like	SUPERFAMILY	SSF47954	\N	2	82,223,	215,332,	1.67E-47,3.03E-27
690	IPR003846	Uncharacterised protein family UPF0061	HMMPfam	PF02696	Uncharacterized ACR, YdiU/UPF0061 family	1	245	734	1.4E-92
749	IPR001128	Cytochrome P450	HMMPfam	PF00067	Cytochrome P450	1	30	466	1.2E-70
749	IPR001128	Cytochrome P450	PRINTS	PR00385	P450 superfamily signature	4	298,351,429,438,	315,362,438,449,	5.5E-6,5.5E-6,5.5E-6,5.5E-6
749	IPR002401	Cytochrome P450, E-class, group I	PRINTS	PR00463	E-class P450 group I signature	8	58,82,287,307,350,391,428,438,	77,103,304,333,368,415,438,461,	1.1E-30,1.1E-30,1.1E-30,1.1E-30,1.1E-30,1.1E-30,1.1E-30,1.1E-30
749	IPR017972	Cytochrome P450, conserved site	ProSitePatterns	PS00086	Cytochrome P450 cysteine heme-iron ligand signature.	1	431	440	-
749	IPR001128	Cytochrome P450	SUPERFAMILY	SSF48264	\N	1	30	496	9.69E-98
2100	IPR001938	Thaumatin	HMMPfam	PF00314	Thaumatin family	1	26	256	2.2E-61
2100	IPR001938	Thaumatin	PIRSF	PIRSF002703	\N	1	1	256	720.0
2100	IPR001938	Thaumatin	ProSiteProfiles	PS51367	Thaumatin family profile.	1	19	256	28.031
2100	IPR001938	Thaumatin	SMART	SM00205	Thaumatin family	1	22	256	1.3E-38
2100	IPR001938	Thaumatin	SUPERFAMILY	SSF49870	\N	1	20	256	7.98E-56
2163	IPR001938	Thaumatin	HMMPfam	PF00314	Thaumatin family	1	26	255	2.3E-62
2163	IPR001938	Thaumatin	PIRSF	PIRSF002703	\N	1	1	255	720.0
2163	IPR001938	Thaumatin	ProSiteProfiles	PS51367	Thaumatin family profile.	1	19	255	27.907
2163	IPR001938	Thaumatin	SMART	SM00205	Thaumatin family	1	22	255	3.1E-38
2163	IPR001938	Thaumatin	SUPERFAMILY	SSF49870	\N	1	20	255	5.23E-58
2172	IPR001938	Thaumatin	HMMPfam	PF00314	Thaumatin family	1	26	256	1.5E-61
2172	IPR001938	Thaumatin	PIRSF	PIRSF002703	\N	1	1	258	720.0
2172	\N	\N	ProSiteProfiles	PS51257	Prokaryotic membrane lipoprotein lipid attachment site profile.	1	1	17	5.0
2172	IPR001938	Thaumatin	ProSiteProfiles	PS51367	Thaumatin family profile.	1	19	256	27.876
2172	IPR001938	Thaumatin	SMART	SM00205	Thaumatin family	1	22	256	4.6E-39
2172	IPR001938	Thaumatin	SUPERFAMILY	SSF49870	\N	1	20	257	1.7E-55
3481	IPR010721	Protein of unknown function DUF1295	HMMPfam	PF06966	Protein of unknown function (DUF1295)	2	75,230,	207,300,	2.0E-24,7.0E-9
7443	IPR004088	K Homology domain, type 1	HMMPfam	PF00013	KH domain	1	210	277	3.3E-5
7443	IPR001878	Zinc finger, CCHC-type	HMMPfam	PF00098	Zinc knuckle	2	316,341,	332,356,	1.2E-4,1.6E-5
7443	IPR004088	K Homology domain, type 1	ProSiteProfiles	PS50084	Type-1 KH domain profile.	1	208	277	8.471
7443	IPR001878	Zinc finger, CCHC-type	ProSiteProfiles	PS50158	Zinc finger CCHC-type profile.	2	317,342,	332,355,	9.323,9.57
7443	IPR004087	K Homology domain	SMART	SM00322	K homology RNA-binding domain	1	191	282	1.4E-9
7443	IPR001878	Zinc finger, CCHC-type	SMART	SM00343	zinc finger	2	316,341,	332,357,	0.0043,0.0023
7443	IPR004088	K Homology domain, type 1	SUPERFAMILY	SSF54791	\N	1	193	312	1.39E-24
7443	IPR001878	Zinc finger, CCHC-type	SUPERFAMILY	SSF57756	\N	1	307	358	1.01E-11
13336	\N	\N	HMMPfam	PF08700	Vps51/Vps67	1	136	220	7.5E-25
15217	IPR001764	Glycoside hydrolase, family 3, N-terminal	HMMPfam	PF00933	Glycosyl hydrolase family 3 N terminal domain	1	34	285	1.3E-72
15217	IPR002772	Glycoside hydrolase family 3 C-terminal domain	HMMPfam	PF01915	Glycosyl hydrolase family 3 C-terminal domain	1	324	710	4.7E-68
15217	IPR011658	PA14	HMMPfam	PF07691	PA14 domain	1	461	540	7.5E-15
15217	IPR026891	Fibronectin type III-like domain	HMMPfam	PF14310	Fibronectin type III-like domain	1	768	840	4.2E-19
15217	IPR001764	Glycoside hydrolase, family 3, N-terminal	PRINTS	PR00133	Glycosyl hydrolase family 3 signature	5	40,69,116,147,217,	56,88,132,163,235,	1.0E-30,1.0E-30,1.0E-30,1.0E-30,1.0E-30
15217	IPR011658	PA14	SMART	SM00758	\N	1	415	572	7.0E-7
15217	IPR017853	Glycoside hydrolase superfamily	SUPERFAMILY	SSF51445	\N	1	9	291	4.53E-76
15217	IPR002772	Glycoside hydrolase family 3 C-terminal domain	SUPERFAMILY	SSF52279	\N	2	324,577,	396,733,	3.4E-53,3.4E-53
15283	IPR000073	Alpha/beta hydrolase fold-1	HMMPfam	PF12697	Alpha/beta hydrolase family	1	26	379	4.8E-12
15283	IPR029058	Alpha/Beta hydrolase fold	SUPERFAMILY	SSF53474	\N	3	18,253,344,	214,283,379,	1.71E-14,1.71E-14,1.71E-14
15450	IPR005708	Homogentisate 1,2-dioxygenase	HMMPfam	PF04209	homogentisate 1,2-dioxygenase	1	23	455	7.7E-150
15450	IPR011051	RmlC-like cupin domain	SUPERFAMILY	SSF51182	\N	1	21	458	4.21E-145
15450	IPR005708	Homogentisate 1,2-dioxygenase	TIGRFAM	TIGR01015	hmgA: homogentisate 1,2-dioxygenase	1	22	455	1.9E-165
15571	IPR001128	Cytochrome P450	HMMPfam	PF00067	Cytochrome P450	1	5	97	3.6E-16
15571	IPR002403	Cytochrome P450, E-class, group IV	PRINTS	PR00465	E-class P450 group IV signature	3	21,52,68,	39,68,86,	9.7E-5,9.7E-5,9.7E-5
15571	IPR001128	Cytochrome P450	SUPERFAMILY	SSF48264	\N	1	5	107	4.32E-23
15758	IPR004843	Calcineurin-like phosphoesterase domain, apaH type	HMMPfam	PF00149	Calcineurin-like phosphoesterase	1	81	337	5.3E-6
15758	IPR029052	Metallo-dependent phosphatase-like	SUPERFAMILY	SSF56300	\N	5	77,290,303,412,508,	181,337,339,428,544,	2.15E-17,8.63E-8,2.15E-17,8.63E-8,8.63E-8
15797	IPR001461	Aspartic peptidase	HMMPfam	PF00026	Eukaryotic aspartyl protease	1	92	398	3.3E-55
15797	IPR001461	Aspartic peptidase	PRINTS	PR00792	Pepsin (A1) aspartic protease family signature	4	97,237,285,373,	117,250,296,388,	1.3E-17,1.3E-17,1.3E-17,1.3E-17
15797	IPR001969	Aspartic peptidase, active site	ProSitePatterns	PS00141	Eukaryotic and viral aspartyl proteases active site.	1	106	117	-
15797	IPR021109	Aspartic peptidase domain	SUPERFAMILY	SSF50630	\N	1	57	397	1.43E-68
16836	IPR009288	AIG2-like	HMMPfam	PF06094	AIG2-like family	1	6	108	1.2E-11
16836	IPR013024	Butirosin biosynthesis, BtrG-like	SUPERFAMILY	SSF110857	\N	1	5	110	2.35E-8
17290	IPR001394	Peptidase C19, ubiquitin carboxyl-terminal hydrolase	HMMPfam	PF00443	Ubiquitin carboxyl-terminal hydrolase	1	175	499	7.0E-58
17290	IPR001607	Zinc finger, UBP-type	HMMPfam	PF02148	Zn-finger in ubiquitin-hydrolases and other protein	1	61	121	2.7E-12
17290	IPR018200	Ubiquitin specific protease, conserved site	ProSitePatterns	PS00972	Ubiquitin specific protease (USP) domain signature 1.	1	176	191	-
17290	IPR018200	Ubiquitin specific protease, conserved site	ProSitePatterns	PS00973	Ubiquitin specific protease (USP) domain signature 2.	1	446	463	-
17290	IPR028889	Ubiquitin specific protease domain	ProSiteProfiles	PS50235	Ubiquitin specific protease (USP) domain profile.	1	175	502	50.303
17290	IPR001607	Zinc finger, UBP-type	ProSiteProfiles	PS50271	Zinc finger UBP-type profile.	1	59	119	12.241
17290	\N	\N	SUPERFAMILY	SSF54001	\N	1	173	501	5.69E-82
17290	\N	\N	SUPERFAMILY	SSF57850	\N	2	11,48,	21,122,	1.01E-13,1.01E-13
18649	IPR005630	Terpene synthase, metal-binding domain	HMMPfam	PF03936	Terpene synthase family, metal binding domain	1	56	282	1.7E-17
18649	IPR008949	Isoprenoid synthase domain	SUPERFAMILY	SSF48576	\N	1	33	331	6.33E-57
19057	IPR020683	Ankyrin repeat-containing domain	HMMPfam	PF12796	Ankyrin repeats (3 copies)	1	66	135	1.4E-14
19057	\N	\N	HMMPfam	PF13857	Ankyrin repeats (many copies)	1	142	188	5.0E-7
19057	IPR002110	Ankyrin repeat	PRINTS	PR01415	Ankyrin repeat signature	2	95,165,	110,179,	6.9E-6,6.9E-6
19057	IPR002110	Ankyrin repeat	ProSiteProfiles	PS50088	Ankyrin repeat profile.	2	94,149,	126,181,	15.734,11.755
19057	IPR020683	Ankyrin repeat-containing domain	ProSiteProfiles	PS50297	Ankyrin repeat region circular profile.	1	60	186	24.665
19057	IPR002110	Ankyrin repeat	SMART	SM00248	ankyrin repeats	3	60,94,149,	90,123,178,	1400.0,4.8E-9,0.0021
19057	IPR020683	Ankyrin repeat-containing domain	SUPERFAMILY	SSF48403	\N	1	55	188	1.76E-32
19080	IPR018608	Gluconate transport inducer 1/Pac2	HMMPfam	PF09729	Gti1/Pac2 family	2	36,141,	119,169,	4.9E-34,6.6E-6
21716	IPR002198	Short-chain dehydrogenase/reductase SDR	HMMPfam	PF00106	short chain dehydrogenase	1	14	183	1.5E-26
21716	IPR002198	Short-chain dehydrogenase/reductase SDR	PRINTS	PR00080	Short-chain dehydrogenase/reductase (SDR) superfamily signature	3	91,145,165,	102,153,184,	2.017183E-6,2.017183E-6,2.017183E-6
21716	IPR002347	Glucose/ribitol dehydrogenase	PRINTS	PR00081	Glucose/ribitol dehydrogenase family signature	6	14,91,139,165,186,231,	31,102,155,184,203,251,	3.661631E-35,3.661631E-35,3.661631E-35,3.661631E-35,3.661631E-35,3.661631E-35
21716	IPR020904	Short-chain dehydrogenase/reductase, conserved site	ProSitePatterns	PS00061	Short-chain dehydrogenases/reductases family signature.	1	152	180	-
21716	\N	\N	SUPERFAMILY	SSF51735	\N	1	12	268	5.63E-70
21818	\N	\N	HMMPfam	PF13460	NADH(P)-binding	1	3	209	2.3E-12
21818	\N	\N	SUPERFAMILY	SSF51735	\N	1	1	291	4.28E-32
23949	IPR009604	LsmAD domain	HMMPfam	PF06741	LsmAD domain	1	221	293	4.0E-23
25014	IPR013894	Domain of unknown function DUF1767	HMMPfam	PF08585	Domain of unknown function (DUF1767)	1	15	103	4.8E-8
25534	IPR000073	Alpha/beta hydrolase fold-1	HMMPfam	PF12697	Alpha/beta hydrolase family	1	29	267	1.2E-28
25534	IPR029058	Alpha/Beta hydrolase fold	SUPERFAMILY	SSF53474	\N	1	2	277	4.02E-43
25662	IPR006076	FAD dependent oxidoreductase	HMMPfam	PF01266	FAD dependent oxidoreductase	1	15	388	2.0E-52
25662	\N	\N	SUPERFAMILY	SSF51905	\N	2	15,349,	233,404,	4.14E-31,4.14E-31
28493	IPR008699	NADH dehydrogenase [ubiquinone] 1 beta subcomplex subunit 8	HMMPfam	PF05821	NADH-ubiquinone oxidoreductase ASHI subunit (CI-ASHI or NDUFB8)	1	45	148	1.6E-8
29340	IPR006977	Yip1 domain	HMMPfam	PF04893	Yip1 domain	1	151	256	2.3E-12
31213	IPR007715	Ubiquinone biosynthesis protein Coq4	HMMPfam	PF05019	Coenzyme Q (ubiquinone) biosynthesis protein Coq4	1	1	65	8.3E-18
31511	IPR021765	Protein of unknown function DUF3328	HMMPfam	PF11807	Domain of unknown function (DUF3328)	1	25	207	1.8E-18
32620	IPR019417	Domain of unknown function DUF2415	HMMPfam	PF10313	Uncharacterised protein domain (DUF2415)	1	347	384	5.8E-8
32620	IPR001680	WD40 repeat	ProSiteProfiles	PS50082	Trp-Asp (WD) repeats profile.	1	273	305	9.305
32620	IPR017986	WD40-repeat-containing domain	SUPERFAMILY	SSF50978	\N	3	33,144,342,	112,310,382,	5.31E-19,5.31E-19,5.31E-19
33663	IPR010730	Heterokaryon incompatibility	HMMPfam	PF06985	Heterokaryon incompatibility protein (HET)	1	22	127	5.1E-18
34078	IPR009571	Actin cortical patch SUR7/pH-response regulator PalI	HMMPfam	PF06687	SUR7/PalI family	1	6	173	3.9E-11
36102	IPR003819	Taurine catabolism dioxygenase TauD/TfdA	HMMPfam	PF02668	Taurine catabolism dioxygenase TauD, TfdA family	1	91	356	4.0E-54
36102	\N	\N	SUPERFAMILY	SSF51197	\N	1	90	363	3.85E-85
37374	IPR002921	Fungal lipase-like domain	HMMPfam	PF01764	Lipase (class 3)	1	291	332	2.3E-6
37374	IPR029058	Alpha/Beta hydrolase fold	SUPERFAMILY	SSF53474	\N	2	120,178,	140,416,	6.39E-25,6.39E-25
39506	IPR001000	Glycoside hydrolase, family 10	HMMPfam	PF00331	Glycosyl hydrolase family 10	1	88	398	4.7E-103
39506	IPR000254	Cellulose-binding domain, fungal	HMMPfam	PF00734	Fungal cellulose binding domain	1	23	51	4.8E-14
39506	IPR001000	Glycoside hydrolase, family 10	PRINTS	PR00134	Glycosyl hydrolase family 10 signature	4	163,207,251,280,	175,218,262,292,	3.5E-17,3.5E-17,3.5E-17,3.5E-17
39506	IPR000254	Cellulose-binding domain, fungal	ProSitePatterns	PS00562	CBM1 (carbohydrate binding type-1) domain signature.	1	27	54	-
39506	\N	\N	ProSitePatterns	PS00591	Glycosyl hydrolases family 10 active site.	1	313	323	-
39506	IPR000254	Cellulose-binding domain, fungal	ProSiteProfiles	PS51164	CBM1 (carbohydrate binding type-1) domain profile.	1	19	55	12.962
39506	IPR000254	Cellulose-binding domain, fungal	SMART	SM00236	Fungal-type cellulose-binding domain	1	22	55	4.0E-16
39506	IPR001000	Glycoside hydrolase, family 10	SMART	SM00633	Glycosyl hydrolase family 10	1	132	399	1.3E-107
39506	IPR017853	Glycoside hydrolase superfamily	SUPERFAMILY	SSF51445	\N	1	91	399	1.92E-109
39506	IPR000254	Cellulose-binding domain, fungal	SUPERFAMILY	SSF57180	\N	1	22	55	1.44E-12
40011	IPR005828	General substrate transporter	HMMPfam	PF00083	Sugar (and other) transporter	1	50	534	8.4E-40
40011	IPR005829	Sugar transporter, conserved site	ProSitePatterns	PS00216	Sugar transport proteins signature 1.	1	390	406	-
40011	IPR005829	Sugar transporter, conserved site	ProSitePatterns	PS00217	Sugar transport proteins signature 2.	1	156	181	-
40011	IPR020846	Major facilitator superfamily domain	ProSiteProfiles	PS50850	Major facilitator superfamily (MFS) profile.	1	50	527	31.689
40011	IPR020846	Major facilitator superfamily domain	SUPERFAMILY	SSF103473	\N	2	36,298,	265,534,	4.97E-58,4.97E-58
40369	IPR012475	Fucose-specific lectin	HMMPfam	PF07938	Fungal fucose-specific lectin	1	414	687	6.3E-28
40369	\N	\N	SUPERFAMILY	SSF89372	\N	2	383,525,	578,713,	5.1E-13,7.19E-15
41322	\N	\N	HMMPfam	PF13233	Complex1_LYR-like	1	35	105	5.4E-5
42121	\N	\N	SUPERFAMILY	SSF81321	\N	1	65	309	7.05E-6
44544	IPR005814	Aminotransferase class-III	HMMPfam	PF00202	Aminotransferase class-III	1	328	673	1.1E-38
44544	\N	\N	HMMPfam	PF13500	AAA domain	1	13	206	4.3E-31
44544	IPR005814	Aminotransferase class-III	ProSitePatterns	PS00600	Aminotransferases class-III pyridoxal-phosphate attachment site.	1	585	622	-
44544	IPR027417	P-loop containing nucleoside triphosphate hydrolase	SUPERFAMILY	SSF52540	\N	1	10	220	3.51E-26
44544	IPR015424	Pyridoxal phosphate-dependent transferase	SUPERFAMILY	SSF53383	\N	2	328,521,	471,804,	2.41E-54,2.41E-54
45433	IPR007590	CWC16 protein	HMMPfam	PF04502	Family of unknown function (DUF572)	1	3	277	4.9E-60
47490	IPR029059	Alpha/beta hydrolase fold-5	HMMPfam	PF12695	Alpha/beta hydrolase family	1	35	278	2.1E-10
47490	IPR029058	Alpha/Beta hydrolase fold	SUPERFAMILY	SSF53474	\N	1	20	288	5.1E-19
48329	IPR002130	Cyclophilin-type peptidyl-prolyl cis-trans isomerase domain	HMMPfam	PF00160	Cyclophilin type peptidyl-prolyl cis-trans isomerase/CLD	1	7	191	5.2E-39
48329	IPR002130	Cyclophilin-type peptidyl-prolyl cis-trans isomerase domain	PRINTS	PR00153	Cyclophilin peptidyl-prolyl cis-trans isomerase signature	4	24,124,139,152,	39,139,151,167,	6.7E-19,6.7E-19,6.7E-19,6.7E-19
48329	IPR020892	Cyclophilin-type peptidyl-prolyl cis-trans isomerase, conserved site	ProSitePatterns	PS00170	Cyclophilin-type peptidyl-prolyl cis-trans isomerase signature.	1	76	93	-
48329	IPR002130	Cyclophilin-type peptidyl-prolyl cis-trans isomerase domain	ProSiteProfiles	PS50072	Cyclophilin-type peptidyl-prolyl cis-trans isomerase domain profile.	1	7	192	37.634
48329	IPR029000	Cyclophilin-like domain	SUPERFAMILY	SSF50891	\N	1	2	193	6.72E-63
48801	IPR006314	Dyp-type peroxidase	HMMPfam	PF04261	Dyp-type peroxidase family	1	236	404	1.7E-9
48801	IPR006314	Dyp-type peroxidase	ProSiteProfiles	PS51404	DyP-type peroxidase family.	1	6	473	33.915
48801	IPR011008	Dimeric alpha-beta barrel	SUPERFAMILY	SSF54909	\N	1	2	473	6.97E-114
48801	IPR006314	Dyp-type peroxidase	TIGRFAM	TIGR01413	Dyp_perox_fam: Dyp-type peroxidase family	1	8	470	8.9E-58
50668	IPR009567	Protein of unknown function DUF1183, TMEM66	HMMPfam	PF06682	Protein of unknown function (DUF1183)	1	3	329	5.8E-59
50893	IPR002198	Short-chain dehydrogenase/reductase SDR	HMMPfam	PF00106	short chain dehydrogenase	1	12	184	3.3E-16
50893	IPR002347	Glucose/ribitol dehydrogenase	PRINTS	PR00081	Glucose/ribitol dehydrogenase family signature	3	12,140,166,	29,156,185,	6.1E-10,6.1E-10,6.1E-10
50893	\N	\N	SUPERFAMILY	SSF51735	\N	1	6	251	2.33E-39
50962	IPR011701	Major facilitator superfamily	HMMPfam	PF07690	Major Facilitator Superfamily	1	103	376	3.2E-15
50962	IPR020846	Major facilitator superfamily domain	SUPERFAMILY	SSF103473	\N	2	102,431,	397,551,	2.88E-22,2.88E-22
52036	IPR000073	Alpha/beta hydrolase fold-1	HMMPfam	PF12697	Alpha/beta hydrolase family	1	33	281	1.1E-21
52036	IPR029058	Alpha/Beta hydrolase fold	SUPERFAMILY	SSF53474	\N	1	10	300	7.3E-35
53546	IPR002938	Monooxygenase, FAD-binding	HMMPfam	PF01494	FAD binding domain	1	48	342	3.0E-11
53546	IPR003042	Aromatic-ring hydroxylase-like	PRINTS	PR00420	Aromatic-ring hydroxylase (flavoprotein monooxygenase) signature	2	19,281,	41,296,	9.6E-8,9.6E-8
53546	\N	\N	ProSiteProfiles	PS51257	Prokaryotic membrane lipoprotein lipid attachment site profile.	1	1	32	5.0
53546	\N	\N	SUPERFAMILY	SSF51905	\N	2	20,266,	164,358,	4.72E-36,4.72E-36
53983	IPR011935	Conserved hypothetical protein CHP02231	HMMPfam	PF13598	Domain of unknown function (DUF4139)	1	204	615	8.2E-58
53983	IPR025554	Domain of unknown function DUF4140	HMMPfam	PF13600	N-terminal domain of unknown function (DUF4140)	1	18	119	5.7E-12
53983	IPR011935	Conserved hypothetical protein CHP02231	TIGRFAM	TIGR02231	TIGR02231: conserved hypothetical protein	1	382	618	9.1E-39
57046	IPR001547	Glycoside hydrolase, family 5	HMMPfam	PF00150	Cellulase (glycosyl hydrolase family 5)	1	96	366	9.4E-49
57046	IPR000254	Cellulose-binding domain, fungal	HMMPfam	PF00734	Fungal cellulose binding domain	1	24	51	8.7E-13
57046	IPR000254	Cellulose-binding domain, fungal	ProSitePatterns	PS00562	CBM1 (carbohydrate binding type-1) domain signature.	1	27	54	-
57046	IPR018087	Glycoside hydrolase, family 5, conserved site	ProSitePatterns	PS00659	Glycosyl hydrolases family 5 signature.	1	215	224	-
57046	IPR000254	Cellulose-binding domain, fungal	ProSiteProfiles	PS51164	CBM1 (carbohydrate binding type-1) domain profile.	1	19	55	12.38
57046	IPR000254	Cellulose-binding domain, fungal	SMART	SM00236	Fungal-type cellulose-binding domain	1	22	55	2.3E-15
57046	IPR017853	Glycoside hydrolase superfamily	SUPERFAMILY	SSF51445	\N	1	89	394	1.9E-87
57046	IPR000254	Cellulose-binding domain, fungal	SUPERFAMILY	SSF57180	\N	1	22	55	1.57E-11
57068	IPR016082	Ribosomal protein L30, ferredoxin-like fold domain	HMMPfam	PF00327	Ribosomal protein L30p/L7e	1	38	88	6.4E-11
57068	IPR016082	Ribosomal protein L30, ferredoxin-like fold domain	SUPERFAMILY	SSF55129	\N	1	38	91	8.11E-13
58405	IPR001128	Cytochrome P450	HMMPfam	PF00067	Cytochrome P450	1	55	496	3.8E-73
58405	IPR001128	Cytochrome P450	PRINTS	PR00385	P450 superfamily signature	4	318,369,462,471,	335,380,471,482,	1.1E-10,1.1E-10,1.1E-10,1.1E-10
58405	IPR002402	Cytochrome P450, E-class, group II	PRINTS	PR00464	Group II E-class P450 signature	3	123,181,415,	143,199,430,	1.4E-7,1.4E-7,1.4E-7
58405	IPR001128	Cytochrome P450	SUPERFAMILY	SSF48264	\N	1	34	513	6.16E-94
62899	IPR001672	Phosphoglucose isomerase (PGI)	HMMPfam	PF00342	Phosphoglucose isomerase	1	58	549	2.7E-185
62899	IPR001672	Phosphoglucose isomerase (PGI)	PRINTS	PR00662	Glucose-6-phosphate isomerase signature	6	153,265,342,473,491,505,	172,283,363,491,505,518,	6.1E-52,6.1E-52,6.1E-52,6.1E-52,6.1E-52,6.1E-52
62899	IPR018189	Phosphoglucose isomerase, conserved site	ProSitePatterns	PS00174	Phosphoglucose isomerase signature 2.	1	505	522	-
62899	IPR018189	Phosphoglucose isomerase, conserved site	ProSitePatterns	PS00765	Phosphoglucose isomerase signature 1.	1	269	282	-
62899	IPR001672	Phosphoglucose isomerase (PGI)	ProSiteProfiles	PS51463	Glucose-6-phosphate isomerase family profile.	1	9	555	129.571
62899	\N	\N	SUPERFAMILY	SSF53697	\N	1	7	556	4.17E-190
68085	IPR000340	Dual specificity phosphatase, catalytic domain	HMMPfam	PF00782	Dual specificity phosphatase, catalytic domain	1	123	197	8.6E-6
68085	IPR016130	Protein-tyrosine phosphatase, active site	ProSitePatterns	PS00383	Tyrosine specific protein phosphatases active site.	1	164	174	-
68085	IPR000387	Protein-tyrosine/Dual specificity phosphatase	ProSiteProfiles	PS50056	Tyrosine specific protein phosphatases family profile.	1	142	197	10.954
68085	IPR029021	Protein-tyrosine phosphatase-like	SUPERFAMILY	SSF52799	\N	1	49	227	8.3E-24
68162	IPR011701	Major facilitator superfamily	HMMPfam	PF07690	Major Facilitator Superfamily	1	64	383	5.9E-10
68162	IPR020846	Major facilitator superfamily domain	SUPERFAMILY	SSF103473	\N	3	40,273,536,	235,491,567,	3.53E-17,4.19E-16,4.19E-16
70208	IPR001138	Zn(2)-C6 fungal-type DNA-binding domain	HMMPfam	PF00172	Fungal Zn(2)-Cys(6) binuclear cluster domain	1	6	38	8.0E-5
70208	IPR001138	Zn(2)-C6 fungal-type DNA-binding domain	ProSitePatterns	PS00463	Zn(2)-C6 fungal-type DNA-binding domain signature.	2	6,55,	36,87,	-,-
70208	IPR001138	Zn(2)-C6 fungal-type DNA-binding domain	ProSiteProfiles	PS50048	Zn(2)-C6 fungal-type DNA-binding domain profile.	2	6,55,	38,89,	8.742,8.775
70208	IPR001138	Zn(2)-C6 fungal-type DNA-binding domain	SMART	SM00066	GAL4-like Zn(II)2Cys6 (or C6 zinc) binuclear cluster DNA-binding domain	2	1,50,	47,98,	0.033,0.088
70208	IPR001138	Zn(2)-C6 fungal-type DNA-binding domain	SUPERFAMILY	SSF57701	\N	2	5,51,	44,92,	2.62E-6,3.05E-5
71800	IPR007087	Zinc finger, C2H2	ProSitePatterns	PS00028	Zinc finger C2H2 type domain signature.	2	95,124,	115,146,	-,-
71800	IPR007087	Zinc finger, C2H2	ProSiteProfiles	PS50157	Zinc finger C2H2 type domain profile.	2	93,122,	120,151,	10.45,11.323
71800	IPR015880	Zinc finger, C2H2-like	SMART	SM00355	zinc finger	3	93,122,166,	115,146,186,	0.28,2.8,290.0
71800	\N	\N	SUPERFAMILY	SSF57667	\N	1	121	155	1.68E-6
72172	IPR013740	Redoxin	HMMPfam	PF08534	Redoxin	1	6	170	1.4E-32
72172	IPR012336	Thioredoxin-like fold	ProSiteProfiles	PS51352	Thioredoxin domain profile.	1	4	173	9.451
72172	IPR012336	Thioredoxin-like fold	SUPERFAMILY	SSF52833	\N	1	1	172	1.82E-27
73280	IPR013130	Ferric reductase transmembrane component-like domain	HMMPfam	PF01794	Ferric reductase like transmembrane component	1	208	325	3.1E-14
[truncated: 27,297 more rows]
