# Supplementary material for: Activity-based protein profiling reveals dynamic substrate-specific cellulase secretion by saprotrophic basidiomycetes
Source: Biotechnol Biofuels Bioprod. 2022 Jan 17;15:6. doi: 10.1186/s13068-022-02107-z (PMC8764865; doi:10.1186/s13068-022-02107-z)
Supplement: Supplementary file 9 — Additional file 9. Proteomic hit information for cellulase pulldown from T. ljubarskyi secretomes. [file 13068_2022_2107_MOESM9_ESM.xlsx]

## Sheet: Samples Report for 27_TMT
Identified Proteins (31)	id	Enz_class	CAZY_fam	Interpro	Kegg	Molecular Weight	Protein Grouping Ambiguity	Protein Identification Probability	Percent Coverage	Percentage of Total Spectra	Exclusive Unique Peptide Count	Total Unique Peptide Count	Exclusive Unique Spectrum Count	Total Unique Spectrum Count	Exclusive Spectrum Count	Total Spectrum Count	Quantitative Value (Normalized Total Spectra)	Log2Fold change (127/126)	Hit score (spectral counts*(127/126))
jgi|Tralj1|54315|CE54314_1258232	54315	CAZY	GH7	Glycoside hydrolase, family 7	#N/A	49 kDa	true	1	0.678	0.012	36	40	54	60	65	73	73	3.74	975.383
jgi|Tralj1|981021|fgenesh1_pg.40_#_45	981021	CAZY	CBM1-GH10	Cellulose-binding region, fungal	#N/A	43 kDa	true	1	0.46	0.0033	15	19	15	19	17	21	21	4.44	455.819
jgi|Tralj1|1048346|gm1.539_g	1048346	CAZY	GH7	Glycoside hydrolase, family 7	#N/A	49 kDa	true	1	0.419	0.0028	10	14	10	16	10	18	18	3.8	250.719
jgi|Tralj1|946088|e_gw1.28.14.1	946088	CAZY	GH12	Glycoside hydrolase, family 12	#N/A	26 kDa		1	0.588	0.0022	13	13	14	14	14	14	14	3.82	197.725
jgi|Tralj1|1035266|fgenesh1_pm.16_#_19	1035266	CAZY	CBM1-GH5_5	Cellulose-binding region, fungal	#N/A	45 kDa		1	0.312	0.0016	8	8	10	10	10	10	10	4.23	187.654
jgi|Tralj1|960322|fgenesh1_kg.2_#_220_#_Locus91v1rpkm1104.01	960322	CAZY	CBM1-GH5_5	Cellulose-binding region, fungal	#N/A	40 kDa		1	0.288	0.0021	10	10	12	12	13	13	13	3.83	184.879
jgi|Tralj1|951092|e_gw1.50.74.1	951092	CAZY	GH7	Glycoside hydrolase, family 7	#N/A	49 kDa	true	1	0.267	0.0019	6	10	7	12	7	12	12	3.61	146.521
jgi|Tralj1|937772|e_gw1.7.203.1	937772	CAZY	GH10	Glycoside hydrolase, family 10	#N/A	38 kDa	true	1	0.496	0.0025	11	13	13	15	14	16	16	3	128
sp|P22629|SAV_STRAV|						19 kDa		1	0.656	0.025	46	46	55	55	160	160	160	-1.12	73.615
jgi|Tralj1|949130|e_gw1.40.51.1	949130	CAZY	CBM1-GH10	Cellulose-binding region, fungal	#N/A	43 kDa	true	1	0.168	0.0011	3	6	4	7	4	7	7	3.36	71.8719
sp|TRYP_PIG|						24 kDa		1	0.364	0.0076	17	17	25	25	48	48	48	0.05	49.6927
sp|K22E_HUMAN|						66 kDa	true	1	0.409	0.0049	23	28	24	29	26	31	31	-0.77	18.1789
jgi|Tralj1|948223|e_gw1.36.136.1	948223	CAZY	CBM1-GH10	Cellulose-binding region, fungal	#N/A	44 kDa		1	0.285	0.0019	10	10	12	12	12	12	12	0.38	15.6161
sp|K1C10_HUMAN|						60 kDa	true	1	0.383	0.0049	23	28	24	31	24	31	31	-1.39	11.8285
sp|KRHB4_HUMAN|			#N/A	#N/A	#N/A	65 kDa	true	0.9	0.035	0.00047	2	3	2	3	2	3	3	1.85	10.815
sp|K1C9_HUMAN|						62 kDa	true	1	0.567	0.0066	29	30	40	41	41	42	42	-2.09	9.86499
sp|K2C1_HUMAN|						66 kDa	true	1	0.393	0.0054	26	31	29	34	29	34	34	-1.86	9.36619
jgi|Tralj1|951839|e_gw1.54.23.1	951839	OTHER	#N/A	Fungal transcriptional regulatory protein, N-terminal	#N/A	78 kDa		0.87	0.0344	0.00032	2	2	2	2	2	2	2	1.55	5.85634
jgi|Tralj1|1024789|estExt_Genewise1.C_480004	1024789	CAZY	GH95	Uncharacterised conserved protein UCP007663	#N/A	95 kDa		1	0.071	0.00047	3	3	3	3	3	3	3	-0.36	2.33749
jgi|Tralj1|958387|e_gw1.133.13.1	958387	PEPTIDASE	#N/A	Peptidase A1	Pepsin A.	44 kDa		1	0.26	0.0017	11	11	11	11	11	11	11	-2.9	1.47369
jgi|Tralj1|1081455|MIX22833_2592_26	1081455	PEPTIDASE	#N/A	Peptidase S53, propeptide	Tripeptidyl-peptidase I.	64 kDa		1	0.121	0.00079	5	5	5	5	5	5	5	-1.84	1.39661
jgi|Tralj1|967957|fgenesh1_kg.28_#_49_#_Locus5649v1rpkm27.56	967957	CAZY	GH35	Glycoside hydrolase, family 35	Beta-galactosidase.	117 kDa		1	0.0577	0.00063	4	4	4	4	4	4	4	-1.86	1.10191
jgi|Tralj1|945551|e_gw1.26.212.1	945551	CAZY	GH55	Pectin lyase fold/virulence factor	#N/A	81 kDa		1	0.061	0.00079	3	3	3	3	5	5	5	-2.19	1.09576
jgi|Tralj1|954671|e_gw1.74.63.1	954671	CAZY	PL8_4	Polysaccharide lyase family 8, central	#N/A	81 kDa		1	0.0339	0.00047	2	2	2	2	3	3	3	-1.74	0.898109
sp|K1C15_SHEEP|						49 kDa	true	1	0.0883	0.0011	1	5	1	7	1	7	7	-3.04	0.851073
jgi|Tralj1|965681|fgenesh1_kg.17_#_31_#_Locus4526v1rpkm36.78	965681	PEPTIDASE	#N/A	Peptidase S53, propeptide	Tripeptidyl-peptidase I.	67 kDa	true	0.93	0.0524	0.00032	1	2	1	2	1	2	2	-1.34	0.790041
jgi|Tralj1|963248|fgenesh1_kg.9_#_25_#_Locus3382v1rpkm49.10	963248	CAZY	GH55	Hydroxymethylglutaryl-CoA reductase, class I/II, catalytic	#N/A	81 kDa		1	0.0684	0.00047	3	3	3	3	3	3	3	-1.94	0.781849
jgi|Tralj1|759763|CE759762_9866	759763	CAZY	GH92	Glycosyl hydrolase 92	#N/A	89 kDa		0.72	0.0195	0.00032	2	2	2	2	2	2	2	-1.93	0.524858
jgi|Tralj1|1038825|fgenesh1_pm.67_#_24	1038825	PEPTIDASE	#N/A	Peptidase S53, propeptide	Tripeptidyl-peptidase I.	56 kDa	true	0.61	0.0517	0.00032	1	2	1	2	1	2	2	-2.66	0.316439
jgi|Tralj1|185072|CE185071_24648	185072	OTHER	#N/A	#N/A	Acid--D-amino-acid ligases (peptide synthases).	78 kDa		0.99	0.0185	0.00032	2	2	2	2	2	2	2	-2.8	0.287175
jgi|Tralj1|1058388|gm1.10581_g	1058388	PEPTIDASE	#N/A	Peptidase S53, propeptide	Tripeptidyl-peptidase I.	59 kDa	true	0	0.0	0	0	0	0	0	0	0	0	0	0

## Sheet: TMT_Ratio27
Identified Proteins (31)	Accession Number	Alternate ID	Molecular Weight	Protein Grouping Ambiguity	Permutation Test (p-value) Benjamini-Hochberg (p < 0,02581)	Log? Fold Change by Category (Treatment 1 / Reference)	Taxonomy	Quant 1	Std Dev Log? Fold Change(Quant 1)	Quant 2	Std Dev Log? Fold Change(Quant 2)
sp|P22629|SAV_STRAV|	P22629		19 kDa		< 0,0001	-1.12	unknown	0.0113	1.0115829	-1.126	1.0082577
jgi|Tralj1|54315|CE54314_1258232	jgi|Tralj1|54315|CE54314_1258232		49 kDa	true	< 0,0001	3.74	unknown	0.0044	1.3278989	3.7221	1.3392938
sp|TRYP_PIG|	TRYP_PIG		24 kDa		0.29	0.05	unknown	-0.001	0.9239058	0.0516	0.91876817
sp|K1C9_HUMAN|	K1C9_HUMAN		62 kDa	true	< 0,0001	-2.09	unknown	-0.0018	0.9083868	-2.0903	0.9120955
sp|K2C1_HUMAN|	K2C1_HUMAN		66 kDa	true	< 0,0001	-1.86	unknown	0.0033	0.9951238	-1.8419	0.9971621
sp|K1C10_HUMAN|	K1C10_HUMAN		60 kDa	true	< 0,0001	-1.39	unknown	-0.0133	1.0073966	-1.3913	1.000266
sp|K22E_HUMAN|	K22E_HUMAN		66 kDa	true	< 0,0001	-0.77	unknown	0.006	0.9471165	-0.7765	0.94525325
jgi|Tralj1|981021|fgenesh1_pg.40_#_45	jgi|Tralj1|981021|fgenesh1_pg.40_#_45		43 kDa	true	< 0,0001	4.44	unknown	No values	1.4246111	Reference missing	1.4186333
jgi|Tralj1|937772|e_gw1.7.203.1	jgi|Tralj1|937772|e_gw1.7.203.1		38 kDa	true	< 0,0001	3	unknown	No values	1.0997735	Reference missing	1.0998867
jgi|Tralj1|1048346|gm1.539_g	jgi|Tralj1|1048346|gm1.539_g		49 kDa	true	0.001	3.8	unknown	No values	1.2291123	Reference missing	1.2185596
jgi|Tralj1|946088|e_gw1.28.14.1	jgi|Tralj1|946088|e_gw1.28.14.1		26 kDa		< 0,0001	3.82	unknown	No values	1.5678016	Reference missing	1.5806621
jgi|Tralj1|960322|fgenesh1_kg.2_#_220_#_Locus91v1rpkm1104.01	jgi|Tralj1|960322|fgenesh1_kg.2_#_220_#_Locus91v1rpkm1104.01		40 kDa		< 0,0001	3.83	unknown	No values	1.454771	Reference missing	1.4593908
jgi|Tralj1|948223|e_gw1.36.136.1	jgi|Tralj1|948223|e_gw1.36.136.1		44 kDa		0.003	0.38	unknown	0.0054	1.0144358	0.3894	1.0182744
jgi|Tralj1|958387|e_gw1.133.13.1	jgi|Tralj1|958387|e_gw1.133.13.1		44 kDa		< 0,0001	-2.9	unknown	-0.0012	1.121649	Value missing	1.1378844
jgi|Tralj1|1035266|fgenesh1_pm.16_#_19	jgi|Tralj1|1035266|fgenesh1_pm.16_#_19		45 kDa		0.008	4.23	unknown	No values	1.8616334	Reference missing	1.8552411
jgi|Tralj1|951092|e_gw1.50.74.1	jgi|Tralj1|951092|e_gw1.50.74.1		49 kDa	true	0.001	3.61	unknown	No values	1.0263425	Reference missing	1.0433929
jgi|Tralj1|949130|e_gw1.40.51.1	jgi|Tralj1|949130|e_gw1.40.51.1		43 kDa	true	0.33	3.36	unknown	0.0355	0.9137974	3.2984	0.9144125
sp|K1C15_SHEEP|	K1C15_SHEEP		49 kDa	true	1	-3.04	unknown	0.0025	0.85834455	-3.0395	0.8583442
jgi|Tralj1|1081455|MIX22833_2592_26	jgi|Tralj1|1081455|MIX22833_2592_26		64 kDa		0.028	-1.84	unknown	-0.0018	0.9106143	-1.8465	0.9042376
jgi|Tralj1|945551|e_gw1.26.212.1	jgi|Tralj1|945551|e_gw1.26.212.1		81 kDa		0.1	-2.19	unknown	-0.0001	0.87292314	-2.1954	0.8744336
jgi|Tralj1|1024789|estExt_Genewise1.C_480004	jgi|Tralj1|1024789|estExt_Genewise1.C_480004		95 kDa		0.2	-0.36	unknown	0.0115	1.0311152	-0.3518	1.026759
jgi|Tralj1|967957|fgenesh1_kg.28_#_49_#_Locus5649v1rpkm27.56	jgi|Tralj1|967957|fgenesh1_kg.28_#_49_#_Locus5649v1rpkm27.56		117 kDa		0.33	-1.86	unknown	0.0047	0.8502894	-1.8507	0.8510073
jgi|Tralj1|954671|e_gw1.74.63.1	jgi|Tralj1|954671|e_gw1.74.63.1		81 kDa		0.33	-1.74	unknown	-0.0005	0.9771693	-1.7214	0.97732264
jgi|Tralj1|963248|fgenesh1_kg.9_#_25_#_Locus3382v1rpkm49.10	jgi|Tralj1|963248|fgenesh1_kg.9_#_25_#_Locus3382v1rpkm49.10		81 kDa		0.33	-1.94	unknown	0.0013	0.8833575	-1.9411	0.8786193
jgi|Tralj1|965681|fgenesh1_kg.17_#_31_#_Locus4526v1rpkm36.78	jgi|Tralj1|965681|fgenesh1_kg.17_#_31_#_Locus4526v1rpkm36.78		67 kDa	true	1	-1.34	unknown	0.0024	0.8255023	-1.3344	0.8255023
sp|KRHB4_HUMAN|	KRHB4_HUMAN		65 kDa	true	0.33	1.85	unknown	-0.3041	3.0530806	2.1576	3.0621529
jgi|Tralj1|185072|CE185071_24648	jgi|Tralj1|185072|CE185071_24648		78 kDa		0.33	-2.8	unknown	0.0038	1.3112365	-2.791	1.3140323
jgi|Tralj1|951839|e_gw1.54.23.1	jgi|Tralj1|951839|e_gw1.54.23.1		78 kDa		0.33	1.55	unknown	No values	1.1375716	Reference missing	1.1434158
jgi|Tralj1|759763|CE759762_9866	jgi|Tralj1|759763|CE759762_9866		89 kDa		0.67	-1.93	unknown	-0.0237	1.2502592	Value missing	1.2541546
jgi|Tralj1|1038825|fgenesh1_pm.67_#_24	jgi|Tralj1|1038825|fgenesh1_pm.67_#_24		56 kDa	true	1	-2.66	unknown	0.0024	0.8078575	Value missing	0.8078572
jgi|Tralj1|1058388|gm1.10581_g	jgi|Tralj1|1058388|gm1.10581_g		59 kDa	true	1	0	unknown	No data	0.0	No data	0.0

## Sheet: Samples Report for 29_TMT
Identified Proteins (31)	id	Enz_class	CAZY_fam	Interpro	Kegg	Molecular Weight	Protein Grouping Ambiguity	Protein Identification Probability	Percent Coverage	Percentage of Total Spectra	Exclusive Unique Peptide Count	Total Unique Peptide Count	Exclusive Unique Spectrum Count	Total Unique Spectrum Count	Exclusive Spectrum Count	Total Spectrum Count	Quantitative Value (Normalized Total Spectra)	Log2Fold change (127/126)	Hit score (spectral counts*(127/126))
jgi|Tralj1|54315|CE54314_1258232	54315	CAZY	GH7	Glycoside hydrolase, family 7	#N/A	49 kDa	true	1	0.739	0.014	26	30	49	57	78	89	89	4.99	2828.33
jgi|Tralj1|946088|e_gw1.28.14.1	946088	CAZY	GH12	Glycoside hydrolase, family 12	#N/A	26 kDa		1	0.305	0.0014	5	5	8	8	9	9	9	7.76	1950.9
jgi|Tralj1|960322|fgenesh1_kg.2_#_220_#_Locus91v1rpkm1104.01	960322	CAZY	CBM1-GH5_5	Cellulose-binding region, fungal	#N/A	40 kDa		1	0.272	0.0027	6	6	13	13	17	17	17	6.4	1435.62
jgi|Tralj1|981021|fgenesh1_pg.40_#_45	981021	CAZY	CBM1-GH10	Cellulose-binding region, fungal	#N/A	43 kDa	true	1	0.582	0.0032	12	15	15	20	15	20	20	6.06	1334.36
jgi|Tralj1|1048346|gm1.539_g	1048346	CAZY	GH7	Glycoside hydrolase, family 7	#N/A	49 kDa	true	1	0.351	0.0032	8	12	9	17	10	20	20	5.72	1054.2
jgi|Tralj1|949130|e_gw1.40.51.1	949130	CAZY	CBM1-GH10	Cellulose-binding region, fungal	#N/A	43 kDa	true	1	0.309	0.0019	6	9	7	12	7	12	12	5.32	479.359
jgi|Tralj1|1035266|fgenesh1_pm.16_#_19	1035266	CAZY	CBM1-GH5_5	Cellulose-binding region, fungal	#N/A	45 kDa		1	0.284	0.0017	8	8	11	11	11	11	11	4.95	340.01
jgi|Tralj1|951092|e_gw1.50.74.1	951092	CAZY	GH7	Glycoside hydrolase, family 7	#N/A	49 kDa	true	1	0.282	0.002	5	9	5	11	5	14	14	4.19	255.531
jgi|Tralj1|937772|e_gw1.7.203.1	937772	CAZY	GH10	Glycoside hydrolase, family 10	#N/A	38 kDa	true	1	0.433	0.0025	8	9	13	15	14	16	16	3.9	238.856
jgi|Tralj1|936218|e_gw1.5.585.1	936218	CAZY	CBM1-GH5_7	Cellulose-binding region, fungal	#N/A	47 kDa		1	0.108	0.00047	3	3	3	3	3	3	3	4.6	72.7544
jgi|Tralj1|948223|e_gw1.36.136.1	948223	CAZY	CBM1-GH10	Cellulose-binding region, fungal	#N/A	44 kDa		1	0.323	0.0027	11	11	16	16	17	17	17	2.03	69.4288
jgi|Tralj1|975502|fgenesh1_kg.121_#_11_#_Locus144v1rpkm774.71	975502	CAZY	CBM1-GH5_5	Cellulose-binding region, fungal	#N/A	41 kDa		1	0.177	0.00079	4	4	5	5	5	5	5	3.28	48.5678
jgi|Tralj1|1061521|MIX2899_19218_54	1061521	CAZY	GH28	Glycoside hydrolase, family 28	Polygalacturonase.	38 kDa		1	0.199	0.00079	5	5	5	5	5	5	5	2.84	35.801
jgi|Tralj1|963885|fgenesh1_kg.10_#_284_#_Locus1968v3rpkm9.01	963885	CAZY	AA9	Glycoside hydrolase, family 61	#N/A	20 kDa		1	0.116	0.00032	2	2	2	2	2	2	2	3.77	27.2843
sp|TRYP_PIG|						24 kDa		1	0.251	0.0043	4	4	11	11	27	27	27	-0.02	26.6283
jgi|Tralj1|1119518|estExt_Genemark1.C_90127	1119518	CAZY	CBM1-GH6	Cellulose-binding region, fungal	#N/A	48 kDa		1	0.131	0.00063	4	4	4	4	4	4	4	2.38	20.8215
jgi|Tralj1|479144|CE479143_23271	479144	CAZY	GH16	Concanavalin A-like lectin/glucanase	#N/A	34 kDa		0.93	0.0924	0.00032	2	2	2	2	2	2	2	2.77	13.6422
sp|P22629|SAV_STRAV|						19 kDa		1	0.432	0.0084	6	6	10	10	53	53	53	-2.22	11.376
jgi|Tralj1|1056703|gm1.8896_g	1056703	CAZY	GH10	Glycoside hydrolase, family 10	#N/A	39 kDa		0.96	0.11	0.00032	2	2	2	2	2	2	2	2.29	9.78112
sp|K2C1_HUMAN|						66 kDa	true	1	0.448	0.0063	32	35	33	36	37	40	40	-2.05	9.65936
jgi|Tralj1|1085704|MIX27082_142421_62	1085704	CAZY	GH74-CBM1	Cellulose-binding region, fungal	#N/A	88 kDa		0.99	0.0295	0.00032	2	2	2	2	2	2	2	2.24	9.44794
sp|K1C9_HUMAN|						62 kDa	true	1	0.461	0.0043	22	23	25	26	26	27	27	-1.7	8.31022
sp|K1C10_HUMAN|						60 kDa	true	1	0.344	0.0044	17	22	20	26	22	28	28	-1.81	7.98535
sp|K22E_HUMAN|						66 kDa	true	1	0.4	0.0046	24	27	26	29	26	29	29	-1.87	7.93363
jgi|Tralj1|1081455|MIX22833_2592_26	1081455	PEPTIDASE	#N/A	Peptidase S53, propeptide	Tripeptidyl-peptidase I.	64 kDa		1	0.121	0.00095	5	5	6	6	6	6	6	0.33	7.54208
jgi|Tralj1|945551|e_gw1.26.212.1	945551	CAZY	GH55	Pectin lyase fold/virulence factor	#N/A	81 kDa		1	0.16	0.0016	8	8	10	10	10	10	10	-0.53	6.92555
jgi|Tralj1|759763|CE759762_9866	759763	CAZY	GH92	Glycosyl hydrolase 92	#N/A	89 kDa		0.97	0.0341	0.00047	3	3	3	3	3	3	3	0.63	4.64269
sp|K1C15_SHEEP|						49 kDa	true	1	0.104	0.0011	2	6	2	7	2	7	7	-1.16	3.13259
jgi|Tralj1|1065615|MIX6993_2_9	1065615	CAZY	GH51	Alpha-L-arabinofuranosidase, C-terminal	#N/A	64 kDa		1	0.0355	0.00063	2	3	2	3	3	4	4	-0.62	2.60268
jgi|Tralj1|1058388|gm1.10581_g	1058388	PEPTIDASE	#N/A	Peptidase S53, propeptide	Tripeptidyl-peptidase I.	59 kDa	true	0.99	0.0705	0.00032	1	2	1	2	1	2	2	0	2
jgi|Tralj1|963248|fgenesh1_kg.9_#_25_#_Locus3382v1rpkm49.10	963248	CAZY	GH55	Hydroxymethylglutaryl-CoA reductase, class I/II, catalytic	#N/A	81 kDa		1	0.0477	0.00032	2	2	2	2	2	2	2	-0.28	1.64718
jgi|Tralj1|1058751|MIX129_8913_30	1058751	DUF	#N/A	Region of unknown function DUF1793	#N/A	76 kDa		1	0.0356	0.00047	3	3	3	3	3	3	3	-1.22	1.28785
jgi|Tralj1|244472|CE244471_37146	244472	CAZY	GH28	Glycoside hydrolase, family 28	#N/A	47 kDa		1	0.0385	0.00032	2	2	2	2	2	2	2	-0.83	1.12506
jgi|Tralj1|1118374|estExt_Genemark1.C_40131	1118374	CAZY	CBM1-GH3	Cellulose-binding region, fungal	Beta-glucosidase.	85 kDa		0.99	0.0392	0.00032	2	2	2	2	2	2	2	-0.87	1.09429
jgi|Tralj1|1097858|MIX39236_75998_29	1097858	CAZY	AA8-AA3_1	Fumarate reductase/succinate dehydrogenase flavoprotein, N-terminal	Choline dehydrogenase.	82 kDa		0.99	0.0247	0.00032	2	2	2	2	2	2	2	-1.14	0.907519
sp|KRHB4_HUMAN|						65 kDa	true	0.93	0.0267	0.00032	2	2	2	2	2	2	2	-1.35	0.784584
jgi|Tralj1|958387|e_gw1.133.13.1	958387	PEPTIDASE	#N/A	Peptidase A1	Pepsin A.	44 kDa		1	0.255	0.0014	7	7	9	9	9	9	9	-3.53	0.779124
jgi|Tralj1|972541|fgenesh1_kg.64_#_17_#_Locus5698v1rpkm27.21	972541	OTHER	#N/A	NAD(P)-binding	#N/A	52 kDa		0.88	0.037	0.00032	2	2	2	2	2	2	2	-1.54	0.687771
jgi|Tralj1|965681|fgenesh1_kg.17_#_31_#_Locus4526v1rpkm36.78	965681	PEPTIDASE	#N/A	Peptidase S53, propeptide	Tripeptidyl-peptidase I.	67 kDa	true	0.85	0.0524	0.00032	1	2	1	2	1	2	2	-1.81	0.570382
jgi|Tralj1|1008783|estExt_Genewise1.C_1_t20376	1008783	CAZY	GH53	Glycosyl hydrolase 53	Arabinogalactan endo-1,4-beta-galactosidase.	37 kDa		1	0.131	0.00063	4	4	4	4	4	4	4	-3	0.5
jgi|Tralj1|1051639|gm1.3832_g	1051639	UNKNOWN	#N/A	#N/A	#N/A	45 kDa		1	0.0719	0.00032	2	2	2	2	2	2	2	-3.04	0.243164

## Sheet: TMT_Ratio29
Identified Proteins (41)	Accession Number	Alternate ID	Molecular Weight	Protein Grouping Ambiguity	Permutation Test (p-value) (p < 0,05000)	Log? Fold Change by Category (Treatment 1 / Reference)	Taxonomy	Quant 1	Std Dev Log? Fold Change(Quant 1)	Quant 2	Std Dev Log? Fold Change(Quant 2)
jgi|Tralj1|54315|CE54314_1258232	jgi|Tralj1|54315|CE54314_1258232		49 kDa	true	< 0,0001	4.99	unknown	No values	1.4462947	Reference missing	1.4469227
sp|P22629|SAV_STRAV|	P22629		19 kDa		0.001	-2.22	unknown	0.026	1.048812	-2.2306	1.0462564
sp|K2C1_HUMAN|	K2C1_HUMAN		66 kDa	true	< 0,0001	-2.05	unknown	-0.0103	1.1430296	-2.0361	1.1380978
sp|K22E_HUMAN|	K22E_HUMAN		66 kDa	true	< 0,0001	-1.87	unknown	-0.0144	1.0619019	-1.8455	1.0617713
sp|K1C9_HUMAN|	K1C9_HUMAN		62 kDa	true	< 0,0001	-1.7	unknown	-0.0227	1.0271782	-1.6929	1.0302728
sp|K1C10_HUMAN|	K1C10_HUMAN		60 kDa	true	< 0,0001	-1.81	unknown	-0.0158	1.0379457	-1.8018	1.0374773
sp|TRYP_PIG|	TRYP_PIG		24 kDa		0.67	-0.02	unknown	-0.0093	0.8817875	-0.0175	0.8812036
jgi|Tralj1|1048346|gm1.539_g	jgi|Tralj1|1048346|gm1.539_g		49 kDa	true	0.001	5.72	unknown	No values	1.3959374	Reference missing	1.3889358
jgi|Tralj1|981021|fgenesh1_pg.40_#_45	jgi|Tralj1|981021|fgenesh1_pg.40_#_45		43 kDa	true	< 0,0001	6.06	unknown	No values	1.5341451	Reference missing	1.5489538
jgi|Tralj1|948223|e_gw1.36.136.1	jgi|Tralj1|948223|e_gw1.36.136.1		44 kDa		< 0,0001	2.03	unknown	-0.0329	1.2806593	2.0801	1.2922844
jgi|Tralj1|937772|e_gw1.7.203.1	jgi|Tralj1|937772|e_gw1.7.203.1		38 kDa	true	0.001	3.9	unknown	-0.0004	1.0891353	3.9047	1.096071
jgi|Tralj1|960322|fgenesh1_kg.2_#_220_#_Locus91v1rpkm1104.01	jgi|Tralj1|960322|fgenesh1_kg.2_#_220_#_Locus91v1rpkm1104.01		40 kDa		0.001	6.4	unknown	No values	2.1779008	Reference missing	2.190387
jgi|Tralj1|951092|e_gw1.50.74.1	jgi|Tralj1|951092|e_gw1.50.74.1		49 kDa	true	0.008	4.19	unknown	No values	1.1001489	Reference missing	1.0972005
jgi|Tralj1|949130|e_gw1.40.51.1	jgi|Tralj1|949130|e_gw1.40.51.1		43 kDa	true	0.001	5.32	unknown	No values	1.1751713	Reference missing	1.1871923
jgi|Tralj1|1035266|fgenesh1_pm.16_#_19	jgi|Tralj1|1035266|fgenesh1_pm.16_#_19		45 kDa		0.001	4.95	unknown	No values	1.6780182	Reference missing	1.6842291
jgi|Tralj1|945551|e_gw1.26.212.1	jgi|Tralj1|945551|e_gw1.26.212.1		81 kDa		0.003	-0.53	unknown	0.0029	0.9948443	-0.5302	0.9948443
jgi|Tralj1|946088|e_gw1.28.14.1	jgi|Tralj1|946088|e_gw1.28.14.1		26 kDa		0.008	7.76	unknown	No values	1.8407423	Reference missing	1.8171476
jgi|Tralj1|958387|e_gw1.133.13.1	jgi|Tralj1|958387|e_gw1.133.13.1		44 kDa		< 0,0001	-3.53	unknown	-0.0016	1.1524179	-3.5281	1.14401
jgi|Tralj1|1081455|MIX22833_2592_26	jgi|Tralj1|1081455|MIX22833_2592_26		64 kDa		0.17	0.33	unknown	-0.004	0.8216017	0.3301	0.823221
sp|K1C15_SHEEP|	K1C15_SHEEP		49 kDa	true	0.33	-1.16	unknown	0.0017	1.0647883	-1.1553	1.0609171
jgi|Tralj1|975502|fgenesh1_kg.121_#_11_#_Locus144v1rpkm774.71	jgi|Tralj1|975502|fgenesh1_kg.121_#_11_#_Locus144v1rpkm774.71		41 kDa		0.028	3.28	unknown	0.0814	1.2657415	3.1981	1.267557
jgi|Tralj1|1008783|estExt_Genewise1.C_1_t20376	jgi|Tralj1|1008783|estExt_Genewise1.C_1_t20376		37 kDa		0.028	-3	unknown	-0.0002	1.0422782	-2.9991	1.0473112
jgi|Tralj1|1119518|estExt_Genemark1.C_90127	jgi|Tralj1|1119518|estExt_Genemark1.C_90127		48 kDa		0.33	2.38	unknown	0.0056	1.0314851	2.3946	1.0363561
jgi|Tralj1|936218|e_gw1.5.585.1	jgi|Tralj1|936218|e_gw1.5.585.1		47 kDa		0.1	4.6	unknown	No values	0.76745564	Reference missing	0.76979333
jgi|Tralj1|1061521|MIX2899_19218_54	jgi|Tralj1|1061521|MIX2899_19218_54		38 kDa		0.028	2.84	unknown	0.0035	0.9528356	2.8234	0.9629221
jgi|Tralj1|1065615|MIX6993_2_9	jgi|Tralj1|1065615|MIX6993_2_9		64 kDa		0.1	-0.62	unknown	0.0055	0.8757176	-0.6283	0.8793967
jgi|Tralj1|963248|fgenesh1_kg.9_#_25_#_Locus3382v1rpkm49.10	jgi|Tralj1|963248|fgenesh1_kg.9_#_25_#_Locus3382v1rpkm49.10		81 kDa		0.33	-0.28	unknown	0.0079	0.6638102	-0.2799	0.66603124
jgi|Tralj1|1051639|gm1.3832_g	jgi|Tralj1|1051639|gm1.3832_g		45 kDa		0.33	-3.04	unknown	-0.0003	0.7721552	-3.0451	0.78064287
jgi|Tralj1|1058751|MIX129_8913_30	jgi|Tralj1|1058751|MIX129_8913_30		76 kDa		0.33	-1.22	unknown	0.0049	0.7931325	-1.2266	0.8005086
jgi|Tralj1|244472|CE244471_37146	jgi|Tralj1|244472|CE244471_37146 (+1)		47 kDa		0.67	-0.83	unknown	-0.0081	1.2450551	-0.835	1.2461605
jgi|Tralj1|1058388|gm1.10581_g	jgi|Tralj1|1058388|gm1.10581_g		59 kDa	true	1	0	unknown	No data	0.0	No data	0.0
jgi|Tralj1|1097858|MIX39236_75998_29	jgi|Tralj1|1097858|MIX39236_75998_29		82 kDa		0.33	-1.14	unknown	0.0078	0.9766711	-1.134	0.9838874
jgi|Tralj1|1085704|MIX27082_142421_62	jgi|Tralj1|1085704|MIX27082_142421_62		88 kDa		0.33	2.24	unknown	No values	1.2129685	Reference missing	1.209389
jgi|Tralj1|759763|CE759762_9866	jgi|Tralj1|759763|CE759762_9866		89 kDa		0.6	0.63	unknown	-0.0165	0.9701123	0.6309	0.9729932
jgi|Tralj1|1056703|gm1.8896_g	jgi|Tralj1|1056703|gm1.8896_g		39 kDa		1	2.29	unknown	0.0023	0.771506	2.294	0.771506
jgi|Tralj1|479144|CE479143_23271	jgi|Tralj1|479144|CE479143_23271		34 kDa		1	2.77	unknown	0.0021	0.7272055	2.7735	0.72720563
jgi|Tralj1|965681|fgenesh1_kg.17_#_31_#_Locus4526v1rpkm36.78	jgi|Tralj1|965681|fgenesh1_kg.17_#_31_#_Locus4526v1rpkm36.78		67 kDa	true	1	-1.81	unknown	0.0031	1.0454261	-1.8106	1.0454261
jgi|Tralj1|963885|fgenesh1_kg.10_#_284_#_Locus1968v3rpkm9.01	jgi|Tralj1|963885|fgenesh1_kg.10_#_284_#_Locus1968v3rpkm9.01		20 kDa		0.33	3.77	unknown	0.001	0.85754174	3.7684	0.8582832
jgi|Tralj1|1118374|estExt_Genemark1.C_40131	jgi|Tralj1|1118374|estExt_Genemark1.C_40131		85 kDa		0.67	-0.87	unknown	0.0151	1.4115807	-0.8649	1.4167862
sp|KRHB4_HUMAN|	KRHB4_HUMAN		65 kDa	true	0.33	-1.35	unknown	-0.0035	1.3431402	-1.3501	1.333099
jgi|Tralj1|972541|fgenesh1_kg.64_#_17_#_Locus5698v1rpkm27.21	jgi|Tralj1|972541|fgenesh1_kg.64_#_17_#_Locus5698v1rpkm27.21		52 kDa		0.33	-1.54	unknown	0.0041	1.0840582	-1.5339	1.0868357

## Sheet: cazy-report
8858	CE4		Carbohydrate Esterase Family 4 protein
18836	GH16		Glycoside Hydrolase Family 16 protein
24713	GT8		Glycosyltransferase Family 8 protein
40192	GH18		Glycoside Hydrolase Family 18 protein
40665	GH18		Glycoside Hydrolase Family 18 protein
52910	AA9		Lytic polysaccharide monooxygenase (formerly GH61)
54315	GH7		Glycoside Hydrolase Family 7 protein
67228	GH28		Glycoside Hydrolase Family 28 protein
72757	AA2		Class II peroxidase
89372	AA1_1		Laccase
93361	AA3_2		GMC oxidoreductase
131670	GT2		Glycosyltransferase Family 2 protein
132820	GH12		Glycoside Hydrolase Family 12 protein
159228	CE16	fragment N-term;	Carbohydrate Esterase Family 16 protein
164277	AA1_1		Laccase
172359	AA5_1		Copper radical oxidase
177169	GH18		Glycoside Hydrolase Family 18 protein
207236	GT1		Glycosyltransferase Family 1 protein
244472	GH28		Glycoside Hydrolase Family 28 protein
244576	GH28		Glycoside Hydrolase Family 28 protein
276442	GH51		Glycoside Hydrolase Family 51 protein
304548	GH128		Glycoside Hydrolase Family 128 protein
342289	CBM1-CE1		Carbohydrate-Binding Module Family 1 / Carbohydrate Esterase Family 1 protein
343446	GT2		Glycosyltransferase Family 2 protein
377338	GH18		Glycoside Hydrolase Family 18 protein
385587	EXPN		Distantly related to plant expansins
390466	GH43_24-CBM35		Glycoside Hydrolase Family 43 / Carbohydrate-Binding Module Family 35 protein
418526	AA2		Class II peroxidase
421809	GH152		Glycoside Hydrolase Family 152 protein
458501	GT1		Glycosyltransferase Family 1 protein
459792	AA1_1		Laccase
479144	GH16		Glycoside Hydrolase Family 16 protein
487237	AA9		Lytic polysaccharide monooxygenase (formerly GH61)
567837	GH128		Glycoside Hydrolase Family 128 protein
590620	AA5_1		Copper radical oxidase
592266	GH92		Glycoside Hydrolase Family 92 protein
594067	CBM1		Carbohydrate-Binding Module Family 1 protein
641947	GT22		Glycosyltransferase Family 22 protein
657963	AA14		Auxilliary Activities Family 14 protein
662817	GT8		Glycosyltransferase Family 8 protein
674631	EXPN		Distantly related to plant expansins
677002	CE8		Carbohydrate Esterase Family 8 protein
723497	GH16		Glycoside Hydrolase Family 16 protein
752293	AA3_2		GMC oxidoreductase
759763	GH92		Glycoside Hydrolase Family 92 protein
767684	PL4_3		Polysaccharide Lyase Family 4 protein
795164	CBM21		Carbohydrate-Binding Module Family 21 protein
795320	EXPN		Distantly related to plant expansins
797237	PL14	(fragment) splicing problem;	Polysaccharide Lyase Family 14 protein
811126	GH30		Glycoside Hydrolase Family 30 protein
812861	AA5_1		Copper radical oxidase
814855	EXPN		Distantly related to plant expansins
826028	AA9		Lytic polysaccharide monooxygenase (formerly GH61)
827429	GH5_22		Glycoside Hydrolase Family 5 protein
828418	AA5_1		Copper radical oxidase
856715	GH18-CBM5		Glycoside Hydrolase Family 18 / Carbohydrate-Binding Module Family 5 protein
875982	CBM1		Carbohydrate-Binding Module Family 1 protein
914690	GH18	fragment N-term;	Glycoside Hydrolase Family 18 protein
917403	EXPN		Distantly related to plant expansins
932346	GH18		Glycoside Hydrolase Family 18 protein
932680	GT32		Glycosyltransferase Family 32 protein
933447	GH16		Glycoside Hydrolase Family 16 protein
933826	GH16		Glycoside Hydrolase Family 16 protein
934229	CE8		Carbohydrate Esterase Family 8 protein
934269	GT31		Glycosyltransferase Family 31 protein
934320	GH5_7		Glycoside Hydrolase Family 5 protein
934777	GT1		Glycosyltransferase Family 1 protein
935358	GH16		Glycoside Hydrolase Family 16 protein
936218	CBM1-GH5_7		Carbohydrate-Binding Module Family 1 / Glycoside Hydrolase Family 5 protein
936307	AA9		Lytic polysaccharide monooxygenase (formerly GH61)
936365	GH23		Glycoside Hydrolase Family 23 protein
936485	GT1	fragment N-term;	Glycosyltransferase Family 1 protein
936634	AA2		Class II peroxidase
937247	EXPN		Distantly related to plant expansins
937772	GH10		Glycoside Hydrolase Family 10 protein
938284	PL14_4		Polysaccharide Lyase Family 14 protein
938422	GT4		Glycosyltransferase Family 4 protein
938489	PL14_4		Polysaccharide Lyase Family 14 protein
938785	CE16		Carbohydrate Esterase Family 16 protein
939398	GH18		Glycoside Hydrolase Family 18 protein
939640	GH16		Glycoside Hydrolase Family 16 protein
939711	AA2		Class II peroxidase
940534	GH71		Glycoside Hydrolase Family 71 protein
941131	GH16		Glycoside Hydrolase Family 16 protein
941466	GT8	fragment N-term;	Glycosyltransferase Family 8 protein
942359	GH152		Glycoside Hydrolase Family 152 protein
942459	GH18		Glycoside Hydrolase Family 18 protein
942635	AA2		Class II peroxidase
943186	GH78		Glycoside Hydrolase Family 78 protein
945551	GH55		Glycoside Hydrolase Family 55 protein
946072	GH79		Glycoside Hydrolase Family 79 protein
946088	GH12		Glycoside Hydrolase Family 12 protein
946101	GT2		Glycosyltransferase Family 2 protein
946119	GH30_3		Glycoside Hydrolase Family 30 protein
946510	AA3_2		GMC oxidoreductase
946809	GT15		Glycosyltransferase Family 15 protein
946914	GT8		Glycosyltransferase Family 8 protein
947263	GH5_9		Glycoside Hydrolase Family 5 protein
947579	GH17		Glycoside Hydrolase Family 17 protein
947994	GH16	fragment C-term;	Glycoside Hydrolase Family 16 protein
948153	GH5_9		Glycoside Hydrolase Family 5 protein
948223	CBM1-GH10		Carbohydrate-Binding Module Family 1 / Glycoside Hydrolase Family 10 protein
948741	GH79		Glycoside Hydrolase Family 79 protein
948793	GT2		Glycosyltransferase Family 2 protein
949130	CBM1-GH10		Carbohydrate-Binding Module Family 1 / Glycoside Hydrolase Family 10 protein
949716	AA9		Lytic polysaccharide monooxygenase (formerly GH61)
950139	GH16		Glycoside Hydrolase Family 16 protein
950215	GH5_50		Glycoside Hydrolase Family 5 protein
950280	AA9		Lytic polysaccharide monooxygenase (formerly GH61)
950919	GT15	fragment N-term;	Glycosyltransferase Family 15 protein
951092	GH7		Glycoside Hydrolase Family 7 protein
951183	AA9-CBM1	(fragment) splicing problem;	Lytic polysaccharide monooxygenase (formerly GH61) / Carbohydrate-Binding Module Family 1 protein
951684	GH28		Glycoside Hydrolase Family 28 protein
951870	GT2		Glycosyltransferase Family 2 protein
952720	GT39		Glycosyltransferase Family 39 protein
953492	EXPN		Distantly related to plant expansins
953860	GH17		Glycoside Hydrolase Family 17 protein
954208	GH3		Glycoside Hydrolase Family 3 protein
954281	GH92		Glycoside Hydrolase Family 92 protein
954416	GH92		Glycoside Hydrolase Family 92 protein
954502	GH131		Glycoside Hydrolase Family 131 protein
954671	PL8_4		Polysaccharide Lyase Family 8 protein
954679	GT41		Glycosyltransferase Family 41 protein
954711	PL8_4		Polysaccharide Lyase Family 8 protein
954875	GH3		Glycoside Hydrolase Family 3 protein
955356	GH16		Glycoside Hydrolase Family 16 protein
955386	GH16		Glycoside Hydrolase Family 16 protein
955768	GH5_22		Glycoside Hydrolase Family 5 protein
955870	AA3_2		GMC oxidoreductase
956404	CE4		Carbohydrate Esterase Family 4 protein
956455	GH71	fragment N-term;	Glycoside Hydrolase Family 71 protein
956518	CBM18-GH18	fragment C-term;	Carbohydrate-Binding Module Family 18 / Glycoside Hydrolase Family 18 protein
956895	AA3_2		GMC oxidoreductase
957014	GT2		Glycosyltransferase Family 2 protein
959408	AA1_1		Laccase
960322	CBM1-GH5_5		Carbohydrate-Binding Module Family 1 / Glycoside Hydrolase Family 5 protein
960845	EXPN		Distantly related to plant expansins
961075	GT48	(fragment) splicing problem;	Glycosyltransferase Family 48 protein
961219	GH13_22-GT5		Glycoside Hydrolase Family 13 / Glycosyltransferase Family 5 protein
961245	GT15		Glycosyltransferase Family 15 protein
961425	GH131		Glycoside Hydrolase Family 131 protein
961523	CBM50-CBM50		Carbohydrate-Binding Module Family 50 protein
961564	GH78		Glycoside Hydrolase Family 78 protein
961661	GH152	fragment N-term;	Glycoside Hydrolase Family 152 protein
961694	GT59		Glycosyltransferase Family 59 protein
961774	GT49		Glycosyltransferase Family 49 protein
962047	GH45		Glycoside Hydrolase Family 45 protein
962127	GT2		Glycosyltransferase Family 2 protein
962203	GH43_6		Glycoside Hydrolase Family 43 protein
962207	CBM12		Carbohydrate-Binding Module Family 12 protein
962346	GH20		Glycoside Hydrolase Family 20 protein
962604	CBM1-CE15		Carbohydrate-Binding Module Family 1 / Carbohydrate Esterase Family 15 protein
962789	EXPN		Distantly related to plant expansins
962880	GH31		Glycoside Hydrolase Family 31 protein
962922	GH5_12		Glycoside Hydrolase Family 5 protein
963248	GH55		Glycoside Hydrolase Family 55 protein
963253	GH5_9		Glycoside Hydrolase Family 5 protein
963344	GT50		Glycosyltransferase Family 50 protein
963388	AA8-CBM1		Iron reductase domain / Carbohydrate-Binding Module Family 1 protein
963404	AA5_1		Copper radical oxidase
963583	GT8	fragment N-term;	Glycosyltransferase Family 8 protein
963685	AA1_1		Laccase
963698	CE16		Carbohydrate Esterase Family 16 protein
963760	GT39		Glycosyltransferase Family 39 protein
963885	AA9	fragment N-term/C-term;	Lytic polysaccharide monooxygenase (formerly GH61)
964156	GT90		Glycosyltransferase Family 90 protein
964166	AA2		Class II peroxidase
964180	GT48		Glycosyltransferase Family 48 protein
964867	GT39		Glycosyltransferase Family 39 protein
964968	GH31		Glycoside Hydrolase Family 31 protein
965168	AA9-CBM1		Lytic polysaccharide monooxygenase (formerly GH61) / Carbohydrate-Binding Module Family 1 protein
965726	GH79		Glycoside Hydrolase Family 79 protein
965902	GH3		Glycoside Hydrolase Family 3 protein
966016	GT20		Glycosyltransferase Family 20 protein
966145	AA9		Lytic polysaccharide monooxygenase (formerly GH61)
966230	CBM13		Carbohydrate-Binding Module Family 13 protein
966233	CBM13		Carbohydrate-Binding Module Family 13 protein
966429	GH28		Glycoside Hydrolase Family 28 protein
966532	AA3_2		GMC oxidoreductase
966634	GH152		Glycoside Hydrolase Family 152 protein
966852	EXPN		Distantly related to plant expansins
966960	GH125		Glycoside Hydrolase Family 125 protein
966993	GH20		Glycoside Hydrolase Family 20 protein
966997	GH47		Glycoside Hydrolase Family 47 protein
967016	GH31		Glycoside Hydrolase Family 31 protein
967025	GT2		Glycosyltransferase Family 2 protein
967026	GH2		Glycoside Hydrolase Family 2 protein
967084	CBM50		Carbohydrate-Binding Module Family 50 protein
967767	GH79		Glycoside Hydrolase Family 79 protein
967776	GH79	fragment N-term;	Glycoside Hydrolase Family 79 protein
967957	GH35		Glycoside Hydrolase Family 35 protein
968012	GH35		Glycoside Hydrolase Family 35 protein
968252	GH16		Glycoside Hydrolase Family 16 protein
968942	AA14	fragment N-term;	Auxilliary Activities Family 14 protein
969099	GT20		Glycosyltransferase Family 20 protein
969198	GH79		Glycoside Hydrolase Family 79 protein
969248	GH85		Glycoside Hydrolase Family 85 protein
969318	AA9	fragment C-term;	Lytic polysaccharide monooxygenase (formerly GH61)
969665	GH2		Glycoside Hydrolase Family 2 protein
969827	GT17		Glycosyltransferase Family 17 protein
970041	GT76		Glycosyltransferase Family 76 protein
970046	GH13_5		Glycoside Hydrolase Family 13 protein
970110	GH5_9		Glycoside Hydrolase Family 5 protein
970241	GH25		Glycoside Hydrolase Family 25 protein
970245	GH25		Glycoside Hydrolase Family 25 protein
970365	GH5_15	(fragment) splicing problem; ;	Glycoside Hydrolase Family 5 protein
970397	GT66		Glycosyltransferase Family 66 protein
970592	GT24	fragment C-term;	Glycosyltransferase Family 24 protein
970596	GT24	fragment N-term;	Glycosyltransferase Family 24 protein
970913	AA6		Benzoquinone reductase
970956	GT15		Glycosyltransferase Family 15 protein
971094	GH13_25-GH133		Glycoside Hydrolase Family 13 / Glycoside Hydrolase Family 133 protein
971189	AA9		Lytic polysaccharide monooxygenase (formerly GH61)
971572	GH16		Glycoside Hydrolase Family 16 protein
971893	CBM48		Carbohydrate-Binding Module Family 48 protein
971967	AA14		Auxilliary Activities Family 14 protein
971969	AA14		Auxilliary Activities Family 14 protein
972096	GT2	fragment N-term;	Glycosyltransferase Family 2 protein
972111	EXPN		Distantly related to plant expansins
972227	GT22		Glycosyltransferase Family 22 protein
972477	GH5_9		Glycoside Hydrolase Family 5 protein
972532	AA3_2		GMC oxidoreductase
972584	GH13_1		Glycoside Hydrolase Family 13 protein
972775	GH30_3		Glycoside Hydrolase Family 30 protein
972820	GT57		Glycosyltransferase Family 57 protein
973465	GH16		Glycoside Hydrolase Family 16 protein
973995	AA9		Lytic polysaccharide monooxygenase (formerly GH61)
974177	GH145		Glycoside Hydrolase Family 145 protein
974339	GT2		Glycosyltransferase Family 2 protein
974624	GH18		Glycoside Hydrolase Family 18 protein
974646	GH20		Glycoside Hydrolase Family 20 protein
974888	GH3		Glycoside Hydrolase Family 3 protein
974951	CBM1-CE16		Carbohydrate-Binding Module Family 1 / Carbohydrate Esterase Family 16 protein
975291	GH3		Glycoside Hydrolase Family 3 protein
975502	CBM1-GH5_5		Carbohydrate-Binding Module Family 1 / Glycoside Hydrolase Family 5 protein
975669	GT58		Glycosyltransferase Family 58 protein
975933	GT20		Glycosyltransferase Family 20 protein
976104	PL14_5		Polysaccharide Lyase Family 14 protein
976760	EXPN		Distantly related to plant expansins
977747	PL14_4		Polysaccharide Lyase Family 14 protein
977757	EXPN		Distantly related to plant expansins
979170	EXPN		Distantly related to plant expansins
979604	CBM21		Carbohydrate-Binding Module Family 21 protein
979737	GH31		Glycoside Hydrolase Family 31 protein
981014	GH37		Glycoside Hydrolase Family 37 protein
981021	CBM1-GH10		Carbohydrate-Binding Module Family 1 / Glycoside Hydrolase Family 10 protein
981775	GH31		Glycoside Hydrolase Family 31 protein
981924	GH1		Glycoside Hydrolase Family 1 protein
984872	CBM48-GH13_8		Carbohydrate-Binding Module Family 48 / Glycoside Hydrolase Family 13 protein
987732	GH18-CBM5-CBM5		Glycoside Hydrolase Family 18 / Carbohydrate-Binding Module Family 5 protein
988506	GH16		Glycoside Hydrolase Family 16 protein
989152	CBM1-CE1		Carbohydrate-Binding Module Family 1 / Carbohydrate Esterase Family 1 protein
993070	Myosin_motor-GT2		Glycosyltransferase Family 2 protein
996541	GH27		Glycoside Hydrolase Family 27 protein
996893	CBM48		Carbohydrate-Binding Module Family 48 protein
997141	GH18		Glycoside Hydrolase Family 18 protein
1000207	GH27		Glycoside Hydrolase Family 27 protein
1002495	GH47		Glycoside Hydrolase Family 47 protein
1006279	AA3_2		GMC oxidoreductase
1006993	GT3		Glycosyltransferase Family 3 protein
1007737	AA5_1		Copper radical oxidase
1008783	GH53		Glycoside Hydrolase Family 53 protein
1009390	GT21		Glycosyltransferase Family 21 protein
1009757	EXPN		Distantly related to plant expansins
1011315	GH27		Glycoside Hydrolase Family 27 protein
1013813	GT4		Glycosyltransferase Family 4 protein
1014189	GT22		Glycosyltransferase Family 22 protein
1014997	GT69		Glycosyltransferase Family 69 protein
1020181	GH47		Glycoside Hydrolase Family 47 protein
1021037	GH16		Glycoside Hydrolase Family 16 protein
1023017	GT69		Glycosyltransferase Family 69 protein
1024789	GH95		Glycoside Hydrolase Family 95 protein
1027246	CE9		Carbohydrate Esterase Family 9 protein
1028120	GH5_12		Glycoside Hydrolase Family 5 protein
1028353	GH16		Glycoside Hydrolase Family 16 protein
1029986	CBM50-CBM50-CBM50-CBM50-CBM50-CBM50-CBM50-CBM50		Carbohydrate-Binding Module Family 50 protein
1031301	GH89		Glycoside Hydrolase Family 89 protein
1032667	GT22		Glycosyltransferase Family 22 protein
1033155	GH3		Glycoside Hydrolase Family 3 protein
1033288	CE4		Carbohydrate Esterase Family 4 protein
1033302	GH35		Glycoside Hydrolase Family 35 protein
1033360	GH5_31		Glycoside Hydrolase Family 5 protein
1033433	GH18		Glycoside Hydrolase Family 18 protein
1033690	GH16		Glycoside Hydrolase Family 16 protein
1034601	AA1		Multicopper oxidase
1034613	AA2		Class II peroxidase
1035266	CBM1-GH5_5		Carbohydrate-Binding Module Family 1 / Glycoside Hydrolase Family 5 protein
1035328	AA1_2		Ferroxidase
1035491	AA9		Lytic polysaccharide monooxygenase (formerly GH61)
1035615	GT35		Glycosyltransferase Family 35 protein
1035669	GH128		Glycoside Hydrolase Family 128 protein
1035770	GT1		Glycosyltransferase Family 1 protein
1036422	GH79		Glycoside Hydrolase Family 79 protein
1036486	GH30_3		Glycoside Hydrolase Family 30 protein
1036852	GH28		Glycoside Hydrolase Family 28 protein
1036889	EXPN		Distantly related to plant expansins
1037062	AA1_1		Laccase
1037242	AA9		Lytic polysaccharide monooxygenase (formerly GH61)
1037439	GH45		Glycoside Hydrolase Family 45 protein
1037711	GH16		Glycoside Hydrolase Family 16 protein
1037822	CBM50		Carbohydrate-Binding Module Family 50 protein
1039038	GH32		Glycoside Hydrolase Family 32 protein
1039069	CE16		Carbohydrate Esterase Family 16 protein
1039183	GH31		Glycoside Hydrolase Family 31 protein
1039412	GH18		Glycoside Hydrolase Family 18 protein
1039907	GT1		Glycosyltransferase Family 1 protein
1040025	GH16		Glycoside Hydrolase Family 16 protein
1040140	AA1_1		Laccase
1040342	GT57		Glycosyltransferase Family 57 protein
1040574	GH16		Glycoside Hydrolase Family 16 protein
1043054	GH63		Glycoside Hydrolase Family 63 protein
1043500	GH154		Glycoside Hydrolase Family 154 protein
1044176	GT33		Glycosyltransferase Family 33 protein
1044451	GH12		Glycoside Hydrolase Family 12 protein
1045106	GH2		Glycoside Hydrolase Family 2 protein
1045921	AA3_3	fragment C-term;	Alcohol oxidase
1047828	AA2		Class II peroxidase
1048346	GH7		Glycoside Hydrolase Family 7 protein
1048350	GT8		Glycosyltransferase Family 8 protein
1048910	CE16		Carbohydrate Esterase Family 16 protein
1048925	EXPN		Distantly related to plant expansins
1049270	GH72-CBM43		Glycoside Hydrolase Family 72 / Carbohydrate-Binding Module Family 43 protein
1049428	AA2		Class II peroxidase
1049429	AA2		Class II peroxidase
1049548	GH18		Glycoside Hydrolase Family 18 protein
1049836	AA2		Class II peroxidase
1049944	AA2		Class II peroxidase
1050174	GH88		Glycoside Hydrolase Family 88 protein
1050272	GH5_50		Glycoside Hydrolase Family 5 protein
1050485	GH45		Glycoside Hydrolase Family 45 protein
1050756	GH152		Glycoside Hydrolase Family 152 protein
1050854	Myosin_motor-GT2		Glycosyltransferase Family 2 protein
1051019	GH9	fragment N-term;	Glycoside Hydrolase Family 9 protein
1051383	GH13_1		Glycoside Hydrolase Family 13 protein
1051686	GT4		Glycosyltransferase Family 4 protein
1051840	GH5_9		Glycoside Hydrolase Family 5 protein
1052316	GH79		Glycoside Hydrolase Family 79 protein
1053266	GH15		Glycoside Hydrolase Family 15 protein
1053316	AA3_3		Alcohol oxidase
1053317	AA3_3		Alcohol oxidase
1053955	AA5_1		Copper radical oxidase
1053988	AA9	fragment N-term;	Lytic polysaccharide monooxygenase (formerly GH61)
1054003	AA2		Class II peroxidase
1054011	AA3_3		Alcohol oxidase
1054381	GH31	fragment N-term;	Glycoside Hydrolase Family 31 protein
1054587	AA2		Class II peroxidase
1054619	AA2		Class II peroxidase
1055255	GH131-CBM1	(fragment) splicing problem; ;	Glycoside Hydrolase Family 131 / Carbohydrate-Binding Module Family 1 protein
1055563	AA2		Class II peroxidase
1055911	GH18	(fragment) splicing problem; ;	Glycoside Hydrolase Family 18 protein
1056006	GH16		Glycoside Hydrolase Family 16 protein
1056021	GH18-CBM5		Glycoside Hydrolase Family 18 / Carbohydrate-Binding Module Family 5 protein
1056022	GH18-CBM5		Glycoside Hydrolase Family 18 / Carbohydrate-Binding Module Family 5 protein
1056024	GH13_32-CBM20		Glycoside Hydrolase Family 13 / Carbohydrate-Binding Module Family 20 protein
1056032	AA3_2		GMC oxidoreductase
1056427	GH92	fragment N-term;	Glycoside Hydrolase Family 92 protein
1056510	GT4		Glycosyltransferase Family 4 protein
1056703	GH10		Glycoside Hydrolase Family 10 protein
1056812	EXPN		Distantly related to plant expansins
1056844	AA3_2		GMC oxidoreductase
1057053	AA9		Lytic polysaccharide monooxygenase (formerly GH61)
1057180	GH18-CBM5		Glycoside Hydrolase Family 18 / Carbohydrate-Binding Module Family 5 protein
1058021	GH89	fragment N-term;	Glycoside Hydrolase Family 89 protein
1058304	GH47	fragment N-term/C-term;	Glycoside Hydrolase Family 47 protein
1059891	AA3_2		GMC oxidoreductase
1061521	GH28		Glycoside Hydrolase Family 28 protein
1063585	GH71		Glycoside Hydrolase Family 71 protein
1065615	GH51	fragment N-term;	Glycoside Hydrolase Family 51 protein
1068867	GH1		Glycoside Hydrolase Family 1 protein
1069867	GT1		Glycosyltransferase Family 1 protein
1071415	GH79		Glycoside Hydrolase Family 79 protein
1072690	GH20		Glycoside Hydrolase Family 20 protein
1075526	GH128		Glycoside Hydrolase Family 128 protein
1077004	AA3_2		GMC oxidoreductase
1077211	CBM1-CE1		Carbohydrate-Binding Module Family 1 / Carbohydrate Esterase Family 1 protein
1085704	GH74-CBM1	(fragment) splicing problem;	Glycoside Hydrolase Family 74 / Carbohydrate-Binding Module Family 1 protein
1087806	AA3_2		GMC oxidoreductase
1091613	GH28		Glycoside Hydrolase Family 28 protein
1091884	AA2		Class II peroxidase
1094118	GH47		Glycoside Hydrolase Family 47 protein
1094399	GH71		Glycoside Hydrolase Family 71 protein
1096799	GH15-CBM20		Glycoside Hydrolase Family 15 / Carbohydrate-Binding Module Family 20 protein
1097858	AA8-AA3_1		Iron reductase domain / Cellobiose dehydrogenase
1098122	PL14_4		Polysaccharide Lyase Family 14 protein
1101839	GH37		Glycoside Hydrolase Family 37 protein
1102819	CE16		Carbohydrate Esterase Family 16 protein
1104457	GH3		Glycoside Hydrolase Family 3 protein
1110140	EXPN		Distantly related to plant expansins
1111559	EXPN		Distantly related to plant expansins
1112745	GT2		Glycosyltransferase Family 2 protein
1113770	GH115		Glycoside Hydrolase Family 115 protein
1117462	GH10		Glycoside Hydrolase Family 10 protein
1118353	GT8		Glycosyltransferase Family 8 protein
1118374	CBM1-GH3		Carbohydrate-Binding Module Family 1 / Glycoside Hydrolase Family 3 protein
1118483	GT1		Glycosyltransferase Family 1 protein
1118804	GH43_6		Glycoside Hydrolase Family 43 protein
1119518	CBM1-GH6		Carbohydrate-Binding Module Family 1 / Glycoside Hydrolase Family 6 protein
1120294	GH16		Glycoside Hydrolase Family 16 protein
1121259	CBM18-GH16		Carbohydrate-Binding Module Family 18 / Glycoside Hydrolase Family 16 protein
1124667	GH38		Glycoside Hydrolase Family 38 protein
1125002	GH20		Glycoside Hydrolase Family 20 protein
1125711	CBM50-CBM50-CBM50-CBM50-CBM50-CBM50-CBM50-CBM50		Carbohydrate-Binding Module Family 50 protein
1126271	GH89	fragment C-term;	Glycoside Hydrolase Family 89 protein
1126536	AA1_1	fragment C-term;	Laccase

## Sheet: interpro
1214	IPR002110	Ankyrin	FPrintScan	PR01415	ANKYRIN	2	181,193,	193,205,	1.8e-05,1.8e-05
1214	IPR002110	Ankyrin	HMMPfam	PF00023	Ank	3	39,147,180,	71,179,212,	0.62,1.9e-09,8e-10
1214	IPR002110	Ankyrin	HMMSmart	SM00248	no description	3	39,147,180,	68,176,209,	91,4.7e-06,0.00023
1214	IPR002110	Ankyrin	ProfileScan	PS50088	ANK_REPEAT	2	147,180,	179,212,	14.506,14.105
1214	IPR002110	Ankyrin	ProfileScan	PS50297	ANK_REP_REGION	1	147	221	28.645
1214	IPR002110	Ankyrin	superfamily	SSF48403	Ankyrin repeat	1	10	231	3.1e-35
3087	IPR002629	Methionine synthase, vitamin-B12 independent	BlastProDom	PD004692	METE_PSEAE_P57703;	1	658	754	4e-28
3087	IPR002629	Methionine synthase, vitamin-B12 independent	HMMPfam	PF01717	Meth_synt_2	1	436	759	1.3e-203
3087	IPR013215	Cobalamin (vitamin B12)-independent methionine synthase MetE, N-terminal	HMMPfam	PF08267	Meth_synt_1	1	3	319	1.8e-156
3087	IPR006276	5-methyltetrahydropteroyltriglutamate--homocysteine S-methyltransferase	HMMPIR	PIRSF000382	Cobalamin-independent methionine synthase	1	1	767	0
3087	IPR006276	5-methyltetrahydropteroyltriglutamate--homocysteine S-methyltransferase	HMMTigr	TIGR01371	met_syn_B12ind: 5-methyltetrahydropter	1	7	763	0
3131	IPR006596	Nucleotide binding protein, PINc	HMMSmart	SM00670	no description	1	37	164	7.3e-13
5199	IPR006992	Amidohydrolase 2	HMMPfam	PF04909	Amidohydro_2	1	71	383	8.4e-28
5241	IPR005547	Longevity-assurance protein (LAG1)	HMMPfam	PF03798	LAG1	1	199	411	4.2e-52
5241	IPR013599	TRAM1-like protein	HMMPfam	PF08390	TRAM1	1	113	177	2.2e-13
5241	IPR016439	Longevity assurance proteins LAG1/LAC1	HMMPIR	PIRSF005225	Longevity assurance proteins LAG1/LAC1	1	2	419	9.8e-92
5241	IPR006634	TRAM, LAG1 and CLN8 homology	HMMSmart	SM00724	no description	1	179	395	5.5e-36
5241	IPR006634	TRAM, LAG1 and CLN8 homology	ProfileScan	PS50922	TLC	1	176	395	14.641
6354	IPR005135	Endonuclease/exonuclease/phosphatase	HMMPfam	PF03372	Exo_endo_phos	1	36	332	4.8e-16
6354	IPR005135	Endonuclease/exonuclease/phosphatase	superfamily	SSF56219	DNase I-like	1	36	333	1.6e-28
6381	IPR001138	Fungal transcriptional regulatory protein, N-terminal	HMMPfam	PF00172	Zn_clus	1	42	82	0.00019
6381	IPR007219	Fungal specific transcription factor	HMMPfam	PF04082	Fungal_trans	1	337	433	1.4e-13
6381	IPR001138	Fungal transcriptional regulatory protein, N-terminal	HMMSmart	SM00066	no description	1	38	83	1.9e-06
6381	IPR001138	Fungal transcriptional regulatory protein, N-terminal	ProfileScan	PS50048	ZN2_CY6_FUNGAL_2	1	43	72	9.424
6381	IPR001138	Fungal transcriptional regulatory protein, N-terminal	ScanRegExp	PS00463	ZN2_CY6_FUNGAL_1	1	43	72	8e-05
6381	IPR001138	Fungal transcriptional regulatory protein, N-terminal	superfamily	SSF57701	Zn2/Cys6 DNA-binding domain	1	31	86	2e-09
6564	IPR013180	Protein of unknown function DUF1716, eukaryotic	HMMPfam	PF08216	DUF1716	1	106	215	3.3e-32
6564	IPR016024	Armadillo-type fold	superfamily	SSF48371	ARM repeat	1	172	409	1.8e-17
8523	IPR012597	Fungal mating-type pheromone	HMMPfam	PF08015	Pheromone	1	51	88	0.059
8858	IPR002509	Polysaccharide deacetylase	HMMPfam	PF01522	Polysacc_deac_1	1	145	270	9.8e-26
8858	IPR011330	Glycoside hydrolase/deacetylase, beta/alpha-barrel	superfamily	SSF88713	Glycoside hydrolase/deacetylase	1	108	343	2.5e-44
9857	IPR001752	Kinesin, motor region	FPrintScan	PR00380	KINESINHEAVY	4	124,243,277,329,	145,260,295,350,	3.5e-35,3.5e-35,3.5e-35,3.5e-35
9857	IPR001752	Kinesin, motor region	HMMPfam	PF00225	Kinesin	1	12	380	6.5e-142
9857	IPR001752	Kinesin, motor region	HMMSmart	SM00129	no description	1	4	387	1.6e-149
9857	IPR001752	Kinesin, motor region	ProfileScan	PS50067	KINESIN_MOTOR_DOMAIN2	1	3	307	45.974
9857	IPR001752	Kinesin, motor region	ScanRegExp	PS00411	KINESIN_MOTOR_DOMAIN1	1	276	287	8e-05
10989	IPR001810	Cyclin-like F-box	HMMPfam	PF00646	F-box	1	1	57	0.0046
11260	IPR000182	GCN5-related N-acetyltransferase	HMMPfam	PF00583	Acetyltransf_1	1	78	127	6.8e-06
11260	IPR016181	Acyl-CoA N-acyltransferase	superfamily	SSF55729	Acyl-CoA N-acyltransferases (Nat)	1	57	127	2.1e-05
11551	IPR002319	Phenylalanyl-tRNA synthetase, class IIc	HMMPfam	PF01409	tRNA-synt_2d	1	216	528	2.5e-138
11551	IPR004529	Phenylalanyl-tRNA synthetase, class IIc, alpha subunit	HMMTigr	TIGR00468	pheS: phenylalanyl-tRNA synthetase, alpha su	1	155	530	5.8e-106
11551	IPR006195	Aminoacyl-tRNA synthetase, class II	ProfileScan	PS50862	AA_TRNA_LIGASE_II	1	385	529	17.708
12248	IPR007763	NADH:ubiquinone oxidoreductase 17.2 kD subunit	HMMPfam	PF05071	NDUFA12	1	32	132	9.9e-32
13605	IPR000504	RNA recognition motif, RNP-1	HMMPfam	PF00076	RRM_1	1	84	115	1.7e-05
14689	IPR002893	Zinc finger, MYND-type	HMMPfam	PF01753	zf-MYND	1	18	53	0.0019
14689	IPR001412	Aminoacyl-tRNA synthetase, class I, conserved site	ScanRegExp	PS00178	AA_TRNA_LIGASE_I	1	152	161	NA
14689	IPR002893	Zinc finger, MYND-type	ScanRegExp	PS01360	ZF_MYND_1	1	13	53	NA
15110	IPR013130	Ferric reductase-like transmembrane component, N-terminal	HMMPfam	PF01794	Ferric_reduct	1	158	272	8.8e-26
15110	IPR013112	FAD-binding 8	HMMPfam	PF08022	FAD_binding_8	1	320	421	3.5e-12
15110	IPR013121	Ferric reductase, NAD binding	HMMPfam	PF08030	NAD_binding_6	1	426	505	2.1e-11
15120	IPR000873	AMP-dependent synthetase and ligase	ScanRegExp	PS00455	AMP_BINDING	1	2	13	NA
15907	IPR007758	Nucleoporin, Nsp1-like, C-terminal	HMMPfam	PF05064	Nsp1_C	1	187	310	4.7e-28
16076	IPR011046	WD40 repeat-like	superfamily	SSF50978	WD40 repeat-like	1	75	208	0.00035
16171	IPR000571	Zinc finger, CCCH-type	HMMPfam	PF00642	zf-CCCH	2	325,364,	350,390,	0.051,0.09
18007	IPR000209	Peptidase S8 and S53, subtilisin, kexin, sedolisin	ScanRegExp	PS00138	SUBTILASE_SER	1	187	197	NA
18409	IPR015590	Aldehyde dehydrogenase	HMMPfam	PF00171	Aldedh	1	37	504	1.1e-196
18409	IPR016160	Aldehyde dehydrogenase, conserved site	ScanRegExp	PS00687	ALDEHYDE_DEHYDR_GLU	1	271	278	NA
18409	IPR016161	Aldehyde/histidinol dehydrogenase	superfamily	SSF53720	ALDH-like	1	9	513	4.5e-149
18780	IPR006035	Ureohydrolase	ScanRegExp	PS00148	ARGINASE_2	1	114	122	NA
18836	IPR005629	Beta-glucan synthesis-associated, SKN1	HMMPfam	PF03935	SKN1	1	36	466	1.4e-113
18836	IPR008985	Concanavalin A-like lectin/glucanase	superfamily	SSF49899	Concanavalin A-like lectins/glucanases	1	43	416	6.3e-38
19538	IPR000994	Peptidase M24, catalytic core	superfamily	SSF55920	Creatinase/aminopeptidase	1	187	395	7.4e-11
22670	IPR001283	Allergen V5/Tpx-1 related	BlastProDom	PD000542	Q6BK29_EEEEE_Q6BK29;	1	409	480	2e-08
22670	IPR001283	Allergen V5/Tpx-1 related	FPrintScan	PR00837	V5TPXLIKE	3	364,427,461,	382,443,474,	5.7e-11,5.7e-11,5.7e-11
22670	IPR014044	SCP-like extracellular	HMMPfam	PF00188	SCP	1	349	466	1.3e-22
22670	IPR001283	Allergen V5/Tpx-1 related	HMMSmart	SM00198	no description	1	343	474	2.6e-32
22670	IPR014044	SCP-like extracellular	superfamily	SSF55797	PR-1-like	1	339	475	3.9e-33
23587	IPR001810	Cyclin-like F-box	HMMPfam	PF00646	F-box	1	14	61	2e-06
23587	IPR001810	Cyclin-like F-box	HMMSmart	SM00256	no description	1	19	59	0.0012
23587	IPR001810	Cyclin-like F-box	ProfileScan	PS50181	FBOX	1	13	61	12.889
23587	IPR011047	Quinonprotein alcohol dehydrogenase-like	superfamily	SSF50998	Quinoprotein alcohol dehydrogenase-like	1	96	301	0.0013
23603	IPR008467	Dynein light intermediate chain	HMMPfam	PF05783	DLIC	1	100	219	1.5e-15
24713	IPR002495	Glycosyl transferase, family 8	HMMPfam	PF01501	Glyco_transf_8	1	60	279	2.5e-11
24745	IPR007023	Ribosomal biogenesis regulatory protein	HMMPfam	PF04939	RRS1	1	15	190	2.1e-74
26165	IPR000504	RNA recognition motif, RNP-1	HMMPfam	PF00076	RRM_1	1	33	104	1.6e-27
26165	IPR000504	RNA recognition motif, RNP-1	HMMSmart	SM00360	no description	1	32	105	8.6e-25
26165	IPR000504	RNA recognition motif, RNP-1	ProfileScan	PS50102	RRM	1	31	109	18.530
26165	IPR005829	Sugar transporter, conserved site	ScanRegExp	PS00216	SUGAR_TRANSPORT_1	1	223	238	NA
26758	IPR012336	Thioredoxin-like fold	superfamily	SSF52833	Thioredoxin-like	1	12	201	4.9e-09
26935	IPR002035	von Willebrand factor, type A	HMMPfam	PF00092	VWA	1	174	350	0.00054
26935	IPR002035	von Willebrand factor, type A	HMMSmart	SM00327	no description	1	172	361	4.8e-08
26935	IPR002035	von Willebrand factor, type A	ProfileScan	PS50234	VWFA	1	174	369	11.732
27968	IPR006680	Amidohydrolase 1	HMMPfam	PF01979	Amidohydro_1	1	62	399	3.8e-16
27968	IPR011059	Metal-dependent hydrolase, composite	superfamily	SSF51338	Composite domain of metallo-dependent hydrolases	2	8,362,	74,460,	1.4e-14,5.9e-22
28577	IPR015366	Peptidase S53, propeptide	HMMPfam	PF09286	Pro-kuma_activ	1	96	240	3e-44
28577	IPR000209	Peptidase S8 and S53, subtilisin, kexin, sedolisin	ScanRegExp	PS00138	SUBTILASE_SER	1	578	588	NA
28577	IPR000209	Peptidase S8 and S53, subtilisin, kexin, sedolisin	superfamily	SSF52743	Subtilisin-like	1	281	663	5.4e-59
28577	IPR009020	Proteinase inhibitor, propeptide	superfamily	SSF54897	Protease propeptides/inhibitors	1	81	265	3.2e-22
31266	IPR000571	Zinc finger, CCCH-type	HMMPfam	PF00642	zf-CCCH	2	3,69,	29,95,	0.0011,0.081
31266	IPR000571	Zinc finger, CCCH-type	HMMSmart	SM00356	no description	2	3,70,	29,95,	0.22,2.9
31685	IPR002198	Short-chain dehydrogenase/reductase SDR	HMMPfam	PF00106	adh_short	1	17	92	6.4e-09
31685	IPR016040	NAD(P)-binding	superfamily	SSF51735	NAD(P)-binding Rossmann-fold domains	1	4	92	1.7e-14
31820	IPR002198	Short-chain dehydrogenase/reductase SDR	FPrintScan	PR00080	SDRFAMILY	3	84,139,164,	95,147,183,	6e-06,6e-06,6e-06
31820	IPR002347	Glucose/ribitol dehydrogenase	FPrintScan	PR00081	GDHRDH	5	8,84,133,164,183,	25,95,149,183,200,	1.1e-15,1.1e-15,1.1e-15,1.1e-15,1.1e-15
31820	IPR002198	Short-chain dehydrogenase/reductase SDR	HMMPfam	PF00106	adh_short	1	7	183	1.3e-07
31820	IPR002198	Short-chain dehydrogenase/reductase SDR	ScanRegExp	PS00061	ADH_SHORT	1	151	179	NA
31820	IPR016040	NAD(P)-binding	superfamily	SSF51735	NAD(P)-binding Rossmann-fold domains	1	5	240	5e-44
32035	IPR002347	Glucose/ribitol dehydrogenase	FPrintScan	PR00081	GDHRDH	5	8,85,133,162,181,	25,96,149,181,198,	5e-12,5e-12,5e-12,5e-12,5e-12
32035	IPR002198	Short-chain dehydrogenase/reductase SDR	HMMPfam	PF00106	adh_short	1	7	173	2.8e-10
32035	IPR016040	NAD(P)-binding	superfamily	SSF51735	NAD(P)-binding Rossmann-fold domains	1	5	234	1.6e-43
33678	IPR001807	Chloride channel, voltage gated	FPrintScan	PR00762	CLCHANNEL	7	195,226,280,487,538,556,595,	212,245,299,507,554,575,609,	4.4e-65,4.4e-65,4.4e-65,4.4e-65,4.4e-65,4.4e-65,4.4e-65
33678	IPR000644	Cystathionine beta-synthase, core	HMMPfam	PF00571	CBS	1	641	764	2.6e-08
33678	IPR014743	Chloride channel, core	HMMPfam	PF00654	Voltage_CLC	1	178	591	1.9e-132
33678	IPR014743	Chloride channel, core	superfamily	SSF81340	Clc chloride channel	1	72	612	1.2e-98
34029	IPR006569	Regulation of nuclear pre-mRNA protein	HMMSmart	SM00582	no description	1	6	148	2.2e-05
34029	IPR008942	ENTH/VHS	superfamily	SSF48464	ENTH/VHS domain	1	3	156	4.6e-09
34504	IPR001680	WD40 repeat	BlastProDom	PD000018	PEX7_MOUSE_P97865;	1	109	141	0.0005
34504	IPR001680	WD40 repeat	FPrintScan	PR00320	GPROTEINBRPT	3	85,129,232,	99,143,246,	2.9e-07,2.9e-07,2.9e-07
34504	IPR001680	WD40 repeat	HMMPfam	PF00400	WD40	6	59,103,146,219,263,310,	98,142,185,245,302,349,	2.1e-05,1.3e-06,3.1e-06,0.0047,6.7e-08,0.00068
34504	IPR001680	WD40 repeat	HMMSmart	SM00320	no description	6	58,102,145,203,262,309,	98,142,185,245,302,349,	0.00012,2.3e-06,6.7e-07,0.76,2.5e-06,1.1
34504	IPR001680	WD40 repeat	ProfileScan	PS50082	WD_REPEATS_2	4	65,109,152,269,	99,151,194,301,	9.539,10.074,8.904,10.976
34504	IPR001680	WD40 repeat	ProfileScan	PS50294	WD_REPEATS_REGION	1	65	350	25.602
34504	IPR001680	WD40 repeat	ScanRegExp	PS00678	WD_REPEATS_1	2	85,232,	99,246,	8e-5,NA
34504	IPR011046	WD40 repeat-like	superfamily	SSF50978	WD40 repeat-like	1	2	350	8.6e-58
35350	IPR003959	AAA ATPase, core	HMMPfam	PF00004	AAA	1	281	442	1.4e-22
35350	IPR014851	BCS1 N terminal	HMMPfam	PF08740	BCS1_N	1	69	247	4.2e-19
35350	IPR003593	AAA+ ATPase, core	HMMSmart	SM00382	no description	1	278	432	3.8e-10
35350	IPR003960	AAA ATPase, conserved site	ScanRegExp	PS00674	AAA	1	400	418	NA
36101	IPR000210	BTB/POZ-like	HMMSmart	SM00225	no description	1	28	137	1.1e-08
36101	IPR000210	BTB/POZ-like	ProfileScan	PS50097	BTB	1	28	96	8.917
36101	IPR011333	BTB/POZ fold	superfamily	SSF54695	POZ domain	1	29	136	1.3e-07
37314	IPR013032	EGF-like region, conserved site	ScanRegExp	PS01186	EGF_2	1	101	112	NA
39534	IPR001128	Cytochrome P450	FPrintScan	PR00385	P450	4	304,357,435,444,	321,368,444,455,	1.8e-06,1.8e-06,1.8e-06,1.8e-06
39534	IPR002401	Cytochrome P450, E-class, group I	FPrintScan	PR00463	EP450I	8	73,97,293,313,356,397,434,444,	92,118,310,339,374,421,444,467,	1.2e-35,1.2e-35,1.2e-35,1.2e-35,1.2e-35,1.2e-35,1.2e-35,1.2e-35
39534	IPR001128	Cytochrome P450	HMMPfam	PF00067	p450	1	45	499	1.6e-60
39534	IPR001128	Cytochrome P450	ScanRegExp	PS00086	CYTOCHROME_P450	1	437	446	NA
39534	IPR001128	Cytochrome P450	superfamily	SSF48264	Cytochrome P450	1	45	502	5.1e-96
39578	IPR001171	ERG4/ERG24 ergosterol biosynthesis protein	HMMPfam	PF01222	ERG4_ERG24	1	44	482	5.3e-162
39578	IPR001171	ERG4/ERG24 ergosterol biosynthesis protein	ScanRegExp	PS01017	STEROL_REDUCT_1	1	215	230	NA
39578	IPR001171	ERG4/ERG24 ergosterol biosynthesis protein	ScanRegExp	PS01018	STEROL_REDUCT_2	1	446	469	8e-05
39896	IPR003618	Transcription elongation factor S-II, central region	HMMPfam	PF07500	TFIIS_M	1	194	305	4.3e-06
39896	IPR003618	Transcription elongation factor S-II, central region	superfamily	SSF46942	Elongation factor TFIIS domain 2	1	136	287	5.4e-12
40192	IPR001579	Glycoside hydrolase, chitinase active site	ScanRegExp	PS01095	CHITINASE_18	1	168	176	8e-05
40192	IPR017853	Glycoside hydrolase, catalytic core	superfamily	SSF51445	(Trans)glycosidases	1	67	343	3.5e-33
40665	IPR001579	Glycoside hydrolase, chitinase active site	ScanRegExp	PS01095	CHITINASE_18	1	148	156	8e-05
40665	IPR017853	Glycoside hydrolase, catalytic core	superfamily	SSF51445	(Trans)glycosidases	1	47	327	7.2e-30
41647	IPR004006	Dak kinase	HMMPfam	PF02733	Dak1	1	20	362	3.3e-139
41647	IPR004007	Dak phosphatase	HMMPfam	PF02734	Dak2	1	423	600	1.4e-43
41647	IPR012734	Dihydroxyacetone kinase	HMMTigr	TIGR02361	dak_ATP: dihydroxyacetone kinase	1	6	599	2.5e-241
41647	IPR004007	Dak phosphatase	superfamily	SSF101473	Citrobacter dihydroxyacetone kinase extra ATP-binding domain	1	377	601	2.4e-42
41952	IPR003663	Sugar transporter	FPrintScan	PR00171	SUGRTRNSPORT	5	34,133,298,386,409,	44,152,308,407,421,	6.2e-34,6.2e-34,6.2e-34,6.2e-34,6.2e-34
41952	IPR005828	General substrate transporter	HMMPfam	PF00083	Sugar_tr	1	26	490	1.2e-155
41952	IPR003663	Sugar transporter	HMMTigr	TIGR00879	SP: MFS transporter, sugar porter (SP) famil	1	1	486	2.3e-138
41952	IPR007114	Major facilitator superfamily	ProfileScan	PS50850	MFS	1	26	479	46.087
41952	IPR005829	Sugar transporter, conserved site	ScanRegExp	PS00216	SUGAR_TRANSPORT_1	2	96,340,	112,357,	NA,8e-5
41952	IPR005829	Sugar transporter, conserved site	ScanRegExp	PS00217	SUGAR_TRANSPORT_2	1	138	163	8e-05
41952	IPR016196	MFS general substrate transporter	superfamily	SSF103473	MFS general substrate transporter	1	1	487	1.4e-57
42873	IPR001094	Flavodoxin-like	FPrintScan	PR00369	FLAVODOXIN	4	686,734,769,800,	699,745,779,819,	5e-16,5e-16,5e-16,5e-16
42873	IPR006066	Nitrite and sulphite reductase iron-sulphur/siroheme-binding site	FPrintScan	PR00397	SIROHAEM	2	1272,1320,	1290,1338,	1.1e-06,1.1e-06
42873	IPR008254	Flavodoxin/nitric oxide synthase	HMMPfam	PF00258	Flavodoxin_1	1	687	832	7.9e-38
42873	IPR006067	Nitrite and sulphite reductase 4Fe-4S region	HMMPfam	PF01077	NIR_SIR	1	1010	1173	1.4e-54
42873	IPR005117	Nitrite/sulphite reductase, hemoprotein beta-component, ferrodoxin-like	HMMPfam	PF03460	NIR_SIR_ferr	2	909,1188,	978,1260,	6.1e-22,1.6e-17
42873	IPR011786	Sulphite reductase (NADPH) hemoprotein, beta subunit	HMMTigr	TIGR02041	CysI: sulfite reductase (NADPH) hemoprotein,	1	858	1401	0
42873	IPR008254	Flavodoxin/nitric oxide synthase	ProfileScan	PS50902	FLAVODOXIN_LIKE	1	685	837	26.922
42873	IPR006066	Nitrite and sulphite reductase iron-sulphur/siroheme-binding site	ScanRegExp	PS00365	NIR_SIR	1	1320	1336	8e-05
42873	IPR009014	Transketolase, C-terminal/Pyruvate-ferredoxin oxidoreductase, domain II	superfamily	SSF52922	TK C-terminal domain-like	1	215	362	6e-09
42873	IPR005117	Nitrite/sulphite reductase, hemoprotein beta-component, ferrodoxin-like	superfamily	SSF55124	Sulfite reductase, domains 1 and 3	2	920,1188,	983,1267,	5.2e-18,5.6e-23
43149	IPR000192	Aminotransferase, class V/Cysteine desulphurase	HMMPfam	PF00266	Aminotran_5	1	56	417	5.3e-10
43149	IPR000192	Aminotransferase, class V/Cysteine desulphurase	ScanRegExp	PS00595	AA_TRANSFER_CLASS_5	1	235	255	8e-05
43149	IPR015424	Pyridoxal phosphate-dependent transferase, major region	superfamily	SSF53383	PLP-dependent transferases	1	56	425	3.9e-85
43335	IPR010730	Heterokaryon incompatibility	HMMPfam	PF06985	HET	1	22	155	2.7e-21
44186	IPR000571	Zinc finger, CCCH-type	HMMPfam	PF00642	zf-CCCH	2	487,512,	511,536,	0.0037,5.6e-05
44186	IPR002625	Smr protein/MutS2 C-terminal	HMMPfam	PF01713	Smr	1	796	822	4.3e-05
44186	IPR013899	Region of unknown function DUF1771	HMMPfam	PF08590	DUF1771	1	673	738	2.7e-12
44186	IPR000571	Zinc finger, CCCH-type	HMMSmart	SM00356	no description	2	488,512,	511,536,	0.0087,0.00041
44186	IPR002625	Smr protein/MutS2 C-terminal	ProfileScan	PS50828	SMR	1	796	877	8.830
44195	IPR001683	Phox-like	HMMPfam	PF00787	PX	1	81	196	1e-23
44195	IPR001683	Phox-like	HMMSmart	SM00312	no description	1	82	196	1e-21
44195	IPR001683	Phox-like	ProfileScan	PS50195	PX	1	80	199	15.609
44195	IPR001683	Phox-like	superfamily	SSF64268	PX domain	1	78	199	3.3e-26
44442	IPR006603	Cystinosin/ERS1p repeat	HMMPfam	PF04193	PQ-loop	1	3	69	7.1e-05
44536	IPR007320	Programmed cell death protein 2, C-terminal	HMMPfam	PF04194	PDCD2_C	1	288	315	0.0013
46780	IPR006088	Sterol desaturase	HMMPfam	PF01598	Sterol_desat	1	39	285	2.8e-33
46822	IPR000719	Protein kinase, core	BlastProDom	PD000001	Q96WJ8_BLUGR_Q96WJ8;	1	22	284	7e-67
46822	IPR017442	Serine/threonine protein kinase-related	HMMPfam	PF00069	Pkinase	1	22	284	6.5e-80
46822	IPR001245	Tyrosine protein kinase	HMMSmart	SM00219	no description	1	22	258	1.2e-12
46822	IPR002290	Serine/threonine protein kinase	HMMSmart	SM00220	no description	1	22	284	1.4e-89
46822	IPR000719	Protein kinase, core	ProfileScan	PS50011	PROTEIN_KINASE_DOM	1	22	284	44.880
46822	IPR017441	Protein kinase ATP binding, conserved site	ScanRegExp	PS00107	PROTEIN_KINASE_ATP	1	28	51	8e-05
46822	IPR008271	Serine/threonine protein kinase, active site	ScanRegExp	PS00108	PROTEIN_KINASE_ST	1	141	153	8e-05
46822	IPR011009	Protein kinase-like	superfamily	SSF56112	Protein kinase-like (PK-like)	1	8	315	2.7e-83
47095	IPR003923	Transcription initiation factor TFIID, 23-30 kDa subunit	FPrintScan	PR01443	TFIID30KDSUB	3	75,95,148,	91,117,170,	2.6e-29,2.6e-29,2.6e-29
47095	IPR003923	Transcription initiation factor TFIID, 23-30 kDa subunit	HMMPfam	PF03540	TFIID_30kDa	1	75	125	4e-31
47095	IPR003923	Transcription initiation factor TFIID, 23-30 kDa subunit	HMMPIR	PIRSF017246	Transcription initiation factor IID, TAF10 subunit	1	1	174	2.2e-56
49510	IPR013507	DNA mismatch repair protein, C-terminal	HMMPfam	PF01119	DNA_mis_repair	1	232	367	7.2e-24
49510	IPR003594	ATP-binding region, ATPase-like	HMMPfam	PF02518	HATPase_c	1	22	159	1.1e-11
49510	IPR014790	MutL, C-terminal, dimerisation	HMMPfam	PF08676	MutL_C	1	889	1055	4.4e-27
49510	IPR014763	DNA mismatch repair protein, N-terminal	HMMTigr	TIGR00585	mutl: DNA mismatch repair protein MutL	1	5	347	6.6e-99
49510	IPR014762	DNA mismatch repair, conserved site	ScanRegExp	PS00058	DNA_MISMATCH_REPAIR_1	1	97	103	NA
49510	IPR011335	Restriction endonuclease, type II-like, core	superfamily	SSF52980	Restriction endonuclease-like	1	341	432	0.0087
49510	IPR003594	ATP-binding region, ATPase-like	superfamily	SSF55874	ATPase domain of HSP90 chaperone/DNA topoisomerase II/histidine kinase	1	3	234	3.1e-44
49918	IPR002731	ATPase, BadF/BadG/BcrA/BcrD type	HMMPfam	PF01869	BcrAD_BadFG	1	5	57	2.6e-05
51901	IPR013217	Methyltransferase type 12	HMMPfam	PF08242	Methyltransf_12	1	51	156	4.7e-09
51901	IPR016584	S-adenosyl-L-methionine dependent methyltransferase, YbcY, predicted	HMMPIR	PIRSF011491	Predicted S-adenosyl-L-methionine dependent methyltransferase, YbcY type	1	1	224	6.4e-75
52447	IPR014030	Beta-ketoacyl synthase, N-terminal	HMMPfam	PF00109	ketoacyl-synt	1	6	252	4.8e-62
52447	IPR006163	Phosphopantetheine-binding	HMMPfam	PF00550	PP-binding	1	1893	1934	3.4e-06
52447	IPR014043	Acyl transferase	HMMPfam	PF00698	Acyl_transf_1	1	520	858	1.8e-31
52447	IPR014031	Beta-ketoacyl synthase, C-terminal	HMMPfam	PF02801	Ketoacyl-synt_C	1	260	374	3e-28
52447	IPR013968	Polyketide synthase, KR	HMMPfam	PF08659	KR	1	1624	1803	4.1e-22
52447	IPR006163	Phosphopantetheine-binding	ProfileScan	PS50075	ACP_DOMAIN	1	1891	1958	11.082
52447	IPR009081	Acyl carrier protein-like	superfamily	SSF47336	ACP-like	1	1888	1957	4.3e-07
52447	IPR011032	GroES-like	superfamily	SSF50129	GroES-like	1	1375	1497	0.0021
52447	IPR016040	NAD(P)-binding	superfamily	SSF51735	NAD(P)-binding Rossmann-fold domains	2	1468,1616,	1591,1864,	0.00094,8.8e-17
52447	IPR016035	Acyl transferase/acyl hydrolase/lysophospholipase	superfamily	SSF52151	FabD/lysophospholipase-like	1	519	836	3.2e-45
52447	IPR016039	Thiolase-like	superfamily	SSF53901	Thiolase-like	2	5,219,	257,432,	9.3e-51,8.5e-59
52447	IPR016036	Malonyl-CoA ACP transacylase, ACP-binding	superfamily	SSF55048	Probable ACP-binding domain of malonyl-CoA ACP transacylase	1	652	722	5.3e-12
52910	IPR005103	Glycoside hydrolase, family 61	HMMPfam	PF03443	Glyco_hydro_61	1	161	230	4.5e-13
53852	IPR001356	Homeobox	BlastProDom	PD000010	Q6FS72_EEEEE_Q6FS72;	1	422	477	3e-09
53852	IPR001356	Homeobox	HMMSmart	SM00389	no description	1	420	485	2.7e-09
53852	IPR001356	Homeobox	ProfileScan	PS50071	HOMEOBOX_2	1	418	481	11.370
53852	IPR009057	Homeodomain-like	superfamily	SSF46689	Homeodomain-like	1	404	477	1e-15
54315	IPR001722	Glycoside hydrolase, family 7	BlastProDom	PD186135	Q6E5B2_EEEEE_Q6E5B2;	1	27	456	4e-178
54315	IPR001722	Glycoside hydrolase, family 7	FPrintScan	PR00734	GLHYDRLASE7	9	43,77,137,157,181,227,297,386,438,	60,96,157,175,197,250,310,405,455,	2.5e-92,2.5e-92,2.5e-92,2.5e-92,2.5e-92,2.5e-92,2.5e-92,2.5e-92,2.5e-92
54315	IPR001722	Glycoside hydrolase, family 7	HMMPfam	PF00840	Glyco_hydro_7	1	20	457	0
54315	IPR008985	Concanavalin A-like lectin/glucanase	superfamily	SSF49899	Concanavalin A-like lectins/glucanases	1	19	456	3.2e-200
54726	IPR001356	Homeobox	BlastProDom	PD000010	Q9YI59_BRARE_Q9YI59;	3	33,172,332,	87,223,374,	3e-05,6e-05,0.0009
54726	IPR001356	Homeobox	HMMPfam	PF00046	Homeobox	3	31,172,319,	87,228,375,	1.1e-18,1.5e-15,2.5e-16
54726	IPR001356	Homeobox	HMMSmart	SM00389	no description	3	30,171,318,	92,233,380,	5.2e-17,2.6e-15,1.1e-14
54726	IPR001356	Homeobox	ProfileScan	PS50071	HOMEOBOX_2	3	28,169,316,	88,229,376,	16.617,15.143,15.030
54726	IPR001356	Homeobox	ScanRegExp	PS00027	HOMEOBOX_1	2	63,351,	86,374,	NA,NA
54726	IPR009057	Homeodomain-like	superfamily	SSF46689	Homeodomain-like	3	21,159,292,	99,235,379,	3.8e-17,1.7e-14,3e-16
55437	IPR000595	Cyclic nucleotide-binding	HMMPfam	PF00027	cNMP_binding	3	333,628,794,	362,768,884,	2.5e-05,1.4e-14,7.6e-23
55437	IPR002641	Patatin	HMMPfam	PF01734	Patatin	1	1143	1307	6.5e-46
55437	IPR000595	Cyclic nucleotide-binding	HMMSmart	SM00100	no description	1	776	894	5.3e-14
55437	IPR000595	Cyclic nucleotide-binding	ProfileScan	PS50042	CNMP_BINDING_3	1	776	878	17.470
55437	IPR001423	Lysophospholipase patatin, conserved site	ScanRegExp	PS01237	UPF0028	1	1146	1178	8e-05
55437	IPR000595	Cyclic nucleotide-binding	superfamily	SSF51206	cAMP-binding domain-like	3	123,614,782,	379,781,898,	1.4e-13,7.2e-15,1.5e-23
55437	IPR016035	Acyl transferase/acyl hydrolase/lysophospholipase	superfamily	SSF52151	FabD/lysophospholipase-like	1	1128	1410	1.3e-32
57181	IPR000210	BTB/POZ-like	ProfileScan	PS50097	BTB	1	65	128	8.710
57181	IPR001766	Fork head transcription factor	ScanRegExp	PS00657	FORK_HEAD_1	1	270	284	NA
57181	IPR011333	BTB/POZ fold	superfamily	SSF54695	POZ domain	1	43	174	3.9e-06
57632	IPR001452	Src homology-3	BlastProDom	PD000066	Q7ZWQ4_XENLA_Q7ZWQ4;	1	383	434	4e-09
57632	IPR001452	Src homology-3	FPrintScan	PR00452	SH3DOMAIN	4	382,396,413,424,	392,411,422,436,	8.3e-09,8.3e-09,8.3e-09,8.3e-09
57632	IPR000108	Neutrophil cytosol factor 2	FPrintScan	PR00499	P67PHOX	4	187,384,404,420,	204,404,420,433,	6.1e-09,6.1e-09,6.1e-09,6.1e-09
57632	IPR001452	Src homology-3	HMMPfam	PF00018	SH3_1	1	382	436	2.6e-21
57632	IPR004148	BAR	HMMPfam	PF03114	BAR	1	4	182	2.8e-33
57632	IPR001452	Src homology-3	HMMSmart	SM00326	no description	1	382	437	2.8e-21
57632	IPR004148	BAR	HMMSmart	SM00721	no description	1	1	182	1.9e-09
57632	IPR001452	Src homology-3	ProfileScan	PS50002	SH3	1	379	438	16.807
57632	IPR004148	BAR	ProfileScan	PS51021	BAR	1	1	186	21.314
57632	IPR001452	Src homology-3	superfamily	SSF50044	SH3-domain	1	377	466	1.7e-20
58531	IPR001734	Na+/solute symporter	HMMPfam	PF00474	SSF	1	74	492	6.1e-07
58531	IPR001734	Na+/solute symporter	HMMTigr	TIGR00813	sss: transporter, solute:sodium symporter (S	1	74	492	2e-55
58531	IPR001734	Na+/solute symporter	ProfileScan	PS50283	NA_SOLUT_SYMP_3	1	37	506	32.247
59036	IPR001810	Cyclin-like F-box	HMMPfam	PF00646	F-box	1	16	63	2.3e-05
59036	IPR001810	Cyclin-like F-box	ProfileScan	PS50181	FBOX	1	15	61	11.299
60297	IPR000719	Protein kinase, core	BlastProDom	PD000001	Q23994_DROME_Q23994;	1	90	197	2e-05
60297	IPR017442	Serine/threonine protein kinase-related	HMMPfam	PF00069	Pkinase	1	84	321	3.2e-06
60297	IPR002290	Serine/threonine protein kinase	HMMSmart	SM00220	no description	1	84	328	2.9e-06
60297	IPR000719	Protein kinase, core	ProfileScan	PS50011	PROTEIN_KINASE_DOM	1	1	369	12.104
60297	IPR011009	Protein kinase-like	superfamily	SSF56112	Protein kinase-like (PK-like)	1	47	320	1.7e-18
60937	IPR001128	Cytochrome P450	FPrintScan	PR00385	P450	4	289,337,415,424,	306,348,424,435,	9e-10,9e-10,9e-10,9e-10
60937	IPR002401	Cytochrome P450, E-class, group I	FPrintScan	PR00463	EP450I	5	278,336,379,414,424,	295,354,403,424,447,	1.2e-13,1.2e-13,1.2e-13,1.2e-13,1.2e-13
60937	IPR001128	Cytochrome P450	HMMPfam	PF00067	p450	1	329	474	1.7e-28
60937	IPR001128	Cytochrome P450	ScanRegExp	PS00086	CYTOCHROME_P450	1	417	426	NA
60937	IPR001128	Cytochrome P450	superfamily	SSF48264	Cytochrome P450	1	34	476	2.6e-71
60955	IPR001128	Cytochrome P450	FPrintScan	PR00385	P450	4	289,337,415,424,	306,348,424,435,	4.7e-08,4.7e-08,4.7e-08,4.7e-08
60955	IPR002401	Cytochrome P450, E-class, group I	FPrintScan	PR00463	EP450I	5	278,336,379,414,424,	295,354,403,424,447,	6.2e-13,6.2e-13,6.2e-13,6.2e-13,6.2e-13
60955	IPR001128	Cytochrome P450	HMMPfam	PF00067	p450	1	282	474	5.7e-30
60955	IPR001128	Cytochrome P450	ScanRegExp	PS00086	CYTOCHROME_P450	1	417	426	NA
60955	IPR001128	Cytochrome P450	superfamily	SSF48264	Cytochrome P450	1	34	478	1.7e-70
62056	IPR000873	AMP-dependent synthetase and ligase	FPrintScan	PR00154	AMPBINDING	2	194,206,	205,214,	0.34,0.34
62056	IPR000873	AMP-dependent synthetase and ligase	HMMPfam	PF00501	AMP-binding	1	55	483	8.4e-95
62056	IPR000873	AMP-dependent synthetase and ligase	ScanRegExp	PS00455	AMP_BINDING	1	199	210	8e-05
62490	IPR000719	Protein kinase, core	BlastProDom	PD000001	O62570_SUBDO_O62570;	1	150	342	2e-10
62490	IPR017442	Serine/threonine protein kinase-related	HMMPfam	PF00069	Pkinase	1	295	347	7.7e-14
62490	IPR001245	Tyrosine protein kinase	HMMPfam	PF07714	Pkinase_Tyr	1	144	208	1.3e-08
62490	IPR001245	Tyrosine protein kinase	HMMSmart	SM00219	no description	1	144	441	0.00036
62490	IPR002290	Serine/threonine protein kinase	HMMSmart	SM00220	no description	1	144	485	3.6e-10
62490	IPR000719	Protein kinase, core	ProfileScan	PS50011	PROTEIN_KINASE_DOM	1	144	495	26.407
62490	IPR017441	Protein kinase ATP binding, conserved site	ScanRegExp	PS00107	PROTEIN_KINASE_ATP	1	150	180	NA
62490	IPR008271	Serine/threonine protein kinase, active site	ScanRegExp	PS00108	PROTEIN_KINASE_ST	1	318	330	NA
62490	IPR011009	Protein kinase-like	superfamily	SSF56112	Protein kinase-like (PK-like)	1	130	447	2.9e-35
62984	IPR005630	Terpene synthase, metal-binding	HMMPfam	PF03936	Terpene_synth_C	1	136	282	6.2e-06
62984	IPR008949	Terpenoid synthase	superfamily	SSF48576	Terpenoid synthases	1	18	321	6.3e-52
63646	IPR001466	Beta-lactamase	HMMPfam	PF00144	Beta-lactamase	1	42	404	9.5e-39
63646	IPR012338	Beta-lactamase-type transpeptidase fold	superfamily	SSF56601	beta-lactamase/transpeptidase-like	1	40	406	8.2e-58
63723	IPR006145	Pseudouridine synthase	BlastProDom	PD001819	TRUC_ERWCA_Q47417;	1	125	168	1e-05
63723	IPR006145	Pseudouridine synthase	HMMPfam	PF00849	PseudoU_synth_2	1	81	253	1.1e-22
63723	IPR006224	Pseudouridine synthase, conserved site	ScanRegExp	PS01129	PSI_RLU	1	126	140	8e-05
64349	IPR013149	Alcohol dehydrogenase, zinc-binding	HMMPfam	PF00107	ADH_zinc_N	1	167	324	6.7e-17
64349	IPR013154	Alcohol dehydrogenase GroES-like	HMMPfam	PF08240	ADH_N	1	29	119	4.7e-14
64349	IPR011032	GroES-like	superfamily	SSF50129	GroES-like	1	5	182	7.8e-35
64349	IPR016040	NAD(P)-binding	superfamily	SSF51735	NAD(P)-binding Rossmann-fold domains	1	126	317	8e-25
64439	IPR014850	Signal transduction response regulator, pH-responsive, PalI/Rim9	HMMPfam	PF08739	PalI	1	25	193	1.9e-12
64967	IPR000209	Peptidase S8 and S53, subtilisin, kexin, sedolisin	FPrintScan	PR00723	SUBTILISIN	3	151,187,343,	170,200,359,	4.9e-19,4.9e-19,4.9e-19
64967	IPR000209	Peptidase S8 and S53, subtilisin, kexin, sedolisin	HMMPfam	PF00082	Peptidase_S8	1	135	394	3.2e-69
64967	IPR010259	Proteinase inhibitor I9, subtilisin propeptide	HMMPfam	PF05922	Subtilisin_N	1	39	111	2.5e-12
64967	IPR000209	Peptidase S8 and S53, subtilisin, kexin, sedolisin	ScanRegExp	PS00136	SUBTILASE_ASP	1	156	167	8e-05
64967	IPR000209	Peptidase S8 and S53, subtilisin, kexin, sedolisin	ScanRegExp	PS00137	SUBTILASE_HIS	1	191	201	8e-05
64967	IPR000209	Peptidase S8 and S53, subtilisin, kexin, sedolisin	ScanRegExp	PS00138	SUBTILASE_SER	1	344	354	8e-05
64967	IPR000209	Peptidase S8 and S53, subtilisin, kexin, sedolisin	superfamily	SSF52743	Subtilisin-like	1	93	397	5.1e-72
64967	IPR009020	Proteinase inhibitor, propeptide	superfamily	SSF54897	Protease propeptides/inhibitors	1	36	111	5e-14
65414	IPR006909	Rad21/Rec8 like protein, C-terminal	HMMPfam	PF04824	Rad21_Rec8	1	668	720	2.4e-10
65414	IPR006910	Rad21/Rec8 like protein, N-terminal	HMMPfam	PF04825	Rad21_Rec8_N	1	1	109	3.4e-27
66845	IPR004827	Basic-leucine zipper (bZIP) transcription factor	ScanRegExp	PS00036	BZIP_BASIC	1	71	84	NA
67228	IPR000743	Glycoside hydrolase, family 28	HMMPfam	PF00295	Glyco_hydro_28	1	205	279	1.6e-13
67228	IPR011050	Pectin lyase fold/virulence factor	superfamily	SSF51126	Pectin lyase-like	1	1	411	2.5e-57
68783	IPR012943	Spindle associated	HMMPfam	PF07989	Microtub_assoc	1	52	90	5.2e-08
69320	IPR001208	MCM	BlastProDom	PD001041	Q7SHS5_NEUCR_Q7SHS5;	1	394	429	1e-10
69320	IPR001208	MCM	FPrintScan	PR01657	MCMFAMILY	5	442,502,530,554,581,	457,516,543,566,589,	1e-32,1e-32,1e-32,1e-32,1e-32
69320	IPR008047	MCM protein 4	FPrintScan	PR01660	MCMPROTEIN4	5	199,249,412,563,717,	212,261,423,580,726,	2.6e-22,2.6e-22,2.6e-22,2.6e-22,2.6e-22
69320	IPR001208	MCM	HMMPfam	PF00493	MCM	1	383	717	1.5e-205
69320	IPR001208	MCM	HMMSmart	SM00350	no description	1	173	717	9.2e-284
69320	IPR001208	MCM	ProfileScan	PS50051	MCM_2	1	396	607	96.565
69320	IPR001208	MCM	ScanRegExp	PS00847	MCM_1	1	510	518	8e-05
69320	IPR016027	Nucleic acid-binding, OB-fold-like	superfamily	SSF50249	Nucleic acid-binding proteins	1	72	327	4.1e-64
71416	IPR000489	Dihydropteroate synthase, DHPS	HMMPfam	PF00809	Pterin_bind	1	526	798	1.7e-56
71416	IPR000550	7,8-Dihydro-6-hydroxymethylpterin-pyrophosphokinase, HPPK	HMMPfam	PF01288	HPPK	1	289	439	1.3e-35
71416	IPR006157	Dihydroneopterin aldolase	HMMPfam	PF02152	FolB	1	131	238	1.2e-15
71416	IPR006157	Dihydroneopterin aldolase	HMMTigr	TIGR00526	folB_dom: FolB domain	1	128	238	8.9e-10
71416	IPR006390	Dihydropteroate synthase	HMMTigr	TIGR01496	DHPS: dihydropteroate synthase	1	522	854	2e-67
71416	IPR000550	7,8-Dihydro-6-hydroxymethylpterin-pyrophosphokinase, HPPK	HMMTigr	TIGR01498	folK: 2-amino-4-hydroxy-6-hydroxymethyldihyd	1	288	440	1.1e-40
71416	IPR000489	Dihydropteroate synthase, DHPS	ProfileScan	PS50972	PTERIN_BINDING	1	521	849	58.130
71416	IPR000489	Dihydropteroate synthase, DHPS	ScanRegExp	PS00793	DHPS_2	1	557	570	8e-05
71416	IPR000550	7,8-Dihydro-6-hydroxymethylpterin-pyrophosphokinase, HPPK	ScanRegExp	PS00794	HPPK	1	382	393	NA
71416	IPR011005	Dihydropteroate synthase-like	superfamily	SSF51717	Dihydropteroate synthetase-like	1	507	856	3.8e-61
71416	IPR000550	7,8-Dihydro-6-hydroxymethylpterin-pyrophosphokinase, HPPK	superfamily	SSF55083	6-hydroxymethyl-7,8-dihydropterin pyrophosphokinase, HPPK	1	286	465	7.5e-40
71775	IPR008266	Tyrosine protein kinase, active site	ScanRegExp	PS00109	PROTEIN_KINASE_TYR	1	398	410	NA
71775	IPR011009	Protein kinase-like	superfamily	SSF56112	Protein kinase-like (PK-like)	1	374	483	0.00027
71812	IPR000086	NUDIX hydrolase, core	HMMPfam	PF00293	NUDIX	1	180	320	5e-07
71812	IPR015797	NUDIX	superfamily	SSF55811	Nudix	1	132	327	1.2e-26
71865	IPR000028	Chloroperoxidase	BlastProDom	PD040763	Q9HGX3_AGABI_Q9HGX3;	1	73	260	5e-51
71865	IPR000028	Chloroperoxidase	HMMPfam	PF01328	Peroxidase_2	1	64	95	4.7e-12
71865	IPR000028	Chloroperoxidase	superfamily	SSF47571	Cloroperoxidase	1	47	162	3.7e-35
72458	IPR008011	Complex 1 LYR protein	HMMPfam	PF05347	Complex1_LYR	1	5	69	8.2e-06
72757	IPR002016	Haem peroxidase, plant/fungal/bacterial	FPrintScan	PR00458	PEROXIDASE	5	92,151,170,215,240,	106,168,182,230,255,	2.2e-13,2.2e-13,2.2e-13,2.2e-13,2.2e-13
72757	IPR001621	Fungal lignin peroxidase	FPrintScan	PR00462	LIGNINASE	5	24,257,278,312,360,	37,277,303,337,379,	1.3e-45,1.3e-45,1.3e-45,1.3e-45,1.3e-45
72757	IPR002016	Haem peroxidase, plant/fungal/bacterial	HMMPfam	PF00141	peroxidase	1	80	304	1.2e-26
72757	IPR002016	Haem peroxidase, plant/fungal/bacterial	ProfileScan	PS50873	PEROXIDASE_4	1	151	336	10.902
72757	IPR002016	Haem peroxidase, plant/fungal/bacterial	ScanRegExp	PS00435	PEROXIDASE_1	1	215	225	8e-05
72757	IPR002016	Haem peroxidase, plant/fungal/bacterial	ScanRegExp	PS00436	PEROXIDASE_2	1	92	103	8e-05
72757	IPR010255	Haem peroxidase	superfamily	SSF48113	Heme-dependent peroxidases	1	26	388	4.5e-98
72886	IPR015590	Aldehyde dehydrogenase	HMMPfam	PF00171	Aldedh	1	136	607	3.2e-146
72886	IPR016160	Aldehyde dehydrogenase, conserved site	ScanRegExp	PS00687	ALDEHYDE_DEHYDR_GLU	1	372	379	NA
72886	IPR016161	Aldehyde/histidinol dehydrogenase	superfamily	SSF53720	ALDH-like	1	109	618	3.8e-137
74917	IPR010257	Fatty acid desaturase, type 1, N-terminal	BlastProDom	PD001081	Q84UB7_PUNGR_Q84UB7;	1	89	171	2e-17
74917	IPR005804	Fatty acid desaturase, type 1	HMMPfam	PF00487	FA_desaturase	1	97	362	3.6e-36
74929	IPR010257	Fatty acid desaturase, type 1, N-terminal	BlastProDom	PD001081	Q6ZGW6_EEEEE_Q6ZGW6;	1	49	170	3e-26
74929	IPR005804	Fatty acid desaturase, type 1	HMMPfam	PF00487	FA_desaturase	1	97	362	1.6e-57
75474	IPR000873	AMP-dependent synthetase and ligase	FPrintScan	PR00154	AMPBINDING	2	191,203,	202,211,	0.5,0.5
75474	IPR000873	AMP-dependent synthetase and ligase	HMMPfam	PF00501	AMP-binding	1	52	480	4.1e-108
75474	IPR000873	AMP-dependent synthetase and ligase	ScanRegExp	PS00455	AMP_BINDING	1	196	207	8e-05
76184	IPR002047	Adipokinetic hormone, conserved site	ScanRegExp	PS00256	AKH	1	55	62	NA
80940	IPR000169	Peptidase, cysteine peptidase active site	ScanRegExp	PS00639	THIOL_PROTEASE_HIS	1	267	277	NA
81418	IPR001128	Cytochrome P450	FPrintScan	PR00385	P450	3	328,363,447,	341,374,456,	6.8e-05,6.8e-05,6.8e-05
81418	IPR002401	Cytochrome P450, E-class, group I	FPrintScan	PR00463	EP450I	7	72,96,319,362,402,446,456,	91,117,345,380,426,456,479,	2.8e-22,2.8e-22,2.8e-22,2.8e-22,2.8e-22,2.8e-22,2.8e-22
81418	IPR001128	Cytochrome P450	HMMPfam	PF00067	p450	1	307	459	1.1e-34
81418	IPR001128	Cytochrome P450	ScanRegExp	PS00086	CYTOCHROME_P450	1	449	458	NA
81418	IPR001128	Cytochrome P450	superfamily	SSF48264	Cytochrome P450	1	46	510	4.2e-79
82199	IPR007518	Protein of unknown function DUF544	HMMPfam	PF04424	DUF544	1	65	183	2.7e-13
83565	IPR008266	Tyrosine protein kinase, active site	ScanRegExp	PS00109	PROTEIN_KINASE_TYR	1	402	414	NA
83565	IPR011009	Protein kinase-like	superfamily	SSF56112	Protein kinase-like (PK-like)	1	354	525	0.0023
84730	IPR014756	Immunoglobulin E-set	superfamily	SSF81296	E set domains	1	127	186	0.013
85757	IPR001338	Fungal hydrophobin	HMMPfam	PF01185	Hydrophobin	1	59	170	3.2e-21
85757	IPR001338	Fungal hydrophobin	HMMSmart	SM00075	no description	1	90	166	1.9e-14
88178	IPR013513	Integrin alpha chain, C-terminal cytoplasmic region	ScanRegExp	PS00242	INTEGRIN_ALPHA	1	84	91	NA
89094	IPR007087	Zinc finger, C2H2-type	HMMPfam	PF00096	zf-C2H2	3	87,123,153,	112,147,175,	0.002,0.0011,1.7e-06
89094	IPR015880	Zinc finger, C2H2-like	HMMSmart	SM00355	no description	3	87,123,153,	112,147,175,	0.82,0.036,0.0033
89094	IPR007087	Zinc finger, C2H2-type	ProfileScan	PS50157	ZINC_FINGER_C2H2_2	2	123,153,	152,180,	11.281,12.133
89094	IPR007087	Zinc finger, C2H2-type	ScanRegExp	PS00028	ZINC_FINGER_C2H2_1	3	89,125,155,	112,147,175,	8e-5,NA,NA
89372	IPR001117	Multicopper oxidase, type 1	HMMPfam	PF00394	Cu-oxidase	1	163	305	9.6e-73
89372	IPR011706	Multicopper oxidase, type 2	HMMPfam	PF07731	Cu-oxidase_2	1	365	492	8e-49
89372	IPR011707	Multicopper oxidase, type 3	HMMPfam	PF07732	Cu-oxidase_3	1	30	152	8.7e-50
89372	IPR002355	Multicopper oxidase, copper-binding site	ScanRegExp	PS00079	MULTICOPPER_OXIDASE1	1	125	145	8e-05
89372	IPR008972	Cupredoxin	superfamily	SSF49503	Cupredoxins	3	1,157,322,	177,338,518,	9.5e-44,3.7e-53,3.3e-57
89512	IPR001092	Basic helix-loop-helix dimerisation region bHLH	HMMPfam	PF00010	HLH	1	183	254	1.7e-06
89512	IPR011598	Helix-loop-helix DNA-binding	superfamily	SSF47459	HLH, helix-loop-helix DNA-binding domain	1	172	271	1.1e-08
89816	IPR001844	Chaperonin Cpn60	FPrintScan	PR00298	CHAPERONIN60	2	41,93,	67,120,	8.7e-10,8.7e-10
89816	IPR002423	Chaperonin Cpn60/TCP-1	FPrintScan	PR00304	TCOMPLEXTCP1	3	39,61,91,	55,79,110,	3.2e-18,3.2e-18,3.2e-18
89816	IPR002423	Chaperonin Cpn60/TCP-1	HMMPfam	PF00118	Cpn60_TCP1	1	37	144	2.6e-40
89816	IPR017441	Protein kinase ATP binding, conserved site	ScanRegExp	PS00107	PROTEIN_KINASE_ATP	1	95	128	NA
89816	IPR002194	Chaperonin TCP-1, conserved site	ScanRegExp	PS00751	TCP1_2	1	63	79	8e-05
89816	IPR002194	Chaperonin TCP-1, conserved site	ScanRegExp	PS00995	TCP1_3	1	91	99	8e-05
89816	IPR008950	GroEL-like chaperone, ATPase	superfamily	SSF48592	GroEL equatorial domain-like	1	16	146	7e-49
90523	IPR001199	Cytochrome b5	HMMPfam	PF00173	Cyt-b5	1	169	267	1.8e-11
90523	IPR001199	Cytochrome b5	superfamily	SSF55856	Cytochrome b5-like heme/steroid binding domain	1	159	268	6.3e-29
92049	IPR001932	Protein phosphatase 2C-related	HMMSmart	SM00332	no description	1	191	582	0.0015
92049	IPR001932	Protein phosphatase 2C-related	superfamily	SSF81606	Protein serine/threonine phosphatase 2C, catalytic domain	1	210	520	1.4e-08
93361	IPR000172	Glucose-methanol-choline oxidoreductase, N-terminal	HMMPfam	PF00732	GMC_oxred_N	1	20	350	1.8e-36
93361	IPR007867	Glucose-methanol-choline oxidoreductase, C-terminal	HMMPfam	PF05199	GMC_oxred_C	1	438	587	3.8e-45
93361	IPR012132	Glucose-methanol-choline oxidoreductase	HMMPIR	PIRSF000137	Alcohol oxidase	1	1	596	6.8e-106
93361	IPR000172	Glucose-methanol-choline oxidoreductase, N-terminal	ScanRegExp	PS00624	GMC_OXRED_2	1	295	309	NA
96702	IPR001128	Cytochrome P450	FPrintScan	PR00385	P450	4	335,386,480,489,	352,397,489,500,	2.6e-11,2.6e-11,2.6e-11,2.6e-11
96702	IPR002403	Cytochrome P450, E-class, group IV	FPrintScan	PR00465	EP450IV	4	326,381,473,489,	352,397,489,507,	1.1e-13,1.1e-13,1.1e-13,1.1e-13
96702	IPR001128	Cytochrome P450	HMMPfam	PF00067	p450	1	47	538	8.9e-62
96702	IPR001128	Cytochrome P450	ScanRegExp	PS00086	CYTOCHROME_P450	1	482	491	NA
96702	IPR000276	GPCR, rhodopsin-like	ScanRegExp	PS00237	G_PROTEIN_RECEP_F1_1	1	433	449	NA
96702	IPR001128	Cytochrome P450	superfamily	SSF48264	Cytochrome P450	1	46	532	1.5e-90
97720	IPR002843	ATPase, V0/A0 complex, subunit C/D	HMMPfam	PF01992	vATP-synt_AC39	1	12	375	6.6e-149
97720	IPR016727	ATPase, V0 complex, subunit D	HMMPIR	PIRSF018497	Vacuolar ATP synthase, subunit D	1	1	377	1e-239
97720	IPR002843	ATPase, V0/A0 complex, subunit C/D	superfamily	SSF103486	V-type ATP synthase subunit C	1	10	377	3e-88
102791	IPR000194	ATPase, F1/V1/A1 complex, alpha/beta subunit, nucleotide-binding	ScanRegExp	PS00152	ATPASE_ALPHA_BETA	1	332	341	NA
103079	IPR001567	Peptidase M3A and M3B, thimet/oligopeptidase F	HMMPfam	PF01432	Peptidase_M3	1	219	675	8.1e-125
103079	IPR006025	Peptidase M, neutral zinc metallopeptidases, zinc-binding site	ScanRegExp	PS00142	ZINC_PROTEASE	1	467	476	NA
104759	IPR001650	DNA/RNA helicase, C-terminal	HMMPfam	PF00271	Helicase_C	1	80	135	7.3e-09
104759	IPR001650	DNA/RNA helicase, C-terminal	HMMSmart	SM00490	no description	1	73	149	0.0011
104759	IPR001650	DNA/RNA helicase, C-terminal	ProfileScan	PS51194	HELICASE_CTER	1	42	177	9.662
104760	IPR007502	Helicase-associated region	HMMPfam	PF04408	HA2	1	30	121	2.4e-30
104760	IPR011709	Region of unknown function DUF1605	HMMPfam	PF07717	DUF1605	1	155	260	4.9e-31
105717	IPR011594	Thioredoxin-like	BlastProDom	PD003679	Q74NQ4_BACC1_Q74NQ4;	1	65	135	0.0003
105717	IPR000866	Alkyl hydroperoxide reductase/ Thiol specific antioxidant/ Mal allergen	HMMPfam	PF00578	AhpC-TSA	1	7	136	4.6e-36
105717	IPR012336	Thioredoxin-like fold	superfamily	SSF52833	Thioredoxin-like	1	2	169	9e-35
115022	IPR000120	Amidase signature enzyme	HMMPfam	PF01425	Amidase	1	98	565	1.2e-112
115022	IPR015830	Amidase, fungi type	HMMPIR	PIRSF001221	Amidase, fungal type	1	27	577	4.4e-194
115022	IPR000120	Amidase signature enzyme	ScanRegExp	PS00571	AMIDASES	1	228	259	8e-05
115022	IPR000120	Amidase signature enzyme	superfamily	SSF75304	Amidase signature (AS) enzymes	1	40	576	4.2e-127
115682	IPR001568	Ribonuclease T2	HMMPfam	PF00445	Ribonuclease_T2	1	52	255	7e-61
115682	IPR001568	Ribonuclease T2	ScanRegExp	PS00530	RNASE_T2_1	1	82	89	8e-05
115682	IPR001568	Ribonuclease T2	ScanRegExp	PS00531	RNASE_T2_2	1	139	150	NA
115682	IPR001568	Ribonuclease T2	superfamily	SSF55895	Ribonuclease Rh-like	1	36	266	1.7e-66
116389	IPR007269	Isoprenylcysteine carboxyl methyltransferase	HMMPfam	PF04140	ICMT	1	99	159	1.3e-15
119416	IPR000719	Protein kinase, core	BlastProDom	PD000001	Q6FM26_EEEEE_Q6FM26;	1	95	293	8e-05
119416	IPR017442	Serine/threonine protein kinase-related	HMMPfam	PF00069	Pkinase	1	88	325	1.2e-07
119416	IPR002290	Serine/threonine protein kinase	HMMSmart	SM00220	no description	1	82	326	1.5e-07
119416	IPR000719	Protein kinase, core	ProfileScan	PS50011	PROTEIN_KINASE_DOM	1	1	349	12.302
119416	IPR011009	Protein kinase-like	superfamily	SSF56112	Protein kinase-like (PK-like)	1	50	323	2.1e-18
121520	IPR003817	Phosphatidylserine decarboxylase-related	HMMPfam	PF02666	PS_Dcarbxylase	1	154	378	7.8e-19
121770	IPR003042	Aromatic-ring hydroxylase	FPrintScan	PR00420	RNGMNOXGNASE	5	63,210,359,374,411,	85,225,374,390,427,	9.6e-24,9.6e-24,9.6e-24,9.6e-24,9.6e-24
121770	IPR006076	FAD dependent oxidoreductase	HMMPfam	PF01266	DAO	1	63	93	9.9e-06
121935	IPR001451	Bacterial transferase hexapeptide repeat	HMMPfam	PF00132	Hexapep	6	935,990,1198,1229,1451,1474,	952,1007,1215,1246,1468,1491,	0.09,18,90,1.1,35,58
121935	IPR000873	AMP-dependent synthetase and ligase	HMMPfam	PF00501	AMP-binding	1	82	475	1.9e-49
121935	IPR006163	Phosphopantetheine-binding	HMMPfam	PF00550	PP-binding	1	693	759	3e-10
121935	IPR006163	Phosphopantetheine-binding	ProfileScan	PS50075	ACP_DOMAIN	1	691	760	16.717
121935	IPR000223	Peptidase S26A, signal peptidase I	ScanRegExp	PS00761	SPASE_I_3	1	1474	1487	NA
121935	IPR009081	Acyl carrier protein-like	superfamily	SSF47336	ACP-like	1	688	760	2.2e-13
121935	IPR011004	Trimeric LpxA-like	superfamily	SSF51161	Trimeric LpxA-like enzymes	3	927,1104,1416,	1036,1270,1599,	3.6e-08,1.1e-11,1.4e-08
123089	IPR001854	Ribosomal protein L29	ScanRegExp	PS00579	RIBOSOMAL_L29	1	137	151	NA
124415	IPR000807	Imidazole glycerol-phosphate dehydratase	BlastProDom	PD002282	HIS7_PHARH_O94153;	1	10	199	5e-71
124415	IPR000807	Imidazole glycerol-phosphate dehydratase	HMMPfam	PF00475	IGPD	1	39	183	2.9e-103
124415	IPR000807	Imidazole glycerol-phosphate dehydratase	ScanRegExp	PS00954	IGP_DEHYDRATASE_1	1	69	82	8e-05
124415	IPR000807	Imidazole glycerol-phosphate dehydratase	ScanRegExp	PS00955	IGP_DEHYDRATASE_2	1	164	176	8e-05
125710	IPR010978	tRNA-binding arm	superfamily	SSF46589	tRNA-binding arm	1	211	323	0.0025
126812	IPR009011	Mannose-6-phosphate receptor, binding	superfamily	SSF50911	Mannose 6-phosphate receptor domain	1	249	286	5.6e-05
128726	IPR001734	Na+/solute symporter	HMMPfam	PF00474	SSF	1	49	462	1.2e-06
128726	IPR001734	Na+/solute symporter	HMMTigr	TIGR00813	sss: transporter, solute:sodium symporter (S	1	49	462	1.1e-52
128726	IPR001734	Na+/solute symporter	ProfileScan	PS50283	NA_SOLUT_SYMP_3	1	12	476	32.164
131045	IPR005609	Preprotein translocase Sec, Sec61-beta subunit	HMMPfam	PF03911	Sec61_beta	1	46	91	9.5e-21
131045	IPR016482	Preprotein translocase Sec, Sec61-beta subunit, eukarya	HMMPIR	PIRSF006398	Preprotein translocase Sec, Sec61-beta subunit	1	1	95	1.7e-41
131242	IPR001841	Zinc finger, RING-type	HMMPfam	PF00097	zf-C3HC4	1	10	48	5.6e-06
131242	IPR001841	Zinc finger, RING-type	HMMSmart	SM00184	no description	1	10	48	6e-06
131242	IPR001841	Zinc finger, RING-type	ProfileScan	PS50089	ZF_RING_2	1	10	49	13.212
131242	IPR001841	Zinc finger, RING-type	ScanRegExp	PS00518	ZF_RING_1	1	28	37	8e-05
131670	IPR001173	Glycosyl transferase, family 2	HMMPfam	PF00535	Glycos_transf_2	1	7	176	1.3e-27
132749	IPR016196	MFS general substrate transporter	superfamily	SSF103473	MFS general substrate transporter	1	1	126	0.0033
132820	IPR002594	Glycoside hydrolase, family 12	BlastProDom	PD004316	Q8NJZ5_EEEEE_Q8NJZ5;	1	105	258	9e-33
132820	IPR002594	Glycoside hydrolase, family 12	HMMPfam	PF01670	Glyco_hydro_12	1	98	258	9.7e-36
132820	IPR008985	Concanavalin A-like lectin/glucanase	superfamily	SSF49899	Concanavalin A-like lectins/glucanases	1	31	258	1.4e-61
133127	IPR001338	Fungal hydrophobin	HMMPfam	PF01185	Hydrophobin	1	9	127	4e-35
133127	IPR001338	Fungal hydrophobin	HMMSmart	SM00075	no description	1	48	123	4.9e-19
133459	IPR001338	Fungal hydrophobin	HMMPfam	PF01185	Hydrophobin	1	8	111	6.8e-39
133459	IPR001338	Fungal hydrophobin	HMMSmart	SM00075	no description	1	32	107	3.4e-27
133724	IPR011009	Protein kinase-like	superfamily	SSF56112	Protein kinase-like (PK-like)	1	67	271	1.5e-14
135102	IPR000109	TGF-beta receptor, type I/II extracellular region	HMMPfam	PF00854	PTR2	1	149	534	4e-34
135102	IPR000109	TGF-beta receptor, type I/II extracellular region	ScanRegExp	PS01023	PTR2_2	1	239	251	NA
135102	IPR016196	MFS general substrate transporter	superfamily	SSF103473	MFS general substrate transporter	1	51	584	3.2e-16
135666	IPR016024	Armadillo-type fold	superfamily	SSF48371	ARM repeat	1	26	103	0.013
136065	IPR009081	Acyl carrier protein-like	superfamily	SSF47336	ACP-like	1	35	107	0.0027
137911	IPR001370	Proteinase inhibitor I32, inhibitor of apoptosis	HMMPfam	PF00653	BIR	2	7,128,	98,206,	4.4e-19,5.4e-18
137911	IPR000637	HMG-I and HMG-Y, DNA-binding	HMMPfam	PF02178	AT_hook	1	380	392	0.014
137911	IPR001370	Proteinase inhibitor I32, inhibitor of apoptosis	HMMSmart	SM00238	no description	2	23,123,	99,207,	1.1e-15,9.5e-21
137911	IPR001370	Proteinase inhibitor I32, inhibitor of apoptosis	ProfileScan	PS50143	BIR_REPEAT_2	2	7,128,	98,206,	14.512,16.611
138226	IPR007087	Zinc finger, C2H2-type	HMMPfam	PF00096	zf-C2H2	1	284	307	0.0012
138226	IPR007087	Zinc finger, C2H2-type	ProfileScan	PS50157	ZINC_FINGER_C2H2_2	1	284	312	8.663
140123	IPR000585	Hemopexin	ScanRegExp	PS00024	HEMOPEXIN	1	113	128	NA
140161	IPR002410	Peptidase S33, prolyl aminopeptidase	FPrintScan	PR00793	PROAMNOPTASE	2	7,53,	18,67,	2.5e-05,2.5e-05
140623	IPR001680	WD40 repeat	BlastProDom	PD000018	Q9SZQ5_ARATH_Q9SZQ5;	2	189,239,	223,272,	0.002,1e-05
140623	IPR001680	WD40 repeat	FPrintScan	PR00320	GPROTEINBRPT	3	30,258,305,	44,272,319,	5.1e-06,5.1e-06,5.1e-06
140623	IPR001680	WD40 repeat	HMMPfam	PF00400	WD40	4	15,184,233,284,	43,222,271,318,	0.014,7.3e-06,1.7e-09,0.0019
140623	IPR001680	WD40 repeat	HMMSmart	SM00320	no description	7	2,46,88,140,183,232,274,	43,85,134,180,222,271,318,	0.81,14,44,33,2.7e-06,9.7e-09,2.2
140623	IPR001680	WD40 repeat	ProfileScan	PS50082	WD_REPEATS_2	3	12,190,239,	52,224,280,	9.439,10.041,15.588
140623	IPR001680	WD40 repeat	ProfileScan	PS50294	WD_REPEATS_REGION	1	12	280	28.423
140623	IPR001680	WD40 repeat	ScanRegExp	PS00678	WD_REPEATS_1	1	258	272	NA
140623	IPR011046	WD40 repeat-like	superfamily	SSF50978	WD40 repeat-like	1	15	318	3.1e-51
142266	IPR001199	Cytochrome b5	BlastProDom	PD000612	P79078_CRYCU_P79078;	1	318	395	5e-25
142266	IPR010257	Fatty acid desaturase, type 1, N-terminal	BlastProDom	PD001081	Q704E9_BBBBB_Q704E9;	1	51	130	2e-11
142266	IPR001522	Fatty acid desaturase, type 1, C-terminal	BlastProDom	PD002221	P79077_CRYCU_P79077;	1	172	283	1e-38
142266	IPR015876	Fatty acid desaturase, type 1, core	FPrintScan	PR00075	FACDDSATRASE	7	23,46,69,106,164,196,239,	43,68,89,135,182,217,253,	3.8e-48,3.8e-48,3.8e-48,3.8e-48,3.8e-48,3.8e-48,3.8e-48
142266	IPR001199	Cytochrome b5	FPrintScan	PR00363	CYTOCHROMEB5	3	341,351,381,	351,365,393,	4.4e-05,4.4e-05,4.4e-05
142266	IPR001199	Cytochrome b5	HMMPfam	PF00173	Cyt-b5	1	319	394	6e-18
142266	IPR005804	Fatty acid desaturase, type 1	HMMPfam	PF00487	FA_desaturase	1	46	266	1e-58
142266	IPR009160	Delta-9 acyl-CoA desaturase with haem/steroid binding region	HMMPIR	PIRSF000345	Delta-9 acyl-CoA desaturase with haem/steroid binding domain	1	1	425	8.9e-183
142266	IPR001199	Cytochrome b5	ProfileScan	PS50255	CYTOCHROME_B5_2	1	317	394	18.105
142266	IPR001199	Cytochrome b5	ScanRegExp	PS00191	CYTOCHROME_B5_1	1	347	354	8e-05
142266	IPR001199	Cytochrome b5	superfamily	SSF55856	Cytochrome b5-like heme/steroid binding domain	1	316	393	4.3e-24
142693	IPR004046	Glutathione S-transferase, C-terminal	HMMPfam	PF00043	GST_C	1	133	210	9.7e-11
142693	IPR004045	Glutathione S-transferase, N-terminal	HMMPfam	PF02798	GST_N	1	6	83	4.2e-22
142693	IPR010987	Glutathione S-transferase, C-terminal-like	superfamily	SSF47616	Glutathione S-transferase (GST), C-terminal domain	1	80	230	3.9e-33
142693	IPR012336	Thioredoxin-like fold	superfamily	SSF52833	Thioredoxin-like	1	6	93	1.3e-26
142959	IPR001993	Mitochondrial substrate carrier	HMMPfam	PF00153	Mito_carr	3	17,118,255,	109,246,347,	3.8e-27,3.6e-20,2.3e-20
142959	IPR001993	Mitochondrial substrate carrier	ProfileScan	PS50920	SOLCAR	3	16,117,254,	104,241,346,	22.577,14.790,18.759
142959	IPR001993	Mitochondrial substrate carrier	superfamily	SSF103506	Mitochondrial carrier	1	13	343	1.8e-68
143288	IPR000571	Zinc finger, CCCH-type	HMMPfam	PF00642	zf-CCCH	3	53,208,269,	78,233,294,	3.4e-05,0.016,2.4e-06
143288	IPR000571	Zinc finger, CCCH-type	HMMSmart	SM00356	no description	3	52,208,269,	78,233,294,	0.00098,0.0059,5.9e-06
143476	IPR003006	Immunoglobulin/major histocompatibility complex, conserved site	ScanRegExp	PS00290	IG_MHC	1	126	132	NA
144055	IPR008266	Tyrosine protein kinase, active site	ScanRegExp	PS00109	PROTEIN_KINASE_TYR	1	429	441	NA
145345	IPR010978	tRNA-binding arm	superfamily	SSF46589	tRNA-binding arm	1	172	237	0.006
146105	IPR003663	Sugar transporter	FPrintScan	PR00171	SUGRTRNSPORT	5	95,196,360,448,471,	105,215,370,469,483,	6.4e-23,6.4e-23,6.4e-23,6.4e-23,6.4e-23
146105	IPR005828	General substrate transporter	HMMPfam	PF00083	Sugar_tr	1	87	552	7.1e-126
146105	IPR003663	Sugar transporter	HMMTigr	TIGR00879	SP: MFS transporter, sugar porter (SP) famil	1	19	548	8.8e-109
146105	IPR007114	Major facilitator superfamily	ProfileScan	PS50850	MFS	1	87	541	41.536
146105	IPR005829	Sugar transporter, conserved site	ScanRegExp	PS00216	SUGAR_TRANSPORT_1	1	402	419	8e-05
146105	IPR016196	MFS general substrate transporter	superfamily	SSF103473	MFS general substrate transporter	1	61	549	3.9e-50
146914	IPR014025	Glutaredoxin subgroup	FPrintScan	PR00160	GLUTAREDOXIN	3	152,199,213,	170,212,226,	1.1e-12,1.1e-12,1.1e-12
146914	IPR002109	Glutaredoxin	HMMPfam	PF00462	Glutaredoxin	1	152	216	9.1e-18
146914	IPR012336	Thioredoxin-like fold	superfamily	SSF52833	Thioredoxin-like	1	139	242	9.3e-23
147088	IPR000719	Protein kinase, core	BlastProDom	PD000001	PHY1_CERPU_P25848;	1	119	276	4e-06
147088	IPR017442	Serine/threonine protein kinase-related	HMMPfam	PF00069	Pkinase	1	66	318	4.5e-06
147088	IPR002290	Serine/threonine protein kinase	HMMSmart	SM00220	no description	1	70	318	1.6e-05
147088	IPR000719	Protein kinase, core	ProfileScan	PS50011	PROTEIN_KINASE_DOM	1	1	372	12.810
147088	IPR011009	Protein kinase-like	superfamily	SSF56112	Protein kinase-like (PK-like)	1	70	354	1.6e-11
147265	IPR001611	Leucine-rich repeat	FPrintScan	PR00019	LEURICHRPT	2	193,213,	206,226,	0.0045,0.0045
147265	IPR001611	Leucine-rich repeat	HMMPfam	PF00560	LRR_1	3	192,215,238,	213,236,259,	0.012,0.0096,0.0044
147265	IPR005135	Endonuclease/exonuclease/phosphatase	HMMPfam	PF03372	Exo_endo_phos	1	328	679	1.9e-32
147265	IPR003591	Leucine-rich repeat, typical subtype	HMMSmart	SM00369	no description	3	190,213,236,	212,235,259,	4.6,0.44,0.0018
147265	IPR005135	Endonuclease/exonuclease/phosphatase	superfamily	SSF56219	DNase I-like	1	328	681	4.1e-19
150320	IPR010259	Proteinase inhibitor I9, subtilisin propeptide	HMMPfam	PF05922	Subtilisin_N	1	3	50	6.6e-08
150320	IPR009020	Proteinase inhibitor, propeptide	superfamily	SSF54897	Protease propeptides/inhibitors	1	1	75	5.8e-11
151178	IPR000719	Protein kinase, core	BlastProDom	PD000001	Q8H7S4_EEEEE_Q8H7S4;	1	17	182	0.009
151178	IPR000719	Protein kinase, core	ProfileScan	PS50011	PROTEIN_KINASE_DOM	1	1	297	10.931
151178	IPR011009	Protein kinase-like	superfamily	SSF56112	Protein kinase-like (PK-like)	1	56	243	3.9e-10
151340	IPR003892	Ubiquitin system component Cue	ProfileScan	PS51140	CUE	1	20	63	10.976
153003	IPR013149	Alcohol dehydrogenase, zinc-binding	HMMPfam	PF00107	ADH_zinc_N	1	195	339	8.1e-16
153003	IPR013154	Alcohol dehydrogenase GroES-like	HMMPfam	PF08240	ADH_N	1	72	156	2.7e-14
153003	IPR011032	GroES-like	superfamily	SSF50129	GroES-like	1	42	210	5.4e-38
153003	IPR016040	NAD(P)-binding	superfamily	SSF51735	NAD(P)-binding Rossmann-fold domains	1	164	355	7.5e-29
153020	IPR008999	Actin-crosslinking proteins	superfamily	SSF50405	Actin-crosslinking proteins	1	143	224	0.0028
153462	IPR001878	Zinc finger, CCHC-type	FPrintScan	PR00939	C2HCZNFINGER	2	141,150,	150,158,	8.8
153462	IPR001878	Zinc finger, CCHC-type	HMMPfam	PF00098	zf-CCHC	1	141	158	3.8e-06
153462	IPR001878	Zinc finger, CCHC-type	HMMSmart	SM00343	no description	2	125,142,	139,158,	0.31,0.00014
153462	IPR001878	Zinc finger, CCHC-type	ProfileScan	PS50158	ZF_CCHC	1	142	158	10.230
154908	IPR000719	Protein kinase, core	BlastProDom	PD000001	Q9C9U5_ARATH_Q9C9U5;	1	763	1044	1e-33
154908	IPR017442	Serine/threonine protein kinase-related	HMMPfam	PF00069	Pkinase	1	763	1039	1.4e-55
154908	IPR001245	Tyrosine protein kinase	HMMSmart	SM00219	no description	1	763	1039	3.4e-28
154908	IPR002290	Serine/threonine protein kinase	HMMSmart	SM00220	no description	1	763	1042	4.5e-48
154908	IPR000719	Protein kinase, core	ProfileScan	PS50011	PROTEIN_KINASE_DOM	1	763	1042	40.244
154908	IPR011009	Protein kinase-like	superfamily	SSF56112	Protein kinase-like (PK-like)	1	733	1047	6.2e-75
155448	IPR004839	Aminotransferase, class I and II	HMMPfam	PF00155	Aminotran_1_2	1	86	484	1.8e-07
155448	IPR015424	Pyridoxal phosphate-dependent transferase, major region	superfamily	SSF53383	PLP-dependent transferases	1	16	490	1.8e-63
155485	IPR000408	Regulator of chromosome condensation, RCC1	FPrintScan	PR00633	RCCNDNSATION	6	98,233,274,290,396,465,	114,249,290,304,414,486,	8.7e-30,8.7e-30,8.7e-30,8.7e-30,8.7e-30,8.7e-30
155485	IPR000408	Regulator of chromosome condensation, RCC1	HMMPfam	PF00415	RCC1	1	469	522	0.0034
155485	IPR000408	Regulator of chromosome condensation, RCC1	ProfileScan	PS50012	RCC1_3	7	97,160,233,288,345,407,470,	159,232,287,344,406,469,525,	10.645,8.615,11.268,13.640,14.323,11.690,13.499
155485	IPR000408	Regulator of chromosome condensation, RCC1	ScanRegExp	PS00625	RCC1_1	1	166	177	8e-05
155485	IPR000408	Regulator of chromosome condensation, RCC1	ScanRegExp	PS00626	RCC1_2	4	146,274,331,393,	156,284,341,403,	NA,NA,NA,NA
155485	IPR009091	Regulator of chromosome condensation/beta-lactamase-inhibitor protein II	superfamily	SSF50985	RCC1/BLIP-II	1	83	529	4.2e-78
155834	IPR011701	Major facilitator superfamily MFS-1	HMMPfam	PF07690	MFS_1	1	64	432	4e-18
155834	IPR016196	MFS general substrate transporter	superfamily	SSF103473	MFS general substrate transporter	1	1	481	1.6e-56
156252	IPR008972	Cupredoxin	superfamily	SSF49503	Cupredoxins	1	20	129	1.2e-15
157146	IPR001680	WD40 repeat	BlastProDom	PD000018	Q9FND4_ARATH_Q9FND4;	2	299,605,	332,639,	8e-06,5e-05
157146	IPR001680	WD40 repeat	FPrintScan	PR00320	GPROTEINBRPT	3	318,409,627,	332,423,641,	0.00042,0.00042,0.00042
157146	IPR001680	WD40 repeat	HMMPfam	PF00400	WD40	5	293,343,384,555,600,	331,380,422,596,640,	1e-08,1.7e-05,1.1e-08,0.0012,6.8e-09
157146	IPR001680	WD40 repeat	HMMSmart	SM00320	no description	5	292,342,383,554,599,	331,380,422,596,640,	2.5e-07,0.00011,2.6e-09,0.0063,3e-09
157146	IPR001680	WD40 repeat	ProfileScan	PS50082	WD_REPEATS_2	5	299,349,390,579,611,	333,389,422,605,649,	12.413,9.372,13.616,9.138,10.107
157146	IPR001680	WD40 repeat	ProfileScan	PS50294	WD_REPEATS_REGION	2	299,561,	431,649,	24.785,14.397
157146	IPR006594	LisH dimerisation motif	ProfileScan	PS50896	LISH	1	91	123	7.906
157146	IPR011046	WD40 repeat-like	superfamily	SSF50978	WD40 repeat-like	1	287	642	1.7e-62
157883	IPR001841	Zinc finger, RING-type	HMMPfam	PF00097	zf-C3HC4	1	545	583	3.6e-06
157883	IPR001841	Zinc finger, RING-type	HMMSmart	SM00184	no description	1	545	583	3.6e-06
157883	IPR015880	Zinc finger, C2H2-like	HMMSmart	SM00355	no description	3	35,93,149,	59,116,169,	6.2,8,1.7e+02
157883	IPR001841	Zinc finger, RING-type	ProfileScan	PS50089	ZF_RING_2	1	545	584	12.150
157883	IPR007087	Zinc finger, C2H2-type	ProfileScan	PS50157	ZINC_FINGER_C2H2_2	1	93	121	9.598
157883	IPR007087	Zinc finger, C2H2-type	ScanRegExp	PS00028	ZINC_FINGER_C2H2_1	2	37,95,	59,116,	NA,8e-5
157883	IPR001841	Zinc finger, RING-type	ScanRegExp	PS00518	ZF_RING_1	1	561	570	8e-05
158279	IPR000719	Protein kinase, core	ProfileScan	PS50011	PROTEIN_KINASE_DOM	1	1	336	9.701
158279	IPR008266	Tyrosine protein kinase, active site	ScanRegExp	PS00109	PROTEIN_KINASE_TYR	1	232	244	8e-05
158279	IPR011009	Protein kinase-like	superfamily	SSF56112	Protein kinase-like (PK-like)	1	46	313	7.7e-15
158761	IPR008972	Cupredoxin	superfamily	SSF49503	Cupredoxins	1	49	153	1.3e-13
159228	IPR001087	Lipase, GDSL	HMMPfam	PF00657	Lipase_GDSL	1	50	190	3.4e-07
159228	IPR013830	Esterase, SGNH hydrolase-type	superfamily	SSF52266	SGNH hydrolase	1	2	194	1.7e-05
160186	IPR002876	Protein of unknown function DUF28	BlastProDom	PD004323	YM59_DESVH_P62035;	1	39	274	3e-24
160186	IPR002876	Protein of unknown function DUF28	HMMPfam	PF01709	DUF28	1	31	274	7.6e-54
160186	IPR002876	Protein of unknown function DUF28	superfamily	SSF75625	YebC-like	1	31	274	1.9e-57
161319	IPR001128	Cytochrome P450	FPrintScan	PR00385	P450	4	305,358,437,446,	322,369,446,457,	1.2e-05,1.2e-05,1.2e-05,1.2e-05
161319	IPR002401	Cytochrome P450, E-class, group I	FPrintScan	PR00463	EP450I	7	89,294,314,357,398,436,446,	110,311,340,375,422,446,469,	3.2e-30,3.2e-30,3.2e-30,3.2e-30,3.2e-30,3.2e-30,3.2e-30
161319	IPR001128	Cytochrome P450	HMMPfam	PF00067	p450	1	34	501	1.5e-58
161319	IPR001128	Cytochrome P450	ScanRegExp	PS00086	CYTOCHROME_P450	1	439	448	NA
161319	IPR001128	Cytochrome P450	superfamily	SSF48264	Cytochrome P450	1	34	504	6.7e-102
162317	IPR000504	RNA recognition motif, RNP-1	HMMPfam	PF00076	RRM_1	1	137	209	6.3e-10
162317	IPR001374	Single-stranded nucleic acid binding R3H	HMMPfam	PF01424	R3H	1	326	382	3.2e-06
162317	IPR000504	RNA recognition motif, RNP-1	HMMSmart	SM00360	no description	1	136	210	4e-09
162317	IPR001374	Single-stranded nucleic acid binding R3H	HMMSmart	SM00393	no description	1	306	382	0.0097
162317	IPR000504	RNA recognition motif, RNP-1	ProfileScan	PS50102	RRM	1	135	214	12.424
162317	IPR001374	Single-stranded nucleic acid binding R3H	ProfileScan	PS51061	R3H	1	319	383	14.121
162426	IPR011563	Cyclic-AMP phosphodiesterase/lactamase	BlastProDom	PD010003	Q7RZX4_NEUCR_Q7RZX4;	1	182	266	3e-19
162426	IPR000396	Cyclic-AMP phosphodiesterase, class-II	FPrintScan	PR00388	PDIESTERASE2	3	84,227,246,	102,238,259,	1.2e-15,1.2e-15,1.2e-15
162426	IPR000396	Cyclic-AMP phosphodiesterase, class-II	HMMPfam	PF02112	PDEase_II	1	4	354	4.6e-18
162426	IPR010916	TonB box, conserved site	ScanRegExp	PS00430	TONB_DEPENDENT_REC_1	1	1	123	NA
162954	IPR000608	Ubiquitin-conjugating enzyme, E2	BlastProDom	PD000461	UBCA_YEAST_P52492;	1	33	172	7e-42
162954	IPR000608	Ubiquitin-conjugating enzyme, E2	HMMPfam	PF00179	UQ_con	1	34	172	3.1e-66
162954	IPR000608	Ubiquitin-conjugating enzyme, E2	HMMSmart	SM00212	no description	1	33	177	1.2e-59
162954	IPR000608	Ubiquitin-conjugating enzyme, E2	ProfileScan	PS50127	UBIQUITIN_CONJUGAT_2	1	33	158	36.024
162954	IPR000608	Ubiquitin-conjugating enzyme, E2	ScanRegExp	PS00183	UBIQUITIN_CONJUGAT_1	1	104	120	NA
162954	IPR016135	Ubiquitin-conjugating enzyme/RWD-like	superfamily	SSF54495	UBC-like	1	31	178	3.6e-50
163263	IPR000228	RNA 3'-terminal phosphate cyclase	HMMPfam	PF01137	RTC	1	9	348	3.1e-91
163263	IPR013796	RNA 3'-terminal phosphate cyclase, insert region	HMMPfam	PF05189	RTC_insert	1	192	296	1.2e-33
163263	IPR017770	RNA 3'-terminal phosphate cyclase, subgroup	HMMTigr	TIGR03399	RNA_3prim_cycl: RNA 3'-phosphate cycla	1	7	345	1.3e-120
163263	IPR000228	RNA 3'-terminal phosphate cyclase	ScanRegExp	PS01287	RTC	1	165	175	8e-05
163263	IPR013791	RNA 3'-terminal phosphate cyclase, subset, insert region	superfamily	SSF52913	RNA 3'-terminal phosphate cyclase, RPTC, insert domain	1	193	297	6.4e-16
163263	IPR013792	RNA 3'-terminal phosphate cyclase/enolpyruvate transferase, alpha/beta	superfamily	SSF55205	EPT/RTPC-like	2	6,291,	243,357,	1.1e-48,1.9e-08
163549	IPR008928	Six-hairpin glycosidase-like	superfamily	SSF48208	Six-hairpin glycosidases	1	181	390	0.0021
164277	IPR001117	Multicopper oxidase, type 1	HMMPfam	PF00394	Cu-oxidase	1	167	309	2.7e-72
164277	IPR011706	Multicopper oxidase, type 2	HMMPfam	PF07731	Cu-oxidase_2	1	369	498	1.2e-48
164277	IPR011707	Multicopper oxidase, type 3	HMMPfam	PF07732	Cu-oxidase_3	1	34	156	1.3e-52
164277	IPR002355	Multicopper oxidase, copper-binding site	ScanRegExp	PS00079	MULTICOPPER_OXIDASE1	1	129	149	8e-05
164277	IPR008972	Cupredoxin	superfamily	SSF49503	Cupredoxins	3	6,161,326,	181,342,524,	1.2e-45,5.1e-56,3.7e-58
165857	IPR007087	Zinc finger, C2H2-type	HMMPfam	PF00096	zf-C2H2	1	14	39	0.00028
165857	IPR015880	Zinc finger, C2H2-like	HMMSmart	SM00355	no description	1	14	39	0.0036
165857	IPR007087	Zinc finger, C2H2-type	ScanRegExp	PS00028	ZINC_FINGER_C2H2_1	1	16	39	NA
166791	IPR001806	Ras GTPase	FPrintScan	PR00449	RASTRNSFRMNG	5	21,44,61,123,170,	42,60,83,136,192,	6.3e-35,6.3e-35,6.3e-35,6.3e-35,6.3e-35
166791	IPR013753	Ras	HMMPfam	PF00071	Ras	1	22	194	1.3e-82
166791	IPR003577	Ras small GTPase, Ras type	HMMSmart	SM00173	no description	1	18	195	8.9e-17
166791	IPR003578	Ras small GTPase, Rho type	HMMSmart	SM00174	no description	1	23	195	8.9e-113
166791	IPR003579	Ras small GTPase, Rab type	HMMSmart	SM00175	no description	1	22	195	9.7e-20
166791	IPR005225	Small GTP-binding protein	HMMTigr	TIGR00231	small_GTP: small GTP-binding protein domain	1	18	173	9.5e-34
167657	IPR001206	Diacylglycerol kinase, catalytic region	BlastProDom	PD005043	Q96HV8_HUMAN_Q96HV8;	1	3	111	5e-07
167657	IPR001206	Diacylglycerol kinase, catalytic region	HMMPfam	PF00781	DAGK_cat	1	2	107	3.2e-14
169136	IPR000243	Peptidase T1A, proteasome beta-subunit	FPrintScan	PR00141	PROTEASOME	3	45,165,176,	60,176,187,	5e-06,5e-06,5e-06
169136	IPR001353	20S proteasome, A and B subunits	HMMPfam	PF00227	Proteasome	1	34	215	1.1e-65
169915	IPR000719	Protein kinase, core	BlastProDom	PD000001	Q75I98_EEEEE_Q75I98;	1	126	247	0.001
169915	IPR000719	Protein kinase, core	ProfileScan	PS50011	PROTEIN_KINASE_DOM	1	1	346	10.563
169915	IPR011009	Protein kinase-like	superfamily	SSF56112	Protein kinase-like (PK-like)	1	146	307	1.8e-10
170853	IPR008985	Concanavalin A-like lectin/glucanase	superfamily	SSF49899	Concanavalin A-like lectins/glucanases	1	51	106	0.0066
172029	IPR008509	Protein of unknown function DUF791	HMMPfam	PF05631	DUF791	1	3	353	6.4e-37
172029	IPR016196	MFS general substrate transporter	superfamily	SSF103473	MFS general substrate transporter	1	27	484	4.4e-29
172270	IPR001128	Cytochrome P450	FPrintScan	PR00385	P450	4	319,372,450,459,	336,383,459,470,	5.2e-06,5.2e-06,5.2e-06,5.2e-06
172270	IPR002401	Cytochrome P450, E-class, group I	FPrintScan	PR00463	EP450I	7	79,103,328,371,412,449,459,	98,124,354,389,436,459,482,	5.4e-35,5.4e-35,5.4e-35,5.4e-35,5.4e-35,5.4e-35,5.4e-35
172270	IPR001128	Cytochrome P450	HMMPfam	PF00067	p450	1	51	508	5.3e-73
172270	IPR001128	Cytochrome P450	ScanRegExp	PS00086	CYTOCHROME_P450	1	452	461	NA
172270	IPR001128	Cytochrome P450	superfamily	SSF48264	Cytochrome P450	1	51	517	2.2e-109
172359	IPR009880	Glyoxal oxidase, N-terminal	HMMPfam	PF07250	Glyoxal_oxid_N	1	39	280	2.9e-110
172359	IPR015202	Region of unknown function DUF1929	HMMPfam	PF09118	DUF1929	1	445	546	5.3e-17
172359	IPR010916	TonB box, conserved site	ScanRegExp	PS00430	TONB_DEPENDENT_REC_1	1	1	47	NA
172359	IPR011043	Galactose oxidase/kelch, beta-propeller	superfamily	SSF50965	Galactose oxidase, central domain	1	17	445	3.4e-21
172359	IPR014756	Immunoglobulin E-set	superfamily	SSF81296	E set domains	1	440	548	1.8e-18
173196	IPR002893	Zinc finger, MYND-type	HMMPfam	PF01753	zf-MYND	1	79	117	4.5e-05
173196	IPR002893	Zinc finger, MYND-type	ProfileScan	PS50865	ZF_MYND_2	1	79	117	11.369
173196	IPR002893	Zinc finger, MYND-type	ScanRegExp	PS01360	ZF_MYND_1	1	78	117	NA
175681	IPR008504	Protein of unknown function DUF786	HMMPfam	PF05646	DUF786	1	28	144	3e-05
175701	IPR001247	Exoribonuclease, phosphorolytic domain 1	HMMPfam	PF01138	RNase_PH	1	51	186	2e-32
175701	IPR015847	Exoribonuclease, phosphorolytic domain 2	HMMPfam	PF03725	RNase_PH_C	1	211	279	2e-06
175701	IPR015847	Exoribonuclease, phosphorolytic domain 2	superfamily	SSF55666	Ribonuclease PH domain 2-like	1	206	256	0.0053
177169	IPR001223	Glycoside hydrolase, family 18, catalytic domain	HMMPfam	PF00704	Glyco_hydro_18	2	151,487,	390,565,	2.3e-47,7.2e-13
177169	IPR001683	Phox-like	HMMPfam	PF00787	PX	1	2	112	3.2e-10
177169	IPR001683	Phox-like	HMMSmart	SM00312	no description	1	2	112	3.5e-08
177169	IPR011583	Chitinase II	HMMSmart	SM00636	no description	1	151	565	1.1e-57
177169	IPR001683	Phox-like	ProfileScan	PS50195	PX	1	2	116	13.883
177169	IPR001579	Glycoside hydrolase, chitinase active site	ScanRegExp	PS01095	CHITINASE_18	1	256	264	8e-05
177169	IPR017853	Glycoside hydrolase, catalytic core	superfamily	SSF51445	(Trans)glycosidases	1	151	580	3.2e-65
177169	IPR001683	Phox-like	superfamily	SSF64268	PX domain	1	4	115	3.2e-17
177185	IPR002198	Short-chain dehydrogenase/reductase SDR	FPrintScan	PR00080	SDRFAMILY	3	81,134,155,	92,142,174,	1.4e-07,1.4e-07,1.4e-07
177185	IPR002347	Glucose/ribitol dehydrogenase	FPrintScan	PR00081	GDHRDH	5	8,81,128,155,176,	25,92,144,174,193,	3.1e-21,3.1e-21,3.1e-21,3.1e-21,3.1e-21
177185	IPR002198	Short-chain dehydrogenase/reductase SDR	HMMPfam	PF00106	adh_short	1	7	174	6.9e-08
177185	IPR016040	NAD(P)-binding	superfamily	SSF51735	NAD(P)-binding Rossmann-fold domains	1	5	241	1.5e-50
177901	IPR010916	TonB box, conserved site	ScanRegExp	PS00430	TONB_DEPENDENT_REC_1	1	1	49	NA
178789	IPR013027	FAD-dependent pyridine nucleotide-disulphide oxidoreductase	FPrintScan	PR00368	FADPNR	2	14,208,	36,233,	6.6e-07,6.6e-07
178789	IPR000759	Adrenodoxin reductase	FPrintScan	PR00419	ADXRDTASE	2	14,38,	36,51,	1.7e-05,1.7e-05
178789	IPR001327	Pyridine nucleotide-disulphide oxidoreductase, NAD-binding region	HMMPfam	PF00070	Pyr_redox	1	340	377	5.6e-06
178789	IPR006076	FAD dependent oxidoreductase	HMMPfam	PF01266	DAO	1	14	50	1.9e-05
179837	IPR011701	Major facilitator superfamily MFS-1	HMMPfam	PF07690	MFS_1	1	157	553	1.3e-42
179837	IPR007114	Major facilitator superfamily	ProfileScan	PS50850	MFS	1	153	588	22.841
179837	IPR016196	MFS general substrate transporter	superfamily	SSF103473	MFS general substrate transporter	1	128	588	1.8e-69
180040	IPR013149	Alcohol dehydrogenase, zinc-binding	HMMPfam	PF00107	ADH_zinc_N	1	166	318	9.6e-15
180040	IPR013154	Alcohol dehydrogenase GroES-like	HMMPfam	PF08240	ADH_N	1	31	91	5e-12
180040	IPR011032	GroES-like	superfamily	SSF50129	GroES-like	1	7	181	5.3e-34
180040	IPR016040	NAD(P)-binding	superfamily	SSF51735	NAD(P)-binding Rossmann-fold domains	1	124	319	1e-25
180737	IPR013217	Methyltransferase type 12	HMMPfam	PF08242	Methyltransf_12	1	89	183	3.4e-09
180966	IPR007230	Peptidase S59, nucleoporin	HMMPfam	PF04096	Nucleoporin2	1	885	1046	4.7e-40
180966	IPR007230	Peptidase S59, nucleoporin	superfamily	SSF82215	C-terminal autoproteolytic domain of nucleoporin nup98	1	892	1046	2.1e-42
182381	IPR001878	Zinc finger, CCHC-type	FPrintScan	PR00939	C2HCZNFINGER	2	130,139,	139,147,	2.8,2.8
182381	IPR001878	Zinc finger, CCHC-type	HMMPfam	PF00098	zf-CCHC	4	8,28,130,172,	25,45,147,189,	5.7e-05,7.8e-05,2.1e-06,6.7e-06
182381	IPR001878	Zinc finger, CCHC-type	HMMSmart	SM00343	no description	5	9,29,131,173,209,	25,45,147,189,223,	0.0057,0.012,0.00017,0.0012,13
182381	IPR001878	Zinc finger, CCHC-type	ProfileScan	PS50158	ZF_CCHC	4	10,30,131,173,	23,45,147,187,	9.900,9.241,10.757,9.982
184019	IPR001810	Cyclin-like F-box	HMMPfam	PF00646	F-box	1	122	172	8.3e-05
184977	IPR000315	Zinc finger, B-box	HMMPfam	PF00643	zf-B_box	1	61	107	5.2e-07
184977	IPR000315	Zinc finger, B-box	HMMSmart	SM00336	no description	1	61	107	0.00031
184977	IPR000315	Zinc finger, B-box	ProfileScan	PS50119	ZF_BBOX	1	61	107	11.305
184982	IPR000717	Proteasome component region PCI	HMMPfam	PF01399	PCI	1	259	362	8.7e-18
184982	IPR000717	Proteasome component region PCI	HMMSmart	SM00088	no description	1	292	383	8e-16
186450	IPR001394	Peptidase C19, ubiquitin carboxyl-terminal hydrolase 2	HMMPfam	PF00443	UCH	1	11	451	2.2e-17
186450	IPR001394	Peptidase C19, ubiquitin carboxyl-terminal hydrolase 2	ProfileScan	PS50235	UCH_2_3	1	1	455	16.636
186450	IPR001394	Peptidase C19, ubiquitin carboxyl-terminal hydrolase 2	ScanRegExp	PS00973	UCH_2_2	1	353	370	8e-05
186800	IPR013069	BTB/POZ	HMMPfam	PF00651	BTB	1	14	125	2.6e-07
186800	IPR000210	BTB/POZ-like	HMMSmart	SM00225	no description	1	21	125	2e-07
186800	IPR000210	BTB/POZ-like	ProfileScan	PS50097	BTB	1	21	85	11.937
186800	IPR011333	BTB/POZ fold	superfamily	SSF54695	POZ domain	1	12	123	2.2e-07
187783	IPR001680	WD40 repeat	BlastProDom	PD000018	YY46_ANASP_Q8YRI1;	2	667,709,	700,742,	0.0004,3e-05
187783	IPR001680	WD40 repeat	FPrintScan	PR00320	GPROTEINBRPT	2	687,729,	701,743,	0.00076,0.00076
187783	IPR001680	WD40 repeat	HMMPfam	PF00400	WD40	2	662,704,	700,742,	2.5e-12,8.9e-13
187783	IPR001680	WD40 repeat	HMMSmart	SM00320	no description	3	661,703,745,	700,742,786,	1.6e-08,8e-11,2.1e+02
187783	IPR001680	WD40 repeat	ProfileScan	PS50082	WD_REPEATS_2	2	668,710,	709,751,	17.426,18.328
187783	IPR001680	WD40 repeat	ProfileScan	PS50294	WD_REPEATS_REGION	1	668	751	29.240
187783	IPR001680	WD40 repeat	ScanRegExp	PS00678	WD_REPEATS_1	2	687,729,	701,743,	8e-5,8e-5
187783	IPR011046	WD40 repeat-like	superfamily	SSF50978	WD40 repeat-like	1	634	789	7.6e-31
187955	IPR011044	Quinoprotein amine dehydrogenase, beta chain-like	superfamily	SSF50969	YVTN repeat-like/Quinoprotein amine dehydrogenase	1	30	274	8e-23
189896	IPR011701	Major facilitator superfamily MFS-1	HMMPfam	PF07690	MFS_1	1	67	465	1.5e-31
189896	IPR007114	Major facilitator superfamily	ProfileScan	PS50850	MFS	1	63	507	18.587
189896	IPR016196	MFS general substrate transporter	superfamily	SSF103473	MFS general substrate transporter	1	1	492	7.2e-61
190597	IPR004841	Amino acid permease-associated region	HMMPfam	PF00324	AA_permease	1	64	529	0.0069
190597	IPR002293	Amino acid/polyamine transporter I	HMMPIR	PIRSF006060	Amino acid transporter	1	58	564	8.2e-55
191557	IPR007087	Zinc finger, C2H2-type	ScanRegExp	PS00028	ZINC_FINGER_C2H2_1	1	251	271	NA
191688	IPR001841	Zinc finger, RING-type	HMMPfam	PF00097	zf-C3HC4	1	47	80	4.1e-05
191688	IPR007087	Zinc finger, C2H2-type	ScanRegExp	PS00028	ZINC_FINGER_C2H2_1	1	163	183	NA
193198	IPR001128	Cytochrome P450	FPrintScan	PR00385	P450	4	317,370,448,457,	334,381,457,468,	3e-07,3e-07,3e-07,3e-07
193198	IPR002401	Cytochrome P450, E-class, group I	FPrintScan	PR00463	EP450I	7	58,306,326,369,410,447,457,	77,323,352,387,434,457,480,	1.5e-30,1.5e-30,1.5e-30,1.5e-30,1.5e-30,1.5e-30,1.5e-30
193198	IPR001128	Cytochrome P450	HMMPfam	PF00067	p450	1	308	512	1.2e-56
193198	IPR001128	Cytochrome P450	ScanRegExp	PS00086	CYTOCHROME_P450	1	450	459	NA
193198	IPR001128	Cytochrome P450	superfamily	SSF48264	Cytochrome P450	1	30	515	6.8e-99
193370	IPR001509	NAD-dependent epimerase/dehydratase	HMMPfam	PF01370	Epimerase	1	78	214	4.6e-10
193370	IPR016040	NAD(P)-binding	superfamily	SSF51735	NAD(P)-binding Rossmann-fold domains	1	76	329	8.8e-30
194760	IPR003265	HhH-GPD	HMMPfam	PF00730	HhH-GPD	1	123	256	1.6e-21
194760	IPR003265	HhH-GPD	HMMSmart	SM00478	no description	1	127	280	1.2e-43
194760	IPR004036	Endonuclease III, conserved site-2	ScanRegExp	PS01155	ENDONUCLEASE_III_2	1	190	218	NA
194760	IPR011257	DNA glycosylase	superfamily	SSF48150	DNA-glycosylase	1	78	313	2.1e-60
195737	IPR001248	Permease for cytosine/purines, uracil, thiamine, allantoin	HMMPfam	PF02133	Transp_cyt_pur	2	46,241,	210,313,	2.4e-15,5.5e-07
196661	IPR015374	Chs5p-Arf1p binding	HMMPfam	PF09295	ChAPs	1	51	427	4.1e-215
196661	IPR013026	Tetratricopeptide region	ProfileScan	PS50293	TPR_REGION	1	241	342	10.372
198542	IPR015880	Zinc finger, C2H2-like	HMMSmart	SM00355	no description	2	10,103,	34,126,	9.5,3.6
198542	IPR007087	Zinc finger, C2H2-type	ScanRegExp	PS00028	ZINC_FINGER_C2H2_1	2	12,105,	34,127,	NA,8e-5
198734	IPR001841	Zinc finger, RING-type	HMMPfam	PF00097	zf-C3HC4	1	430	468	0.0011
198734	IPR001841	Zinc finger, RING-type	HMMSmart	SM00184	no description	1	430	468	0.0012
198734	IPR015880	Zinc finger, C2H2-like	HMMSmart	SM00355	no description	5	12,73,130,153,177,	37,96,150,176,197,	1.4,7.3,74,3.3,2.4e+02
198734	IPR001841	Zinc finger, RING-type	ProfileScan	PS50089	ZF_RING_2	1	430	469	11.250
198734	IPR007087	Zinc finger, C2H2-type	ScanRegExp	PS00028	ZINC_FINGER_C2H2_1	2	75,155,	96,176,	NA,8e-5
198734	IPR001841	Zinc finger, RING-type	ScanRegExp	PS00518	ZF_RING_1	1	446	455	8e-05
198998	IPR001394	Peptidase C19, ubiquitin carboxyl-terminal hydrolase 2	HMMPfam	PF00443	UCH	1	27	1099	2.8e-59
198998	IPR001394	Peptidase C19, ubiquitin carboxyl-terminal hydrolase 2	ProfileScan	PS50235	UCH_2_3	1	30	1102	26.453
198998	IPR001394	Peptidase C19, ubiquitin carboxyl-terminal hydrolase 2	ScanRegExp	PS00972	UCH_2_1	1	31	46	8e-05
198998	IPR001394	Peptidase C19, ubiquitin carboxyl-terminal hydrolase 2	ScanRegExp	PS00973	UCH_2_2	1	1009	1026	8e-05
199397	IPR002778	Signal recognition particle, SRP19 subunit	BlastProDom	PD006609	SR19_ORYSA_P49964;	1	87	173	7e-14
199397	IPR002778	Signal recognition particle, SRP19 subunit	HMMPfam	PF01922	SRP19	1	89	185	2.4e-16
199397	IPR002778	Signal recognition particle, SRP19 subunit	superfamily	SSF69695	SRP19	1	78	187	2.1e-27
200399	IPR001395	Aldo/keto reductase	BlastProDom	PD000288	Q89IT7_BRAJA_Q89IT7;	1	13	324	2e-56
200399	IPR001395	Aldo/keto reductase	FPrintScan	PR00069	ALDKETRDTASE	2	106,242,	124,266,	9.6e-05,9.6e-05
200399	IPR001395	Aldo/keto reductase	HMMPfam	PF00248	Aldo_ket_red	1	9	310	4.1e-63
200399	IPR001395	Aldo/keto reductase	superfamily	SSF51430	NAD(P)-linked oxidoreductase	1	1	317	3.1e-93
201274	IPR000568	ATPase, F0 complex, subunit A	ScanRegExp	PS00449	ATPASE_A	1	6	15	NA
202407	IPR000235	Ribosomal protein S7	BlastProDom	PD000817	Q6FWL2_EEEEE_Q6FWL2;	1	90	205	1e-15
202407	IPR000235	Ribosomal protein S7	HMMPfam	PF00177	Ribosomal_S7	1	65	212	1.6e-06
202407	IPR000235	Ribosomal protein S7	superfamily	SSF47973	Ribosomal protein S7	1	64	212	7.5e-33
203687	IPR005841	Alpha-D-phosphohexomutase, N-terminal	FPrintScan	PR00509	PGMPMM	4	107,209,245,273,	121,228,258,288,	1.2e-24,1.2e-24,1.2e-24,1.2e-24
203687	IPR005843	Alpha-D-phosphohexomutase, C-terminal	HMMPfam	PF00408	PGM_PMM_IV	1	467	555	9e-18
203687	IPR005844	Alpha-D-phosphohexomutase, alpha/beta/alpha domain I	HMMPfam	PF02878	PGM_PMM_I	1	15	155	5.5e-46
203687	IPR005845	Alpha-D-phosphohexomutase, alpha/beta/alpha domain II	HMMPfam	PF02879	PGM_PMM_II	1	184	295	2.9e-37
203687	IPR005846	Alpha-D-phosphohexomutase, alpha/beta/alpha domain III	HMMPfam	PF02880	PGM_PMM_III	1	296	406	3e-36
203687	IPR016066	Alpha-D-phosphohexomutase, conserved site	ScanRegExp	PS00710	PGM_PMM	1	108	117	8e-05
203687	IPR016055	Alpha-D-phosphohexomutase, alpha/beta/alpha I, II and III	superfamily	SSF53738	Phosphoglucomutase, first 3 domains	3	3,183,281,	196,295,426,	9.8e-53,3.6e-36,3.6e-37
203894	IPR006186	Serine/threonine-specific protein phosphatase and bis(5-nucleosyl)-tetraphosphatase	BlastProDom	PD000252	Q96WP9_ASPOR_Q96WP9;	1	139	169	4e-12
203894	IPR006186	Serine/threonine-specific protein phosphatase and bis(5-nucleosyl)-tetraphosphatase	FPrintScan	PR00114	STPHPHTASE	7	112,141,174,208,237,301,329,	139,168,198,234,264,321,345,	6.8e-76,6.8e-76,6.8e-76,6.8e-76,6.8e-76,6.8e-76,6.8e-76
203894	IPR004843	Metallophosphoesterase	HMMPfam	PF00149	Metallophos	1	111	313	1.3e-34
203894	IPR006186	Serine/threonine-specific protein phosphatase and bis(5-nucleosyl)-tetraphosphatase	HMMSmart	SM00156	no description	1	84	375	7.4e-143
203894	IPR006186	Serine/threonine-specific protein phosphatase and bis(5-nucleosyl)-tetraphosphatase	ScanRegExp	PS00125	SER_THR_PHOSPHATASE	1	175	180	NA
203943	IPR000712	Apoptosis regulator Bcl-2, BH	ScanRegExp	PS01259	BH3	1	223	237	NA
204698	IPR013724	Spa2 homology (SHD) of GIT	HMMSmart	SM00555	no description	1	37	67	0.00037
204737	IPR010730	Heterokaryon incompatibility	HMMPfam	PF06985	HET	1	23	136	4.1e-21
205664	IPR003042	Aromatic-ring hydroxylase	FPrintScan	PR00420	RNGMNOXGNASE	3	57,203,341,	79,218,356,	1.1e-11,1.1e-11,1.1e-11
205664	IPR013027	FAD-dependent pyridine nucleotide-disulphide oxidoreductase	HMMPfam	PF07992	Pyr_redox_2	1	57	97	2.1e-06
207236	IPR002213	UDP-glucuronosyl/UDP-glucosyltransferase	HMMPfam	PF00201	UDPGT	1	365	420	2.4e-15
208316	IPR000340	Protein-tyrosine phosphatase, dual specificity	HMMPfam	PF00782	DSPc	1	67	205	2e-39
208316	IPR000340	Protein-tyrosine phosphatase, dual specificity	HMMSmart	SM00195	no description	1	67	205	5.2e-39
208316	IPR000340	Protein-tyrosine phosphatase, dual specificity	ProfileScan	PS50054	TYR_PHOSPHATASE_DUAL	1	67	207	33.339
208316	IPR000387	Protein-tyrosine phosphatase	ProfileScan	PS50056	TYR_PHOSPHATASE_2	1	125	186	13.042
208316	IPR016130	Protein-tyrosine phosphatase, active site	ScanRegExp	PS00383	TYR_PHOSPHATASE_1	1	150	162	8e-05
210334	IPR000425	Major intrinsic protein	BlastProDom	PD000295	Q7MYB7_PHOLL_Q7MYB7;	1	43	255	9e-23
210334	IPR000425	Major intrinsic protein	FPrintScan	PR00783	MINTRINSICP	3	42,86,123,	61,110,142,	2.7e-19,2.7e-19,2.7e-19
210334	IPR000425	Major intrinsic protein	HMMPfam	PF00230	MIP	1	34	268	4.6e-12
210334	IPR000425	Major intrinsic protein	ScanRegExp	PS00221	MIP	1	104	112	8e-05
210334	IPR000425	Major intrinsic protein	superfamily	SSF81338	Aquaporin-like	1	38	293	1.8e-36
210944	IPR002504	ATP-NAD/AcoX kinase	HMMPfam	PF01513	NAD_kinase	1	218	597	9.5e-57
210944	IPR016064	ATP-NAD kinase, PpnK-type	superfamily	SSF111331	NAD kinase (Pfam 01513)	1	217	621	1.4e-83
211301	IPR008547	Protein of unknown function DUF829, eukaryotic	HMMPfam	PF05705	DUF829	1	106	355	5e-13
211321	IPR002048	Calcium-binding EF-hand	ScanRegExp	PS00018	EF_HAND_1	1	647	659	NA
211504	IPR003439	ABC transporter-like	BlastProDom	PD000006	Q8YFM8_BRUME_Q8YFM8;	1	775	817	9e-12
211504	IPR003439	ABC transporter-like	HMMPfam	PF00005	ABC_tran	1	662	848	1.8e-61
211504	IPR001140	ABC transporter, transmembrane region	HMMPfam	PF00664	ABC_membrane	1	298	570	4.3e-26
211504	IPR003593	AAA+ ATPase, core	HMMSmart	SM00382	no description	1	661	849	3e-15
211504	IPR003439	ABC transporter-like	ProfileScan	PS50893	ABC_TRANSPORTER_2	1	636	872	21.415
211504	IPR011527	ABC transporter, transmembrane region, type 1	ProfileScan	PS50929	ABC_TM1F	1	299	582	36.714
211504	IPR003439	ABC transporter-like	ScanRegExp	PS00211	ABC_TRANSPORTER_1	1	775	789	8e-05
211504	IPR011527	ABC transporter, transmembrane region, type 1	superfamily	SSF90123	Multidrug resistance ABC transporter MsbA, N-terminal domain	1	255	604	7.1e-56
218384	IPR006649	Like-Sm ribonucleoprotein, eukaryotic and archaea-type, core	BlastProDom	PD020287	Q7SDP3_NEUCR_Q7SDP3;	1	5	50	3e-13
218384	IPR001163	Like-Sm ribonucleoprotein, core	HMMPfam	PF01423	LSM	1	10	77	4e-20
218384	IPR017132	U6 snRNA-associated Sm-like protein LSm7	HMMPIR	PIRSF037188	U6 snRNA-associated Sm-like protein LSm7	1	1	93	1.7e-51
218384	IPR006649	Like-Sm ribonucleoprotein, eukaryotic and archaea-type, core	HMMSmart	SM00651	no description	1	10	77	4.7e-19
218384	IPR010920	Like-Sm ribonucleoprotein-related, core	superfamily	SSF50182	Sm-like ribonucleoproteins	1	5	86	1.8e-19
219069	IPR002058	PAP/25A-associated	HMMPfam	PF03828	PAP_assoc	1	279	340	1.6e-14
219144	IPR000504	RNA recognition motif, RNP-1	HMMPfam	PF00076	RRM_1	2	1,86,	70,155,	3.3e-18,3.7e-21
219144	IPR000504	RNA recognition motif, RNP-1	HMMSmart	SM00360	no description	2	1,84,	71,156,	1.1e-16,2.6e-21
219144	IPR000504	RNA recognition motif, RNP-1	ProfileScan	PS50102	RRM	2	1,83,	74,160,	16.313,16.978
219159	IPR000357	HEAT	HMMPfam	PF02985	HEAT	3	437,889,970,	473,925,1006,	0.0035,0.79,0.022
219159	IPR001254	Peptidase S1 and S6, chymotrypsin/Hap	ScanRegExp	PS00134	TRYPSIN_HIS	1	1823	1828	NA
219159	IPR016024	Armadillo-type fold	superfamily	SSF48371	ARM repeat	4	27,355,895,1589,	488,1023,1626,1914,	4.1e-12,2.7e-19,2.4e-19,4.1e-05
224481	IPR001406	tRNA pseudouridine synthase	HMMPfam	PF01416	PseudoU_synth_1	1	269	368	5.2e-05
224481	IPR001406	tRNA pseudouridine synthase	HMMTigr	TIGR00071	hisT_truA: tRNA pseudouridine synthase A	1	67	360	1.2e-57
225945	IPR012597	Fungal mating-type pheromone	HMMPfam	PF08015	Pheromone	1	49	86	0.0098
226405	IPR000719	Protein kinase, core	BlastProDom	PD000001	Q6IWN3_USTMA_Q6IWN3;	1	546	797	2e-126
226405	IPR017442	Serine/threonine protein kinase-related	HMMPfam	PF00069	Pkinase	1	546	798	2.4e-101
226405	IPR001849	Pleckstrin-like	HMMPfam	PF00169	PH	1	75	169	8.4e-12
226405	IPR000095	PAK-box/P21-Rho-binding	HMMPfam	PF00786	PBD	1	172	230	3.4e-26
226405	IPR001245	Tyrosine protein kinase	HMMSmart	SM00219	no description	1	546	798	7.8e-30
226405	IPR002290	Serine/threonine protein kinase	HMMSmart	SM00220	no description	1	546	798	2.2e-98
226405	IPR001849	Pleckstrin-like	HMMSmart	SM00233	no description	1	75	171	6.5e-10
226405	IPR000095	PAK-box/P21-Rho-binding	HMMSmart	SM00285	no description	1	173	208	6.2e-11
226405	IPR001849	Pleckstrin-like	ProfileScan	PS50003	PH_DOMAIN	1	74	169	10.850
226405	IPR000719	Protein kinase, core	ProfileScan	PS50011	PROTEIN_KINASE_DOM	1	546	798	51.764
226405	IPR000095	PAK-box/P21-Rho-binding	ProfileScan	PS50108	CRIB	1	173	186	9.332
226405	IPR017441	Protein kinase ATP binding, conserved site	ScanRegExp	PS00107	PROTEIN_KINASE_ATP	1	552	575	8e-05
226405	IPR008271	Serine/threonine protein kinase, active site	ScanRegExp	PS00108	PROTEIN_KINASE_ST	1	662	674	8e-05
226405	IPR011009	Protein kinase-like	superfamily	SSF56112	Protein kinase-like (PK-like)	1	514	800	1.5e-84
227765	IPR012597	Fungal mating-type pheromone	HMMPfam	PF08015	Pheromone	1	36	103	0.013
227856	IPR001499	Fungal pheromone STE3 GPCR	FPrintScan	PR00899	GPCRSTE3	7	23,37,108,130,148,167,265,	37,52,127,146,167,182,279,	2.8e-20,2.8e-20,2.8e-20,2.8e-20,2.8e-20,2.8e-20,2.8e-20
227856	IPR001499	Fungal pheromone STE3 GPCR	HMMPfam	PF02076	STE3	1	9	296	3.2e-28
228960	IPR012882	Protein of unknown function DUF1687, fungi	HMMPfam	PF07955	DUF1687	1	6	135	5.2e-07
232501	IPR003323	Ovarian tumour, otubain	HMMPfam	PF02338	OTU	1	53	213	2.8e-18
232501	IPR003323	Ovarian tumour, otubain	ProfileScan	PS50802	OTU	1	47	157	17.960
233840	IPR007087	Zinc finger, C2H2-type	ScanRegExp	PS00028	ZINC_FINGER_C2H2_1	1	271	294	NA
233990	IPR013094	Alpha/beta hydrolase fold-3	HMMPfam	PF07859	Abhydrolase_3	1	14	230	2.6e-68
234393	IPR016706	Cleavage and polyadenylation specificity factor, 25 kDa subunit	HMMPIR	PIRSF017888	Cleavage and polyadenylation specificity factor, 25 kDa subunit	1	1	205	3e-119
234393	IPR015797	NUDIX	superfamily	SSF55811	Nudix	1	44	95	0.00018
235026	IPR011701	Major facilitator superfamily MFS-1	HMMPfam	PF07690	MFS_1	1	1	402	4.6e-27
235026	IPR007114	Major facilitator superfamily	ProfileScan	PS50850	MFS	1	1	416	17.077
235026	IPR016196	MFS general substrate transporter	superfamily	SSF103473	MFS general substrate transporter	1	1	415	4.6e-59
238186	IPR000182	GCN5-related N-acetyltransferase	HMMPfam	PF00583	Acetyltransf_1	1	68	196	0.017
238186	IPR000182	GCN5-related N-acetyltransferase	ProfileScan	PS51186	GNAT	1	74	217	9.812
238186	IPR016181	Acyl-CoA N-acyltransferase	superfamily	SSF55729	Acyl-CoA N-acyltransferases (Nat)	1	1	193	2.1e-08
238724	IPR001915	Peptidase M48, Ste24p	HMMPfam	PF01435	Peptidase_M48	1	248	460	6.5e-38
238724	IPR006025	Peptidase M, neutral zinc metallopeptidases, zinc-binding site	ScanRegExp	PS00142	ZINC_PROTEASE	1	305	314	NA
238827	IPR002198	Short-chain dehydrogenase/reductase SDR	FPrintScan	PR00080	SDRFAMILY	2	78,154,	89,173,	2.1e-07,2.1e-07
238827	IPR002347	Glucose/ribitol dehydrogenase	FPrintScan	PR00081	GDHRDH	4	6,78,154,176,	23,89,173,193,	5.6e-17,5.6e-17,5.6e-17,5.6e-17
238827	IPR002198	Short-chain dehydrogenase/reductase SDR	HMMPfam	PF00106	adh_short	1	5	173	2.5e-17
238827	IPR002198	Short-chain dehydrogenase/reductase SDR	ScanRegExp	PS00061	ADH_SHORT	1	141	169	NA
238827	IPR016040	NAD(P)-binding	superfamily	SSF51735	NAD(P)-binding Rossmann-fold domains	1	3	249	8.5e-51
239420	IPR001993	Mitochondrial substrate carrier	HMMPfam	PF00153	Mito_carr	2	2,93,	87,178,	0.0012,0.00019
239420	IPR001993	Mitochondrial substrate carrier	ProfileScan	PS50920	SOLCAR	3	1,92,182,	86,173,265,	6.466,11.958,5.865
239420	IPR001993	Mitochondrial substrate carrier	superfamily	SSF103506	Mitochondrial carrier	1	2	262	3.7e-30
240458	IPR003439	ABC transporter-like	ScanRegExp	PS00211	ABC_TRANSPORTER_1	1	77	91	NA
241685	IPR001763	Rhodanese-like	HMMSmart	SM00450	no description	1	219	324	2.1e-11
241685	IPR001763	Rhodanese-like	ProfileScan	PS50206	RHODANESE_3	1	229	327	12.427
241685	IPR001763	Rhodanese-like	superfamily	SSF52821	Rhodanese/Cell cycle control phosphatase	1	206	326	1.1e-16
241702	IPR007872	Zinc finger, DPH-type	HMMPfam	PF05207	zf-CSL	1	6	60	1.6e-29
241702	IPR007872	Zinc finger, DPH-type	ProfileScan	PS51074	ZF_DPH	1	4	60	22.825
241784	IPR001810	Cyclin-like F-box	HMMPfam	PF00646	F-box	1	39	102	0.1
241784	IPR001810	Cyclin-like F-box	ProfileScan	PS50181	FBOX	1	38	101	9.206
241993	IPR001810	Cyclin-like F-box	HMMPfam	PF00646	F-box	1	117	180	0.0043
242593	IPR008162	Inorganic pyrophosphatase	ScanRegExp	PS00387	PPASE	1	40	46	NA
242810	IPR008165	Protein of unknown function GLTT	BlastProDom	PD003992	Q6FQ10_EEEEE_Q6FQ10;	1	39	109	0.007
243209	IPR004123	mRNA splicing factor, thioredoxin-like U5 snRNP	HMMPfam	PF02966	DIM1	1	4	136	1.3e-95
243209	IPR004123	mRNA splicing factor, thioredoxin-like U5 snRNP	HMMPIR	PIRSF017199	Thioredoxin-like protein, 4A/4B type	1	1	142	2.9e-104
243209	IPR012336	Thioredoxin-like fold	superfamily	SSF52833	Thioredoxin-like	1	2	138	3.7e-40
244009	IPR015366	Peptidase S53, propeptide	HMMPfam	PF09286	Pro-kuma_activ	1	34	180	5.4e-47
244009	IPR000209	Peptidase S8 and S53, subtilisin, kexin, sedolisin	ScanRegExp	PS00138	SUBTILASE_SER	1	548	558	NA
244009	IPR000209	Peptidase S8 and S53, subtilisin, kexin, sedolisin	superfamily	SSF52743	Subtilisin-like	1	224	634	2e-50
244009	IPR009020	Proteinase inhibitor, propeptide	superfamily	SSF54897	Protease propeptides/inhibitors	1	21	202	4.2e-24
244022	IPR002562	3'-5' exonuclease	HMMPfam	PF01612	3_5_exonuc	1	175	356	1.5e-13
244022	IPR002562	3'-5' exonuclease	HMMSmart	SM00474	no description	1	175	356	9e-09
244022	IPR012337	Polynucleotidyl transferase, Ribonuclease H fold	superfamily	SSF53098	Ribonuclease H-like	1	175	354	2.3e-30
244283	IPR001810	Cyclin-like F-box	HMMPfam	PF00646	F-box	1	73	122	0.027
244283	IPR001810	Cyclin-like F-box	ProfileScan	PS50181	FBOX	1	72	121	8.968
244472	IPR000743	Glycoside hydrolase, family 28	HMMPfam	PF00295	Glyco_hydro_28	1	143	375	1.7e-10
244472	IPR011050	Pectin lyase fold/virulence factor	superfamily	SSF51126	Pectin lyase-like	1	6	439	2e-69
244487	IPR001680	WD40 repeat	BlastProDom	PD000018	Q8Z054_ANASP_Q8Z054;	5	399,441,481,650,691,	430,472,514,681,722,	0.004,0.0001,0.0009,2e-05,0.005
244487	IPR001680	WD40 repeat	FPrintScan	PR00320	GPROTEINBRPT	3	459,501,669,	473,515,683,	3.3e-07,3.3e-07,3.3e-07
244487	IPR001680	WD40 repeat	HMMPfam	PF00400	WD40	8	392,434,476,518,560,602,644,686,	430,472,514,556,598,640,682,724,	2.5e-06,3e-10,3e-11,1.8e-07,1.5e-06,3e-06,4.7e-12,9.8e-07
244487	IPR001680	WD40 repeat	HMMSmart	SM00320	no description	8	387,433,475,517,559,601,643,685,	430,472,514,556,598,640,682,724,	1.5e-06,2.5e-10,8.7e-10,6.2e-07,3.4e-07,2.4e-06,2e-10,5.9e-06
244487	IPR001680	WD40 repeat	ProfileScan	PS50082	WD_REPEATS_2	8	398,440,482,524,566,608,650,692,	439,481,523,565,607,649,691,722,	14.753,17.526,16.190,12.915,13.015,9.372,17.159,11.979
244487	IPR001680	WD40 repeat	ProfileScan	PS50294	WD_REPEATS_REGION	1	398	733	84.182
244487	IPR001680	WD40 repeat	ScanRegExp	PS00678	WD_REPEATS_1	4	459,501,543,585,	473,515,557,599,	NA,8e-5,NA,NA
244487	IPR011046	WD40 repeat-like	superfamily	SSF50978	WD40 repeat-like	1	365	722	1.4e-96
244576	IPR000743	Glycoside hydrolase, family 28	HMMPfam	PF00295	Glyco_hydro_28	1	143	375	1.7e-10
244576	IPR011050	Pectin lyase fold/virulence factor	superfamily	SSF51126	Pectin lyase-like	1	6	439	2e-69
244595	IPR001680	WD40 repeat	BlastProDom	PD000018	Q8Z054_ANASP_Q8Z054;	5	399,441,481,650,691,	430,472,514,681,722,	0.004,0.0001,0.0009,2e-05,0.005
244595	IPR001680	WD40 repeat	FPrintScan	PR00320	GPROTEINBRPT	3	459,501,669,	473,515,683,	3.3e-07,3.3e-07,3.3e-07
244595	IPR001680	WD40 repeat	HMMPfam	PF00400	WD40	8	392,434,476,518,560,602,644,686,	430,472,514,556,598,640,682,724,	2.5e-06,3e-10,3e-11,1.8e-07,1.5e-06,3e-06,4.7e-12,9.8e-07
244595	IPR001680	WD40 repeat	HMMSmart	SM00320	no description	8	387,433,475,517,559,601,643,685,	430,472,514,556,598,640,682,724,	1.5e-06,2.5e-10,8.7e-10,6.2e-07,3.4e-07,2.4e-06,2e-10,5.9e-06
244595	IPR001680	WD40 repeat	ProfileScan	PS50082	WD_REPEATS_2	8	398,440,482,524,566,608,650,692,	439,481,523,565,607,649,691,722,	14.753,17.526,16.190,12.915,13.015,9.372,17.159,11.979
244595	IPR001680	WD40 repeat	ProfileScan	PS50294	WD_REPEATS_REGION	1	398	733	84.182
244595	IPR001680	WD40 repeat	ScanRegExp	PS00678	WD_REPEATS_1	4	459,501,543,585,	473,515,557,599,	NA,8e-5,NA,NA
244595	IPR011046	WD40 repeat-like	superfamily	SSF50978	WD40 repeat-like	1	365	722	1.4e-96
247900	IPR002629	Methionine synthase, vitamin-B12 independent	HMMPfam	PF01717	Meth_synt_2	1	19	395	2.9e-06
249432	IPR005924	Arginase	FPrintScan	PR00116	ARGINASE	2	197,314,	212,343,	3.7e-13,3.7e-13
249432	IPR006035	Ureohydrolase	HMMPfam	PF00491	Arginase	1	81	390	2e-48
249432	IPR006035	Ureohydrolase	ScanRegExp	PS00147	ARGINASE_1	1	197	210	8e-05
249432	IPR006035	Ureohydrolase	ScanRegExp	PS00148	ARGINASE_2	1	220	228	8e-05
249432	IPR006035	Ureohydrolase	ScanRegExp	PS01053	ARGINASE_3	1	317	338	8e-05
249601	IPR000182	GCN5-related N-acetyltransferase	HMMPfam	PF00583	Acetyltransf_1	1	111	216	0.0001
249601	IPR000182	GCN5-related N-acetyltransferase	ProfileScan	PS51186	GNAT	1	103	246	9.989
249601	IPR016181	Acyl-CoA N-acyltransferase	superfamily	SSF55729	Acyl-CoA N-acyltransferases (Nat)	1	25	222	2e-18
250172	IPR007144	Small-subunit processome, Utp11	HMMPfam	PF03998	Utp11	1	10	333	4.2e-25
250276	IPR000215	Protease inhibitor I4, serpin	ScanRegExp	PS00284	SERPIN	1	25	35	NA
250808	IPR006110	RNA polymerase Rpb6	HMMPfam	PF01192	RNA_pol_Rpb6	1	93	146	9.9e-20
250808	IPR006111	DNA-directed RNA polymerase, 14 to 18 kDa subunit	ScanRegExp	PS01111	RNA_POL_K_14KD	1	96	110	8e-05
250808	IPR006110	RNA polymerase Rpb6	superfamily	SSF63562	RPB6/omega subunit-like	1	37	164	2.6e-42
251006	IPR010995	DNA repair Rad51/transcription factor NusA, alpha-helical	superfamily	SSF47794	Rad51 N-terminal domain-like	1	23	92	1.6e-11
255020	IPR001356	Homeobox	HMMPfam	PF00046	Homeobox	1	109	147	0.0015
255020	IPR009057	Homeodomain-like	superfamily	SSF46689	Homeodomain-like	1	99	147	5.3e-07
255170	IPR004345	TB2/DP1 and HVA22 related protein	HMMPfam	PF03134	TB2_DP1_HVA22	1	2	98	3.5e-22
255267	IPR009053	Prefoldin	superfamily	SSF46579	Prefoldin	2	703,788,	787,895,	0.0062,0.013
255267	IPR016197	Chromo domain-like	superfamily	SSF54160	Chromo domain-like	1	21	87	0.0047
257843	IPR000026	Guanine-specific ribonuclease N1 and T1	HMMPfam	PF00545	Ribonuclease	1	31	119	7.7e-30
257843	IPR016191	Ribonuclease/ribotoxin	superfamily	SSF53933	Microbial ribonucleases	1	26	123	2.5e-32
258563	IPR002110	Ankyrin	FPrintScan	PR01415	ANKYRIN	2	36,48,	48,60,	0.00014,0.00014
258563	IPR002110	Ankyrin	HMMPfam	PF00023	Ank	2	3,35,	34,67,	8.8,2.9e-08
258563	IPR000571	Zinc finger, CCCH-type	HMMPfam	PF00642	zf-CCCH	2	173,402,	196,427,	0.0043,0.0031
258563	IPR002110	Ankyrin	HMMSmart	SM00248	no description	2	2,35,	29,64,	1.9e+03,1.2e-05
258563	IPR000571	Zinc finger, CCCH-type	HMMSmart	SM00356	no description	2	172,401,	196,427,	0.036,0.038
258563	IPR002110	Ankyrin	ProfileScan	PS50088	ANK_REPEAT	1	35	67	12.930
258563	IPR002110	Ankyrin	ProfileScan	PS50297	ANK_REP_REGION	1	1	67	16.043
258563	IPR002110	Ankyrin	superfamily	SSF48403	Ankyrin repeat	1	3	69	9.3e-15
258924	IPR002125	CMP/dCMP deaminase, zinc-binding	HMMPfam	PF00383	dCMP_cyt_deam_1	1	244	361	3.4e-33
258924	IPR016192	APOBEC/CMP deaminase, zinc-binding	ScanRegExp	PS00903	CYT_DCMP_DEAMINASES	1	315	349	8e-05
258924	IPR016193	Cytidine deaminase-like	superfamily	SSF53927	Cytidine deaminase-like	1	244	382	6.3e-26
260866	IPR002885	Pentatricopeptide repeat	HMMPfam	PF01535	PPR	7	367,402,438,482,517,552,706,	401,436,472,516,551,585,740,	2.6e-05,1.6,0.12,0.44,0.018,2,3.7
260866	IPR002885	Pentatricopeptide repeat	HMMTigr	TIGR00756	PPR: pentatricopeptide repeat domain	7	367,402,438,517,552,668,706,	401,437,472,551,585,705,738,	4.9e-05,0.00084,0.19,0.00067,1.1,0.98,0.19
260866	IPR008032	Protein of unknown function DUF749	superfamily	SSF75412	Hypothetical protein MTH1880	1	439	526	6.5e-09
262787	IPR002669	Urease accessory protein UreD	HMMPfam	PF01774	UreD	1	47	279	8.5e-37
263799	IPR000873	AMP-dependent synthetase and ligase	HMMPfam	PF00501	AMP-binding	2	114,397,	353,455,	4.7e-14,3.6e-05
264071	IPR000873	AMP-dependent synthetase and ligase	HMMPfam	PF00501	AMP-binding	2	113,393,	327,451,	1.7e-09,0.00033
265317	IPR002999	Tudor	HMMSmart	SM00333	no description	1	74	135	6.7e-08
265317	IPR002999	Tudor	ProfileScan	PS50304	TUDOR	1	75	137	14.693
265919	IPR016024	Armadillo-type fold	superfamily	SSF48371	ARM repeat	1	66	184	3.6e-08
269314	IPR001993	Mitochondrial substrate carrier	HMMPfam	PF00153	Mito_carr	3	17,115,215,	106,208,303,	2.3e-32,8.4e-31,4.1e-28
269314	IPR001993	Mitochondrial substrate carrier	ProfileScan	PS50920	SOLCAR	3	16,114,214,	101,203,299,	23.543,22.320,21.119
269314	IPR001993	Mitochondrial substrate carrier	superfamily	SSF103506	Mitochondrial carrier	1	13	294	1.1e-80
270207	IPR002893	Zinc finger, MYND-type	HMMPfam	PF01753	zf-MYND	1	5	41	1.9e-06
270207	IPR002893	Zinc finger, MYND-type	ProfileScan	PS50865	ZF_MYND_2	1	5	41	9.261
272171	IPR001092	Basic helix-loop-helix dimerisation region bHLH	HMMPfam	PF00010	HLH	1	198	248	1.5e-09
272171	IPR001092	Basic helix-loop-helix dimerisation region bHLH	HMMSmart	SM00353	no description	1	203	253	1.3e-08
272171	IPR001092	Basic helix-loop-helix dimerisation region bHLH	ProfileScan	PS50888	HLH	1	199	248	12.598
272171	IPR011598	Helix-loop-helix DNA-binding	superfamily	SSF47459	HLH, helix-loop-helix DNA-binding domain	1	195	280	2.6e-13
273138	IPR001159	Double-stranded RNA binding	HMMPfam	PF00035	dsrm	1	4	70	2e-07
273138	IPR001159	Double-stranded RNA binding	ProfileScan	PS50137	DS_RBD	1	3	72	9.950
275877	IPR008386	ATPase, F0 complex, subunit E, mitochondrial	HMMPfam	PF05680	ATP-synt_E	1	1	88	1.6e-28
276442	IPR010720	Alpha-L-arabinofuranosidase, C-terminal	HMMPfam	PF06964	Alpha-L-AF_C	1	329	529	1.2e-19
276442	IPR010720	Alpha-L-arabinofuranosidase, C-terminal	HMMSmart	SM00813	no description	1	329	529	9e-41
276442	IPR017853	Glycoside hydrolase, catalytic core	superfamily	SSF51445	(Trans)glycosidases	1	29	410	1.5e-105
276768	IPR005630	Terpene synthase, metal-binding	HMMPfam	PF03936	Terpene_synth_C	1	133	276	2.9e-07
276768	IPR008949	Terpenoid synthase	superfamily	SSF48576	Terpenoid synthases	1	18	315	1.8e-55
276870	IPR007087	Zinc finger, C2H2-type	HMMPfam	PF00096	zf-C2H2	1	540	562	0.0019
276870	IPR007087	Zinc finger, C2H2-type	ProfileScan	PS50157	ZINC_FINGER_C2H2_2	1	540	567	9.307
276870	IPR007087	Zinc finger, C2H2-type	ScanRegExp	PS00028	ZINC_FINGER_C2H2_1	1	542	562	NA
277031	IPR013838	Beta tubulin, autoregulation binding site	ScanRegExp	PS00228	TUBULIN_B_AUTOREG	1	1	4	NA
278136	IPR007087	Zinc finger, C2H2-type	HMMPfam	PF00096	zf-C2H2	2	157,186,	180,208,	0.00026,0.0031
278136	IPR015880	Zinc finger, C2H2-like	HMMSmart	SM00355	no description	2	157,186,	180,206,	0.04,86
278136	IPR007087	Zinc finger, C2H2-type	ProfileScan	PS50157	ZINC_FINGER_C2H2_2	2	157,186,	185,219,	12.986,8.725
278136	IPR007087	Zinc finger, C2H2-type	ScanRegExp	PS00028	ZINC_FINGER_C2H2_1	1	159	180	8e-05
279707	IPR004853	Protein of unknown function DUF250	HMMPfam	PF03151	TPT	1	201	338	4.1e-31
279951	IPR007849	ATP10	HMMPfam	PF05176	ATP-synt_10	1	62	303	8.4e-09
281513	IPR013897	Protein of unknown function DUF1769	HMMPfam	PF08588	DUF1769	1	79	132	1.5e-22
281681	IPR013105	Tetratricopeptide TPR2	HMMPfam	PF07719	TPR_2	1	299	332	0.0008
281681	IPR013026	Tetratricopeptide region	HMMSmart	SM00028	no description	3	73,193,299,	106,226,332,	4.3e+02,2.1e+02,0.076
281681	IPR013026	Tetratricopeptide region	ProfileScan	PS50293	TPR_REGION	1	299	332	8.755
282019	IPR011545	DNA/RNA helicase, DEAD/DEAH box type, N-terminal	HMMPfam	PF00270	DEAD	1	65	231	3.9e-63
282019	IPR001650	DNA/RNA helicase, C-terminal	HMMPfam	PF00271	Helicase_C	1	297	373	9.9e-31
282019	IPR014001	DEAD-like helicase, N-terminal	HMMSmart	SM00487	no description	1	60	256	1.3e-54
282019	IPR001650	DNA/RNA helicase, C-terminal	HMMSmart	SM00490	no description	1	292	373	4.3e-28
282019	IPR014021	Helicase, superfamily 1 and 2, ATP-binding	ProfileScan	PS51192	HELICASE_ATP_BIND_1	1	72	242	28.893
282019	IPR001650	DNA/RNA helicase, C-terminal	ProfileScan	PS51194	HELICASE_CTER	1	252	412	23.555
282019	IPR014014	RNA helicase, DEAD-box type, Q motif	ProfileScan	PS51195	Q_MOTIF	1	41	69	10.137
282019	IPR000629	RNA helicase, ATP-dependent, DEAD-box, conserved site	ScanRegExp	PS00039	DEAD_ATP_HELICASE	1	188	196	8e-05
288374	IPR010916	TonB box, conserved site	ScanRegExp	PS00430	TONB_DEPENDENT_REC_1	1	1	88	NA
289061	IPR001128	Cytochrome P450	FPrintScan	PR00385	P450	4	324,377,474,483,	341,388,483,494,	2.3e-09,2.3e-09,2.3e-09,2.3e-09
289061	IPR002401	Cytochrome P450, E-class, group I	FPrintScan	PR00463	EP450I	4	313,333,473,483,	330,359,483,506,	2.1e-09,2.1e-09,2.1e-09,2.1e-09
289061	IPR001128	Cytochrome P450	HMMPfam	PF00067	p450	1	35	514	2.5e-58
289061	IPR001128	Cytochrome P450	superfamily	SSF48264	Cytochrome P450	1	34	541	2.1e-93
289606	IPR002119	Histone H2A	BlastProDom	PD000522	H2A_AGABI_Q9HGX4;	1	75	130	2e-21
289606	IPR002119	Histone H2A	FPrintScan	PR00620	HISTONEH2A	5	21,50,65,79,107,	43,65,78,93,125,	8e-50,8e-50,8e-50,8e-50,8e-50
289606	IPR007125	Histone core	HMMPfam	PF00125	Histone	1	25	98	3.5e-31
289606	IPR002119	Histone H2A	HMMSmart	SM00414	no description	1	10	130	9e-77
289606	IPR002119	Histone H2A	ScanRegExp	PS00046	HISTONE_H2A	1	29	35	NA
289606	IPR009072	Histone-fold	superfamily	SSF47113	Histone-fold	1	9	136	1.2e-45
289743	IPR000558	Histone H2B	BlastProDom	PD000497	H2B_AGABI_P78567;	1	84	148	8e-28
289743	IPR000558	Histone H2B	FPrintScan	PR00621	HISTONEH2B	5	62,81,103,120,133,	80,101,120,133,146,	2.9e-47,2.9e-47,2.9e-47,2.9e-47,2.9e-47
289743	IPR007125	Histone core	HMMPfam	PF00125	Histone	1	56	126	1.1e-25
289743	IPR000558	Histone H2B	HMMSmart	SM00427	no description	1	52	148	6.7e-69
289743	IPR000558	Histone H2B	ScanRegExp	PS00357	HISTONE_H2B	1	117	139	8e-05
289743	IPR009072	Histone-fold	superfamily	SSF47113	Histone-fold	1	29	150	2.5e-48
291743	IPR006094	FAD linked oxidase, N-terminal	HMMPfam	PF01565	FAD_binding_4	1	132	276	9.8e-16
291743	IPR012951	Berberine/berberine-like	HMMPfam	PF08031	BBE	1	530	574	3.3e-07
291743	IPR016166	FAD-binding, type 2	superfamily	SSF56176	FAD-binding domain	1	94	308	1.8e-38
292859	IPR008949	Terpenoid synthase	superfamily	SSF48576	Terpenoid synthases	1	7	308	3.6e-42
293441	IPR000073	Alpha/beta hydrolase fold-1	HMMPfam	PF00561	Abhydrolase_1	1	78	403	1.3e-14
293441	IPR008220	Homoserine acetyltransferase	HMMPIR	PIRSF000443	Homoserine acetyltransferase	1	1	412	2.5e-146
293441	IPR006296	Homoserine O-acetyltransferase	HMMTigr	TIGR01392	homoserO_Ac_trn: homoserine O-acetylt	1	14	406	1e-191
293468	IPR005630	Terpene synthase, metal-binding	HMMPfam	PF03936	Terpene_synth_C	1	15	271	0.0028
293468	IPR008949	Terpenoid synthase	superfamily	SSF48576	Terpenoid synthases	1	9	310	6.2e-46
293743	IPR002347	Glucose/ribitol dehydrogenase	FPrintScan	PR00081	GDHRDH	5	51,137,207,233,252,	68,148,223,252,269,	1.5e-13,1.5e-13,1.5e-13,1.5e-13,1.5e-13
293743	IPR005097	Saccharopine dehydrogenase	HMMPfam	PF03435	Saccharop_dh	1	52	91	6.2e-06
293743	IPR002198	Short-chain dehydrogenase/reductase SDR	ScanRegExp	PS00061	ADH_SHORT	1	220	248	NA
293743	IPR016040	NAD(P)-binding	superfamily	SSF51735	NAD(P)-binding Rossmann-fold domains	1	48	326	7.4e-36
294568	IPR003089	Alpha/beta hydrolase	FPrintScan	PR00111	ABHYDROLASE	3	121,167,181,	136,180,194,	4.8e-06,4.8e-06,4.8e-06
294568	IPR002410	Peptidase S33, prolyl aminopeptidase	FPrintScan	PR00793	PROAMNOPTASE	3	98,124,167,	106,135,181,	2.5e-13,2.5e-13,2.5e-13
294568	IPR000073	Alpha/beta hydrolase fold-1	HMMPfam	PF00561	Abhydrolase_1	1	122	369	2.2e-29
294568	IPR005944	Peptidase S33, proline iminopeptidase 1	HMMTigr	TIGR01249	pro_imino_pep_1: proline iminopeptida	1	69	375	7.7e-187
297303	IPR001452	Src homology-3	superfamily	SSF50044	SH3-domain	1	158	263	0.0047
297707	IPR000086	NUDIX hydrolase, core	HMMPfam	PF00293	NUDIX	1	10	129	2.7e-14
297707	IPR015797	NUDIX	superfamily	SSF55811	Nudix	1	9	120	1.1e-19
298194	IPR013217	Methyltransferase type 12	HMMPfam	PF08242	Methyltransf_12	1	227	336	3.4e-07
298533	IPR000595	Cyclic nucleotide-binding	ScanRegExp	PS00888	CNMP_BINDING_1	1	337	353	NA
299188	IPR000462	CDP-alcohol phosphatidyltransferase	HMMPfam	PF01066	CDP-OH_P_transf	1	92	231	1.5e-09
299188	IPR014472	Choline/ethanolaminephosphotransferase	HMMPIR	PIRSF015665	Choline/ethanolaminephosphotransferase	1	1	409	1e-115
299188	IPR000462	CDP-alcohol phosphatidyltransferase	ScanRegExp	PS00379	CDP_ALCOHOL_P_TRANSF	1	104	126	8e-05
299420	IPR001395	Aldo/keto reductase	BlastProDom	PD000288	AAD_PHACH_Q01752;	1	25	247	2e-97
299420	IPR001395	Aldo/keto reductase	HMMPfam	PF00248	Aldo_ket_red	1	22	343	8.4e-75
299420	IPR001395	Aldo/keto reductase	superfamily	SSF51430	NAD(P)-linked oxidoreductase	1	25	340	2.5e-83
299662	IPR016160	Aldehyde dehydrogenase, conserved site	ScanRegExp	PS00687	ALDEHYDE_DEHYDR_GLU	1	165	172	NA
299857	IPR000424	Primosome PriB/single-strand DNA-binding	HMMPfam	PF00436	SSB	1	15	123	2.3e-10
299857	IPR000424	Primosome PriB/single-strand DNA-binding	ProfileScan	PS50935	SSB	1	15	122	16.522
299857	IPR016027	Nucleic acid-binding, OB-fold-like	superfamily	SSF50249	Nucleic acid-binding proteins	1	15	95	2.9e-17
300302	IPR004299	Membrane bound O-acyl transferase, MBOAT	HMMPfam	PF03062	MBOAT	1	108	455	3.2e-37
300550	IPR001680	WD40 repeat	FPrintScan	PR00320	GPROTEINBRPT	2	86,346,	100,360,	0.099,0.099
300550	IPR001680	WD40 repeat	HMMPfam	PF00400	WD40	2	56,320,	99,359,	1.8e-08,0.00055
300550	IPR001680	WD40 repeat	HMMSmart	SM00320	no description	4	14,55,153,319,	52,99,201,359,	64,0.00028,6,0.0077
300550	IPR001680	WD40 repeat	ProfileScan	PS50082	WD_REPEATS_2	2	62,327,	108,368,	13.115,11.845
300550	IPR001680	WD40 repeat	ProfileScan	PS50294	WD_REPEATS_REGION	2	62,327,	108,368,	12.209,11.207
300550	IPR011046	WD40 repeat-like	superfamily	SSF50978	WD40 repeat-like	1	24	359	1.5e-24
302185	IPR002401	Cytochrome P450, E-class, group I	FPrintScan	PR00463	EP450I	7	61,286,306,349,390,426,436,	80,303,332,367,414,436,459,	1.7e-32,1.7e-32,1.7e-32,1.7e-32,1.7e-32,1.7e-32,1.7e-32
302185	IPR001128	Cytochrome P450	HMMPfam	PF00067	p450	1	287	490	2.2e-48
302185	IPR001128	Cytochrome P450	ScanRegExp	PS00086	CYTOCHROME_P450	1	429	438	NA
302185	IPR001128	Cytochrome P450	superfamily	SSF48264	Cytochrome P450	1	33	493	1.2e-96
302526	IPR007396	Negative transcriptional regulator	HMMPfam	PF04299	FMN_bind_2	1	1	205	1.9e-29
302706	IPR004859	Putative 5-3 exonuclease	HMMPfam	PF03159	XRN_N	1	7	198	1.8e-74
304263	IPR014778	Myb, DNA-binding	HMMPfam	PF00249	Myb_DNA-binding	4	195,246,299,350,	245,293,344,397,	0.16,0.00041,2.9e-12,4e-06
304263	IPR001005	SANT, DNA-binding	HMMSmart	SM00717	no description	4	194,245,298,349,	244,295,346,399,	6.5,8.7e-05,1.2e-13,1e-10
304263	IPR001005	SANT, DNA-binding	ProfileScan	PS50090	MYB_3	4	190,248,294,345,	237,293,344,393,	9.171,11.753,16.566,15.723
304263	IPR001005	SANT, DNA-binding	ScanRegExp	PS00037	MYB_1	1	302	310	NA
304263	IPR009057	Homeodomain-like	superfamily	SSF46689	Homeodomain-like	4	189,244,297,344,	242,296,347,393,	0.00014,1.9e-09,1.8e-15,6.5e-13
304425	IPR008030	NmrA-like	HMMPfam	PF05368	NmrA	1	59	151	2.4e-16
304425	IPR016040	NAD(P)-binding	superfamily	SSF51735	NAD(P)-binding Rossmann-fold domains	1	2	238	7.1e-47
304516	IPR004046	Glutathione S-transferase, C-terminal	HMMPfam	PF00043	GST_C	1	144	210	2.3e-09
304516	IPR004045	Glutathione S-transferase, N-terminal	HMMPfam	PF02798	GST_N	1	3	84	4.3e-14
304516	IPR010987	Glutathione S-transferase, C-terminal-like	superfamily	SSF47616	Glutathione S-transferase (GST), C-terminal domain	1	81	217	5.1e-30
304516	IPR012336	Thioredoxin-like fold	superfamily	SSF52833	Thioredoxin-like	1	5	90	5.5e-22
304548	IPR017853	Glycoside hydrolase, catalytic core	superfamily	SSF51445	(Trans)glycosidases	1	34	283	1.7e-20
305450	IPR002893	Zinc finger, MYND-type	HMMPfam	PF01753	zf-MYND	1	312	355	4.3e-10
305450	IPR002893	Zinc finger, MYND-type	ProfileScan	PS50865	ZF_MYND_2	1	314	355	10.626
305450	IPR002893	Zinc finger, MYND-type	ScanRegExp	PS01360	ZF_MYND_1	1	312	355	NA
311457	IPR004130	Protein of unknown function, ATP binding	HMMPfam	PF03029	ATP_bind_1	1	7	269	2.2e-97
314812	IPR001128	Cytochrome P450	FPrintScan	PR00385	P450	4	318,376,470,479,	335,387,479,490,	1.3e-11,1.3e-11,1.3e-11,1.3e-11
314812	IPR002401	Cytochrome P450, E-class, group I	FPrintScan	PR00463	EP450I	4	307,327,469,479,	324,353,479,502,	5.6e-11,5.6e-11,5.6e-11,5.6e-11
314812	IPR001128	Cytochrome P450	HMMPfam	PF00067	p450	1	31	527	2.4e-68
314812	IPR001128	Cytochrome P450	superfamily	SSF48264	Cytochrome P450	1	34	531	6.8e-97
315771	IPR000408	Regulator of chromosome condensation, RCC1	ProfileScan	PS50012	RCC1_3	4	4,220,317,378,	64,277,373,434,	9.600,12.273,11.971,9.760
315771	IPR000408	Regulator of chromosome condensation, RCC1	ScanRegExp	PS00626	RCC1_2	1	51	61	NA
315771	IPR009091	Regulator of chromosome condensation/beta-lactamase-inhibitor protein II	superfamily	SSF50985	RCC1/BLIP-II	1	6	434	3.6e-52
317325	IPR000938	Cytoskeleton-associated protein, CAP-Gly	HMMPfam	PF01302	CAP_GLY	1	8	72	1.6e-35
317325	IPR000938	Cytoskeleton-associated protein, CAP-Gly	ProfileScan	PS50245	CAP_GLY_2	1	25	67	18.662
317325	IPR000938	Cytoskeleton-associated protein, CAP-Gly	ScanRegExp	PS00845	CAP_GLY_1	1	25	56	8e-05
317339	IPR006162	Phosphopantetheine attachment site	ScanRegExp	PS00012	PHOSPHOPANTETHEINE	1	48	63	NA
317747	IPR003663	Sugar transporter	FPrintScan	PR00171	SUGRTRNSPORT	5	20,115,279,379,402,	30,134,289,400,414,	1.4e-26,1.4e-26,1.4e-26,1.4e-26,1.4e-26
317747	IPR005828	General substrate transporter	HMMPfam	PF00083	Sugar_tr	1	12	477	2.2e-135
317747	IPR003663	Sugar transporter	HMMTigr	TIGR00879	SP: MFS transporter, sugar porter (SP) famil	1	1	473	1.6e-98
317747	IPR007114	Major facilitator superfamily	ProfileScan	PS50850	MFS	1	12	466	43.960
317747	IPR005829	Sugar transporter, conserved site	ScanRegExp	PS00216	SUGAR_TRANSPORT_1	1	322	339	8e-05
317747	IPR005829	Sugar transporter, conserved site	ScanRegExp	PS00217	SUGAR_TRANSPORT_2	1	120	145	8e-05
317747	IPR016196	MFS general substrate transporter	superfamily	SSF103473	MFS general substrate transporter	1	1	475	2.7e-54
319434	IPR011025	G protein alpha subunit, helical insertion	BlastProDom	PD000281	GBA_LEIDO_P43151;	1	334	392	5e-05
319434	IPR001019	Guanine nucleotide binding protein (G-protein), alpha subunit	FPrintScan	PR00318	GPROTEINA	4	71,413,435,481,	86,430,463,490,	2.4e-25,2.4e-25,2.4e-25,2.4e-25
319434	IPR001019	Guanine nucleotide binding protein (G-protein), alpha subunit	HMMPfam	PF00503	G-alpha	1	336	574	1.4e-62
319434	IPR011025	G protein alpha subunit, helical insertion	superfamily	SSF47895	Transducin (alpha subunit), insertion domain	1	336	392	7.8e-12
320610	IPR012445	Protein of unknown function DUF1649	HMMPfam	PF07855	DUF1649	1	10	143	3.8e-26
322538	IPR008973	C2 calcium/lipid-binding region, CaLB	superfamily	SSF49562	C2 domain (Calcium/lipid-binding domain, CaLB)	1	7	121	0.0034
322774	IPR001810	Cyclin-like F-box	HMMPfam	PF00646	F-box	1	74	122	0.0012
322774	IPR003006	Immunoglobulin/major histocompatibility complex, conserved site	ScanRegExp	PS00290	IG_MHC	1	288	294	NA
323806	IPR014782	Peptidase M1, membrane alanine aminopeptidase, N-terminal	FPrintScan	PR00756	ALADIPTASE	4	147,283,310,329,	162,293,325,341,	1.8e-10,1.8e-10,1.8e-10,1.8e-10
323806	IPR014782	Peptidase M1, membrane alanine aminopeptidase, N-terminal	HMMPfam	PF01433	Peptidase_M1	1	20	405	1.8e-59
323806	IPR015211	Peptidase M1, leukotriene A4 hydrolase, aminopeptidase C-terminal	HMMPfam	PF09127	Leuk-A4-hydro_C	1	488	644	1.3e-42
323806	IPR000585	Hemopexin	ScanRegExp	PS00024	HEMOPEXIN	1	234	248	NA
323806	IPR006025	Peptidase M, neutral zinc metallopeptidases, zinc-binding site	ScanRegExp	PS00142	ZINC_PROTEASE	1	310	319	NA
323806	IPR016024	Armadillo-type fold	superfamily	SSF48371	ARM repeat	1	486	647	2.6e-31
325549	IPR002717	MOZ/SAS-like protein	HMMPfam	PF01853	MOZ_SAS	1	235	432	1.8e-73
325549	IPR016181	Acyl-CoA N-acyltransferase	superfamily	SSF55729	Acyl-CoA N-acyltransferases (Nat)	1	129	510	2.3e-76
328006	IPR001461	Peptidase A1	HMMPfam	PF00026	Asp	1	57	402	4.2e-07
328006	IPR009007	Peptidase aspartic, catalytic	superfamily	SSF50630	Acid proteases	1	4	403	8.2e-25
328662	IPR006164	DNA helicase, ATP-dependent, Ku type	HMMPfam	PF02735	Ku	1	242	514	8.3e-22
328662	IPR005161	Ku70/Ku80, N-terminal alpha/beta	HMMPfam	PF03731	Ku_N	1	11	203	6e-09
328662	IPR014893	Ku, C-terminal	HMMPfam	PF08785	Ku_PK_bind	1	721	846	2e-05
328662	IPR006164	DNA helicase, ATP-dependent, Ku type	HMMSmart	SM00559	no description	1	350	485	9.1e-19
328662	IPR016194	Spen Paralogue and Orthologue C-terminal-like	superfamily	SSF100939	SPOC domain-like	1	233	604	1.3e-55
328662	IPR014893	Ku, C-terminal	superfamily	SSF101420	C-terminal domain of Ku80	1	690	846	9.2e-15
329507	IPR000860	Tetrapyrrole biosynthesis, hydroxymethylbilane synthase	BlastProDom	PD002745	Q6CT60_EEEEE_Q6CT60;	1	99	215	2e-26
329507	IPR000860	Tetrapyrrole biosynthesis, hydroxymethylbilane synthase	FPrintScan	PR00151	PORPHBDMNASE	5	49,80,131,150,239,	69,99,148,167,256,	5.5e-38,5.5e-38,5.5e-38,5.5e-38,5.5e-38
329507	IPR000860	Tetrapyrrole biosynthesis, hydroxymethylbilane synthase	HMMPfam	PF01379	Porphobil_deam	1	9	226	5.4e-98
329507	IPR000860	Tetrapyrrole biosynthesis, hydroxymethylbilane synthase	HMMPfam	PF03900	Porphobil_deamC	1	237	317	2.8e-18
329507	IPR000860	Tetrapyrrole biosynthesis, hydroxymethylbilane synthase	HMMPIR	PIRSF001438	Porphobilinogen deaminase	1	8	328	8e-132
329507	IPR000860	Tetrapyrrole biosynthesis, hydroxymethylbilane synthase	HMMTigr	TIGR00212	hemC: porphobilinogen deaminase	1	10	317	1.7e-99
329507	IPR000860	Tetrapyrrole biosynthesis, hydroxymethylbilane synthase	superfamily	SSF54782	Porphobilinogen deaminase (hydroxymethylbilane synthase), C-terminal domain	1	229	332	1.9e-20
330785	IPR014016	Helicase, superfamily 1, UvrD-related	ProfileScan	PS51198	UVRD_HELICASE_ATP_BIND	1	595	966	18.102
331788	IPR011576	Pyridoxamine 5'-phosphate oxidase-related, FMN-binding core	HMMPfam	PF01243	Pyridox_oxidase	1	8	103	3.6e-09
331788	IPR009002	FMN-binding split barrel, related	superfamily	SSF50475	FMN-binding split barrel	1	7	134	1.7e-12
332174	IPR003439	ABC transporter-like	BlastProDom	PD000006	Q7NIB9_GLOVI_Q7NIB9;	1	603	649	0.0007
332174	IPR003439	ABC transporter-like	HMMPfam	PF00005	ABC_tran	1	455	684	2.8e-44
332174	IPR003593	AAA+ ATPase, core	HMMSmart	SM00382	no description	1	454	685	1.6e-14
332174	IPR003439	ABC transporter-like	ProfileScan	PS50893	ABC_TRANSPORTER_2	1	428	708	20.568
332174	IPR003439	ABC transporter-like	ScanRegExp	PS00211	ABC_TRANSPORTER_1	1	603	617	8e-05
332174	IPR011527	ABC transporter, transmembrane region, type 1	superfamily	SSF90123	Multidrug resistance ABC transporter MsbA, N-terminal domain	1	76	224	2.7e-05
334674	IPR000873	AMP-dependent synthetase and ligase	ScanRegExp	PS00455	AMP_BINDING	1	74	85	NA
334834	IPR000923	Blue (type 1) copper domain	ScanRegExp	PS00196	COPPER_BLUE	1	36	50	NA
335595	IPR001757	ATPase, P-type, K/Mg/Cd/Cu/Zn/Na/Ca/Na/H-transporter	FPrintScan	PR00119	CATATPASE	4	652,811,950,1005,	666,825,960,1024,	1.2e-14,1.2e-14,1.2e-14,1.2e-14
335595	IPR001756	ATPase, P-type copper-transporter	FPrintScan	PR00943	CUATPASE	5	519,572,725,794,982,	538,591,739,809,999,	1.7e-08,1.7e-08,1.7e-08,1.7e-08,1.7e-08
335595	IPR008250	E1-E2 ATPase-associated region	HMMPfam	PF00122	E1-E2_ATPase	1	574	803	3e-50
335595	IPR006121	Heavy metal transport/detoxification protein	HMMPfam	PF00403	HMA	1	321	386	2.1e-08
335595	IPR005834	Haloacid dehalogenase-like hydrolase	HMMPfam	PF00702	Hydrolase	1	807	1028	4.1e-20
335595	IPR001757	ATPase, P-type, K/Mg/Cd/Cu/Zn/Na/Ca/Na/H-transporter	HMMTigr	TIGR01494	ATPase_P-type: ATPase, P-type (transpor	2	574,911,	826,1087,	3.6e-19,5.1e-29
335595	IPR006403	ATPase, P type cation/copper-transporter	HMMTigr	TIGR01511	ATPase-IB1_Cu: copper-translocating P-t	1	515	1115	8.3e-156
335595	IPR006416	Heavy metal translocating P-type ATPase	HMMTigr	TIGR01525	ATPase-IB_hvy: heavy metal translocatin	1	535	1114	3.7e-166
335595	IPR006121	Heavy metal transport/detoxification protein	ProfileScan	PS50846	HMA_2	1	319	386	13.434
335595	IPR001757	ATPase, P-type, K/Mg/Cd/Cu/Zn/Na/Ca/Na/H-transporter	ScanRegExp	PS00154	ATPASE_E1_E2	1	813	819	NA
335595	IPR006121	Heavy metal transport/detoxification protein	ScanRegExp	PS01047	HMA_1	1	324	353	NA
335595	IPR000150	Cof protein	ScanRegExp	PS01229	COF_2	1	1005	1027	NA
335595	IPR006121	Heavy metal transport/detoxification protein	superfamily	SSF55008	HMA, heavy metal-associated domain	1	313	389	4.1e-13
336540	IPR003123	Vacuolar sorting protein 9	HMMPfam	PF02204	VPS9	1	777	836	5.9e-14
336540	IPR003123	Vacuolar sorting protein 9	ProfileScan	PS51205	VPS9	1	592	840	23.912
336942	IPR013941	Sporulation protein Zds1, C-terminal	HMMPfam	PF08632	Zds1_C	1	524	575	1.1e-23
337233	IPR001752	Kinesin, motor region	FPrintScan	PR00380	KINESINHEAVY	4	329,452,483,539,	350,469,501,560,	3.3e-42,3.3e-42,3.3e-42,3.3e-42
337233	IPR001752	Kinesin, motor region	HMMPfam	PF00225	Kinesin	1	222	590	1.3e-148
337233	IPR001752	Kinesin, motor region	HMMSmart	SM00129	no description	1	214	597	5.3e-156
337233	IPR001752	Kinesin, motor region	ProfileScan	PS50067	KINESIN_MOTOR_DOMAIN2	1	213	515	48.645
337233	IPR001752	Kinesin, motor region	ScanRegExp	PS00411	KINESIN_MOTOR_DOMAIN1	1	482	493	8e-05
337379	IPR001304	C-type lectin	ScanRegExp	PS00615	C_TYPE_LECTIN_1	1	139	163	NA
337912	IPR010326	Exocyst complex component Sec6	HMMPfam	PF06046	Sec6	1	9	733	2.8e-132
340630	IPR005828	General substrate transporter	HMMPfam	PF00083	Sugar_tr	1	37	486	1e-89
340630	IPR003663	Sugar transporter	HMMTigr	TIGR00879	SP: MFS transporter, sugar porter (SP) famil	1	1	482	2.3e-51
340630	IPR007114	Major facilitator superfamily	ProfileScan	PS50850	MFS	1	37	475	34.687
340630	IPR016196	MFS general substrate transporter	superfamily	SSF103473	MFS general substrate transporter	1	1	481	3.9e-62
341786	IPR001138	Fungal transcriptional regulatory protein, N-terminal	superfamily	SSF57701	Zn2/Cys6 DNA-binding domain	1	322	347	0.0024
342240	IPR010730	Heterokaryon incompatibility	HMMPfam	PF06985	HET	1	22	154	2e-13
342289	IPR000254	Cellulose-binding region, fungal	BlastProDom	PD001821	O74169_ASPAC_O74169;	1	31	57	7e-08
342289	IPR000254	Cellulose-binding region, fungal	HMMPfam	PF00734	CBM_1	1	26	54	7.3e-16
342289	IPR000254	Cellulose-binding region, fungal	HMMSmart	SM00236	no description	1	25	58	3.5e-18
342289	IPR010126	Esterase, PHB depolymerase	HMMTigr	TIGR01840	esterase_phb: esterase, PHB depolymerase	1	112	326	7.1e-22
342289	IPR000254	Cellulose-binding region, fungal	ProfileScan	PS51164	CBM1_2	1	22	58	13.158
342289	IPR000254	Cellulose-binding region, fungal	ScanRegExp	PS00562	CBM1_1	1	30	57	8e-05
342289	IPR000254	Cellulose-binding region, fungal	superfamily	SSF57180	Cellulose-binding domain	1	23	58	5.4e-12
342981	IPR000073	Alpha/beta hydrolase fold-1	HMMPfam	PF00561	Abhydrolase_1	1	167	415	3.8e-11
342981	IPR013595	Peptidase S33, tripeptidyl-peptidase C-terminal	HMMPfam	PF08386	Abhydrolase_4	1	462	566	9.9e-23
343446	IPR001173	Glycosyl transferase, family 2	HMMPfam	PF00535	Glycos_transf_2	1	93	220	1.3e-07
343541	IPR000728	AIR synthase related protein	HMMPfam	PF00586	AIRS	1	264	458	6e-41
343541	IPR010918	AIR synthase related protein, C-terminal	HMMPfam	PF02769	AIRS_C	2	468,873,	628,1026,	5.7e-38,4.4e-10
343541	IPR010073	Phosphoribosylformylglycinamidine synthase, eukaryotes and proteobacteria	HMMTigr	TIGR01735	FGAM_synt: phosphoribosylformylglycinamidin	1	3	1354	0
343541	IPR016188	PurM, N-terminal-like	superfamily	SSF55326	PurM N-terminal domain-like	2	247,679,	466,865,	5.1e-56,4.2e-61
343541	IPR010918	AIR synthase related protein, C-terminal	superfamily	SSF56042	PurM C-terminal domain-like	2	467,869,	653,1090,	3e-54,5.1e-44
346098	IPR007250	Heat shock protein 9/12	HMMPfam	PF04119	HSP9_HSP12	1	1	59	7.3e-19
346240	IPR000659	Pyridoxamine 5'-phosphate oxidase	BlastProDom	PD006312	Q8YS45_ANASP_Q8YS45;	1	38	107	0.01
346240	IPR011576	Pyridoxamine 5'-phosphate oxidase-related, FMN-binding core	HMMPfam	PF01243	Pyridox_oxidase	1	18	112	1.4e-10
346240	IPR009002	FMN-binding split barrel, related	superfamily	SSF50475	FMN-binding split barrel	1	27	157	2.3e-17
348772	IPR000719	Protein kinase, core	BlastProDom	PD000001	O43077_SCHPO_O43077;	1	122	237	0.0003
348772	IPR000719	Protein kinase, core	ProfileScan	PS50011	PROTEIN_KINASE_DOM	1	78	370	9.531
348772	IPR011009	Protein kinase-like	superfamily	SSF56112	Protein kinase-like (PK-like)	1	116	368	7.3e-10
349321	IPR000719	Protein kinase, core	BlastProDom	PD000001	Q9WTR2_MOUSE_Q9WTR2;	1	5	54	0.002
349321	IPR000719	Protein kinase, core	ProfileScan	PS50011	PROTEIN_KINASE_DOM	1	1	209	10.634
349321	IPR011009	Protein kinase-like	superfamily	SSF56112	Protein kinase-like (PK-like)	1	15	202	6.7e-09
349866	IPR001155	NADH:flavin oxidoreductase/NADH oxidase, N-terminal	HMMPfam	PF00724	Oxidored_FMN	1	9	344	2.6e-111
351386	IPR001209	Ribosomal protein S14	ScanRegExp	PS00527	RIBOSOMAL_S14	1	22	43	NA
351956	IPR006045	Cupin 1	HMMPfam	PF00190	Cupin_1	1	135	283	7.6e-07
351956	IPR013096	Cupin 2, conserved barrel	HMMPfam	PF07883	Cupin_2	1	358	433	1.2e-09
351956	IPR017774	Bicupin, oxalate decarboxylase/oxidase	HMMTigr	TIGR03404	bicupin_oxalic: bicupin, oxalate decar	1	97	477	4.3e-184
351956	IPR011051	Cupin, RmlC-type	superfamily	SSF51182	RmlC-like cupins	1	92	477	1.4e-69
353063	IPR000818	TEA/ATTS	ProfileScan	PS51088	TEA_2	1	1	62	11.475
353090	IPR001030	Aconitase/3-isopropylmalate dehydratase large subunit, alpha/beta/alpha	BlastProDom	PD000511	Q6FM51_EEEEE_Q6FM51;	1	27	475	1e-148
353090	IPR001030	Aconitase/3-isopropylmalate dehydratase large subunit, alpha/beta/alpha	FPrintScan	PR00415	ACONITASE	6	139,153,215,229,355,411,	152,168,228,242,366,424,	7.7e-14,7.7e-14,7.7e-14,7.7e-14,7.7e-14,7.7e-14
353090	IPR001030	Aconitase/3-isopropylmalate dehydratase large subunit, alpha/beta/alpha	HMMPfam	PF00330	Aconitase	1	28	470	2.8e-59
353090	IPR000573	Aconitase A/isopropylmalate dehydratase small subunit, swivel	HMMPfam	PF00694	Aconitase_C	1	488	646	4.2e-13
353090	IPR004418	Homoaconitase, mitochondrial	HMMTigr	TIGR00139	h_aconitase: homoaconitase	1	26	475	2.6e-208
353090	IPR001030	Aconitase/3-isopropylmalate dehydratase large subunit, alpha/beta/alpha	ScanRegExp	PS01244	ACONITASE_2	1	411	424	8e-05
353090	IPR015928	Aconitase/3-isopropylmalate dehydratase, swivel	superfamily	SSF52016	Aconitase	1	515	645	7.5e-27
353090	IPR001030	Aconitase/3-isopropylmalate dehydratase large subunit, alpha/beta/alpha	superfamily	SSF53732	Aconitase iron-sulfur domain	1	18	515	3.1e-135
354022	IPR000873	AMP-dependent synthetase and ligase	HMMPfam	PF00501	AMP-binding	1	125	372	8.9e-12
354022	IPR002525	Transposase, IS111A/IS1328/IS1533	HMMPfam	PF01548	Transposase_9	1	682	711	9.5e-05
354022	IPR013120	Male sterility, NAD-binding	HMMPfam	PF07993	NAD_binding_4	1	736	978	4.7e-34
354022	IPR006163	Phosphopantetheine-binding	ProfileScan	PS50075	ACP_DOMAIN	1	599	673	12.132
354022	IPR009081	Acyl carrier protein-like	superfamily	SSF47336	ACP-like	1	592	674	6.2e-09
354022	IPR016040	NAD(P)-binding	superfamily	SSF51735	NAD(P)-binding Rossmann-fold domains	1	732	1013	2.6e-28
354580	IPR011046	WD40 repeat-like	superfamily	SSF50978	WD40 repeat-like	1	52	402	2.7e-16
354640	IPR001128	Cytochrome P450	FPrintScan	PR00385	P450	4	300,353,432,441,	317,364,441,452,	4.5e-06,4.5e-06,4.5e-06,4.5e-06
354640	IPR002401	Cytochrome P450, E-class, group I	FPrintScan	PR00463	EP450I	8	61,85,289,309,352,393,431,441,	80,106,306,335,370,417,441,464,	3.9e-35,3.9e-35,3.9e-35,3.9e-35,3.9e-35,3.9e-35,3.9e-35,3.9e-35
354640	IPR001128	Cytochrome P450	HMMPfam	PF00067	p450	1	32	496	9.1e-65
354640	IPR001128	Cytochrome P450	ScanRegExp	PS00086	CYTOCHROME_P450	1	434	443	NA
354640	IPR001128	Cytochrome P450	superfamily	SSF48264	Cytochrome P450	1	32	499	2.3e-106
357013	IPR013595	Peptidase S33, tripeptidyl-peptidase C-terminal	HMMPfam	PF08386	Abhydrolase_4	1	432	537	2.2e-22
357828	IPR010916	TonB box, conserved site	ScanRegExp	PS00430	TONB_DEPENDENT_REC_1	1	1	69	NA
358528	IPR000719	Protein kinase, core	BlastProDom	PD000001	Q84WN7_ARATH_Q84WN7;	1	17	260	9e-38
358528	IPR017442	Serine/threonine protein kinase-related	HMMPfam	PF00069	Pkinase	1	17	285	4.3e-10
358528	IPR002290	Serine/threonine protein kinase	HMMSmart	SM00220	no description	1	17	282	3.9e-10
358528	IPR000719	Protein kinase, core	ProfileScan	PS50011	PROTEIN_KINASE_DOM	1	17	295	19.736
358528	IPR017441	Protein kinase ATP binding, conserved site	ScanRegExp	PS00107	PROTEIN_KINASE_ATP	1	23	46	NA
358528	IPR011009	Protein kinase-like	superfamily	SSF56112	Protein kinase-like (PK-like)	1	9	311	3.6e-47
358869	IPR007275	YT521-B-like protein	HMMPfam	PF04146	YTH	2	817,1011,	846,1093,	5.5e-10,9.6e-08
358869	IPR000504	RNA recognition motif, RNP-1	ProfileScan	PS50102	RRM	1	564	662	8.774
358869	IPR007275	YT521-B-like protein	ProfileScan	PS50882	YTH	2	773,952,	923,1090,	20.847,15.209
363599	IPR002198	Short-chain dehydrogenase/reductase SDR	FPrintScan	PR00080	SDRFAMILY	3	78,135,155,	89,143,174,	4.2e-11,4.2e-11,4.2e-11
363599	IPR002347	Glucose/ribitol dehydrogenase	FPrintScan	PR00081	GDHRDH	5	6,78,129,155,177,	23,89,145,174,194,	1.1e-20,1.1e-20,1.1e-20,1.1e-20,1.1e-20
363599	IPR002198	Short-chain dehydrogenase/reductase SDR	HMMPfam	PF00106	adh_short	1	5	174	2.2e-18
363599	IPR002198	Short-chain dehydrogenase/reductase SDR	ScanRegExp	PS00061	ADH_SHORT	1	142	170	8e-05
363599	IPR016040	NAD(P)-binding	superfamily	SSF51735	NAD(P)-binding Rossmann-fold domains	1	3	266	8.1e-55
364977	IPR001810	Cyclin-like F-box	HMMPfam	PF00646	F-box	1	3	46	0.0007
364977	IPR001810	Cyclin-like F-box	ProfileScan	PS50181	FBOX	1	1	43	10.319
365439	IPR011701	Major facilitator superfamily MFS-1	HMMPfam	PF07690	MFS_1	1	62	407	9.3e-20
365439	IPR007114	Major facilitator superfamily	ProfileScan	PS50850	MFS	1	55	439	11.973
365439	IPR016196	MFS general substrate transporter	superfamily	SSF103473	MFS general substrate transporter	1	34	441	1.3e-50
366720	IPR013838	Beta tubulin, autoregulation binding site	ScanRegExp	PS00228	TUBULIN_B_AUTOREG	1	1	4	NA
367209	IPR001680	WD40 repeat	BlastProDom	PD000018	Q7RZF5_NEUCR_Q7RZF5;	1	55	87	0.0003
367209	IPR001680	WD40 repeat	FPrintScan	PR00320	GPROTEINBRPT	3	27,75,356,	41,89,370,	8.8e-06,8.8e-06,8.8e-06
367209	IPR001680	WD40 repeat	HMMPfam	PF00400	WD40	4	2,48,269,401,	40,88,369,439,	0.00029,2.9e-08,1.1e-05,1.7e-05
367209	IPR001680	WD40 repeat	HMMSmart	SM00320	no description	4	1,47,311,400,	40,88,369,439,	0.43,6.4e-06,0.17,0.0002
367209	IPR001680	WD40 repeat	ProfileScan	PS50082	WD_REPEATS_2	4	8,54,340,407,	49,88,371,448,	9.439,11.177,8.838,12.547
367209	IPR001680	WD40 repeat	ProfileScan	PS50294	WD_REPEATS_REGION	2	8,407,	97,448,	14.951,11.761
367209	IPR011046	WD40 repeat-like	superfamily	SSF50978	WD40 repeat-like	1	9	440	4.2e-29
367894	IPR010730	Heterokaryon incompatibility	HMMPfam	PF06985	HET	1	264	437	4.8e-28
368630	IPR001841	Zinc finger, RING-type	HMMPfam	PF00097	zf-C3HC4	1	20	77	4.9e-06
368630	IPR011016	Zinc finger, variant RING-type	HMMSmart	SM00744	no description	1	19	78	2.3e-05
371637	IPR000008	C2 calcium-dependent membrane targeting	HMMPfam	PF00168	C2	1	893	976	3.5e-11
371637	IPR000008	C2 calcium-dependent membrane targeting	HMMSmart	SM00239	no description	1	892	991	6.5e-11
371637	IPR000008	C2 calcium-dependent membrane targeting	ProfileScan	PS50004	C2	1	878	976	11.848
371637	IPR014770	Munc13 homology 1	ProfileScan	PS51258	MHD1	1	679	796	21.730
371637	IPR014772	Munc13 homology 2	ProfileScan	PS51259	MHD2	1	1111	1228	25.996
371637	IPR008973	C2 calcium/lipid-binding region, CaLB	superfamily	SSF49562	C2 domain (Calcium/lipid-binding domain, CaLB)	1	886	1013	1.3e-23
371670	IPR001810	Cyclin-like F-box	HMMPfam	PF00646	F-box	1	12	59	0.023
371670	IPR016197	Chromo domain-like	superfamily	SSF54160	Chromo domain-like	1	236	285	0.016
375929	IPR005176	Protein of unknown function DUF298	ProfileScan	PS51229	DCUN1	1	60	225	11.539
375929	IPR009060	UBA-like	superfamily	SSF46934	UBA-like	1	9	53	1.8e-05
377338	IPR001579	Glycoside hydrolase, chitinase active site	ScanRegExp	PS01095	CHITINASE_18	1	136	144	8e-05
377338	IPR017853	Glycoside hydrolase, catalytic core	superfamily	SSF51445	(Trans)glycosidases	1	37	301	1.3e-24
378003	IPR013922	Cyclin-related 2	HMMPfam	PF08613	Cyclin	1	13	157	7e-41
378003	IPR011028	Cyclin-like	superfamily	SSF47954	Cyclin-like	1	59	159	0.0018
378634	IPR016040	NAD(P)-binding	superfamily	SSF51735	NAD(P)-binding Rossmann-fold domains	1	1	136	3.5e-11
381487	IPR013101	Leucine-rich repeat 2	HMMPfam	PF07723	LRR_2	1	139	164	0.48
381808	IPR001680	WD40 repeat	FPrintScan	PR00320	GPROTEINBRPT	3	247,327,446,	261,341,460,	1.1e-06,1.1e-06,1.1e-06
381808	IPR001680	WD40 repeat	HMMPfam	PF00400	WD40	7	177,223,264,304,344,423,463,	219,260,300,340,381,459,500,	0.00097,4.6e-05,8.2e-05,1.4e-07,0.00017,3.2e-06,6.8e-05
381808	IPR001810	Cyclin-like F-box	HMMPfam	PF00646	F-box	1	1	48	1.2e-13
381808	IPR001810	Cyclin-like F-box	HMMSmart	SM00256	no description	1	6	46	5.4e-12
381808	IPR001680	WD40 repeat	HMMSmart	SM00320	no description	7	173,222,263,303,343,422,462,	219,260,300,340,381,459,500,	1.9,0.00046,0.0031,3.1e-06,0.064,0.042,0.00027
381808	IPR001680	WD40 repeat	ProfileScan	PS50082	WD_REPEATS_2	5	183,233,310,429,470,	228,269,349,468,502,	10.508,9.472,13.449,11.879,8.704
381808	IPR001810	Cyclin-like F-box	ProfileScan	PS50181	FBOX	1	1	46	14.346
381808	IPR001680	WD40 repeat	ProfileScan	PS50294	WD_REPEATS_REGION	1	183	509	38.995
381808	IPR001680	WD40 repeat	ScanRegExp	PS00678	WD_REPEATS_1	3	247,327,487,	261,341,501,	NA,8e-5,NA
381808	IPR011046	WD40 repeat-like	superfamily	SSF50978	WD40 repeat-like	1	57	500	3.3e-64
381842	IPR011511	Variant SH3	HMMPfam	PF07653	SH3_2	1	254	311	3e-07
381842	IPR001452	Src homology-3	HMMSmart	SM00326	no description	1	253	312	5.5e-07
381842	IPR001452	Src homology-3	ProfileScan	PS50002	SH3	1	250	313	9.929
381842	IPR001452	Src homology-3	superfamily	SSF50044	SH3-domain	1	244	313	4.3e-11
383268	IPR007087	Zinc finger, C2H2-type	ScanRegExp	PS00028	ZINC_FINGER_C2H2_1	1	10	32	NA
383373	IPR003439	ABC transporter-like	ScanRegExp	PS00211	ABC_TRANSPORTER_1	1	38	52	NA
383416	IPR012386	2 , 3 cyclic phosphodiesterase, plant	HMMPfam	PF07823	CPDase	1	1	197	8.5e-10
383416	IPR009097	RNA ligase/cyclic nucleotide phosphodiesterase	superfamily	SSF55144	LigT-like	1	1	197	5.2e-14
384527	IPR001138	Fungal transcriptional regulatory protein, N-terminal	HMMPfam	PF00172	Zn_clus	1	73	112	0.002
384527	IPR001138	Fungal transcriptional regulatory protein, N-terminal	ProfileScan	PS50048	ZN2_CY6_FUNGAL_2	1	74	105	9.105
384527	IPR001138	Fungal transcriptional regulatory protein, N-terminal	ScanRegExp	PS00463	ZN2_CY6_FUNGAL_1	1	74	103	NA
384527	IPR001138	Fungal transcriptional regulatory protein, N-terminal	superfamily	SSF57701	Zn2/Cys6 DNA-binding domain	1	75	117	0.00014
384737	IPR013252	Kinetochore-Ndc80 subunit Spc24	HMMPfam	PF08286	Spc24	1	83	191	5.5e-06
384829	IPR003959	AAA ATPase, core	HMMPfam	PF00004	AAA	1	59	244	1.8e-17
384829	IPR013748	Replication factor C	HMMPfam	PF08542	Rep_fac_C	1	282	370	4.4e-10
384829	IPR003593	AAA+ ATPase, core	HMMSmart	SM00382	no description	1	56	193	4.4e-14
384829	IPR008921	DNA polymerase III clamp loader subunit, C-terminal	superfamily	SSF48019	DNA polymerase III clamp loader subunits, C-terminal domain	1	295	373	5e-16
384872	IPR007009	SHQ1 protein	HMMPfam	PF04925	SHQ1	1	235	440	6.6e-39
384872	IPR017447	CS	HMMPfam	PF04969	CS	1	4	78	1.7e-11
384872	IPR007052	CS domain	ProfileScan	PS51203	CS	1	1	89	15.035
384872	IPR008978	HSP20-like chaperone	superfamily	SSF49764	HSP20-like chaperones	1	2	81	7.5e-12
385587	IPR009009	Barwin-related endoglucanase	superfamily	SSF50685	Barwin-like endoglucanases	1	56	150	4.2e-10
385871	IPR000504	RNA recognition motif, RNP-1	HMMPfam	PF00076	RRM_1	2	455,581,	506,646,	7.2e-11,1.1e-15
385871	IPR001313	Pumilio RNA-binding region	HMMPfam	PF00806	PUF	5	819,855,892,927,965,	853,890,925,961,1000,	0.01,0.36,4.1e-06,0.095,0.072
385871	IPR001313	Pumilio RNA-binding region	HMMSmart	SM00025	no description	6	819,855,892,927,965,1002,	854,891,926,963,1000,1038,	0.83,50,0.00014,22,1e+02,45
385871	IPR000504	RNA recognition motif, RNP-1	HMMSmart	SM00360	no description	2	454,580,	527,650,	4e-11,1.3e-13
385871	IPR000504	RNA recognition motif, RNP-1	ProfileScan	PS50102	RRM	2	453,579,	531,654,	13.754,14.010
385871	IPR001313	Pumilio RNA-binding region	ProfileScan	PS50302	PUM	5	818,855,892,965,1002,	854,890,930,1000,1038,	9.107,7.101,8.431,5.654,6.424
385871	IPR001313	Pumilio RNA-binding region	ProfileScan	PS50303	PUM_HD	1	757	1110	44.889
385871	IPR016024	Armadillo-type fold	superfamily	SSF48371	ARM repeat	1	777	1107	8.6e-67
388534	IPR006115	6-phosphogluconate dehydrogenase, NAD-binding	HMMPfam	PF03446	NAD_binding_2	1	18	202	1.5e-46
388534	IPR011548	3-hydroxyisobutyrate dehydrogenase	HMMTigr	TIGR01692	HIBADH: 3-hydroxyisobutyrate dehydrogenase	1	23	336	6.4e-97
388534	IPR002204	3-hydroxyisobutyrate dehydrogenase-related, conserved site	ScanRegExp	PS00895	3_HYDROXYISOBUT_DH	1	23	36	8e-05
388534	IPR008927	6-phosphogluconate dehydrogenase, C-terminal-like	superfamily	SSF48179	6-phosphogluconate dehydrogenase C-terminal domain-like	1	203	336	1.2e-32
388534	IPR016040	NAD(P)-binding	superfamily	SSF51735	NAD(P)-binding Rossmann-fold domains	1	17	206	3e-36
389290	IPR001680	WD40 repeat	ScanRegExp	PS00678	WD_REPEATS_1	1	625	639	8e-05
389290	IPR011046	WD40 repeat-like	superfamily	SSF50978	WD40 repeat-like	1	473	677	5.9e-12
390466	IPR006710	Glycoside hydrolase, family 43	HMMPfam	PF04616	Glyco_hydro_43	1	131	174	2.6e-05
390466	IPR005084	Carbohydrate binding family 6	ProfileScan	PS51175	CBM6	1	323	444	9.749
390466	IPR008979	Galactose-binding like	superfamily	SSF49785	Galactose-binding domain-like	1	322	443	1.1e-14
390580	IPR007740	Ribosomal protein L49/IMG2	HMMPfam	PF05046	Img2	1	31	97	4.7e-12
394300	IPR005612	CBF	HMMPfam	PF03914	CBF	1	633	807	7.3e-09
394300	IPR011501	Nucleolar complex-associated	HMMPfam	PF07540	NOC3p	1	257	362	6.4e-32
394300	IPR016903	Nucleolar complex-associated protein 3	HMMPIR	PIRSF028977	Nucleolar complex-associated protein 3	1	72	815	5.8e-181
394676	IPR003245	Plastocyanin-like	BlastProDom	PD003122	Q9SK90_ARATH_Q9SK90;	1	264	329	0.003
394676	IPR003245	Plastocyanin-like	HMMPfam	PF02298	Cu_bind_like	1	257	329	0.00049
394676	IPR008972	Cupredoxin	superfamily	SSF49503	Cupredoxins	1	235	339	5.8e-15
395872	IPR008999	Actin-crosslinking proteins	superfamily	SSF50405	Actin-crosslinking proteins	1	74	209	3.3e-16
396341	IPR003042	Aromatic-ring hydroxylase	FPrintScan	PR00420	RNGMNOXGNASE	4	14,165,306,321,	36,180,321,337,	1.7e-20,1.7e-20,1.7e-20,1.7e-20
396341	IPR013027	FAD-dependent pyridine nucleotide-disulphide oxidoreductase	HMMPfam	PF07992	Pyr_redox_2	1	14	44	4.3e-05
396455	IPR013216	Methyltransferase type 11	HMMPfam	PF08241	Methyltransf_11	1	54	159	1.1e-12
396955	IPR007941	Protein of unknown function DUF726	HMMPfam	PF05277	DUF726	1	178	518	2.4e-76
396955	IPR008262	Lipase, active site	ScanRegExp	PS00120	LIPASE_SER	1	396	405	NA
397091	IPR013129	Transcription factor jumonji	HMMPfam	PF02373	JmjC	1	259	370	1.1e-06
397091	IPR003347	Transcription factor jumonji/aspartyl beta-hydroxylase	HMMSmart	SM00558	no description	1	220	389	2.5e-07
397091	IPR003347	Transcription factor jumonji/aspartyl beta-hydroxylase	ProfileScan	PS51184	JMJC	1	239	389	19.155
397723	IPR003323	Ovarian tumour, otubain	HMMPfam	PF02338	OTU	1	149	261	5e-19
397723	IPR003323	Ovarian tumour, otubain	ProfileScan	PS50802	OTU	1	143	267	8.996
397723	IPR007087	Zinc finger, C2H2-type	ScanRegExp	PS00028	ZINC_FINGER_C2H2_1	1	331	353	NA
398071	IPR001932	Protein phosphatase 2C-related	HMMSmart	SM00332	no description	1	63	336	0.00035
398071	IPR001932	Protein phosphatase 2C-related	superfamily	SSF81606	Protein serine/threonine phosphatase 2C, catalytic domain	1	49	331	1.4e-13
399620	IPR007269	Isoprenylcysteine carboxyl methyltransferase	HMMPfam	PF04140	ICMT	1	116	175	1.9e-11
399692	IPR007269	Isoprenylcysteine carboxyl methyltransferase	HMMPfam	PF04140	ICMT	1	117	175	4.8e-07
401113	IPR013129	Transcription factor jumonji	HMMPfam	PF02373	JmjC	1	149	257	2.1e-17
401113	IPR003347	Transcription factor jumonji/aspartyl beta-hydroxylase	HMMSmart	SM00558	no description	1	115	271	4e-23
401113	IPR003347	Transcription factor jumonji/aspartyl beta-hydroxylase	ProfileScan	PS51184	JMJC	1	115	274	32.404
401308	IPR000897	Signal recognition particle, SRP54 subunit, GTPase	BlastProDom	PD000819	SR54_YARLI_Q99150;	1	109	199	1e-36
401308	IPR000897	Signal recognition particle, SRP54 subunit, GTPase	HMMPfam	PF00448	SRP54	1	105	301	3.5e-107
401308	IPR013822	Signal recognition particle, SRP54 subunit, helical bundle	HMMPfam	PF02881	SRP54_N	1	2	93	1.9e-19
401308	IPR004125	Signal recognition particle, SRP54 subunit, M-domain	HMMPfam	PF02978	SRP_SPB	1	334	445	6.6e-33
401308	IPR003593	AAA+ ATPase, core	HMMSmart	SM00382	no description	1	105	282	0.00072
401308	IPR006325	Signal recognition particle, SRP54 subunit	HMMTigr	TIGR01425	SRP54_euk: signal recognition particle prot	1	2	444	3.6e-260
401308	IPR000897	Signal recognition particle, SRP54 subunit, GTPase	ScanRegExp	PS00300	SRP54	1	274	287	8e-05
401308	IPR013822	Signal recognition particle, SRP54 subunit, helical bundle	superfamily	SSF47364	Domain of the SRP/SRP receptor G-proteins	1	6	97	1.2e-15
401308	IPR004125	Signal recognition particle, SRP54 subunit, M-domain	superfamily	SSF47446	Signal peptide-binding domain	1	303	449	6e-35
403297	IPR001199	Cytochrome b5	ScanRegExp	PS00191	CYTOCHROME_B5_1	1	285	292	NA
403297	IPR015425	Actin-binding FH2	superfamily	SSF101447	Formin homology 2 domain (FH2 domain)	1	134	206	3.2e-06
403984	IPR001931	Ribosomal protein S21e	BlastProDom	PD006584	Q6BRN2_EEEEE_Q6BRN2;	1	26	86	7e-17
403984	IPR001931	Ribosomal protein S21e	HMMPfam	PF01249	Ribosomal_S21e	1	1	81	3e-49
403984	IPR001931	Ribosomal protein S21e	HMMPIR	PIRSF002148	Ribosomal protein S21e	1	1	85	1.5e-51
405217	IPR001206	Diacylglycerol kinase, catalytic region	BlastProDom	PD005043	Q7S9Y1_NEUCR_Q7S9Y1;	1	106	215	5e-19
405217	IPR001206	Diacylglycerol kinase, catalytic region	HMMPfam	PF00781	DAGK_cat	1	111	242	7.1e-25
405217	IPR001206	Diacylglycerol kinase, catalytic region	HMMSmart	SM00046	no description	1	111	242	1.6e-12
405660	IPR000719	Protein kinase, core	BlastProDom	PD000001	Q9HFT9_CRYNE_Q9HFT9;	1	909	1167	2e-106
405660	IPR017442	Serine/threonine protein kinase-related	HMMPfam	PF00069	Pkinase	1	903	1168	1.6e-99
405660	IPR011510	Sterile alpha motif homology 2	HMMPfam	PF07647	SAM_2	1	77	143	4.1e-17
405660	IPR001245	Tyrosine protein kinase	HMMSmart	SM00219	no description	1	903	1168	4.6e-29
405660	IPR002290	Serine/threonine protein kinase	HMMSmart	SM00220	no description	1	903	1168	3.7e-96
405660	IPR001660	Sterile alpha motif SAM	HMMSmart	SM00454	no description	1	77	143	1.6e-14
405660	IPR000719	Protein kinase, core	ProfileScan	PS50011	PROTEIN_KINASE_DOM	1	903	1168	50.661
405660	IPR001660	Sterile alpha motif SAM	ProfileScan	PS50105	SAM_DOMAIN	1	80	143	15.582
405660	IPR017441	Protein kinase ATP binding, conserved site	ScanRegExp	PS00107	PROTEIN_KINASE_ATP	1	909	932	8e-05
405660	IPR008271	Serine/threonine protein kinase, active site	ScanRegExp	PS00108	PROTEIN_KINASE_ST	1	1028	1040	8e-05
405660	IPR010993	Sterile alpha motif homology	superfamily	SSF47769	SAM/Pointed domain	1	73	141	6e-16
405660	IPR011009	Protein kinase-like	superfamily	SSF56112	Protein kinase-like (PK-like)	1	878	1170	1.6e-85
406121	IPR000719	Protein kinase, core	BlastProDom	PD000001	Q19469_CAEEL_Q19469;	1	120	285	3e-08
406121	IPR017442	Serine/threonine protein kinase-related	HMMPfam	PF00069	Pkinase	1	112	324	1.1e-05
406121	IPR002290	Serine/threonine protein kinase	HMMSmart	SM00220	no description	1	112	328	0.0002
406121	IPR000719	Protein kinase, core	ProfileScan	PS50011	PROTEIN_KINASE_DOM	1	82	342	9.192
406121	IPR011009	Protein kinase-like	superfamily	SSF56112	Protein kinase-like (PK-like)	1	118	322	1.2e-19
406487	IPR001752	Kinesin, motor region	FPrintScan	PR00380	KINESINHEAVY	4	84,204,235,285,	105,221,253,306,	2.9e-43,2.9e-43,2.9e-43,2.9e-43
406487	IPR001752	Kinesin, motor region	HMMPfam	PF00225	Kinesin	1	12	336	3.6e-165
406487	IPR007420	Protein of unknown function DUF465	HMMPfam	PF04325	DUF465	1	656	713	6.3e-11
406487	IPR001752	Kinesin, motor region	HMMSmart	SM00129	no description	1	4	343	1.4e-169
406487	IPR001752	Kinesin, motor region	ProfileScan	PS50067	KINESIN_MOTOR_DOMAIN2	1	3	265	57.221
406487	IPR009053	Prefoldin	superfamily	SSF46579	Prefoldin	1	705	809	0.00058
407068	IPR000403	Phosphatidylinositol 3- and 4-kinase, catalytic	HMMPfam	PF00454	PI3_PI4_kinase	1	637	854	7.4e-46
407068	IPR000403	Phosphatidylinositol 3- and 4-kinase, catalytic	HMMSmart	SM00146	no description	1	639	906	1.1e-93
407068	IPR000403	Phosphatidylinositol 3- and 4-kinase, catalytic	ProfileScan	PS50290	PI3_4_KINASE_3	1	638	907	60.319
407068	IPR000403	Phosphatidylinositol 3- and 4-kinase, catalytic	ScanRegExp	PS00916	PI3_4_KINASE_2	1	746	766	8e-05
407068	IPR016024	Armadillo-type fold	superfamily	SSF48371	ARM repeat	1	10	122	2.2e-10
407068	IPR011009	Protein kinase-like	superfamily	SSF56112	Protein kinase-like (PK-like)	1	549	905	2e-90
407951	IPR003042	Aromatic-ring hydroxylase	FPrintScan	PR00420	RNGMNOXGNASE	4	10,165,309,324,	32,180,324,340,	1.3e-18,1.3e-18,1.3e-18,1.3e-18
407951	IPR006076	FAD dependent oxidoreductase	HMMPfam	PF01266	DAO	1	10	38	2.4e-05
409628	IPR001810	Cyclin-like F-box	HMMPfam	PF00646	F-box	1	4	51	0.52
410036	IPR001461	Peptidase A1	FPrintScan	PR00792	PEPSIN	4	96,247,300,392,	116,260,311,407,	2.6e-19,2.6e-19,2.6e-19,2.6e-19
410036	IPR001461	Peptidase A1	HMMPfam	PF00026	Asp	1	89	418	1.4e-60
410036	IPR001969	Peptidase aspartic, active site	ScanRegExp	PS00141	ASP_PROTEASE	1	105	116	8e-05
410036	IPR009007	Peptidase aspartic, catalytic	superfamily	SSF50630	Acid proteases	1	1	419	5.6e-81
410861	IPR000583	Glutamine amidotransferase, class-II	ScanRegExp	PS00443	GATASE_TYPE_II	1	1	7	NA
410908	IPR001810	Cyclin-like F-box	HMMPfam	PF00646	F-box	1	9	56	2.5e-08
410908	IPR001810	Cyclin-like F-box	HMMSmart	SM00256	no description	1	14	54	3.8e-07
410908	IPR001810	Cyclin-like F-box	ProfileScan	PS50181	FBOX	1	8	54	14.505
411013	IPR011061	Proteinase inhibitor I14/I15, hirudin/antistatin	superfamily	SSF57262	Leech antihemostatic proteins	1	809	865	0.012
411447	IPR002925	Dienelactone hydrolase	HMMPfam	PF01738	DLH	1	25	246	2.6e-06
412574	IPR011046	WD40 repeat-like	superfamily	SSF50978	WD40 repeat-like	1	185	390	1.2e-06
415991	IPR001199	Cytochrome b5	BlastProDom	PD000612	Q94HK6_ORYSA_Q94HK6;	1	683	757	3e-11
415991	IPR001709	Flavoprotein pyridine nucleotide cytochrome reductase	FPrintScan	PR00371	FPNCR	4	716,930,968,1027,	726,949,979,1035,	6.8e-05,6.8e-05,6.8e-05,6.8e-05
415991	IPR001834	NADH:cytochrome b5 reductase (CBR)	FPrintScan	PR00406	CYTB5RDTASE	6	828,849,897,930,968,1027,	839,856,911,949,979,1035,	2.6e-23,2.6e-23,2.6e-23,2.6e-23,2.6e-23,2.6e-23
415991	IPR008335	Eukaryotic molybdopterin oxidoreductase	FPrintScan	PR00407	EUMOPTERIN	14	260,282,340,351,366,422,439,455,507,539,553,581,606,619,	274,298,351,363,381,438,452,468,519,553,565,591,618,632,	1.4e-67,1.4e-67,1.4e-67,1.4e-67,1.4e-67,1.4e-67,1.4e-67,1.4e-67,1.4e-67,1.4e-67,1.4e-67,1.4e-67,1.4e-67,1.4e-67
415991	IPR001199	Cytochrome b5	HMMPfam	PF00173	Cyt-b5	1	684	760	2.5e-10
415991	IPR000572	Oxidoreductase, molybdopterin binding	HMMPfam	PF00174	Oxidored_molyb	1	290	478	1.6e-60
415991	IPR001433	Oxidoreductase FAD/NAD(P)-binding	HMMPfam	PF00175	NAD_binding_1	1	930	1042	1.8e-21
415991	IPR008333	Oxidoreductase FAD-binding region	HMMPfam	PF00970	FAD_binding_6	1	797	911	3.6e-27
415991	IPR005066	Moybdenum cofactor oxidoreductase, dimerisation	HMMPfam	PF03404	Mo-co_dimer	1	504	634	3.9e-45
415991	IPR001199	Cytochrome b5	ProfileScan	PS50255	CYTOCHROME_B5_2	1	682	760	20.859
415991	IPR000572	Oxidoreductase, molybdopterin binding	ScanRegExp	PS00559	MOLYBDOPTERIN_EUK	1	315	351	NA
415991	IPR001199	Cytochrome b5	superfamily	SSF55856	Cytochrome b5-like heme/steroid binding domain	1	681	759	2.4e-26
415991	IPR000572	Oxidoreductase, molybdopterin binding	superfamily	SSF56524	Sulfite oxidase, middle catalytic domain	1	241	502	1.5e-66
415991	IPR014756	Immunoglobulin E-set	superfamily	SSF81296	E set domains	1	509	639	9.3e-36
416359	IPR000005	Helix-turn-helix, AraC type	ScanRegExp	PS00041	HTH_ARAC_FAMILY_1	1	432	473	NA
417181	IPR010916	TonB box, conserved site	ScanRegExp	PS00430	TONB_DEPENDENT_REC_1	1	1	74	NA
417748	IPR000719	Protein kinase, core	BlastProDom	PD000001	ST20_YEAST_Q03497;	1	537	774	3e-102
417748	IPR017442	Serine/threonine protein kinase-related	HMMPfam	PF00069	Pkinase	1	535	786	8.5e-104
417748	IPR000095	PAK-box/P21-Rho-binding	HMMPfam	PF00786	PBD	1	245	303	2e-28
417748	IPR001245	Tyrosine protein kinase	HMMSmart	SM00219	no description	1	535	786	1.2e-25
417748	IPR002290	Serine/threonine protein kinase	HMMSmart	SM00220	no description	1	535	786	9.5e-99
417748	IPR000095	PAK-box/P21-Rho-binding	HMMSmart	SM00285	no description	1	246	281	3.2e-10
417748	IPR000719	Protein kinase, core	ProfileScan	PS50011	PROTEIN_KINASE_DOM	1	535	786	52.174
417748	IPR000095	PAK-box/P21-Rho-binding	ProfileScan	PS50108	CRIB	1	246	259	7.459
417748	IPR017441	Protein kinase ATP binding, conserved site	ScanRegExp	PS00107	PROTEIN_KINASE_ATP	1	541	564	8e-05
417748	IPR008271	Serine/threonine protein kinase, active site	ScanRegExp	PS00108	PROTEIN_KINASE_ST	1	650	662	8e-05
417748	IPR011026	Wiscott-Aldrich syndrome, C-terminal	superfamily	SSF47912	Wiscott-Aldrich syndrome protein, WASP, C-terminal domain	1	250	366	0.00015
417748	IPR011009	Protein kinase-like	superfamily	SSF56112	Protein kinase-like (PK-like)	1	510	787	1.3e-86
418336	IPR013069	BTB/POZ	HMMPfam	PF00651	BTB	1	151	256	0.00052
418336	IPR000210	BTB/POZ-like	HMMSmart	SM00225	no description	1	156	256	0.00018
418336	IPR011333	BTB/POZ fold	superfamily	SSF54695	POZ domain	1	152	255	3.6e-05
418470	IPR013069	BTB/POZ	HMMPfam	PF00651	BTB	1	18	140	5.9e-05
418470	IPR000210	BTB/POZ-like	HMMSmart	SM00225	no description	2	23,245,	140,365,	1.8e-06,3.6
418470	IPR000210	BTB/POZ-like	ProfileScan	PS50097	BTB	1	23	100	8.503
418470	IPR011333	BTB/POZ fold	superfamily	SSF54695	POZ domain	2	19,253,	140,364,	2.3e-05,3.7e-05
418526	IPR002016	Haem peroxidase, plant/fungal/bacterial	FPrintScan	PR00458	PEROXIDASE	5	48,113,132,180,205,	62,130,144,195,220,	1.9e-13,1.9e-13,1.9e-13,1.9e-13,1.9e-13
418526	IPR001621	Fungal lignin peroxidase	FPrintScan	PR00462	LIGNINASE	14	8,23,43,70,90,113,131,145,176,199,222,243,277,324,	21,41,63,89,112,130,144,172,198,221,242,268,302,342,	3.3e-157,3.3e-157,3.3e-157,3.3e-157,3.3e-157,3.3e-157,3.3e-157,3.3e-157,3.3e-157,3.3e-157,3.3e-157,3.3e-157,3.3e-157,3.3e-157
418526	IPR002016	Haem peroxidase, plant/fungal/bacterial	HMMPfam	PF00141	peroxidase	1	30	269	2.8e-42
418526	IPR002016	Haem peroxidase, plant/fungal/bacterial	ProfileScan	PS50873	PEROXIDASE_4	1	102	330	9.734
418526	IPR002016	Haem peroxidase, plant/fungal/bacterial	ScanRegExp	PS00436	PEROXIDASE_2	1	48	59	8e-05
418526	IPR010255	Haem peroxidase	superfamily	SSF48113	Heme-dependent peroxidases	1	10	340	2.1e-112
419000	IPR006671	Cyclin, N-terminal	HMMPfam	PF00134	Cyclin_N	1	85	170	5.7e-06
419000	IPR011028	Cyclin-like	superfamily	SSF47954	Cyclin-like	1	38	170	1.7e-18
421596	IPR008266	Tyrosine protein kinase, active site	ScanRegExp	PS00109	PROTEIN_KINASE_TYR	1	420	432	8e-05
421596	IPR011009	Protein kinase-like	superfamily	SSF56112	Protein kinase-like (PK-like)	1	275	603	5.5e-07
421703	IPR011009	Protein kinase-like	superfamily	SSF56112	Protein kinase-like (PK-like)	1	290	460	0.0018
421756	IPR000223	Peptidase S26A, signal peptidase I	ScanRegExp	PS00501	SPASE_I_1	1	145	152	NA
421809	IPR001938	Thaumatin, pathogenesis-related	BlastProDom	PD001321	Q9C9P9_ARATH_Q9C9P9;	1	27	254	6e-41
421809	IPR001938	Thaumatin, pathogenesis-related	FPrintScan	PR00347	THAUMATIN	2	20,126,	32,142,	9.7e-08,9.7e-08
421809	IPR001938	Thaumatin, pathogenesis-related	HMMPfam	PF00314	Thaumatin	1	25	254	3.3e-43
421809	IPR001938	Thaumatin, pathogenesis-related	HMMPIR	PIRSF002703	Pathogenesis-related group 5 protein, thaumatin type	1	1	255	6.5e-63
421809	IPR001938	Thaumatin, pathogenesis-related	HMMSmart	SM00205	no description	1	21	254	4.5e-45
421809	IPR001938	Thaumatin, pathogenesis-related	superfamily	SSF49870	Osmotin, thaumatin-like protein	1	19	254	3.4e-77
423789	IPR008972	Cupredoxin	superfamily	SSF49503	Cupredoxins	1	23	130	5e-10
423929	IPR010730	Heterokaryon incompatibility	HMMPfam	PF06985	HET	1	25	146	6.7e-21
424119	IPR004843	Metallophosphoesterase	HMMPfam	PF00149	Metallophos	1	52	286	8.8e-12
424119	IPR014485	Predicted phosphoesterase, C1039.02 type	HMMPIR	PIRSF017316	Predicted phosphoesterase, C1039.02 type	1	1	619	1.1e-131
424119	IPR006146	5'-Nucleotidase, conserved site	ScanRegExp	PS00785	5_NUCLEOTIDASE_1	1	52	64	NA
424406	IPR012901	N2227-like	HMMPfam	PF07942	N2227	1	128	405	6.7e-65
425461	IPR010730	Heterokaryon incompatibility	HMMPfam	PF06985	HET	1	24	146	3.8e-21
425635	IPR011009	Protein kinase-like	superfamily	SSF56112	Protein kinase-like (PK-like)	1	3	276	7.9e-12
425855	IPR011009	Protein kinase-like	superfamily	SSF56112	Protein kinase-like (PK-like)	1	63	373	8.6e-18
428154	IPR001594	Zinc finger, DHHC-type	BlastProDom	PD003041	Q9XTL3_DROME_Q9XTL3;	1	96	129	4e-13
428154	IPR001594	Zinc finger, DHHC-type	HMMPfam	PF01529	zf-DHHC	1	85	149	5.1e-35
428154	IPR001594	Zinc finger, DHHC-type	ProfileScan	PS50216	ZF_DHHC	1	94	144	28.157
428191	IPR001128	Cytochrome P450	FPrintScan	PR00385	P450	4	346,400,487,496,	363,411,496,507,	5e-11,5e-11,5e-11,5e-11
428191	IPR002401	Cytochrome P450, E-class, group I	FPrintScan	PR00463	EP450I	5	335,355,399,486,496,	352,381,417,496,519,	1.7e-10,1.7e-10,1.7e-10,1.7e-10,1.7e-10
428191	IPR001128	Cytochrome P450	HMMPfam	PF00067	p450	1	346	551	6.2e-38
428191	IPR001128	Cytochrome P450	superfamily	SSF48264	Cytochrome P450	1	89	552	1.7e-84
429407	IPR000719	Protein kinase, core	BlastProDom	PD000001	O61122_DICDI_O61122;	1	24	274	2e-98
429407	IPR017442	Serine/threonine protein kinase-related	HMMPfam	PF00069	Pkinase	1	24	275	1.4e-96
429407	IPR001245	Tyrosine protein kinase	HMMSmart	SM00219	no description	1	24	275	3.3e-30
429407	IPR002290	Serine/threonine protein kinase	HMMSmart	SM00220	no description	1	24	275	2e-103
429407	IPR000719	Protein kinase, core	ProfileScan	PS50011	PROTEIN_KINASE_DOM	1	24	275	52.697
429407	IPR017441	Protein kinase ATP binding, conserved site	ScanRegExp	PS00107	PROTEIN_KINASE_ATP	1	30	53	8e-05
429407	IPR011009	Protein kinase-like	superfamily	SSF56112	Protein kinase-like (PK-like)	1	10	306	9.8e-89
430557	IPR001046	Natural resistance-associated macrophage protein	BlastProDom	PD001861	Q7P0J1_CHRVO_Q7P0J1;	1	39	105	3e-10
430557	IPR001046	Natural resistance-associated macrophage protein	FPrintScan	PR00447	NATRESASSCMP	5	130,159,188,239,398,	156,178,209,262,415,	1.1e-28,1.1e-28,1.1e-28,1.1e-28,1.1e-28
430557	IPR001046	Natural resistance-associated macrophage protein	HMMPfam	PF01566	Nramp	1	64	508	2.9e-112
430557	IPR001046	Natural resistance-associated macrophage protein	HMMTigr	TIGR01197	nramp: metal ion transporter, metal ion (Mn2	1	39	501	5.8e-118
433166	IPR000504	RNA recognition motif, RNP-1	HMMPfam	PF00076	RRM_1	1	70	139	1.6e-20
433166	IPR000504	RNA recognition motif, RNP-1	HMMSmart	SM00360	no description	1	69	140	2e-21
433166	IPR000504	RNA recognition motif, RNP-1	ProfileScan	PS50102	RRM	1	68	144	15.357
433631	IPR002110	Ankyrin	FPrintScan	PR01415	ANKYRIN	2	42,93,	54,105,	0.0037,0.0037
433631	IPR002110	Ankyrin	HMMPfam	PF00023	Ank	2	41,76,	74,112,	6.6e-08,4.5e-05
433631	IPR002110	Ankyrin	HMMSmart	SM00248	no description	3	7,41,76,	37,71,109,	1.3e+02,0.0011,7.4
433631	IPR002110	Ankyrin	ProfileScan	PS50088	ANK_REPEAT	2	41,76,	74,112,	10.152,11.968
433631	IPR002110	Ankyrin	ProfileScan	PS50297	ANK_REP_REGION	1	7	120	26.814
433631	IPR002110	Ankyrin	superfamily	SSF48403	Ankyrin repeat	1	12	121	1.2e-26
435257	IPR005637	TAP, C-terminal	HMMPfam	PF03943	TAP_C	1	447	495	3e-06
435257	IPR005637	TAP, C-terminal	HMMSmart	SM00804	no description	1	435	496	4.1e-13
435257	IPR002075	Nuclear transport factor 2	ProfileScan	PS50177	NTF2_DOMAIN	1	205	408	13.644
435257	IPR009060	UBA-like	superfamily	SSF46934	UBA-like	1	430	496	2.6e-12
435354	IPR010730	Heterokaryon incompatibility	HMMPfam	PF06985	HET	1	202	351	5.2e-24
435372	IPR005135	Endonuclease/exonuclease/phosphatase	HMMPfam	PF03372	Exo_endo_phos	1	304	620	3.4e-19
435372	IPR005135	Endonuclease/exonuclease/phosphatase	superfamily	SSF56219	DNase I-like	1	304	621	9.6e-28
435749	IPR006671	Cyclin, N-terminal	HMMPfam	PF00134	Cyclin_N	1	97	223	1.1e-61
435749	IPR004367	Cyclin, C-terminal	HMMPfam	PF02984	Cyclin_C	1	226	344	2.1e-28
435749	IPR014400	Cyclin, A/B/D/E	HMMPIR	PIRSF001771	Cyclin, A/B/D/E types	1	7	350	1e-57
435749	IPR006670	Cyclin	HMMSmart	SM00385	no description	2	132,230,	216,310,	2.6e-21,1.3e-14
435749	IPR006671	Cyclin, N-terminal	ScanRegExp	PS00292	CYCLINS	1	127	158	8e-05
435749	IPR011028	Cyclin-like	superfamily	SSF47954	Cyclin-like	2	85,226,	224,345,	1.2e-48,1.5e-30
437053	IPR017447	CS	HMMPfam	PF04969	CS	1	9	75	1.9e-13
437053	IPR007052	CS domain	ProfileScan	PS51203	CS	1	6	209	10.479
437053	IPR008978	HSP20-like chaperone	superfamily	SSF49764	HSP20-like chaperones	2	7,183,	75,212,	1.6e-06,0.012
437650	IPR007371	Thiamin pyrophosphokinase, catalytic region	HMMPfam	PF04263	TPK_catalytic	1	34	173	2.9e-24
437650	IPR007373	Thiamin pyrophosphokinase, vitamin B1-binding region	HMMPfam	PF04265	TPK_B1_binding	1	183	253	4.9e-12
437650	IPR016966	Thiamin pyrophosphokinase, eukaryotic	HMMPIR	PIRSF031057	Thiamin pyrophosphokinase	1	12	264	3.5e-76
437650	IPR006282	Thiamin pyrophosphokinase	HMMTigr	TIGR01378	thi_PPkinase: thiamine pyrophosphokinase	1	29	253	2.3e-36
443434	IPR003095	Heat shock protein DnaJ	FPrintScan	PR00625	DNAJPROTEIN	2	22,277,	41,293,	6.1e-05,6.1e-05
443434	IPR001623	Heat shock protein DnaJ, N-terminal	HMMPfam	PF00226	DnaJ	1	10	64	1.2e-17
443434	IPR001623	Heat shock protein DnaJ, N-terminal	HMMSmart	SM00271	no description	1	9	69	1.9e-14
443434	IPR001623	Heat shock protein DnaJ, N-terminal	ProfileScan	PS50076	DNAJ_2	1	10	81	15.230
443434	IPR001623	Heat shock protein DnaJ, N-terminal	superfamily	SSF46565	Chaperone J-domain	1	10	73	6.2e-13
443434	IPR008971	HSP40/DnaJ peptide-binding	superfamily	SSF49493	HSP40/DnaJ peptide-binding domain	1	215	327	1.3e-11
445793	IPR002016	Haem peroxidase, plant/fungal/bacterial	ScanRegExp	PS00435	PEROXIDASE_1	1	33	43	NA
448732	IPR007290	Arv1-like protein	HMMPfam	PF04161	Arv1	1	3	65	2.7e-17
448780	IPR000425	Major intrinsic protein	BlastProDom	PD000295	Q7SGN1_NEUCR_Q7SGN1;	1	44	248	5e-53
448780	IPR000425	Major intrinsic protein	FPrintScan	PR00783	MINTRINSICP	6	39,85,122,167,198,236,	58,109,141,185,220,256,	3.4e-33,3.4e-33,3.4e-33,3.4e-33,3.4e-33,3.4e-33
448780	IPR000425	Major intrinsic protein	HMMPfam	PF00230	MIP	1	37	253	5.5e-44
448780	IPR000425	Major intrinsic protein	superfamily	SSF81338	Aquaporin-like	1	28	273	7.6e-52
451069	IPR001766	Fork head transcription factor	BlastProDom	PD000425	SLP1_DROME_P32030;	1	249	320	7e-15
451069	IPR001766	Fork head transcription factor	FPrintScan	PR00053	FORKHEAD	2	262,287,	279,304,	4.6e-08,4.6e-08
451069	IPR001766	Fork head transcription factor	HMMPfam	PF00250	Fork_head	1	236	349	1.4e-26
451069	IPR001766	Fork head transcription factor	HMMSmart	SM00339	no description	1	239	327	1.3e-24
451069	IPR001766	Fork head transcription factor	ProfileScan	PS50039	FORK_HEAD_3	1	241	333	25.116
451069	IPR001766	Fork head transcription factor	ScanRegExp	PS00658	FORK_HEAD_2	1	287	293	8e-05
452550	IPR000192	Aminotransferase, class V/Cysteine desulphurase	HMMPfam	PF00266	Aminotran_5	1	38	450	1.7e-07
452550	IPR015424	Pyridoxal phosphate-dependent transferase, major region	superfamily	SSF53383	PLP-dependent transferases	1	30	459	9.3e-45
453916	IPR014045	Protein phosphatase 2C, N-terminal	HMMPfam	PF00481	PP2C	1	37	372	0.00025
453916	IPR001932	Protein phosphatase 2C-related	HMMSmart	SM00332	no description	1	7	388	2.4e-05
453916	IPR001932	Protein phosphatase 2C-related	superfamily	SSF81606	Protein serine/threonine phosphatase 2C, catalytic domain	1	60	387	1.1e-19
453955	IPR013149	Alcohol dehydrogenase, zinc-binding	HMMPfam	PF00107	ADH_zinc_N	1	161	304	7.4e-21
453955	IPR013154	Alcohol dehydrogenase GroES-like	HMMPfam	PF08240	ADH_N	1	29	128	7.6e-21
453955	IPR002328	Alcohol dehydrogenase, zinc-containing, conserved site	ScanRegExp	PS00059	ADH_ZINC	1	62	76	NA
453955	IPR011032	GroES-like	superfamily	SSF50129	GroES-like	1	5	165	7.8e-41
453955	IPR016040	NAD(P)-binding	superfamily	SSF51735	NAD(P)-binding Rossmann-fold domains	1	132	306	1.9e-31
454012	IPR008389	ATPase, V0 complex, subunit E	HMMPfam	PF05493	ATP_synt_H	1	5	69	3.4e-13
454473	IPR001932	Protein phosphatase 2C-related	HMMSmart	SM00332	no description	1	19	412	0.00044
454473	IPR001932	Protein phosphatase 2C-related	superfamily	SSF81606	Protein serine/threonine phosphatase 2C, catalytic domain	1	4	344	9.1e-19
456074	IPR001609	Myosin head, motor region	BlastProDom	PD000355	Q8BIE2_MOUSE_Q8BIE2;	1	261	296	2e-09
456074	IPR001609	Myosin head, motor region	FPrintScan	PR00193	MYOSINHEAVY	4	111,269,498,552,	130,296,526,580,	2.1e-44,2.1e-44,2.1e-44,2.1e-44
456074	IPR001609	Myosin head, motor region	HMMPfam	PF00063	Myosin_head	1	83	825	0
456074	IPR004009	Myosin, N-terminal, SH3-like	HMMPfam	PF02736	Myosin_N	1	29	52	1.2e-07
456074	IPR001609	Myosin head, motor region	HMMSmart	SM00242	no description	1	75	838	0
456074	IPR000048	IQ calmodulin-binding region	ProfileScan	PS50096	IQ	1	842	869	6.577
457231	IPR007568	RTA1 like protein	HMMPfam	PF04479	RTA1	1	64	294	9.2e-30
457658	IPR007822	Lanthionine synthetase C-like	HMMPfam	PF05147	LANC_like	1	43	490	8.3e-08
457935	IPR012959	CPL	HMMPfam	PF08144	CPL	1	432	554	0.00047
457935	IPR001313	Pumilio RNA-binding region	HMMSmart	SM00025	no description	5	145,181,216,349,385,	180,215,252,384,422,	0.35,0.5,31,13,2.3e+02
457935	IPR001313	Pumilio RNA-binding region	ProfileScan	PS50303	PUM_HD	1	123	448	16.587
457935	IPR016024	Armadillo-type fold	superfamily	SSF48371	ARM repeat	1	117	474	4.9e-43
458501	IPR002213	UDP-glucuronosyl/UDP-glucosyltransferase	HMMPfam	PF00201	UDPGT	1	369	424	2.4e-17
458991	IPR007087	Zinc finger, C2H2-type	HMMPfam	PF00096	zf-C2H2	2	329,359,	354,382,	0.01,0.022
458991	IPR015880	Zinc finger, C2H2-like	HMMSmart	SM00355	no description	2	329,359,	354,382,	0.085,0.26
458991	IPR007087	Zinc finger, C2H2-type	ProfileScan	PS50157	ZINC_FINGER_C2H2_2	1	359	387	8.663
458991	IPR007087	Zinc finger, C2H2-type	ScanRegExp	PS00028	ZINC_FINGER_C2H2_1	1	361	382	8e-05
459055	IPR007087	Zinc finger, C2H2-type	HMMPfam	PF00096	zf-C2H2	2	321,353,	348,378,	0.0034,6.3e-05
459055	IPR015880	Zinc finger, C2H2-like	HMMSmart	SM00355	no description	2	321,353,	348,373,	0.078,8.8
459055	IPR007087	Zinc finger, C2H2-type	ProfileScan	PS50157	ZINC_FINGER_C2H2_2	1	353	381	11.822
459675	IPR002893	Zinc finger, MYND-type	HMMPfam	PF01753	zf-MYND	1	387	429	3.7e-10
459675	IPR002893	Zinc finger, MYND-type	ProfileScan	PS50865	ZF_MYND_2	1	390	429	10.730
459675	IPR002893	Zinc finger, MYND-type	ScanRegExp	PS01360	ZF_MYND_1	1	381	429	NA
459792	IPR001117	Multicopper oxidase, type 1	HMMPfam	PF00394	Cu-oxidase	1	165	307	3.9e-73
459792	IPR011706	Multicopper oxidase, type 2	HMMPfam	PF07731	Cu-oxidase_2	1	367	499	3.3e-52
459792	IPR011707	Multicopper oxidase, type 3	HMMPfam	PF07732	Cu-oxidase_3	1	32	154	6.4e-50
459792	IPR002355	Multicopper oxidase, copper-binding site	ScanRegExp	PS00079	MULTICOPPER_OXIDASE1	1	127	147	8e-05
459792	IPR008972	Cupredoxin	superfamily	SSF49503	Cupredoxins	3	3,159,324,	179,340,525,	5.4e-42,1.4e-53,1.9e-56
460017	IPR003959	AAA ATPase, core	HMMPfam	PF00004	AAA	1	87	125	1.5e-11
460017	IPR010339	TIP49, C-terminal	HMMPfam	PF06068	TIP49	1	139	462	5e-205
460017	IPR003593	AAA+ ATPase, core	HMMSmart	SM00382	no description	1	84	378	5.1e-10
460160	IPR006077	Vinculin/alpha-catenin	superfamily	SSF47220	alpha-catenin/vinculin	1	381	454	0.0075
461270	IPR006121	Heavy metal transport/detoxification protein	ScanRegExp	PS01047	HMA_1	1	19	47	NA
463432	IPR001498	Protein of unknown function UPF0029, N-terminal	HMMPfam	PF01205	UPF0029	1	40	172	1.4e-10
463505	IPR008266	Tyrosine protein kinase, active site	ScanRegExp	PS00109	PROTEIN_KINASE_TYR	1	431	443	8e-05
463505	IPR011009	Protein kinase-like	superfamily	SSF56112	Protein kinase-like (PK-like)	1	278	541	1.6e-05
463624	IPR001563	Peptidase S10, serine carboxypeptidase	BlastProDom	PD001189	Q6K673_EEEEE_Q6K673;	2	50,310,	188,443,	1e-33,2e-05
463624	IPR001563	Peptidase S10, serine carboxypeptidase	FPrintScan	PR00724	CRBOXYPTASEC	4	96,109,141,418,	108,119,166,431,	2.4e-18,2.4e-18,2.4e-18,2.4e-18
463624	IPR001563	Peptidase S10, serine carboxypeptidase	HMMPfam	PF00450	Peptidase_S10	1	19	447	3e-68
463624	IPR001563	Peptidase S10, serine carboxypeptidase	ScanRegExp	PS00131	CARBOXYPEPT_SER_SER	1	155	162	8e-05
464708	IPR008972	Cupredoxin	superfamily	SSF49503	Cupredoxins	1	21	164	1.8e-13
466081	IPR000836	Phosphoribosyltransferase	HMMPfam	PF00156	Pribosyltran	1	143	198	7.1e-07
467260	IPR001461	Peptidase A1	FPrintScan	PR00792	PEPSIN	4	116,256,304,395,	136,269,315,410,	4e-21,4e-21,4e-21,4e-21
467260	IPR001461	Peptidase A1	HMMPfam	PF00026	Asp	1	109	421	6.3e-90
467260	IPR001969	Peptidase aspartic, active site	ScanRegExp	PS00141	ASP_PROTEASE	1	125	136	8e-05
467260	IPR009007	Peptidase aspartic, catalytic	superfamily	SSF50630	Acid proteases	1	49	421	1.4e-92
468485	IPR001461	Peptidase A1	FPrintScan	PR00792	PEPSIN	4	94,248,306,400,	114,261,317,415,	5.3e-21,5.3e-21,5.3e-21,5.3e-21
468485	IPR001461	Peptidase A1	HMMPfam	PF00026	Asp	1	87	426	4e-60
468485	IPR001969	Peptidase aspartic, active site	ScanRegExp	PS00141	ASP_PROTEASE	1	103	114	8e-05
468485	IPR009007	Peptidase aspartic, catalytic	superfamily	SSF50630	Acid proteases	1	2	427	4.3e-82
469020	IPR007087	Zinc finger, C2H2-type	HMMPfam	PF00096	zf-C2H2	2	326,354,	349,377,	0.0022,0.00083
469020	IPR015880	Zinc finger, C2H2-like	HMMSmart	SM00355	no description	2	326,354,	349,374,	0.28,51
469020	IPR007087	Zinc finger, C2H2-type	ProfileScan	PS50157	ZINC_FINGER_C2H2_2	2	326,354,	349,381,	9.369,9.785
469020	IPR007087	Zinc finger, C2H2-type	ScanRegExp	PS00028	ZINC_FINGER_C2H2_1	1	328	349	8e-05
469167	IPR013032	EGF-like region, conserved site	ScanRegExp	PS01186	EGF_2	1	33	45	NA
469367	IPR000614	Protein of unknown function UPF0067, conserved site	ScanRegExp	PS01320	UPF0067	1	134	151	8e-05
469810	IPR000938	Cytoskeleton-associated protein, CAP-Gly	HMMPfam	PF01302	CAP_GLY	1	152	201	8.3e-10
469810	IPR000938	Cytoskeleton-associated protein, CAP-Gly	ProfileScan	PS50245	CAP_GLY_2	1	171	201	10.347
469811	IPR009053	Prefoldin	superfamily	SSF46579	Prefoldin	1	573	644	0.012
469811	IPR006119	Resolvase, N-terminal	superfamily	SSF53041	Resolvase-like	1	417	473	0.0058
470171	IPR000271	Ribosomal protein L34	BlastProDom	PD003101	RM34_SCHPO_Q9P7L9;	1	89	123	1e-08
470171	IPR000271	Ribosomal protein L34	HMMPfam	PF00468	Ribosomal_L34	1	85	128	5.1e-09
470171	IPR000271	Ribosomal protein L34	HMMTigr	TIGR01030	rpmH_bact: ribosomal protein L34	1	84	128	1.4e-10
470720	IPR011600	Peptidase C14, caspase catalytic	HMMPfam	PF00656	Peptidase_C14	1	5	281	0.0008
471147	IPR014870	Region of unknown function DUF1793	HMMPfam	PF08760	DUF1793	1	528	703	5.2e-13
471147	IPR001952	Alkaline phosphatase	ScanRegExp	PS00123	ALKALINE_PHOSPHATASE	1	674	682	NA
471147	IPR008928	Six-hairpin glycosidase-like	superfamily	SSF48208	Six-hairpin glycosidases	1	402	559	0.00068
471741	IPR001865	Ribosomal protein S2	FPrintScan	PR00395	RIBOSOMALS2	6	16,46,95,120,137,158,	34,55,112,137,148,172,	9.8e-32,9.8e-32,9.8e-32,9.8e-32,9.8e-32,9.8e-32
471741	IPR001865	Ribosomal protein S2	HMMPfam	PF00318	Ribosomal_S2	1	19	187	2.2e-84
471741	IPR005707	Ribosomal protein S2, eukaryotic/archaeal	HMMTigr	TIGR01012	Sa_S2_E_A: ribosomal protein S2	1	11	208	1.8e-111
471741	IPR001865	Ribosomal protein S2	ScanRegExp	PS00962	RIBOSOMAL_S2_1	1	16	27	NA
471741	IPR001865	Ribosomal protein S2	ScanRegExp	PS00963	RIBOSOMAL_S2_2	1	120	144	8e-05
471741	IPR001865	Ribosomal protein S2	superfamily	SSF52313	Ribosomal protein S2	1	13	203	2.5e-69
471863	IPR004841	Amino acid permease-associated region	HMMPfam	PF00324	AA_permease	1	44	510	1.2e-147
471863	IPR002293	Amino acid/polyamine transporter I	HMMPIR	PIRSF006060	Amino acid transporter	1	33	529	3.1e-52
471863	IPR004840	Amino acid permease, conserved site	ScanRegExp	PS00218	AMINO_ACID_PERMEASE_1	1	69	100	8e-05
472638	IPR001374	Single-stranded nucleic acid binding R3H	HMMPfam	PF01424	R3H	1	830	886	7.9e-09
472638	IPR000467	D111/G-patch	HMMPfam	PF01585	G-patch	1	945	988	8.7e-06
472638	IPR000467	D111/G-patch	HMMSmart	SM00443	no description	1	943	988	4.2e-05
472638	IPR000467	D111/G-patch	ProfileScan	PS50174	G_PATCH	1	945	989	10.339
472638	IPR001374	Single-stranded nucleic acid binding R3H	ProfileScan	PS51061	R3H	1	823	887	12.534
475388	IPR008266	Tyrosine protein kinase, active site	ScanRegExp	PS00109	PROTEIN_KINASE_TYR	1	526	538	8e-05
476051	IPR008266	Tyrosine protein kinase, active site	ScanRegExp	PS00109	PROTEIN_KINASE_TYR	1	535	547	8e-05
476693	IPR003006	Immunoglobulin/major histocompatibility complex, conserved site	ScanRegExp	PS00290	IG_MHC	1	38	44	NA
477643	IPR011701	Major facilitator superfamily MFS-1	HMMPfam	PF07690	MFS_1	1	76	468	1.5e-26
477643	IPR007114	Major facilitator superfamily	ProfileScan	PS50850	MFS	1	72	522	9.910
477643	IPR016196	MFS general substrate transporter	superfamily	SSF103473	MFS general substrate transporter	1	1	490	1.7e-61
478450	IPR003042	Aromatic-ring hydroxylase	FPrintScan	PR00420	RNGMNOXGNASE	4	35,178,319,334,	57,193,334,350,	3.8e-15,3.8e-15,3.8e-15,3.8e-15
478450	IPR013027	FAD-dependent pyridine nucleotide-disulphide oxidoreductase	HMMPfam	PF07992	Pyr_redox_2	1	35	63	2.4e-07
479144	IPR008985	Concanavalin A-like lectin/glucanase	superfamily	SSF49899	Concanavalin A-like lectins/glucanases	1	88	313	1.6e-08
479284	IPR001509	NAD-dependent epimerase/dehydratase	HMMPfam	PF01370	Epimerase	1	10	135	8.1e-16
479284	IPR016040	NAD(P)-binding	superfamily	SSF51735	NAD(P)-binding Rossmann-fold domains	1	1	346	9e-50
480261	IPR000589	Ribosomal protein S15	ScanRegExp	PS00362	RIBOSOMAL_S15	1	431	461	NA
480715	IPR001401	Dynamin, GTPase region	FPrintScan	PR00195	DYNAMIN	3	92,295,314,	110,313,330,	1.6e-17,1.6e-17,1.6e-17
480715	IPR001401	Dynamin, GTPase region	HMMPfam	PF00350	Dynamin_N	1	95	326	4.1e-25
480715	IPR003130	Dynamin GTPase effector	HMMPfam	PF02212	GED	1	718	812	1.7e-06
480715	IPR001401	Dynamin, GTPase region	HMMSmart	SM00053	no description	1	68	369	1.9e-10
480715	IPR003130	Dynamin GTPase effector	HMMSmart	SM00302	no description	1	718	812	0.0002
483270	IPR009050	Globin-like	superfamily	SSF46458	Globin-like	1	18	68	0.0011
483828	IPR007225	Exocyst complex subunit Sec15-like	HMMPfam	PF04091	Sec15	1	443	777	7.9e-18
483828	IPR007225	Exocyst complex subunit Sec15-like	HMMPIR	PIRSF025007	Exocyst complex, component 6	1	1	777	5.4e-205
485864	IPR001841	Zinc finger, RING-type	HMMPfam	PF00097	zf-C3HC4	1	37	98	2.3e-08
485864	IPR001841	Zinc finger, RING-type	HMMSmart	SM00184	no description	1	37	98	2.1e-06
485864	IPR001841	Zinc finger, RING-type	ProfileScan	PS50089	ZF_RING_2	1	37	99	12.076
485864	IPR001841	Zinc finger, RING-type	ScanRegExp	PS00518	ZF_RING_1	1	75	84	8e-05
486954	IPR000910	High mobility group box, HMG1/HMG2	HMMPfam	PF00505	HMG_box	1	125	194	1.4e-13
486954	IPR000910	High mobility group box, HMG1/HMG2	HMMSmart	SM00398	no description	1	124	195	1.4e-14
486954	IPR000910	High mobility group box, HMG1/HMG2	ProfileScan	PS50118	HMG_BOX_2	1	125	194	14.249
486954	IPR009071	High mobility group box, HMG	superfamily	SSF47095	HMG-box	1	121	202	2.6e-17
487237	IPR005103	Glycoside hydrolase, family 61	HMMPfam	PF03443	Glyco_hydro_61	1	1	230	1.3e-11
488640	IPR003089	Alpha/beta hydrolase	FPrintScan	PR00111	ABHYDROLASE	3	56,102,116,	71,115,129,	7.7e-05,7.7e-05,7.7e-05
488640	IPR000639	Epoxide hydrolase-like	FPrintScan	PR00412	EPOXHYDRLASE	5	36,56,102,116,299,	54,71,115,129,321,	3.8e-18,3.8e-18,3.8e-18,3.8e-18,3.8e-18
488640	IPR000073	Alpha/beta hydrolase fold-1	HMMPfam	PF00561	Abhydrolase_1	1	57	320	4e-17
489523	IPR000028	Chloroperoxidase	BlastProDom	PD040763	Q8H6Y6_PHYIN_Q8H6Y6;	1	6	212	3e-17
489523	IPR000028	Chloroperoxidase	HMMPfam	PF01328	Peroxidase_2	1	15	98	2.6e-14
489523	IPR000028	Chloroperoxidase	superfamily	SSF47571	Cloroperoxidase	1	6	108	5e-30
490346	IPR011009	Protein kinase-like	superfamily	SSF56112	Protein kinase-like (PK-like)	1	281	512	1.9e-06
490740	IPR001128	Cytochrome P450	FPrintScan	PR00385	P450	4	342,377,455,464,	355,388,464,475,	1.4e-06,1.4e-06,1.4e-06,1.4e-06
490740	IPR002401	Cytochrome P450, E-class, group I	FPrintScan	PR00463	EP450I	7	65,89,333,376,417,454,464,	84,110,359,394,441,464,487,	6.3e-32,6.3e-32,6.3e-32,6.3e-32,6.3e-32,6.3e-32,6.3e-32
490740	IPR001128	Cytochrome P450	HMMPfam	PF00067	p450	1	331	470	1.3e-39
490740	IPR001128	Cytochrome P450	ScanRegExp	PS00086	CYTOCHROME_P450	1	457	466	NA
490740	IPR001128	Cytochrome P450	superfamily	SSF48264	Cytochrome P450	1	37	531	3.6e-86
490836	IPR013078	Phosphoglycerate mutase	HMMPfam	PF00300	PGAM	1	5	178	9.3e-30
491524	IPR000796	Aspartate/other aminotransferase	FPrintScan	PR00799	TRANSAMINASE	6	199,230,266,298,366,392,	218,244,286,323,384,410,	5.9e-67,5.9e-67,5.9e-67,5.9e-67,5.9e-67,5.9e-67
491524	IPR004839	Aminotransferase, class I and II	HMMPfam	PF00155	Aminotran_1_2	1	49	417	4.6e-119
491524	IPR004838	Aminotransferases, class-I, pyridoxal-phosphate-binding site	ScanRegExp	PS00105	AA_TRANSFER_CLASS_1	1	268	281	8e-05
491524	IPR015424	Pyridoxal phosphate-dependent transferase, major region	superfamily	SSF53383	PLP-dependent transferases	1	21	422	1.8e-120
491800	IPR001683	Phox-like	HMMPfam	PF00787	PX	1	3	117	1.9e-13
491800	IPR001683	Phox-like	HMMSmart	SM00312	no description	1	3	117	9.7e-07
491800	IPR000727	Target SNARE coiled-coil region	ProfileScan	PS50192	T_SNARE	1	300	344	9.823
491800	IPR001683	Phox-like	ProfileScan	PS50195	PX	1	3	120	14.614
491800	IPR001683	Phox-like	superfamily	SSF64268	PX domain	1	1	120	2.7e-20
492477	IPR008564	Protein of unknown function DUF846, eukaryotic	HMMPfam	PF05832	DUF846	1	57	205	2.4e-48
492583	IPR000340	Protein-tyrosine phosphatase, dual specificity	HMMPfam	PF00782	DSPc	1	146	336	4.4e-18
492583	IPR000340	Protein-tyrosine phosphatase, dual specificity	HMMSmart	SM00195	no description	1	146	336	1.6e-16
492583	IPR000340	Protein-tyrosine phosphatase, dual specificity	ProfileScan	PS50054	TYR_PHOSPHATASE_DUAL	1	146	338	25.838
492583	IPR000387	Protein-tyrosine phosphatase	ProfileScan	PS50056	TYR_PHOSPHATASE_2	1	247	286	10.242
492583	IPR016130	Protein-tyrosine phosphatase, active site	ScanRegExp	PS00383	TYR_PHOSPHATASE_1	1	268	280	8e-05
492706	IPR011333	BTB/POZ fold	superfamily	SSF54695	POZ domain	1	36	140	0.00066
493390	IPR000683	Oxidoreductase, N-terminal	HMMPfam	PF01408	GFO_IDH_MocA	1	110	166	6.3e-08
493390	IPR001005	SANT, DNA-binding	ScanRegExp	PS00334	MYB_2	1	269	291	NA
493390	IPR016040	NAD(P)-binding	superfamily	SSF51735	NAD(P)-binding Rossmann-fold domains	1	7	223	1.5e-26
494092	IPR007855	RNA-dependent RNA polymerase, eukaryotic-type	HMMPfam	PF05183	RdRP	1	589	980	1.4e-133
495822	IPR011769	Adenylate/cytidine kinase, N-terminal	BlastProDom	PD000657	YB34_PYRFU_Q8U1S1;	1	9	51	0.002
503717	IPR001680	WD40 repeat	HMMPfam	PF00400	WD40	2	137,293,	175,331,	0.0012,0.00024
503717	IPR001680	WD40 repeat	HMMSmart	SM00320	no description	8	136,180,251,292,352,552,658,694,	175,243,289,331,407,592,691,734,	0.074,30,11,0.002,4.7e+02,5.7,2.2,11
503717	IPR001680	WD40 repeat	ProfileScan	PS50294	WD_REPEATS_REGION	1	258	340	11.497
503717	IPR011044	Quinoprotein amine dehydrogenase, beta chain-like	superfamily	SSF50969	YVTN repeat-like/Quinoprotein amine dehydrogenase	1	458	596	1.1e-06
503717	IPR011046	WD40 repeat-like	superfamily	SSF50978	WD40 repeat-like	1	137	736	2.5e-36
506878	IPR000583	Glutamine amidotransferase, class-II	ScanRegExp	PS00443	GATASE_TYPE_II	1	1	16	NA
506878	IPR011146	Histidine triad-like motif	superfamily	SSF54197	HIT-like	1	8	177	1.2e-05
507695	IPR013261	Mitochondrial import inner membrane translocase, subunit Tim21	HMMPfam	PF08294	TIM21	1	104	234	2e-12
510177	IPR002013	Synaptojanin, N-terminal	HMMPfam	PF02383	Syja_N	1	60	364	1.2e-103
510177	IPR002013	Synaptojanin, N-terminal	ProfileScan	PS50275	SAC	1	124	464	73.462
511259	IPR006073	GTP1/OBG	FPrintScan	PR00326	GTP1OBG	4	65,86,113,130,	85,104,128,148,	7.7e-29,7.7e-29,7.7e-29,7.7e-29
511259	IPR002917	GTP-binding protein, HSR1-related	HMMPfam	PF01926	MMR_HSR1	1	63	174	1.2e-29
511259	IPR004095	TGS	HMMPfam	PF02824	TGS	1	290	354	7.9e-08
511259	IPR005225	Small GTP-binding protein	HMMTigr	TIGR00231	small_GTP: small GTP-binding protein domain	1	60	215	2.1e-23
511259	IPR006074	GTP1/OBG, conserved site	ScanRegExp	PS00905	GTP1_OBG	1	115	128	8e-05
514218	IPR001752	Kinesin, motor region	FPrintScan	PR00380	KINESINHEAVY	4	171,405,440,515,	192,422,458,536,	2.8e-27,2.8e-27,2.8e-27,2.8e-27
514218	IPR001752	Kinesin, motor region	HMMPfam	PF00225	Kinesin	1	94	566	9.2e-99
514218	IPR001752	Kinesin, motor region	HMMSmart	SM00129	no description	1	86	573	6.8e-97
514218	IPR001752	Kinesin, motor region	ProfileScan	PS50067	KINESIN_MOTOR_DOMAIN2	1	85	470	42.099
514218	IPR001752	Kinesin, motor region	ScanRegExp	PS00411	KINESIN_MOTOR_DOMAIN1	1	439	450	8e-05
516247	IPR000537	UbiA prenyltransferase	HMMPfam	PF01040	UbiA	1	52	308	0.001
516247	IPR001412	Aminoacyl-tRNA synthetase, class I, conserved site	ScanRegExp	PS00178	AA_TRNA_LIGASE_I	1	108	119	NA
517015	IPR002229	Blood group Rhesus C/E and D polypeptide	FPrintScan	PR00342	RHESUSRHD	4	139,235,321,357,	155,253,339,373,	1.7e-06,1.7e-06,1.7e-06,1.7e-06
517015	IPR010256	Rh-like protein/ammonium transporter	HMMPfam	PF00909	Ammonium_transp	1	37	448	1.1e-133
517015	IPR001905	Ammonium transporter	HMMTigr	TIGR00836	amt: ammonium transporter	1	35	450	1.1e-156
517015	IPR001905	Ammonium transporter	ScanRegExp	PS01219	AMMONIUM_TRANSP	1	196	221	NA
517015	IPR010256	Rh-like protein/ammonium transporter	superfamily	SSF111352	Ammonium ransporter (Pfam 00909)	1	29	427	1.6e-115
517776	IPR004273	Dynein heavy chain	HMMPfam	PF03028	Dynein_heavy	1	2742	3427	3.6e-195
517776	IPR011704	ATPase associated with various cellular activities, AAA-5	HMMPfam	PF07728	AAA_5	1	1043	1191	1.6e-15
517776	IPR013602	Dynein heavy chain, N-terminal region 2	HMMPfam	PF08393	DHC_N2	1	160	570	8e-212
517776	IPR003593	AAA+ ATPase, core	HMMSmart	SM00382	no description	4	741,1040,1415,1757,	888,1287,1565,1923,	0.19,23,0.00035,0.00075
517776	IPR000169	Peptidase, cysteine peptidase active site	ScanRegExp	PS00639	THIOL_PROTEASE_HIS	1	1040	1050	NA
517776	IPR010987	Glutathione S-transferase, C-terminal-like	superfamily	SSF47616	Glutathione S-transferase (GST), C-terminal domain	1	2992	3053	0.016
517776	IPR010989	t-SNARE	superfamily	SSF47661	t-snare proteins	1	2229	2296	0.0039
518438	IPR005829	Sugar transporter, conserved site	ScanRegExp	PS00216	SUGAR_TRANSPORT_1	1	65	82	NA
520546	IPR001680	WD40 repeat	ProfileScan	PS50082	WD_REPEATS_2	1	220	252	9.305
520546	IPR011046	WD40 repeat-like	superfamily	SSF50978	WD40 repeat-like	1	10	392	2.4e-13
520918	IPR001984	Peptidase S16, Lon protease	FPrintScan	PR00830	ENDOLAPTASE	5	579,902,985,1015,1038,	598,918,1004,1034,1056,	2.8e-40,2.8e-40,2.8e-40,2.8e-40,2.8e-40
520918	IPR003959	AAA ATPase, core	HMMPfam	PF00004	AAA	1	574	769	5e-52
520918	IPR003111	Peptidase S16, lon N-terminal	HMMPfam	PF02190	LON	1	168	424	1.7e-79
520918	IPR008269	Peptidase S16, lon C-terminal	HMMPfam	PF05362	Lon_C	1	875	1086	3.2e-86
520918	IPR003593	AAA+ ATPase, core	HMMSmart	SM00382	no description	1	571	716	1.5e-13
520918	IPR003111	Peptidase S16, lon N-terminal	HMMSmart	SM00464	no description	1	168	424	1.1e-46
520918	IPR004815	Peptidase S16, ATP-dependent protease La	HMMTigr	TIGR00763	lon: ATP-dependent protease La	1	170	1084	0
521593	IPR002345	Lipocalin	ScanRegExp	PS00213	LIPOCALIN	1	10	22	NA
522107	IPR002410	Peptidase S33, prolyl aminopeptidase	FPrintScan	PR00793	PROAMNOPTASE	3	36,64,112,	44,75,126,	3e-12,3e-12,3e-12
522107	IPR000073	Alpha/beta hydrolase fold-1	HMMPfam	PF00561	Abhydrolase_1	1	62	142	3.7e-09
522107	IPR005945	Peptidase S33, tricorn interacting factor 1	HMMPIR	PIRSF005539	Proline-specific peptidase, F1 type	1	1	339	7.9e-102
522107	IPR005945	Peptidase S33, tricorn interacting factor 1	HMMTigr	TIGR01250	pro_imino_pep_2: proline-specific pep	1	13	336	6.7e-58
522738	IPR007400	Protein of unknown function DUF453	HMMPfam	PF04303	DUF453	1	30	414	1.9e-72
523619	IPR004859	Putative 5-3 exonuclease	HMMPfam	PF03159	XRN_N	1	1	228	3e-161
525514	IPR004827	Basic-leucine zipper (bZIP) transcription factor	ScanRegExp	PS00036	BZIP_BASIC	1	189	204	NA
527650	IPR015257	Maf1 regulator	HMMPfam	PF09174	Maf1	1	24	300	2.5e-31
529490	IPR007286	EAP30	HMMPfam	PF04157	EAP30	1	93	251	2.1e-38
529608	IPR010905	Glycosyl hydrolase, family 88	HMMPfam	PF07470	Glyco_hydro_88	1	167	267	6.3e-05
529608	IPR008928	Six-hairpin glycosidase-like	superfamily	SSF48208	Six-hairpin glycosidases	1	156	333	2.4e-17
529640	IPR000759	Adrenodoxin reductase	FPrintScan	PR00419	ADXRDTASE	2	5,164,	27,178,	1.1e-06,1.1e-06
529986	IPR008936	Rho GTPase activation protein	superfamily	SSF48350	GTPase activation domain, GAP	1	214	316	0.00032
530564	IPR004919	Protein of unknown function DUF262	HMMPfam	PF03235	DUF262	1	61	191	0.0005
530741	IPR001247	Exoribonuclease, phosphorolytic domain 1	HMMPfam	PF01138	RNase_PH	1	32	164	9e-26
530741	IPR015847	Exoribonuclease, phosphorolytic domain 2	HMMPfam	PF03725	RNase_PH_C	1	190	259	3.8e-06
530741	IPR015847	Exoribonuclease, phosphorolytic domain 2	superfamily	SSF55666	Ribonuclease PH domain 2-like	1	184	273	3.7e-07
531534	IPR004274	NLI interacting factor	HMMSmart	SM00577	no description	1	76	285	2e-07
531534	IPR004274	NLI interacting factor	ProfileScan	PS50969	FCP1	1	73	297	11.189
535694	IPR005135	Endonuclease/exonuclease/phosphatase	HMMPfam	PF03372	Exo_endo_phos	1	37	285	1.3e-13
535694	IPR005135	Endonuclease/exonuclease/phosphatase	superfamily	SSF56219	DNase I-like	1	19	287	3.8e-12
537602	IPR003006	Immunoglobulin/major histocompatibility complex, conserved site	ScanRegExp	PS00290	IG_MHC	1	330	336	NA
537891	IPR004843	Metallophosphoesterase	HMMPfam	PF00149	Metallophos	1	99	362	4.6e-11
537891	IPR002345	Lipocalin	ScanRegExp	PS00213	LIPOCALIN	1	177	190	NA
537933	IPR015366	Peptidase S53, propeptide	HMMPfam	PF09286	Pro-kuma_activ	1	38	182	5.3e-48
537933	IPR000209	Peptidase S8 and S53, subtilisin, kexin, sedolisin	superfamily	SSF52743	Subtilisin-like	1	222	625	1.6e-51
537933	IPR009020	Proteinase inhibitor, propeptide	superfamily	SSF54897	Protease propeptides/inhibitors	1	25	205	2.7e-25
539085	IPR016144	Mlu1-box-binding protein, DNA-binding	superfamily	SSF54616	DNA-binding domain of Mlu1-box binding protein MBP1	1	41	169	1.1e-12
540924	IPR000719	Protein kinase, core	BlastProDom	PD000001	SSP1_SCHPO_P50526;	1	55	400	9e-61
540924	IPR017442	Serine/threonine protein kinase-related	HMMPfam	PF00069	Pkinase	1	55	401	1.2e-61
540924	IPR001245	Tyrosine protein kinase	HMMSmart	SM00219	no description	1	55	293	1e-09
540924	IPR002290	Serine/threonine protein kinase	HMMSmart	SM00220	no description	1	55	401	3.8e-82
540924	IPR000719	Protein kinase, core	ProfileScan	PS50011	PROTEIN_KINASE_DOM	1	55	401	45.813
540924	IPR017441	Protein kinase ATP binding, conserved site	ScanRegExp	PS00107	PROTEIN_KINASE_ATP	1	61	85	NA
540924	IPR011009	Protein kinase-like	superfamily	SSF56112	Protein kinase-like (PK-like)	1	23	410	2.7e-70
541574	IPR002401	Cytochrome P450, E-class, group I	FPrintScan	PR00463	EP450I	6	58,307,350,390,427,437,	77,333,368,414,437,460,	5e-30,5e-30,5e-30,5e-30,5e-30,5e-30
541574	IPR001128	Cytochrome P450	HMMPfam	PF00067	p450	1	299	493	4e-54
541574	IPR001128	Cytochrome P450	ScanRegExp	PS00086	CYTOCHROME_P450	1	430	439	NA
541574	IPR001128	Cytochrome P450	superfamily	SSF48264	Cytochrome P450	1	30	496	1.7e-97
541575	IPR001128	Cytochrome P450	FPrintScan	PR00385	P450	4	305,358,440,449,	322,369,449,460,	0.0001,0.0001,0.0001,0.0001
541575	IPR002401	Cytochrome P450, E-class, group I	FPrintScan	PR00463	EP450I	6	64,314,357,398,439,449,	83,340,375,422,449,472,	2.3e-32,2.3e-32,2.3e-32,2.3e-32,2.3e-32,2.3e-32
541575	IPR001128	Cytochrome P450	HMMPfam	PF00067	p450	1	36	496	4.5e-57
541575	IPR001128	Cytochrome P450	ScanRegExp	PS00086	CYTOCHROME_P450	1	442	451	NA
541575	IPR001128	Cytochrome P450	superfamily	SSF48264	Cytochrome P450	1	36	508	1.5e-99
541897	IPR002401	Cytochrome P450, E-class, group I	FPrintScan	PR00463	EP450I	5	328,371,412,449,459,	354,389,436,459,482,	2.2e-22,2.2e-22,2.2e-22,2.2e-22,2.2e-22
541897	IPR001128	Cytochrome P450	HMMPfam	PF00067	p450	1	320	488	1.6e-45
541897	IPR001128	Cytochrome P450	ScanRegExp	PS00086	CYTOCHROME_P450	1	452	461	NA
541897	IPR001128	Cytochrome P450	superfamily	SSF48264	Cytochrome P450	1	49	518	2e-95
542145	IPR001128	Cytochrome P450	FPrintScan	PR00385	P450	4	318,370,467,476,	335,381,476,487,	2.4e-07,2.4e-07,2.4e-07,2.4e-07
542145	IPR002403	Cytochrome P450, E-class, group IV	FPrintScan	PR00465	EP450IV	3	365,460,476,	381,476,494,	8.7e-08,8.7e-08,8.7e-08
542145	IPR001128	Cytochrome P450	HMMPfam	PF00067	p450	1	120	504	1.2e-64
542145	IPR001128	Cytochrome P450	superfamily	SSF48264	Cytochrome P450	1	31	530	5.5e-94
542217	IPR016024	Armadillo-type fold	superfamily	SSF48371	ARM repeat	1	167	308	0.0011
545538	IPR001810	Cyclin-like F-box	HMMPfam	PF00646	F-box	1	71	121	0.00013
545538	IPR001810	Cyclin-like F-box	ProfileScan	PS50181	FBOX	1	70	120	9.259
546245	IPR000873	AMP-dependent synthetase and ligase	HMMPfam	PF00501	AMP-binding	1	109	340	6.2e-07
546434	IPR007484	Peptidase M28	HMMPfam	PF04389	Peptidase_M28	1	174	246	5.7e-22
546434	IPR003961	Fibronectin, type III	ProfileScan	PS50853	FN3	1	410	497	10.437
546434	IPR008957	Fibronectin, type III-like fold	superfamily	SSF49265	Fibronectin type III	1	406	491	6.5e-06
546885	IPR002226	Catalase	BlastProDom	PD000510	CATA_BOVIN_P00432;	1	1365	1507	0.0003
546885	IPR001849	Pleckstrin-like	HMMPfam	PF00169	PH	1	1338	1448	4.3e-08
546885	IPR001849	Pleckstrin-like	HMMSmart	SM00233	no description	1	1338	1450	0.0011
546885	IPR001849	Pleckstrin-like	ProfileScan	PS50003	PH_DOMAIN	1	1337	1448	7.763
546885	IPR009053	Prefoldin	superfamily	SSF46579	Prefoldin	1	185	254	0.0061
548113	IPR009053	Prefoldin	superfamily	SSF46579	Prefoldin	2	551,779,	652,887,	0.00032,0.0071
549731	IPR013216	Methyltransferase type 11	HMMPfam	PF08241	Methyltransf_11	1	149	202	6.9e-07
550119	IPR006172	DNA-directed DNA polymerase, family B	ScanRegExp	PS00116	DNA_POLYMERASE_B	1	90	98	NA
550136	IPR013217	Methyltransferase type 12	HMMPfam	PF08242	Methyltransf_12	1	131	237	4.8e-16
550136	IPR017280	Methyltransferase, METTL2, predicted	HMMPIR	PIRSF037755	Predicted methyltransferase, METTL2 type	1	18	414	1.1e-132
551262	IPR009003	Peptidase, trypsin-like serine and cysteine	superfamily	SSF50494	Trypsin-like serine proteases	1	228	287	0.019
551588	IPR001841	Zinc finger, RING-type	HMMPfam	PF00097	zf-C3HC4	1	4	47	4.1e-11
551588	IPR001841	Zinc finger, RING-type	HMMSmart	SM00184	no description	1	4	47	2.7e-08
551588	IPR001841	Zinc finger, RING-type	ProfileScan	PS50089	ZF_RING_2	1	4	48	13.094
551588	IPR001841	Zinc finger, RING-type	ScanRegExp	PS00518	ZF_RING_1	1	19	28	8e-05
553922	IPR010916	TonB box, conserved site	ScanRegExp	PS00430	TONB_DEPENDENT_REC_1	1	1	65	NA
554467	IPR000183	Orn/DAP/Arg decarboxylase 2	ScanRegExp	PS00879	ODR_DC_2_2	1	9	25	NA
555444	IPR007087	Zinc finger, C2H2-type	HMMPfam	PF00096	zf-C2H2	2	155,183,	177,205,	9.7e-05,2.2e-05
555444	IPR015880	Zinc finger, C2H2-like	HMMSmart	SM00355	no description	2	155,183,	177,203,	0.16,52
555444	IPR007087	Zinc finger, C2H2-type	ProfileScan	PS50157	ZINC_FINGER_C2H2_2	2	155,183,	182,210,	13.235,11.136
555444	IPR007087	Zinc finger, C2H2-type	ScanRegExp	PS00028	ZINC_FINGER_C2H2_1	1	157	177	NA
555919	IPR007557	PSP1 C-terminal conserved region	HMMPfam	PF04468	PSP1	1	561	647	4.3e-18
556462	IPR007194	Transport protein particle (TRAPP) component, Bet3	HMMPfam	PF04051	TRAPP_Bet3	1	71	230	4.2e-60
556462	IPR016696	TRAPP I complex, Trs31	HMMPIR	PIRSF017479	TRAPP I complex, Trs31 subunit	1	6	240	1.1e-99
556496	IPR000910	High mobility group box, HMG1/HMG2	HMMPfam	PF00505	HMG_box	1	112	180	7.9e-14
556496	IPR000910	High mobility group box, HMG1/HMG2	HMMSmart	SM00398	no description	1	111	181	1.7e-12
556496	IPR000910	High mobility group box, HMG1/HMG2	ProfileScan	PS50118	HMG_BOX_2	1	112	180	13.171
556496	IPR009071	High mobility group box, HMG	superfamily	SSF47095	HMG-box	1	92	184	5.5e-21
557836	IPR000910	High mobility group box, HMG1/HMG2	HMMPfam	PF00505	HMG_box	1	98	167	1.8e-17
557836	IPR000910	High mobility group box, HMG1/HMG2	HMMSmart	SM00398	no description	1	97	168	2.5e-16
557836	IPR000910	High mobility group box, HMG1/HMG2	ProfileScan	PS50118	HMG_BOX_2	1	98	167	15.587
557836	IPR009071	High mobility group box, HMG	superfamily	SSF47095	HMG-box	1	78	171	1.1e-20
557895	IPR011545	DNA/RNA helicase, DEAD/DEAH box type, N-terminal	HMMPfam	PF00270	DEAD	1	140	315	5.2e-49
557895	IPR001650	DNA/RNA helicase, C-terminal	HMMPfam	PF00271	Helicase_C	1	391	460	3.6e-28
557895	IPR014001	DEAD-like helicase, N-terminal	HMMSmart	SM00487	no description	1	135	341	1.3e-41
557895	IPR001650	DNA/RNA helicase, C-terminal	HMMSmart	SM00490	no description	1	378	460	1.2e-25
557895	IPR014021	Helicase, superfamily 1 and 2, ATP-binding	ProfileScan	PS51192	HELICASE_ATP_BIND_1	1	147	326	27.410
557895	IPR001650	DNA/RNA helicase, C-terminal	ProfileScan	PS51194	HELICASE_CTER	1	351	499	20.866
557895	IPR014014	RNA helicase, DEAD-box type, Q motif	ProfileScan	PS51195	Q_MOTIF	1	116	144	8.698
557895	IPR000629	RNA helicase, ATP-dependent, DEAD-box, conserved site	ScanRegExp	PS00039	DEAD_ATP_HELICASE	1	271	279	8e-05
558735	IPR001128	Cytochrome P450	FPrintScan	PR00385	P450	4	323,378,455,464,	340,389,464,475,	2.8e-05,2.8e-05,2.8e-05,2.8e-05
558735	IPR002403	Cytochrome P450, E-class, group IV	FPrintScan	PR00465	EP450IV	5	59,373,423,448,464,	82,389,441,464,482,	1.4e-14,1.4e-14,1.4e-14,1.4e-14,1.4e-14
558735	IPR001128	Cytochrome P450	HMMPfam	PF00067	p450	1	308	479	1.3e-49
558735	IPR001128	Cytochrome P450	ScanRegExp	PS00086	CYTOCHROME_P450	1	457	466	NA
558735	IPR001128	Cytochrome P450	superfamily	SSF48264	Cytochrome P450	1	67	517	6.2e-93
559248	IPR001214	SET	ProfileScan	PS50280	SET	1	96	152	9.623
559700	IPR001128	Cytochrome P450	FPrintScan	PR00385	P450	4	346,400,494,503,	363,411,503,514,	2.9e-12,2.9e-12,2.9e-12,2.9e-12
559700	IPR002403	Cytochrome P450, E-class, group IV	FPrintScan	PR00465	EP450IV	5	395,432,449,487,503,	411,446,467,503,521,	4.3e-10,4.3e-10,4.3e-10,4.3e-10,4.3e-10
559700	IPR001128	Cytochrome P450	HMMPfam	PF00067	p450	1	344	525	6.4e-48
559700	IPR001128	Cytochrome P450	superfamily	SSF48264	Cytochrome P450	1	95	559	1.1e-89
562841	IPR005151	Peptidase S41	HMMPfam	PF03572	Peptidase_S41	1	392	438	0.00014
562849	IPR000719	Protein kinase, core	BlastProDom	PD000001	Q6C7R4_EEEEE_Q6C7R4;	1	88	337	4e-81
562849	IPR017442	Serine/threonine protein kinase-related	HMMPfam	PF00069	Pkinase	1	82	337	1.6e-91
562849	IPR017450	POLO box	HMMPfam	PF00659	POLO_box	2	635,737,	703,776,	3.8e-16,8.7e-08
562849	IPR001245	Tyrosine protein kinase	HMMSmart	SM00219	no description	1	82	337	8.9e-15
562849	IPR002290	Serine/threonine protein kinase	HMMSmart	SM00220	no description	1	82	337	4.2e-97
562849	IPR000719	Protein kinase, core	ProfileScan	PS50011	PROTEIN_KINASE_DOM	1	82	337	53.545
562849	IPR000959	POLO box duplicated region	ProfileScan	PS50078	POLO_BOX	2	635,737,	703,817,	20.859,14.014
562849	IPR017441	Protein kinase ATP binding, conserved site	ScanRegExp	PS00107	PROTEIN_KINASE_ATP	1	88	110	NA
562849	IPR008271	Serine/threonine protein kinase, active site	ScanRegExp	PS00108	PROTEIN_KINASE_ST	1	200	212	8e-05
562849	IPR011009	Protein kinase-like	superfamily	SSF56112	Protein kinase-like (PK-like)	1	57	359	9.3e-87
563448	IPR013032	EGF-like region, conserved site	ScanRegExp	PS01186	EGF_2	1	128	139	NA
565694	IPR014870	Region of unknown function DUF1793	HMMPfam	PF08760	DUF1793	1	534	708	5.3e-25
565694	IPR008928	Six-hairpin glycosidase-like	superfamily	SSF48208	Six-hairpin glycosidases	1	473	610	0.0053
567837	IPR017853	Glycoside hydrolase, catalytic core	superfamily	SSF51445	(Trans)glycosidases	1	128	287	4.4e-12
568412	IPR004045	Glutathione S-transferase, N-terminal	HMMPfam	PF02798	GST_N	1	11	97	4.7e-06
568412	IPR010987	Glutathione S-transferase, C-terminal-like	superfamily	SSF47616	Glutathione S-transferase (GST), C-terminal domain	1	104	235	1.9e-10
568412	IPR012336	Thioredoxin-like fold	superfamily	SSF52833	Thioredoxin-like	1	12	107	2.7e-18
568870	IPR011009	Protein kinase-like	superfamily	SSF56112	Protein kinase-like (PK-like)	1	15	200	3.7e-06
569190	IPR007087	Zinc finger, C2H2-type	HMMPfam	PF00096	zf-C2H2	1	42	66	7.7e-07
569190	IPR015880	Zinc finger, C2H2-like	HMMSmart	SM00355	no description	2	17,42,	37,66,	0.000136
569190	IPR007087	Zinc finger, C2H2-type	ProfileScan	PS50157	ZINC_FINGER_C2H2_2	1	42	71	13.526
569190	IPR007087	Zinc finger, C2H2-type	ScanRegExp	PS00028	ZINC_FINGER_C2H2_1	1	44	66	8e-05
569950	IPR002030	Mitochondrial brown fat uncoupling protein	FPrintScan	PR00784	MTUNCOUPLING	4	35,171,214,291,	47,188,232,311,	8.6e-08,8.6e-08,8.6e-08,8.6e-08
569950	IPR001993	Mitochondrial substrate carrier	HMMPfam	PF00153	Mito_carr	3	33,118,218,	115,213,302,	1.5e-23,2.8e-23,5.6e-19
569950	IPR001993	Mitochondrial substrate carrier	ProfileScan	PS50920	SOLCAR	3	28,117,217,	110,208,302,	19.939,21.869,18.523
569950	IPR001993	Mitochondrial substrate carrier	superfamily	SSF103506	Mitochondrial carrier	1	25	299	2.5e-70
573205	IPR006058	2Fe-2S ferredoxin, iron-sulphur binding site	ScanRegExp	PS00197	2FE2S_FER_1	1	7	15	NA
573883	IPR001563	Peptidase S10, serine carboxypeptidase	BlastProDom	PD001189	Q6CGJ3_EEEEE_Q6CGJ3;	1	88	523	6e-103
573883	IPR000008	C2 calcium-dependent membrane targeting	FPrintScan	PR00360	C2DOMAIN	2	270,316,	282,324,	38.38
573883	IPR001563	Peptidase S10, serine carboxypeptidase	FPrintScan	PR00724	CRBOXYPTASEC	4	163,176,210,494,	175,186,235,507,	3.5e-21,3.5e-21,3.5e-21,3.5e-21
573883	IPR001563	Peptidase S10, serine carboxypeptidase	HMMPfam	PF00450	Peptidase_S10	1	89	524	2e-149
573883	IPR002048	Calcium-binding EF-hand	ScanRegExp	PS00018	EF_HAND_1	1	359	371	NA
573883	IPR001563	Peptidase S10, serine carboxypeptidase	ScanRegExp	PS00131	CARBOXYPEPT_SER_SER	1	224	231	NA
574558	IPR007087	Zinc finger, C2H2-type	HMMPfam	PF00096	zf-C2H2	1	363	385	7.8e-06
574558	IPR007087	Zinc finger, C2H2-type	ProfileScan	PS50157	ZINC_FINGER_C2H2_2	1	363	387	12.113
574558	IPR007087	Zinc finger, C2H2-type	ScanRegExp	PS00028	ZINC_FINGER_C2H2_1	2	294,365,	318,387,	NA,8e-5
574988	IPR016040	NAD(P)-binding	superfamily	SSF51735	NAD(P)-binding Rossmann-fold domains	1	23	74	0.017
575334	IPR013101	Leucine-rich repeat 2	HMMPfam	PF07723	LRR_2	1	152	176	0.29
575443	IPR004045	Glutathione S-transferase, N-terminal	HMMPfam	PF02798	GST_N	1	30	106	0.00041
575443	IPR010987	Glutathione S-transferase, C-terminal-like	superfamily	SSF47616	Glutathione S-transferase (GST), C-terminal domain	1	122	263	2.4e-17
575443	IPR012336	Thioredoxin-like fold	superfamily	SSF52833	Thioredoxin-like	1	13	112	2.6e-18
576146	IPR000169	Peptidase, cysteine peptidase active site	ScanRegExp	PS00139	THIOL_PROTEASE_CYS	1	28	39	NA
578733	IPR009030	Growth factor, receptor	superfamily	SSF57184	Growth factor receptor domain	1	26	79	0.0048
579309	IPR015366	Peptidase S53, propeptide	HMMPfam	PF09286	Pro-kuma_activ	1	38	180	7.5e-49
579309	IPR000209	Peptidase S8 and S53, subtilisin, kexin, sedolisin	superfamily	SSF52743	Subtilisin-like	1	211	574	4.5e-55
579309	IPR009020	Proteinase inhibitor, propeptide	superfamily	SSF54897	Protease propeptides/inhibitors	1	25	207	5.6e-27
580244	IPR000277	Cys/Met metabolism, pyridoxal phosphate-dependent enzyme	HMMPfam	PF01053	Cys_Met_Meta_PP	1	39	442	3.5e-183
580244	IPR000277	Cys/Met metabolism, pyridoxal phosphate-dependent enzyme	HMMPIR	PIRSF001434	Cystathionine gamma-synthase	1	39	445	1.6e-159
580244	IPR000277	Cys/Met metabolism, pyridoxal phosphate-dependent enzyme	ScanRegExp	PS00868	CYS_MET_METAB_PP	1	228	242	8e-05
580244	IPR015424	Pyridoxal phosphate-dependent transferase, major region	superfamily	SSF53383	PLP-dependent transferases	1	27	444	7.9e-115
580455	IPR013216	Methyltransferase type 11	HMMPfam	PF08241	Methyltransf_11	1	54	169	2e-15
580723	IPR013179	Protein of unknown function DUF1715, eukaryotic	HMMPfam	PF08215	DUF1715	1	5	121	2.1e-23
583006	IPR010033	HAD-superfamily phosphatase, subfamily IIIC	HMMTigr	TIGR01681	HAD-SF-IIIC: HAD-superfamily phosphatase,	1	7	151	7e-13
583006	IPR010036	Magnesium-dependent phosphatase-1	HMMTigr	TIGR01685	MDP-1: magnesium-dependent phosphatase-1	1	5	175	3.6e-32
583770	IPR000719	Protein kinase, core	BlastProDom	PD000001	Q92772_HUMAN_Q92772;	1	64	215	1e-10
583770	IPR017442	Serine/threonine protein kinase-related	HMMPfam	PF00069	Pkinase	1	63	218	4.8e-16
583770	IPR002290	Serine/threonine protein kinase	HMMSmart	SM00220	no description	1	12	218	8.5e-06
583770	IPR000719	Protein kinase, core	ProfileScan	PS50011	PROTEIN_KINASE_DOM	1	1	218	14.224
583770	IPR011009	Protein kinase-like	superfamily	SSF56112	Protein kinase-like (PK-like)	1	59	219	5.3e-24
583773	IPR000719	Protein kinase, core	BlastProDom	PD000001	Q9FYB4_ARATH_Q9FYB4;	1	29	105	6e-05
583773	IPR011009	Protein kinase-like	superfamily	SSF56112	Protein kinase-like (PK-like)	1	9	105	6.7e-05
585784	IPR001214	SET	HMMSmart	SM00317	no description	1	84	242	1.5e-09
585784	IPR001214	SET	ProfileScan	PS50280	SET	1	80	235	10.546
586126	IPR013094	Alpha/beta hydrolase fold-3	HMMPfam	PF07859	Abhydrolase_3	1	98	314	1e-58
586476	IPR013217	Methyltransferase type 12	HMMPfam	PF08242	Methyltransf_12	1	51	156	3.7e-09
586476	IPR016584	S-adenosyl-L-methionine dependent methyltransferase, YbcY, predicted	HMMPIR	PIRSF011491	Predicted S-adenosyl-L-methionine dependent methyltransferase, YbcY type	1	1	224	7.9e-85
588135	IPR001926	Pyridoxal phosphate-dependent enzyme, beta subunit	HMMPfam	PF00291	PALP	1	45	343	1.3e-93
588135	IPR001721	Threonine dehydratase, C-terminal	HMMPfam	PF00585	Thr_dehydrat_C	2	355,452,	447,540,	7.1e-20,1.3e-35
588135	IPR005787	Threonine dehydratase I	HMMTigr	TIGR01124	ilvA_2Cterm: threonine ammonia-lyase, bio	1	35	540	3.9e-267
588135	IPR000634	Serine/threonine dehydratase, pyridoxal-phosphate-binding site	ScanRegExp	PS00165	DEHYDRATASE_SER_THR	1	73	86	8e-05
588135	IPR001926	Pyridoxal phosphate-dependent enzyme, beta subunit	superfamily	SSF53686	Tryptophan synthase beta subunit-like PLP-dependent enzymes	1	5	393	2.1e-107
589542	IPR006001	Carbohydrate kinase, thermoresistant glucokinase	HMMTigr	TIGR01313	therm_gnt_kin: carbohydrate kinase, the	1	24	209	1.2e-55
590620	IPR009880	Glyoxal oxidase, N-terminal	HMMPfam	PF07250	Glyoxal_oxid_N	1	60	307	1.2e-25
590620	IPR015202	Region of unknown function DUF1929	HMMPfam	PF09118	DUF1929	1	471	579	1.3e-36
590620	IPR011043	Galactose oxidase/kelch, beta-propeller	superfamily	SSF50965	Galactose oxidase, central domain	1	101	471	2.7e-28
590620	IPR014756	Immunoglobulin E-set	superfamily	SSF81296	E set domains	1	466	581	1.6e-27
591054	IPR005834	Haloacid dehalogenase-like hydrolase	HMMPfam	PF00702	Hydrolase	1	12	224	2e-26
591054	IPR006402	HAD-superfamily hydrolase, subfamily IA, variant 3	HMMTigr	TIGR01509	HAD-SF-IA-v3: HAD-superfamily hydrolase,	1	14	221	3.1e-06
591056	IPR013069	BTB/POZ	HMMPfam	PF00651	BTB	1	26	134	9.2e-10
591056	IPR000210	BTB/POZ-like	HMMSmart	SM00225	no description	1	31	134	2e-10
591056	IPR000210	BTB/POZ-like	ProfileScan	PS50097	BTB	1	31	102	11.047
591056	IPR011333	BTB/POZ fold	superfamily	SSF54695	POZ domain	1	27	134	1.8e-08
591138	IPR002777	Prefoldin beta-like	HMMPfam	PF01920	Prefoldin_2	1	21	126	8.8e-25
591138	IPR016661	Prefoldin, subunit 4	HMMPIR	PIRSF016477	Prefoldin, subunit 4	1	1	132	2.5e-55
591138	IPR009053	Prefoldin	superfamily	SSF46579	Prefoldin	1	18	124	6.8e-15
591365	IPR008274	Aldehyde oxidase and xanthine dehydrogenase, molybdopterin binding	superfamily	SSF56003	Molybdenum cofactor-binding domain	1	198	262	0.007
591366	IPR001424	Superoxide dismutase, copper/zinc binding	ScanRegExp	PS00087	SOD_CU_ZN_1	1	690	700	NA
591624	IPR012336	Thioredoxin-like fold	superfamily	SSF52833	Thioredoxin-like	1	172	275	1.4e-12
592266	IPR012939	Glycosyl hydrolase 92	HMMPfam	PF07971	Glyco_hydro_92	1	279	805	3.1e-72
592266	IPR005887	Alpha-1,2-mannosidase, putative	HMMTigr	TIGR01180	aman2_put: alpha-1,2-mannosidase, putative	1	23	809	2.1e-29
594067	IPR000254	Cellulose-binding region, fungal	HMMPfam	PF00734	CBM_1	1	24	52	5.5e-14
594067	IPR000254	Cellulose-binding region, fungal	HMMSmart	SM00236	no description	1	23	56	4.6e-16
594067	IPR000254	Cellulose-binding region, fungal	ProfileScan	PS51164	CBM1_2	1	20	56	13.052
594067	IPR000254	Cellulose-binding region, fungal	ScanRegExp	PS00562	CBM1_1	1	28	55	8e-05
594067	IPR000254	Cellulose-binding region, fungal	superfamily	SSF57180	Cellulose-binding domain	1	21	56	2.1e-12
597830	IPR000330	SNF2-related	HMMPfam	PF00176	SNF2_N	1	328	608	3.9e-103
597830	IPR001650	DNA/RNA helicase, C-terminal	HMMPfam	PF00271	Helicase_C	1	665	744	1.3e-25
597830	IPR000953	Chromo domain	HMMPfam	PF00385	Chromo	1	235	287	1.8e-15
597830	IPR000953	Chromo domain	HMMSmart	SM00298	no description	2	134,233,	201,289,	15,2.9e-16
597830	IPR014001	DEAD-like helicase, N-terminal	HMMSmart	SM00487	no description	1	321	526	6e-31
597830	IPR001650	DNA/RNA helicase, C-terminal	HMMSmart	SM00490	no description	1	660	744	2.2e-23
597830	IPR000953	Chromo domain	ProfileScan	PS50013	CHROMO_2	2	136,235,	208,296,	9.119,15.037
597830	IPR014021	Helicase, superfamily 1 and 2, ATP-binding	ProfileScan	PS51192	HELICASE_ATP_BIND_1	1	337	506	24.008
597830	IPR001650	DNA/RNA helicase, C-terminal	ProfileScan	PS51194	HELICASE_CTER	1	634	790	19.268
597830	IPR009057	Homeodomain-like	superfamily	SSF46689	Homeodomain-like	1	1082	1117	0.0018
597830	IPR016197	Chromo domain-like	superfamily	SSF54160	Chromo domain-like	1	133	201	5.1e-09
597873	IPR001461	Peptidase A1	HMMPfam	PF00026	Asp	1	67	393	1.3e-09
597873	IPR001969	Peptidase aspartic, active site	ScanRegExp	PS00141	ASP_PROTEASE	1	81	92	8e-05
597873	IPR009007	Peptidase aspartic, catalytic	superfamily	SSF50630	Acid proteases	1	11	384	7.4e-30
601125	IPR002130	Peptidyl-prolyl cis-trans isomerase, cyclophilin-type	FPrintScan	PR00153	CSAPPISMRASE	5	54,91,134,149,162,	69,103,149,161,177,	4.4e-39,4.4e-39,4.4e-39,4.4e-39,4.4e-39
601125	IPR002130	Peptidyl-prolyl cis-trans isomerase, cyclophilin-type	HMMPfam	PF00160	Pro_isomerase	1	35	203	1.4e-109
601125	IPR002130	Peptidyl-prolyl cis-trans isomerase, cyclophilin-type	ProfileScan	PS50072	CSA_PPIASE_2	1	37	202	46.156
601125	IPR002130	Peptidyl-prolyl cis-trans isomerase, cyclophilin-type	ScanRegExp	PS00170	CSA_PPIASE_1	1	86	103	8e-05
601125	IPR015891	Cyclophilin-like	superfamily	SSF50891	Cyclophilin-like	1	31	204	1e-72
601484	IPR010666	Zinc finger, GRF-type	HMMPfam	PF06839	zf-GRF	1	25	70	8e-12
602551	IPR002227	Tyrosinase	FPrintScan	PR00092	TYROSINASE	4	102,132,247,280,	119,137,258,298,	2.1e-13,2.1e-13,2.1e-13,2.1e-13
602551	IPR002227	Tyrosinase	HMMPfam	PF00264	Tyrosinase	1	23	367	0.00019
602551	IPR002227	Tyrosinase	ScanRegExp	PS00497	TYROSINASE_1	1	102	119	8e-05
602551	IPR008922	Di-copper centre-containing	superfamily	SSF48056	Di-copper centre-containing domain	1	30	367	3.4e-48
603083	IPR009053	Prefoldin	superfamily	SSF46579	Prefoldin	1	260	344	0.0078
603083	IPR009078	Ferritin/ribonucleotide reductase-like	superfamily	SSF47240	Ferritin-like	1	215	267	0.006
605132	IPR001781	Zinc finger, LIM-type	BlastProDom	PD000094	Q75BR6_ASHGO_Q75BR6;	2	10,47,	43,98,	0.0002,2e-05
605132	IPR002219	Protein kinase C, phorbol ester/diacylglycerol binding	HMMPfam	PF00130	C1_1	1	1136	1188	9.8e-07
605132	IPR001781	Zinc finger, LIM-type	HMMPfam	PF00412	LIM	1	47	103	2e-07
605132	IPR000198	RhoGAP	HMMPfam	PF00620	RhoGAP	1	1228	1383	5e-54
605132	IPR002219	Protein kinase C, phorbol ester/diacylglycerol binding	HMMSmart	SM00109	no description	1	1136	1185	9.1e-05
605132	IPR001781	Zinc finger, LIM-type	HMMSmart	SM00132	no description	2	1,46,	43,97,	0.2,1.8e-09
605132	IPR000198	RhoGAP	HMMSmart	SM00324	no description	1	1225	1402	7.3e-56
605132	IPR001781	Zinc finger, LIM-type	ProfileScan	PS50023	LIM_DOMAIN_2	1	45	104	11.672
605132	IPR002219	Protein kinase C, phorbol ester/diacylglycerol binding	ProfileScan	PS50081	ZF_DAG_PE_2	1	1135	1185	10.396
605132	IPR000198	RhoGAP	ProfileScan	PS50238	RHOGAP	1	1210	1405	42.081
605132	IPR001781	Zinc finger, LIM-type	ScanRegExp	PS00478	LIM_DOMAIN_1	1	47	80	8e-05
605132	IPR008936	Rho GTPase activation protein	superfamily	SSF48350	GTPase activation domain, GAP	1	1202	1405	2.4e-50
605289	IPR004274	NLI interacting factor	HMMPfam	PF03031	NIF	1	378	573	5.9e-84
605289	IPR004274	NLI interacting factor	HMMSmart	SM00577	no description	1	385	549	1.4e-63
605289	IPR011948	Dullard-like phosphatase domain	HMMTigr	TIGR02251	HIF-SF_euk: Dullard-like phosphatase domai	1	386	571	1.8e-77
605289	IPR004274	NLI interacting factor	ProfileScan	PS50969	FCP1	1	382	561	36.986
606007	IPR013216	Methyltransferase type 11	HMMPfam	PF08241	Methyltransf_11	1	129	231	4.8e-09
607218	IPR011008	Dimeric alpha-beta barrel	superfamily	SSF54909	Dimeric alpha+beta barrel	1	158	263	0.00084
607282	IPR000504	RNA recognition motif, RNP-1	HMMPfam	PF00076	RRM_1	2	140,313,	166,369,	8.1e-05,4.4e-05
607282	IPR000504	RNA recognition motif, RNP-1	HMMSmart	SM00360	no description	2	139,290,	222,370,	0.025,0.17
607282	IPR000504	RNA recognition motif, RNP-1	ProfileScan	PS50102	RRM	1	138	226	10.224
609555	IPR013069	BTB/POZ	HMMPfam	PF00651	BTB	1	103	210	0.0003
609555	IPR000210	BTB/POZ-like	HMMSmart	SM00225	no description	1	108	210	7.2e-06
609555	IPR000210	BTB/POZ-like	ProfileScan	PS50097	BTB	1	108	170	11.564
609555	IPR011333	BTB/POZ fold	superfamily	SSF54695	POZ domain	1	83	208	0.00017
610635	IPR000719	Protein kinase, core	BlastProDom	PD000001	Q8C8X9_MOUSE_Q8C8X9;	2	97,351,	348,382,	9e-88,0.009
610635	IPR017442	Serine/threonine protein kinase-related	HMMPfam	PF00069	Pkinase	1	93	383	6e-84
610635	IPR001245	Tyrosine protein kinase	HMMSmart	SM00219	no description	1	93	383	5.1e-13
610635	IPR002290	Serine/threonine protein kinase	HMMSmart	SM00220	no description	1	93	383	2.9e-92
610635	IPR000719	Protein kinase, core	ProfileScan	PS50011	PROTEIN_KINASE_DOM	1	93	383	47.735
610635	IPR017441	Protein kinase ATP binding, conserved site	ScanRegExp	PS00107	PROTEIN_KINASE_ATP	1	99	122	8e-05
610635	IPR008271	Serine/threonine protein kinase, active site	ScanRegExp	PS00108	PROTEIN_KINASE_ST	1	214	226	8e-05
610635	IPR011009	Protein kinase-like	superfamily	SSF56112	Protein kinase-like (PK-like)	1	79	410	1.2e-89
610766	IPR000683	Oxidoreductase, N-terminal	HMMPfam	PF01408	GFO_IDH_MocA	1	9	140	9.1e-24
610766	IPR016040	NAD(P)-binding	superfamily	SSF51735	NAD(P)-binding Rossmann-fold domains	1	9	176	5.4e-44
611158	IPR007379	Mitochondrial import inner membrane translocase, subunit Tim44	HMMPfam	PF04280	Tim44	1	301	454	6.6e-41
611158	IPR017303	Import inner membrane translocase, TIM44 subunit, mitochondria	HMMPIR	PIRSF037871	Import inner membrane translocase, TIM44 subunit, mitochondrial type	1	11	461	4.7e-136
612467	IPR000719	Protein kinase, core	BlastProDom	PD000001	Q84T15_PHAAT_Q84T15;	2	15,242,	220,295,	8e-84,0.003
612467	IPR017442	Serine/threonine protein kinase-related	HMMPfam	PF00069	Pkinase	1	15	295	5.1e-106
612467	IPR001245	Tyrosine protein kinase	HMMSmart	SM00219	no description	1	15	295	7.4e-13
612467	IPR002290	Serine/threonine protein kinase	HMMSmart	SM00220	no description	1	15	295	3.4e-95
612467	IPR000719	Protein kinase, core	ProfileScan	PS50011	PROTEIN_KINASE_DOM	1	15	295	45.856
612467	IPR017441	Protein kinase ATP binding, conserved site	ScanRegExp	PS00107	PROTEIN_KINASE_ATP	1	21	45	8e-05
612467	IPR008271	Serine/threonine protein kinase, active site	ScanRegExp	PS00108	PROTEIN_KINASE_ST	1	133	145	8e-05
612467	IPR011009	Protein kinase-like	superfamily	SSF56112	Protein kinase-like (PK-like)	1	6	342	1.7e-87
613302	IPR000504	RNA recognition motif, RNP-1	HMMPfam	PF00076	RRM_1	2	23,131,	99,202,	1.2e-06,3.7e-17
613302	IPR000504	RNA recognition motif, RNP-1	HMMSmart	SM00360	no description	3	22,130,245,	100,203,348,	4.5e-10,9.9e-16,3
613302	IPR000504	RNA recognition motif, RNP-1	ProfileScan	PS50102	RRM	3	21,129,244,	104,207,352,	12.526,16.125,8.962
614549	IPR001895	Guanine-nucleotide dissociation stimulator CDC25	HMMPfam	PF00617	RasGEF	1	863	1049	5.5e-51
614549	IPR000651	Guanine nucleotide exchange factor for Ras-like GTPases, N-terminal	HMMPfam	PF00618	RasGEF_N	1	675	779	4.1e-33
614549	IPR001895	Guanine-nucleotide dissociation stimulator CDC25	HMMSmart	SM00147	no description	1	862	1057	3.8e-31
614549	IPR000651	Guanine nucleotide exchange factor for Ras-like GTPases, N-terminal	HMMSmart	SM00229	no description	1	671	807	1.3e-21
614549	IPR001895	Guanine-nucleotide dissociation stimulator CDC25	ProfileScan	PS50009	RASGEF_CAT	1	866	1057	59.490
614549	IPR000651	Guanine nucleotide exchange factor for Ras-like GTPases, N-terminal	ProfileScan	PS50212	RASGEF_NTER	1	672	803	24.677
614549	IPR001895	Guanine-nucleotide dissociation stimulator CDC25	ScanRegExp	PS00720	RASGEF	1	1010	1046	NA
614549	IPR008937	Ras guanine nucleotide exchange factor	superfamily	SSF48366	Ras GEF	1	647	1055	1.3e-85
615309	IPR013946	Nuclear control of ATP synthase 2	HMMPfam	PF08637	NCA2	1	426	723	3.7e-90
615941	IPR008949	Terpenoid synthase	superfamily	SSF48576	Terpenoid synthases	1	59	322	1.7e-41
616814	IPR000535	Major sperm protein	HMMPfam	PF00635	Motile_Sperm	1	2	108	5e-30
616814	IPR016763	Vesicle-associated membrane protein	HMMPIR	PIRSF019693	VAMP-associated protein	1	1	354	3.9e-47
616814	IPR000535	Major sperm protein	ProfileScan	PS50202	MSP	1	2	122	27.564
616814	IPR008962	PapD-like	superfamily	SSF49354	PapD-like	1	2	123	3e-34
618342	IPR011009	Protein kinase-like	superfamily	SSF56112	Protein kinase-like (PK-like)	1	409	652	0.00054
619677	IPR002575	Aminoglycoside phosphotransferase	HMMPfam	PF01636	APH	1	352	598	1.3e-07
619677	IPR003000	NAD-dependent histone deacetylase, silent information regulator Sir2	ProfileScan	PS50305	SIRTUIN	1	22	271	11.292
619677	IPR011009	Protein kinase-like	superfamily	SSF56112	Protein kinase-like (PK-like)	1	382	568	2.6e-20
620340	IPR000953	Chromo domain	HMMPfam	PF00385	Chromo	1	798	858	4.4e-10
620340	IPR001965	Zinc finger, PHD-type	HMMPfam	PF00628	PHD	1	716	764	1.5e-06
620340	IPR001965	Zinc finger, PHD-type	HMMSmart	SM00249	no description	1	709	762	3.6e-05
620340	IPR000953	Chromo domain	HMMSmart	SM00298	no description	1	797	860	1.1e-06
620340	IPR000953	Chromo domain	ProfileScan	PS50013	CHROMO_2	1	798	857	12.087
620340	IPR016197	Chromo domain-like	superfamily	SSF54160	Chromo domain-like	1	790	857	1.3e-11
620340	IPR011011	Zinc finger, FYVE/PHD-type	superfamily	SSF57903	FYVE/PHD zinc finger	1	698	780	1.1e-07
622638	IPR011600	Peptidase C14, caspase catalytic	HMMPfam	PF00656	Peptidase_C14	1	11	132	9e-19
623967	IPR015366	Peptidase S53, propeptide	HMMPfam	PF09286	Pro-kuma_activ	1	36	178	2.8e-53
623967	IPR000209	Peptidase S8 and S53, subtilisin, kexin, sedolisin	superfamily	SSF52743	Subtilisin-like	1	210	570	1.4e-61
623967	IPR009020	Proteinase inhibitor, propeptide	superfamily	SSF54897	Protease propeptides/inhibitors	1	23	201	1.3e-23
624051	IPR015366	Peptidase S53, propeptide	HMMPfam	PF09286	Pro-kuma_activ	1	36	178	2.4e-34
624051	IPR000209	Peptidase S8 and S53, subtilisin, kexin, sedolisin	superfamily	SSF52743	Subtilisin-like	1	209	570	4.4e-63
[truncated: 22,325 more rows]

## Sheet: kegg
415	6.3.2.-	Acid--D-amino-acid ligases (peptide synthases).	\N	\N	\N	Tryptophan metabolism	Amino Acid Metabolism	METABOLIC
415	6.3.2.-	Acid--D-amino-acid ligases (peptide synthases).	\N	\N	\N	Ubiquinone biosynthesis	Metabolism of Cofactors and Vitamins	METABOLIC
3087	2.1.1.14	5-methyltetrahydropteroyltriglutamate--homocysteine S-methyltransferase.	5-methyltetrahydropteroyltri-L-glutamate + L-homocysteine = tetrahydropteroyltri-L-glutamate + L-methionine.	\N	\N	Methionine metabolism	Amino Acid Metabolism	METABOLIC
5199	4.1.1.45	Aminocarboxymuconate-semialdehyde decarboxylase.	2-amino-3-(3-oxoprop-2-enyl)-but-2-enedioate = 2-aminomuconate semialdehyde + CO(2).	\N	\N	Tryptophan metabolism	Amino Acid Metabolism	METABOLIC
5241	2.3.1.24	Sphingosine N-acyltransferase.	Acyl-CoA + sphingosine = CoA + N-acylsphingosine.	\N	\N	Sphingoglycolipid metabolism	Metabolism of Complex Lipids	METABOLIC
5241	2.3.1.24	Sphingosine N-acyltransferase.	Acyl-CoA + sphingosine = CoA + N-acylsphingosine.	\N	\N	Sphingophospholipid biosynthesis	Metabolism of Complex Lipids	METABOLIC
5422	3.2.1.3	Glucan 1,4-alpha-glucosidase.	Hydrolysis of terminal 1,4-linked alpha-D-glucose residues successively from non-reducing ends of the chains with release of beta-D-glucose.	\N	\N	Starch and sucrose metabolism	Metabolism of Complex Carbohydrates	METABOLIC
11551	6.1.1.20	Phenylalanine--tRNA ligase.	ATP + L-phenylalanine + tRNA(Phe) = AMP + diphosphate + L-phenylalanyl-tRNA(Phe).	\N	\N	Aminoacyl-tRNA biosynthesis	TRANSLATION	REGULATORY
11551	6.1.1.20	Phenylalanine--tRNA ligase.	ATP + L-phenylalanine + tRNA(Phe) = AMP + diphosphate + L-phenylalanyl-tRNA(Phe).	\N	\N	Phenylalanine, tyrosine and tryptophan biosynthesis	Amino Acid Metabolism	METABOLIC
18007	3.6.1.-	In phosphorous-containing anhydrides.	\N	\N	\N	Starch and sucrose metabolism	Metabolism of Complex Carbohydrates	METABOLIC
18007	3.6.1.-	In phosphorous-containing anhydrides.	\N	\N	\N	Folate biosynthesis	Metabolism of Cofactors and Vitamins	METABOLIC
18409	1.2.1.5	Aldehyde dehydrogenase (NAD(P)+).	An aldehyde + NAD(P)(+) + H(2)O = an acid + NAD(P)H.	\N	\N	Tyrosine metabolism	Amino Acid Metabolism	METABOLIC
18409	1.2.1.5	Aldehyde dehydrogenase (NAD(P)+).	An aldehyde + NAD(P)(+) + H(2)O = an acid + NAD(P)H.	\N	\N	Glycolysis / Gluconeogenesis	Carbohydrate Metabolism	METABOLIC
18409	1.2.1.5	Aldehyde dehydrogenase (NAD(P)+).	An aldehyde + NAD(P)(+) + H(2)O = an acid + NAD(P)H.	\N	\N	Phenylalanine metabolism	Amino Acid Metabolism	METABOLIC
18409	1.2.1.5	Aldehyde dehydrogenase (NAD(P)+).	An aldehyde + NAD(P)(+) + H(2)O = an acid + NAD(P)H.	\N	\N	Histidine metabolism	Amino Acid Metabolism	METABOLIC
18879	2.7.7.6	DNA-directed RNA polymerase.	N nucleoside triphosphate = N diphosphate + {RNA}(N).	\N	\N	RNA polymerase	TRANSCRIPTION	REGULATORY
18879	2.7.7.6	DNA-directed RNA polymerase.	N nucleoside triphosphate = N diphosphate + {RNA}(N).	\N	\N	Purine metabolism	Nucleotide Metabolism	METABOLIC
18879	2.7.7.6	DNA-directed RNA polymerase.	N nucleoside triphosphate = N diphosphate + {RNA}(N).	\N	\N	Pyrimidine metabolism	Nucleotide Metabolism	METABOLIC
23651	3.2.1.3	Glucan 1,4-alpha-glucosidase.	Hydrolysis of terminal 1,4-linked alpha-D-glucose residues successively from non-reducing ends of the chains with release of beta-D-glucose.	\N	\N	Starch and sucrose metabolism	Metabolism of Complex Carbohydrates	METABOLIC
24713	2.4.1.186	Glycogenin glucosyltransferase.	UDP-glucose + glycogenin = UDP + glucosylglycogenin.	\N	\N	\N	\N	\N
27968	3.5.4.3	Guanine deaminase.	Guanine + H(2)O = xanthine + NH(3).	\N	\N	Purine metabolism	Nucleotide Metabolism	METABOLIC
28577	3.4.14.9	Tripeptidyl-peptidase I.	Release of an N-terminal tripeptide from a polypeptide.	\N	\N	\N	\N	\N
32035	1.1.1.184	Carbonyl reductase (NADPH).	R-CHOH-R' + NADP(+) = R-CO-R' + NADPH.	\N	\N	Prostaglandin and leukotriene metabolism	Metabolism of Complex Lipids	METABOLIC
36100	6.3.2.-	Acid--D-amino-acid ligases (peptide synthases).	\N	\N	\N	Tryptophan metabolism	Amino Acid Metabolism	METABOLIC
36100	6.3.2.-	Acid--D-amino-acid ligases (peptide synthases).	\N	\N	\N	Ubiquinone biosynthesis	Metabolism of Cofactors and Vitamins	METABOLIC
39534	1.14.14.1	Unspecific monooxygenase.	RH + reduced flavoprotein + O(2) = ROH + oxidized flavoprotein + H(2)O.	Heme-thiolate.	\N	Tryptophan metabolism	Amino Acid Metabolism	METABOLIC
39534	1.14.14.1	Unspecific monooxygenase.	RH + reduced flavoprotein + O(2) = ROH + oxidized flavoprotein + H(2)O.	Heme-thiolate.	\N	Fatty acid metabolism	Lipid Metabolism	METABOLIC
39534	1.14.14.1	Unspecific monooxygenase.	RH + reduced flavoprotein + O(2) = ROH + oxidized flavoprotein + H(2)O.	Heme-thiolate.	\N	gamma-Hexachlorocyclohexane degradation	Biodegradation of Xenobiotics	METABOLIC
39896	6.3.2.-	Acid--D-amino-acid ligases (peptide synthases).	\N	\N	\N	Tryptophan metabolism	Amino Acid Metabolism	METABOLIC
39896	6.3.2.-	Acid--D-amino-acid ligases (peptide synthases).	\N	\N	\N	Ubiquinone biosynthesis	Metabolism of Cofactors and Vitamins	METABOLIC
41647	2.7.1.29	Glycerone kinase.	ATP + glycerone = ADP + glycerone phosphate.	\N	\N	Glycerolipid metabolism	Metabolism of Complex Lipids	METABOLIC
41952	5.3.1.4	L-arabinose isomerase.	L-arabinose = L-ribulose.	\N	\N	Pentose and glucuronate interconversions	Carbohydrate Metabolism	METABOLIC
42873	1.2.1.51	Pyruvate dehydrogenase (NADP+).	Pyruvate + CoA + NADP(+) = acetyl-CoA + CO(2) + NADPH.	\N	\N	Pyruvate metabolism	Carbohydrate Metabolism	METABOLIC
42873	1.2.1.51	Pyruvate dehydrogenase (NADP+).	Pyruvate + CoA + NADP(+) = acetyl-CoA + CO(2) + NADPH.	\N	\N	Glycolysis / Gluconeogenesis	Carbohydrate Metabolism	METABOLIC
43149	2.6.1.44	Alanine--glyoxylate aminotransferase.	L-alanine + glyoxylate = pyruvate + glycine.	Pyridoxal-phosphate.	Oxalosis I (glycolicaciduria); MIM:259900.	Glycine, serine and threonine metabolism	Amino Acid Metabolism	METABOLIC
43149	2.6.1.44	Alanine--glyoxylate aminotransferase.	L-alanine + glyoxylate = pyruvate + glycine.	Pyridoxal-phosphate.	Oxalosis I (glycolicaciduria); MIM:259900.	Alanine and aspartate metabolism	Amino Acid Metabolism	METABOLIC
46780	1.14.-.-	Acting on paired donors, with incorporation or reduction of	\N	\N	\N	gamma-Hexachlorocyclohexane degradation	Biodegradation of Xenobiotics	METABOLIC
46780	1.14.-.-	Acting on paired donors, with incorporation or reduction of	\N	\N	\N	Ascorbate and aldarate metabolism	Carbohydrate Metabolism	METABOLIC
46780	1.14.-.-	Acting on paired donors, with incorporation or reduction of	\N	\N	\N	Flavonoids, stilbene and lignin biosynthesis	Biosynthesis of Secondary Metabolites	METABOLIC
46780	1.14.-.-	Acting on paired donors, with incorporation or reduction of	\N	\N	\N	Fluorene degradation	Biodegradation of Xenobiotics	METABOLIC
46822	2.7.1.37	Protein kinase.	ATP + a protein = ADP + a phosphoprotein.	\N	\N	\N	\N	\N
57632	2.3.1.-	Transferring groups other than amino-acyl groups.	\N	\N	\N	Benzoate degradation via CoA ligation	Biodegradation of Xenobiotics	METABOLIC
57632	2.3.1.-	Transferring groups other than amino-acyl groups.	\N	\N	\N	Tyrosine metabolism	Amino Acid Metabolism	METABOLIC
57632	2.3.1.-	Transferring groups other than amino-acyl groups.	\N	\N	\N	Aminosugars metabolism	Metabolism of Complex Carbohydrates	METABOLIC
57632	2.3.1.-	Transferring groups other than amino-acyl groups.	\N	\N	\N	Glycerolipid metabolism	Metabolism of Complex Lipids	METABOLIC
57632	2.3.1.-	Transferring groups other than amino-acyl groups.	\N	\N	\N	Valine, leucine and isoleucine degradation	Amino Acid Metabolism	METABOLIC
57632	2.3.1.-	Transferring groups other than amino-acyl groups.	\N	\N	\N	Ethylbenzene degradation	Biodegradation of Xenobiotics	METABOLIC
57632	2.3.1.-	Transferring groups other than amino-acyl groups.	\N	\N	\N	Phenylalanine metabolism	Amino Acid Metabolism	METABOLIC
57632	2.3.1.-	Transferring groups other than amino-acyl groups.	\N	\N	\N	Lipopolysaccharide biosynthesis	Metabolism of Complex Carbohydrates	METABOLIC
57632	2.3.1.-	Transferring groups other than amino-acyl groups.	\N	\N	\N	Lysine biosynthesis	Amino Acid Metabolism	METABOLIC
57632	2.3.1.-	Transferring groups other than amino-acyl groups.	\N	\N	\N	Butanoate metabolism	Carbohydrate Metabolism	METABOLIC
57632	2.3.1.-	Transferring groups other than amino-acyl groups.	\N	\N	\N	D-Arginine and D-ornithine metabolism	Metabolism of Other Amino Acids	METABOLIC
57632	2.3.1.-	Transferring groups other than amino-acyl groups.	\N	\N	\N	Histidine metabolism	Amino Acid Metabolism	METABOLIC
57632	2.3.1.-	Transferring groups other than amino-acyl groups.	\N	\N	\N	Lysine degradation	Amino Acid Metabolism	METABOLIC
60937	1.14.14.1	Unspecific monooxygenase.	RH + reduced flavoprotein + O(2) = ROH + oxidized flavoprotein + H(2)O.	Heme-thiolate.	\N	Tryptophan metabolism	Amino Acid Metabolism	METABOLIC
60937	1.14.14.1	Unspecific monooxygenase.	RH + reduced flavoprotein + O(2) = ROH + oxidized flavoprotein + H(2)O.	Heme-thiolate.	\N	Fatty acid metabolism	Lipid Metabolism	METABOLIC
60937	1.14.14.1	Unspecific monooxygenase.	RH + reduced flavoprotein + O(2) = ROH + oxidized flavoprotein + H(2)O.	Heme-thiolate.	\N	gamma-Hexachlorocyclohexane degradation	Biodegradation of Xenobiotics	METABOLIC
60955	1.14.14.1	Unspecific monooxygenase.	RH + reduced flavoprotein + O(2) = ROH + oxidized flavoprotein + H(2)O.	Heme-thiolate.	\N	Tryptophan metabolism	Amino Acid Metabolism	METABOLIC
60955	1.14.14.1	Unspecific monooxygenase.	RH + reduced flavoprotein + O(2) = ROH + oxidized flavoprotein + H(2)O.	Heme-thiolate.	\N	Fatty acid metabolism	Lipid Metabolism	METABOLIC
60955	1.14.14.1	Unspecific monooxygenase.	RH + reduced flavoprotein + O(2) = ROH + oxidized flavoprotein + H(2)O.	Heme-thiolate.	\N	gamma-Hexachlorocyclohexane degradation	Biodegradation of Xenobiotics	METABOLIC
62056	6.2.1.12	4-coumarate--CoA ligase.	ATP + 4-coumarate + CoA = AMP + diphosphate + 4-coumaroyl-CoA.	\N	\N	Flavonoids, stilbene and lignin biosynthesis	Biosynthesis of Secondary Metabolites	METABOLIC
62490	2.7.1.-	Phosphotransferases with an alcohol group as acceptor.	\N	\N	\N	Sphingoglycolipid metabolism	Metabolism of Complex Lipids	METABOLIC
62490	2.7.1.-	Phosphotransferases with an alcohol group as acceptor.	\N	\N	\N	Benzoate degradation via CoA ligation	Biodegradation of Xenobiotics	METABOLIC
62490	2.7.1.-	Phosphotransferases with an alcohol group as acceptor.	\N	\N	\N	Starch and sucrose metabolism	Metabolism of Complex Carbohydrates	METABOLIC
62490	2.7.1.-	Phosphotransferases with an alcohol group as acceptor.	\N	\N	\N	Inositol phosphate metabolism	Metabolism of Complex Lipids	METABOLIC
62490	2.7.1.-	Phosphotransferases with an alcohol group as acceptor.	\N	\N	\N	Nicotinate and nicotinamide metabolism	Metabolism of Cofactors and Vitamins	METABOLIC
64349	1.6.5.5	NADPH:quinone reductase.	NADPH + quinone = NADP(+) + semiquinone.	Zinc.	\N	\N	\N	\N
64967	3.4.21.48	Cerevisin.	Hydrolysis of proteins with broad specificity, and of BZ-Arg-OET > Ac-Tyr-OET. Does not hydrolyse peptide amides.	\N	\N	\N	\N	\N
69320	3.6.1.3	Adenosinetriphosphatase.	ATP + H(2)O = ADP + phosphate.	\N	Hemolytic anemia due to deficiency of adenosine triphosphatase; MIM:102800.	Purine metabolism	Nucleotide Metabolism	METABOLIC
71812	2.7.6.2	Thiamine pyrophosphokinase.	ATP + thiamine = AMP + thiamine diphosphate.	\N	\N	Thiamine metabolism	Metabolism of Cofactors and Vitamins	METABOLIC
72886	1.2.1.3	Aldehyde dehydrogenase (NAD+).	An aldehyde + NAD(+) + H(2)O = an acid + NADH.	\N	Acute alcohol intolerance; MIM:100650.	1,2-Dichloroethane degradation	Biodegradation of Xenobiotics	METABOLIC
72886	1.2.1.3	Aldehyde dehydrogenase (NAD+).	An aldehyde + NAD(+) + H(2)O = an acid + NADH.	\N	Acute alcohol intolerance; MIM:100650.	Tryptophan metabolism	Amino Acid Metabolism	METABOLIC
72886	1.2.1.3	Aldehyde dehydrogenase (NAD+).	An aldehyde + NAD(+) + H(2)O = an acid + NADH.	\N	Acute alcohol intolerance; MIM:100650.	Glycerolipid metabolism	Metabolism of Complex Lipids	METABOLIC
72886	1.2.1.3	Aldehyde dehydrogenase (NAD+).	An aldehyde + NAD(+) + H(2)O = an acid + NADH.	\N	Acute alcohol intolerance; MIM:100650.	Valine, leucine and isoleucine degradation	Amino Acid Metabolism	METABOLIC
72886	1.2.1.3	Aldehyde dehydrogenase (NAD+).	An aldehyde + NAD(+) + H(2)O = an acid + NADH.	\N	Acute alcohol intolerance; MIM:100650.	Glycolysis / Gluconeogenesis	Carbohydrate Metabolism	METABOLIC
72886	1.2.1.3	Aldehyde dehydrogenase (NAD+).	An aldehyde + NAD(+) + H(2)O = an acid + NADH.	\N	Acute alcohol intolerance; MIM:100650.	Propanoate metabolism	Carbohydrate Metabolism	METABOLIC
72886	1.2.1.3	Aldehyde dehydrogenase (NAD+).	An aldehyde + NAD(+) + H(2)O = an acid + NADH.	\N	Acute alcohol intolerance; MIM:100650.	Fatty acid metabolism	Lipid Metabolism	METABOLIC
72886	1.2.1.3	Aldehyde dehydrogenase (NAD+).	An aldehyde + NAD(+) + H(2)O = an acid + NADH.	\N	Acute alcohol intolerance; MIM:100650.	Bile acid biosynthesis	Lipid Metabolism	METABOLIC
72886	1.2.1.3	Aldehyde dehydrogenase (NAD+).	An aldehyde + NAD(+) + H(2)O = an acid + NADH.	\N	Acute alcohol intolerance; MIM:100650.	Arginine and proline metabolism	Amino Acid Metabolism	METABOLIC
72886	1.2.1.3	Aldehyde dehydrogenase (NAD+).	An aldehyde + NAD(+) + H(2)O = an acid + NADH.	\N	Acute alcohol intolerance; MIM:100650.	Butanoate metabolism	Carbohydrate Metabolism	METABOLIC
72886	1.2.1.3	Aldehyde dehydrogenase (NAD+).	An aldehyde + NAD(+) + H(2)O = an acid + NADH.	\N	Acute alcohol intolerance; MIM:100650.	beta-Alanine metabolism	Metabolism of Other Amino Acids	METABOLIC
72886	1.2.1.3	Aldehyde dehydrogenase (NAD+).	An aldehyde + NAD(+) + H(2)O = an acid + NADH.	\N	Acute alcohol intolerance; MIM:100650.	Pyruvate metabolism	Carbohydrate Metabolism	METABOLIC
72886	1.2.1.3	Aldehyde dehydrogenase (NAD+).	An aldehyde + NAD(+) + H(2)O = an acid + NADH.	\N	Acute alcohol intolerance; MIM:100650.	Histidine metabolism	Amino Acid Metabolism	METABOLIC
72886	1.2.1.3	Aldehyde dehydrogenase (NAD+).	An aldehyde + NAD(+) + H(2)O = an acid + NADH.	\N	Acute alcohol intolerance; MIM:100650.	Lysine degradation	Amino Acid Metabolism	METABOLIC
72886	1.2.1.3	Aldehyde dehydrogenase (NAD+).	An aldehyde + NAD(+) + H(2)O = an acid + NADH.	\N	Acute alcohol intolerance; MIM:100650.	Ascorbate and aldarate metabolism	Carbohydrate Metabolism	METABOLIC
74917	1.3.1.35	Phosphatidylcholine desaturase.	1-acyl-2-oleoyl-sn-glycero-3-phosphocholine + NAD(+) = 1-acyl-2-linoleoyl-sn-glycero-3-phosphocholine + NADH.	\N	\N	\N	\N	\N
74929	1.3.1.35	Phosphatidylcholine desaturase.	1-acyl-2-oleoyl-sn-glycero-3-phosphocholine + NAD(+) = 1-acyl-2-linoleoyl-sn-glycero-3-phosphocholine + NADH.	\N	\N	\N	\N	\N
75474	6.2.1.12	4-coumarate--CoA ligase.	ATP + 4-coumarate + CoA = AMP + diphosphate + 4-coumaroyl-CoA.	\N	\N	Flavonoids, stilbene and lignin biosynthesis	Biosynthesis of Secondary Metabolites	METABOLIC
81418	1.14.14.1	Unspecific monooxygenase.	RH + reduced flavoprotein + O(2) = ROH + oxidized flavoprotein + H(2)O.	Heme-thiolate.	\N	Tryptophan metabolism	Amino Acid Metabolism	METABOLIC
81418	1.14.14.1	Unspecific monooxygenase.	RH + reduced flavoprotein + O(2) = ROH + oxidized flavoprotein + H(2)O.	Heme-thiolate.	\N	Fatty acid metabolism	Lipid Metabolism	METABOLIC
81418	1.14.14.1	Unspecific monooxygenase.	RH + reduced flavoprotein + O(2) = ROH + oxidized flavoprotein + H(2)O.	Heme-thiolate.	\N	gamma-Hexachlorocyclohexane degradation	Biodegradation of Xenobiotics	METABOLIC
87327	3.2.1.3	Glucan 1,4-alpha-glucosidase.	Hydrolysis of terminal 1,4-linked alpha-D-glucose residues successively from non-reducing ends of the chains with release of beta-D-glucose.	\N	\N	Starch and sucrose metabolism	Metabolism of Complex Carbohydrates	METABOLIC
89372	1.10.3.2	Laccase.	4 benzenediol + O(2) = 4 benzosemiquinone + 2 H(2)O.	Copper.	\N	\N	\N	\N
93361	1.1.99.1	Choline dehydrogenase.	Choline + acceptor = betaine aldehyde + reduced acceptor.	PQQ.	\N	Glycine, serine and threonine metabolism	Amino Acid Metabolism	METABOLIC
96702	1.14.13.30	Leukotriene-B4 20-monooxygenase.	(6Z,8E,10E,14Z)-(5S,12R)-5,12-dihydroxyicosa-6,8,10,14-tetraenoate + NADPH + O(2) = (6Z,8E,10E,14Z)-(5S,12R)-5,12,20-trihydroxyicosa- 6,8,10,14-tetraenoate + NADP(+) + H(2)O.	Heme-thiolate.	\N	Prostaglandin and leukotriene metabolism	Metabolism of Complex Lipids	METABOLIC
97720	3.6.3.14	H(+)-transporting two-sector ATPase.	ATP + H(2)O + H(+)(In) = ADP + phosphate + H(+)(Out).	\N	\N	ATP synthesis	Energy Metabolism	METABOLIC
97720	3.6.3.14	H(+)-transporting two-sector ATPase.	ATP + H(2)O + H(+)(In) = ADP + phosphate + H(+)(Out).	\N	\N	Flagellar assembly	\N	\N
97720	3.6.3.14	H(+)-transporting two-sector ATPase.	ATP + H(2)O + H(+)(In) = ADP + phosphate + H(+)(Out).	\N	\N	Type III secretion system	SORTING AND DEGRADATION	REGULATORY
103079	3.4.24.37	Saccharolysin.	Cleavage of Pro-|-Phe and Ala-|-Ala bonds.	Zinc.	\N	\N	\N	\N
110829	6.3.2.-	Acid--D-amino-acid ligases (peptide synthases).	\N	\N	\N	Tryptophan metabolism	Amino Acid Metabolism	METABOLIC
110829	6.3.2.-	Acid--D-amino-acid ligases (peptide synthases).	\N	\N	\N	Ubiquinone biosynthesis	Metabolism of Cofactors and Vitamins	METABOLIC
115022	3.5.1.4	Amidase.	A monocarboxylic acid amide + H(2)O = a monocarboxylate + NH(3).	\N	\N	Tryptophan metabolism	Amino Acid Metabolism	METABOLIC
115022	3.5.1.4	Amidase.	A monocarboxylic acid amide + H(2)O = a monocarboxylate + NH(3).	\N	\N	Benzoate degradation via CoA ligation	Biodegradation of Xenobiotics	METABOLIC
115022	3.5.1.4	Amidase.	A monocarboxylic acid amide + H(2)O = a monocarboxylate + NH(3).	\N	\N	Cyanoamino acid metabolism	Metabolism of Other Amino Acids	METABOLIC
115022	3.5.1.4	Amidase.	A monocarboxylic acid amide + H(2)O = a monocarboxylate + NH(3).	\N	\N	Phenylalanine metabolism	Amino Acid Metabolism	METABOLIC
115022	3.5.1.4	Amidase.	A monocarboxylic acid amide + H(2)O = a monocarboxylate + NH(3).	\N	\N	Arginine and proline metabolism	Amino Acid Metabolism	METABOLIC
115022	3.5.1.4	Amidase.	A monocarboxylic acid amide + H(2)O = a monocarboxylate + NH(3).	\N	\N	Styrene degradation	Biodegradation of Xenobiotics	METABOLIC
115682	3.1.27.1	Ribonuclease T2.	Two-stage endonucleolytic cleavage to 3'-phosphomononucleotides and 3'-phosphooligonucleotides with 2',3'-cyclic phosphate intermediates.	\N	\N	\N	\N	\N
116389	2.1.1.100	Protein-S isoprenylcysteine O-methyltransferase.	S-adenosyl-L-methionine + protein C-terminal S-farnesyl-L-cysteine = S-adenosyl-L-homocysteine + protein C-terminal S-farnesyl-L-cysteine methyl ester.	\N	\N	\N	\N	\N
121520	4.1.1.65	Phosphatidylserine decarboxylase.	Phosphatidyl-L-serine = phosphatidylethanolamine + CO(2).	Pyridoxal-phosphate or Pyruvate.	\N	Glycine, serine and threonine metabolism	Amino Acid Metabolism	METABOLIC
121520	4.1.1.65	Phosphatidylserine decarboxylase.	Phosphatidyl-L-serine = phosphatidylethanolamine + CO(2).	Pyridoxal-phosphate or Pyruvate.	\N	Glycerolipid metabolism	Metabolism of Complex Lipids	METABOLIC
121770	1.14.13.1	Salicylate 1-monooxygenase.	Salicylate + NADH + O(2) = catechol + NAD(+) + H(2)O + CO(2).	FAD.	\N	Fluorene degradation	Biodegradation of Xenobiotics	METABOLIC
121770	1.14.13.1	Salicylate 1-monooxygenase.	Salicylate + NADH + O(2) = catechol + NAD(+) + H(2)O + CO(2).	FAD.	\N	Nitorobenzene degradation	Biodegradation of Xenobiotics	METABOLIC
124415	4.2.1.19	Imidazoleglycerol-phosphate dehydratase.	D-erythro-1-(imidazol-4-yl)glycerol 3-phosphate = 3-(imidazol-4-yl)- 2-oxopropyl phosphate + H(2)O.	\N	\N	Histidine metabolism	Amino Acid Metabolism	METABOLIC
131670	2.4.1.83	Dolichyl-phosphate beta-D-mannosyltransferase.	GDP-mannose + dolichyl phosphate = GDP + dolichyl D-mannosyl phosphate.	\N	\N	N-Glycans biosynthesis	Metabolism of Complex Carbohydrates	METABOLIC
137911	3.2.1.3	Glucan 1,4-alpha-glucosidase.	Hydrolysis of terminal 1,4-linked alpha-D-glucose residues successively from non-reducing ends of the chains with release of beta-D-glucose.	\N	\N	Starch and sucrose metabolism	Metabolism of Complex Carbohydrates	METABOLIC
140623	3.1.1.47	2-acetyl-1-alkylglycerophosphocholine esterase.	2-acetyl-1-alkyl-sn-glycero-3-phosphocholine + H(2)O = 1-alkyl-sn- glycero-3-phosphocholine + acetate.	\N	\N	Glycerolipid metabolism	Metabolism of Complex Lipids	METABOLIC
142693	2.5.1.18	Glutathione transferase.	RX + glutathione = HX + R-S-glutathione.	\N	\N	Glutathione metabolism	Metabolism of Other Amino Acids	METABOLIC
146105	5.3.1.4	L-arabinose isomerase.	L-arabinose = L-ribulose.	\N	\N	Pentose and glucuronate interconversions	Carbohydrate Metabolism	METABOLIC
147265	4.6.1.1	Adenylate cyclase.	ATP = 3',5'-cyclic AMP + diphosphate.	\N	\N	Purine metabolism	Nucleotide Metabolism	METABOLIC
151340	2.3.1.48	Histone acetyltransferase.	Acetyl-CoA + histone = CoA + acetyl-histone.	\N	\N	\N	\N	\N
153003	1.1.1.1	Alcohol dehydrogenase.	An alcohol + NAD(+) = an aldehyde or ketone + NADH.	Zinc or Iron.	\N	Bile acid biosynthesis	Lipid Metabolism	METABOLIC
153003	1.1.1.1	Alcohol dehydrogenase.	An alcohol + NAD(+) = an aldehyde or ketone + NADH.	Zinc or Iron.	\N	Tyrosine metabolism	Amino Acid Metabolism	METABOLIC
153003	1.1.1.1	Alcohol dehydrogenase.	An alcohol + NAD(+) = an aldehyde or ketone + NADH.	Zinc or Iron.	\N	Glycerolipid metabolism	Metabolism of Complex Lipids	METABOLIC
153003	1.1.1.1	Alcohol dehydrogenase.	An alcohol + NAD(+) = an aldehyde or ketone + NADH.	Zinc or Iron.	\N	Glycolysis / Gluconeogenesis	Carbohydrate Metabolism	METABOLIC
153003	1.1.1.1	Alcohol dehydrogenase.	An alcohol + NAD(+) = an aldehyde or ketone + NADH.	Zinc or Iron.	\N	Fatty acid metabolism	Lipid Metabolism	METABOLIC
155448	2.6.1.-	Transaminases (aminotransferases).	\N	\N	\N	Lysine biosynthesis	Amino Acid Metabolism	METABOLIC
155448	2.6.1.-	Transaminases (aminotransferases).	\N	\N	\N	Caprolactam degradation	Biodegradation of Xenobiotics	METABOLIC
155448	2.6.1.-	Transaminases (aminotransferases).	\N	\N	\N	Aminophosphonate metabolism	Metabolism of Other Amino Acids	METABOLIC
155448	2.6.1.-	Transaminases (aminotransferases).	\N	\N	\N	Porphyrin and chlorophyll metabolism	Metabolism of Cofactors and Vitamins	METABOLIC
155485	6.3.2.-	Acid--D-amino-acid ligases (peptide synthases).	\N	\N	\N	Tryptophan metabolism	Amino Acid Metabolism	METABOLIC
155485	6.3.2.-	Acid--D-amino-acid ligases (peptide synthases).	\N	\N	\N	Ubiquinone biosynthesis	Metabolism of Cofactors and Vitamins	METABOLIC
160186	2.7.7.27	Glucose-1-phosphate adenylyltransferase.	ATP + alpha-D-glucose 1-phosphate = diphosphate + ADP-glucose.	\N	\N	Starch and sucrose metabolism	Metabolism of Complex Carbohydrates	METABOLIC
161319	1.14.99.9	Steroid 17-alpha-monooxygenase.	A steroid + AH(2) + O(2) = a 17-alpha-hydroxysteroid + A + H(2)O.	Heme-thiolate.	Adrenal hyperplasia V; MIM:202110.	C21-Steroid hormone metabolism	Lipid Metabolism	METABOLIC
162426	3.1.4.17	3',5'-cyclic-nucleotide phosphodiesterase.	Nucleoside 3',5'-cyclic phosphate + H(2)O = nucleoside 5'-phosphate.	\N	\N	Purine metabolism	Nucleotide Metabolism	METABOLIC
162954	6.3.2.19	Ubiquitin--protein ligase.	ATP + ubiquitin + protein lysine = AMP + diphosphate + protein N-ubiquityllysine.	\N	\N	\N	\N	\N
163263	6.5.1.4	RNA-3'-phosphate cyclase.	ATP + RNA 3'-terminal-phosphate = AMP + diphosphate + RNA terminal- 2',3'-cyclic-phosphate.	\N	\N	\N	\N	\N
164277	1.10.3.2	Laccase.	4 benzenediol + O(2) = 4 benzosemiquinone + 2 H(2)O.	Copper.	\N	\N	\N	\N
169136	3.4.25.1	Proteasome endopeptidase complex.	Cleavage at peptide bonds with very broad specificity.	\N	\N	\N	\N	\N
172270	1.14.14.1	Unspecific monooxygenase.	RH + reduced flavoprotein + O(2) = ROH + oxidized flavoprotein + H(2)O.	Heme-thiolate.	\N	Tryptophan metabolism	Amino Acid Metabolism	METABOLIC
172270	1.14.14.1	Unspecific monooxygenase.	RH + reduced flavoprotein + O(2) = ROH + oxidized flavoprotein + H(2)O.	Heme-thiolate.	\N	Fatty acid metabolism	Lipid Metabolism	METABOLIC
172270	1.14.14.1	Unspecific monooxygenase.	RH + reduced flavoprotein + O(2) = ROH + oxidized flavoprotein + H(2)O.	Heme-thiolate.	\N	gamma-Hexachlorocyclohexane degradation	Biodegradation of Xenobiotics	METABOLIC
175701	3.1.13.-	Exoribonucleases producing 5'-phosphomonoesters.	\N	\N	\N	\N	\N	\N
177169	3.2.1.14	Chitinase.	Hydrolysis of the 1,4-beta-linkages of N-acetyl-D-glucosamine polymers of chitin.	\N	\N	Aminosugars metabolism	Metabolism of Complex Carbohydrates	METABOLIC
177185	1.1.1.101	Acylglycerone-phosphate reductase.	1-palmitoylglycerol 3-phosphate + NADP(+) = palmitoylglycerone phosphate + NADPH.	\N	\N	\N	\N	\N
180040	1.1.1.1	Alcohol dehydrogenase.	An alcohol + NAD(+) = an aldehyde or ketone + NADH.	Zinc or Iron.	\N	Bile acid biosynthesis	Lipid Metabolism	METABOLIC
180040	1.1.1.1	Alcohol dehydrogenase.	An alcohol + NAD(+) = an aldehyde or ketone + NADH.	Zinc or Iron.	\N	Tyrosine metabolism	Amino Acid Metabolism	METABOLIC
180040	1.1.1.1	Alcohol dehydrogenase.	An alcohol + NAD(+) = an aldehyde or ketone + NADH.	Zinc or Iron.	\N	Glycerolipid metabolism	Metabolism of Complex Lipids	METABOLIC
180040	1.1.1.1	Alcohol dehydrogenase.	An alcohol + NAD(+) = an aldehyde or ketone + NADH.	Zinc or Iron.	\N	Glycolysis / Gluconeogenesis	Carbohydrate Metabolism	METABOLIC
180040	1.1.1.1	Alcohol dehydrogenase.	An alcohol + NAD(+) = an aldehyde or ketone + NADH.	Zinc or Iron.	\N	Fatty acid metabolism	Lipid Metabolism	METABOLIC
180966	2.3.1.48	Histone acetyltransferase.	Acetyl-CoA + histone = CoA + acetyl-histone.	\N	\N	\N	\N	\N
185072	6.3.2.-	Acid--D-amino-acid ligases (peptide synthases).	\N	\N	\N	Tryptophan metabolism	Amino Acid Metabolism	METABOLIC
185072	6.3.2.-	Acid--D-amino-acid ligases (peptide synthases).	\N	\N	\N	Ubiquinone biosynthesis	Metabolism of Cofactors and Vitamins	METABOLIC
186450	3.1.2.15	Ubiquitin thiolesterase.	Ubiquitin C-terminal thiolester + H(2)O = ubiquitin + a thiol.	\N	\N	\N	\N	\N
193198	1.14.14.1	Unspecific monooxygenase.	RH + reduced flavoprotein + O(2) = ROH + oxidized flavoprotein + H(2)O.	Heme-thiolate.	\N	Tryptophan metabolism	Amino Acid Metabolism	METABOLIC
193198	1.14.14.1	Unspecific monooxygenase.	RH + reduced flavoprotein + O(2) = ROH + oxidized flavoprotein + H(2)O.	Heme-thiolate.	\N	Fatty acid metabolism	Lipid Metabolism	METABOLIC
193198	1.14.14.1	Unspecific monooxygenase.	RH + reduced flavoprotein + O(2) = ROH + oxidized flavoprotein + H(2)O.	Heme-thiolate.	\N	gamma-Hexachlorocyclohexane degradation	Biodegradation of Xenobiotics	METABOLIC
194760	3.2.2.-	Hydrolyzing N-glycosyl compounds.	\N	\N	\N	\N	\N	\N
198998	3.1.2.15	Ubiquitin thiolesterase.	Ubiquitin C-terminal thiolester + H(2)O = ubiquitin + a thiol.	\N	\N	\N	\N	\N
200399	1.1.1.65	Pyridoxine 4-dehydrogenase.	Pyridoxine + NADP(+) = pyridoxal + NADPH.	\N	\N	Vitamin B6 metabolism	Metabolism of Cofactors and Vitamins	METABOLIC
203687	5.4.2.2	Phosphoglucomutase.	Alpha-D-glucose 1-phosphate = alpha-D-glucose 6-phosphate.	\N	\N	Streptomycin biosynthesis	Biosynthesis of Secondary Metabolites	METABOLIC
203687	5.4.2.2	Phosphoglucomutase.	Alpha-D-glucose 1-phosphate = alpha-D-glucose 6-phosphate.	\N	\N	Erythromycin biosynthesis	Biosynthesis of Secondary Metabolites	METABOLIC
203687	5.4.2.2	Phosphoglucomutase.	Alpha-D-glucose 1-phosphate = alpha-D-glucose 6-phosphate.	\N	\N	Pentose phosphate pathway	Carbohydrate Metabolism	METABOLIC
203687	5.4.2.2	Phosphoglucomutase.	Alpha-D-glucose 1-phosphate = alpha-D-glucose 6-phosphate.	\N	\N	Aminosugars metabolism	Metabolism of Complex Carbohydrates	METABOLIC
203687	5.4.2.2	Phosphoglucomutase.	Alpha-D-glucose 1-phosphate = alpha-D-glucose 6-phosphate.	\N	\N	Starch and sucrose metabolism	Metabolism of Complex Carbohydrates	METABOLIC
203687	5.4.2.2	Phosphoglucomutase.	Alpha-D-glucose 1-phosphate = alpha-D-glucose 6-phosphate.	\N	\N	Glycolysis / Gluconeogenesis	Carbohydrate Metabolism	METABOLIC
203687	5.4.2.2	Phosphoglucomutase.	Alpha-D-glucose 1-phosphate = alpha-D-glucose 6-phosphate.	\N	\N	Galactose metabolism	Carbohydrate Metabolism	METABOLIC
203894	3.1.3.16	Serine/threonine specific protein phosphatase.	A phosphoprotein + H(2)O = a protein + phosphate.	\N	\N	\N	\N	\N
204249	6.3.2.-	Acid--D-amino-acid ligases (peptide synthases).	\N	\N	\N	Tryptophan metabolism	Amino Acid Metabolism	METABOLIC
204249	6.3.2.-	Acid--D-amino-acid ligases (peptide synthases).	\N	\N	\N	Ubiquinone biosynthesis	Metabolism of Cofactors and Vitamins	METABOLIC
205664	1.14.13.1	Salicylate 1-monooxygenase.	Salicylate + NADH + O(2) = catechol + NAD(+) + H(2)O + CO(2).	FAD.	\N	Fluorene degradation	Biodegradation of Xenobiotics	METABOLIC
205664	1.14.13.1	Salicylate 1-monooxygenase.	Salicylate + NADH + O(2) = catechol + NAD(+) + H(2)O + CO(2).	FAD.	\N	Nitorobenzene degradation	Biodegradation of Xenobiotics	METABOLIC
219069	2.7.7.7	DNA-directed DNA polymerase.	N deoxynucleoside triphosphate = N diphosphate + {DNA}(N).	\N	\N	Purine metabolism	Nucleotide Metabolism	METABOLIC
219069	2.7.7.7	DNA-directed DNA polymerase.	N deoxynucleoside triphosphate = N diphosphate + {DNA}(N).	\N	\N	DNA polymerase	REPLICATION AND REPAIR	REGULATORY
219069	2.7.7.7	DNA-directed DNA polymerase.	N deoxynucleoside triphosphate = N diphosphate + {DNA}(N).	\N	\N	Pyrimidine metabolism	Nucleotide Metabolism	METABOLIC
224481	4.2.1.70	Pseudouridylate synthase.	Uracil + D-ribose 5-phosphate = pseudouridine 5'-phosphate + H(2)O.	\N	\N	Pyrimidine metabolism	Nucleotide Metabolism	METABOLIC
228999	2.7.7.6	DNA-directed RNA polymerase.	N nucleoside triphosphate = N diphosphate + {RNA}(N).	\N	\N	RNA polymerase	TRANSCRIPTION	REGULATORY
228999	2.7.7.6	DNA-directed RNA polymerase.	N nucleoside triphosphate = N diphosphate + {RNA}(N).	\N	\N	Purine metabolism	Nucleotide Metabolism	METABOLIC
228999	2.7.7.6	DNA-directed RNA polymerase.	N nucleoside triphosphate = N diphosphate + {RNA}(N).	\N	\N	Pyrimidine metabolism	Nucleotide Metabolism	METABOLIC
233840	3.2.1.18	Exo-alpha-sialidase.	Hydrolysis of alpha-(2->3)-, alpha-(2->6)-, alpha-(2->8)-glycosidic linkages of terminal sialic residues in oligosaccharides, glycoproteins, glycolipids, colominic acid and synthetic substrates.	\N	Sialidosis; MIM:256550.	N-Glycan degradation	Metabolism of Complex Carbohydrates	METABOLIC
233840	3.2.1.18	Exo-alpha-sialidase.	Hydrolysis of alpha-(2->3)-, alpha-(2->6)-, alpha-(2->8)-glycosidic linkages of terminal sialic residues in oligosaccharides, glycoproteins, glycolipids, colominic acid and synthetic substrates.	\N	Sialidosis; MIM:256550.	Sphingoglycolipid metabolism	Metabolism of Complex Lipids	METABOLIC
233990	3.1.1.-	Carboxylic ester hydrolases.	\N	\N	\N	2,4-Dichlorobenzoate degradation	Biodegradation of Xenobiotics	METABOLIC
233990	3.1.1.-	Carboxylic ester hydrolases.	\N	\N	\N	Pentose and glucuronate interconversions	Carbohydrate Metabolism	METABOLIC
233990	3.1.1.-	Carboxylic ester hydrolases.	\N	\N	\N	Butanoate metabolism	Carbohydrate Metabolism	METABOLIC
235085	2.7.7.7	DNA-directed DNA polymerase.	N deoxynucleoside triphosphate = N diphosphate + {DNA}(N).	\N	\N	Purine metabolism	Nucleotide Metabolism	METABOLIC
235085	2.7.7.7	DNA-directed DNA polymerase.	N deoxynucleoside triphosphate = N diphosphate + {DNA}(N).	\N	\N	DNA polymerase	REPLICATION AND REPAIR	REGULATORY
235085	2.7.7.7	DNA-directed DNA polymerase.	N deoxynucleoside triphosphate = N diphosphate + {DNA}(N).	\N	\N	Pyrimidine metabolism	Nucleotide Metabolism	METABOLIC
238827	1.-.-.-	Oxidoreductases.	\N	\N	\N	\N	\N	\N
242041	3.2.1.3	Glucan 1,4-alpha-glucosidase.	Hydrolysis of terminal 1,4-linked alpha-D-glucose residues successively from non-reducing ends of the chains with release of beta-D-glucose.	\N	\N	Starch and sucrose metabolism	Metabolism of Complex Carbohydrates	METABOLIC
244009	3.4.14.9	Tripeptidyl-peptidase I.	Release of an N-terminal tripeptide from a polypeptide.	\N	\N	\N	\N	\N
244022	2.7.7.6	DNA-directed RNA polymerase.	N nucleoside triphosphate = N diphosphate + {RNA}(N).	\N	\N	RNA polymerase	TRANSCRIPTION	REGULATORY
244022	2.7.7.6	DNA-directed RNA polymerase.	N nucleoside triphosphate = N diphosphate + {RNA}(N).	\N	\N	Purine metabolism	Nucleotide Metabolism	METABOLIC
244022	2.7.7.6	DNA-directed RNA polymerase.	N nucleoside triphosphate = N diphosphate + {RNA}(N).	\N	\N	Pyrimidine metabolism	Nucleotide Metabolism	METABOLIC
249432	3.5.3.11	Agmatinase.	Agmatine + H(2)O = putrescine + urea.	\N	\N	Arginine and proline metabolism	Amino Acid Metabolism	METABOLIC
250722	6.3.2.-	Acid--D-amino-acid ligases (peptide synthases).	\N	\N	\N	Tryptophan metabolism	Amino Acid Metabolism	METABOLIC
250722	6.3.2.-	Acid--D-amino-acid ligases (peptide synthases).	\N	\N	\N	Ubiquinone biosynthesis	Metabolism of Cofactors and Vitamins	METABOLIC
250808	2.7.7.6	DNA-directed RNA polymerase.	N nucleoside triphosphate = N diphosphate + {RNA}(N).	\N	\N	RNA polymerase	TRANSCRIPTION	REGULATORY
250808	2.7.7.6	DNA-directed RNA polymerase.	N nucleoside triphosphate = N diphosphate + {RNA}(N).	\N	\N	Purine metabolism	Nucleotide Metabolism	METABOLIC
250808	2.7.7.6	DNA-directed RNA polymerase.	N nucleoside triphosphate = N diphosphate + {RNA}(N).	\N	\N	Pyrimidine metabolism	Nucleotide Metabolism	METABOLIC
258563	2.3.1.48	Histone acetyltransferase.	Acetyl-CoA + histone = CoA + acetyl-histone.	\N	\N	\N	\N	\N
258924	3.5.4.12	dCMP deaminase.	dCMP + H(2)O = dUMP + NH(3).	\N	\N	Type II secretion system	SORTING AND DEGRADATION	REGULATORY
258924	3.5.4.12	dCMP deaminase.	dCMP + H(2)O = dUMP + NH(3).	\N	\N	Pyrimidine metabolism	Nucleotide Metabolism	METABOLIC
270274	6.3.2.-	Acid--D-amino-acid ligases (peptide synthases).	\N	\N	\N	Tryptophan metabolism	Amino Acid Metabolism	METABOLIC
270274	6.3.2.-	Acid--D-amino-acid ligases (peptide synthases).	\N	\N	\N	Ubiquinone biosynthesis	Metabolism of Cofactors and Vitamins	METABOLIC
276442	3.2.1.55	Alpha-L-arabinofuranosidase.	Hydrolysis of terminal non-reducing alpha-L-arabinofuranoside residues in alpha-L-arabinosides.	\N	\N	Nucleotide sugars metabolism	Nucleotide Metabolism	METABOLIC
282019	3.6.1.-	In phosphorous-containing anhydrides.	\N	\N	\N	Starch and sucrose metabolism	Metabolism of Complex Carbohydrates	METABOLIC
282019	3.6.1.-	In phosphorous-containing anhydrides.	\N	\N	\N	Folate biosynthesis	Metabolism of Cofactors and Vitamins	METABOLIC
289061	1.14.14.1	Unspecific monooxygenase.	RH + reduced flavoprotein + O(2) = ROH + oxidized flavoprotein + H(2)O.	Heme-thiolate.	\N	Tryptophan metabolism	Amino Acid Metabolism	METABOLIC
289061	1.14.14.1	Unspecific monooxygenase.	RH + reduced flavoprotein + O(2) = ROH + oxidized flavoprotein + H(2)O.	Heme-thiolate.	\N	Fatty acid metabolism	Lipid Metabolism	METABOLIC
289061	1.14.14.1	Unspecific monooxygenase.	RH + reduced flavoprotein + O(2) = ROH + oxidized flavoprotein + H(2)O.	Heme-thiolate.	\N	gamma-Hexachlorocyclohexane degradation	Biodegradation of Xenobiotics	METABOLIC
293441	2.3.1.31	Homoserine O-acetyltransferase.	Acetyl-CoA + L-homoserine = CoA + O-acetyl-L-homoserine.	\N	\N	Sulfur metabolism	Energy Metabolism	METABOLIC
293441	2.3.1.31	Homoserine O-acetyltransferase.	Acetyl-CoA + L-homoserine = CoA + O-acetyl-L-homoserine.	\N	\N	Methionine metabolism	Amino Acid Metabolism	METABOLIC
293743	1.1.1.146	11-beta-hydroxysteroid dehydrogenase.	An 11-beta-hydroxysteroid + NADP(+) = an 11-oxosteroid + NADPH.	\N	\N	C21-Steroid hormone metabolism	Lipid Metabolism	METABOLIC
293743	1.1.1.146	11-beta-hydroxysteroid dehydrogenase.	An 11-beta-hydroxysteroid + NADP(+) = an 11-oxosteroid + NADPH.	\N	\N	Androgen and estrogen metabolism	Lipid Metabolism	METABOLIC
294568	3.4.11.5	Prolyl aminopeptidase.	Release of a N-terminal proline from a peptide.	Manganese.	\N	Arginine and proline metabolism	Amino Acid Metabolism	METABOLIC
297707	3.6.1.-	In phosphorous-containing anhydrides.	\N	\N	\N	Starch and sucrose metabolism	Metabolism of Complex Carbohydrates	METABOLIC
297707	3.6.1.-	In phosphorous-containing anhydrides.	\N	\N	\N	Folate biosynthesis	Metabolism of Cofactors and Vitamins	METABOLIC
298421	3.2.1.18	Exo-alpha-sialidase.	Hydrolysis of alpha-(2->3)-, alpha-(2->6)-, alpha-(2->8)-glycosidic linkages of terminal sialic residues in oligosaccharides, glycoproteins, glycolipids, colominic acid and synthetic substrates.	\N	Sialidosis; MIM:256550.	N-Glycan degradation	Metabolism of Complex Carbohydrates	METABOLIC
298421	3.2.1.18	Exo-alpha-sialidase.	Hydrolysis of alpha-(2->3)-, alpha-(2->6)-, alpha-(2->8)-glycosidic linkages of terminal sialic residues in oligosaccharides, glycoproteins, glycolipids, colominic acid and synthetic substrates.	\N	Sialidosis; MIM:256550.	Sphingoglycolipid metabolism	Metabolism of Complex Lipids	METABOLIC
298533	3.6.1.-	In phosphorous-containing anhydrides.	\N	\N	\N	Starch and sucrose metabolism	Metabolism of Complex Carbohydrates	METABOLIC
298533	3.6.1.-	In phosphorous-containing anhydrides.	\N	\N	\N	Folate biosynthesis	Metabolism of Cofactors and Vitamins	METABOLIC
298717	3.4.24.-	Metalloendopeptidases.	\N	\N	\N	\N	\N	\N
299188	2.7.8.1	Ethanolaminephosphotransferase.	CDP-ethanolamine + 1,2-diacylglycerol = CMP + a phosphatidylethanolamine.	\N	\N	Sphingophospholipid biosynthesis	Metabolism of Complex Lipids	METABOLIC
299188	2.7.8.1	Ethanolaminephosphotransferase.	CDP-ethanolamine + 1,2-diacylglycerol = CMP + a phosphatidylethanolamine.	\N	\N	Aminophosphonate metabolism	Metabolism of Other Amino Acids	METABOLIC
299188	2.7.8.1	Ethanolaminephosphotransferase.	CDP-ethanolamine + 1,2-diacylglycerol = CMP + a phosphatidylethanolamine.	\N	\N	Glycerolipid metabolism	Metabolism of Complex Lipids	METABOLIC
299420	1.1.1.-	With NAD(+) or NADP(+) as acceptor.	\N	\N	\N	Bile acid biosynthesis	Lipid Metabolism	METABOLIC
299420	1.1.1.-	With NAD(+) or NADP(+) as acceptor.	\N	\N	\N	Vitamin B6 metabolism	Metabolism of Cofactors and Vitamins	METABOLIC
299420	1.1.1.-	With NAD(+) or NADP(+) as acceptor.	\N	\N	\N	Glycine, serine and threonine metabolism	Amino Acid Metabolism	METABOLIC
299420	1.1.1.-	With NAD(+) or NADP(+) as acceptor.	\N	\N	\N	Butanoate metabolism	Carbohydrate Metabolism	METABOLIC
299420	1.1.1.-	With NAD(+) or NADP(+) as acceptor.	\N	\N	\N	Fructose and mannose metabolism	Carbohydrate Metabolism	METABOLIC
299420	1.1.1.-	With NAD(+) or NADP(+) as acceptor.	\N	\N	\N	Galactose metabolism	Carbohydrate Metabolism	METABOLIC
299420	1.1.1.-	With NAD(+) or NADP(+) as acceptor.	\N	\N	\N	Lysine degradation	Amino Acid Metabolism	METABOLIC
299420	1.1.1.-	With NAD(+) or NADP(+) as acceptor.	\N	\N	\N	Nucleotide sugars metabolism	Nucleotide Metabolism	METABOLIC
299420	1.1.1.-	With NAD(+) or NADP(+) as acceptor.	\N	\N	\N	Ascorbate and aldarate metabolism	Carbohydrate Metabolism	METABOLIC
299420	1.1.1.-	With NAD(+) or NADP(+) as acceptor.	\N	\N	\N	Tetrachloroethene degradation	Biodegradation of Xenobiotics	METABOLIC
299420	1.1.1.-	With NAD(+) or NADP(+) as acceptor.	\N	\N	\N	Benzoate degradation via CoA ligation	Biodegradation of Xenobiotics	METABOLIC
299420	1.1.1.-	With NAD(+) or NADP(+) as acceptor.	\N	\N	\N	Glycerolipid metabolism	Metabolism of Complex Lipids	METABOLIC
302185	1.14.14.1	Unspecific monooxygenase.	RH + reduced flavoprotein + O(2) = ROH + oxidized flavoprotein + H(2)O.	Heme-thiolate.	\N	Tryptophan metabolism	Amino Acid Metabolism	METABOLIC
302185	1.14.14.1	Unspecific monooxygenase.	RH + reduced flavoprotein + O(2) = ROH + oxidized flavoprotein + H(2)O.	Heme-thiolate.	\N	Fatty acid metabolism	Lipid Metabolism	METABOLIC
302185	1.14.14.1	Unspecific monooxygenase.	RH + reduced flavoprotein + O(2) = ROH + oxidized flavoprotein + H(2)O.	Heme-thiolate.	\N	gamma-Hexachlorocyclohexane degradation	Biodegradation of Xenobiotics	METABOLIC
304516	2.5.1.18	Glutathione transferase.	RX + glutathione = HX + R-S-glutathione.	\N	\N	Glutathione metabolism	Metabolism of Other Amino Acids	METABOLIC
311328	3.2.1.14	Chitinase.	Hydrolysis of the 1,4-beta-linkages of N-acetyl-D-glucosamine polymers of chitin.	\N	\N	Aminosugars metabolism	Metabolism of Complex Carbohydrates	METABOLIC
314812	1.14.13.30	Leukotriene-B4 20-monooxygenase.	(6Z,8E,10E,14Z)-(5S,12R)-5,12-dihydroxyicosa-6,8,10,14-tetraenoate + NADPH + O(2) = (6Z,8E,10E,14Z)-(5S,12R)-5,12,20-trihydroxyicosa- 6,8,10,14-tetraenoate + NADP(+) + H(2)O.	Heme-thiolate.	\N	Prostaglandin and leukotriene metabolism	Metabolism of Complex Lipids	METABOLIC
315771	6.3.2.-	Acid--D-amino-acid ligases (peptide synthases).	\N	\N	\N	Tryptophan metabolism	Amino Acid Metabolism	METABOLIC
315771	6.3.2.-	Acid--D-amino-acid ligases (peptide synthases).	\N	\N	\N	Ubiquinone biosynthesis	Metabolism of Cofactors and Vitamins	METABOLIC
317325	2.7.1.37	Protein kinase.	ATP + a protein = ADP + a phosphoprotein.	\N	\N	\N	\N	\N
317747	5.3.1.4	L-arabinose isomerase.	L-arabinose = L-ribulose.	\N	\N	Pentose and glucuronate interconversions	Carbohydrate Metabolism	METABOLIC
318560	2.7.7.6	DNA-directed RNA polymerase.	N nucleoside triphosphate = N diphosphate + {RNA}(N).	\N	\N	RNA polymerase	TRANSCRIPTION	REGULATORY
318560	2.7.7.6	DNA-directed RNA polymerase.	N nucleoside triphosphate = N diphosphate + {RNA}(N).	\N	\N	Purine metabolism	Nucleotide Metabolism	METABOLIC
318560	2.7.7.6	DNA-directed RNA polymerase.	N nucleoside triphosphate = N diphosphate + {RNA}(N).	\N	\N	Pyrimidine metabolism	Nucleotide Metabolism	METABOLIC
323806	3.3.2.6	Leukotriene-A4 hydrolase.	(7E,9E,11Z,14Z)-(5S,6S)-5,6-epoxyicosa-7,9,11,14-tetraenoate + H(2)O = (6Z,8E,10E,14Z)-(5S,12R)-5,12-dihydroxyicosa-6,8,10,14-tetraenoate.	\N	\N	Prostaglandin and leukotriene metabolism	Metabolism of Complex Lipids	METABOLIC
325549	2.3.1.48	Histone acetyltransferase.	Acetyl-CoA + histone = CoA + acetyl-histone.	\N	\N	\N	\N	\N
335595	3.6.3.4	Copper-exporting ATPase.	ATP + H(2)O + Cu(2+)(In) = ADP + phosphate + Cu(2+)(Out).	Magnesium.	Menkes syndrome; MIM:309400. Occipital horn syndrome; MIM:304150. Wilson disease; MIM:277900.	\N	\N	\N
336540	3.2.1.3	Glucan 1,4-alpha-glucosidase.	Hydrolysis of terminal 1,4-linked alpha-D-glucose residues successively from non-reducing ends of the chains with release of beta-D-glucose.	\N	\N	Starch and sucrose metabolism	Metabolism of Complex Carbohydrates	METABOLIC
337233	3.6.1.3	Adenosinetriphosphatase.	ATP + H(2)O = ADP + phosphate.	\N	Hemolytic anemia due to deficiency of adenosine triphosphatase; MIM:102800.	Purine metabolism	Nucleotide Metabolism	METABOLIC
340630	5.3.1.4	L-arabinose isomerase.	L-arabinose = L-ribulose.	\N	\N	Pentose and glucuronate interconversions	Carbohydrate Metabolism	METABOLIC
343541	6.3.5.3	Phosphoribosylformylglycinamidine synthase.	ATP + 5'-phosphoribosylformylglycinamide + L-glutamine + H(2)O = ADP + phosphate + 5'-phosphoribosylformylglycinamidine + L-glutamate.	\N	\N	Purine metabolism	Nucleotide Metabolism	METABOLIC
346311	2.7.7.6	DNA-directed RNA polymerase.	N nucleoside triphosphate = N diphosphate + {RNA}(N).	\N	\N	RNA polymerase	TRANSCRIPTION	REGULATORY
346311	2.7.7.6	DNA-directed RNA polymerase.	N nucleoside triphosphate = N diphosphate + {RNA}(N).	\N	\N	Purine metabolism	Nucleotide Metabolism	METABOLIC
346311	2.7.7.6	DNA-directed RNA polymerase.	N nucleoside triphosphate = N diphosphate + {RNA}(N).	\N	\N	Pyrimidine metabolism	Nucleotide Metabolism	METABOLIC
349866	1.6.99.1	NADPH dehydrogenase.	NADPH + acceptor = NADP(+) + reduced acceptor.	FMN or FAD.	\N	\N	\N	\N
353090	4.2.1.36	Homoaconitate hydratase.	2-hydroxybutane-1,2,4-tricarboxylate = but-1-ene-1,2,4-tricarboxylate + H(2)O.	\N	\N	Lysine biosynthesis	Amino Acid Metabolism	METABOLIC
353680	3.2.1.14	Chitinase.	Hydrolysis of the 1,4-beta-linkages of N-acetyl-D-glucosamine polymers of chitin.	\N	\N	Aminosugars metabolism	Metabolism of Complex Carbohydrates	METABOLIC
354022	1.2.1.31	Aminoadipate-semialdehyde dehydrogenase.	L-2-aminoadipate 6-semialdehyde + NADP(+) + H(2)O = L-2-aminoadipate + NADPH.	\N	\N	Lysine biosynthesis	Amino Acid Metabolism	METABOLIC
354022	1.2.1.31	Aminoadipate-semialdehyde dehydrogenase.	L-2-aminoadipate 6-semialdehyde + NADP(+) + H(2)O = L-2-aminoadipate + NADPH.	\N	\N	Lysine degradation	Amino Acid Metabolism	METABOLIC
354640	1.14.14.1	Unspecific monooxygenase.	RH + reduced flavoprotein + O(2) = ROH + oxidized flavoprotein + H(2)O.	Heme-thiolate.	\N	Tryptophan metabolism	Amino Acid Metabolism	METABOLIC
354640	1.14.14.1	Unspecific monooxygenase.	RH + reduced flavoprotein + O(2) = ROH + oxidized flavoprotein + H(2)O.	Heme-thiolate.	\N	Fatty acid metabolism	Lipid Metabolism	METABOLIC
354640	1.14.14.1	Unspecific monooxygenase.	RH + reduced flavoprotein + O(2) = ROH + oxidized flavoprotein + H(2)O.	Heme-thiolate.	\N	gamma-Hexachlorocyclohexane degradation	Biodegradation of Xenobiotics	METABOLIC
358528	2.7.1.-	Phosphotransferases with an alcohol group as acceptor.	\N	\N	\N	Sphingoglycolipid metabolism	Metabolism of Complex Lipids	METABOLIC
358528	2.7.1.-	Phosphotransferases with an alcohol group as acceptor.	\N	\N	\N	Benzoate degradation via CoA ligation	Biodegradation of Xenobiotics	METABOLIC
358528	2.7.1.-	Phosphotransferases with an alcohol group as acceptor.	\N	\N	\N	Starch and sucrose metabolism	Metabolism of Complex Carbohydrates	METABOLIC
358528	2.7.1.-	Phosphotransferases with an alcohol group as acceptor.	\N	\N	\N	Inositol phosphate metabolism	Metabolism of Complex Lipids	METABOLIC
358528	2.7.1.-	Phosphotransferases with an alcohol group as acceptor.	\N	\N	\N	Nicotinate and nicotinamide metabolism	Metabolism of Cofactors and Vitamins	METABOLIC
358869	3.2.1.3	Glucan 1,4-alpha-glucosidase.	Hydrolysis of terminal 1,4-linked alpha-D-glucose residues successively from non-reducing ends of the chains with release of beta-D-glucose.	\N	\N	Starch and sucrose metabolism	Metabolism of Complex Carbohydrates	METABOLIC
363599	1.-.-.-	Oxidoreductases.	\N	\N	\N	\N	\N	\N
367209	3.1.1.47	2-acetyl-1-alkylglycerophosphocholine esterase.	2-acetyl-1-alkyl-sn-glycero-3-phosphocholine + H(2)O = 1-alkyl-sn- glycero-3-phosphocholine + acetate.	\N	\N	Glycerolipid metabolism	Metabolism of Complex Lipids	METABOLIC
374445	6.3.2.-	Acid--D-amino-acid ligases (peptide synthases).	\N	\N	\N	Tryptophan metabolism	Amino Acid Metabolism	METABOLIC
374445	6.3.2.-	Acid--D-amino-acid ligases (peptide synthases).	\N	\N	\N	Ubiquinone biosynthesis	Metabolism of Cofactors and Vitamins	METABOLIC
377722	2.1.1.17	Phosphatidylethanolamine N-methyltransferase.	S-adenosyl-L-methionine + phosphatidylethanolamine = S-adenosyl-L- homocysteine + phosphatidyl-N-methylethanolamine.	\N	\N	Glycine, serine and threonine metabolism	Amino Acid Metabolism	METABOLIC
381808	2.7.1.-	Phosphotransferases with an alcohol group as acceptor.	\N	\N	\N	Sphingoglycolipid metabolism	Metabolism of Complex Lipids	METABOLIC
381808	2.7.1.-	Phosphotransferases with an alcohol group as acceptor.	\N	\N	\N	Benzoate degradation via CoA ligation	Biodegradation of Xenobiotics	METABOLIC
381808	2.7.1.-	Phosphotransferases with an alcohol group as acceptor.	\N	\N	\N	Starch and sucrose metabolism	Metabolism of Complex Carbohydrates	METABOLIC
381808	2.7.1.-	Phosphotransferases with an alcohol group as acceptor.	\N	\N	\N	Inositol phosphate metabolism	Metabolism of Complex Lipids	METABOLIC
381808	2.7.1.-	Phosphotransferases with an alcohol group as acceptor.	\N	\N	\N	Nicotinate and nicotinamide metabolism	Metabolism of Cofactors and Vitamins	METABOLIC
384829	2.7.7.7	DNA-directed DNA polymerase.	N deoxynucleoside triphosphate = N diphosphate + {DNA}(N).	\N	\N	Purine metabolism	Nucleotide Metabolism	METABOLIC
384829	2.7.7.7	DNA-directed DNA polymerase.	N deoxynucleoside triphosphate = N diphosphate + {DNA}(N).	\N	\N	DNA polymerase	REPLICATION AND REPAIR	REGULATORY
384829	2.7.7.7	DNA-directed DNA polymerase.	N deoxynucleoside triphosphate = N diphosphate + {DNA}(N).	\N	\N	Pyrimidine metabolism	Nucleotide Metabolism	METABOLIC
388534	1.1.1.31	3-hydroxyisobutyrate dehydrogenase.	3-hydroxy-2-methylpropanoate + NAD(+) = 2-methyl-3-oxopropanoate + NADH.	\N	3-hydroxyisobutyricaciduria; MIM:236795.	Valine, leucine and isoleucine degradation	Amino Acid Metabolism	METABOLIC
389290	6.3.2.-	Acid--D-amino-acid ligases (peptide synthases).	\N	\N	\N	Tryptophan metabolism	Amino Acid Metabolism	METABOLIC
389290	6.3.2.-	Acid--D-amino-acid ligases (peptide synthases).	\N	\N	\N	Ubiquinone biosynthesis	Metabolism of Cofactors and Vitamins	METABOLIC
394676	3.2.1.18	Exo-alpha-sialidase.	Hydrolysis of alpha-(2->3)-, alpha-(2->6)-, alpha-(2->8)-glycosidic linkages of terminal sialic residues in oligosaccharides, glycoproteins, glycolipids, colominic acid and synthetic substrates.	\N	Sialidosis; MIM:256550.	N-Glycan degradation	Metabolism of Complex Carbohydrates	METABOLIC
394676	3.2.1.18	Exo-alpha-sialidase.	Hydrolysis of alpha-(2->3)-, alpha-(2->6)-, alpha-(2->8)-glycosidic linkages of terminal sialic residues in oligosaccharides, glycoproteins, glycolipids, colominic acid and synthetic substrates.	\N	Sialidosis; MIM:256550.	Sphingoglycolipid metabolism	Metabolism of Complex Lipids	METABOLIC
396455	2.1.1.-	Methyltransferases.	\N	\N	\N	Androgen and estrogen metabolism	Lipid Metabolism	METABOLIC
396455	2.1.1.-	Methyltransferases.	\N	\N	\N	Aminophosphonate metabolism	Metabolism of Other Amino Acids	METABOLIC
396455	2.1.1.-	Methyltransferases.	\N	\N	\N	Porphyrin and chlorophyll metabolism	Metabolism of Cofactors and Vitamins	METABOLIC
396455	2.1.1.-	Methyltransferases.	\N	\N	\N	Ubiquinone biosynthesis	Metabolism of Cofactors and Vitamins	METABOLIC
396455	2.1.1.-	Methyltransferases.	\N	\N	\N	Histidine metabolism	Amino Acid Metabolism	METABOLIC
396455	2.1.1.-	Methyltransferases.	\N	\N	\N	Selenoamino acid metabolism	Metabolism of Other Amino Acids	METABOLIC
396455	2.1.1.-	Methyltransferases.	\N	\N	\N	Tryptophan metabolism	Amino Acid Metabolism	METABOLIC
396455	2.1.1.-	Methyltransferases.	\N	\N	\N	Tyrosine metabolism	Amino Acid Metabolism	METABOLIC
397172	3.2.1.3	Glucan 1,4-alpha-glucosidase.	Hydrolysis of terminal 1,4-linked alpha-D-glucose residues successively from non-reducing ends of the chains with release of beta-D-glucose.	\N	\N	Starch and sucrose metabolism	Metabolism of Complex Carbohydrates	METABOLIC
405217	2.7.1.91	Sphinganine kinase.	ATP + sphinganine = ADP + sphinganine 1-phosphate.	\N	\N	Sphingoglycolipid metabolism	Metabolism of Complex Lipids	METABOLIC
406487	3.6.4.4	Plus-end-directed kinesin ATPase.	ATP + H(2)O = ADP + phosphate.	\N	\N	\N	\N	\N
407068	2.7.1.67	1-phosphatidylinositol 4-kinase.	ATP + 1-phosphatidyl-1D-myo-inositol = ADP + 1-phosphatidyl-1D-myo- inositol 4-phosphate.	\N	\N	Inositol phosphate metabolism	Metabolism of Complex Lipids	METABOLIC
407951	1.14.13.9	Kynurenine 3-monooxygenase.	L-kynurenine + NADPH + O(2) = 3-hydroxy-L-kynurenine + NADP(+) + H(2)O.	FAD.	\N	Tryptophan metabolism	Amino Acid Metabolism	METABOLIC
410036	3.4.23.1	Pepsin A.	Preferential cleavage: hydrophobic, preferably aromatic, residues in P1 and P1' positions. Cleaves 1-Phe-|-Val-2, 4-Gln-|-His-5, 13-Glu-|- Ala-14, 14-Ala-|-Leu-15, 15-Leu-|-Tyr-16, 16-Tyr-|-Leu-17, 23-Gly-|- Phe-24, 24-Phe-|-Phe-25 and 25-Phe-|-Tyr-26 bon	\N	\N	\N	\N	\N
411107	6.3.2.-	Acid--D-amino-acid ligases (peptide synthases).	\N	\N	\N	Tryptophan metabolism	Amino Acid Metabolism	METABOLIC
411107	6.3.2.-	Acid--D-amino-acid ligases (peptide synthases).	\N	\N	\N	Ubiquinone biosynthesis	Metabolism of Cofactors and Vitamins	METABOLIC
419000	6.3.2.-	Acid--D-amino-acid ligases (peptide synthases).	\N	\N	\N	Tryptophan metabolism	Amino Acid Metabolism	METABOLIC
419000	6.3.2.-	Acid--D-amino-acid ligases (peptide synthases).	\N	\N	\N	Ubiquinone biosynthesis	Metabolism of Cofactors and Vitamins	METABOLIC
428191	1.14.14.1	Unspecific monooxygenase.	RH + reduced flavoprotein + O(2) = ROH + oxidized flavoprotein + H(2)O.	Heme-thiolate.	\N	Tryptophan metabolism	Amino Acid Metabolism	METABOLIC
428191	1.14.14.1	Unspecific monooxygenase.	RH + reduced flavoprotein + O(2) = ROH + oxidized flavoprotein + H(2)O.	Heme-thiolate.	\N	Fatty acid metabolism	Lipid Metabolism	METABOLIC
428191	1.14.14.1	Unspecific monooxygenase.	RH + reduced flavoprotein + O(2) = ROH + oxidized flavoprotein + H(2)O.	Heme-thiolate.	\N	gamma-Hexachlorocyclohexane degradation	Biodegradation of Xenobiotics	METABOLIC
437650	2.7.6.2	Thiamine pyrophosphokinase.	ATP + thiamine = AMP + thiamine diphosphate.	\N	\N	Thiamine metabolism	Metabolism of Cofactors and Vitamins	METABOLIC
453955	1.1.1.1	Alcohol dehydrogenase.	An alcohol + NAD(+) = an aldehyde or ketone + NADH.	Zinc or Iron.	\N	Bile acid biosynthesis	Lipid Metabolism	METABOLIC
453955	1.1.1.1	Alcohol dehydrogenase.	An alcohol + NAD(+) = an aldehyde or ketone + NADH.	Zinc or Iron.	\N	Tyrosine metabolism	Amino Acid Metabolism	METABOLIC
453955	1.1.1.1	Alcohol dehydrogenase.	An alcohol + NAD(+) = an aldehyde or ketone + NADH.	Zinc or Iron.	\N	Glycerolipid metabolism	Metabolism of Complex Lipids	METABOLIC
453955	1.1.1.1	Alcohol dehydrogenase.	An alcohol + NAD(+) = an aldehyde or ketone + NADH.	Zinc or Iron.	\N	Glycolysis / Gluconeogenesis	Carbohydrate Metabolism	METABOLIC
453955	1.1.1.1	Alcohol dehydrogenase.	An alcohol + NAD(+) = an aldehyde or ketone + NADH.	Zinc or Iron.	\N	Fatty acid metabolism	Lipid Metabolism	METABOLIC
454012	3.6.3.14	H(+)-transporting two-sector ATPase.	ATP + H(2)O + H(+)(In) = ADP + phosphate + H(+)(Out).	\N	\N	ATP synthesis	Energy Metabolism	METABOLIC
454012	3.6.3.14	H(+)-transporting two-sector ATPase.	ATP + H(2)O + H(+)(In) = ADP + phosphate + H(+)(Out).	\N	\N	Flagellar assembly	\N	\N
454012	3.6.3.14	H(+)-transporting two-sector ATPase.	ATP + H(2)O + H(+)(In) = ADP + phosphate + H(+)(Out).	\N	\N	Type III secretion system	SORTING AND DEGRADATION	REGULATORY
459792	1.10.3.2	Laccase.	4 benzenediol + O(2) = 4 benzosemiquinone + 2 H(2)O.	Copper.	\N	\N	\N	\N
460017	3.6.1.-	In phosphorous-containing anhydrides.	\N	\N	\N	Starch and sucrose metabolism	Metabolism of Complex Carbohydrates	METABOLIC
460017	3.6.1.-	In phosphorous-containing anhydrides.	\N	\N	\N	Folate biosynthesis	Metabolism of Cofactors and Vitamins	METABOLIC
460160	6.3.2.-	Acid--D-amino-acid ligases (peptide synthases).	\N	\N	\N	Tryptophan metabolism	Amino Acid Metabolism	METABOLIC
460160	6.3.2.-	Acid--D-amino-acid ligases (peptide synthases).	\N	\N	\N	Ubiquinone biosynthesis	Metabolism of Cofactors and Vitamins	METABOLIC
463624	3.4.16.-	Serine-type carboxypeptidases.	\N	\N	\N	\N	\N	\N
466081	2.4.2.9	Uracil phosphoribosyltransferase.	UMP + diphosphate = uracil + 5-phospho-alpha-D-ribose 1-diphosphate.	\N	\N	Pyrimidine metabolism	Nucleotide Metabolism	METABOLIC
467260	3.4.23.5	Cathepsin D.	Specificity similar to, but narrower than, that of pepsin A. Does not cleave the 4-Gln-|-His-5 bond in B chain of insulin.	\N	\N	\N	\N	\N
468485	3.4.23.34	Cathepsin E.	Similar to cathepsin D, but slightly broader specificity.	\N	\N	\N	\N	\N
472011	6.3.2.-	Acid--D-amino-acid ligases (peptide synthases).	\N	\N	\N	Tryptophan metabolism	Amino Acid Metabolism	METABOLIC
472011	6.3.2.-	Acid--D-amino-acid ligases (peptide synthases).	\N	\N	\N	Ubiquinone biosynthesis	Metabolism of Cofactors and Vitamins	METABOLIC
478450	1.14.13.1	Salicylate 1-monooxygenase.	Salicylate + NADH + O(2) = catechol + NAD(+) + H(2)O + CO(2).	FAD.	\N	Fluorene degradation	Biodegradation of Xenobiotics	METABOLIC
478450	1.14.13.1	Salicylate 1-monooxygenase.	Salicylate + NADH + O(2) = catechol + NAD(+) + H(2)O + CO(2).	FAD.	\N	Nitorobenzene degradation	Biodegradation of Xenobiotics	METABOLIC
490740	1.14.14.1	Unspecific monooxygenase.	RH + reduced flavoprotein + O(2) = ROH + oxidized flavoprotein + H(2)O.	Heme-thiolate.	\N	Tryptophan metabolism	Amino Acid Metabolism	METABOLIC
490740	1.14.14.1	Unspecific monooxygenase.	RH + reduced flavoprotein + O(2) = ROH + oxidized flavoprotein + H(2)O.	Heme-thiolate.	\N	Fatty acid metabolism	Lipid Metabolism	METABOLIC
490740	1.14.14.1	Unspecific monooxygenase.	RH + reduced flavoprotein + O(2) = ROH + oxidized flavoprotein + H(2)O.	Heme-thiolate.	\N	gamma-Hexachlorocyclohexane degradation	Biodegradation of Xenobiotics	METABOLIC
491524	2.6.1.1	Aspartate aminotransferase.	L-aspartate + 2-oxoglutarate = oxaloacetate + L-glutamate.	Pyridoxal-phosphate.	\N	Alanine and aspartate metabolism	Amino Acid Metabolism	METABOLIC
491524	2.6.1.1	Aspartate aminotransferase.	L-aspartate + 2-oxoglutarate = oxaloacetate + L-glutamate.	Pyridoxal-phosphate.	\N	Phenylalanine metabolism	Amino Acid Metabolism	METABOLIC
491524	2.6.1.1	Aspartate aminotransferase.	L-aspartate + 2-oxoglutarate = oxaloacetate + L-glutamate.	Pyridoxal-phosphate.	\N	Arginine and proline metabolism	Amino Acid Metabolism	METABOLIC
491524	2.6.1.1	Aspartate aminotransferase.	L-aspartate + 2-oxoglutarate = oxaloacetate + L-glutamate.	Pyridoxal-phosphate.	\N	Cysteine metabolism	Amino Acid Metabolism	METABOLIC
491524	2.6.1.1	Aspartate aminotransferase.	L-aspartate + 2-oxoglutarate = oxaloacetate + L-glutamate.	Pyridoxal-phosphate.	\N	Tyrosine metabolism	Amino Acid Metabolism	METABOLIC
491524	2.6.1.1	Aspartate aminotransferase.	L-aspartate + 2-oxoglutarate = oxaloacetate + L-glutamate.	Pyridoxal-phosphate.	\N	Alkaloid biosynthesis I	Biosynthesis of Secondary Metabolites	METABOLIC
491524	2.6.1.1	Aspartate aminotransferase.	L-aspartate + 2-oxoglutarate = oxaloacetate + L-glutamate.	Pyridoxal-phosphate.	\N	Carbon fixation	Energy Metabolism	METABOLIC
491524	2.6.1.1	Aspartate aminotransferase.	L-aspartate + 2-oxoglutarate = oxaloacetate + L-glutamate.	Pyridoxal-phosphate.	\N	Phenylalanine, tyrosine and tryptophan biosynthesis	Amino Acid Metabolism	METABOLIC
491524	2.6.1.1	Aspartate aminotransferase.	L-aspartate + 2-oxoglutarate = oxaloacetate + L-glutamate.	Pyridoxal-phosphate.	\N	Glutamate metabolism	Amino Acid Metabolism	METABOLIC
503717	3.1.1.47	2-acetyl-1-alkylglycerophosphocholine esterase.	2-acetyl-1-alkyl-sn-glycero-3-phosphocholine + H(2)O = 1-alkyl-sn- glycero-3-phosphocholine + acetate.	\N	\N	Glycerolipid metabolism	Metabolism of Complex Lipids	METABOLIC
514218	3.6.4.4	Plus-end-directed kinesin ATPase.	ATP + H(2)O = ADP + phosphate.	\N	\N	\N	\N	\N
517776	3.6.4.2	Dynein ATPase.	ATP + H(2)O = ADP + phosphate.	\N	\N	\N	\N	\N
520918	3.4.21.-	Serine endopeptidases.	\N	\N	\N	\N	\N	\N
522107	3.4.11.5	Prolyl aminopeptidase.	Release of a N-terminal proline from a peptide.	Manganese.	\N	Arginine and proline metabolism	Amino Acid Metabolism	METABOLIC
529640	1.18.1.2	Ferredoxin--NADP(+) reductase.	Reduced ferredoxin + NADP(+) = oxidized ferredoxin + NADPH.	FAD.	\N	Photosynthesis	Energy Metabolism	METABOLIC
529640	1.18.1.2	Ferredoxin--NADP(+) reductase.	Reduced ferredoxin + NADP(+) = oxidized ferredoxin + NADPH.	FAD.	\N	Porphyrin and chlorophyll metabolism	Metabolism of Cofactors and Vitamins	METABOLIC
530741	3.1.13.-	Exoribonucleases producing 5'-phosphomonoesters.	\N	\N	\N	\N	\N	\N
536606	3.6.1.3	Adenosinetriphosphatase.	ATP + H(2)O = ADP + phosphate.	\N	Hemolytic anemia due to deficiency of adenosine triphosphatase; MIM:102800.	Purine metabolism	Nucleotide Metabolism	METABOLIC
537933	3.4.14.9	Tripeptidyl-peptidase I.	Release of an N-terminal tripeptide from a polypeptide.	\N	\N	\N	\N	\N
541574	1.14.14.1	Unspecific monooxygenase.	RH + reduced flavoprotein + O(2) = ROH + oxidized flavoprotein + H(2)O.	Heme-thiolate.	\N	Tryptophan metabolism	Amino Acid Metabolism	METABOLIC
541574	1.14.14.1	Unspecific monooxygenase.	RH + reduced flavoprotein + O(2) = ROH + oxidized flavoprotein + H(2)O.	Heme-thiolate.	\N	Fatty acid metabolism	Lipid Metabolism	METABOLIC
541574	1.14.14.1	Unspecific monooxygenase.	RH + reduced flavoprotein + O(2) = ROH + oxidized flavoprotein + H(2)O.	Heme-thiolate.	\N	gamma-Hexachlorocyclohexane degradation	Biodegradation of Xenobiotics	METABOLIC
541575	1.14.14.1	Unspecific monooxygenase.	RH + reduced flavoprotein + O(2) = ROH + oxidized flavoprotein + H(2)O.	Heme-thiolate.	\N	Tryptophan metabolism	Amino Acid Metabolism	METABOLIC
541575	1.14.14.1	Unspecific monooxygenase.	RH + reduced flavoprotein + O(2) = ROH + oxidized flavoprotein + H(2)O.	Heme-thiolate.	\N	Fatty acid metabolism	Lipid Metabolism	METABOLIC
541575	1.14.14.1	Unspecific monooxygenase.	RH + reduced flavoprotein + O(2) = ROH + oxidized flavoprotein + H(2)O.	Heme-thiolate.	\N	gamma-Hexachlorocyclohexane degradation	Biodegradation of Xenobiotics	METABOLIC
541897	1.14.14.1	Unspecific monooxygenase.	RH + reduced flavoprotein + O(2) = ROH + oxidized flavoprotein + H(2)O.	Heme-thiolate.	\N	Tryptophan metabolism	Amino Acid Metabolism	METABOLIC
541897	1.14.14.1	Unspecific monooxygenase.	RH + reduced flavoprotein + O(2) = ROH + oxidized flavoprotein + H(2)O.	Heme-thiolate.	\N	Fatty acid metabolism	Lipid Metabolism	METABOLIC
541897	1.14.14.1	Unspecific monooxygenase.	RH + reduced flavoprotein + O(2) = ROH + oxidized flavoprotein + H(2)O.	Heme-thiolate.	\N	gamma-Hexachlorocyclohexane degradation	Biodegradation of Xenobiotics	METABOLIC
542145	1.14.14.1	Unspecific monooxygenase.	RH + reduced flavoprotein + O(2) = ROH + oxidized flavoprotein + H(2)O.	Heme-thiolate.	\N	Tryptophan metabolism	Amino Acid Metabolism	METABOLIC
542145	1.14.14.1	Unspecific monooxygenase.	RH + reduced flavoprotein + O(2) = ROH + oxidized flavoprotein + H(2)O.	Heme-thiolate.	\N	Fatty acid metabolism	Lipid Metabolism	METABOLIC
542145	1.14.14.1	Unspecific monooxygenase.	RH + reduced flavoprotein + O(2) = ROH + oxidized flavoprotein + H(2)O.	Heme-thiolate.	\N	gamma-Hexachlorocyclohexane degradation	Biodegradation of Xenobiotics	METABOLIC
545815	3.2.1.18	Exo-alpha-sialidase.	Hydrolysis of alpha-(2->3)-, alpha-(2->6)-, alpha-(2->8)-glycosidic linkages of terminal sialic residues in oligosaccharides, glycoproteins, glycolipids, colominic acid and synthetic substrates.	\N	Sialidosis; MIM:256550.	N-Glycan degradation	Metabolism of Complex Carbohydrates	METABOLIC
545815	3.2.1.18	Exo-alpha-sialidase.	Hydrolysis of alpha-(2->3)-, alpha-(2->6)-, alpha-(2->8)-glycosidic linkages of terminal sialic residues in oligosaccharides, glycoproteins, glycolipids, colominic acid and synthetic substrates.	\N	Sialidosis; MIM:256550.	Sphingoglycolipid metabolism	Metabolism of Complex Lipids	METABOLIC
550136	2.1.1.-	Methyltransferases.	\N	\N	\N	Androgen and estrogen metabolism	Lipid Metabolism	METABOLIC
550136	2.1.1.-	Methyltransferases.	\N	\N	\N	Aminophosphonate metabolism	Metabolism of Other Amino Acids	METABOLIC
550136	2.1.1.-	Methyltransferases.	\N	\N	\N	Porphyrin and chlorophyll metabolism	Metabolism of Cofactors and Vitamins	METABOLIC
550136	2.1.1.-	Methyltransferases.	\N	\N	\N	Ubiquinone biosynthesis	Metabolism of Cofactors and Vitamins	METABOLIC
550136	2.1.1.-	Methyltransferases.	\N	\N	\N	Histidine metabolism	Amino Acid Metabolism	METABOLIC
550136	2.1.1.-	Methyltransferases.	\N	\N	\N	Selenoamino acid metabolism	Metabolism of Other Amino Acids	METABOLIC
550136	2.1.1.-	Methyltransferases.	\N	\N	\N	Tryptophan metabolism	Amino Acid Metabolism	METABOLIC
550136	2.1.1.-	Methyltransferases.	\N	\N	\N	Tyrosine metabolism	Amino Acid Metabolism	METABOLIC
550701	3.2.1.18	Exo-alpha-sialidase.	Hydrolysis of alpha-(2->3)-, alpha-(2->6)-, alpha-(2->8)-glycosidic linkages of terminal sialic residues in oligosaccharides, glycoproteins, glycolipids, colominic acid and synthetic substrates.	\N	Sialidosis; MIM:256550.	N-Glycan degradation	Metabolism of Complex Carbohydrates	METABOLIC
550701	3.2.1.18	Exo-alpha-sialidase.	Hydrolysis of alpha-(2->3)-, alpha-(2->6)-, alpha-(2->8)-glycosidic linkages of terminal sialic residues in oligosaccharides, glycoproteins, glycolipids, colominic acid and synthetic substrates.	\N	Sialidosis; MIM:256550.	Sphingoglycolipid metabolism	Metabolism of Complex Lipids	METABOLIC
555923	3.2.1.3	Glucan 1,4-alpha-glucosidase.	Hydrolysis of terminal 1,4-linked alpha-D-glucose residues successively from non-reducing ends of the chains with release of beta-D-glucose.	\N	\N	Starch and sucrose metabolism	Metabolism of Complex Carbohydrates	METABOLIC
557895	3.6.1.-	In phosphorous-containing anhydrides.	\N	\N	\N	Starch and sucrose metabolism	Metabolism of Complex Carbohydrates	METABOLIC
557895	3.6.1.-	In phosphorous-containing anhydrides.	\N	\N	\N	Folate biosynthesis	Metabolism of Cofactors and Vitamins	METABOLIC
558735	1.14.-.-	Acting on paired donors, with incorporation or reduction of	\N	\N	\N	gamma-Hexachlorocyclohexane degradation	Biodegradation of Xenobiotics	METABOLIC
558735	1.14.-.-	Acting on paired donors, with incorporation or reduction of	\N	\N	\N	Ascorbate and aldarate metabolism	Carbohydrate Metabolism	METABOLIC
558735	1.14.-.-	Acting on paired donors, with incorporation or reduction of	\N	\N	\N	Flavonoids, stilbene and lignin biosynthesis	Biosynthesis of Secondary Metabolites	METABOLIC
558735	1.14.-.-	Acting on paired donors, with incorporation or reduction of	\N	\N	\N	Fluorene degradation	Biodegradation of Xenobiotics	METABOLIC
562849	2.7.1.37	Protein kinase.	ATP + a protein = ADP + a phosphoprotein.	\N	\N	\N	\N	\N
573883	3.4.16.5	Carboxypeptidase C.	Release of a C-terminal amino acid with a broad specificity.	\N	\N	\N	\N	\N
575443	6.1.1.9	Valine--tRNA ligase.	ATP + L-valine + tRNA(Val) = AMP + diphosphate + L-valyl-tRNA(Val).	\N	\N	Valine, leucine and isoleucine biosynthesis	Amino Acid Metabolism	METABOLIC
575443	6.1.1.9	Valine--tRNA ligase.	ATP + L-valine + tRNA(Val) = AMP + diphosphate + L-valyl-tRNA(Val).	\N	\N	Aminoacyl-tRNA biosynthesis	TRANSLATION	REGULATORY
579309	3.4.14.9	Tripeptidyl-peptidase I.	Release of an N-terminal tripeptide from a polypeptide.	\N	\N	\N	\N	\N
580244	4.4.1.1	Cystathionine gamma-lyase.	L-cystathionine + H(2)O = L-cysteine + NH(3) + 2-oxobutanoate.	Pyridoxal-phosphate.	Cystathioninuria; MIM:219500.	Selenoamino acid metabolism	Metabolism of Other Amino Acids	METABOLIC
580244	4.4.1.1	Cystathionine gamma-lyase.	L-cystathionine + H(2)O = L-cysteine + NH(3) + 2-oxobutanoate.	Pyridoxal-phosphate.	Cystathioninuria; MIM:219500.	Methionine metabolism	Amino Acid Metabolism	METABOLIC
580244	4.4.1.1	Cystathionine gamma-lyase.	L-cystathionine + H(2)O = L-cysteine + NH(3) + 2-oxobutanoate.	Pyridoxal-phosphate.	Cystathioninuria; MIM:219500.	Cysteine metabolism	Amino Acid Metabolism	METABOLIC
580244	4.4.1.1	Cystathionine gamma-lyase.	L-cystathionine + H(2)O = L-cysteine + NH(3) + 2-oxobutanoate.	Pyridoxal-phosphate.	Cystathioninuria; MIM:219500.	Nitrogen metabolism	Energy Metabolism	METABOLIC
580761	3.2.1.3	Glucan 1,4-alpha-glucosidase.	Hydrolysis of terminal 1,4-linked alpha-D-glucose residues successively from non-reducing ends of the chains with release of beta-D-glucose.	\N	\N	Starch and sucrose metabolism	Metabolism of Complex Carbohydrates	METABOLIC
581075	2.7.1.17	Xylulokinase.	ATP + D-xylulose = ADP + D-xylulose 5-phosphate.	\N	\N	Pentose and glucuronate interconversions	Carbohydrate Metabolism	METABOLIC
583770	2.7.1.-	Phosphotransferases with an alcohol group as acceptor.	\N	\N	\N	Sphingoglycolipid metabolism	Metabolism of Complex Lipids	METABOLIC
583770	2.7.1.-	Phosphotransferases with an alcohol group as acceptor.	\N	\N	\N	Benzoate degradation via CoA ligation	Biodegradation of Xenobiotics	METABOLIC
583770	2.7.1.-	Phosphotransferases with an alcohol group as acceptor.	\N	\N	\N	Starch and sucrose metabolism	Metabolism of Complex Carbohydrates	METABOLIC
583770	2.7.1.-	Phosphotransferases with an alcohol group as acceptor.	\N	\N	\N	Inositol phosphate metabolism	Metabolism of Complex Lipids	METABOLIC
583770	2.7.1.-	Phosphotransferases with an alcohol group as acceptor.	\N	\N	\N	Nicotinate and nicotinamide metabolism	Metabolism of Cofactors and Vitamins	METABOLIC
586126	3.1.1.-	Carboxylic ester hydrolases.	\N	\N	\N	2,4-Dichlorobenzoate degradation	Biodegradation of Xenobiotics	METABOLIC
586126	3.1.1.-	Carboxylic ester hydrolases.	\N	\N	\N	Pentose and glucuronate interconversions	Carbohydrate Metabolism	METABOLIC
586126	3.1.1.-	Carboxylic ester hydrolases.	\N	\N	\N	Butanoate metabolism	Carbohydrate Metabolism	METABOLIC
589542	2.7.1.12	Gluconokinase.	ATP + D-gluconate = ADP + 6-phospho-D-gluconate.	\N	\N	Pentose phosphate pathway	Carbohydrate Metabolism	METABOLIC
591054	2.7.1.26	Riboflavin kinase.	ATP + riboflavin = ADP + FMN.	\N	\N	Riboflavin metabolism	Metabolism of Cofactors and Vitamins	METABOLIC
591366	2.3.1.48	Histone acetyltransferase.	Acetyl-CoA + histone = CoA + acetyl-histone.	\N	\N	\N	\N	\N
597692	3.2.1.18	Exo-alpha-sialidase.	Hydrolysis of alpha-(2->3)-, alpha-(2->6)-, alpha-(2->8)-glycosidic linkages of terminal sialic residues in oligosaccharides, glycoproteins, glycolipids, colominic acid and synthetic substrates.	\N	Sialidosis; MIM:256550.	N-Glycan degradation	Metabolism of Complex Carbohydrates	METABOLIC
597692	3.2.1.18	Exo-alpha-sialidase.	Hydrolysis of alpha-(2->3)-, alpha-(2->6)-, alpha-(2->8)-glycosidic linkages of terminal sialic residues in oligosaccharides, glycoproteins, glycolipids, colominic acid and synthetic substrates.	\N	Sialidosis; MIM:256550.	Sphingoglycolipid metabolism	Metabolism of Complex Lipids	METABOLIC
597830	3.6.1.3	Adenosinetriphosphatase.	ATP + H(2)O = ADP + phosphate.	\N	Hemolytic anemia due to deficiency of adenosine triphosphatase; MIM:102800.	Purine metabolism	Nucleotide Metabolism	METABOLIC
601125	5.2.1.8	Peptidylprolyl isomerase.	Peptidylproline (omega=180) = peptidylproline (omega=0).	\N	\N	\N	\N	\N
602405	3.2.1.3	Glucan 1,4-alpha-glucosidase.	Hydrolysis of terminal 1,4-linked alpha-D-glucose residues successively from non-reducing ends of the chains with release of beta-D-glucose.	\N	\N	Starch and sucrose metabolism	Metabolism of Complex Carbohydrates	METABOLIC
610766	1.3.1.20	Trans-1,2-dihydrobenzene-1,2-diol dehydrogenase.	Trans-1,2-dihydrobenzene-1,2-diol + NADP(+) = catechol + NADPH.	\N	\N	\N	\N	\N
612792	3.2.1.3	Glucan 1,4-alpha-glucosidase.	Hydrolysis of terminal 1,4-linked alpha-D-glucose residues successively from non-reducing ends of the chains with release of beta-D-glucose.	\N	\N	Starch and sucrose metabolism	Metabolism of Complex Carbohydrates	METABOLIC
620340	3.2.1.18	Exo-alpha-sialidase.	Hydrolysis of alpha-(2->3)-, alpha-(2->6)-, alpha-(2->8)-glycosidic linkages of terminal sialic residues in oligosaccharides, glycoproteins, glycolipids, colominic acid and synthetic substrates.	\N	Sialidosis; MIM:256550.	N-Glycan degradation	Metabolism of Complex Carbohydrates	METABOLIC
620340	3.2.1.18	Exo-alpha-sialidase.	Hydrolysis of alpha-(2->3)-, alpha-(2->6)-, alpha-(2->8)-glycosidic linkages of terminal sialic residues in oligosaccharides, glycoproteins, glycolipids, colominic acid and synthetic substrates.	\N	Sialidosis; MIM:256550.	Sphingoglycolipid metabolism	Metabolism of Complex Lipids	METABOLIC
623967	3.4.14.9	Tripeptidyl-peptidase I.	Release of an N-terminal tripeptide from a polypeptide.	\N	\N	\N	\N	\N
624051	3.4.14.9	Tripeptidyl-peptidase I.	Release of an N-terminal tripeptide from a polypeptide.	\N	\N	\N	\N	\N
625454	1.6.2.4	NADPH--ferrihemoprotein reductase.	NADPH + 2 ferricytochrome = NADP(+) + 2 ferrocytochrome.	FMN; FAD.	\N	\N	\N	\N
625640	4.1.1.65	Phosphatidylserine decarboxylase.	Phosphatidyl-L-serine = phosphatidylethanolamine + CO(2).	Pyridoxal-phosphate or Pyruvate.	\N	Glycine, serine and threonine metabolism	Amino Acid Metabolism	METABOLIC
625640	4.1.1.65	Phosphatidylserine decarboxylase.	Phosphatidyl-L-serine = phosphatidylethanolamine + CO(2).	Pyridoxal-phosphate or Pyruvate.	\N	Glycerolipid metabolism	Metabolism of Complex Lipids	METABOLIC
625883	4.1.1.65	Phosphatidylserine decarboxylase.	Phosphatidyl-L-serine = phosphatidylethanolamine + CO(2).	Pyridoxal-phosphate or Pyruvate.	\N	Glycine, serine and threonine metabolism	Amino Acid Metabolism	METABOLIC
625883	4.1.1.65	Phosphatidylserine decarboxylase.	Phosphatidyl-L-serine = phosphatidylethanolamine + CO(2).	Pyridoxal-phosphate or Pyruvate.	\N	Glycerolipid metabolism	Metabolism of Complex Lipids	METABOLIC
625956	4.1.1.65	Phosphatidylserine decarboxylase.	Phosphatidyl-L-serine = phosphatidylethanolamine + CO(2).	Pyridoxal-phosphate or Pyruvate.	\N	Glycine, serine and threonine metabolism	Amino Acid Metabolism	METABOLIC
625956	4.1.1.65	Phosphatidylserine decarboxylase.	Phosphatidyl-L-serine = phosphatidylethanolamine + CO(2).	Pyridoxal-phosphate or Pyruvate.	\N	Glycerolipid metabolism	Metabolism of Complex Lipids	METABOLIC
626867	1.1.1.157	3-hydroxybutyryl-CoA dehydrogenase.	(S)-3-hydroxybutanoyl-CoA + NADP(+) = 3-acetoacetyl-CoA + NADPH.	\N	\N	Butanoate metabolism	Carbohydrate Metabolism	METABOLIC
626867	1.1.1.157	3-hydroxybutyryl-CoA dehydrogenase.	(S)-3-hydroxybutanoyl-CoA + NADP(+) = 3-acetoacetyl-CoA + NADPH.	\N	\N	Benzoate degradation via CoA ligation	Biodegradation of Xenobiotics	METABOLIC
628626	3.4.23.5	Cathepsin D.	Specificity similar to, but narrower than, that of pepsin A. Does not cleave the 4-Gln-|-His-5 bond in B chain of insulin.	\N	\N	\N	\N	\N
632511	2.7.7.7	DNA-directed DNA polymerase.	N deoxynucleoside triphosphate = N diphosphate + {DNA}(N).	\N	\N	Purine metabolism	Nucleotide Metabolism	METABOLIC
632511	2.7.7.7	DNA-directed DNA polymerase.	N deoxynucleoside triphosphate = N diphosphate + {DNA}(N).	\N	\N	DNA polymerase	REPLICATION AND REPAIR	REGULATORY
632511	2.7.7.7	DNA-directed DNA polymerase.	N deoxynucleoside triphosphate = N diphosphate + {DNA}(N).	\N	\N	Pyrimidine metabolism	Nucleotide Metabolism	METABOLIC
633380	4.1.3.1	Isocitrate lyase.	Isocitrate = succinate + glyoxylate.	\N	\N	Glyoxylate and dicarboxylate metabolism	Carbohydrate Metabolism	METABOLIC
636339	3.2.1.18	Exo-alpha-sialidase.	Hydrolysis of alpha-(2->3)-, alpha-(2->6)-, alpha-(2->8)-glycosidic linkages of terminal sialic residues in oligosaccharides, glycoproteins, glycolipids, colominic acid and synthetic substrates.	\N	Sialidosis; MIM:256550.	N-Glycan degradation	Metabolism of Complex Carbohydrates	METABOLIC
636339	3.2.1.18	Exo-alpha-sialidase.	Hydrolysis of alpha-(2->3)-, alpha-(2->6)-, alpha-(2->8)-glycosidic linkages of terminal sialic residues in oligosaccharides, glycoproteins, glycolipids, colominic acid and synthetic substrates.	\N	Sialidosis; MIM:256550.	Sphingoglycolipid metabolism	Metabolism of Complex Lipids	METABOLIC
641947	2.4.1.-	Hexosyltransferases.	\N	\N	\N	O-Glycans biosynthesis	Metabolism of Complex Carbohydrates	METABOLIC
641947	2.4.1.-	Hexosyltransferases.	\N	\N	\N	Fructose and mannose metabolism	Carbohydrate Metabolism	METABOLIC
641947	2.4.1.-	Hexosyltransferases.	\N	\N	\N	Peptidoglycan biosynthesis	Metabolism of Complex Carbohydrates	METABOLIC
641947	2.4.1.-	Hexosyltransferases.	\N	\N	\N	Sphingoglycolipid metabolism	Metabolism of Complex Lipids	METABOLIC
641947	2.4.1.-	Hexosyltransferases.	\N	\N	\N	Blood group glycolipid biosynthesis - lact series	Metabolism of Complex Lipids	METABOLIC
641947	2.4.1.-	Hexosyltransferases.	\N	\N	\N	Blood group glycolipid biosynthesis - neolact series	Metabolism of Complex Lipids	METABOLIC
641947	2.4.1.-	Hexosyltransferases.	\N	\N	\N	Glycerolipid metabolism	Metabolism of Complex Lipids	METABOLIC
641947	2.4.1.-	Hexosyltransferases.	\N	\N	\N	Globoside metabolism	Metabolism of Complex Lipids	METABOLIC
641947	2.4.1.-	Hexosyltransferases.	\N	\N	\N	Chondroitin / heparan sulfate biosynthesis	Metabolism of Complex Carbohydrates	METABOLIC
641947	2.4.1.-	Hexosyltransferases.	\N	\N	\N	Keratan sulfate biosynthesis	Metabolism of Complex Carbohydrates	METABOLIC
641947	2.4.1.-	Hexosyltransferases.	\N	\N	\N	N-Glycans biosynthesis	Metabolism of Complex Carbohydrates	METABOLIC
642042	1.1.1.4	(R,R)-butanediol dehydrogenase.	(R,R)-butane-2,3-diol + NAD(+) = (R)-acetoin + NADH.	\N	\N	Butanoate metabolism	Carbohydrate Metabolism	METABOLIC
647137	6.3.2.-	Acid--D-amino-acid ligases (peptide synthases).	\N	\N	\N	Tryptophan metabolism	Amino Acid Metabolism	METABOLIC
647137	6.3.2.-	Acid--D-amino-acid ligases (peptide synthases).	\N	\N	\N	Ubiquinone biosynthesis	Metabolism of Cofactors and Vitamins	METABOLIC
648990	6.1.1.1	Tyrosine--tRNA ligase.	ATP + L-tyrosine + tRNA(Tyr) = AMP + diphosphate + L-tyrosyl-tRNA(Tyr).	\N	\N	Phenylalanine, tyrosine and tryptophan biosynthesis	Amino Acid Metabolism	METABOLIC
648990	6.1.1.1	Tyrosine--tRNA ligase.	ATP + L-tyrosine + tRNA(Tyr) = AMP + diphosphate + L-tyrosyl-tRNA(Tyr).	\N	\N	Aminoacyl-tRNA biosynthesis	TRANSLATION	REGULATORY
651586	3.4.25.1	Proteasome endopeptidase complex.	Cleavage at peptide bonds with very broad specificity.	\N	\N	\N	\N	\N
652082	3.2.1.18	Exo-alpha-sialidase.	Hydrolysis of alpha-(2->3)-, alpha-(2->6)-, alpha-(2->8)-glycosidic linkages of terminal sialic residues in oligosaccharides, glycoproteins, glycolipids, colominic acid and synthetic substrates.	\N	Sialidosis; MIM:256550.	N-Glycan degradation	Metabolism of Complex Carbohydrates	METABOLIC
652082	3.2.1.18	Exo-alpha-sialidase.	Hydrolysis of alpha-(2->3)-, alpha-(2->6)-, alpha-(2->8)-glycosidic linkages of terminal sialic residues in oligosaccharides, glycoproteins, glycolipids, colominic acid and synthetic substrates.	\N	Sialidosis; MIM:256550.	Sphingoglycolipid metabolism	Metabolism of Complex Lipids	METABOLIC
654663	2.4.2.7	Adenine phosphoribosyltransferase.	AMP + diphosphate = adenine + 5-phospho-alpha-D-ribose 1-diphosphate.	\N	Urolithiasis, 2,8-dihydroxyadenine; MIM:102600.	Purine metabolism	Nucleotide Metabolism	METABOLIC
659144	3.4.14.9	Tripeptidyl-peptidase I.	Release of an N-terminal tripeptide from a polypeptide.	\N	\N	\N	\N	\N
662877	6.3.2.-	Acid--D-amino-acid ligases (peptide synthases).	\N	\N	\N	Tryptophan metabolism	Amino Acid Metabolism	METABOLIC
662877	6.3.2.-	Acid--D-amino-acid ligases (peptide synthases).	\N	\N	\N	Ubiquinone biosynthesis	Metabolism of Cofactors and Vitamins	METABOLIC
669146	3.6.4.1	Myosin ATPase.	ATP + H(2)O = ADP + phosphate.	\N	\N	Purine metabolism	Nucleotide Metabolism	METABOLIC
683713	3.1.3.48	Protein-tyrosine-phosphatase.	Protein tyrosine phosphate + H(2)O = protein tyrosine + phosphate.	\N	\N	\N	\N	\N
684728	1.14.11.13	Gibberellin 2-beta-dioxygenase.	Gibberellin 1 + 2-oxoglutarate + O(2) = 2-beta-hydroxygibberellin 1 + succinate + CO(2).	\N	\N	\N	\N	\N
684972	2.7.1.6	Galactokinase.	ATP + D-galactose = ADP + D-galactose 1-phosphate.	\N	Galactokinase deficiency; MIM:230200.	Galactose metabolism	Carbohydrate Metabolism	METABOLIC
685562	1.1.1.1	Alcohol dehydrogenase.	An alcohol + NAD(+) = an aldehyde or ketone + NADH.	Zinc or Iron.	\N	Bile acid biosynthesis	Lipid Metabolism	METABOLIC
685562	1.1.1.1	Alcohol dehydrogenase.	An alcohol + NAD(+) = an aldehyde or ketone + NADH.	Zinc or Iron.	\N	Tyrosine metabolism	Amino Acid Metabolism	METABOLIC
685562	1.1.1.1	Alcohol dehydrogenase.	An alcohol + NAD(+) = an aldehyde or ketone + NADH.	Zinc or Iron.	\N	Glycerolipid metabolism	Metabolism of Complex Lipids	METABOLIC
685562	1.1.1.1	Alcohol dehydrogenase.	An alcohol + NAD(+) = an aldehyde or ketone + NADH.	Zinc or Iron.	\N	Glycolysis / Gluconeogenesis	Carbohydrate Metabolism	METABOLIC
685562	1.1.1.1	Alcohol dehydrogenase.	An alcohol + NAD(+) = an aldehyde or ketone + NADH.	Zinc or Iron.	\N	Fatty acid metabolism	Lipid Metabolism	METABOLIC
685878	1.6.5.5	NADPH:quinone reductase.	NADPH + quinone = NADP(+) + semiquinone.	Zinc.	\N	\N	\N	\N
688481	3.2.2.-	Hydrolyzing N-glycosyl compounds.	\N	\N	\N	\N	\N	\N
688532	3.6.1.-	In phosphorous-containing anhydrides.	\N	\N	\N	Starch and sucrose metabolism	Metabolism of Complex Carbohydrates	METABOLIC
688532	3.6.1.-	In phosphorous-containing anhydrides.	\N	\N	\N	Folate biosynthesis	Metabolism of Cofactors and Vitamins	METABOLIC
690978	1.1.1.184	Carbonyl reductase (NADPH).	R-CHOH-R' + NADP(+) = R-CO-R' + NADPH.	\N	\N	Prostaglandin and leukotriene metabolism	Metabolism of Complex Lipids	METABOLIC
693528	4.1.2.-	Aldehyde-lyases.	\N	\N	\N	Lysine degradation	Amino Acid Metabolism	METABOLIC
693528	4.1.2.-	Aldehyde-lyases.	\N	\N	\N	Sphingoglycolipid metabolism	Metabolism of Complex Lipids	METABOLIC
693528	4.1.2.-	Aldehyde-lyases.	\N	\N	\N	Tyrosine metabolism	Amino Acid Metabolism	METABOLIC
693528	4.1.2.-	Aldehyde-lyases.	\N	\N	\N	1,4-Dichlorobenzene degradation	Biodegradation of Xenobiotics	METABOLIC
693528	4.1.2.-	Aldehyde-lyases.	\N	\N	\N	Fluorene degradation	Biodegradation of Xenobiotics	METABOLIC
693528	4.1.2.-	Aldehyde-lyases.	\N	\N	\N	Carbazole degradation	Biodegradation of Xenobiotics	METABOLIC
693528	4.1.2.-	Aldehyde-lyases.	\N	\N	\N	Pentose and glucuronate interconversions	Carbohydrate Metabolism	METABOLIC
693528	4.1.2.-	Aldehyde-lyases.	\N	\N	\N	Styrene degradation	Biodegradation of Xenobiotics	METABOLIC
693528	4.1.2.-	Aldehyde-lyases.	\N	\N	\N	Benzoate degradation via hydroxylation	Biodegradation of Xenobiotics	METABOLIC
694050	3.1.26.4	Ribonuclease H.	Endonucleolytic cleavage to 5'-phosphomonoester.	\N	\N	\N	\N	\N
714421	6.3.2.-	Acid--D-amino-acid ligases (peptide synthases).	\N	\N	\N	Tryptophan metabolism	Amino Acid Metabolism	METABOLIC
714421	6.3.2.-	Acid--D-amino-acid ligases (peptide synthases).	\N	\N	\N	Ubiquinone biosynthesis	Metabolism of Cofactors and Vitamins	METABOLIC
715734	1.6.99.3	NADH dehydrogenase.	NADH + acceptor = NAD(+) + reduced acceptor.	Flavoprotein; Iron-sulfur.	\N	\N	\N	\N
716416	3.4.23.1	Pepsin A.	Preferential cleavage: hydrophobic, preferably aromatic, residues in P1 and P1' positions. Cleaves 1-Phe-|-Val-2, 4-Gln-|-His-5, 13-Glu-|- Ala-14, 14-Ala-|-Leu-15, 15-Leu-|-Tyr-16, 16-Tyr-|-Leu-17, 23-Gly-|- Phe-24, 24-Phe-|-Phe-25 and 25-Phe-|-Tyr-26 bon	\N	\N	\N	\N	\N
719422	5.2.1.8	Peptidylprolyl isomerase.	Peptidylproline (omega=180) = peptidylproline (omega=0).	\N	\N	\N	\N	\N
720075	6.3.2.-	Acid--D-amino-acid ligases (peptide synthases).	\N	\N	\N	Tryptophan metabolism	Amino Acid Metabolism	METABOLIC
720075	6.3.2.-	Acid--D-amino-acid ligases (peptide synthases).	\N	\N	\N	Ubiquinone biosynthesis	Metabolism of Cofactors and Vitamins	METABOLIC
720212	1.1.1.-	With NAD(+) or NADP(+) as acceptor.	\N	\N	\N	Bile acid biosynthesis	Lipid Metabolism	METABOLIC
720212	1.1.1.-	With NAD(+) or NADP(+) as acceptor.	\N	\N	\N	Vitamin B6 metabolism	Metabolism of Cofactors and Vitamins	METABOLIC
720212	1.1.1.-	With NAD(+) or NADP(+) as acceptor.	\N	\N	\N	Glycine, serine and threonine metabolism	Amino Acid Metabolism	METABOLIC
720212	1.1.1.-	With NAD(+) or NADP(+) as acceptor.	\N	\N	\N	Butanoate metabolism	Carbohydrate Metabolism	METABOLIC
720212	1.1.1.-	With NAD(+) or NADP(+) as acceptor.	\N	\N	\N	Fructose and mannose metabolism	Carbohydrate Metabolism	METABOLIC
720212	1.1.1.-	With NAD(+) or NADP(+) as acceptor.	\N	\N	\N	Galactose metabolism	Carbohydrate Metabolism	METABOLIC
720212	1.1.1.-	With NAD(+) or NADP(+) as acceptor.	\N	\N	\N	Lysine degradation	Amino Acid Metabolism	METABOLIC
720212	1.1.1.-	With NAD(+) or NADP(+) as acceptor.	\N	\N	\N	Nucleotide sugars metabolism	Nucleotide Metabolism	METABOLIC
720212	1.1.1.-	With NAD(+) or NADP(+) as acceptor.	\N	\N	\N	Ascorbate and aldarate metabolism	Carbohydrate Metabolism	METABOLIC
720212	1.1.1.-	With NAD(+) or NADP(+) as acceptor.	\N	\N	\N	Tetrachloroethene degradation	Biodegradation of Xenobiotics	METABOLIC
720212	1.1.1.-	With NAD(+) or NADP(+) as acceptor.	\N	\N	\N	Benzoate degradation via CoA ligation	Biodegradation of Xenobiotics	METABOLIC
720212	1.1.1.-	With NAD(+) or NADP(+) as acceptor.	\N	\N	\N	Glycerolipid metabolism	Metabolism of Complex Lipids	METABOLIC
723807	3.4.14.9	Tripeptidyl-peptidase I.	Release of an N-terminal tripeptide from a polypeptide.	\N	\N	\N	\N	\N
724291	3.4.19.12	Ubiquitinyl hydrolase 1.	Thiol-dependent hydrolysis of ester, thiolester, amide, peptide and isopeptide bonds formed by the C-terminal Gly of ubiquitin (a 76-residue protein attached to proteins as an intracellular targeting signal).	\N	\N	\N	\N	\N
727029	3.1.-.-	Acting on ester bonds.	\N	\N	\N	\N	\N	\N
737731	1.14.14.1	Unspecific monooxygenase.	RH + reduced flavoprotein + O(2) = ROH + oxidized flavoprotein + H(2)O.	Heme-thiolate.	\N	Tryptophan metabolism	Amino Acid Metabolism	METABOLIC
737731	1.14.14.1	Unspecific monooxygenase.	RH + reduced flavoprotein + O(2) = ROH + oxidized flavoprotein + H(2)O.	Heme-thiolate.	\N	Fatty acid metabolism	Lipid Metabolism	METABOLIC
737731	1.14.14.1	Unspecific monooxygenase.	RH + reduced flavoprotein + O(2) = ROH + oxidized flavoprotein + H(2)O.	Heme-thiolate.	\N	gamma-Hexachlorocyclohexane degradation	Biodegradation of Xenobiotics	METABOLIC
741907	1.1.1.2	Alcohol dehydrogenase (NADP+).	An alcohol + NADP(+) = an aldehyde + NADPH.	Zinc.	\N	Caprolactam degradation	Biodegradation of Xenobiotics	METABOLIC
741907	1.1.1.2	Alcohol dehydrogenase (NADP+).	An alcohol + NADP(+) = an aldehyde + NADPH.	Zinc.	\N	Glycerolipid metabolism	Metabolism of Complex Lipids	METABOLIC
741907	1.1.1.2	Alcohol dehydrogenase (NADP+).	An alcohol + NADP(+) = an aldehyde + NADPH.	Zinc.	\N	Pentose and glucuronate interconversions	Carbohydrate Metabolism	METABOLIC
741907	1.1.1.2	Alcohol dehydrogenase (NADP+).	An alcohol + NADP(+) = an aldehyde + NADPH.	Zinc.	\N	Glycolysis / Gluconeogenesis	Carbohydrate Metabolism	METABOLIC
750816	1.2.1.3	Aldehyde dehydrogenase (NAD+).	An aldehyde + NAD(+) + H(2)O = an acid + NADH.	\N	Acute alcohol intolerance; MIM:100650.	1,2-Dichloroethane degradation	Biodegradation of Xenobiotics	METABOLIC
750816	1.2.1.3	Aldehyde dehydrogenase (NAD+).	An aldehyde + NAD(+) + H(2)O = an acid + NADH.	\N	Acute alcohol intolerance; MIM:100650.	Tryptophan metabolism	Amino Acid Metabolism	METABOLIC
750816	1.2.1.3	Aldehyde dehydrogenase (NAD+).	An aldehyde + NAD(+) + H(2)O = an acid + NADH.	\N	Acute alcohol intolerance; MIM:100650.	Glycerolipid metabolism	Metabolism of Complex Lipids	METABOLIC
750816	1.2.1.3	Aldehyde dehydrogenase (NAD+).	An aldehyde + NAD(+) + H(2)O = an acid + NADH.	\N	Acute alcohol intolerance; MIM:100650.	Valine, leucine and isoleucine degradation	Amino Acid Metabolism	METABOLIC
750816	1.2.1.3	Aldehyde dehydrogenase (NAD+).	An aldehyde + NAD(+) + H(2)O = an acid + NADH.	\N	Acute alcohol intolerance; MIM:100650.	Glycolysis / Gluconeogenesis	Carbohydrate Metabolism	METABOLIC
750816	1.2.1.3	Aldehyde dehydrogenase (NAD+).	An aldehyde + NAD(+) + H(2)O = an acid + NADH.	\N	Acute alcohol intolerance; MIM:100650.	Propanoate metabolism	Carbohydrate Metabolism	METABOLIC
750816	1.2.1.3	Aldehyde dehydrogenase (NAD+).	An aldehyde + NAD(+) + H(2)O = an acid + NADH.	\N	Acute alcohol intolerance; MIM:100650.	Fatty acid metabolism	Lipid Metabolism	METABOLIC
750816	1.2.1.3	Aldehyde dehydrogenase (NAD+).	An aldehyde + NAD(+) + H(2)O = an acid + NADH.	\N	Acute alcohol intolerance; MIM:100650.	Bile acid biosynthesis	Lipid Metabolism	METABOLIC
750816	1.2.1.3	Aldehyde dehydrogenase (NAD+).	An aldehyde + NAD(+) + H(2)O = an acid + NADH.	\N	Acute alcohol intolerance; MIM:100650.	Arginine and proline metabolism	Amino Acid Metabolism	METABOLIC
750816	1.2.1.3	Aldehyde dehydrogenase (NAD+).	An aldehyde + NAD(+) + H(2)O = an acid + NADH.	\N	Acute alcohol intolerance; MIM:100650.	Butanoate metabolism	Carbohydrate Metabolism	METABOLIC
750816	1.2.1.3	Aldehyde dehydrogenase (NAD+).	An aldehyde + NAD(+) + H(2)O = an acid + NADH.	\N	Acute alcohol intolerance; MIM:100650.	beta-Alanine metabolism	Metabolism of Other Amino Acids	METABOLIC
750816	1.2.1.3	Aldehyde dehydrogenase (NAD+).	An aldehyde + NAD(+) + H(2)O = an acid + NADH.	\N	Acute alcohol intolerance; MIM:100650.	Pyruvate metabolism	Carbohydrate Metabolism	METABOLIC
750816	1.2.1.3	Aldehyde dehydrogenase (NAD+).	An aldehyde + NAD(+) + H(2)O = an acid + NADH.	\N	Acute alcohol intolerance; MIM:100650.	Histidine metabolism	Amino Acid Metabolism	METABOLIC
750816	1.2.1.3	Aldehyde dehydrogenase (NAD+).	An aldehyde + NAD(+) + H(2)O = an acid + NADH.	\N	Acute alcohol intolerance; MIM:100650.	Lysine degradation	Amino Acid Metabolism	METABOLIC
750816	1.2.1.3	Aldehyde dehydrogenase (NAD+).	An aldehyde + NAD(+) + H(2)O = an acid + NADH.	\N	Acute alcohol intolerance; MIM:100650.	Ascorbate and aldarate metabolism	Carbohydrate Metabolism	METABOLIC
751631	1.14.13.1	Salicylate 1-monooxygenase.	Salicylate + NADH + O(2) = catechol + NAD(+) + H(2)O + CO(2).	FAD.	\N	Fluorene degradation	Biodegradation of Xenobiotics	METABOLIC
751631	1.14.13.1	Salicylate 1-monooxygenase.	Salicylate + NADH + O(2) = catechol + NAD(+) + H(2)O + CO(2).	FAD.	\N	Nitorobenzene degradation	Biodegradation of Xenobiotics	METABOLIC
752293	1.1.99.1	Choline dehydrogenase.	Choline + acceptor = betaine aldehyde + reduced acceptor.	PQQ.	\N	Glycine, serine and threonine metabolism	Amino Acid Metabolism	METABOLIC
761122	3.2.1.3	Glucan 1,4-alpha-glucosidase.	Hydrolysis of terminal 1,4-linked alpha-D-glucose residues successively from non-reducing ends of the chains with release of beta-D-glucose.	\N	\N	Starch and sucrose metabolism	Metabolism of Complex Carbohydrates	METABOLIC
765362	1.14.13.30	Leukotriene-B4 20-monooxygenase.	(6Z,8E,10E,14Z)-(5S,12R)-5,12-dihydroxyicosa-6,8,10,14-tetraenoate + NADPH + O(2) = (6Z,8E,10E,14Z)-(5S,12R)-5,12,20-trihydroxyicosa- 6,8,10,14-tetraenoate + NADP(+) + H(2)O.	Heme-thiolate.	\N	Prostaglandin and leukotriene metabolism	Metabolism of Complex Lipids	METABOLIC
765760	1.1.3.15	(S)-2-hydroxy-acid oxidase.	(S)-2-hydroxy-acid + O(2) = 2-oxo acid + H(2)O(2).	FMN.	\N	Glyoxylate and dicarboxylate metabolism	Carbohydrate Metabolism	METABOLIC
766367	3.4.14.9	Tripeptidyl-peptidase I.	Release of an N-terminal tripeptide from a polypeptide.	\N	\N	\N	\N	\N
766743	1.14.14.1	Unspecific monooxygenase.	RH + reduced flavoprotein + O(2) = ROH + oxidized flavoprotein + H(2)O.	Heme-thiolate.	\N	Tryptophan metabolism	Amino Acid Metabolism	METABOLIC
766743	1.14.14.1	Unspecific monooxygenase.	RH + reduced flavoprotein + O(2) = ROH + oxidized flavoprotein + H(2)O.	Heme-thiolate.	\N	Fatty acid metabolism	Lipid Metabolism	METABOLIC
766743	1.14.14.1	Unspecific monooxygenase.	RH + reduced flavoprotein + O(2) = ROH + oxidized flavoprotein + H(2)O.	Heme-thiolate.	\N	gamma-Hexachlorocyclohexane degradation	Biodegradation of Xenobiotics	METABOLIC
766847	2.7.1.-	Phosphotransferases with an alcohol group as acceptor.	\N	\N	\N	Sphingoglycolipid metabolism	Metabolism of Complex Lipids	METABOLIC
766847	2.7.1.-	Phosphotransferases with an alcohol group as acceptor.	\N	\N	\N	Benzoate degradation via CoA ligation	Biodegradation of Xenobiotics	METABOLIC
766847	2.7.1.-	Phosphotransferases with an alcohol group as acceptor.	\N	\N	\N	Starch and sucrose metabolism	Metabolism of Complex Carbohydrates	METABOLIC
766847	2.7.1.-	Phosphotransferases with an alcohol group as acceptor.	\N	\N	\N	Inositol phosphate metabolism	Metabolism of Complex Lipids	METABOLIC
766847	2.7.1.-	Phosphotransferases with an alcohol group as acceptor.	\N	\N	\N	Nicotinate and nicotinamide metabolism	Metabolism of Cofactors and Vitamins	METABOLIC
773184	3.1.1.1	Carboxylesterase.	A carboxylic ester + H(2)O = an alcohol + a carboxylic anion.	\N	\N	\N	\N	\N
775865	5.3.1.4	L-arabinose isomerase.	L-arabinose = L-ribulose.	\N	\N	Pentose and glucuronate interconversions	Carbohydrate Metabolism	METABOLIC
776769	1.1.1.91	Aryl-alcohol dehydrogenase (NADP+).	An aromatic alcohol + NADP(+) = an aromatic aldehyde + NADPH.	\N	\N	\N	\N	\N
776993	1.1.1.91	Aryl-alcohol dehydrogenase (NADP+).	An aromatic alcohol + NADP(+) = an aromatic aldehyde + NADPH.	\N	\N	\N	\N	\N
777163	1.1.1.91	Aryl-alcohol dehydrogenase (NADP+).	An aromatic alcohol + NADP(+) = an aromatic aldehyde + NADPH.	\N	\N	\N	\N	\N
777845	1.14.14.1	Unspecific monooxygenase.	RH + reduced flavoprotein + O(2) = ROH + oxidized flavoprotein + H(2)O.	Heme-thiolate.	\N	Tryptophan metabolism	Amino Acid Metabolism	METABOLIC
777845	1.14.14.1	Unspecific monooxygenase.	RH + reduced flavoprotein + O(2) = ROH + oxidized flavoprotein + H(2)O.	Heme-thiolate.	\N	Fatty acid metabolism	Lipid Metabolism	METABOLIC
777845	1.14.14.1	Unspecific monooxygenase.	RH + reduced flavoprotein + O(2) = ROH + oxidized flavoprotein + H(2)O.	Heme-thiolate.	\N	gamma-Hexachlorocyclohexane degradation	Biodegradation of Xenobiotics	METABOLIC
785167	4.1.3.4	Hydroxymethylglutaryl-CoA lyase.	(S)-3-hydroxy-3-methylglutaryl-CoA = acetyl-CoA + acetoacetate.	\N	HMG-CoA lyase deficiency; MIM:246450.	Valine, leucine and isoleucine degradation	Amino Acid Metabolism	METABOLIC
785167	4.1.3.4	Hydroxymethylglutaryl-CoA lyase.	(S)-3-hydroxy-3-methylglutaryl-CoA = acetyl-CoA + acetoacetate.	\N	HMG-CoA lyase deficiency; MIM:246450.	Synthesis and degradation of ketone bodies	Lipid Metabolism	METABOLIC
785167	4.1.3.4	Hydroxymethylglutaryl-CoA lyase.	(S)-3-hydroxy-3-methylglutaryl-CoA = acetyl-CoA + acetoacetate.	\N	HMG-CoA lyase deficiency; MIM:246450.	Butanoate metabolism	Carbohydrate Metabolism	METABOLIC
790502	3.4.24.-	Metalloendopeptidases.	\N	\N	\N	\N	\N	\N
795164	3.1.3.16	Serine/threonine specific protein phosphatase.	A phosphoprotein + H(2)O = a protein + phosphate.	\N	\N	\N	\N	\N
795548	1.1.1.2	Alcohol dehydrogenase (NADP+).	An alcohol + NADP(+) = an aldehyde + NADPH.	Zinc.	\N	Caprolactam degradation	Biodegradation of Xenobiotics	METABOLIC
795548	1.1.1.2	Alcohol dehydrogenase (NADP+).	An alcohol + NADP(+) = an aldehyde + NADPH.	Zinc.	\N	Glycerolipid metabolism	Metabolism of Complex Lipids	METABOLIC
795548	1.1.1.2	Alcohol dehydrogenase (NADP+).	An alcohol + NADP(+) = an aldehyde + NADPH.	Zinc.	\N	Pentose and glucuronate interconversions	Carbohydrate Metabolism	METABOLIC
795548	1.1.1.2	Alcohol dehydrogenase (NADP+).	An alcohol + NADP(+) = an aldehyde + NADPH.	Zinc.	\N	Glycolysis / Gluconeogenesis	Carbohydrate Metabolism	METABOLIC
797237	3.2.1.3	Glucan 1,4-alpha-glucosidase.	Hydrolysis of terminal 1,4-linked alpha-D-glucose residues successively from non-reducing ends of the chains with release of beta-D-glucose.	\N	\N	Starch and sucrose metabolism	Metabolism of Complex Carbohydrates	METABOLIC
797571	1.3.1.45	2'-hydroxyisoflavone reductase.	Vestitone + NADP(+) = 2'-hydroxyformononetin + NADPH.	\N	\N	\N	\N	\N
798810	3.1.2.6	Hydroxyacylglutathione hydrolase.	(S)-(2-hydroxyacyl)glutathione + H(2)O = glutathione + a 2-hydroxy acid anion.	\N	Glyoxalase II deficiency; MIM:138760.	Pyruvate metabolism	Carbohydrate Metabolism	METABOLIC
802467	3.5.3.11	Agmatinase.	Agmatine + H(2)O = putrescine + urea.	\N	\N	Arginine and proline metabolism	Amino Acid Metabolism	METABOLIC
804940	3.2.1.3	Glucan 1,4-alpha-glucosidase.	Hydrolysis of terminal 1,4-linked alpha-D-glucose residues successively from non-reducing ends of the chains with release of beta-D-glucose.	\N	\N	Starch and sucrose metabolism	Metabolism of Complex Carbohydrates	METABOLIC
806130	3.1.3.48	Protein-tyrosine-phosphatase.	Protein tyrosine phosphate + H(2)O = protein tyrosine + phosphate.	\N	\N	\N	\N	\N
811943	3.4.24.-	Metalloendopeptidases.	\N	\N	\N	\N	\N	\N
814433	1.3.1.-	With NAD(+) or NADP(+) as acceptor.	\N	\N	\N	\N	\N	\N
814723	1.3.1.-	With NAD(+) or NADP(+) as acceptor.	\N	\N	\N	\N	\N	\N
816522	3.4.23.34	Cathepsin E.	Similar to cathepsin D, but slightly broader specificity.	\N	\N	\N	\N	\N
819079	3.6.1.3	Adenosinetriphosphatase.	ATP + H(2)O = ADP + phosphate.	\N	Hemolytic anemia due to deficiency of adenosine triphosphatase; MIM:102800.	Purine metabolism	Nucleotide Metabolism	METABOLIC
820114	1.14.13.1	Salicylate 1-monooxygenase.	Salicylate + NADH + O(2) = catechol + NAD(+) + H(2)O + CO(2).	FAD.	\N	Fluorene degradation	Biodegradation of Xenobiotics	METABOLIC
820114	1.14.13.1	Salicylate 1-monooxygenase.	Salicylate + NADH + O(2) = catechol + NAD(+) + H(2)O + CO(2).	FAD.	\N	Nitorobenzene degradation	Biodegradation of Xenobiotics	METABOLIC
824126	1.1.1.100	3-oxoacyl-[acyl-carrier protein] reductase.	(3R)-3-hydroxyacyl-[acyl-carrier protein] + NADP(+) = 3-oxoacyl- [acyl-carrier protein] + NADPH.	\N	\N	Fatty acid biosynthesis (path 1)	Lipid Metabolism	METABOLIC
828639	1.6.5.5	NADPH:quinone reductase.	NADPH + quinone = NADP(+) + semiquinone.	Zinc.	\N	\N	\N	\N
831980	2.1.2.10	Aminomethyltransferase.	(6S)-tetrahydrofolate + S-aminomethyldihydrolipoylprotein = (6R)-5,10-methylenetetrahydrofolate + NH(3) + dihydrolipoylprotein.	\N	Nonketotic hyperglycinemia type I; MIM:238300.	One carbon pool by folate	Metabolism of Cofactors and Vitamins	METABOLIC
831980	2.1.2.10	Aminomethyltransferase.	(6S)-tetrahydrofolate + S-aminomethyldihydrolipoylprotein = (6R)-5,10-methylenetetrahydrofolate + NH(3) + dihydrolipoylprotein.	\N	Nonketotic hyperglycinemia type I; MIM:238300.	Nitrogen metabolism	Energy Metabolism	METABOLIC
831980	2.1.2.10	Aminomethyltransferase.	(6S)-tetrahydrofolate + S-aminomethyldihydrolipoylprotein = (6R)-5,10-methylenetetrahydrofolate + NH(3) + dihydrolipoylprotein.	\N	Nonketotic hyperglycinemia type I; MIM:238300.	Glycine, serine and threonine metabolism	Amino Acid Metabolism	METABOLIC
839400	6.5.1.4	RNA-3'-phosphate cyclase.	ATP + RNA 3'-terminal-phosphate = AMP + diphosphate + RNA terminal- 2',3'-cyclic-phosphate.	\N	\N	\N	\N	\N
842123	3.5.4.3	Guanine deaminase.	Guanine + H(2)O = xanthine + NH(3).	\N	\N	Purine metabolism	Nucleotide Metabolism	METABOLIC
842151	3.1.1.3	Triacylglycerol lipase.	Triacylglycerol + H(2)O = diacylglycerol + a fatty acid anion.	\N	Hepatic lipase deficiency; MIM:151670. Congenital lipase deficiency; MIM:246600. Wolman disease; MIM:278000.	Glycerolipid metabolism	Metabolism of Complex Lipids	METABOLIC
842823	6.3.2.19	Ubiquitin--protein ligase.	ATP + ubiquitin + protein lysine = AMP + diphosphate + protein N-ubiquityllysine.	\N	\N	\N	\N	\N
847292	1.6.99.1	NADPH dehydrogenase.	NADPH + acceptor = NADP(+) + reduced acceptor.	FMN or FAD.	\N	\N	\N	\N
850822	2.7.1.24	Dephospho-CoA kinase.	ATP + dephospho-CoA = ADP + CoA.	\N	\N	Pantothenate and CoA biosynthesis	Metabolism of Cofactors and Vitamins	METABOLIC
852420	6.3.2.-	Acid--D-amino-acid ligases (peptide synthases).	\N	\N	\N	Tryptophan metabolism	Amino Acid Metabolism	METABOLIC
852420	6.3.2.-	Acid--D-amino-acid ligases (peptide synthases).	\N	\N	\N	Ubiquinone biosynthesis	Metabolism of Cofactors and Vitamins	METABOLIC
854397	3.4.11.10	Bacterial leucyl aminopeptidase.	Release of an N-terminal amino acid, preferentially leucine, but not glutamic or aspartic acids.	Zinc.	\N	\N	\N	\N
855993	1.-.-.-	Oxidoreductases.	\N	\N	\N	\N	\N	\N
856712	1.8.3.1	Sulfite oxidase.	Sulfite + O(2) + H(2)O = sulfate + H(2)O(2).	Heme; Molybdenum.	Sulfite oxidase deficiency; MIM:272300.	Sulfur metabolism	Energy Metabolism	METABOLIC
856715	3.2.1.14	Chitinase.	Hydrolysis of the 1,4-beta-linkages of N-acetyl-D-glucosamine polymers of chitin.	\N	\N	Aminosugars metabolism	Metabolism of Complex Carbohydrates	METABOLIC
857769	2.3.1.48	Histone acetyltransferase.	Acetyl-CoA + histone = CoA + acetyl-histone.	\N	\N	\N	\N	\N
859163	2.7.7.6	DNA-directed RNA polymerase.	N nucleoside triphosphate = N diphosphate + {RNA}(N).	\N	\N	RNA polymerase	TRANSCRIPTION	REGULATORY
859163	2.7.7.6	DNA-directed RNA polymerase.	N nucleoside triphosphate = N diphosphate + {RNA}(N).	\N	\N	Purine metabolism	Nucleotide Metabolism	METABOLIC
859163	2.7.7.6	DNA-directed RNA polymerase.	N nucleoside triphosphate = N diphosphate + {RNA}(N).	\N	\N	Pyrimidine metabolism	Nucleotide Metabolism	METABOLIC
859837	6.3.2.-	Acid--D-amino-acid ligases (peptide synthases).	\N	\N	\N	Tryptophan metabolism	Amino Acid Metabolism	METABOLIC
859837	6.3.2.-	Acid--D-amino-acid ligases (peptide synthases).	\N	\N	\N	Ubiquinone biosynthesis	Metabolism of Cofactors and Vitamins	METABOLIC
862483	2.6.1.-	Transaminases (aminotransferases).	\N	\N	\N	Lysine biosynthesis	Amino Acid Metabolism	METABOLIC
862483	2.6.1.-	Transaminases (aminotransferases).	\N	\N	\N	Caprolactam degradation	Biodegradation of Xenobiotics	METABOLIC
862483	2.6.1.-	Transaminases (aminotransferases).	\N	\N	\N	Aminophosphonate metabolism	Metabolism of Other Amino Acids	METABOLIC
862483	2.6.1.-	Transaminases (aminotransferases).	\N	\N	\N	Porphyrin and chlorophyll metabolism	Metabolism of Cofactors and Vitamins	METABOLIC
864228	1.14.13.7	Phenol 2-monooxygenase.	Phenol + NADPH + O(2) = catechol + NADP(+) + H(2)O.	FAD.	\N	gamma-Hexachlorocyclohexane degradation	Biodegradation of Xenobiotics	METABOLIC
864228	1.14.13.7	Phenol 2-monooxygenase.	Phenol + NADPH + O(2) = catechol + NADP(+) + H(2)O.	FAD.	\N	Toluene and xylene degradation	Biodegradation of Xenobiotics	METABOLIC
864228	1.14.13.7	Phenol 2-monooxygenase.	Phenol + NADPH + O(2) = catechol + NADP(+) + H(2)O.	FAD.	\N	Nitorobenzene degradation	Biodegradation of Xenobiotics	METABOLIC
864583	1.1.1.195	Cinnamyl-alcohol dehydrogenase.	Cinnamyl alcohol + NADP(+) = cinnamaldehyde + NADPH.	\N	\N	Flavonoids, stilbene and lignin biosynthesis	Biosynthesis of Secondary Metabolites	METABOLIC
868159	1.-.-.-	Oxidoreductases.	\N	\N	\N	\N	\N	\N
868183	3.6.1.-	In phosphorous-containing anhydrides.	\N	\N	\N	Starch and sucrose metabolism	Metabolism of Complex Carbohydrates	METABOLIC
868183	3.6.1.-	In phosphorous-containing anhydrides.	\N	\N	\N	Folate biosynthesis	Metabolism of Cofactors and Vitamins	METABOLIC
868526	2.3.1.47	8-amino-7-oxononanoate synthase.	6-carboxyhexanoyl-CoA + L-alanine = 8-amino-7-oxononanoate + CoA + CO(2).	Pyridoxal-phosphate.	\N	Biotin metabolism	Metabolism of Cofactors and Vitamins	METABOLIC
875678	4.2.1.47	GDP-mannose 4,6-dehydratase.	GDP-mannose = GDP-4-dehydro-6-deoxy-D-mannose + H(2)O.	NAD.	\N	Fructose and mannose metabolism	Carbohydrate Metabolism	METABOLIC
906565	2.7.7.2	FMN adenylyltransferase.	ATP + FMN = diphosphate + FAD.	\N	\N	Riboflavin metabolism	Metabolism of Cofactors and Vitamins	METABOLIC
909224	2.3.1.48	Histone acetyltransferase.	Acetyl-CoA + histone = CoA + acetyl-histone.	\N	\N	\N	\N	\N
916547	2.7.7.6	DNA-directed RNA polymerase.	N nucleoside triphosphate = N diphosphate + {RNA}(N).	\N	\N	RNA polymerase	TRANSCRIPTION	REGULATORY
916547	2.7.7.6	DNA-directed RNA polymerase.	N nucleoside triphosphate = N diphosphate + {RNA}(N).	\N	\N	Purine metabolism	Nucleotide Metabolism	METABOLIC
916547	2.7.7.6	DNA-directed RNA polymerase.	N nucleoside triphosphate = N diphosphate + {RNA}(N).	\N	\N	Pyrimidine metabolism	Nucleotide Metabolism	METABOLIC
919636	6.3.2.-	Acid--D-amino-acid ligases (peptide synthases).	\N	\N	\N	Tryptophan metabolism	Amino Acid Metabolism	METABOLIC
919636	6.3.2.-	Acid--D-amino-acid ligases (peptide synthases).	\N	\N	\N	Ubiquinone biosynthesis	Metabolism of Cofactors and Vitamins	METABOLIC
923720	1.9.3.1	Cytochrome-c oxidase.	4 ferrocytochrome c + O(2) = 4 ferricytochrome c + 2 H(2)O.	Copper.	Cytochrome-c-oxidase deficiency; MIM:220110.	Oxidative phosphorylation	Energy Metabolism	METABOLIC
925734	4.2.99.18	DNA-(apurinic or apyrimidinic site) lyase.	The C-O-P bond 3' to the apurinic or apyrimidinic site in DNA is broken by a beta-elimination reaction, leaving a 3'-terminal unsaturated sugar and a product with a terminal 5'-phosphate.	\N	\N	\N	\N	\N
931571	2.7.1.37	Protein kinase.	ATP + a protein = ADP + a phosphoprotein.	\N	\N	\N	\N	\N
931623	2.7.7.7	DNA-directed DNA polymerase.	N deoxynucleoside triphosphate = N diphosphate + {DNA}(N).	\N	\N	Purine metabolism	Nucleotide Metabolism	METABOLIC
931623	2.7.7.7	DNA-directed DNA polymerase.	N deoxynucleoside triphosphate = N diphosphate + {DNA}(N).	\N	\N	DNA polymerase	REPLICATION AND REPAIR	REGULATORY
931623	2.7.7.7	DNA-directed DNA polymerase.	N deoxynucleoside triphosphate = N diphosphate + {DNA}(N).	\N	\N	Pyrimidine metabolism	Nucleotide Metabolism	METABOLIC
932346	3.2.1.14	Chitinase.	Hydrolysis of the 1,4-beta-linkages of N-acetyl-D-glucosamine polymers of chitin.	\N	\N	Aminosugars metabolism	Metabolism of Complex Carbohydrates	METABOLIC
932348	5.4.99.-	Transferring other groups.	\N	\N	\N	\N	\N	\N
932380	1.1.1.102	3-dehydrosphinganine reductase.	Sphinganine + NADP(+) = 3-dehydrosphinganine + NADPH.	\N	\N	Sphingoglycolipid metabolism	Metabolism of Complex Lipids	METABOLIC
932417	3.1.-.-	Acting on ester bonds.	\N	\N	\N	\N	\N	\N
932427	1.1.-.-	Acting on the CH-OH group of donors.	\N	\N	\N	Benzoate degradation via CoA ligation	Biodegradation of Xenobiotics	METABOLIC
932427	1.1.-.-	Acting on the CH-OH group of donors.	\N	\N	\N	Ethylbenzene degradation	Biodegradation of Xenobiotics	METABOLIC
932452	3.1.4.12	Sphingomyelin phosphodiesterase.	Sphingomyelin + H(2)O = N-acylsphingosine + choline phosphate.	\N	Niemann-Pick disease, types A and B; MIM:257200.	Sphingophospholipid biosynthesis	Metabolism of Complex Lipids	METABOLIC
932483	3.1.2.15	Ubiquitin thiolesterase.	Ubiquitin C-terminal thiolester + H(2)O = ubiquitin + a thiol.	\N	\N	\N	\N	\N
932566	6.3.5.-	Carbon--nitrogen ligases with glutamine as amido-N-donor.	\N	\N	\N	Glutamate metabolism	Amino Acid Metabolism	METABOLIC
932566	6.3.5.-	Carbon--nitrogen ligases with glutamine as amido-N-donor.	\N	\N	\N	Alanine and aspartate metabolism	Amino Acid Metabolism	METABOLIC
932773	3.6.1.-	In phosphorous-containing anhydrides.	\N	\N	\N	Starch and sucrose metabolism	Metabolism of Complex Carbohydrates	METABOLIC
932773	3.6.1.-	In phosphorous-containing anhydrides.	\N	\N	\N	Folate biosynthesis	Metabolism of Cofactors and Vitamins	METABOLIC
932821	6.3.2.19	Ubiquitin--protein ligase.	ATP + ubiquitin + protein lysine = AMP + diphosphate + protein N-ubiquityllysine.	\N	\N	\N	\N	\N
932966	3.1.4.46	Glycerophosphodiester phosphodiesterase.	A glycerophosphodiester + H(2)O = an alcohol + sn-glycerol 3-phosphate.	\N	\N	Phospholipid degradation	Metabolism of Complex Lipids	METABOLIC
932966	3.1.4.46	Glycerophosphodiester phosphodiesterase.	A glycerophosphodiester + H(2)O = an alcohol + sn-glycerol 3-phosphate.	\N	\N	Glycerolipid metabolism	Metabolism of Complex Lipids	METABOLIC
933111	3.2.1.3	Glucan 1,4-alpha-glucosidase.	Hydrolysis of terminal 1,4-linked alpha-D-glucose residues successively from non-reducing ends of the chains with release of beta-D-glucose.	\N	\N	Starch and sucrose metabolism	Metabolism of Complex Carbohydrates	METABOLIC
933136	3.4.17.21	Glutamate carboxypeptidase II.	Release of an unsubstituted, C-terminal glutamyl residue, typically from Ac-Asp-Glu or folylpoly-gamma-glutamates.	Zinc.	\N	\N	\N	\N
933257	4.1.99.3	Deoxyribodipyrimidine photolyase.	Cyclobutadipyrimidine (in DNA) = 2 pyrimidine residues (in DNA).	Reduced flavin; Pterin or F420.	\N	\N	\N	\N
933352	2.7.1.37	Protein kinase.	ATP + a protein = ADP + a phosphoprotein.	\N	\N	\N	\N	\N
933430	3.2.1.18	Exo-alpha-sialidase.	Hydrolysis of alpha-(2->3)-, alpha-(2->6)-, alpha-(2->8)-glycosidic linkages of terminal sialic residues in oligosaccharides, glycoproteins, glycolipids, colominic acid and synthetic substrates.	\N	Sialidosis; MIM:256550.	N-Glycan degradation	Metabolism of Complex Carbohydrates	METABOLIC
933430	3.2.1.18	Exo-alpha-sialidase.	Hydrolysis of alpha-(2->3)-, alpha-(2->6)-, alpha-(2->8)-glycosidic linkages of terminal sialic residues in oligosaccharides, glycoproteins, glycolipids, colominic acid and synthetic substrates.	\N	Sialidosis; MIM:256550.	Sphingoglycolipid metabolism	Metabolism of Complex Lipids	METABOLIC
933611	5.1.3.1	Ribulose-phosphate 3-epimerase.	D-ribulose 5-phosphate = D-xylulose 5-phosphate.	\N	\N	Pentose phosphate pathway	Carbohydrate Metabolism	METABOLIC
933611	5.1.3.1	Ribulose-phosphate 3-epimerase.	D-ribulose 5-phosphate = D-xylulose 5-phosphate.	\N	\N	Carbon fixation	Energy Metabolism	METABOLIC
933611	5.1.3.1	Ribulose-phosphate 3-epimerase.	D-ribulose 5-phosphate = D-xylulose 5-phosphate.	\N	\N	Pentose and glucuronate interconversions	Carbohydrate Metabolism	METABOLIC
933745	6.2.1.4	Succinate--CoA ligase (GDP-forming).	GTP + succinate + CoA = GDP + succinyl-CoA + phosphate.	\N	\N	Citrate cycle (TCA cycle)	Carbohydrate Metabolism	METABOLIC
933745	6.2.1.4	Succinate--CoA ligase (GDP-forming).	GTP + succinate + CoA = GDP + succinyl-CoA + phosphate.	\N	\N	Propanoate metabolism	Carbohydrate Metabolism	METABOLIC
934017	1.1.1.169	2-dehydropantoate 2-reductase.	(R)-pantoate + NADP(+) = 2-dehydropantoate + NADPH.	\N	\N	Pantothenate and CoA biosynthesis	Metabolism of Cofactors and Vitamins	METABOLIC
934020	2.7.7.8	Polyribonucleotide nucleotidyltransferase.	{RNA}(N+1) + phosphate = {RNA}(N) + a nucleoside diphosphate.	\N	\N	Purine metabolism	Nucleotide Metabolism	METABOLIC
934020	2.7.7.8	Polyribonucleotide nucleotidyltransferase.	{RNA}(N+1) + phosphate = {RNA}(N) + a nucleoside diphosphate.	\N	\N	Pyrimidine metabolism	Nucleotide Metabolism	METABOLIC
934059	2.7.1.-	Phosphotransferases with an alcohol group as acceptor.	\N	\N	\N	Sphingoglycolipid metabolism	Metabolism of Complex Lipids	METABOLIC
934059	2.7.1.-	Phosphotransferases with an alcohol group as acceptor.	\N	\N	\N	Benzoate degradation via CoA ligation	Biodegradation of Xenobiotics	METABOLIC
934059	2.7.1.-	Phosphotransferases with an alcohol group as acceptor.	\N	\N	\N	Starch and sucrose metabolism	Metabolism of Complex Carbohydrates	METABOLIC
934059	2.7.1.-	Phosphotransferases with an alcohol group as acceptor.	\N	\N	\N	Inositol phosphate metabolism	Metabolism of Complex Lipids	METABOLIC
934059	2.7.1.-	Phosphotransferases with an alcohol group as acceptor.	\N	\N	\N	Nicotinate and nicotinamide metabolism	Metabolism of Cofactors and Vitamins	METABOLIC
934084	3.5.1.-	In linear amides.	\N	\N	\N	Nicotinate and nicotinamide metabolism	Metabolism of Cofactors and Vitamins	METABOLIC
934084	3.5.1.-	In linear amides.	\N	\N	\N	Pantothenate and CoA biosynthesis	Metabolism of Cofactors and Vitamins	METABOLIC
934084	3.5.1.-	In linear amides.	\N	\N	\N	Arginine and proline metabolism	Amino Acid Metabolism	METABOLIC
934084	3.5.1.-	In linear amides.	\N	\N	\N	Lipopolysaccharide biosynthesis	Metabolism of Complex Carbohydrates	METABOLIC
934144	5.3.1.4	L-arabinose isomerase.	L-arabinose = L-ribulose.	\N	\N	Pentose and glucuronate interconversions	Carbohydrate Metabolism	METABOLIC
934160	3.1.4.12	Sphingomyelin phosphodiesterase.	Sphingomyelin + H(2)O = N-acylsphingosine + choline phosphate.	\N	Niemann-Pick disease, types A and B; MIM:257200.	Sphingophospholipid biosynthesis	Metabolism of Complex Lipids	METABOLIC
934164	3.1.21.3	Type I site-specific deoxyribonuclease.	Endonucleolytic cleavage of DNA to give random double-stranded fragments with terminal 5'-phosphate; ATP is simultaneously hydrolysed.	\N	\N	\N	\N	\N
934411	3.5.4.4	Adenosine deaminase.	Adenosine + H(2)O = inosine + NH(3).	\N	Severe combined immunodeficiency (SCID); MIM:102700.	Purine metabolism	Nucleotide Metabolism	METABOLIC
934719	3.6.3.14	H(+)-transporting two-sector ATPase.	ATP + H(2)O + H(+)(In) = ADP + phosphate + H(+)(Out).	\N	\N	ATP synthesis	Energy Metabolism	METABOLIC
934719	3.6.3.14	H(+)-transporting two-sector ATPase.	ATP + H(2)O + H(+)(In) = ADP + phosphate + H(+)(Out).	\N	\N	Flagellar assembly	\N	\N
934719	3.6.3.14	H(+)-transporting two-sector ATPase.	ATP + H(2)O + H(+)(In) = ADP + phosphate + H(+)(Out).	\N	\N	Type III secretion system	SORTING AND DEGRADATION	REGULATORY
934777	2.4.1.141	N-acetylglucosaminyldiphosphodolichol N-acetylglucosaminyltransferase.	UDP-N-acetyl-D-glucosamine + N-acetyl-D-glucosaminyl-diphosphodolichol = UDP + N,N''-diacetylchitobiosyldiphosphodolichol.	\N	\N	N-Glycans biosynthesis	Metabolism of Complex Carbohydrates	METABOLIC
934875	3.2.1.3	Glucan 1,4-alpha-glucosidase.	Hydrolysis of terminal 1,4-linked alpha-D-glucose residues successively from non-reducing ends of the chains with release of beta-D-glucose.	\N	\N	Starch and sucrose metabolism	Metabolism of Complex Carbohydrates	METABOLIC
934970	2.7.1.37	Protein kinase.	ATP + a protein = ADP + a phosphoprotein.	\N	\N	\N	\N	\N
934993	3.1.3.4	Phosphatidate phosphatase.	A 3-sn-phosphatidate + H(2)O = a 1,2-diacyl-sn-glycerol + phosphate.	\N	\N	Phospholipid degradation	Metabolism of Complex Lipids	METABOLIC
934993	3.1.3.4	Phosphatidate phosphatase.	A 3-sn-phosphatidate + H(2)O = a 1,2-diacyl-sn-glycerol + phosphate.	\N	\N	Glycerolipid metabolism	Metabolism of Complex Lipids	METABOLIC
934994	3.6.4.4	Plus-end-directed kinesin ATPase.	ATP + H(2)O = ADP + phosphate.	\N	\N	\N	\N	\N
935055	3.1.1.47	2-acetyl-1-alkylglycerophosphocholine esterase.	2-acetyl-1-alkyl-sn-glycero-3-phosphocholine + H(2)O = 1-alkyl-sn- glycero-3-phosphocholine + acetate.	\N	\N	Glycerolipid metabolism	Metabolism of Complex Lipids	METABOLIC
935158	3.2.1.3	Glucan 1,4-alpha-glucosidase.	Hydrolysis of terminal 1,4-linked alpha-D-glucose residues successively from non-reducing ends of the chains with release of beta-D-glucose.	\N	\N	Starch and sucrose metabolism	Metabolism of Complex Carbohydrates	METABOLIC
935187	2.1.1.-	Methyltransferases.	\N	\N	\N	Androgen and estrogen metabolism	Lipid Metabolism	METABOLIC
935187	2.1.1.-	Methyltransferases.	\N	\N	\N	Aminophosphonate metabolism	Metabolism of Other Amino Acids	METABOLIC
935187	2.1.1.-	Methyltransferases.	\N	\N	\N	Porphyrin and chlorophyll metabolism	Metabolism of Cofactors and Vitamins	METABOLIC
935187	2.1.1.-	Methyltransferases.	\N	\N	\N	Ubiquinone biosynthesis	Metabolism of Cofactors and Vitamins	METABOLIC
935187	2.1.1.-	Methyltransferases.	\N	\N	\N	Histidine metabolism	Amino Acid Metabolism	METABOLIC
935187	2.1.1.-	Methyltransferases.	\N	\N	\N	Selenoamino acid metabolism	Metabolism of Other Amino Acids	METABOLIC
935187	2.1.1.-	Methyltransferases.	\N	\N	\N	Tryptophan metabolism	Amino Acid Metabolism	METABOLIC
935187	2.1.1.-	Methyltransferases.	\N	\N	\N	Tyrosine metabolism	Amino Acid Metabolism	METABOLIC
935211	3.6.3.1	Magnesium-ATPase.	ATP + H(2)O = ADP + phosphate.	Magnesium.	Progressive familial intrahepatic cholestasis; MIM:211600. Benign recurrent intrahepatic cholestasis; MIM:243300.	\N	\N	\N
935217	3.1.-.-	Acting on ester bonds.	\N	\N	\N	\N	\N	\N
935224	3.6.1.3	Adenosinetriphosphatase.	ATP + H(2)O = ADP + phosphate.	\N	Hemolytic anemia due to deficiency of adenosine triphosphatase; MIM:102800.	Purine metabolism	Nucleotide Metabolism	METABOLIC
935369	3.6.3.14	H(+)-transporting two-sector ATPase.	ATP + H(2)O + H(+)(In) = ADP + phosphate + H(+)(Out).	\N	\N	ATP synthesis	Energy Metabolism	METABOLIC
935369	3.6.3.14	H(+)-transporting two-sector ATPase.	ATP + H(2)O + H(+)(In) = ADP + phosphate + H(+)(Out).	\N	\N	Flagellar assembly	\N	\N
935369	3.6.3.14	H(+)-transporting two-sector ATPase.	ATP + H(2)O + H(+)(In) = ADP + phosphate + H(+)(Out).	\N	\N	Type III secretion system	SORTING AND DEGRADATION	REGULATORY
935415	6.2.1.5	Succinate--CoA ligase (ADP-forming).	ATP + succinate + CoA = ADP + succinyl-CoA + phosphate.	\N	\N	Reductive carboxylate cycle (CO2 fixation)	Energy Metabolism	METABOLIC
935415	6.2.1.5	Succinate--CoA ligase (ADP-forming).	ATP + succinate + CoA = ADP + succinyl-CoA + phosphate.	\N	\N	Citrate cycle (TCA cycle)	Carbohydrate Metabolism	METABOLIC
935415	6.2.1.5	Succinate--CoA ligase (ADP-forming).	ATP + succinate + CoA = ADP + succinyl-CoA + phosphate.	\N	\N	C5-Branched dibasic acid metabolism	Carbohydrate Metabolism	METABOLIC
935415	6.2.1.5	Succinate--CoA ligase (ADP-forming).	ATP + succinate + CoA = ADP + succinyl-CoA + phosphate.	\N	\N	Propanoate metabolism	Carbohydrate Metabolism	METABOLIC
935445	2.7.1.37	Protein kinase.	ATP + a protein = ADP + a phosphoprotein.	\N	\N	\N	\N	\N
935455	3.2.1.3	Glucan 1,4-alpha-glucosidase.	Hydrolysis of terminal 1,4-linked alpha-D-glucose residues successively from non-reducing ends of the chains with release of beta-D-glucose.	\N	\N	Starch and sucrose metabolism	Metabolism of Complex Carbohydrates	METABOLIC
935744	2.7.7.6	DNA-directed RNA polymerase.	N nucleoside triphosphate = N diphosphate + {RNA}(N).	\N	\N	RNA polymerase	TRANSCRIPTION	REGULATORY
935744	2.7.7.6	DNA-directed RNA polymerase.	N nucleoside triphosphate = N diphosphate + {RNA}(N).	\N	\N	Purine metabolism	Nucleotide Metabolism	METABOLIC
935744	2.7.7.6	DNA-directed RNA polymerase.	N nucleoside triphosphate = N diphosphate + {RNA}(N).	\N	\N	Pyrimidine metabolism	Nucleotide Metabolism	METABOLIC
935787	6.3.2.-	Acid--D-amino-acid ligases (peptide synthases).	\N	\N	\N	Tryptophan metabolism	Amino Acid Metabolism	METABOLIC
935787	6.3.2.-	Acid--D-amino-acid ligases (peptide synthases).	\N	\N	\N	Ubiquinone biosynthesis	Metabolism of Cofactors and Vitamins	METABOLIC
935795	3.4.22.-	Cysteine endopeptidases.	\N	\N	\N	\N	\N	\N
935828	2.6.1.42	Branched-chain amino acid aminotransferase.	L-leucine + 2-oxoglutarate = 4-methyl-2-oxopentanoate + L-glutamate.	Pyridoxal-phosphate.	\N	Valine, leucine and isoleucine biosynthesis	Amino Acid Metabolism	METABOLIC
935828	2.6.1.42	Branched-chain amino acid aminotransferase.	L-leucine + 2-oxoglutarate = 4-methyl-2-oxopentanoate + L-glutamate.	Pyridoxal-phosphate.	\N	Valine, leucine and isoleucine degradation	Amino Acid Metabolism	METABOLIC
935828	2.6.1.42	Branched-chain amino acid aminotransferase.	L-leucine + 2-oxoglutarate = 4-methyl-2-oxopentanoate + L-glutamate.	Pyridoxal-phosphate.	\N	Pantothenate and CoA biosynthesis	Metabolism of Cofactors and Vitamins	METABOLIC
935849	3.2.1.3	Glucan 1,4-alpha-glucosidase.	Hydrolysis of terminal 1,4-linked alpha-D-glucose residues successively from non-reducing ends of the chains with release of beta-D-glucose.	\N	\N	Starch and sucrose metabolism	Metabolism of Complex Carbohydrates	METABOLIC
935857	2.3.1.48	Histone acetyltransferase.	Acetyl-CoA + histone = CoA + acetyl-histone.	\N	\N	\N	\N	\N
935985	5.2.1.8	Peptidylprolyl isomerase.	Peptidylproline (omega=180) = peptidylproline (omega=0).	\N	\N	\N	\N	\N
936106	3.1.1.3	Triacylglycerol lipase.	Triacylglycerol + H(2)O = diacylglycerol + a fatty acid anion.	\N	Hepatic lipase deficiency; MIM:151670. Congenital lipase deficiency; MIM:246600. Wolman disease; MIM:278000.	Glycerolipid metabolism	Metabolism of Complex Lipids	METABOLIC
936132	3.6.1.3	Adenosinetriphosphatase.	ATP + H(2)O = ADP + phosphate.	\N	Hemolytic anemia due to deficiency of adenosine triphosphatase; MIM:102800.	Purine metabolism	Nucleotide Metabolism	METABOLIC
936180	3.1.1.31	6-phosphogluconolactonase.	6-phospho-D-glucono-1,5-lactone + H(2)O = 6-phospho-D-gluconate.	\N	\N	Pentose phosphate pathway	Carbohydrate Metabolism	METABOLIC
936206	2.7.7.41	Phosphatidate cytidylyltransferase.	CTP + phosphatidate = diphosphate + CDP-diacylglycerol.	\N	\N	\N	\N	\N
936206	2.7.7.41	Phosphatidate cytidylyltransferase.	CTP + phosphatidate = diphosphate + CDP-diacylglycerol.	\N	\N	Glycerolipid metabolism	Metabolism of Complex Lipids	METABOLIC
936232	3.1.1.29	Aminoacyl-tRNA hydrolase.	N-substituted aminoacyl-tRNA + H(2)O = N-substituted amino acid + tRNA.	\N	\N	\N	\N	\N
936270	3.4.23.1	Pepsin A.	Preferential cleavage: hydrophobic, preferably aromatic, residues in P1 and P1' positions. Cleaves 1-Phe-|-Val-2, 4-Gln-|-His-5, 13-Glu-|- Ala-14, 14-Ala-|-Leu-15, 15-Leu-|-Tyr-16, 16-Tyr-|-Leu-17, 23-Gly-|- Phe-24, 24-Phe-|-Phe-25 and 25-Phe-|-Tyr-26 bon	\N	\N	\N	\N	\N
936275	3.1.3.16	Serine/threonine specific protein phosphatase.	A phosphoprotein + H(2)O = a protein + phosphate.	\N	\N	\N	\N	\N
936324	1.1.1.1	Alcohol dehydrogenase.	An alcohol + NAD(+) = an aldehyde or ketone + NADH.	Zinc or Iron.	\N	Bile acid biosynthesis	Lipid Metabolism	METABOLIC
936324	1.1.1.1	Alcohol dehydrogenase.	An alcohol + NAD(+) = an aldehyde or ketone + NADH.	Zinc or Iron.	\N	Tyrosine metabolism	Amino Acid Metabolism	METABOLIC
936324	1.1.1.1	Alcohol dehydrogenase.	An alcohol + NAD(+) = an aldehyde or ketone + NADH.	Zinc or Iron.	\N	Glycerolipid metabolism	Metabolism of Complex Lipids	METABOLIC
936324	1.1.1.1	Alcohol dehydrogenase.	An alcohol + NAD(+) = an aldehyde or ketone + NADH.	Zinc or Iron.	\N	Glycolysis / Gluconeogenesis	Carbohydrate Metabolism	METABOLIC
936324	1.1.1.1	Alcohol dehydrogenase.	An alcohol + NAD(+) = an aldehyde or ketone + NADH.	Zinc or Iron.	\N	Fatty acid metabolism	Lipid Metabolism	METABOLIC
936424	3.4.23.34	Cathepsin E.	Similar to cathepsin D, but slightly broader specificity.	\N	\N	\N	\N	\N
936485	2.4.1.141	N-acetylglucosaminyldiphosphodolichol N-acetylglucosaminyltransferase.	UDP-N-acetyl-D-glucosamine + N-acetyl-D-glucosaminyl-diphosphodolichol = UDP + N,N''-diacetylchitobiosyldiphosphodolichol.	\N	\N	N-Glycans biosynthesis	Metabolism of Complex Carbohydrates	METABOLIC
936525	5.2.1.8	Peptidylprolyl isomerase.	Peptidylproline (omega=180) = peptidylproline (omega=0).	\N	\N	\N	\N	\N
936591	3.1.2.6	Hydroxyacylglutathione hydrolase.	(S)-(2-hydroxyacyl)glutathione + H(2)O = glutathione + a 2-hydroxy acid anion.	\N	Glyoxalase II deficiency; MIM:138760.	Pyruvate metabolism	Carbohydrate Metabolism	METABOLIC
936687	2.1.1.2	Guanidinoacetate N-methyltransferase.	S-adenosyl-L-methionine + guanidoacetate = S-adenosyl-L-homocysteine + creatine.	\N	Guanidinoacetate methyltransferase deficiency; MIM:601240.	Urea cycle and metabolism of amino groups	Amino Acid Metabolism	METABOLIC
936687	2.1.1.2	Guanidinoacetate N-methyltransferase.	S-adenosyl-L-methionine + guanidoacetate = S-adenosyl-L-homocysteine + creatine.	\N	Guanidinoacetate methyltransferase deficiency; MIM:601240.	Arginine and proline metabolism	Amino Acid Metabolism	METABOLIC
936687	2.1.1.2	Guanidinoacetate N-methyltransferase.	S-adenosyl-L-methionine + guanidoacetate = S-adenosyl-L-homocysteine + creatine.	\N	Guanidinoacetate methyltransferase deficiency; MIM:601240.	Glycine, serine and threonine metabolism	Amino Acid Metabolism	METABOLIC
936725	4.1.1.1	Pyruvate decarboxylase.	A 2-oxo acid = an aldehyde + CO(2).	Thiamine pyrophosphate.	\N	Glycolysis / Gluconeogenesis	Carbohydrate Metabolism	METABOLIC
936743	3.4.25.-	Threonine endopeptidases.	\N	\N	\N	\N	\N	\N
936893	2.7.1.-	Phosphotransferases with an alcohol group as acceptor.	\N	\N	\N	Sphingoglycolipid metabolism	Metabolism of Complex Lipids	METABOLIC
936893	2.7.1.-	Phosphotransferases with an alcohol group as acceptor.	\N	\N	\N	Benzoate degradation via CoA ligation	Biodegradation of Xenobiotics	METABOLIC
936893	2.7.1.-	Phosphotransferases with an alcohol group as acceptor.	\N	\N	\N	Starch and sucrose metabolism	Metabolism of Complex Carbohydrates	METABOLIC
936893	2.7.1.-	Phosphotransferases with an alcohol group as acceptor.	\N	\N	\N	Inositol phosphate metabolism	Metabolism of Complex Lipids	METABOLIC
936893	2.7.1.-	Phosphotransferases with an alcohol group as acceptor.	\N	\N	\N	Nicotinate and nicotinamide metabolism	Metabolism of Cofactors and Vitamins	METABOLIC
936897	1.14.14.1	Unspecific monooxygenase.	RH + reduced flavoprotein + O(2) = ROH + oxidized flavoprotein + H(2)O.	Heme-thiolate.	\N	Tryptophan metabolism	Amino Acid Metabolism	METABOLIC
936897	1.14.14.1	Unspecific monooxygenase.	RH + reduced flavoprotein + O(2) = ROH + oxidized flavoprotein + H(2)O.	Heme-thiolate.	\N	Fatty acid metabolism	Lipid Metabolism	METABOLIC
936897	1.14.14.1	Unspecific monooxygenase.	RH + reduced flavoprotein + O(2) = ROH + oxidized flavoprotein + H(2)O.	Heme-thiolate.	\N	gamma-Hexachlorocyclohexane degradation	Biodegradation of Xenobiotics	METABOLIC
936964	3.2.1.18	Exo-alpha-sialidase.	Hydrolysis of alpha-(2->3)-, alpha-(2->6)-, alpha-(2->8)-glycosidic linkages of terminal sialic residues in oligosaccharides, glycoproteins, glycolipids, colominic acid and synthetic substrates.	\N	Sialidosis; MIM:256550.	N-Glycan degradation	Metabolism of Complex Carbohydrates	METABOLIC
936964	3.2.1.18	Exo-alpha-sialidase.	Hydrolysis of alpha-(2->3)-, alpha-(2->6)-, alpha-(2->8)-glycosidic linkages of terminal sialic residues in oligosaccharides, glycoproteins, glycolipids, colominic acid and synthetic substrates.	\N	Sialidosis; MIM:256550.	Sphingoglycolipid metabolism	Metabolism of Complex Lipids	METABOLIC
937250	3.1.1.3	Triacylglycerol lipase.	Triacylglycerol + H(2)O = diacylglycerol + a fatty acid anion.	\N	Hepatic lipase deficiency; MIM:151670. Congenital lipase deficiency; MIM:246600. Wolman disease; MIM:278000.	Glycerolipid metabolism	Metabolism of Complex Lipids	METABOLIC
937254	4.1.1.36	Phosphopantothenoylcysteine decarboxylase.	N-((R)-4-phosphopantothenoyl)-L-cysteine = pantotheine 4'-phosphate + CO(2).	Pyruvate.	\N	Pantothenate and CoA biosynthesis	Metabolism of Cofactors and Vitamins	METABOLIC
937312	1.14.14.1	Unspecific monooxygenase.	RH + reduced flavoprotein + O(2) = ROH + oxidized flavoprotein + H(2)O.	Heme-thiolate.	\N	Tryptophan metabolism	Amino Acid Metabolism	METABOLIC
937312	1.14.14.1	Unspecific monooxygenase.	RH + reduced flavoprotein + O(2) = ROH + oxidized flavoprotein + H(2)O.	Heme-thiolate.	\N	Fatty acid metabolism	Lipid Metabolism	METABOLIC
937312	1.14.14.1	Unspecific monooxygenase.	RH + reduced flavoprotein + O(2) = ROH + oxidized flavoprotein + H(2)O.	Heme-thiolate.	\N	gamma-Hexachlorocyclohexane degradation	Biodegradation of Xenobiotics	METABOLIC
937313	3.4.23.25	Saccharopepsin.	Hydrolysis of proteins with broad specificity for peptide bonds. Cleaves -Leu-Leu-|-Val-Tyr- bond in a synthetic substrate. Does not act on esters of Tyr or Arg.	\N	\N	\N	\N	\N
937511	1.1.1.62	Estradiol 17 beta-dehydrogenase.	Estradiol-17-beta + NAD(P)(+) = estrone + NAD(P)H.	\N	Male pseudohermaphroditism; MIM:264300.	Androgen and estrogen metabolism	Lipid Metabolism	METABOLIC
937565	2.7.1.-	Phosphotransferases with an alcohol group as acceptor.	\N	\N	\N	Sphingoglycolipid metabolism	Metabolism of Complex Lipids	METABOLIC
937565	2.7.1.-	Phosphotransferases with an alcohol group as acceptor.	\N	\N	\N	Benzoate degradation via CoA ligation	Biodegradation of Xenobiotics	METABOLIC
937565	2.7.1.-	Phosphotransferases with an alcohol group as acceptor.	\N	\N	\N	Starch and sucrose metabolism	Metabolism of Complex Carbohydrates	METABOLIC
937565	2.7.1.-	Phosphotransferases with an alcohol group as acceptor.	\N	\N	\N	Inositol phosphate metabolism	Metabolism of Complex Lipids	METABOLIC
937565	2.7.1.-	Phosphotransferases with an alcohol group as acceptor.	\N	\N	\N	Nicotinate and nicotinamide metabolism	Metabolism of Cofactors and Vitamins	METABOLIC
937620	2.7.7.9	UTP--glucose-1-phosphate uridylyltransferase.	UTP + alpha-D-glucose 1-phosphate = diphosphate + UDP-glucose.	\N	\N	Pentose and glucuronate interconversions	Carbohydrate Metabolism	METABOLIC
937620	2.7.7.9	UTP--glucose-1-phosphate uridylyltransferase.	UTP + alpha-D-glucose 1-phosphate = diphosphate + UDP-glucose.	\N	\N	Galactose metabolism	Carbohydrate Metabolism	METABOLIC
937620	2.7.7.9	UTP--glucose-1-phosphate uridylyltransferase.	UTP + alpha-D-glucose 1-phosphate = diphosphate + UDP-glucose.	\N	\N	Nucleotide sugars metabolism	Nucleotide Metabolism	METABOLIC
937620	2.7.7.9	UTP--glucose-1-phosphate uridylyltransferase.	UTP + alpha-D-glucose 1-phosphate = diphosphate + UDP-glucose.	\N	\N	Starch and sucrose metabolism	Metabolism of Complex Carbohydrates	METABOLIC
937650	1.3.5.1	Succinate dehydrogenase (ubiquinone).	Succinate + ubiquinone = fumarate + ubiquinol.	FAD; Iron-sulfur.	\N	Citrate cycle (TCA cycle)	Carbohydrate Metabolism	METABOLIC
937650	1.3.5.1	Succinate dehydrogenase (ubiquinone).	Succinate + ubiquinone = fumarate + ubiquinol.	FAD; Iron-sulfur.	\N	Oxidative phosphorylation	Energy Metabolism	METABOLIC
937741	3.1.1.1	Carboxylesterase.	A carboxylic ester + H(2)O = an alcohol + a carboxylic anion.	\N	\N	\N	\N	\N
937784	1.14.14.1	Unspecific monooxygenase.	RH + reduced flavoprotein + O(2) = ROH + oxidized flavoprotein + H(2)O.	Heme-thiolate.	\N	Tryptophan metabolism	Amino Acid Metabolism	METABOLIC
937784	1.14.14.1	Unspecific monooxygenase.	RH + reduced flavoprotein + O(2) = ROH + oxidized flavoprotein + H(2)O.	Heme-thiolate.	\N	Fatty acid metabolism	Lipid Metabolism	METABOLIC
937784	1.14.14.1	Unspecific monooxygenase.	RH + reduced flavoprotein + O(2) = ROH + oxidized flavoprotein + H(2)O.	Heme-thiolate.	\N	gamma-Hexachlorocyclohexane degradation	Biodegradation of Xenobiotics	METABOLIC
937870	3.1.1.1	Carboxylesterase.	A carboxylic ester + H(2)O = an alcohol + a carboxylic anion.	\N	\N	\N	\N	\N
938102	3.1.-.-	Acting on ester bonds.	\N	\N	\N	\N	\N	\N
938241	5.3.2.1	Phenylpyruvate tautomerase.	Keto-phenylpyruvate = enol-phenylpyruvate.	\N	\N	Phenylalanine metabolism	Amino Acid Metabolism	METABOLIC
938241	5.3.2.1	Phenylpyruvate tautomerase.	Keto-phenylpyruvate = enol-phenylpyruvate.	\N	\N	Tyrosine metabolism	Amino Acid Metabolism	METABOLIC
938330	1.1.1.100	3-oxoacyl-[acyl-carrier protein] reductase.	(3R)-3-hydroxyacyl-[acyl-carrier protein] + NADP(+) = 3-oxoacyl- [acyl-carrier protein] + NADPH.	\N	\N	Fatty acid biosynthesis (path 1)	Lipid Metabolism	METABOLIC
938422	2.4.1.132	Glycolipid 3-alpha-mannosyltransferase.	Transfers an alpha-D-mannosyl residue from GDP-mannose into lipid-linked oligosaccharide, forming an alpha-1,3-D-mannosyl-D-mannose linkage.	\N	\N	N-Glycans biosynthesis	Metabolism of Complex Carbohydrates	METABOLIC
938442	2.7.1.-	Phosphotransferases with an alcohol group as acceptor.	\N	\N	\N	Sphingoglycolipid metabolism	Metabolism of Complex Lipids	METABOLIC
938442	2.7.1.-	Phosphotransferases with an alcohol group as acceptor.	\N	\N	\N	Benzoate degradation via CoA ligation	Biodegradation of Xenobiotics	METABOLIC
938442	2.7.1.-	Phosphotransferases with an alcohol group as acceptor.	\N	\N	\N	Starch and sucrose metabolism	Metabolism of Complex Carbohydrates	METABOLIC
938442	2.7.1.-	Phosphotransferases with an alcohol group as acceptor.	\N	\N	\N	Inositol phosphate metabolism	Metabolism of Complex Lipids	METABOLIC
938442	2.7.1.-	Phosphotransferases with an alcohol group as acceptor.	\N	\N	\N	Nicotinate and nicotinamide metabolism	Metabolism of Cofactors and Vitamins	METABOLIC
938464	2.7.6.1	Ribose-phosphate pyrophosphokinase.	ATP + D-ribose 5-phosphate = AMP + 5-phospho-alpha-D-ribose 1-diphosphate.	\N	Gout (one form) with urate urolithiasis; MIM:311850.	Purine metabolism	Nucleotide Metabolism	METABOLIC
938464	2.7.6.1	Ribose-phosphate pyrophosphokinase.	ATP + D-ribose 5-phosphate = AMP + 5-phospho-alpha-D-ribose 1-diphosphate.	\N	Gout (one form) with urate urolithiasis; MIM:311850.	Pentose phosphate pathway	Carbohydrate Metabolism	METABOLIC
938585	2.7.1.-	Phosphotransferases with an alcohol group as acceptor.	\N	\N	\N	Sphingoglycolipid metabolism	Metabolism of Complex Lipids	METABOLIC
938585	2.7.1.-	Phosphotransferases with an alcohol group as acceptor.	\N	\N	\N	Benzoate degradation via CoA ligation	Biodegradation of Xenobiotics	METABOLIC
938585	2.7.1.-	Phosphotransferases with an alcohol group as acceptor.	\N	\N	\N	Starch and sucrose metabolism	Metabolism of Complex Carbohydrates	METABOLIC
938585	2.7.1.-	Phosphotransferases with an alcohol group as acceptor.	\N	\N	\N	Inositol phosphate metabolism	Metabolism of Complex Lipids	METABOLIC
938585	2.7.1.-	Phosphotransferases with an alcohol group as acceptor.	\N	\N	\N	Nicotinate and nicotinamide metabolism	Metabolism of Cofactors and Vitamins	METABOLIC
938650	3.1.3.56	Inositol-1,4,5-trisphosphate 5-phosphatase.	D-myo-inositol 1,4,5-trisphosphate + H(2)O = D-myo-inositol 1,4-bisphosphate + phosphate.	\N	\N	Inositol phosphate metabolism	Metabolism of Complex Lipids	METABOLIC
938695	2.3.2.5	Glutaminyl-peptide cyclotransferase.	L-glutaminyl-peptide = 5-oxoprolyl-peptide + NH(3).	\N	\N	\N	\N	\N
938706	3.4.24.56	Insulysin.	Degradation of insulin, glucagon and other polypeptides. No action on proteins.	Zinc.	\N	\N	\N	\N
938919	3.2.1.3	Glucan 1,4-alpha-glucosidase.	Hydrolysis of terminal 1,4-linked alpha-D-glucose residues successively from non-reducing ends of the chains with release of beta-D-glucose.	\N	\N	Starch and sucrose metabolism	Metabolism of Complex Carbohydrates	METABOLIC
939070	4.2.1.17	Enoyl-CoA hydratase.	(3S)-3-hydroxyacyl-CoA = trans-2(or 3)-enoyl-CoA + H(2)O.	\N	Peroxisomal bifunctional enzyme deficiency; MIM:261515.	Fatty acid metabolism	Lipid Metabolism	METABOLIC
939070	4.2.1.17	Enoyl-CoA hydratase.	(3S)-3-hydroxyacyl-CoA = trans-2(or 3)-enoyl-CoA + H(2)O.	\N	Peroxisomal bifunctional enzyme deficiency; MIM:261515.	beta-Alanine metabolism	Metabolism of Other Amino Acids	METABOLIC
939070	4.2.1.17	Enoyl-CoA hydratase.	(3S)-3-hydroxyacyl-CoA = trans-2(or 3)-enoyl-CoA + H(2)O.	\N	Peroxisomal bifunctional enzyme deficiency; MIM:261515.	Tryptophan metabolism	Amino Acid Metabolism	METABOLIC
939070	4.2.1.17	Enoyl-CoA hydratase.	(3S)-3-hydroxyacyl-CoA = trans-2(or 3)-enoyl-CoA + H(2)O.	\N	Peroxisomal bifunctional enzyme deficiency; MIM:261515.	Lysine degradation	Amino Acid Metabolism	METABOLIC
939070	4.2.1.17	Enoyl-CoA hydratase.	(3S)-3-hydroxyacyl-CoA = trans-2(or 3)-enoyl-CoA + H(2)O.	\N	Peroxisomal bifunctional enzyme deficiency; MIM:261515.	Fatty acid biosynthesis (path 2)	Lipid Metabolism	METABOLIC
939070	4.2.1.17	Enoyl-CoA hydratase.	(3S)-3-hydroxyacyl-CoA = trans-2(or 3)-enoyl-CoA + H(2)O.	\N	Peroxisomal bifunctional enzyme deficiency; MIM:261515.	Benzoate degradation via CoA ligation	Biodegradation of Xenobiotics	METABOLIC
939070	4.2.1.17	Enoyl-CoA hydratase.	(3S)-3-hydroxyacyl-CoA = trans-2(or 3)-enoyl-CoA + H(2)O.	\N	Peroxisomal bifunctional enzyme deficiency; MIM:261515.	Butanoate metabolism	Carbohydrate Metabolism	METABOLIC
939070	4.2.1.17	Enoyl-CoA hydratase.	(3S)-3-hydroxyacyl-CoA = trans-2(or 3)-enoyl-CoA + H(2)O.	\N	Peroxisomal bifunctional enzyme deficiency; MIM:261515.	Valine, leucine and isoleucine degradation	Amino Acid Metabolism	METABOLIC
939070	4.2.1.17	Enoyl-CoA hydratase.	(3S)-3-hydroxyacyl-CoA = trans-2(or 3)-enoyl-CoA + H(2)O.	\N	Peroxisomal bifunctional enzyme deficiency; MIM:261515.	Propanoate metabolism	Carbohydrate Metabolism	METABOLIC
939073	5.2.1.8	Peptidylprolyl isomerase.	Peptidylproline (omega=180) = peptidylproline (omega=0).	\N	\N	\N	\N	\N
939160	2.6.1.62	Adenosylmethionine--8-amino-7-oxononanoate aminotransferase.	S-adenosyl-L-methionine + 8-amino-7-oxononanoate = S-adenosyl-4- methylthio-2-oxobutanoate + 7,8-diaminononanoate.	Pyridoxal-phosphate.	\N	Biotin metabolism	Metabolism of Cofactors and Vitamins	METABOLIC
939286	3.4.16.6	Carboxypeptidase D.	Preferential release of a C-terminal arginine or lysine residue.	\N	\N	\N	\N	\N
939299	3.2.1.3	Glucan 1,4-alpha-glucosidase.	Hydrolysis of terminal 1,4-linked alpha-D-glucose residues successively from non-reducing ends of the chains with release of beta-D-glucose.	\N	\N	Starch and sucrose metabolism	Metabolism of Complex Carbohydrates	METABOLIC
939387	3.1.3.4	Phosphatidate phosphatase.	A 3-sn-phosphatidate + H(2)O = a 1,2-diacyl-sn-glycerol + phosphate.	\N	\N	Phospholipid degradation	Metabolism of Complex Lipids	METABOLIC
939387	3.1.3.4	Phosphatidate phosphatase.	A 3-sn-phosphatidate + H(2)O = a 1,2-diacyl-sn-glycerol + phosphate.	\N	\N	Glycerolipid metabolism	Metabolism of Complex Lipids	METABOLIC
939427	6.3.2.1	Pantoate--beta-alanine ligase.	ATP + (R)-pantoate + beta-alanine = AMP + diphosphate + (R)-pantothenate.	\N	\N	Pantothenate and CoA biosynthesis	Metabolism of Cofactors and Vitamins	METABOLIC
939427	6.3.2.1	Pantoate--beta-alanine ligase.	ATP + (R)-pantoate + beta-alanine = AMP + diphosphate + (R)-pantothenate.	\N	\N	beta-Alanine metabolism	Metabolism of Other Amino Acids	METABOLIC
939447	2.7.7.7	DNA-directed DNA polymerase.	N deoxynucleoside triphosphate = N diphosphate + {DNA}(N).	\N	\N	Purine metabolism	Nucleotide Metabolism	METABOLIC
939447	2.7.7.7	DNA-directed DNA polymerase.	N deoxynucleoside triphosphate = N diphosphate + {DNA}(N).	\N	\N	DNA polymerase	REPLICATION AND REPAIR	REGULATORY
939447	2.7.7.7	DNA-directed DNA polymerase.	N deoxynucleoside triphosphate = N diphosphate + {DNA}(N).	\N	\N	Pyrimidine metabolism	Nucleotide Metabolism	METABOLIC
939690	2.1.1.43	Histone-lysine N-methyltransferase.	S-adenosyl-L-methionine + histone L-lysine = S-adenosyl-L-homocysteine + histone N6-methyl-L-lysine.	\N	\N	Lysine degradation	Amino Acid Metabolism	METABOLIC
939741	1.1.1.-	With NAD(+) or NADP(+) as acceptor.	\N	\N	\N	Bile acid biosynthesis	Lipid Metabolism	METABOLIC
939741	1.1.1.-	With NAD(+) or NADP(+) as acceptor.	\N	\N	\N	Vitamin B6 metabolism	Metabolism of Cofactors and Vitamins	METABOLIC
939741	1.1.1.-	With NAD(+) or NADP(+) as acceptor.	\N	\N	\N	Glycine, serine and threonine metabolism	Amino Acid Metabolism	METABOLIC
939741	1.1.1.-	With NAD(+) or NADP(+) as acceptor.	\N	\N	\N	Butanoate metabolism	Carbohydrate Metabolism	METABOLIC
939741	1.1.1.-	With NAD(+) or NADP(+) as acceptor.	\N	\N	\N	Fructose and mannose metabolism	Carbohydrate Metabolism	METABOLIC
939741	1.1.1.-	With NAD(+) or NADP(+) as acceptor.	\N	\N	\N	Galactose metabolism	Carbohydrate Metabolism	METABOLIC
939741	1.1.1.-	With NAD(+) or NADP(+) as acceptor.	\N	\N	\N	Lysine degradation	Amino Acid Metabolism	METABOLIC
939741	1.1.1.-	With NAD(+) or NADP(+) as acceptor.	\N	\N	\N	Nucleotide sugars metabolism	Nucleotide Metabolism	METABOLIC
939741	1.1.1.-	With NAD(+) or NADP(+) as acceptor.	\N	\N	\N	Ascorbate and aldarate metabolism	Carbohydrate Metabolism	METABOLIC
939741	1.1.1.-	With NAD(+) or NADP(+) as acceptor.	\N	\N	\N	Tetrachloroethene degradation	Biodegradation of Xenobiotics	METABOLIC
939741	1.1.1.-	With NAD(+) or NADP(+) as acceptor.	\N	\N	\N	Benzoate degradation via CoA ligation	Biodegradation of Xenobiotics	METABOLIC
939741	1.1.1.-	With NAD(+) or NADP(+) as acceptor.	\N	\N	\N	Glycerolipid metabolism	Metabolism of Complex Lipids	METABOLIC
939814	6.2.1.12	4-coumarate--CoA ligase.	ATP + 4-coumarate + CoA = AMP + diphosphate + 4-coumaroyl-CoA.	\N	\N	Flavonoids, stilbene and lignin biosynthesis	Biosynthesis of Secondary Metabolites	METABOLIC
940152	3.1.3.16	Serine/threonine specific protein phosphatase.	A phosphoprotein + H(2)O = a protein + phosphate.	\N	\N	\N	\N	\N
940233	2.7.8.-	Transferases for other substituted phosphate groups.	\N	\N	\N	Aminophosphonate metabolism	Metabolism of Other Amino Acids	METABOLIC
940233	2.7.8.-	Transferases for other substituted phosphate groups.	\N	\N	\N	Glycerolipid metabolism	Metabolism of Complex Lipids	METABOLIC
940233	2.7.8.-	Transferases for other substituted phosphate groups.	\N	\N	\N	Sphingophospholipid biosynthesis	Metabolism of Complex Lipids	METABOLIC
940449	2.1.1.100	Protein-S isoprenylcysteine O-methyltransferase.	S-adenosyl-L-methionine + protein C-terminal S-farnesyl-L-cysteine = S-adenosyl-L-homocysteine + protein C-terminal S-farnesyl-L-cysteine methyl ester.	\N	\N	\N	\N	\N
940481	3.6.1.17	Bis(5'-nucleosyl)-tetraphosphatase (asymmetrical).	P(1),P(4)-bis(5'-guanosyl)tetraphosphate + H(2)O = GTP + GMP.	\N	\N	Pyrimidine metabolism	Nucleotide Metabolism	METABOLIC
940481	3.6.1.17	Bis(5'-nucleosyl)-tetraphosphatase (asymmetrical).	P(1),P(4)-bis(5'-guanosyl)tetraphosphate + H(2)O = GTP + GMP.	\N	\N	Purine metabolism	Nucleotide Metabolism	METABOLIC
940521	1.-.-.-	Oxidoreductases.	\N	\N	\N	\N	\N	\N
940534	3.2.1.59	Glucan endo-1,3-alpha-glucosidase.	Endohydrolysis of 1,3-alpha-D-glucosidic linkages in isolichenin, pseudonigeran and nigeran.	\N	\N	\N	\N	\N
940576	1.14.14.1	Unspecific monooxygenase.	RH + reduced flavoprotein + O(2) = ROH + oxidized flavoprotein + H(2)O.	Heme-thiolate.	\N	Tryptophan metabolism	Amino Acid Metabolism	METABOLIC
940576	1.14.14.1	Unspecific monooxygenase.	RH + reduced flavoprotein + O(2) = ROH + oxidized flavoprotein + H(2)O.	Heme-thiolate.	\N	Fatty acid metabolism	Lipid Metabolism	METABOLIC
940576	1.14.14.1	Unspecific monooxygenase.	RH + reduced flavoprotein + O(2) = ROH + oxidized flavoprotein + H(2)O.	Heme-thiolate.	\N	gamma-Hexachlorocyclohexane degradation	Biodegradation of Xenobiotics	METABOLIC
940694	1.1.1.1	Alcohol dehydrogenase.	An alcohol + NAD(+) = an aldehyde or ketone + NADH.	Zinc or Iron.	\N	Bile acid biosynthesis	Lipid Metabolism	METABOLIC
940694	1.1.1.1	Alcohol dehydrogenase.	An alcohol + NAD(+) = an aldehyde or ketone + NADH.	Zinc or Iron.	\N	Tyrosine metabolism	Amino Acid Metabolism	METABOLIC
940694	1.1.1.1	Alcohol dehydrogenase.	An alcohol + NAD(+) = an aldehyde or ketone + NADH.	Zinc or Iron.	\N	Glycerolipid metabolism	Metabolism of Complex Lipids	METABOLIC
940694	1.1.1.1	Alcohol dehydrogenase.	An alcohol + NAD(+) = an aldehyde or ketone + NADH.	Zinc or Iron.	\N	Glycolysis / Gluconeogenesis	Carbohydrate Metabolism	METABOLIC
940694	1.1.1.1	Alcohol dehydrogenase.	An alcohol + NAD(+) = an aldehyde or ketone + NADH.	Zinc or Iron.	\N	Fatty acid metabolism	Lipid Metabolism	METABOLIC
940834	2.7.1.-	Phosphotransferases with an alcohol group as acceptor.	\N	\N	\N	Sphingoglycolipid metabolism	Metabolism of Complex Lipids	METABOLIC
940834	2.7.1.-	Phosphotransferases with an alcohol group as acceptor.	\N	\N	\N	Benzoate degradation via CoA ligation	Biodegradation of Xenobiotics	METABOLIC
940834	2.7.1.-	Phosphotransferases with an alcohol group as acceptor.	\N	\N	\N	Starch and sucrose metabolism	Metabolism of Complex Carbohydrates	METABOLIC
940834	2.7.1.-	Phosphotransferases with an alcohol group as acceptor.	\N	\N	\N	Inositol phosphate metabolism	Metabolism of Complex Lipids	METABOLIC
940834	2.7.1.-	Phosphotransferases with an alcohol group as acceptor.	\N	\N	\N	Nicotinate and nicotinamide metabolism	Metabolism of Cofactors and Vitamins	METABOLIC
940903	2.3.1.4	Glucosamine-phosphate N-acetyltransferase.	Acetyl-CoA + D-glucosamine 6-phosphate = CoA + N-acetyl-D-glucosamine 6-phosphate.	\N	\N	Aminosugars metabolism	Metabolism of Complex Carbohydrates	METABOLIC
940903	2.3.1.4	Glucosamine-phosphate N-acetyltransferase.	Acetyl-CoA + D-glucosamine 6-phosphate = CoA + N-acetyl-D-glucosamine 6-phosphate.	\N	\N	Glutamate metabolism	Amino Acid Metabolism	METABOLIC
941050	6.3.2.-	Acid--D-amino-acid ligases (peptide synthases).	\N	\N	\N	Tryptophan metabolism	Amino Acid Metabolism	METABOLIC
941050	6.3.2.-	Acid--D-amino-acid ligases (peptide synthases).	\N	\N	\N	Ubiquinone biosynthesis	Metabolism of Cofactors and Vitamins	METABOLIC
941060	1.1.1.-	With NAD(+) or NADP(+) as acceptor.	\N	\N	\N	Bile acid biosynthesis	Lipid Metabolism	METABOLIC
941060	1.1.1.-	With NAD(+) or NADP(+) as acceptor.	\N	\N	\N	Vitamin B6 metabolism	Metabolism of Cofactors and Vitamins	METABOLIC
941060	1.1.1.-	With NAD(+) or NADP(+) as acceptor.	\N	\N	\N	Glycine, serine and threonine metabolism	Amino Acid Metabolism	METABOLIC
941060	1.1.1.-	With NAD(+) or NADP(+) as acceptor.	\N	\N	\N	Butanoate metabolism	Carbohydrate Metabolism	METABOLIC
941060	1.1.1.-	With NAD(+) or NADP(+) as acceptor.	\N	\N	\N	Fructose and mannose metabolism	Carbohydrate Metabolism	METABOLIC
941060	1.1.1.-	With NAD(+) or NADP(+) as acceptor.	\N	\N	\N	Galactose metabolism	Carbohydrate Metabolism	METABOLIC
941060	1.1.1.-	With NAD(+) or NADP(+) as acceptor.	\N	\N	\N	Lysine degradation	Amino Acid Metabolism	METABOLIC
941060	1.1.1.-	With NAD(+) or NADP(+) as acceptor.	\N	\N	\N	Nucleotide sugars metabolism	Nucleotide Metabolism	METABOLIC
941060	1.1.1.-	With NAD(+) or NADP(+) as acceptor.	\N	\N	\N	Ascorbate and aldarate metabolism	Carbohydrate Metabolism	METABOLIC
941060	1.1.1.-	With NAD(+) or NADP(+) as acceptor.	\N	\N	\N	Tetrachloroethene degradation	Biodegradation of Xenobiotics	METABOLIC
941060	1.1.1.-	With NAD(+) or NADP(+) as acceptor.	\N	\N	\N	Benzoate degradation via CoA ligation	Biodegradation of Xenobiotics	METABOLIC
941060	1.1.1.-	With NAD(+) or NADP(+) as acceptor.	\N	\N	\N	Glycerolipid metabolism	Metabolism of Complex Lipids	METABOLIC
941112	1.14.13.22	Cyclohexanone monooxygenase.	Cyclohexanone + NADPH + O(2) = 6-hexanolide + NADP(+) + H(2)O.	FAD.	\N	Caprolactam degradation	Biodegradation of Xenobiotics	METABOLIC
941130	3.4.17.-	Metallocarboxypeptidases.	\N	\N	\N	\N	\N	\N
941134	1.3.1.35	Phosphatidylcholine desaturase.	1-acyl-2-oleoyl-sn-glycero-3-phosphocholine + NAD(+) = 1-acyl-2-linoleoyl-sn-glycero-3-phosphocholine + NADH.	\N	\N	\N	\N	\N
941193	3.1.13.4	Poly(A)-specific ribonuclease.	Exonucleolytic cleavage of poly(A) to 5'-AMP.	\N	\N	\N	\N	\N
941343	3.1.30.2	Serratia marcescens nuclease.	Endonucleolytic cleavage to 5'-phosphomononucleotide and 5'-phosphooligonucleotide end-products.	\N	\N	\N	\N	\N
941355	3.6.1.-	In phosphorous-containing anhydrides.	\N	\N	\N	Starch and sucrose metabolism	Metabolism of Complex Carbohydrates	METABOLIC
941355	3.6.1.-	In phosphorous-containing anhydrides.	\N	\N	\N	Folate biosynthesis	Metabolism of Cofactors and Vitamins	METABOLIC
941415	3.1.3.46	Fructose-2,6-bisphosphate 2-phosphatase.	D-fructose 2,6-bisphosphate + H(2)O = D-fructose 6-phosphate + phosphate.	\N	\N	Fructose and mannose metabolism	Carbohydrate Metabolism	METABOLIC
941440	2.7.4.6	Nucleoside-diphosphate kinase.	ATP + nucleoside diphosphate = ADP + nucleoside triphosphate.	\N	\N	Purine metabolism	Nucleotide Metabolism	METABOLIC
941440	2.7.4.6	Nucleoside-diphosphate kinase.	ATP + nucleoside diphosphate = ADP + nucleoside triphosphate.	\N	\N	Pyrimidine metabolism	Nucleotide Metabolism	METABOLIC
941450	3.6.4.1	Myosin ATPase.	ATP + H(2)O = ADP + phosphate.	\N	\N	Purine metabolism	Nucleotide Metabolism	METABOLIC
941462	3.4.25.1	Proteasome endopeptidase complex.	Cleavage at peptide bonds with very broad specificity.	\N	\N	\N	\N	\N
941557	3.6.3.14	H(+)-transporting two-sector ATPase.	ATP + H(2)O + H(+)(In) = ADP + phosphate + H(+)(Out).	\N	\N	ATP synthesis	Energy Metabolism	METABOLIC
941557	3.6.3.14	H(+)-transporting two-sector ATPase.	ATP + H(2)O + H(+)(In) = ADP + phosphate + H(+)(Out).	\N	\N	Flagellar assembly	\N	\N
941557	3.6.3.14	H(+)-transporting two-sector ATPase.	ATP + H(2)O + H(+)(In) = ADP + phosphate + H(+)(Out).	\N	\N	Type III secretion system	SORTING AND DEGRADATION	REGULATORY
941647	3.2.1.3	Glucan 1,4-alpha-glucosidase.	Hydrolysis of terminal 1,4-linked alpha-D-glucose residues successively from non-reducing ends of the chains with release of beta-D-glucose.	\N	\N	Starch and sucrose metabolism	Metabolism of Complex Carbohydrates	METABOLIC
941693	6.3.2.-	Acid--D-amino-acid ligases (peptide synthases).	\N	\N	\N	Tryptophan metabolism	Amino Acid Metabolism	METABOLIC
941693	6.3.2.-	Acid--D-amino-acid ligases (peptide synthases).	\N	\N	\N	Ubiquinone biosynthesis	Metabolism of Cofactors and Vitamins	METABOLIC
941824	3.1.3.2	Acid phosphatase.	An orthophosphoric monoester + H(2)O = an alcohol + phosphate.	\N	Acid phosphatase deficiency; MIM:200950.	gamma-Hexachlorocyclohexane degradation	Biodegradation of Xenobiotics	METABOLIC
941824	3.1.3.2	Acid phosphatase.	An orthophosphoric monoester + H(2)O = an alcohol + phosphate.	\N	Acid phosphatase deficiency; MIM:200950.	Riboflavin metabolism	Metabolism of Cofactors and Vitamins	METABOLIC
941842	2.3.1.48	Histone acetyltransferase.	Acetyl-CoA + histone = CoA + acetyl-histone.	\N	\N	\N	\N	\N
941917	1.5.1.15	Methylenetetrahydrofolate dehydrogenase (NAD+).	5,10-methylenetetrahydrofolate + NAD(+) = 5,10-methenyltetrahydrofolate + NADH.	\N	\N	One carbon pool by folate	Metabolism of Cofactors and Vitamins	METABOLIC
941934	3.1.1.5	Lysophospholipase.	2-lysophosphatidylcholine + H(2)O = glycerophosphocholine + a fatty acid anion.	\N	\N	Phospholipid degradation	Metabolism of Complex Lipids	METABOLIC
941952	3.4.16.2	Lysosomal Pro-X carboxypeptidase.	Cleavage of a Pro-|-Xaa bond to release a C-terminal amino acid.	\N	\N	\N	\N	\N
941967	1.14.14.1	Unspecific monooxygenase.	RH + reduced flavoprotein + O(2) = ROH + oxidized flavoprotein + H(2)O.	Heme-thiolate.	\N	Tryptophan metabolism	Amino Acid Metabolism	METABOLIC
941967	1.14.14.1	Unspecific monooxygenase.	RH + reduced flavoprotein + O(2) = ROH + oxidized flavoprotein + H(2)O.	Heme-thiolate.	\N	Fatty acid metabolism	Lipid Metabolism	METABOLIC
941967	1.14.14.1	Unspecific monooxygenase.	RH + reduced flavoprotein + O(2) = ROH + oxidized flavoprotein + H(2)O.	Heme-thiolate.	\N	gamma-Hexachlorocyclohexane degradation	Biodegradation of Xenobiotics	METABOLIC
941977	5.2.1.8	Peptidylprolyl isomerase.	Peptidylproline (omega=180) = peptidylproline (omega=0).	\N	\N	\N	\N	\N
942064	5.3.1.4	L-arabinose isomerase.	L-arabinose = L-ribulose.	\N	\N	Pentose and glucuronate interconversions	Carbohydrate Metabolism	METABOLIC
942097	1.1.1.100	3-oxoacyl-[acyl-carrier protein] reductase.	(3R)-3-hydroxyacyl-[acyl-carrier protein] + NADP(+) = 3-oxoacyl- [acyl-carrier protein] + NADPH.	\N	\N	Fatty acid biosynthesis (path 1)	Lipid Metabolism	METABOLIC
942148	3.1.1.47	2-acetyl-1-alkylglycerophosphocholine esterase.	2-acetyl-1-alkyl-sn-glycero-3-phosphocholine + H(2)O = 1-alkyl-sn- glycero-3-phosphocholine + acetate.	\N	\N	Glycerolipid metabolism	Metabolism of Complex Lipids	METABOLIC
942280	6.3.2.-	Acid--D-amino-acid ligases (peptide synthases).	\N	\N	\N	Tryptophan metabolism	Amino Acid Metabolism	METABOLIC
942280	6.3.2.-	Acid--D-amino-acid ligases (peptide synthases).	\N	\N	\N	Ubiquinone biosynthesis	Metabolism of Cofactors and Vitamins	METABOLIC
942455	2.4.2.10	Orotate phosphoribosyltransferase.	Orotidine 5'-phosphate + diphosphate = orotate + 5-phospho-alpha- D-ribose 1-diphosphate.	\N	Oroticaciduria I; MIM:258900.	Pyrimidine metabolism	Nucleotide Metabolism	METABOLIC
[truncated: 4,003 more rows]
