# Supplementary material for: Activity-based protein profiling reveals dynamic substrate-specific cellulase secretion by saprotrophic basidiomycetes
Source: Biotechnol Biofuels Bioprod. 2022 Jan 17;15:6. doi: 10.1186/s13068-022-02107-z (PMC8764865; doi:10.1186/s13068-022-02107-z)
Supplement: Supplementary file 10 — Additional file 10. Proteomic hit information for cellulase pulldown from T. meyenii secretomes. [file 13068_2022_2107_MOESM10_ESM.xlsx]

## Sheet: Samples Report for 47_TMT
Identified Proteins (39)	id	Enz_class	CAZY_fam	Interpro	Kegg	Molecular Weight	Protein Grouping Ambiguity	Protein Identification Probability	Percent Coverage	Percentage of Total Spectra	Exclusive Unique Peptide Count	Total Unique Peptide Count	Exclusive Unique Spectrum Count	Total Unique Spectrum Count	Exclusive Spectrum Count	Total Spectrum Count	Quantitative Value (Normalized Total Spectra)	Log2Fold change (127/126)	Hit score (spectral counts*(127/126))
jgi|Tramey1|899812|e_gw1.1.2568.1	899812	CAZY	GH7	Glycoside hydrolase, family 7	Cellulose 1,4-beta-cellobiosidase.	49 kDa	true	1	0.404	0.0031	10	14	13	17	15	20	20	4.91	601.295
jgi|Tramey1|922641|fgenesh1_pg.1_#_775	922641	CAZY	CBM1-GH5_5	Glycoside hydrolase, family 5	Cellulase.	40 kDa		1	0.188	0.00094	4	4	6	6	6	6	6	5.65	301.28
jgi|Tramey1|909477|e_gw1.6.1346.1	909477	CAZY	CBM1-GH5_5	Glycoside hydrolase, family 5	Cellulase.	44 kDa		1	0.121	0.00047	3	3	3	3	3	3	3	5.58	143.506
jgi|Tramey1|72843|CE72842_1132	72843	CAZY	GH7	Glycoside hydrolase, family 7	Cellulose 1,4-beta-cellobiosidase.	49 kDa	true	1	0.149	0.00094	1	5	1	5	1	6	6	2.76	40.6438
sp|P22629|SAV_STRAV|						19 kDa		1	0.377	0.0058	4	4	8	8	37	37	37	0.01	37.2574
jgi|Tramey1|998894|fgenesh1_pm.3_#_211	998894	CAZY	CBM1-GH10	Glycoside hydrolase, family 10	Endo-1,4-beta-xylanase.	43 kDa	true	1	0.0835	0.00047	1	3	1	3	1	3	3	3.15	26.6297
sp|TRYP_PIG|						24 kDa		1	0.251	0.0044	4	4	11	11	28	28	28	-0.08	26.4896
jgi|Tramey1|484463|CE484462_440	484463	CAZY	CBM1-GH10	Glycoside hydrolase, family 10	Endo-1,4-beta-xylanase.	42 kDa	true	1	0.142	0.00078	3	5	3	5	3	5	5	2.23	23.4567
jgi|Tramey1|1056024|MIX40687_390_62	1056024	CAZY	GH10	Glycoside hydrolase, family 10	Endo-1,4-beta-xylanase.	37 kDa	true	1	0.144	0.00063	3	4	3	4	3	4	4	2.46	22.0087
jgi|Tramey1|921414|e_gw1.22.145.1	921414	CAZY	CBM1-GH10	Glycoside hydrolase, family 10	Endo-1,4-beta-xylanase.	40 kDa	true	1	0.0928	0.00047	2	3	2	3	2	3	3	1.66	9.4805
jgi|Tramey1|997485|fgenesh1_pm.1_#_901	997485	CAZY	AA1_1	Multicopper oxidase, type 1	Laccase.	56 kDa		1	0.302	0.0013	8	8	8	8	8	8	8	0.03	8.1681
jgi|Tramey1|194124|CE194123_73	194124	CAZY	GH12	Glycoside hydrolase, family 12	#N/A	26 kDa		1	0.0868	0.00031	2	2	2	2	2	2	2	1.98	7.88986
jgi|Tramey1|980265|fgenesh1_kg.13_#_392_#_TRINITY_DN5271_c0_g1_i1	980265	CAZY	GH35	Glycoside hydrolase, family 35	Beta-galactosidase.	117 kDa		1	0.104	0.0014	9	9	9	9	9	9	9	-0.22	7.72709
jgi|Tramey1|274369|CE274368_7266	274369	PEPTIDASE	#N/A	Peptidase S8/S53 domain	Tripeptidyl-peptidase I.	63 kDa		1	0.152	0.00078	5	5	5	5	5	5	5	0.6	7.57858
jgi|Tramey1|914423|e_gw1.11.986.1	914423	PEPTIDASE	#N/A	Aspartic peptidase	Cathepsin E.	44 kDa		1	0.233	0.0013	7	7	8	8	8	8	8	-0.11	7.4127
jgi|Tramey1|446545|CE446544_6423	446545	UNKNOWN	#N/A	#N/A	#N/A	46 kDa		1	0.177	0.00094	6	6	6	6	6	6	6	0.1	6.43064
jgi|Tramey1|381016|CE381015_5790	381016	DUF	#N/A	Domain of unknown function DUF1793	#N/A	76 kDa		1	0.0932	0.00078	5	5	5	5	5	5	5	0.28	6.07097
jgi|Tramey1|1118965|estExt_Genemark1.C_6_t10443	1118965	CAZY	GH7	Glycoside hydrolase, family 7	Cellulose 1,4-beta-cellobiosidase.	49 kDa	true	0.98	0.123	0.00094	0	5	0	5	0	6	6	0	6
jgi|Tramey1|906212|e_gw1.4.46.1	906212	PEPTIDASE	#N/A	Peptidase S8/S53 domain	Tripeptidyl-peptidase I.	59 kDa		1	0.0899	0.00047	3	3	3	3	3	3	3	0.68	4.80642
jgi|Tramey1|1013811|gm1.9490_g	1013811	CAZY	GH7	Glycoside hydrolase, family 7	Cellulose 1,4-beta-cellobiosidase.	49 kDa	true	1	0.184	0.0013	5	7	6	8	6	8	8	-0.84	4.46915
sp|K1C10_HUMAN|						60 kDa	true	1	0.209	0.0019	11	12	11	12	11	12	12	-1.59	3.98606
sp|K2C1_HUMAN|						66 kDa	true	1	0.247	0.0025	15	16	15	16	15	16	16	-2.09	3.75809
sp|K22E_HUMAN|						66 kDa	true	1	0.144	0.0014	8	9	8	9	8	9	9	-1.51	3.16
jgi|Tramey1|907269|e_gw1.5.193.1	907269	ESTERASE	#N/A	Carboxylesterase, type B	Cholinesterase.	59 kDa		0.59	0.016	0.00016	1	1	1	1	1	1	1	1.62	3.07375
jgi|Tramey1|447618|CE447617_2845	447618	CAZY	GH79	Glycoside hydrolase superfamily	#N/A	57 kDa		1	0.0561	0.00031	2	2	2	2	2	2	2	0.24	2.36199
jgi|Tramey1|1011285|gm1.6964_g	1011285	CAZY	GH152	Thaumatin	#N/A	27 kDa		1	0.129	0.00031	2	2	2	2	2	2	2	0.04	2.05623
jgi|Tramey1|901753|e_gw1.2.1015.1	901753	CAZY	GH53	Glycosyl hydrolase family 53	Arabinogalactan endo-1,4-beta-galactosidase.	37 kDa		1	0.0729	0.00031	2	2	2	2	2	2	2	-0.04	1.94531
jgi|Tramey1|144767|CE144766_16515	144767	CAZY	EXPN	Cerato-platanin	#N/A	15 kDa		1	0.184	0.00031	2	2	2	2	2	2	2	-0.05	1.93187
jgi|Tramey1|1003413|fgenesh1_pm.16_#_111	1003413	CAZY	GH15-CBM20	Carbohydrate binding module family 20	Glucan 1,4-alpha-glucosidase.	61 kDa		0.94	0.0345	0.00016	1	1	1	1	1	1	1	0.75	1.68179
sp|LYSC_CHICK|						16 kDa		1	0.109	0.00016	1	1	1	1	1	1	1	0.41	1.32869
sp|RS27A_HUMAN|						18 kDa		0.99	0.103	0.00016	1	1	1	1	1	1	1	0.23	1.17283
sp|K1C9_HUMAN|						62 kDa	true	1	0.0947	0.00078	4	5	4	5	4	5	5	-2.21	1.08067
jgi|Tramey1|904552|e_gw1.3.702.1	904552	REDOX	#N/A	Dyp-type peroxidase	#N/A	52 kDa		1	0.0246	0.00016	1	1	1	1	1	1	1	0	1
jgi|Tramey1|1000716|fgenesh1_pm.6_#_217	1000716	CAZY	GH51	Alpha-L-arabinofuranosidase, C-terminal	Alpha-L-arabinofuranosidase.	68 kDa		0.98	0.0255	0.00016	1	1	1	1	1	1	1	0	1
jgi|Tramey1|923315|fgenesh1_pg.2_#_187	923315	CAZY	GH28	Glycoside hydrolase, family 28	Galacturan 1,4-alpha-galacturonidase.	39 kDa		0.67	0.037	0.00016	1	1	1	1	1	1	1	0	1
jgi|Tramey1|901224|e_gw1.2.931.1	901224	OTHER	#N/A	Amidase	Amidase.	58 kDa		1	0.0325	0.00016	1	1	1	1	1	1	1	-0.18	0.882703
jgi|Tramey1|1008939|gm1.4618_g	1008939	UNKNOWN	#N/A	FAS1 domain	#N/A	91 kDa		1	0.011	0.00016	1	1	1	1	1	1	1	-0.36	0.779165
sp|K2M2_SHEEP|						54 kDa		0.91	0.0143	0.00016	1	1	1	1	1	1	1	-0.57	0.673617
sp|K1C15_SHEEP|						49 kDa	true	0	0.0	0	0	0	0	0	0	0	0	0	0

## Sheet: TMT_Ratio47
Identified Proteins (39)	Accession Number	Alternate ID	Molecular Weight	Protein Grouping Ambiguity	Permutation Test (p-value) Benjamini-Hochberg (p < 0,00513)	Log? Fold Change by Category (Treatment 1 / Reference)	Taxonomy	Quant 1	Std Dev Log? Fold Change(Quant 1)	Quant 2	Std Dev Log? Fold Change(Quant 2)
sp|P22629|SAV_STRAV|	P22629		19 kDa		0.24	0.01	unknown	0.0087	0.6832041	0.0459	0.68261
sp|TRYP_PIG|	TRYP_PIG		24 kDa		0.14	-0.08	unknown	0.0021	0.67844224	-0.0611	0.68653005
jgi|Tramey1|899812|e_gw1.1.2568.1	jgi|Tramey1|899812|e_gw1.1.2568.1		49 kDa	true	< 0,0001	4.91	unknown	0.0697	1.37803	4.8577	1.370101
sp|K2C1_HUMAN|	K2C1_HUMAN		66 kDa	true	< 0,0001	-2.09	unknown	0.0188	1.0358561	-2.123	1.0352263
sp|K1C10_HUMAN|	K1C10_HUMAN		60 kDa	true	< 0,0001	-1.59	unknown	-0.0145	0.89139736	-1.5856	0.8920379
sp|K22E_HUMAN|	K22E_HUMAN		66 kDa	true	0.008	-1.51	unknown	-0.0192	1.0268021	-1.473	1.0407922
jgi|Tramey1|980265|fgenesh1_kg.13_#_392_#_TRINITY_DN5271_c0_g1_i1	jgi|Tramey1|980265|fgenesh1_kg.13_#_392_#_TRINITY_DN5271_c0_g1_i1		117 kDa		0.036	-0.22	unknown	0.0014	0.78658444	-0.2145	0.79384357
jgi|Tramey1|1118965|estExt_Genemark1.C_6_t10443	jgi|Tramey1|1118965|estExt_Genemark1.C_6_t10443		49 kDa	true	1	0	unknown	No data	0.0	No data	0.0
jgi|Tramey1|1013811|gm1.9490_g	jgi|Tramey1|1013811|gm1.9490_g		49 kDa	true	0.3	-0.84	unknown	-0.0382	1.2748168	-0.8041	1.2762501
jgi|Tramey1|997485|fgenesh1_pm.1_#_901	jgi|Tramey1|997485|fgenesh1_pm.1_#_901		56 kDa		0.91	0.03	unknown	0.0117	0.95703626	0.0338	0.9583906
jgi|Tramey1|72843|CE72842_1132	jgi|Tramey1|72843|CE72842_1132		49 kDa	true	1	2.76	unknown	0.0025	0.85119015	2.763	0.85119003
sp|K1C9_HUMAN|	K1C9_HUMAN		62 kDa	true	0.1	-2.21	unknown	0.0069	0.95518756	Value missing	0.9569977
jgi|Tramey1|914423|e_gw1.11.986.1	jgi|Tramey1|914423|e_gw1.11.986.1		44 kDa		0.39	-0.11	unknown	-0.0013	0.7455572	-0.1161	0.74614537
jgi|Tramey1|381016|CE381015_5790	jgi|Tramey1|381016|CE381015_5790		76 kDa		0.028	0.28	unknown	-0.001	0.84509605	0.2863	0.84898543
jgi|Tramey1|922641|fgenesh1_pg.1_#_775	jgi|Tramey1|922641|fgenesh1_pg.1_#_775		40 kDa		0.028	5.65	unknown	No values	2.5051293	Reference missing	2.5035584
jgi|Tramey1|446545|CE446544_6423	jgi|Tramey1|446545|CE446544_6423		46 kDa		0.068	0.1	unknown	0.0018	0.68211585	0.0989	0.67967665
jgi|Tramey1|484463|CE484462_440	jgi|Tramey1|484463|CE484462_440		42 kDa	true	0.1	2.23	unknown	No values	1.2501022	Reference missing	1.2556313
jgi|Tramey1|998894|fgenesh1_pm.3_#_211	jgi|Tramey1|998894|fgenesh1_pm.3_#_211		43 kDa	true	1	3.15	unknown	No values	0.85119015	Reference missing	0.85119003
jgi|Tramey1|274369|CE274368_7266	jgi|Tramey1|274369|CE274368_7266		63 kDa		0.012	0.6	unknown	-0.0028	0.8658672	0.5984	0.8703117
jgi|Tramey1|1056024|MIX40687_390_62	jgi|Tramey1|1056024|MIX40687_390_62		37 kDa	true	0.1	2.46	unknown	No values	1.171272	Reference missing	1.1740384
jgi|Tramey1|909477|e_gw1.6.1346.1	jgi|Tramey1|909477|e_gw1.6.1346.1		44 kDa		0.1	5.58	unknown	-0.0396	1.7389863	5.6157	1.7402707
jgi|Tramey1|447618|CE447617_2845	jgi|Tramey1|447618|CE447617_2845		57 kDa		0.67	0.24	unknown	-0.007	0.8198451	0.237	0.82132375
jgi|Tramey1|906212|e_gw1.4.46.1	jgi|Tramey1|906212|e_gw1.4.46.1		59 kDa		0.1	0.68	unknown	-0.0088	0.8544411	0.6807	0.84779906
jgi|Tramey1|921414|e_gw1.22.145.1	jgi|Tramey1|921414|e_gw1.22.145.1		40 kDa	true	0.33	1.66	unknown	0.0073	0.8341	1.6652	0.84031504
jgi|Tramey1|904552|e_gw1.3.702.1	jgi|Tramey1|904552|e_gw1.3.702.1		52 kDa		1	0	unknown	No data	0.0	No data	0.0
jgi|Tramey1|901753|e_gw1.2.1015.1	jgi|Tramey1|901753|e_gw1.2.1015.1		37 kDa		0.33	-0.04	unknown	-0.0044	0.8366413	-0.0434	0.8358171
jgi|Tramey1|1011285|gm1.6964_g	jgi|Tramey1|1011285|gm1.6964_g		27 kDa		0.67	0.04	unknown	-0.0014	0.8811251	0.0307	0.8831625
jgi|Tramey1|144767|CE144766_16515	jgi|Tramey1|144767|CE144766_16515		15 kDa		0.67	-0.05	unknown	0.0006	0.8477391	-0.0615	0.84665304
jgi|Tramey1|194124|CE194123_73	jgi|Tramey1|194124|CE194123_73		26 kDa		0.33	1.98	unknown	No values	0.9344854	Reference missing	0.93295366
sp|LYSC_CHICK|	LYSC_CHICK		16 kDa		1	0.41	unknown	0.0025	0.86053497	0.4135	0.860535
jgi|Tramey1|1008939|gm1.4618_g	jgi|Tramey1|1008939|gm1.4618_g		91 kDa		1	-0.36	unknown	0.0022	0.7407496	-0.3593	0.7407496
jgi|Tramey1|901224|e_gw1.2.931.1	jgi|Tramey1|901224|e_gw1.2.931.1		58 kDa		1	-0.18	unknown	0.0024	0.8237792	-0.1824	0.8237792
sp|K1C15_SHEEP|	K1C15_SHEEP		49 kDa	true	1	0	unknown	No data	0.0	No data	0.0
sp|RS27A_HUMAN|	RS27A_HUMAN		18 kDa		1	0.23	unknown	0.0025	0.8534744	0.2332	0.8534744
jgi|Tramey1|1000716|fgenesh1_pm.6_#_217	jgi|Tramey1|1000716|fgenesh1_pm.6_#_217		68 kDa		1	0	unknown	No data	0.0	No data	0.0
jgi|Tramey1|1003413|fgenesh1_pm.16_#_111	jgi|Tramey1|1003413|fgenesh1_pm.16_#_111		61 kDa		1	0.75	unknown	No values	0.8127619	Reference missing	0.8127618
sp|K2M2_SHEEP|	K2M2_SHEEP		54 kDa		1	-0.57	unknown	0.0025	0.8534744	-0.5649	0.8534744
jgi|Tramey1|923315|fgenesh1_pg.2_#_187	jgi|Tramey1|923315|fgenesh1_pg.2_#_187		39 kDa		1	0	unknown	No data	0.0	No data	0.0
jgi|Tramey1|907269|e_gw1.5.193.1	jgi|Tramey1|907269|e_gw1.5.193.1		59 kDa		1	1.62	unknown	No values	0.8237792	Reference missing	0.82377917

## Sheet: cazy-report
proteinId	description	modelnotes	defline
8635	GH79		Glycoside Hydrolase Family 79 protein
10749	GH16_1		Glycoside Hydrolase Family 16 protein
15400	GH16_1		Glycoside Hydrolase Family 16 protein
43404	GT1		Glycosyltransferase Family 1 protein
48031	GH78		Glycoside Hydrolase Family 78 protein
49643	GH27		Glycoside Hydrolase Family 27 protein
52075	GT8		Glycosyltransferase Family 8 protein
72843	GH7		Glycoside Hydrolase Family 7 protein
100135	AA1_1		Laccase
108769	GH28		Glycoside Hydrolase Family 28 protein
121981	CBM50-CBM50		Carbohydrate-Binding Module Family 50 protein
125902	AA1_1		Laccase
134105	GH18		Glycoside Hydrolase Family 18 protein
144767	EXPN		Distantly related to plant expansins
154875	AA2	fragment C-term;	Class II peroxidase
160153	CBM1		Carbohydrate-Binding Module Family 1 protein
167905	AA9		Lytic polysaccharide monooxygenase (formerly GH61)
168110	GH145		Glycoside Hydrolase Family 145 protein
174462	CBM13		Carbohydrate-Binding Module Family 13 protein
190230	GH2		Glycoside Hydrolase Family 2 protein
194124	GH12		Glycoside Hydrolase Family 12 protein
200373	GH16_1		Glycoside Hydrolase Family 16 protein
206712	AA3_3		Alcohol oxidase
209458	AA9-CBM1		Lytic polysaccharide monooxygenase (formerly GH61) / Carbohydrate-Binding Module Family 1 protein
209474	AA9		Lytic polysaccharide monooxygenase (formerly GH61)
218875	GH25		Glycoside Hydrolase Family 25 protein
221170	AA2		Class II peroxidase
226599	GH47		Glycoside Hydrolase Family 47 protein
233668	GT1		Glycosyltransferase Family 1 protein
242850	CE4		Carbohydrate Esterase Family 4 protein
304908	GT20		Glycosyltransferase Family 20 protein
314619	AA3_2		GMC oxidoreductase
331489	AA9		Lytic polysaccharide monooxygenase (formerly GH61)
333577	GT1		Glycosyltransferase Family 1 protein
342686	AA2		Class II peroxidase
343170	AA2		Class II peroxidase
343559	AA2		Class II peroxidase
343860	AA2		Class II peroxidase
351031	GH28		Glycoside Hydrolase Family 28 protein
358565	AA2		Class II peroxidase
374218	GH2		Glycoside Hydrolase Family 2 protein
390043	AA3_2		GMC oxidoreductase
392387	GH16_2		Glycoside Hydrolase Family 16 protein
400839	CE4		Carbohydrate Esterase Family 4 protein
411377	GH18		Glycoside Hydrolase Family 18 protein
411956	AA9-CBM1		Lytic polysaccharide monooxygenase (formerly GH61) / Carbohydrate-Binding Module Family 1 protein
413280	AA5_1		Copper radical oxidase
413311	AA5_1		Copper radical oxidase
422964	GH3		Glycoside Hydrolase Family 3 protein
434377	AA3_2		GMC oxidoreductase
434415	AA3_2		GMC oxidoreductase
434459	AA3_2		GMC oxidoreductase
436413	AA1_1		Laccase
445156	AA3_3		Alcohol oxidase
447540	AA1_1		Laccase
447618	GH79		Glycoside Hydrolase Family 79 protein
449339	GH3		Glycoside Hydrolase Family 3 protein
484463	CBM1-GH10		Carbohydrate-Binding Module Family 1 / Glycoside Hydrolase Family 10 protein
495002	AA14		Auxilliary Activities Family 14 protein
519719	GH18-CBM5		Glycoside Hydrolase Family 18 / Carbohydrate-Binding Module Family 5 protein
519852	GH18-CBM5		Glycoside Hydrolase Family 18 / Carbohydrate-Binding Module Family 5 protein
535380	GH43_6		Glycoside Hydrolase Family 43 protein
551865	GH71		Glycoside Hydrolase Family 71 protein
560168	GH30_3		Glycoside Hydrolase Family 30 protein
560680	GH30_3		Glycoside Hydrolase Family 30 protein
572032	EXPN		Distantly related to plant expansins
573108	PL14		Polysaccharide Lyase Family 14 protein
574946	PL14_4		Polysaccharide Lyase Family 14 protein
575148	PL14_4		Polysaccharide Lyase Family 14 protein
587404	GH13_1		Glycoside Hydrolase Family 13 protein
602432	CE16		Carbohydrate Esterase Family 16 protein
605830	GT1	fragment N-term;	Glycosyltransferase Family 1 protein
614533	GH55		Glycoside Hydrolase Family 55 protein
622082	AA3_2		GMC oxidoreductase
622890	CBM1-GH6		Carbohydrate-Binding Module Family 1 / Glycoside Hydrolase Family 6 protein
629375	CE16		Carbohydrate Esterase Family 16 protein
651704	GH16_2		Glycoside Hydrolase Family 16 protein
653275	GH13_32-CBM20		Glycoside Hydrolase Family 13 / Carbohydrate-Binding Module Family 20 protein
653441	GH13_32-CBM20		Glycoside Hydrolase Family 13 / Carbohydrate-Binding Module Family 20 protein
674648	GH152		Glycoside Hydrolase Family 152 protein
701214	GH18		Glycoside Hydrolase Family 18 protein
707243	GH23		Glycoside Hydrolase Family 23 protein
712731	GH92		Glycoside Hydrolase Family 92 protein
723728	AA9		Lytic polysaccharide monooxygenase (formerly GH61)
725362	GH27	(fragment) splicing problem;	Glycoside Hydrolase Family 27 protein
754719	GH16_2		Glycoside Hydrolase Family 16 protein
767332	EXPN		Distantly related to plant expansins
767660	EXPN		Distantly related to plant expansins
768961	CBM1-CE15		Carbohydrate-Binding Module Family 1 / Carbohydrate Esterase Family 15 protein
779538	AA3_3		Alcohol oxidase
779810	AA3_3	fragment C-term;	Alcohol oxidase
786727	GT1		Glycosyltransferase Family 1 protein
786835	GT1		Glycosyltransferase Family 1 protein
871187	GT8	(fragment) splicing problem;	Glycosyltransferase Family 8 protein
883421	GH5_9		Glycoside Hydrolase Family 5 protein
891103	AA2	fragment C-term;	Class II peroxidase
892029	GT8		Glycosyltransferase Family 8 protein
896960	GH27		Glycoside Hydrolase Family 27 protein
896973	GH28		Glycoside Hydrolase Family 28 protein
896981	CBM1-GH3		Carbohydrate-Binding Module Family 1 / Glycoside Hydrolase Family 3 protein
897018	PL35		Polysaccharide Lyase Family 35 protein
897215	GH5_7		Glycoside Hydrolase Family 5 protein
897355	GT20		Glycosyltransferase Family 20 protein
897518	PL35		Polysaccharide Lyase Family 35 protein
897595	GH5_9		Glycoside Hydrolase Family 5 protein
897617	GH16_1		Glycoside Hydrolase Family 16 protein
898267	CBM50		Carbohydrate-Binding Module Family 50 protein
898522	GH47		Glycoside Hydrolase Family 47 protein
898593	PL8_4		Polysaccharide Lyase Family 8 protein
898736	GH74-CBM1	(fragment) splicing problem;	Glycoside Hydrolase Family 74 / Carbohydrate-Binding Module Family 1 protein
898909	GT2		Glycosyltransferase Family 2 protein
899043	GH20		Glycoside Hydrolase Family 20 protein
899227	GH3		Glycoside Hydrolase Family 3 protein
899279	GT41		Glycosyltransferase Family 41 protein
899524	GH79		Glycoside Hydrolase Family 79 protein
899550	GH20		Glycoside Hydrolase Family 20 protein
899590	GT8		Glycosyltransferase Family 8 protein
899741	GH31		Glycoside Hydrolase Family 31 protein
899812	GH7		Glycoside Hydrolase Family 7 protein
900169	GH125		Glycoside Hydrolase Family 125 protein
900226	GH135		Glycoside Hydrolase Family 135 protein
900296	AA2		Class II peroxidase
900703	GH152		Glycoside Hydrolase Family 152 protein
900707	GT48		Glycosyltransferase Family 48 protein
900734	GH1		Glycoside Hydrolase Family 1 protein
900913	GH92		Glycoside Hydrolase Family 92 protein
901717	EXPN		Distantly related to plant expansins
901732	AA3_2		GMC oxidoreductase
901753	GH53		Glycoside Hydrolase Family 53 protein
901814	AA1		Multicopper oxidase
902337	AA9		Lytic polysaccharide monooxygenase (formerly GH61)
902425	GH18		Glycoside Hydrolase Family 18 protein
902674	GH28		Glycoside Hydrolase Family 28 protein
902714	GH5_12		Glycoside Hydrolase Family 5 protein
902859	PL38		Polysaccharide Lyase Family 38 protein
903066	CE16	(fragment) splicing problem;	Carbohydrate Esterase Family 16 protein
903121	GT22		Glycosyltransferase Family 22 protein
903198	EXPN		Distantly related to plant expansins
903993	GH17		Glycoside Hydrolase Family 17 protein
904208	GH18	(fragment) splicing problem;	Glycoside Hydrolase Family 18 protein
904584	AA14		Auxilliary Activities Family 14 protein
904722	CBM1-GH5_5		Carbohydrate-Binding Module Family 1 / Glycoside Hydrolase Family 5 protein
904929	GT8	(fragment) splicing problem;	Glycosyltransferase Family 8 protein
904991	GH71		Glycoside Hydrolase Family 71 protein
905062	AA14		Auxilliary Activities Family 14 protein
905232	GH3		Glycoside Hydrolase Family 3 protein
905395	GH16_2		Glycoside Hydrolase Family 16 protein
905431	CE16		Carbohydrate Esterase Family 16 protein
905515	GH5_12		Glycoside Hydrolase Family 5 protein
905729	GH30_3		Glycoside Hydrolase Family 30 protein
905886	PL14_4		Polysaccharide Lyase Family 14 protein
906031	GH31		Glycoside Hydrolase Family 31 protein
906152	CBM48		Carbohydrate-Binding Module Family 48 protein
906359	GH88		Glycoside Hydrolase Family 88 protein
906407	CE16		Carbohydrate Esterase Family 16 protein
906471	GH43_6		Glycoside Hydrolase Family 43 protein
906721	GT57	(fragment) splicing problem;	Glycosyltransferase Family 57 protein
906946	GT22		Glycosyltransferase Family 22 protein
907047	AA3_2	fragment C-term;	GMC oxidoreductase
907080	GH43_24-CBM35		Glycoside Hydrolase Family 43 / Carbohydrate-Binding Module Family 35 protein
907499	GT48		Glycosyltransferase Family 48 protein
907849	GH5_9		Glycoside Hydrolase Family 5 protein
908069	GT50	(fragment) splicing problem;	Glycosyltransferase Family 50 protein
908222	GH31		Glycoside Hydrolase Family 31 protein
908280	AA5_1		Copper radical oxidase
908422	AA1_1		Laccase
908444	GT8		Glycosyltransferase Family 8 protein
908897	GH16_1		Glycoside Hydrolase Family 16 protein
908935	AA6		Benzoquinone reductase
908970	GH28		Glycoside Hydrolase Family 28 protein
908992	AA8-AA3_1		Iron reductase domain / Cellobiose dehydrogenase
909477	CBM1-GH5_5		Carbohydrate-Binding Module Family 1 / Glycoside Hydrolase Family 5 protein
909574	GH95		Glycoside Hydrolase Family 95 protein
909918	GH12		Glycoside Hydrolase Family 12 protein
909932	AA5_1		Copper radical oxidase
909949	GT4		Glycosyltransferase Family 4 protein
910033	GH16_1		Glycoside Hydrolase Family 16 protein
910135	CBM1		Carbohydrate-Binding Module Family 1 protein
910306	GH16_1		Glycoside Hydrolase Family 16 protein
910347	GT1		Glycosyltransferase Family 1 protein
910631	GH17		Glycoside Hydrolase Family 17 protein
910725	GH18	fragment N-term;	Glycoside Hydrolase Family 18 protein
910828	GH16_1		Glycoside Hydrolase Family 16 protein
910961	PL14_5		Polysaccharide Lyase Family 14 protein
910962	EXPN		Distantly related to plant expansins
911131	GH55		Glycoside Hydrolase Family 55 protein
911284	GT1		Glycosyltransferase Family 1 protein
911448	GH45		Glycoside Hydrolase Family 45 protein
911583	GT2		Glycosyltransferase Family 2 protein
911691	CE9		Carbohydrate Esterase Family 9 protein
911840	GH18		Glycoside Hydrolase Family 18 protein
912209	PL14_4		Polysaccharide Lyase Family 14 protein
912255	CBM1-CE16		Carbohydrate-Binding Module Family 1 / Carbohydrate Esterase Family 16 protein
912407	GH31		Glycoside Hydrolase Family 31 protein
912411	GT8		Glycosyltransferase Family 8 protein
912675	GT1		Glycosyltransferase Family 1 protein
912760	GH5_5		Glycoside Hydrolase Family 5 protein
912797	GH79		Glycoside Hydrolase Family 79 protein
912922	CBM1-CE1		Carbohydrate-Binding Module Family 1 / Carbohydrate Esterase Family 1 protein
913050	GH2		Glycoside Hydrolase Family 2 protein
913079	GT1		Glycosyltransferase Family 1 protein
913232	EXPN		Distantly related to plant expansins
913283	GT2		Glycosyltransferase Family 2 protein
913735	GH32	(fragment) splicing problem;	Glycoside Hydrolase Family 32 protein
914007	GH18		Glycoside Hydrolase Family 18 protein
914010	GH18		Glycoside Hydrolase Family 18 protein
914466	GT2		Glycosyltransferase Family 2 protein
914990	GT39		Glycosyltransferase Family 39 protein
915125	AA9		Lytic polysaccharide monooxygenase (formerly GH61)
915259	GH5_22		Glycoside Hydrolase Family 5 protein
915492	CBM13	fragment N-term;	Carbohydrate-Binding Module Family 13 protein
915544	GH79		Glycoside Hydrolase Family 79 protein
915591	GT15		Glycosyltransferase Family 15 protein
916017	AA3_3		Alcohol oxidase
916049	GH12		Glycoside Hydrolase Family 12 protein
916131	GH131		Glycoside Hydrolase Family 131 protein
916133	GH37		Glycoside Hydrolase Family 37 protein
916307	GT2		Glycosyltransferase Family 2 protein
916316	CE8		Carbohydrate Esterase Family 8 protein
916666	GH79		Glycoside Hydrolase Family 79 protein
916696	CBM18-GH16_19		Carbohydrate-Binding Module Family 18 / Glycoside Hydrolase Family 16 protein
916736	GH20		Glycoside Hydrolase Family 20 protein
916861	GH28		Glycoside Hydrolase Family 28 protein
917398	AA3_2		GMC oxidoreductase
917745	GH47		Glycoside Hydrolase Family 47 protein
917856	AA3_2		GMC oxidoreductase
918722	GH16_1		Glycoside Hydrolase Family 16 protein
918923	GT76		Glycosyltransferase Family 76 protein
918971	AA5_1		Copper radical oxidase
919062	GH16_4		Glycoside Hydrolase Family 16 protein
919103	GH105		Glycoside Hydrolase Family 105 protein
919405	AA3_2		GMC oxidoreductase
919486	AA9		Lytic polysaccharide monooxygenase (formerly GH61)
919663	GH10		Glycoside Hydrolase Family 10 protein
920125	GH31		Glycoside Hydrolase Family 31 protein
920553	EXPN		Distantly related to plant expansins
921300	AA3_2		GMC oxidoreductase
921373	GH85		Glycoside Hydrolase Family 85 protein
921414	CBM1-GH10		Carbohydrate-Binding Module Family 1 / Glycoside Hydrolase Family 10 protein
922211	GH16_1		Glycoside Hydrolase Family 16 protein
922641	CBM1-GH5_5		Carbohydrate-Binding Module Family 1 / Glycoside Hydrolase Family 5 protein
923315	GH28		Glycoside Hydrolase Family 28 protein
924372	GH37		Glycoside Hydrolase Family 37 protein
925089	GH71		Glycoside Hydrolase Family 71 protein
925330	EXPN		Distantly related to plant expansins
925390	GH31		Glycoside Hydrolase Family 31 protein
925558	EXPN		Distantly related to plant expansins
925842	AA3_2		GMC oxidoreductase
926453	GH152		Glycoside Hydrolase Family 152 protein
926503	AA1_2	(fragment) splicing problem;	Ferroxidase
926522	GH18		Glycoside Hydrolase Family 18 protein
926758	GT1		Glycosyltransferase Family 1 protein
926892	AA2	fragment C-term;	Class II peroxidase
926960	AA2	fragment C-term;	Class II peroxidase
927074	CE1		Carbohydrate Esterase Family 1 protein
928152	EXPN		Distantly related to plant expansins
928239	CBM48		Carbohydrate-Binding Module Family 48 protein
928278	AA2	fragment C-term;	Class II peroxidase
928475	GH128	fragment N-term;	Glycoside Hydrolase Family 128 protein
928476	GH128		Glycoside Hydrolase Family 128 protein
928983	AA2	fragment C-term;	Class II peroxidase
929271	GH45		Glycoside Hydrolase Family 45 protein
930426	GH16_2	fragment C-term;	Glycoside Hydrolase Family 16 protein
930462	GH5_9		Glycoside Hydrolase Family 5 protein
930481	EXPN		Distantly related to plant expansins
930613	AA9		Lytic polysaccharide monooxygenase (formerly GH61)
931956	GH18		Glycoside Hydrolase Family 18 protein
932509	GH3	fragment N-term;	Glycoside Hydrolase Family 3 protein
933421	GT49		Glycosyltransferase Family 49 protein
933844	GT59		Glycosyltransferase Family 59 protein
934058	GH18-CBM5-CBM5		Glycoside Hydrolase Family 18 / Carbohydrate-Binding Module Family 5 protein
936228	CE8		Carbohydrate Esterase Family 8 protein
936978	GT22		Glycosyltransferase Family 22 protein
937800	GT2		Glycosyltransferase Family 2 protein
941436	GT90		Glycosyltransferase Family 90 protein
941483	Myosin_motor-GT2		Glycosyltransferase Family 2 protein
944525	GT57		Glycosyltransferase Family 57 protein
945810	AA3_2		GMC oxidoreductase
946269	GH79		Glycoside Hydrolase Family 79 protein
948006	AA14		Auxilliary Activities Family 14 protein
948310	GT17		Glycosyltransferase Family 17 protein
948774	GH5_9		Glycoside Hydrolase Family 5 protein
948992	GH13_5		Glycoside Hydrolase Family 13 protein
955318	EXPN		Distantly related to plant expansins
956567	GH63		Glycoside Hydrolase Family 63 protein
956797	EXPN		Distantly related to plant expansins
957940	GT15		Glycosyltransferase Family 15 protein
958211	GT58		Glycosyltransferase Family 58 protein
962007	GT2		Glycosyltransferase Family 2 protein
962648	GH16_1		Glycoside Hydrolase Family 16 protein
962836	GH1		Glycoside Hydrolase Family 1 protein
964582	GT1		Glycosyltransferase Family 1 protein
965364	GT1		Glycosyltransferase Family 1 protein
966164	AA9		Lytic polysaccharide monooxygenase (formerly GH61)
966185	AA2	fragment N-term;	Class II peroxidase
966191	AA2	fragment N-term;	Class II peroxidase
966690	AA2	fragment N-term;	Class II peroxidase
968928	GH71		Glycoside Hydrolase Family 71 protein
972277	AA2	fragment N-term;	Class II peroxidase
975296	GH16		Glycoside Hydrolase Family 16 protein
978353	CBM13		Carbohydrate-Binding Module Family 13 protein
978846	GT15		Glycosyltransferase Family 15 protein
980137	GH15		Glycoside Hydrolase Family 15 protein
980265	GH35		Glycoside Hydrolase Family 35 protein
982664	AA2	fragment N-term;	Class II peroxidase
984414	GH13_25-GH133		Glycoside Hydrolase Family 13 / Glycoside Hydrolase Family 133 protein
986819	GT66		Glycosyltransferase Family 66 protein
986934	GH5_15		Glycoside Hydrolase Family 5 protein
992236	GT33		Glycosyltransferase Family 33 protein
992566	AA3_2		GMC oxidoreductase
993328	AA3_2		GMC oxidoreductase
993964	GT35		Glycosyltransferase Family 35 protein
995624	AA1_1		Laccase
995814	GH92		Glycoside Hydrolase Family 92 protein
996677	GH16_1		Glycoside Hydrolase Family 16 protein
996731	AA3_2		GMC oxidoreductase
996890	GH16_1		Glycoside Hydrolase Family 16 protein
996954	GH72-CBM43		Glycoside Hydrolase Family 72 / Carbohydrate-Binding Module Family 43 protein
997101	PL8_4		Polysaccharide Lyase Family 8 protein
997149	GH16_2		Glycoside Hydrolase Family 16 protein
997171	GH16_2		Glycoside Hydrolase Family 16 protein
997233	GT21		Glycosyltransferase Family 21 protein
997483	GH3		Glycoside Hydrolase Family 3 protein
997485	AA1_1		Laccase
997491	AA1_1		Laccase
997602	CBM21		Carbohydrate-Binding Module Family 21 protein
997814	GT22		Glycosyltransferase Family 22 protein
997879	GT69		Glycosyltransferase Family 69 protein
998086	GH9		Glycoside Hydrolase Family 9 protein
998099	AA9		Lytic polysaccharide monooxygenase (formerly GH61)
998126	GH79		Glycoside Hydrolase Family 79 protein
998389	CBM48-GH13_8		Carbohydrate-Binding Module Family 48 / Glycoside Hydrolase Family 13 protein
998444	EXPN		Distantly related to plant expansins
998888	AA3_2		GMC oxidoreductase
998894	CBM1-GH10		Carbohydrate-Binding Module Family 1 / Glycoside Hydrolase Family 10 protein
999104	GH152		Glycoside Hydrolase Family 152 protein
999160	GT20	fragment N-term;	Glycosyltransferase Family 20 protein
999357	EXPN		Distantly related to plant expansins
999362	EXPN		Distantly related to plant expansins
999584	GH30_3		Glycoside Hydrolase Family 30 protein
999636	GH3		Glycoside Hydrolase Family 3 protein
999763	GT4		Glycosyltransferase Family 4 protein
999874	GT8	fragment N-term;	Glycosyltransferase Family 8 protein
999985	EXPN		Distantly related to plant expansins
1000240	AA3_2	fragment C-term;	GMC oxidoreductase
1000406	GT39		Glycosyltransferase Family 39 protein
1000518	GH71	(fragment) splicing problem;	Glycoside Hydrolase Family 71 protein
1000525	GH16_4		Glycoside Hydrolase Family 16 protein
1000716	GH51		Glycoside Hydrolase Family 51 protein
1001374	GH28		Glycoside Hydrolase Family 28 protein
1001521	GH5_9		Glycoside Hydrolase Family 5 protein
1001981	GH18		Glycoside Hydrolase Family 18 protein
1002066	AA3_2		GMC oxidoreductase
1002266	GT8		Glycosyltransferase Family 8 protein
1002356	CBM21		Carbohydrate-Binding Module Family 21 protein
1002648	GH28		Glycoside Hydrolase Family 28 protein
1002730	GT4		Glycosyltransferase Family 4 protein
1002746	GH20		Glycoside Hydrolase Family 20 protein
1002954	AA9		Lytic polysaccharide monooxygenase (formerly GH61)
1003132	AA3_2		GMC oxidoreductase
1003153	GH16_1		Glycoside Hydrolase Family 16 protein
1003212	GH47	(fragment) splicing problem;	Glycoside Hydrolase Family 47 protein
1003413	GH15-CBM20		Glycoside Hydrolase Family 15 / Carbohydrate-Binding Module Family 20 protein
1003542	GH16_4		Glycoside Hydrolase Family 16 protein
1003970	GH13_1		Glycoside Hydrolase Family 13 protein
1004274	AA3_2		GMC oxidoreductase
1004399	GH79		Glycoside Hydrolase Family 79 protein
1004443	GH18		Glycoside Hydrolase Family 18 protein
1004453	GH115		Glycoside Hydrolase Family 115 protein
1004466	GH115		Glycoside Hydrolase Family 115 protein
1004492	GH18		Glycoside Hydrolase Family 18 protein
1004749	GH5_31		Glycoside Hydrolase Family 5 protein
1004839	CE4		Carbohydrate Esterase Family 4 protein
1004924	CBM50-CBM50		Carbohydrate-Binding Module Family 50 protein
1004989	GH131	(fragment) splicing problem;	Glycoside Hydrolase Family 131 protein
1005002	PL38		Polysaccharide Lyase Family 38 protein
1005085	PL4_3		Polysaccharide Lyase Family 4 protein
1005091	GH16_1		Glycoside Hydrolase Family 16 protein
1005153	GT31	(fragment) splicing problem;	Glycosyltransferase Family 31 protein
1005818	GH2		Glycoside Hydrolase Family 2 protein
1005957	GT1		Glycosyltransferase Family 1 protein
1005958	GT1		Glycosyltransferase Family 1 protein
1006040	GH92		Glycoside Hydrolase Family 92 protein
1006243	GH30		Glycoside Hydrolase Family 30 protein
1006306	GH47		Glycoside Hydrolase Family 47 protein
1006487	GH135		Glycoside Hydrolase Family 135 protein
1006987	GT32		Glycosyltransferase Family 32 protein
1007144	AA5_1		Copper radical oxidase
1007834	GH152		Glycoside Hydrolase Family 152 protein
1008207	GH15-CBM20		Glycoside Hydrolase Family 15 / Carbohydrate-Binding Module Family 20 protein
1008256	CBM12		Carbohydrate-Binding Module Family 12 protein
1008586	GT4		Glycosyltransferase Family 4 protein
1008736	CBM21		Carbohydrate-Binding Module Family 21 protein
1009224	EXPN		Distantly related to plant expansins
1009267	GH13_22-GT5		Glycoside Hydrolase Family 13 / Glycosyltransferase Family 5 protein
1009346	GH5_50		Glycoside Hydrolase Family 5 protein
1009395	AA3_2	(fragment) splicing problem;	GMC oxidoreductase
1009446	AA8-CBM1		Iron reductase domain / Carbohydrate-Binding Module Family 1 protein
1009460	AA3_2		GMC oxidoreductase
1009871	GH18-CBM5	(fragment) splicing problem;	Glycoside Hydrolase Family 18 / Carbohydrate-Binding Module Family 5 protein
1009872	GH18	fragment C-term;	Glycoside Hydrolase Family 18 protein
1010537	GT2		Glycosyltransferase Family 2 protein
1010679	AA2		Class II peroxidase
1011181	GH10	(fragment) splicing problem;	Glycoside Hydrolase Family 10 protein
1011285	GH152		Glycoside Hydrolase Family 152 protein
1011631	AA2		Class II peroxidase
1011847	GH128		Glycoside Hydrolase Family 128 protein
1011891	AA3_2	fragment N-term / C-term;	GMC oxidoreductase
1011901	AA3_2		GMC oxidoreductase
1012020	GH18		Glycoside Hydrolase Family 18 protein
1012029	GT39		Glycosyltransferase Family 39 protein
1012043	CE16	(fragment) splicing problem;	Carbohydrate Esterase Family 16 protein
1012059	CE16		Carbohydrate Esterase Family 16 protein
1012363	GH152		Glycoside Hydrolase Family 152 protein
1012479	GH47		Glycoside Hydrolase Family 47 protein
1012511	GT3		Glycosyltransferase Family 3 protein
1012514	AA3_2	fragment N-term / C-term;	GMC oxidoreductase
1012550	GH5_22	(fragment) splicing problem;	Glycoside Hydrolase Family 5 protein
1012573	AA9		Lytic polysaccharide monooxygenase (formerly GH61)
1012806	GH79	(fragment) splicing problem;	Glycoside Hydrolase Family 79 protein
1012866	GH35		Glycoside Hydrolase Family 35 protein
1012956	GH20		Glycoside Hydrolase Family 20 protein
1013073	GH131-CBM1		Glycoside Hydrolase Family 131 / Carbohydrate-Binding Module Family 1 protein
1013184	GH27		Glycoside Hydrolase Family 27 protein
1013811	GH7		Glycoside Hydrolase Family 7 protein
1014359	GH5_50		Glycoside Hydrolase Family 5 protein
1014701	EXPN		Distantly related to plant expansins
1015091	EXPN		Distantly related to plant expansins
1015136	AA9		Lytic polysaccharide monooxygenase (formerly GH61)
1015249	CBM50		Carbohydrate-Binding Module Family 50 protein
1015659	GH79		Glycoside Hydrolase Family 79 protein
1016248	AA3_3		Alcohol oxidase
1026043	AA3_3	(fragment) splicing problem;	Alcohol oxidase
1032401	GH31		Glycoside Hydrolase Family 31 protein
1051092	AA3_2		GMC oxidoreductase
1051836	GT1		Glycosyltransferase Family 1 protein
1054849	GH10		Glycoside Hydrolase Family 10 protein
1056024	GH10		Glycoside Hydrolase Family 10 protein
1060609	GH16_2		Glycoside Hydrolase Family 16 protein
1061084	EXPN		Distantly related to plant expansins
1064386	Myosin_motor-GT2		Glycosyltransferase Family 2 protein
1072003	GH28		Glycoside Hydrolase Family 28 protein
1078514	AA3_2		GMC oxidoreductase
1078741	GH78		Glycoside Hydrolase Family 78 protein
1078813	GT2		Glycosyltransferase Family 2 protein
1083428	GT2		Glycosyltransferase Family 2 protein
1087074	GH71	(fragment) splicing problem;	Glycoside Hydrolase Family 71 protein
1091128	CBM1-GH5_7		Carbohydrate-Binding Module Family 1 / Glycoside Hydrolase Family 5 protein
1103281	GH89	(fragment) splicing problem;	Glycoside Hydrolase Family 89 protein
1108543	GH128		Glycoside Hydrolase Family 128 protein
1108573	GH128	(fragment) splicing problem;	Glycoside Hydrolase Family 128 protein
1113605	GT24		Glycosyltransferase Family 24 protein
1116388	CE15		Carbohydrate Esterase Family 15 protein
1118965	GH7		Glycoside Hydrolase Family 7 protein
1119111	GH154		Glycoside Hydrolase Family 154 protein
1119443	AA5_1		Copper radical oxidase
1121112	GH35		Glycoside Hydrolase Family 35 protein
1122616	GH38		Glycoside Hydrolase Family 38 protein

## Sheet: kegg
#proteinId	ecNum	definition	catalyticActivity	cofactors	associatedDiseases	pathway	pathway_class	pathway_type
686	3.1.1.5	Lysophospholipase.	2-lysophosphatidylcholine + H(2)O = glycerophosphocholine + a fatty acid anion.	\N	\N	Phospholipid degradation	Metabolism of Complex Lipids	METABOLIC
12066	4.2.1.69	Cyanamide hydratase.	Urea = cyanamide + H(2)O.	\N	\N	\N	\N	\N
12383	2.1.1.17	Phosphatidylethanolamine N-methyltransferase.	S-adenosyl-L-methionine + phosphatidylethanolamine = S-adenosyl-L- homocysteine + phosphatidyl-N-methylethanolamine.	\N	\N	Glycine, serine and threonine metabolism	Amino Acid Metabolism	METABOLIC
17869	5.3.1.6	Ribose 5-phosphate epimerase.	D-ribose 5-phosphate = D-ribulose 5-phosphate.	\N	\N	Carbon fixation	Energy Metabolism	METABOLIC
17869	5.3.1.6	Ribose 5-phosphate epimerase.	D-ribose 5-phosphate = D-ribulose 5-phosphate.	\N	\N	Pentose phosphate pathway	Carbohydrate Metabolism	METABOLIC
22957	2.7.7.52	RNA uridylyltransferase.	UTP + {RNA}(N) = diphosphate + {RNA}(N+1).	\N	\N	\N	\N	\N
25288	6.3.2.19	Ubiquitin--protein ligase.	ATP + ubiquitin + protein lysine = AMP + diphosphate + protein N-ubiquityllysine.	\N	\N	\N	\N	\N
28853	2.1.1.43	Histone-lysine N-methyltransferase.	S-adenosyl-L-methionine + histone L-lysine = S-adenosyl-L-homocysteine + histone N6-methyl-L-lysine.	\N	\N	Lysine degradation	Amino Acid Metabolism	METABOLIC
29116	3.4.11.10	Bacterial leucyl aminopeptidase.	Release of an N-terminal amino acid, preferentially leucine, but not glutamic or aspartic acids.	Zinc.	\N	\N	\N	\N
36691	5.3.99.3	Prostaglandin-E synthase.	(5Z,13E)-(15S)-9-alpha,11-alpha-epidioxy-15-hydroxyprosta-5,13-dienoate = (5Z,13E)-(15S)-11-alpha,15-dihydroxy-9-oxoprosta-5,13-dienoate.	Glutathione.	\N	Prostaglandin and leukotriene metabolism	Metabolism of Complex Lipids	METABOLIC
41454	1.14.11.-	With 2-oxoglutarate as one donor, and incorporation of one	\N	\N	\N	\N	\N	\N
43404	2.4.1.173	Sterol glucosyltransferase.	UDP-glucose + a sterol = UDP + an O-glucosylsterol.	\N	\N	\N	\N	\N
44576	2.1.1.43	Histone-lysine N-methyltransferase.	S-adenosyl-L-methionine + histone L-lysine = S-adenosyl-L-homocysteine + histone N6-methyl-L-lysine.	\N	\N	Lysine degradation	Amino Acid Metabolism	METABOLIC
47046	3.1.-.-	Acting on ester bonds.	\N	\N	\N	\N	\N	\N
48446	3.1.1.29	Aminoacyl-tRNA hydrolase.	N-substituted aminoacyl-tRNA + H(2)O = N-substituted amino acid + tRNA.	\N	\N	\N	\N	\N
49643	3.2.1.22	Alpha-galactosidase.	Melibiose + H(2)O = galactose + glucose.	Magnesium; NAD.	Diffuse angiokeratoma (Fabry disease); MIM:301500.	Galactose metabolism	Carbohydrate Metabolism	METABOLIC
49643	3.2.1.22	Alpha-galactosidase.	Melibiose + H(2)O = galactose + glucose.	Magnesium; NAD.	Diffuse angiokeratoma (Fabry disease); MIM:301500.	Glycerolipid metabolism	Metabolism of Complex Lipids	METABOLIC
49643	3.2.1.22	Alpha-galactosidase.	Melibiose + H(2)O = galactose + glucose.	Magnesium; NAD.	Diffuse angiokeratoma (Fabry disease); MIM:301500.	Globoside metabolism	Metabolism of Complex Lipids	METABOLIC
49643	3.2.1.22	Alpha-galactosidase.	Melibiose + H(2)O = galactose + glucose.	Magnesium; NAD.	Diffuse angiokeratoma (Fabry disease); MIM:301500.	Sphingoglycolipid metabolism	Metabolism of Complex Lipids	METABOLIC
52075	2.4.1.123	Inositol 1-alpha-galactosyltransferase.	UDP-galactose + myo-inositol = UDP + 1-O-alpha-D-galactosyl-D-myo- inositol.	\N	\N	Galactose metabolism	Carbohydrate Metabolism	METABOLIC
52565	4.2.1.2	Fumarate hydratase.	(S)-malate = fumarate + H(2)O.	\N	Fumarase deficiency; MIM:136850.	Reductive carboxylate cycle (CO2 fixation)	Energy Metabolism	METABOLIC
52565	4.2.1.2	Fumarate hydratase.	(S)-malate = fumarate + H(2)O.	\N	Fumarase deficiency; MIM:136850.	Citrate cycle (TCA cycle)	Carbohydrate Metabolism	METABOLIC
53602	1.1.2.3	L-lactate dehydrogenase (cytochrome).	(S)-lactate + 2 ferricytochrome c = pyruvate + 2 ferrocytochrome c.	FMN; Protoheme IX.	\N	Pyruvate metabolism	Carbohydrate Metabolism	METABOLIC
57000	2.7.7.48	RNA-directed RNA polymerase.	N nucleoside triphosphate = N diphosphate + {RNA}(N).	\N	\N	Purine metabolism	Nucleotide Metabolism	METABOLIC
58575	3.1.1.45	Carboxymethylenebutenolidase.	4-carboxymethylenebut-2-en-4-olide + H(2)O = 4 oxohex-2-enedioate.	\N	\N	1,4-Dichlorobenzene degradation	Biodegradation of Xenobiotics	METABOLIC
58926	3.1.3.48	Protein-tyrosine-phosphatase.	Protein tyrosine phosphate + H(2)O = protein tyrosine + phosphate.	\N	\N	\N	\N	\N
60968	3.1.3.5	5'-nucleotidase.	A 5'-ribonucleotide + H(2)O = a ribonucleoside + phosphate.	\N	\N	Purine metabolism	Nucleotide Metabolism	METABOLIC
60968	3.1.3.5	5'-nucleotidase.	A 5'-ribonucleotide + H(2)O = a ribonucleoside + phosphate.	\N	\N	Nicotinate and nicotinamide metabolism	Metabolism of Cofactors and Vitamins	METABOLIC
60968	3.1.3.5	5'-nucleotidase.	A 5'-ribonucleotide + H(2)O = a ribonucleoside + phosphate.	\N	\N	Pyrimidine metabolism	Nucleotide Metabolism	METABOLIC
61424	1.3.1.21	7-dehydrocholesterol reductase.	Cholesterol + NADP(+) = cholesta-5,7-dien-3-beta-ol + NADPH.	\N	\N	Sterol biosynthesis	Lipid Metabolism	METABOLIC
64593	3.4.21.48	Cerevisin.	Hydrolysis of proteins with broad specificity, and of BZ-Arg-OET > Ac-Tyr-OET. Does not hydrolyse peptide amides.	\N	\N	\N	\N	\N
66233	1.1.1.86	Ketol-acid reductoisomerase.	(R)-2,3-dihydroxy-3-methylbutanoate + NADP(+) = (S)-2-hydroxy-2-methyl- 3-oxobutanoate + NADPH.	\N	\N	Valine, leucine and isoleucine biosynthesis	Amino Acid Metabolism	METABOLIC
66233	1.1.1.86	Ketol-acid reductoisomerase.	(R)-2,3-dihydroxy-3-methylbutanoate + NADP(+) = (S)-2-hydroxy-2-methyl- 3-oxobutanoate + NADPH.	\N	\N	Pantothenate and CoA biosynthesis	Metabolism of Cofactors and Vitamins	METABOLIC
72214	2.7.7.6	DNA-directed RNA polymerase.	N nucleoside triphosphate = N diphosphate + {RNA}(N).	\N	\N	RNA polymerase	TRANSCRIPTION	REGULATORY
72214	2.7.7.6	DNA-directed RNA polymerase.	N nucleoside triphosphate = N diphosphate + {RNA}(N).	\N	\N	Purine metabolism	Nucleotide Metabolism	METABOLIC
72214	2.7.7.6	DNA-directed RNA polymerase.	N nucleoside triphosphate = N diphosphate + {RNA}(N).	\N	\N	Pyrimidine metabolism	Nucleotide Metabolism	METABOLIC
72265	2.7.7.7	DNA-directed DNA polymerase.	N deoxynucleoside triphosphate = N diphosphate + {DNA}(N).	\N	\N	Purine metabolism	Nucleotide Metabolism	METABOLIC
72265	2.7.7.7	DNA-directed DNA polymerase.	N deoxynucleoside triphosphate = N diphosphate + {DNA}(N).	\N	\N	DNA polymerase	REPLICATION AND REPAIR	REGULATORY
72265	2.7.7.7	DNA-directed DNA polymerase.	N deoxynucleoside triphosphate = N diphosphate + {DNA}(N).	\N	\N	Pyrimidine metabolism	Nucleotide Metabolism	METABOLIC
72843	3.2.1.91	Cellulose 1,4-beta-cellobiosidase.	Hydrolysis of 1,4-beta-D-glucosidic linkages in cellulose and cellotetraose, releasing cellobiose from the non-reducing ends of the chains.	\N	\N	Starch and sucrose metabolism	Metabolism of Complex Carbohydrates	METABOLIC
73519	1.4.4.2	Glycine dehydrogenase (decarboxylating).	Glycine + lipoylprotein = S-aminomethyldihydrolipoylprotein + CO(2).	Pyridoxal-phosphate.	Nonketotic hyperglycinemia type II; MIM:238310.	Glycine, serine and threonine metabolism	Amino Acid Metabolism	METABOLIC
74442	1.1.1.169	2-dehydropantoate 2-reductase.	(R)-pantoate + NADP(+) = 2-dehydropantoate + NADPH.	\N	\N	Pantothenate and CoA biosynthesis	Metabolism of Cofactors and Vitamins	METABOLIC
75532	3.1.21.-	Endodeoxyribonucleases producing 5'-phosphomonoesters.	\N	\N	\N	\N	\N	\N
76055	3.1.26.3	Ribonuclease III.	Endonucleolytic cleavage to 5'-phosphomonoester.	\N	\N	\N	\N	\N
76508	3.1.2.12	S-formylglutathione hydrolase.	S-formylglutathione + H(2)O = glutathione + formate.	\N	\N	Methane metabolism	Energy Metabolism	METABOLIC
76983	3.1.27.3	Ribonuclease T1.	Two-stage endonucleolytic cleavage to 3'-phosphomononucleotides and 3'-phosphooligonucleotides ending in G-P with 2',3'-cyclic phosphate intermediates.	\N	\N	\N	\N	\N
78925	1.1.1.100	3-oxoacyl-[acyl-carrier protein] reductase.	(3R)-3-hydroxyacyl-[acyl-carrier protein] + NADP(+) = 3-oxoacyl- [acyl-carrier protein] + NADPH.	\N	\N	Fatty acid biosynthesis (path 1)	Lipid Metabolism	METABOLIC
81861	3.1.3.16	Serine/threonine specific protein phosphatase.	A phosphoprotein + H(2)O = a protein + phosphate.	\N	\N	\N	\N	\N
83729	3.4.21.-	Serine endopeptidases.	\N	\N	\N	\N	\N	\N
89552	3.6.1.19	Nucleoside-triphosphate pyrophosphatase.	A nucleoside triphosphate + H(2)O = a nucleotide + diphosphate.	\N	\N	Pyrimidine metabolism	Nucleotide Metabolism	METABOLIC
89552	3.6.1.19	Nucleoside-triphosphate pyrophosphatase.	A nucleoside triphosphate + H(2)O = a nucleotide + diphosphate.	\N	\N	Purine metabolism	Nucleotide Metabolism	METABOLIC
92410	6.3.2.19	Ubiquitin--protein ligase.	ATP + ubiquitin + protein lysine = AMP + diphosphate + protein N-ubiquityllysine.	\N	\N	\N	\N	\N
94030	3.6.3.29	Molybdate-transporting ATPase.	ATP + H(2)O + molybdate(Out) = ADP + phosphate + molybdate(In).	\N	\N	\N	\N	\N
94900	3.4.24.-	Metalloendopeptidases.	\N	\N	\N	\N	\N	\N
97648	1.14.13.1	Salicylate 1-monooxygenase.	Salicylate + NADH + O(2) = catechol + NAD(+) + H(2)O + CO(2).	FAD.	\N	Fluorene degradation	Biodegradation of Xenobiotics	METABOLIC
97648	1.14.13.1	Salicylate 1-monooxygenase.	Salicylate + NADH + O(2) = catechol + NAD(+) + H(2)O + CO(2).	FAD.	\N	Nitorobenzene degradation	Biodegradation of Xenobiotics	METABOLIC
97973	3.4.11.18	Methionyl aminopeptidase.	Release of N-terminal amino acids, preferentially methionine, from peptides and arylamides.	Cobalt.	\N	\N	\N	\N
98798	2.5.1.18	Glutathione transferase.	RX + glutathione = HX + R-S-glutathione.	\N	\N	Glutathione metabolism	Metabolism of Other Amino Acids	METABOLIC
99420	1.1.1.101	Acylglycerone-phosphate reductase.	1-palmitoylglycerol 3-phosphate + NADP(+) = palmitoylglycerone phosphate + NADPH.	\N	\N	\N	\N	\N
100135	1.10.3.2	Laccase.	4 benzenediol + O(2) = 4 benzosemiquinone + 2 H(2)O.	Copper.	\N	\N	\N	\N
101953	1.14.13.-	With NADH or NADPH as one donor, and incorporation of one atom	\N	\N	\N	Methane metabolism	Energy Metabolism	METABOLIC
101953	1.14.13.-	With NADH or NADPH as one donor, and incorporation of one atom	\N	\N	\N	Phenylalanine metabolism	Amino Acid Metabolism	METABOLIC
101953	1.14.13.-	With NADH or NADPH as one donor, and incorporation of one atom	\N	\N	\N	Ubiquinone biosynthesis	Metabolism of Cofactors and Vitamins	METABOLIC
101953	1.14.13.-	With NADH or NADPH as one donor, and incorporation of one atom	\N	\N	\N	Alkaloid biosynthesis I	Biosynthesis of Secondary Metabolites	METABOLIC
101953	1.14.13.-	With NADH or NADPH as one donor, and incorporation of one atom	\N	\N	\N	Styrene degradation	Biodegradation of Xenobiotics	METABOLIC
101953	1.14.13.-	With NADH or NADPH as one donor, and incorporation of one atom	\N	\N	\N	Tryptophan metabolism	Amino Acid Metabolism	METABOLIC
101953	1.14.13.-	With NADH or NADPH as one donor, and incorporation of one atom	\N	\N	\N	Androgen and estrogen metabolism	Lipid Metabolism	METABOLIC
101953	1.14.13.-	With NADH or NADPH as one donor, and incorporation of one atom	\N	\N	\N	Sterol biosynthesis	Lipid Metabolism	METABOLIC
101953	1.14.13.-	With NADH or NADPH as one donor, and incorporation of one atom	\N	\N	\N	1,4-Dichlorobenzene degradation	Biodegradation of Xenobiotics	METABOLIC
101953	1.14.13.-	With NADH or NADPH as one donor, and incorporation of one atom	\N	\N	\N	Tyrosine metabolism	Amino Acid Metabolism	METABOLIC
101953	1.14.13.-	With NADH or NADPH as one donor, and incorporation of one atom	\N	\N	\N	Bile acid biosynthesis	Lipid Metabolism	METABOLIC
101953	1.14.13.-	With NADH or NADPH as one donor, and incorporation of one atom	\N	\N	\N	Flavonoids, stilbene and lignin biosynthesis	Biosynthesis of Secondary Metabolites	METABOLIC
101953	1.14.13.-	With NADH or NADPH as one donor, and incorporation of one atom	\N	\N	\N	Histidine metabolism	Amino Acid Metabolism	METABOLIC
101953	1.14.13.-	With NADH or NADPH as one donor, and incorporation of one atom	\N	\N	\N	gamma-Hexachlorocyclohexane degradation	Biodegradation of Xenobiotics	METABOLIC
104805	3.1.3.48	Protein-tyrosine-phosphatase.	Protein tyrosine phosphate + H(2)O = protein tyrosine + phosphate.	\N	\N	\N	\N	\N
106490	3.4.23.25	Saccharopepsin.	Hydrolysis of proteins with broad specificity for peptide bonds. Cleaves -Leu-Leu-|-Val-Tyr- bond in a synthetic substrate. Does not act on esters of Tyr or Arg.	\N	\N	\N	\N	\N
108769	3.2.1.67	Galacturan 1,4-alpha-galacturonidase.	{(1,4)-alpha-D-galacturonide}(N) + H(2)O = {(1,4)-alpha-D- galacturonide}(N-1) + D-galacturonate.	\N	\N	Starch and sucrose metabolism	Metabolism of Complex Carbohydrates	METABOLIC
111882	2.7.7.19	Polynucleotide adenylyltransferase.	N ATP + {nucleotide}(M) = N diphosphate + {nucleotide}(M+N).	\N	\N	\N	\N	\N
119008	3.1.1.45	Carboxymethylenebutenolidase.	4-carboxymethylenebut-2-en-4-olide + H(2)O = 4 oxohex-2-enedioate.	\N	\N	1,4-Dichlorobenzene degradation	Biodegradation of Xenobiotics	METABOLIC
125902	1.10.3.3	L-ascorbate oxidase.	2 L-ascorbate + O(2) = 2 dehydroascorbate + 2 H(2)O.	Copper.	\N	Ascorbate and aldarate metabolism	Carbohydrate Metabolism	METABOLIC
127213	3.4.16.5	Carboxypeptidase C.	Release of a C-terminal amino acid with a broad specificity.	\N	\N	\N	\N	\N
127279	3.4.16.5	Carboxypeptidase C.	Release of a C-terminal amino acid with a broad specificity.	\N	\N	\N	\N	\N
127715	1.14.14.1	Unspecific monooxygenase.	RH + reduced flavoprotein + O(2) = ROH + oxidized flavoprotein + H(2)O.	Heme-thiolate.	\N	Tryptophan metabolism	Amino Acid Metabolism	METABOLIC
127715	1.14.14.1	Unspecific monooxygenase.	RH + reduced flavoprotein + O(2) = ROH + oxidized flavoprotein + H(2)O.	Heme-thiolate.	\N	Fatty acid metabolism	Lipid Metabolism	METABOLIC
127715	1.14.14.1	Unspecific monooxygenase.	RH + reduced flavoprotein + O(2) = ROH + oxidized flavoprotein + H(2)O.	Heme-thiolate.	\N	gamma-Hexachlorocyclohexane degradation	Biodegradation of Xenobiotics	METABOLIC
129938	3.6.3.-	Acting on acid anhydrides; catalyzing transmembrane movement	\N	\N	\N	\N	\N	\N
132728	3.1.27.9	tRNA-intron endonuclease.	Endonucleolytic cleavage of pre-tRNA, producing 5'-hydroxyl and 2',3'-cyclic phosphate termini, and specifically removing the intron.	\N	\N	\N	\N	\N
139076	1.14.13.63	3-hydroxyphenylacetate 6-hydroxylase.	3-hydroxyphenylacetate + NAD(P)H + O(2) = Homogentisate + NAD(P)(+) + H(2)O.	FAD.	\N	\N	\N	\N
140047	3.1.1.3	Triacylglycerol lipase.	Triacylglycerol + H(2)O = diacylglycerol + a fatty acid anion.	\N	Hepatic lipase deficiency; MIM:151670. Congenital lipase deficiency; MIM:246600. Wolman disease; MIM:278000.	Glycerolipid metabolism	Metabolism of Complex Lipids	METABOLIC
141818	3.1.-.-	Acting on ester bonds.	\N	\N	\N	\N	\N	\N
142877	2.7.1.-	Phosphotransferases with an alcohol group as acceptor.	\N	\N	\N	Sphingoglycolipid metabolism	Metabolism of Complex Lipids	METABOLIC
142877	2.7.1.-	Phosphotransferases with an alcohol group as acceptor.	\N	\N	\N	Benzoate degradation via CoA ligation	Biodegradation of Xenobiotics	METABOLIC
142877	2.7.1.-	Phosphotransferases with an alcohol group as acceptor.	\N	\N	\N	Starch and sucrose metabolism	Metabolism of Complex Carbohydrates	METABOLIC
142877	2.7.1.-	Phosphotransferases with an alcohol group as acceptor.	\N	\N	\N	Inositol phosphate metabolism	Metabolism of Complex Lipids	METABOLIC
142877	2.7.1.-	Phosphotransferases with an alcohol group as acceptor.	\N	\N	\N	Nicotinate and nicotinamide metabolism	Metabolism of Cofactors and Vitamins	METABOLIC
145259	6.3.2.19	Ubiquitin--protein ligase.	ATP + ubiquitin + protein lysine = AMP + diphosphate + protein N-ubiquityllysine.	\N	\N	\N	\N	\N
146040	1.14.13.1	Salicylate 1-monooxygenase.	Salicylate + NADH + O(2) = catechol + NAD(+) + H(2)O + CO(2).	FAD.	\N	Fluorene degradation	Biodegradation of Xenobiotics	METABOLIC
146040	1.14.13.1	Salicylate 1-monooxygenase.	Salicylate + NADH + O(2) = catechol + NAD(+) + H(2)O + CO(2).	FAD.	\N	Nitorobenzene degradation	Biodegradation of Xenobiotics	METABOLIC
151609	3.1.3.16	Serine/threonine specific protein phosphatase.	A phosphoprotein + H(2)O = a protein + phosphate.	\N	\N	\N	\N	\N
151918	3.4.25.1	Proteasome endopeptidase complex.	Cleavage at peptide bonds with very broad specificity.	\N	\N	\N	\N	\N
152107	2.1.1.60	Calmodulin-lysine N-methyltransferase.	S-adenosyl-L-methionine + calmodulin L-lysine = S-adenosyl-L- homocysteine + calmodulin N6-methyl-L-lysine.	\N	\N	Lysine degradation	Amino Acid Metabolism	METABOLIC
154217	6.3.2.19	Ubiquitin--protein ligase.	ATP + ubiquitin + protein lysine = AMP + diphosphate + protein N-ubiquityllysine.	\N	\N	\N	\N	\N
154875	1.11.1.5	Cytochrome-c peroxidase.	2 ferrocytochrome c + H(2)O(2) = 2 ferricytochrome c + 2 H(2)O.	Heme.	\N	\N	\N	\N
155379	1.1.1.125	2-deoxy-D-gluconate 3-dehydrogenase.	2-deoxy-D-gluconate + NAD(+) = 3-dehydro-2-deoxy-D-gluconate + NADH.	\N	\N	Pentose and glucuronate interconversions	Carbohydrate Metabolism	METABOLIC
161369	2.7.7.2	FMN adenylyltransferase.	ATP + FMN = diphosphate + FAD.	\N	\N	Riboflavin metabolism	Metabolism of Cofactors and Vitamins	METABOLIC
162597	3.4.11.10	Bacterial leucyl aminopeptidase.	Release of an N-terminal amino acid, preferentially leucine, but not glutamic or aspartic acids.	Zinc.	\N	\N	\N	\N
162943	1.14.14.1	Unspecific monooxygenase.	RH + reduced flavoprotein + O(2) = ROH + oxidized flavoprotein + H(2)O.	Heme-thiolate.	\N	Tryptophan metabolism	Amino Acid Metabolism	METABOLIC
162943	1.14.14.1	Unspecific monooxygenase.	RH + reduced flavoprotein + O(2) = ROH + oxidized flavoprotein + H(2)O.	Heme-thiolate.	\N	Fatty acid metabolism	Lipid Metabolism	METABOLIC
162943	1.14.14.1	Unspecific monooxygenase.	RH + reduced flavoprotein + O(2) = ROH + oxidized flavoprotein + H(2)O.	Heme-thiolate.	\N	gamma-Hexachlorocyclohexane degradation	Biodegradation of Xenobiotics	METABOLIC
166837	3.4.19.12	Ubiquitinyl hydrolase 1.	Thiol-dependent hydrolysis of ester, thiolester, amide, peptide and isopeptide bonds formed by the C-terminal Gly of ubiquitin (a 76-residue protein attached to proteins as an intracellular targeting signal).	\N	\N	\N	\N	\N
167905	3.2.1.4	Cellulase.	Endohydrolysis of 1,4-beta-D-glucosidic linkages in cellulose.	\N	\N	Starch and sucrose metabolism	Metabolism of Complex Carbohydrates	METABOLIC
168630	1.2.1.31	Aminoadipate-semialdehyde dehydrogenase.	L-2-aminoadipate 6-semialdehyde + NADP(+) + H(2)O = L-2-aminoadipate + NADPH.	\N	\N	Lysine biosynthesis	Amino Acid Metabolism	METABOLIC
168630	1.2.1.31	Aminoadipate-semialdehyde dehydrogenase.	L-2-aminoadipate 6-semialdehyde + NADP(+) + H(2)O = L-2-aminoadipate + NADPH.	\N	\N	Lysine degradation	Amino Acid Metabolism	METABOLIC
174423	6.3.2.1	Pantoate--beta-alanine ligase.	ATP + (R)-pantoate + beta-alanine = AMP + diphosphate + (R)-pantothenate.	\N	\N	Pantothenate and CoA biosynthesis	Metabolism of Cofactors and Vitamins	METABOLIC
174423	6.3.2.1	Pantoate--beta-alanine ligase.	ATP + (R)-pantoate + beta-alanine = AMP + diphosphate + (R)-pantothenate.	\N	\N	beta-Alanine metabolism	Metabolism of Other Amino Acids	METABOLIC
185569	3.1.4.4	Phospholipase D.	A phosphatidylcholine + H(2)O = choline + a phosphatidate.	\N	\N	Phospholipid degradation	Metabolism of Complex Lipids	METABOLIC
185569	3.1.4.4	Phospholipase D.	A phosphatidylcholine + H(2)O = choline + a phosphatidate.	\N	\N	Glycerolipid metabolism	Metabolism of Complex Lipids	METABOLIC
189333	2.6.1.7	Kynurenine--oxoglutarate aminotransferase.	L-kynurenine + 2-oxoglutarate = 4-(2-aminophenyl)-2,4-dioxobutanoate + L-glutamate.	Pyridoxal-phosphate.	\N	Tryptophan metabolism	Amino Acid Metabolism	METABOLIC
190145	1.3.3.3	Coproporphyrinogen oxidase.	Coproporphyrinogen-III + O(2) = protoporphyrinogen-IX + 2 CO(2).	Iron.	Coproporphyria; MIM:121300.	Porphyrin and chlorophyll metabolism	Metabolism of Cofactors and Vitamins	METABOLIC
190230	3.2.1.25	Beta-mannosidase.	Hydrolysis of terminal, non-reducing beta-D-mannose residues in beta-D-mannosides.	\N	\N	N-Glycan degradation	Metabolism of Complex Carbohydrates	METABOLIC
190822	1.1.1.-	With NAD(+) or NADP(+) as acceptor.	\N	\N	\N	Bile acid biosynthesis	Lipid Metabolism	METABOLIC
190822	1.1.1.-	With NAD(+) or NADP(+) as acceptor.	\N	\N	\N	Vitamin B6 metabolism	Metabolism of Cofactors and Vitamins	METABOLIC
190822	1.1.1.-	With NAD(+) or NADP(+) as acceptor.	\N	\N	\N	Glycine, serine and threonine metabolism	Amino Acid Metabolism	METABOLIC
190822	1.1.1.-	With NAD(+) or NADP(+) as acceptor.	\N	\N	\N	Butanoate metabolism	Carbohydrate Metabolism	METABOLIC
190822	1.1.1.-	With NAD(+) or NADP(+) as acceptor.	\N	\N	\N	Fructose and mannose metabolism	Carbohydrate Metabolism	METABOLIC
190822	1.1.1.-	With NAD(+) or NADP(+) as acceptor.	\N	\N	\N	Galactose metabolism	Carbohydrate Metabolism	METABOLIC
190822	1.1.1.-	With NAD(+) or NADP(+) as acceptor.	\N	\N	\N	Lysine degradation	Amino Acid Metabolism	METABOLIC
190822	1.1.1.-	With NAD(+) or NADP(+) as acceptor.	\N	\N	\N	Nucleotide sugars metabolism	Nucleotide Metabolism	METABOLIC
190822	1.1.1.-	With NAD(+) or NADP(+) as acceptor.	\N	\N	\N	Ascorbate and aldarate metabolism	Carbohydrate Metabolism	METABOLIC
190822	1.1.1.-	With NAD(+) or NADP(+) as acceptor.	\N	\N	\N	Tetrachloroethene degradation	Biodegradation of Xenobiotics	METABOLIC
190822	1.1.1.-	With NAD(+) or NADP(+) as acceptor.	\N	\N	\N	Benzoate degradation via CoA ligation	Biodegradation of Xenobiotics	METABOLIC
190822	1.1.1.-	With NAD(+) or NADP(+) as acceptor.	\N	\N	\N	Glycerolipid metabolism	Metabolism of Complex Lipids	METABOLIC
191037	1.1.1.-	With NAD(+) or NADP(+) as acceptor.	\N	\N	\N	Bile acid biosynthesis	Lipid Metabolism	METABOLIC
191037	1.1.1.-	With NAD(+) or NADP(+) as acceptor.	\N	\N	\N	Vitamin B6 metabolism	Metabolism of Cofactors and Vitamins	METABOLIC
191037	1.1.1.-	With NAD(+) or NADP(+) as acceptor.	\N	\N	\N	Glycine, serine and threonine metabolism	Amino Acid Metabolism	METABOLIC
191037	1.1.1.-	With NAD(+) or NADP(+) as acceptor.	\N	\N	\N	Butanoate metabolism	Carbohydrate Metabolism	METABOLIC
191037	1.1.1.-	With NAD(+) or NADP(+) as acceptor.	\N	\N	\N	Fructose and mannose metabolism	Carbohydrate Metabolism	METABOLIC
191037	1.1.1.-	With NAD(+) or NADP(+) as acceptor.	\N	\N	\N	Galactose metabolism	Carbohydrate Metabolism	METABOLIC
191037	1.1.1.-	With NAD(+) or NADP(+) as acceptor.	\N	\N	\N	Lysine degradation	Amino Acid Metabolism	METABOLIC
191037	1.1.1.-	With NAD(+) or NADP(+) as acceptor.	\N	\N	\N	Nucleotide sugars metabolism	Nucleotide Metabolism	METABOLIC
191037	1.1.1.-	With NAD(+) or NADP(+) as acceptor.	\N	\N	\N	Ascorbate and aldarate metabolism	Carbohydrate Metabolism	METABOLIC
191037	1.1.1.-	With NAD(+) or NADP(+) as acceptor.	\N	\N	\N	Tetrachloroethene degradation	Biodegradation of Xenobiotics	METABOLIC
191037	1.1.1.-	With NAD(+) or NADP(+) as acceptor.	\N	\N	\N	Benzoate degradation via CoA ligation	Biodegradation of Xenobiotics	METABOLIC
191037	1.1.1.-	With NAD(+) or NADP(+) as acceptor.	\N	\N	\N	Glycerolipid metabolism	Metabolism of Complex Lipids	METABOLIC
191687	1.1.1.216	Farnesol dehydrogenase.	2-trans,6-trans-farnesol + NADP(+) = 2-trans,6-trans-farnesal + NADPH.	\N	\N	\N	\N	\N
192969	1.3.1.33	Protochlorophyllide reductase.	Chlorophyllide A + NADP(+) = protochlorophyllide + NADPH.	\N	\N	Porphyrin and chlorophyll metabolism	Metabolism of Cofactors and Vitamins	METABOLIC
198948	1.4.1.2	Glutamate dehydrogenase.	L-glutamate + H(2)O + NAD(+) = 2-oxoglutarate + NH(3) + NADH.	\N	\N	Nitrogen metabolism	Energy Metabolism	METABOLIC
198948	1.4.1.2	Glutamate dehydrogenase.	L-glutamate + H(2)O + NAD(+) = 2-oxoglutarate + NH(3) + NADH.	\N	\N	Glutamate metabolism	Amino Acid Metabolism	METABOLIC
201723	1.1.1.216	Farnesol dehydrogenase.	2-trans,6-trans-farnesol + NADP(+) = 2-trans,6-trans-farnesal + NADPH.	\N	\N	\N	\N	\N
202477	4.1.2.4	Deoxyribose-phosphate aldolase.	2-deoxy-D-ribose 5-phosphate = D-glyceraldehyde 3-phosphate + acetaldehyde.	\N	\N	Pentose phosphate pathway	Carbohydrate Metabolism	METABOLIC
202912	1.1.1.103	L-threonine 3-dehydrogenase.	L-threonine + NAD(+) = L-2-amino-3-oxobutanoate + NADH.	\N	\N	Glycine, serine and threonine metabolism	Amino Acid Metabolism	METABOLIC
203427	1.1.1.103	L-threonine 3-dehydrogenase.	L-threonine + NAD(+) = L-2-amino-3-oxobutanoate + NADH.	\N	\N	Glycine, serine and threonine metabolism	Amino Acid Metabolism	METABOLIC
206712	1.1.3.13	Alcohol oxidase.	A primary alcohol + O(2) = an aldehyde + H(2)O(2).	FAD.	\N	Methane metabolism	Energy Metabolism	METABOLIC
207619	1.15.1.1	Superoxide dismutase.	2 peroxide radical + 2 H(+) = O(2) + H(2)O(2).	Copper and Zinc or Iron or Manganese.	\N	\N	\N	\N
209458	3.2.1.4	Cellulase.	Endohydrolysis of 1,4-beta-D-glucosidic linkages in cellulose.	\N	\N	Starch and sucrose metabolism	Metabolism of Complex Carbohydrates	METABOLIC
209474	3.2.1.4	Cellulase.	Endohydrolysis of 1,4-beta-D-glucosidic linkages in cellulose.	\N	\N	Starch and sucrose metabolism	Metabolism of Complex Carbohydrates	METABOLIC
214802	1.3.1.42	12-oxophytodienoate reductase.	8-[(1R,2R)-3-oxo-2-{(Z)-pent-2-enyl}cyclopentyl]octanoate + NADP(+) = (15Z)-12-oxophyto-10,15-dienoate + NADPH.	\N	\N	\N	\N	\N
217635	2.5.1.39	4-hydroxybenzoate nonaprenyltransferase.	Solanesyl diphosphate + 4-hydroxybenzoate = diphosphate + nonaprenyl-4-hydroxybenzoate.	\N	\N	Ubiquinone biosynthesis	Metabolism of Cofactors and Vitamins	METABOLIC
217811	3.4.11.10	Bacterial leucyl aminopeptidase.	Release of an N-terminal amino acid, preferentially leucine, but not glutamic or aspartic acids.	Zinc.	\N	\N	\N	\N
218369	3.1.4.17	3',5'-cyclic-nucleotide phosphodiesterase.	Nucleoside 3',5'-cyclic phosphate + H(2)O = nucleoside 5'-phosphate.	\N	\N	Purine metabolism	Nucleotide Metabolism	METABOLIC
221061	2.7.1.78	Polynucleotide 5'-hydroxyl-kinase.	ATP + 5'-dephospho-DNA = ADP + 5'-phospho-DNA.	\N	\N	\N	\N	\N
221170	1.11.1.5	Cytochrome-c peroxidase.	2 ferrocytochrome c + H(2)O(2) = 2 ferricytochrome c + 2 H(2)O.	Heme.	\N	\N	\N	\N
222154	3.5.1.-	In linear amides.	\N	\N	\N	Nicotinate and nicotinamide metabolism	Metabolism of Cofactors and Vitamins	METABOLIC
222154	3.5.1.-	In linear amides.	\N	\N	\N	Pantothenate and CoA biosynthesis	Metabolism of Cofactors and Vitamins	METABOLIC
222154	3.5.1.-	In linear amides.	\N	\N	\N	Arginine and proline metabolism	Amino Acid Metabolism	METABOLIC
222154	3.5.1.-	In linear amides.	\N	\N	\N	Lipopolysaccharide biosynthesis	Metabolism of Complex Carbohydrates	METABOLIC
223193	1.14.-.-	Acting on paired donors, with incorporation or reduction of	\N	\N	\N	gamma-Hexachlorocyclohexane degradation	Biodegradation of Xenobiotics	METABOLIC
223193	1.14.-.-	Acting on paired donors, with incorporation or reduction of	\N	\N	\N	Ascorbate and aldarate metabolism	Carbohydrate Metabolism	METABOLIC
223193	1.14.-.-	Acting on paired donors, with incorporation or reduction of	\N	\N	\N	Flavonoids, stilbene and lignin biosynthesis	Biosynthesis of Secondary Metabolites	METABOLIC
223193	1.14.-.-	Acting on paired donors, with incorporation or reduction of	\N	\N	\N	Fluorene degradation	Biodegradation of Xenobiotics	METABOLIC
226462	3.4.14.9	Tripeptidyl-peptidase I.	Release of an N-terminal tripeptide from a polypeptide.	\N	\N	\N	\N	\N
226599	3.2.1.113	Mannosyl-oligosaccharide 1,2-alpha-mannosidase.	Hydrolysis of the terminal 1,2-linked alpha-D-mannose residues in the oligo-mannose oligosaccharide Man(9)(GlcNAc)(2).	\N	\N	N-Glycans biosynthesis	Metabolism of Complex Carbohydrates	METABOLIC
226649	3.4.14.9	Tripeptidyl-peptidase I.	Release of an N-terminal tripeptide from a polypeptide.	\N	\N	\N	\N	\N
231435	1.14.-.-	Acting on paired donors, with incorporation or reduction of	\N	\N	\N	gamma-Hexachlorocyclohexane degradation	Biodegradation of Xenobiotics	METABOLIC
231435	1.14.-.-	Acting on paired donors, with incorporation or reduction of	\N	\N	\N	Ascorbate and aldarate metabolism	Carbohydrate Metabolism	METABOLIC
231435	1.14.-.-	Acting on paired donors, with incorporation or reduction of	\N	\N	\N	Flavonoids, stilbene and lignin biosynthesis	Biosynthesis of Secondary Metabolites	METABOLIC
231435	1.14.-.-	Acting on paired donors, with incorporation or reduction of	\N	\N	\N	Fluorene degradation	Biodegradation of Xenobiotics	METABOLIC
233668	2.4.1.-	Hexosyltransferases.	\N	\N	\N	O-Glycans biosynthesis	Metabolism of Complex Carbohydrates	METABOLIC
233668	2.4.1.-	Hexosyltransferases.	\N	\N	\N	Fructose and mannose metabolism	Carbohydrate Metabolism	METABOLIC
233668	2.4.1.-	Hexosyltransferases.	\N	\N	\N	Peptidoglycan biosynthesis	Metabolism of Complex Carbohydrates	METABOLIC
233668	2.4.1.-	Hexosyltransferases.	\N	\N	\N	Sphingoglycolipid metabolism	Metabolism of Complex Lipids	METABOLIC
233668	2.4.1.-	Hexosyltransferases.	\N	\N	\N	Blood group glycolipid biosynthesis - lact series	Metabolism of Complex Lipids	METABOLIC
233668	2.4.1.-	Hexosyltransferases.	\N	\N	\N	Blood group glycolipid biosynthesis - neolact series	Metabolism of Complex Lipids	METABOLIC
233668	2.4.1.-	Hexosyltransferases.	\N	\N	\N	Glycerolipid metabolism	Metabolism of Complex Lipids	METABOLIC
233668	2.4.1.-	Hexosyltransferases.	\N	\N	\N	Globoside metabolism	Metabolism of Complex Lipids	METABOLIC
233668	2.4.1.-	Hexosyltransferases.	\N	\N	\N	Chondroitin / heparan sulfate biosynthesis	Metabolism of Complex Carbohydrates	METABOLIC
233668	2.4.1.-	Hexosyltransferases.	\N	\N	\N	Keratan sulfate biosynthesis	Metabolism of Complex Carbohydrates	METABOLIC
233668	2.4.1.-	Hexosyltransferases.	\N	\N	\N	N-Glycans biosynthesis	Metabolism of Complex Carbohydrates	METABOLIC
234749	3.1.3.16	Serine/threonine specific protein phosphatase.	A phosphoprotein + H(2)O = a protein + phosphate.	\N	\N	\N	\N	\N
237091	6.5.1.1	DNA ligase (ATP).	ATP + {deoxyribonucleotide}(N) + {deoxyribonucleotide}(M) = AMP + diphosphate + {deoxyribonucleotide}(N+M).	\N	\N	\N	\N	\N
240355	1.1.1.153	Sepiapterin reductase.	7,8-dihydrobiopterin + NADP(+) = sepiapterin + NADPH.	\N	\N	Folate biosynthesis	Metabolism of Cofactors and Vitamins	METABOLIC
241220	3.5.1.-	In linear amides.	\N	\N	\N	Nicotinate and nicotinamide metabolism	Metabolism of Cofactors and Vitamins	METABOLIC
241220	3.5.1.-	In linear amides.	\N	\N	\N	Pantothenate and CoA biosynthesis	Metabolism of Cofactors and Vitamins	METABOLIC
241220	3.5.1.-	In linear amides.	\N	\N	\N	Arginine and proline metabolism	Amino Acid Metabolism	METABOLIC
241220	3.5.1.-	In linear amides.	\N	\N	\N	Lipopolysaccharide biosynthesis	Metabolism of Complex Carbohydrates	METABOLIC
246184	1.8.3.2	Thiol oxidase.	4 R'C(R)SH + O(2) = 2 R'C(R)S-S(R)CR' + 2 H(2)O.	\N	\N	\N	\N	\N
250744	6.3.2.19	Ubiquitin--protein ligase.	ATP + ubiquitin + protein lysine = AMP + diphosphate + protein N-ubiquityllysine.	\N	\N	\N	\N	\N
251655	3.1.26.3	Ribonuclease III.	Endonucleolytic cleavage to 5'-phosphomonoester.	\N	\N	\N	\N	\N
251688	6.5.1.1	DNA ligase (ATP).	ATP + {deoxyribonucleotide}(N) + {deoxyribonucleotide}(M) = AMP + diphosphate + {deoxyribonucleotide}(N+M).	\N	\N	\N	\N	\N
252116	3.-.-.-	Hydrolases.	\N	\N	\N	\N	\N	\N
252638	1.14.13.1	Salicylate 1-monooxygenase.	Salicylate + NADH + O(2) = catechol + NAD(+) + H(2)O + CO(2).	FAD.	\N	Fluorene degradation	Biodegradation of Xenobiotics	METABOLIC
252638	1.14.13.1	Salicylate 1-monooxygenase.	Salicylate + NADH + O(2) = catechol + NAD(+) + H(2)O + CO(2).	FAD.	\N	Nitorobenzene degradation	Biodegradation of Xenobiotics	METABOLIC
256715	2.1.1.77	Protein-L-isoaspartate(D-aspartate) O-methyltransferase.	S-adenosyl-L-methionine + protein L-beta-aspartate = S-adenosyl-L- homocysteine + protein L-beta-aspartate methyl ester.	\N	\N	\N	\N	\N
261164	3.6.1.3	Adenosinetriphosphatase.	ATP + H(2)O = ADP + phosphate.	\N	Hemolytic anemia due to deficiency of adenosine triphosphatase; MIM:102800.	Purine metabolism	Nucleotide Metabolism	METABOLIC
264135	6.3.2.19	Ubiquitin--protein ligase.	ATP + ubiquitin + protein lysine = AMP + diphosphate + protein N-ubiquityllysine.	\N	\N	\N	\N	\N
264298	2.5.1.39	4-hydroxybenzoate nonaprenyltransferase.	Solanesyl diphosphate + 4-hydroxybenzoate = diphosphate + nonaprenyl-4-hydroxybenzoate.	\N	\N	Ubiquinone biosynthesis	Metabolism of Cofactors and Vitamins	METABOLIC
267909	2.1.1.-	Methyltransferases.	\N	\N	\N	Androgen and estrogen metabolism	Lipid Metabolism	METABOLIC
267909	2.1.1.-	Methyltransferases.	\N	\N	\N	Aminophosphonate metabolism	Metabolism of Other Amino Acids	METABOLIC
267909	2.1.1.-	Methyltransferases.	\N	\N	\N	Porphyrin and chlorophyll metabolism	Metabolism of Cofactors and Vitamins	METABOLIC
267909	2.1.1.-	Methyltransferases.	\N	\N	\N	Ubiquinone biosynthesis	Metabolism of Cofactors and Vitamins	METABOLIC
267909	2.1.1.-	Methyltransferases.	\N	\N	\N	Histidine metabolism	Amino Acid Metabolism	METABOLIC
267909	2.1.1.-	Methyltransferases.	\N	\N	\N	Selenoamino acid metabolism	Metabolism of Other Amino Acids	METABOLIC
267909	2.1.1.-	Methyltransferases.	\N	\N	\N	Tryptophan metabolism	Amino Acid Metabolism	METABOLIC
267909	2.1.1.-	Methyltransferases.	\N	\N	\N	Tyrosine metabolism	Amino Acid Metabolism	METABOLIC
274369	3.4.14.9	Tripeptidyl-peptidase I.	Release of an N-terminal tripeptide from a polypeptide.	\N	\N	\N	\N	\N
287431	3.4.24.-	Metalloendopeptidases.	\N	\N	\N	\N	\N	\N
287934	5.2.1.8	Peptidylprolyl isomerase.	Peptidylproline (omega=180) = peptidylproline (omega=0).	\N	\N	\N	\N	\N
295207	1.14.14.1	Unspecific monooxygenase.	RH + reduced flavoprotein + O(2) = ROH + oxidized flavoprotein + H(2)O.	Heme-thiolate.	\N	Tryptophan metabolism	Amino Acid Metabolism	METABOLIC
295207	1.14.14.1	Unspecific monooxygenase.	RH + reduced flavoprotein + O(2) = ROH + oxidized flavoprotein + H(2)O.	Heme-thiolate.	\N	Fatty acid metabolism	Lipid Metabolism	METABOLIC
295207	1.14.14.1	Unspecific monooxygenase.	RH + reduced flavoprotein + O(2) = ROH + oxidized flavoprotein + H(2)O.	Heme-thiolate.	\N	gamma-Hexachlorocyclohexane degradation	Biodegradation of Xenobiotics	METABOLIC
299359	1.14.11.-	With 2-oxoglutarate as one donor, and incorporation of one	\N	\N	\N	\N	\N	\N
300272	1.1.1.208	(+)-neomenthol dehydrogenase.	(+)-neomenthol + NADP(+) = (-)-menthone + NADPH.	\N	\N	\N	\N	\N
302400	1.3.3.4	Protoporphyrinogen oxidase.	Protoporphyrinogen-IX + O(2) = protoporphyrin-IX + H(2)O(2).	FAD.	Porphyria variegata; MIM:176200.	Porphyrin and chlorophyll metabolism	Metabolism of Cofactors and Vitamins	METABOLIC
307718	1.3.1.42	12-oxophytodienoate reductase.	8-[(1R,2R)-3-oxo-2-{(Z)-pent-2-enyl}cyclopentyl]octanoate + NADP(+) = (15Z)-12-oxophyto-10,15-dienoate + NADPH.	\N	\N	\N	\N	\N
313803	4.2.1.6	Galactonate dehydratase.	D-galactonate = 2-dehydro-3-deoxy-D-galactonate + H(2)O.	\N	\N	Galactose metabolism	Carbohydrate Metabolism	METABOLIC
314619	1.1.99.1	Choline dehydrogenase.	Choline + acceptor = betaine aldehyde + reduced acceptor.	PQQ.	\N	Glycine, serine and threonine metabolism	Amino Acid Metabolism	METABOLIC
314860	1.1.1.125	2-deoxy-D-gluconate 3-dehydrogenase.	2-deoxy-D-gluconate + NAD(+) = 3-dehydro-2-deoxy-D-gluconate + NADH.	\N	\N	Pentose and glucuronate interconversions	Carbohydrate Metabolism	METABOLIC
318368	1.14.14.1	Unspecific monooxygenase.	RH + reduced flavoprotein + O(2) = ROH + oxidized flavoprotein + H(2)O.	Heme-thiolate.	\N	Tryptophan metabolism	Amino Acid Metabolism	METABOLIC
318368	1.14.14.1	Unspecific monooxygenase.	RH + reduced flavoprotein + O(2) = ROH + oxidized flavoprotein + H(2)O.	Heme-thiolate.	\N	Fatty acid metabolism	Lipid Metabolism	METABOLIC
318368	1.14.14.1	Unspecific monooxygenase.	RH + reduced flavoprotein + O(2) = ROH + oxidized flavoprotein + H(2)O.	Heme-thiolate.	\N	gamma-Hexachlorocyclohexane degradation	Biodegradation of Xenobiotics	METABOLIC
320781	3.6.4.3	Microtubule-severing ATPase.	ATP + H(2)O = ADP + phosphate.	\N	\N	\N	\N	\N
325041	3.4.24.-	Metalloendopeptidases.	\N	\N	\N	\N	\N	\N
325820	6.3.2.19	Ubiquitin--protein ligase.	ATP + ubiquitin + protein lysine = AMP + diphosphate + protein N-ubiquityllysine.	\N	\N	\N	\N	\N
329101	3.4.22.-	Cysteine endopeptidases.	\N	\N	\N	\N	\N	\N
330710	1.3.1.34	2,4-dienoyl-CoA reductase (NADPH).	Trans-2,3-didehydroacyl-CoA + NADP(+) = trans,trans-2,3,4,5- tetradehydroacyl-CoA + NADPH.	\N	\N	\N	\N	\N
331489	3.2.1.4	Cellulase.	Endohydrolysis of 1,4-beta-D-glucosidic linkages in cellulose.	\N	\N	Starch and sucrose metabolism	Metabolism of Complex Carbohydrates	METABOLIC
334928	1.14.13.1	Salicylate 1-monooxygenase.	Salicylate + NADH + O(2) = catechol + NAD(+) + H(2)O + CO(2).	FAD.	\N	Fluorene degradation	Biodegradation of Xenobiotics	METABOLIC
334928	1.14.13.1	Salicylate 1-monooxygenase.	Salicylate + NADH + O(2) = catechol + NAD(+) + H(2)O + CO(2).	FAD.	\N	Nitorobenzene degradation	Biodegradation of Xenobiotics	METABOLIC
335259	3.4.23.25	Saccharopepsin.	Hydrolysis of proteins with broad specificity for peptide bonds. Cleaves -Leu-Leu-|-Val-Tyr- bond in a synthetic substrate. Does not act on esters of Tyr or Arg.	\N	\N	\N	\N	\N
342686	1.11.1.5	Cytochrome-c peroxidase.	2 ferrocytochrome c + H(2)O(2) = 2 ferricytochrome c + 2 H(2)O.	Heme.	\N	\N	\N	\N
343058	3.4.23.25	Saccharopepsin.	Hydrolysis of proteins with broad specificity for peptide bonds. Cleaves -Leu-Leu-|-Val-Tyr- bond in a synthetic substrate. Does not act on esters of Tyr or Arg.	\N	\N	\N	\N	\N
343170	1.11.1.5	Cytochrome-c peroxidase.	2 ferrocytochrome c + H(2)O(2) = 2 ferricytochrome c + 2 H(2)O.	Heme.	\N	\N	\N	\N
343559	1.11.1.5	Cytochrome-c peroxidase.	2 ferrocytochrome c + H(2)O(2) = 2 ferricytochrome c + 2 H(2)O.	Heme.	\N	\N	\N	\N
343860	1.11.1.5	Cytochrome-c peroxidase.	2 ferrocytochrome c + H(2)O(2) = 2 ferricytochrome c + 2 H(2)O.	Heme.	\N	\N	\N	\N
344158	2.3.1.133	Shikimate O-hydroxycinnamoyltransferase.	4-coumaroyl-CoA + shikimate = CoA + 4-coumaroylshikimate.	\N	\N	\N	\N	\N
346661	3.1.3.36	Phosphatidylinositol-bisphosphatase.	Phosphatidyl-myo-inositol 4,5-bisphosphate + H(2)O = phosphatidylinositol 4-phosphate + phosphate.	\N	\N	\N	\N	\N
347091	5.2.1.8	Peptidylprolyl isomerase.	Peptidylproline (omega=180) = peptidylproline (omega=0).	\N	\N	\N	\N	\N
349034	1.1.99.28	Glucose--fructose oxidoreductase.	D-glucose + D-fructose = D-gluconolactone + D-glucitol.	\N	\N	\N	\N	\N
350476	3.6.1.-	In phosphorous-containing anhydrides.	\N	\N	\N	Starch and sucrose metabolism	Metabolism of Complex Carbohydrates	METABOLIC
350476	3.6.1.-	In phosphorous-containing anhydrides.	\N	\N	\N	Folate biosynthesis	Metabolism of Cofactors and Vitamins	METABOLIC
351031	3.2.1.67	Galacturan 1,4-alpha-galacturonidase.	{(1,4)-alpha-D-galacturonide}(N) + H(2)O = {(1,4)-alpha-D- galacturonide}(N-1) + D-galacturonate.	\N	\N	Starch and sucrose metabolism	Metabolism of Complex Carbohydrates	METABOLIC
355300	3.6.3.27	Phosphate-transporting ATPase.	ATP + H(2)O + phosphate(Out) = ADP + phosphate + phosphate(In).	\N	\N	\N	\N	\N
355448	3.1.3.2	Acid phosphatase.	An orthophosphoric monoester + H(2)O = an alcohol + phosphate.	\N	Acid phosphatase deficiency; MIM:200950.	gamma-Hexachlorocyclohexane degradation	Biodegradation of Xenobiotics	METABOLIC
355448	3.1.3.2	Acid phosphatase.	An orthophosphoric monoester + H(2)O = an alcohol + phosphate.	\N	Acid phosphatase deficiency; MIM:200950.	Riboflavin metabolism	Metabolism of Cofactors and Vitamins	METABOLIC
357183	6.2.1.12	4-coumarate--CoA ligase.	ATP + 4-coumarate + CoA = AMP + diphosphate + 4-coumaroyl-CoA.	\N	\N	Flavonoids, stilbene and lignin biosynthesis	Biosynthesis of Secondary Metabolites	METABOLIC
358565	1.11.1.5	Cytochrome-c peroxidase.	2 ferrocytochrome c + H(2)O(2) = 2 ferricytochrome c + 2 H(2)O.	Heme.	\N	\N	\N	\N
359628	2.4.2.7	Adenine phosphoribosyltransferase.	AMP + diphosphate = adenine + 5-phospho-alpha-D-ribose 1-diphosphate.	\N	Urolithiasis, 2,8-dihydroxyadenine; MIM:102600.	Purine metabolism	Nucleotide Metabolism	METABOLIC
364122	4.2.1.6	Galactonate dehydratase.	D-galactonate = 2-dehydro-3-deoxy-D-galactonate + H(2)O.	\N	\N	Galactose metabolism	Carbohydrate Metabolism	METABOLIC
365062	2.7.7.7	DNA-directed DNA polymerase.	N deoxynucleoside triphosphate = N diphosphate + {DNA}(N).	\N	\N	Purine metabolism	Nucleotide Metabolism	METABOLIC
365062	2.7.7.7	DNA-directed DNA polymerase.	N deoxynucleoside triphosphate = N diphosphate + {DNA}(N).	\N	\N	DNA polymerase	REPLICATION AND REPAIR	REGULATORY
365062	2.7.7.7	DNA-directed DNA polymerase.	N deoxynucleoside triphosphate = N diphosphate + {DNA}(N).	\N	\N	Pyrimidine metabolism	Nucleotide Metabolism	METABOLIC
365549	6.1.1.12	Aspartate--tRNA ligase.	ATP + L-aspartate + tRNA(Asp) = AMP + diphosphate + L-aspartyl- tRNA(Asp).	\N	\N	Alanine and aspartate metabolism	Amino Acid Metabolism	METABOLIC
365549	6.1.1.12	Aspartate--tRNA ligase.	ATP + L-aspartate + tRNA(Asp) = AMP + diphosphate + L-aspartyl- tRNA(Asp).	\N	\N	Aminoacyl-tRNA biosynthesis	TRANSLATION	REGULATORY
366057	2.6.1.11	Acetylornithine aminotransferase.	N2-acetyl-L-ornithine + 2-oxoglutarate = N-acetyl-L-glutamate 5-semialdehyde + L-glutamate.	Pyridoxal-phosphate.	\N	Urea cycle and metabolism of amino groups	Amino Acid Metabolism	METABOLIC
367134	3.1.13.-	Exoribonucleases producing 5'-phosphomonoesters.	\N	\N	\N	\N	\N	\N
370623	1.8.1.2	Sulfite reductase (NADPH).	H(2)S + 3 NADP(+) + 3 H(2)O = sulfite + 3 NADPH.	FAD; FMN; Heme.	\N	Selenoamino acid metabolism	Metabolism of Other Amino Acids	METABOLIC
370623	1.8.1.2	Sulfite reductase (NADPH).	H(2)S + 3 NADP(+) + 3 H(2)O = sulfite + 3 NADPH.	FAD; FMN; Heme.	\N	Sulfur metabolism	Energy Metabolism	METABOLIC
371728	4.2.1.18	Methylglutaconyl-CoA hydratase.	(S)-3-hydroxy-3-methylglutaryl-CoA = trans-3-methylglutaconyl-CoA + H(2)O.	\N	3-methylglutaconicaciduria; MIM:250950.	Valine, leucine and isoleucine degradation	Amino Acid Metabolism	METABOLIC
372976	1.14.14.1	Unspecific monooxygenase.	RH + reduced flavoprotein + O(2) = ROH + oxidized flavoprotein + H(2)O.	Heme-thiolate.	\N	Tryptophan metabolism	Amino Acid Metabolism	METABOLIC
372976	1.14.14.1	Unspecific monooxygenase.	RH + reduced flavoprotein + O(2) = ROH + oxidized flavoprotein + H(2)O.	Heme-thiolate.	\N	Fatty acid metabolism	Lipid Metabolism	METABOLIC
372976	1.14.14.1	Unspecific monooxygenase.	RH + reduced flavoprotein + O(2) = ROH + oxidized flavoprotein + H(2)O.	Heme-thiolate.	\N	gamma-Hexachlorocyclohexane degradation	Biodegradation of Xenobiotics	METABOLIC
374218	3.2.1.25	Beta-mannosidase.	Hydrolysis of terminal, non-reducing beta-D-mannose residues in beta-D-mannosides.	\N	\N	N-Glycan degradation	Metabolism of Complex Carbohydrates	METABOLIC
376313	3.6.3.9	Sodium/potassium-echanging ATPase.	ATP + H(2)O + Na(+)(In) + K(+)(Out) = ADP + phosphate + Na(+)(Out) + K(+)(In).	Magnesium.	\N	\N	\N	\N
378944	3.4.-.-	Acting on peptide bonds (peptide hydrolases).	\N	\N	\N	Biotin metabolism	Metabolism of Cofactors and Vitamins	METABOLIC
378944	3.4.-.-	Acting on peptide bonds (peptide hydrolases).	\N	\N	\N	Lysine degradation	Amino Acid Metabolism	METABOLIC
381371	3.4.14.9	Tripeptidyl-peptidase I.	Release of an N-terminal tripeptide from a polypeptide.	\N	\N	\N	\N	\N
383962	3.4.-.-	Acting on peptide bonds (peptide hydrolases).	\N	\N	\N	Biotin metabolism	Metabolism of Cofactors and Vitamins	METABOLIC
383962	3.4.-.-	Acting on peptide bonds (peptide hydrolases).	\N	\N	\N	Lysine degradation	Amino Acid Metabolism	METABOLIC
389610	3.2.2.3	Uridine nucleosidase.	Uridine + H(2)O = uracil + D-ribose.	\N	\N	Pyrimidine metabolism	Nucleotide Metabolism	METABOLIC
391522	3.1.3.43	[Pyruvate dehydrogenase (lipoamide)]-phosphatase.	[Pyruvate dehydrogenase (lipoamide)] phosphate + H(2)O = [pyruvate dehydrogenase (lipoamide)] + phosphate.	\N	\N	\N	\N	\N
392237	3.4.17.21	Glutamate carboxypeptidase II.	Release of an unsubstituted, C-terminal glutamyl residue, typically from Ac-Asp-Glu or folylpoly-gamma-glutamates.	Zinc.	\N	\N	\N	\N
392972	1.2.1.5	Aldehyde dehydrogenase (NAD(P)+).	An aldehyde + NAD(P)(+) + H(2)O = an acid + NAD(P)H.	\N	\N	Tyrosine metabolism	Amino Acid Metabolism	METABOLIC
392972	1.2.1.5	Aldehyde dehydrogenase (NAD(P)+).	An aldehyde + NAD(P)(+) + H(2)O = an acid + NAD(P)H.	\N	\N	Glycolysis / Gluconeogenesis	Carbohydrate Metabolism	METABOLIC
392972	1.2.1.5	Aldehyde dehydrogenase (NAD(P)+).	An aldehyde + NAD(P)(+) + H(2)O = an acid + NAD(P)H.	\N	\N	Phenylalanine metabolism	Amino Acid Metabolism	METABOLIC
392972	1.2.1.5	Aldehyde dehydrogenase (NAD(P)+).	An aldehyde + NAD(P)(+) + H(2)O = an acid + NAD(P)H.	\N	\N	Histidine metabolism	Amino Acid Metabolism	METABOLIC
393656	3.1.3.56	Inositol-1,4,5-trisphosphate 5-phosphatase.	D-myo-inositol 1,4,5-trisphosphate + H(2)O = D-myo-inositol 1,4-bisphosphate + phosphate.	\N	\N	Inositol phosphate metabolism	Metabolism of Complex Lipids	METABOLIC
395051	3.4.25.1	Proteasome endopeptidase complex.	Cleavage at peptide bonds with very broad specificity.	\N	\N	\N	\N	\N
397741	4.4.1.8	Cystathionine beta-lyase.	Cystathionine + H(2)O = L-homocysteine + NH(3) + pyruvate.	Pyridoxal-phosphate.	\N	Nitrogen metabolism	Energy Metabolism	METABOLIC
397741	4.4.1.8	Cystathionine beta-lyase.	Cystathionine + H(2)O = L-homocysteine + NH(3) + pyruvate.	Pyridoxal-phosphate.	\N	Selenoamino acid metabolism	Metabolism of Other Amino Acids	METABOLIC
397741	4.4.1.8	Cystathionine beta-lyase.	Cystathionine + H(2)O = L-homocysteine + NH(3) + pyruvate.	Pyridoxal-phosphate.	\N	Methionine metabolism	Amino Acid Metabolism	METABOLIC
397741	4.4.1.8	Cystathionine beta-lyase.	Cystathionine + H(2)O = L-homocysteine + NH(3) + pyruvate.	Pyridoxal-phosphate.	\N	Cysteine metabolism	Amino Acid Metabolism	METABOLIC
397741	4.4.1.8	Cystathionine beta-lyase.	Cystathionine + H(2)O = L-homocysteine + NH(3) + pyruvate.	Pyridoxal-phosphate.	\N	Sulfur metabolism	Energy Metabolism	METABOLIC
400839	3.5.1.41	Chitin deacetylase.	Chitin + H(2)O = chitosan + acetate.	\N	\N	Aminosugars metabolism	Metabolism of Complex Carbohydrates	METABOLIC
402151	6.3.2.19	Ubiquitin--protein ligase.	ATP + ubiquitin + protein lysine = AMP + diphosphate + protein N-ubiquityllysine.	\N	\N	\N	\N	\N
403734	2.1.1.14	5-methyltetrahydropteroyltriglutamate--homocysteine S-methyltransferase.	5-methyltetrahydropteroyltri-L-glutamate + L-homocysteine = tetrahydropteroyltri-L-glutamate + L-methionine.	\N	\N	Methionine metabolism	Amino Acid Metabolism	METABOLIC
404262	3.1.3.-	Phosphoric monoester hydrolases.	\N	\N	\N	Vitamin B6 metabolism	Metabolism of Cofactors and Vitamins	METABOLIC
404262	3.1.3.-	Phosphoric monoester hydrolases.	\N	\N	\N	Porphyrin and chlorophyll metabolism	Metabolism of Cofactors and Vitamins	METABOLIC
404262	3.1.3.-	Phosphoric monoester hydrolases.	\N	\N	\N	Nicotinate and nicotinamide metabolism	Metabolism of Cofactors and Vitamins	METABOLIC
404262	3.1.3.-	Phosphoric monoester hydrolases.	\N	\N	\N	Thiamine metabolism	Metabolism of Cofactors and Vitamins	METABOLIC
404262	3.1.3.-	Phosphoric monoester hydrolases.	\N	\N	\N	Aminosugars metabolism	Metabolism of Complex Carbohydrates	METABOLIC
404262	3.1.3.-	Phosphoric monoester hydrolases.	\N	\N	\N	Riboflavin metabolism	Metabolism of Cofactors and Vitamins	METABOLIC
410649	5.3.1.6	Ribose 5-phosphate epimerase.	D-ribose 5-phosphate = D-ribulose 5-phosphate.	\N	\N	Carbon fixation	Energy Metabolism	METABOLIC
410649	5.3.1.6	Ribose 5-phosphate epimerase.	D-ribose 5-phosphate = D-ribulose 5-phosphate.	\N	\N	Pentose phosphate pathway	Carbohydrate Metabolism	METABOLIC
410906	1.14.13.8	Dimethylaniline monooxygenase (N-oxide forming).	N,N-dimethylaniline + NADPH + O(2) = N,N-dimethylaniline N-oxide + NADP(+) + H(2)O.	FAD.	Trimethylaminuria; MIM:602079,	\N	\N	\N
411377	3.2.1.14	Chitinase.	Hydrolysis of the 1,4-beta-linkages of N-acetyl-D-glucosamine polymers of chitin.	\N	\N	Aminosugars metabolism	Metabolism of Complex Carbohydrates	METABOLIC
411956	3.2.1.4	Cellulase.	Endohydrolysis of 1,4-beta-D-glucosidic linkages in cellulose.	\N	\N	Starch and sucrose metabolism	Metabolism of Complex Carbohydrates	METABOLIC
413280	1.1.3.9	Galactose oxidase.	D-galactose + O(2) = D-galacto-hexodialose + H(2)O(2).	Copper.	\N	Galactose metabolism	Carbohydrate Metabolism	METABOLIC
417757	1.1.1.65	Pyridoxine 4-dehydrogenase.	Pyridoxine + NADP(+) = pyridoxal + NADPH.	\N	\N	Vitamin B6 metabolism	Metabolism of Cofactors and Vitamins	METABOLIC
422964	3.2.1.21	Beta-glucosidase.	Hydrolysis of terminal, non-reducing beta-D-glucose residues with release of beta-D-glucose.	\N	\N	Starch and sucrose metabolism	Metabolism of Complex Carbohydrates	METABOLIC
422964	3.2.1.21	Beta-glucosidase.	Hydrolysis of terminal, non-reducing beta-D-glucose residues with release of beta-D-glucose.	\N	\N	Cyanoamino acid metabolism	Metabolism of Other Amino Acids	METABOLIC
422964	3.2.1.21	Beta-glucosidase.	Hydrolysis of terminal, non-reducing beta-D-glucose residues with release of beta-D-glucose.	\N	\N	Flavonoids, stilbene and lignin biosynthesis	Biosynthesis of Secondary Metabolites	METABOLIC
425331	1.1.1.101	Acylglycerone-phosphate reductase.	1-palmitoylglycerol 3-phosphate + NADP(+) = palmitoylglycerone phosphate + NADPH.	\N	\N	\N	\N	\N
427546	1.1.1.65	Pyridoxine 4-dehydrogenase.	Pyridoxine + NADP(+) = pyridoxal + NADPH.	\N	\N	Vitamin B6 metabolism	Metabolism of Cofactors and Vitamins	METABOLIC
428335	3.4.19.12	Ubiquitinyl hydrolase 1.	Thiol-dependent hydrolysis of ester, thiolester, amide, peptide and isopeptide bonds formed by the C-terminal Gly of ubiquitin (a 76-residue protein attached to proteins as an intracellular targeting signal).	\N	\N	\N	\N	\N
428381	6.3.2.19	Ubiquitin--protein ligase.	ATP + ubiquitin + protein lysine = AMP + diphosphate + protein N-ubiquityllysine.	\N	\N	\N	\N	\N
428650	5.4.99.-	Transferring other groups.	\N	\N	\N	\N	\N	\N
434377	1.1.99.1	Choline dehydrogenase.	Choline + acceptor = betaine aldehyde + reduced acceptor.	PQQ.	\N	Glycine, serine and threonine metabolism	Amino Acid Metabolism	METABOLIC
436413	1.10.3.3	L-ascorbate oxidase.	2 L-ascorbate + O(2) = 2 dehydroascorbate + 2 H(2)O.	Copper.	\N	Ascorbate and aldarate metabolism	Carbohydrate Metabolism	METABOLIC
438955	1.6.99.1	NADPH dehydrogenase.	NADPH + acceptor = NADP(+) + reduced acceptor.	FMN or FAD.	\N	\N	\N	\N
440467	1.5.1.20	Methylenetetrahydrofolate reductase (NADPH).	5-methyltetrahydrofolate + NADP(+) = 5,10-methylenetetrahydrofolate + NADPH.	FAD.	Homocystinuria II (MTHFR deficiency); MIM:236250.	\N	\N	\N
440598	5.4.99.12	tRNA-pseudouridine synthase I.	tRNA uridine = tRNA pseudouridine.	\N	\N	\N	\N	\N
441573	3.1.11.2	Exodeoxyribonuclease III.	Degradation of double-stranded DNA. It acts progressively in a 3'- to 5'-direction, releasing 5'-phosphomononucleotides.	\N	\N	\N	\N	\N
442015	2.4.2.9	Uracil phosphoribosyltransferase.	UMP + diphosphate = uracil + 5-phospho-alpha-D-ribose 1-diphosphate.	\N	\N	Pyrimidine metabolism	Nucleotide Metabolism	METABOLIC
443477	1.14.14.1	Unspecific monooxygenase.	RH + reduced flavoprotein + O(2) = ROH + oxidized flavoprotein + H(2)O.	Heme-thiolate.	\N	Tryptophan metabolism	Amino Acid Metabolism	METABOLIC
443477	1.14.14.1	Unspecific monooxygenase.	RH + reduced flavoprotein + O(2) = ROH + oxidized flavoprotein + H(2)O.	Heme-thiolate.	\N	Fatty acid metabolism	Lipid Metabolism	METABOLIC
443477	1.14.14.1	Unspecific monooxygenase.	RH + reduced flavoprotein + O(2) = ROH + oxidized flavoprotein + H(2)O.	Heme-thiolate.	\N	gamma-Hexachlorocyclohexane degradation	Biodegradation of Xenobiotics	METABOLIC
444325	3.4.16.6	Carboxypeptidase D.	Preferential release of a C-terminal arginine or lysine residue.	\N	\N	\N	\N	\N
445156	1.1.3.13	Alcohol oxidase.	A primary alcohol + O(2) = an aldehyde + H(2)O(2).	FAD.	\N	Methane metabolism	Energy Metabolism	METABOLIC
446900	2.7.7.7	DNA-directed DNA polymerase.	N deoxynucleoside triphosphate = N diphosphate + {DNA}(N).	\N	\N	Purine metabolism	Nucleotide Metabolism	METABOLIC
446900	2.7.7.7	DNA-directed DNA polymerase.	N deoxynucleoside triphosphate = N diphosphate + {DNA}(N).	\N	\N	DNA polymerase	REPLICATION AND REPAIR	REGULATORY
446900	2.7.7.7	DNA-directed DNA polymerase.	N deoxynucleoside triphosphate = N diphosphate + {DNA}(N).	\N	\N	Pyrimidine metabolism	Nucleotide Metabolism	METABOLIC
447540	1.10.3.2	Laccase.	4 benzenediol + O(2) = 4 benzosemiquinone + 2 H(2)O.	Copper.	\N	\N	\N	\N
447629	1.14.11.-	With 2-oxoglutarate as one donor, and incorporation of one	\N	\N	\N	\N	\N	\N
448440	2.1.1.14	5-methyltetrahydropteroyltriglutamate--homocysteine S-methyltransferase.	5-methyltetrahydropteroyltri-L-glutamate + L-homocysteine = tetrahydropteroyltri-L-glutamate + L-methionine.	\N	\N	Methionine metabolism	Amino Acid Metabolism	METABOLIC
449339	3.2.1.21	Beta-glucosidase.	Hydrolysis of terminal, non-reducing beta-D-glucose residues with release of beta-D-glucose.	\N	\N	Starch and sucrose metabolism	Metabolism of Complex Carbohydrates	METABOLIC
449339	3.2.1.21	Beta-glucosidase.	Hydrolysis of terminal, non-reducing beta-D-glucose residues with release of beta-D-glucose.	\N	\N	Cyanoamino acid metabolism	Metabolism of Other Amino Acids	METABOLIC
449339	3.2.1.21	Beta-glucosidase.	Hydrolysis of terminal, non-reducing beta-D-glucose residues with release of beta-D-glucose.	\N	\N	Flavonoids, stilbene and lignin biosynthesis	Biosynthesis of Secondary Metabolites	METABOLIC
456873	1.5.5.1	Electron-transferring-flavoprotein dehydrogenase.	Reduced ETF + ubiquinone = ETF + ubiquinol.	Iron-sulfur; FAD.	\N	\N	\N	\N
462159	2.4.2.30	NAD(+) ADP-ribosyltransferase.	NAD(+) + {ADP-D-ribosyl}(N)-acceptor = nicotinamide + {ADP-D-ribosyl}(N+1)-acceptor.	\N	\N	\N	\N	\N
463233	2.3.1.47	8-amino-7-oxononanoate synthase.	6-carboxyhexanoyl-CoA + L-alanine = 8-amino-7-oxononanoate + CoA + CO(2).	Pyridoxal-phosphate.	\N	Biotin metabolism	Metabolism of Cofactors and Vitamins	METABOLIC
463892	3.5.1.49	Formamidase.	Formamide + H(2)O = formate + NH(3).	\N	\N	Glyoxylate and dicarboxylate metabolism	Carbohydrate Metabolism	METABOLIC
463892	3.5.1.49	Formamidase.	Formamide + H(2)O = formate + NH(3).	\N	\N	Nitrogen metabolism	Energy Metabolism	METABOLIC
463892	3.5.1.49	Formamidase.	Formamide + H(2)O = formate + NH(3).	\N	\N	Tryptophan metabolism	Amino Acid Metabolism	METABOLIC
472679	1.14.14.1	Unspecific monooxygenase.	RH + reduced flavoprotein + O(2) = ROH + oxidized flavoprotein + H(2)O.	Heme-thiolate.	\N	Tryptophan metabolism	Amino Acid Metabolism	METABOLIC
472679	1.14.14.1	Unspecific monooxygenase.	RH + reduced flavoprotein + O(2) = ROH + oxidized flavoprotein + H(2)O.	Heme-thiolate.	\N	Fatty acid metabolism	Lipid Metabolism	METABOLIC
472679	1.14.14.1	Unspecific monooxygenase.	RH + reduced flavoprotein + O(2) = ROH + oxidized flavoprotein + H(2)O.	Heme-thiolate.	\N	gamma-Hexachlorocyclohexane degradation	Biodegradation of Xenobiotics	METABOLIC
480688	2.6.1.62	Adenosylmethionine--8-amino-7-oxononanoate aminotransferase.	S-adenosyl-L-methionine + 8-amino-7-oxononanoate = S-adenosyl-4- methylthio-2-oxobutanoate + 7,8-diaminononanoate.	Pyridoxal-phosphate.	\N	Biotin metabolism	Metabolism of Cofactors and Vitamins	METABOLIC
484463	3.2.1.8	Endo-1,4-beta-xylanase.	Endohydrolysis of 1,4-beta-D-xylosidic linkages in xylans.	\N	\N	\N	\N	\N
485357	3.1.1.3	Triacylglycerol lipase.	Triacylglycerol + H(2)O = diacylglycerol + a fatty acid anion.	\N	Hepatic lipase deficiency; MIM:151670. Congenital lipase deficiency; MIM:246600. Wolman disease; MIM:278000.	Glycerolipid metabolism	Metabolism of Complex Lipids	METABOLIC
486715	1.14.11.-	With 2-oxoglutarate as one donor, and incorporation of one	\N	\N	\N	\N	\N	\N
492795	3.1.26.4	Ribonuclease H.	Endonucleolytic cleavage to 5'-phosphomonoester.	\N	\N	\N	\N	\N
494818	4.4.1.16	Selenocysteine lyase.	L-selenocysteine + reduced acceptor = hydrogen selenide + L-alanine + acceptor.	Pyridoxal-phosphate.	\N	Selenoamino acid metabolism	Metabolism of Other Amino Acids	METABOLIC
495355	3.1.1.73	Feruloyl esterase.	Feruloyl-polysaccharide + H(2)O = ferulate + polysaccharide.	\N	\N	\N	\N	\N
495535	3.1.1.29	Aminoacyl-tRNA hydrolase.	N-substituted aminoacyl-tRNA + H(2)O = N-substituted amino acid + tRNA.	\N	\N	\N	\N	\N
496176	2.4.2.30	NAD(+) ADP-ribosyltransferase.	NAD(+) + {ADP-D-ribosyl}(N)-acceptor = nicotinamide + {ADP-D-ribosyl}(N+1)-acceptor.	\N	\N	\N	\N	\N
496269	1.1.1.21	Aldehyde reductase.	Alditol + NAD(P)(+) = aldose + NAD(P)H.	\N	\N	Galactose metabolism	Carbohydrate Metabolism	METABOLIC
496269	1.1.1.21	Aldehyde reductase.	Alditol + NAD(P)(+) = aldose + NAD(P)H.	\N	\N	Pyruvate metabolism	Carbohydrate Metabolism	METABOLIC
496269	1.1.1.21	Aldehyde reductase.	Alditol + NAD(P)(+) = aldose + NAD(P)H.	\N	\N	Glycerolipid metabolism	Metabolism of Complex Lipids	METABOLIC
496269	1.1.1.21	Aldehyde reductase.	Alditol + NAD(P)(+) = aldose + NAD(P)H.	\N	\N	Pentose and glucuronate interconversions	Carbohydrate Metabolism	METABOLIC
496269	1.1.1.21	Aldehyde reductase.	Alditol + NAD(P)(+) = aldose + NAD(P)H.	\N	\N	Fructose and mannose metabolism	Carbohydrate Metabolism	METABOLIC
499994	1.14.14.1	Unspecific monooxygenase.	RH + reduced flavoprotein + O(2) = ROH + oxidized flavoprotein + H(2)O.	Heme-thiolate.	\N	Tryptophan metabolism	Amino Acid Metabolism	METABOLIC
499994	1.14.14.1	Unspecific monooxygenase.	RH + reduced flavoprotein + O(2) = ROH + oxidized flavoprotein + H(2)O.	Heme-thiolate.	\N	Fatty acid metabolism	Lipid Metabolism	METABOLIC
499994	1.14.14.1	Unspecific monooxygenase.	RH + reduced flavoprotein + O(2) = ROH + oxidized flavoprotein + H(2)O.	Heme-thiolate.	\N	gamma-Hexachlorocyclohexane degradation	Biodegradation of Xenobiotics	METABOLIC
504192	1.3.99.-	With other acceptors.	\N	\N	\N	Sphingoglycolipid metabolism	Metabolism of Complex Lipids	METABOLIC
504192	1.3.99.-	With other acceptors.	\N	\N	\N	Sterol biosynthesis	Lipid Metabolism	METABOLIC
504192	1.3.99.-	With other acceptors.	\N	\N	\N	Bile acid biosynthesis	Lipid Metabolism	METABOLIC
505994	6.3.2.19	Ubiquitin--protein ligase.	ATP + ubiquitin + protein lysine = AMP + diphosphate + protein N-ubiquityllysine.	\N	\N	\N	\N	\N
507279	3.4.11.5	Prolyl aminopeptidase.	Release of a N-terminal proline from a peptide.	Manganese.	\N	Arginine and proline metabolism	Amino Acid Metabolism	METABOLIC
508474	5.2.1.8	Peptidylprolyl isomerase.	Peptidylproline (omega=180) = peptidylproline (omega=0).	\N	\N	\N	\N	\N
509851	3.1.3.43	[Pyruvate dehydrogenase (lipoamide)]-phosphatase.	[Pyruvate dehydrogenase (lipoamide)] phosphate + H(2)O = [pyruvate dehydrogenase (lipoamide)] + phosphate.	\N	\N	\N	\N	\N
510550	1.2.1.3	Aldehyde dehydrogenase (NAD+).	An aldehyde + NAD(+) + H(2)O = an acid + NADH.	\N	Acute alcohol intolerance; MIM:100650.	1,2-Dichloroethane degradation	Biodegradation of Xenobiotics	METABOLIC
510550	1.2.1.3	Aldehyde dehydrogenase (NAD+).	An aldehyde + NAD(+) + H(2)O = an acid + NADH.	\N	Acute alcohol intolerance; MIM:100650.	Tryptophan metabolism	Amino Acid Metabolism	METABOLIC
510550	1.2.1.3	Aldehyde dehydrogenase (NAD+).	An aldehyde + NAD(+) + H(2)O = an acid + NADH.	\N	Acute alcohol intolerance; MIM:100650.	Glycerolipid metabolism	Metabolism of Complex Lipids	METABOLIC
510550	1.2.1.3	Aldehyde dehydrogenase (NAD+).	An aldehyde + NAD(+) + H(2)O = an acid + NADH.	\N	Acute alcohol intolerance; MIM:100650.	Valine, leucine and isoleucine degradation	Amino Acid Metabolism	METABOLIC
510550	1.2.1.3	Aldehyde dehydrogenase (NAD+).	An aldehyde + NAD(+) + H(2)O = an acid + NADH.	\N	Acute alcohol intolerance; MIM:100650.	Glycolysis / Gluconeogenesis	Carbohydrate Metabolism	METABOLIC
510550	1.2.1.3	Aldehyde dehydrogenase (NAD+).	An aldehyde + NAD(+) + H(2)O = an acid + NADH.	\N	Acute alcohol intolerance; MIM:100650.	Propanoate metabolism	Carbohydrate Metabolism	METABOLIC
510550	1.2.1.3	Aldehyde dehydrogenase (NAD+).	An aldehyde + NAD(+) + H(2)O = an acid + NADH.	\N	Acute alcohol intolerance; MIM:100650.	Fatty acid metabolism	Lipid Metabolism	METABOLIC
510550	1.2.1.3	Aldehyde dehydrogenase (NAD+).	An aldehyde + NAD(+) + H(2)O = an acid + NADH.	\N	Acute alcohol intolerance; MIM:100650.	Bile acid biosynthesis	Lipid Metabolism	METABOLIC
510550	1.2.1.3	Aldehyde dehydrogenase (NAD+).	An aldehyde + NAD(+) + H(2)O = an acid + NADH.	\N	Acute alcohol intolerance; MIM:100650.	Arginine and proline metabolism	Amino Acid Metabolism	METABOLIC
510550	1.2.1.3	Aldehyde dehydrogenase (NAD+).	An aldehyde + NAD(+) + H(2)O = an acid + NADH.	\N	Acute alcohol intolerance; MIM:100650.	Butanoate metabolism	Carbohydrate Metabolism	METABOLIC
510550	1.2.1.3	Aldehyde dehydrogenase (NAD+).	An aldehyde + NAD(+) + H(2)O = an acid + NADH.	\N	Acute alcohol intolerance; MIM:100650.	beta-Alanine metabolism	Metabolism of Other Amino Acids	METABOLIC
510550	1.2.1.3	Aldehyde dehydrogenase (NAD+).	An aldehyde + NAD(+) + H(2)O = an acid + NADH.	\N	Acute alcohol intolerance; MIM:100650.	Pyruvate metabolism	Carbohydrate Metabolism	METABOLIC
510550	1.2.1.3	Aldehyde dehydrogenase (NAD+).	An aldehyde + NAD(+) + H(2)O = an acid + NADH.	\N	Acute alcohol intolerance; MIM:100650.	Histidine metabolism	Amino Acid Metabolism	METABOLIC
510550	1.2.1.3	Aldehyde dehydrogenase (NAD+).	An aldehyde + NAD(+) + H(2)O = an acid + NADH.	\N	Acute alcohol intolerance; MIM:100650.	Lysine degradation	Amino Acid Metabolism	METABOLIC
510550	1.2.1.3	Aldehyde dehydrogenase (NAD+).	An aldehyde + NAD(+) + H(2)O = an acid + NADH.	\N	Acute alcohol intolerance; MIM:100650.	Ascorbate and aldarate metabolism	Carbohydrate Metabolism	METABOLIC
516673	2.7.1.6	Galactokinase.	ATP + D-galactose = ADP + D-galactose 1-phosphate.	\N	Galactokinase deficiency; MIM:230200.	Galactose metabolism	Carbohydrate Metabolism	METABOLIC
517452	1.6.5.5	NADPH:quinone reductase.	NADPH + quinone = NADP(+) + semiquinone.	Zinc.	\N	\N	\N	\N
519719	3.2.1.14	Chitinase.	Hydrolysis of the 1,4-beta-linkages of N-acetyl-D-glucosamine polymers of chitin.	\N	\N	Aminosugars metabolism	Metabolism of Complex Carbohydrates	METABOLIC
519852	3.2.1.14	Chitinase.	Hydrolysis of the 1,4-beta-linkages of N-acetyl-D-glucosamine polymers of chitin.	\N	\N	Aminosugars metabolism	Metabolism of Complex Carbohydrates	METABOLIC
521622	4.1.1.65	Phosphatidylserine decarboxylase.	Phosphatidyl-L-serine = phosphatidylethanolamine + CO(2).	Pyridoxal-phosphate or Pyruvate.	\N	Glycine, serine and threonine metabolism	Amino Acid Metabolism	METABOLIC
521622	4.1.1.65	Phosphatidylserine decarboxylase.	Phosphatidyl-L-serine = phosphatidylethanolamine + CO(2).	Pyridoxal-phosphate or Pyruvate.	\N	Glycerolipid metabolism	Metabolism of Complex Lipids	METABOLIC
522651	1.2.4.4	3-methyl-2-oxobutanoate dehydrogenase (lipoamide).	3-methyl-2-oxobutanoate + lipoamide = S-(2-methylpropanoyl)dihydrolipoamide + CO(2).	Thiamine pyrophosphate.	Maple syrup urine disease; MIM:248600.	Valine, leucine and isoleucine degradation	Amino Acid Metabolism	METABOLIC
525978	6.3.2.17	Folylpolyglutamate synthase.	ATP + {tetrahydrofolyl-[Glu]}(N) + L-glutamate = ADP + phosphate + {tetrahydrofolyl-[Glu]}(N+1).	\N	\N	Folate biosynthesis	Metabolism of Cofactors and Vitamins	METABOLIC
526507	2.7.8.15	UDP-N-acetylglucosamine--dolichyl-phosphate N-acetylglucosaminephosphotransferase.	UDP-N-acetyl-D-glucosamine + dolichyl phosphate = UMP + N-acetyl-D- glucosaminyl-diphosphodolichol.	\N	\N	N-Glycans biosynthesis	Metabolism of Complex Carbohydrates	METABOLIC
526735	6.2.1.3	Long-chain-fatty-acid--CoA ligase.	ATP + a long-chain carboxylic acid + CoA = AMP + diphosphate + an acyl-CoA.	\N	\N	Fatty acid metabolism	Lipid Metabolism	METABOLIC
529006	1.1.1.17	Mannitol-1-phosphate 5-dehydrogenase.	D-mannitol 1-phosphate + NAD(+) = D-fructose 6-phosphate + NADH.	\N	\N	Fructose and mannose metabolism	Carbohydrate Metabolism	METABOLIC
531314	3.4.23.25	Saccharopepsin.	Hydrolysis of proteins with broad specificity for peptide bonds. Cleaves -Leu-Leu-|-Val-Tyr- bond in a synthetic substrate. Does not act on esters of Tyr or Arg.	\N	\N	\N	\N	\N
534693	1.14.18.1	Monophenol monooxygenase.	L-tyrosine + L-DOPA + O(2) = L-DOPA + DOPAquinone + H(2)O.	Copper.	Albinism; MIM:203100.	Alkaloid biosynthesis I	Biosynthesis of Secondary Metabolites	METABOLIC
534693	1.14.18.1	Monophenol monooxygenase.	L-tyrosine + L-DOPA + O(2) = L-DOPA + DOPAquinone + H(2)O.	Copper.	Albinism; MIM:203100.	Riboflavin metabolism	Metabolism of Cofactors and Vitamins	METABOLIC
534693	1.14.18.1	Monophenol monooxygenase.	L-tyrosine + L-DOPA + O(2) = L-DOPA + DOPAquinone + H(2)O.	Copper.	Albinism; MIM:203100.	Tyrosine metabolism	Amino Acid Metabolism	METABOLIC
534693	1.14.18.1	Monophenol monooxygenase.	L-tyrosine + L-DOPA + O(2) = L-DOPA + DOPAquinone + H(2)O.	Copper.	Albinism; MIM:203100.	Flavonoids, stilbene and lignin biosynthesis	Biosynthesis of Secondary Metabolites	METABOLIC
535305	1.1.1.169	2-dehydropantoate 2-reductase.	(R)-pantoate + NADP(+) = 2-dehydropantoate + NADPH.	\N	\N	Pantothenate and CoA biosynthesis	Metabolism of Cofactors and Vitamins	METABOLIC
535380	3.2.1.99	Arabinan endo-1,5-alpha-L-arabinosidase.	Endohydrolysis of 1,5-alpha-L-arabinofuranosidic linkages in 1,5-arabinans.	\N	\N	\N	\N	\N
540192	3.4.23.40	Phytepsin.	Prefers hydrophobic residues Phe, Val, Ile, Leu, and Ala at P1 and P1', but also cleaves -Phe-|-Asp- and -Asp-|-Asp- bonds in 2S albumin from plants seeds.	\N	\N	\N	\N	\N
542583	3.6.1.17	Bis(5'-nucleosyl)-tetraphosphatase (asymmetrical).	P(1),P(4)-bis(5'-guanosyl)tetraphosphate + H(2)O = GTP + GMP.	\N	\N	Pyrimidine metabolism	Nucleotide Metabolism	METABOLIC
542583	3.6.1.17	Bis(5'-nucleosyl)-tetraphosphatase (asymmetrical).	P(1),P(4)-bis(5'-guanosyl)tetraphosphate + H(2)O = GTP + GMP.	\N	\N	Purine metabolism	Nucleotide Metabolism	METABOLIC
544178	4.1.-.-	Carbon-carbon lyases.	\N	\N	\N	\N	\N	\N
545159	2.5.1.18	Glutathione transferase.	RX + glutathione = HX + R-S-glutathione.	\N	\N	Glutathione metabolism	Metabolism of Other Amino Acids	METABOLIC
550748	6.3.2.19	Ubiquitin--protein ligase.	ATP + ubiquitin + protein lysine = AMP + diphosphate + protein N-ubiquityllysine.	\N	\N	\N	\N	\N
551865	3.2.1.59	Glucan endo-1,3-alpha-glucosidase.	Endohydrolysis of 1,3-alpha-D-glucosidic linkages in isolichenin, pseudonigeran and nigeran.	\N	\N	\N	\N	\N
551981	2.7.7.7	DNA-directed DNA polymerase.	N deoxynucleoside triphosphate = N diphosphate + {DNA}(N).	\N	\N	Purine metabolism	Nucleotide Metabolism	METABOLIC
551981	2.7.7.7	DNA-directed DNA polymerase.	N deoxynucleoside triphosphate = N diphosphate + {DNA}(N).	\N	\N	DNA polymerase	REPLICATION AND REPAIR	REGULATORY
551981	2.7.7.7	DNA-directed DNA polymerase.	N deoxynucleoside triphosphate = N diphosphate + {DNA}(N).	\N	\N	Pyrimidine metabolism	Nucleotide Metabolism	METABOLIC
553116	3.1.2.-	Thiolester hydrolases.	\N	\N	\N	Benzoate degradation via CoA ligation	Biodegradation of Xenobiotics	METABOLIC
554702	3.5.4.3	Guanine deaminase.	Guanine + H(2)O = xanthine + NH(3).	\N	\N	Purine metabolism	Nucleotide Metabolism	METABOLIC
554896	3.1.3.46	Fructose-2,6-bisphosphate 2-phosphatase.	D-fructose 2,6-bisphosphate + H(2)O = D-fructose 6-phosphate + phosphate.	\N	\N	Fructose and mannose metabolism	Carbohydrate Metabolism	METABOLIC
556266	3.5.4.-	In cyclic amidines.	\N	\N	\N	\N	\N	\N
557610	3.4.23.1	Pepsin A.	Preferential cleavage: hydrophobic, preferably aromatic, residues in P1 and P1' positions. Cleaves 1-Phe-|-Val-2, 4-Gln-|-His-5, 13-Glu-|- Ala-14, 14-Ala-|-Leu-15, 15-Leu-|-Tyr-16, 16-Tyr-|-Leu-17, 23-Gly-|- Phe-24, 24-Phe-|-Phe-25 and 25-Phe-|-Tyr-26 bon	\N	\N	\N	\N	\N
558240	3.5.99.5	2-aminomuconate deaminase.	2-aminomuconate + H(2)O = 4-oxalocrotonate + NH(3).	\N	\N	Tryptophan metabolism	Amino Acid Metabolism	METABOLIC
560168	3.2.1.45	Glucosylceramidase.	D-glucosyl-N-acylsphingosine + H(2)O = D-glucose + N-acylsphingosine.	\N	Gaucher disease type I; MIM:230800. Gaucher disease type II; MIM:230900. Gaucher disease type III; MIM:231000.	Sphingoglycolipid metabolism	Metabolism of Complex Lipids	METABOLIC
560680	3.2.1.45	Glucosylceramidase.	D-glucosyl-N-acylsphingosine + H(2)O = D-glucose + N-acylsphingosine.	\N	Gaucher disease type I; MIM:230800. Gaucher disease type II; MIM:230900. Gaucher disease type III; MIM:231000.	Sphingoglycolipid metabolism	Metabolism of Complex Lipids	METABOLIC
564261	6.3.2.19	Ubiquitin--protein ligase.	ATP + ubiquitin + protein lysine = AMP + diphosphate + protein N-ubiquityllysine.	\N	\N	\N	\N	\N
565369	6.3.2.19	Ubiquitin--protein ligase.	ATP + ubiquitin + protein lysine = AMP + diphosphate + protein N-ubiquityllysine.	\N	\N	\N	\N	\N
572913	1.14.99.-	Miscellaneous (requires further characterization).	\N	\N	\N	\N	\N	\N
575577	6.1.1.2	Tryptophan--tRNA ligase.	ATP + L-tryptophan + tRNA(Trp) = AMP + diphosphate + L-tryptophanyl- tRNA(Trp).	\N	\N	Tryptophan metabolism	Amino Acid Metabolism	METABOLIC
575577	6.1.1.2	Tryptophan--tRNA ligase.	ATP + L-tryptophan + tRNA(Trp) = AMP + diphosphate + L-tryptophanyl- tRNA(Trp).	\N	\N	Aminoacyl-tRNA biosynthesis	TRANSLATION	REGULATORY
576831	1.14.14.1	Unspecific monooxygenase.	RH + reduced flavoprotein + O(2) = ROH + oxidized flavoprotein + H(2)O.	Heme-thiolate.	\N	Tryptophan metabolism	Amino Acid Metabolism	METABOLIC
576831	1.14.14.1	Unspecific monooxygenase.	RH + reduced flavoprotein + O(2) = ROH + oxidized flavoprotein + H(2)O.	Heme-thiolate.	\N	Fatty acid metabolism	Lipid Metabolism	METABOLIC
576831	1.14.14.1	Unspecific monooxygenase.	RH + reduced flavoprotein + O(2) = ROH + oxidized flavoprotein + H(2)O.	Heme-thiolate.	\N	gamma-Hexachlorocyclohexane degradation	Biodegradation of Xenobiotics	METABOLIC
583988	3.6.1.13	ADP-ribose pyrophosphatase.	ADP-ribose + H(2)O = AMP + D-ribose 5-phosphate.	\N	\N	Purine metabolism	Nucleotide Metabolism	METABOLIC
586885	6.5.1.4	RNA-3'-phosphate cyclase.	ATP + RNA 3'-terminal-phosphate = AMP + diphosphate + RNA terminal- 2',3'-cyclic-phosphate.	\N	\N	\N	\N	\N
587404	3.2.1.1	Alpha-amylase.	Endohydrolysis of 1,4-alpha-glucosidic linkages in oligosaccharides and polysaccharides.	\N	\N	Starch and sucrose metabolism	Metabolism of Complex Carbohydrates	METABOLIC
589281	6.3.2.19	Ubiquitin--protein ligase.	ATP + ubiquitin + protein lysine = AMP + diphosphate + protein N-ubiquityllysine.	\N	\N	\N	\N	\N
594308	1.13.11.-	With incorporation of two atoms of oxygen.	\N	\N	\N	\N	\N	\N
594765	1.13.11.1	Catechol 1,2-dioxygenase.	Catechol + O(2) = cis,cis-muconate.	Iron.	\N	1,4-Dichlorobenzene degradation	Biodegradation of Xenobiotics	METABOLIC
594765	1.13.11.1	Catechol 1,2-dioxygenase.	Catechol + O(2) = cis,cis-muconate.	Iron.	\N	Benzoate degradation via hydroxylation	Biodegradation of Xenobiotics	METABOLIC
594765	1.13.11.1	Catechol 1,2-dioxygenase.	Catechol + O(2) = cis,cis-muconate.	Iron.	\N	Carbazole degradation	Biodegradation of Xenobiotics	METABOLIC
594765	1.13.11.1	Catechol 1,2-dioxygenase.	Catechol + O(2) = cis,cis-muconate.	Iron.	\N	Toluene and xylene degradation	Biodegradation of Xenobiotics	METABOLIC
597298	5.3.1.23	5-methylthioribose-1-phosphate isomerase.	5-methylthio-5-deoxy-D-ribose 1-phosphate = 5-methylthio-5-deoxy-D- ribulose 1-phosphate.	\N	\N	\N	\N	\N
598042	1.8.5.-	With a quinone or similar compound as acceptor.	\N	\N	\N	\N	\N	\N
598996	3.4.19.12	Ubiquitinyl hydrolase 1.	Thiol-dependent hydrolysis of ester, thiolester, amide, peptide and isopeptide bonds formed by the C-terminal Gly of ubiquitin (a 76-residue protein attached to proteins as an intracellular targeting signal).	\N	\N	\N	\N	\N
599570	3.4.24.-	Metalloendopeptidases.	\N	\N	\N	\N	\N	\N
600888	4.2.99.18	DNA-(apurinic or apyrimidinic site) lyase.	The C-O-P bond 3' to the apurinic or apyrimidinic site in DNA is broken by a beta-elimination reaction, leaving a 3'-terminal unsaturated sugar and a product with a terminal 5'-phosphate.	\N	\N	\N	\N	\N
604310	3.-.-.-	Hydrolases.	\N	\N	\N	\N	\N	\N
605830	2.4.1.141	N-acetylglucosaminyldiphosphodolichol N-acetylglucosaminyltransferase.	UDP-N-acetyl-D-glucosamine + N-acetyl-D-glucosaminyl-diphosphodolichol = UDP + N,N''-diacetylchitobiosyldiphosphodolichol.	\N	\N	N-Glycans biosynthesis	Metabolism of Complex Carbohydrates	METABOLIC
605987	3.1.1.3	Triacylglycerol lipase.	Triacylglycerol + H(2)O = diacylglycerol + a fatty acid anion.	\N	Hepatic lipase deficiency; MIM:151670. Congenital lipase deficiency; MIM:246600. Wolman disease; MIM:278000.	Glycerolipid metabolism	Metabolism of Complex Lipids	METABOLIC
609291	1.1.1.65	Pyridoxine 4-dehydrogenase.	Pyridoxine + NADP(+) = pyridoxal + NADPH.	\N	\N	Vitamin B6 metabolism	Metabolism of Cofactors and Vitamins	METABOLIC
610269	2.1.1.-	Methyltransferases.	\N	\N	\N	Androgen and estrogen metabolism	Lipid Metabolism	METABOLIC
610269	2.1.1.-	Methyltransferases.	\N	\N	\N	Aminophosphonate metabolism	Metabolism of Other Amino Acids	METABOLIC
610269	2.1.1.-	Methyltransferases.	\N	\N	\N	Porphyrin and chlorophyll metabolism	Metabolism of Cofactors and Vitamins	METABOLIC
610269	2.1.1.-	Methyltransferases.	\N	\N	\N	Ubiquinone biosynthesis	Metabolism of Cofactors and Vitamins	METABOLIC
610269	2.1.1.-	Methyltransferases.	\N	\N	\N	Histidine metabolism	Amino Acid Metabolism	METABOLIC
610269	2.1.1.-	Methyltransferases.	\N	\N	\N	Selenoamino acid metabolism	Metabolism of Other Amino Acids	METABOLIC
610269	2.1.1.-	Methyltransferases.	\N	\N	\N	Tryptophan metabolism	Amino Acid Metabolism	METABOLIC
610269	2.1.1.-	Methyltransferases.	\N	\N	\N	Tyrosine metabolism	Amino Acid Metabolism	METABOLIC
613022	4.3.2.1	Argininosuccinate lyase.	N-(L-arginino)succinate = fumarate + L-arginine.	\N	Argininosuccinicaciduria; MIM:207900.	Urea cycle and metabolism of amino groups	Amino Acid Metabolism	METABOLIC
613022	4.3.2.1	Argininosuccinate lyase.	N-(L-arginino)succinate = fumarate + L-arginine.	\N	Argininosuccinicaciduria; MIM:207900.	Alanine and aspartate metabolism	Amino Acid Metabolism	METABOLIC
613022	4.3.2.1	Argininosuccinate lyase.	N-(L-arginino)succinate = fumarate + L-arginine.	\N	Argininosuccinicaciduria; MIM:207900.	Arginine and proline metabolism	Amino Acid Metabolism	METABOLIC
614221	1.14.11.-	With 2-oxoglutarate as one donor, and incorporation of one	\N	\N	\N	\N	\N	\N
614533	3.2.1.58	Glucan 1,3-beta-glucosidase.	Successive hydrolysis of beta-D-glucose units from the non-reducing ends of 1,3-beta-D-glucans, releasing alpha-glucose.	\N	\N	Starch and sucrose metabolism	Metabolism of Complex Carbohydrates	METABOLIC
615412	3.6.3.44	Xenobiotic-transporting ATPase.	ATP + H(2)O + xenobiotic(In) = ADP + phosphate + xenobiotic(Out).	\N	\N	\N	\N	\N
620796	2.7.7.3	Pantetheine-phosphate adenylyltransferase.	ATP + pantetheine 4'-phosphate = diphosphate + dephospho-CoA.	\N	\N	Pantothenate and CoA biosynthesis	Metabolism of Cofactors and Vitamins	METABOLIC
622890	3.2.1.78	Mannan endo-1,4-beta-mannosidase.	Random hydrolysis of 1,4-beta-D-mannosidic linkages in mannans, galactomannans, glucomannans, and galactoglucomannans.	\N	\N	Fructose and mannose metabolism	Carbohydrate Metabolism	METABOLIC
623492	3.6.1.-	In phosphorous-containing anhydrides.	\N	\N	\N	Starch and sucrose metabolism	Metabolism of Complex Carbohydrates	METABOLIC
623492	3.6.1.-	In phosphorous-containing anhydrides.	\N	\N	\N	Folate biosynthesis	Metabolism of Cofactors and Vitamins	METABOLIC
623705	3.5.3.1	Arginase.	L-arginine + H(2)O = L-ornithine + urea.	Manganese.	Argininemia; MIM:207800.	Urea cycle and metabolism of amino groups	Amino Acid Metabolism	METABOLIC
623705	3.5.3.1	Arginase.	L-arginine + H(2)O = L-ornithine + urea.	Manganese.	Argininemia; MIM:207800.	Arginine and proline metabolism	Amino Acid Metabolism	METABOLIC
624468	2.7.7.48	RNA-directed RNA polymerase.	N nucleoside triphosphate = N diphosphate + {RNA}(N).	\N	\N	Purine metabolism	Nucleotide Metabolism	METABOLIC
626282	1.2.4.4	3-methyl-2-oxobutanoate dehydrogenase (lipoamide).	3-methyl-2-oxobutanoate + lipoamide = S-(2-methylpropanoyl)dihydrolipoamide + CO(2).	Thiamine pyrophosphate.	Maple syrup urine disease; MIM:248600.	Valine, leucine and isoleucine degradation	Amino Acid Metabolism	METABOLIC
627763	2.7.1.24	Dephospho-CoA kinase.	ATP + dephospho-CoA = ADP + CoA.	\N	\N	Pantothenate and CoA biosynthesis	Metabolism of Cofactors and Vitamins	METABOLIC
629687	2.7.7.19	Polynucleotide adenylyltransferase.	N ATP + {nucleotide}(M) = N diphosphate + {nucleotide}(M+N).	\N	\N	\N	\N	\N
637130	3.6.3.1	Magnesium-ATPase.	ATP + H(2)O = ADP + phosphate.	Magnesium.	Progressive familial intrahepatic cholestasis; MIM:211600. Benign recurrent intrahepatic cholestasis; MIM:243300.	\N	\N	\N
646340	3.4.24.20	Peptidyl-Lys metalloendopeptidase.	Preferential cleavage in proteins: Xaa-|-Lys (in which Xaa may be Pro).	\N	\N	\N	\N	\N
646358	3.4.24.20	Peptidyl-Lys metalloendopeptidase.	Preferential cleavage in proteins: Xaa-|-Lys (in which Xaa may be Pro).	\N	\N	\N	\N	\N
651936	3.1.26.4	Ribonuclease H.	Endonucleolytic cleavage to 5'-phosphomonoester.	\N	\N	\N	\N	\N
653275	3.2.1.1	Alpha-amylase.	Endohydrolysis of 1,4-alpha-glucosidic linkages in oligosaccharides and polysaccharides.	\N	\N	Starch and sucrose metabolism	Metabolism of Complex Carbohydrates	METABOLIC
653441	3.2.1.1	Alpha-amylase.	Endohydrolysis of 1,4-alpha-glucosidic linkages in oligosaccharides and polysaccharides.	\N	\N	Starch and sucrose metabolism	Metabolism of Complex Carbohydrates	METABOLIC
654618	3.1.3.2	Acid phosphatase.	An orthophosphoric monoester + H(2)O = an alcohol + phosphate.	\N	Acid phosphatase deficiency; MIM:200950.	gamma-Hexachlorocyclohexane degradation	Biodegradation of Xenobiotics	METABOLIC
654618	3.1.3.2	Acid phosphatase.	An orthophosphoric monoester + H(2)O = an alcohol + phosphate.	\N	Acid phosphatase deficiency; MIM:200950.	Riboflavin metabolism	Metabolism of Cofactors and Vitamins	METABOLIC
654862	1.14.13.7	Phenol 2-monooxygenase.	Phenol + NADPH + O(2) = catechol + NADP(+) + H(2)O.	FAD.	\N	gamma-Hexachlorocyclohexane degradation	Biodegradation of Xenobiotics	METABOLIC
654862	1.14.13.7	Phenol 2-monooxygenase.	Phenol + NADPH + O(2) = catechol + NADP(+) + H(2)O.	FAD.	\N	Toluene and xylene degradation	Biodegradation of Xenobiotics	METABOLIC
654862	1.14.13.7	Phenol 2-monooxygenase.	Phenol + NADPH + O(2) = catechol + NADP(+) + H(2)O.	FAD.	\N	Nitorobenzene degradation	Biodegradation of Xenobiotics	METABOLIC
655936	3.1.3.-	Phosphoric monoester hydrolases.	\N	\N	\N	Vitamin B6 metabolism	Metabolism of Cofactors and Vitamins	METABOLIC
655936	3.1.3.-	Phosphoric monoester hydrolases.	\N	\N	\N	Porphyrin and chlorophyll metabolism	Metabolism of Cofactors and Vitamins	METABOLIC
655936	3.1.3.-	Phosphoric monoester hydrolases.	\N	\N	\N	Nicotinate and nicotinamide metabolism	Metabolism of Cofactors and Vitamins	METABOLIC
655936	3.1.3.-	Phosphoric monoester hydrolases.	\N	\N	\N	Thiamine metabolism	Metabolism of Cofactors and Vitamins	METABOLIC
655936	3.1.3.-	Phosphoric monoester hydrolases.	\N	\N	\N	Aminosugars metabolism	Metabolism of Complex Carbohydrates	METABOLIC
655936	3.1.3.-	Phosphoric monoester hydrolases.	\N	\N	\N	Riboflavin metabolism	Metabolism of Cofactors and Vitamins	METABOLIC
656809	3.6.1.3	Adenosinetriphosphatase.	ATP + H(2)O = ADP + phosphate.	\N	Hemolytic anemia due to deficiency of adenosine triphosphatase; MIM:102800.	Purine metabolism	Nucleotide Metabolism	METABOLIC
657104	2.3.1.87	Aralkylamine N-acetyltransferase.	Acetyl-CoA + an aralkylamine = CoA + an N-acetylaralkylamine.	\N	\N	Tryptophan metabolism	Amino Acid Metabolism	METABOLIC
657380	2.7.7.19	Polynucleotide adenylyltransferase.	N ATP + {nucleotide}(M) = N diphosphate + {nucleotide}(M+N).	\N	\N	\N	\N	\N
660451	2.3.1.4	Glucosamine-phosphate N-acetyltransferase.	Acetyl-CoA + D-glucosamine 6-phosphate = CoA + N-acetyl-D-glucosamine 6-phosphate.	\N	\N	Aminosugars metabolism	Metabolism of Complex Carbohydrates	METABOLIC
660451	2.3.1.4	Glucosamine-phosphate N-acetyltransferase.	Acetyl-CoA + D-glucosamine 6-phosphate = CoA + N-acetyl-D-glucosamine 6-phosphate.	\N	\N	Glutamate metabolism	Amino Acid Metabolism	METABOLIC
666743	3.5.1.4	Amidase.	A monocarboxylic acid amide + H(2)O = a monocarboxylate + NH(3).	\N	\N	Tryptophan metabolism	Amino Acid Metabolism	METABOLIC
666743	3.5.1.4	Amidase.	A monocarboxylic acid amide + H(2)O = a monocarboxylate + NH(3).	\N	\N	Benzoate degradation via CoA ligation	Biodegradation of Xenobiotics	METABOLIC
666743	3.5.1.4	Amidase.	A monocarboxylic acid amide + H(2)O = a monocarboxylate + NH(3).	\N	\N	Cyanoamino acid metabolism	Metabolism of Other Amino Acids	METABOLIC
666743	3.5.1.4	Amidase.	A monocarboxylic acid amide + H(2)O = a monocarboxylate + NH(3).	\N	\N	Phenylalanine metabolism	Amino Acid Metabolism	METABOLIC
666743	3.5.1.4	Amidase.	A monocarboxylic acid amide + H(2)O = a monocarboxylate + NH(3).	\N	\N	Arginine and proline metabolism	Amino Acid Metabolism	METABOLIC
666743	3.5.1.4	Amidase.	A monocarboxylic acid amide + H(2)O = a monocarboxylate + NH(3).	\N	\N	Styrene degradation	Biodegradation of Xenobiotics	METABOLIC
669616	3.6.1.1	Inorganic pyrophosphatase.	Diphosphate + H(2)O = 2 phosphate.	\N	\N	Oxidative phosphorylation	Energy Metabolism	METABOLIC
670674	1.1.-.-	Acting on the CH-OH group of donors.	\N	\N	\N	Benzoate degradation via CoA ligation	Biodegradation of Xenobiotics	METABOLIC
670674	1.1.-.-	Acting on the CH-OH group of donors.	\N	\N	\N	Ethylbenzene degradation	Biodegradation of Xenobiotics	METABOLIC
675620	1.14.13.12	Benzoate 4-monooxygenase.	Benzoate + NADPH + O(2) = 4-hydroxybenzoate + NADP(+) + H(2)O.	Iron; Tetrahydropteridine.	\N	Benzoate degradation via CoA ligation	Biodegradation of Xenobiotics	METABOLIC
677182	6.4.1.3	Propionyl-CoA carboxylase.	ATP + propanoyl-CoA + HCO(3)(-) = ADP + phosphate + (S)-methylmalonyl-CoA.	Biotin.	\N	Valine, leucine and isoleucine degradation	Amino Acid Metabolism	METABOLIC
677182	6.4.1.3	Propionyl-CoA carboxylase.	ATP + propanoyl-CoA + HCO(3)(-) = ADP + phosphate + (S)-methylmalonyl-CoA.	Biotin.	\N	Propanoate metabolism	Carbohydrate Metabolism	METABOLIC
680584	1.1.1.65	Pyridoxine 4-dehydrogenase.	Pyridoxine + NADP(+) = pyridoxal + NADPH.	\N	\N	Vitamin B6 metabolism	Metabolism of Cofactors and Vitamins	METABOLIC
684543	2.5.1.18	Glutathione transferase.	RX + glutathione = HX + R-S-glutathione.	\N	\N	Glutathione metabolism	Metabolism of Other Amino Acids	METABOLIC
684672	3.2.2.-	Hydrolyzing N-glycosyl compounds.	\N	\N	\N	\N	\N	\N
689659	1.14.11.18	Phytanoyl-CoA dioxygenase.	Phytanoyl-CoA + 2-oxoglutarate + O(2) = 2-hydroxyphytanoyl-CoA + succinate + CO(2).	2-oxoglutarate; Fe(II); Ascorbate.	Refsum disease; MIM:266500.	\N	\N	\N
690280	5.99.1.3	DNA topoisomerase (ATP-hydrolysing).	ATP-dependent breakage, passage and rejoining of double-stranded DNA.	\N	Ataxia-telangiectasia; MIM:208900.	\N	\N	\N
690874	4.1.1.50	Adenosylmethionine decarboxylase.	S-adenosyl-L-methionine = (5-deoxy-5-adenosyl)(3-aminopropyl) methylsulfonium salt + CO(2).	Pyruvate.	\N	Arginine and proline metabolism	Amino Acid Metabolism	METABOLIC
691154	1.13.11.1	Catechol 1,2-dioxygenase.	Catechol + O(2) = cis,cis-muconate.	Iron.	\N	1,4-Dichlorobenzene degradation	Biodegradation of Xenobiotics	METABOLIC
691154	1.13.11.1	Catechol 1,2-dioxygenase.	Catechol + O(2) = cis,cis-muconate.	Iron.	\N	Benzoate degradation via hydroxylation	Biodegradation of Xenobiotics	METABOLIC
691154	1.13.11.1	Catechol 1,2-dioxygenase.	Catechol + O(2) = cis,cis-muconate.	Iron.	\N	Carbazole degradation	Biodegradation of Xenobiotics	METABOLIC
691154	1.13.11.1	Catechol 1,2-dioxygenase.	Catechol + O(2) = cis,cis-muconate.	Iron.	\N	Toluene and xylene degradation	Biodegradation of Xenobiotics	METABOLIC
691904	2.7.7.9	UTP--glucose-1-phosphate uridylyltransferase.	UTP + alpha-D-glucose 1-phosphate = diphosphate + UDP-glucose.	\N	\N	Pentose and glucuronate interconversions	Carbohydrate Metabolism	METABOLIC
691904	2.7.7.9	UTP--glucose-1-phosphate uridylyltransferase.	UTP + alpha-D-glucose 1-phosphate = diphosphate + UDP-glucose.	\N	\N	Galactose metabolism	Carbohydrate Metabolism	METABOLIC
691904	2.7.7.9	UTP--glucose-1-phosphate uridylyltransferase.	UTP + alpha-D-glucose 1-phosphate = diphosphate + UDP-glucose.	\N	\N	Nucleotide sugars metabolism	Nucleotide Metabolism	METABOLIC
691904	2.7.7.9	UTP--glucose-1-phosphate uridylyltransferase.	UTP + alpha-D-glucose 1-phosphate = diphosphate + UDP-glucose.	\N	\N	Starch and sucrose metabolism	Metabolism of Complex Carbohydrates	METABOLIC
695982	3.4.19.12	Ubiquitinyl hydrolase 1.	Thiol-dependent hydrolysis of ester, thiolester, amide, peptide and isopeptide bonds formed by the C-terminal Gly of ubiquitin (a 76-residue protein attached to proteins as an intracellular targeting signal).	\N	\N	\N	\N	\N
696820	2.7.4.2	Phosphomevalonate kinase.	ATP + (R)-5-phosphomevalonate = ADP + (R)-5-diphosphomevalonate.	\N	\N	Sterol biosynthesis	Lipid Metabolism	METABOLIC
700491	3.4.23.5	Cathepsin D.	Specificity similar to, but narrower than, that of pepsin A. Does not cleave the 4-Gln-|-His-5 bond in B chain of insulin.	\N	\N	\N	\N	\N
703574	2.4.2.29	Queuine tRNA-ribosyltransferase.	tRNA guanine + queuine = tRNA queuine + guanine.	\N	\N	\N	\N	\N
704130	5.2.1.8	Peptidylprolyl isomerase.	Peptidylproline (omega=180) = peptidylproline (omega=0).	\N	\N	\N	\N	\N
704857	1.14.14.1	Unspecific monooxygenase.	RH + reduced flavoprotein + O(2) = ROH + oxidized flavoprotein + H(2)O.	Heme-thiolate.	\N	Tryptophan metabolism	Amino Acid Metabolism	METABOLIC
704857	1.14.14.1	Unspecific monooxygenase.	RH + reduced flavoprotein + O(2) = ROH + oxidized flavoprotein + H(2)O.	Heme-thiolate.	\N	Fatty acid metabolism	Lipid Metabolism	METABOLIC
704857	1.14.14.1	Unspecific monooxygenase.	RH + reduced flavoprotein + O(2) = ROH + oxidized flavoprotein + H(2)O.	Heme-thiolate.	\N	gamma-Hexachlorocyclohexane degradation	Biodegradation of Xenobiotics	METABOLIC
705864	2.1.1.-	Methyltransferases.	\N	\N	\N	Androgen and estrogen metabolism	Lipid Metabolism	METABOLIC
705864	2.1.1.-	Methyltransferases.	\N	\N	\N	Aminophosphonate metabolism	Metabolism of Other Amino Acids	METABOLIC
705864	2.1.1.-	Methyltransferases.	\N	\N	\N	Porphyrin and chlorophyll metabolism	Metabolism of Cofactors and Vitamins	METABOLIC
705864	2.1.1.-	Methyltransferases.	\N	\N	\N	Ubiquinone biosynthesis	Metabolism of Cofactors and Vitamins	METABOLIC
705864	2.1.1.-	Methyltransferases.	\N	\N	\N	Histidine metabolism	Amino Acid Metabolism	METABOLIC
705864	2.1.1.-	Methyltransferases.	\N	\N	\N	Selenoamino acid metabolism	Metabolism of Other Amino Acids	METABOLIC
705864	2.1.1.-	Methyltransferases.	\N	\N	\N	Tryptophan metabolism	Amino Acid Metabolism	METABOLIC
705864	2.1.1.-	Methyltransferases.	\N	\N	\N	Tyrosine metabolism	Amino Acid Metabolism	METABOLIC
706137	1.2.1.2	Formate dehydrogenase.	Formate + NAD(+) = CO(2) + NADH.	\N	\N	Glyoxylate and dicarboxylate metabolism	Carbohydrate Metabolism	METABOLIC
706137	1.2.1.2	Formate dehydrogenase.	Formate + NAD(+) = CO(2) + NADH.	\N	\N	Methane metabolism	Energy Metabolism	METABOLIC
707285	5.3.1.23	5-methylthioribose-1-phosphate isomerase.	5-methylthio-5-deoxy-D-ribose 1-phosphate = 5-methylthio-5-deoxy-D- ribulose 1-phosphate.	\N	\N	\N	\N	\N
707311	3.5.3.4	Allantoicase.	Allantoate + H(2)O = (-)-ureidoglycolate + urea.	\N	\N	Purine metabolism	Nucleotide Metabolism	METABOLIC
708041	3.4.23.25	Saccharopepsin.	Hydrolysis of proteins with broad specificity for peptide bonds. Cleaves -Leu-Leu-|-Val-Tyr- bond in a synthetic substrate. Does not act on esters of Tyr or Arg.	\N	\N	\N	\N	\N
712882	3.1.1.29	Aminoacyl-tRNA hydrolase.	N-substituted aminoacyl-tRNA + H(2)O = N-substituted amino acid + tRNA.	\N	\N	\N	\N	\N
719988	4.1.1.33	Diphosphomevalonate decarboxylase.	ATP + (R)-5-diphosphomevalonate = ADP + phosphate + isopentenyl diphosphate + CO(2).	\N	\N	Sterol biosynthesis	Lipid Metabolism	METABOLIC
721819	3.6.1.22	NAD+ pyrophosphatase.	NAD(+) + H(2)O = AMP + NMN.	\N	\N	Nicotinate and nicotinamide metabolism	Metabolism of Cofactors and Vitamins	METABOLIC
723728	3.2.1.4	Cellulase.	Endohydrolysis of 1,4-beta-D-glucosidic linkages in cellulose.	\N	\N	Starch and sucrose metabolism	Metabolism of Complex Carbohydrates	METABOLIC
724611	6.3.2.19	Ubiquitin--protein ligase.	ATP + ubiquitin + protein lysine = AMP + diphosphate + protein N-ubiquityllysine.	\N	\N	\N	\N	\N
725362	3.2.1.22	Alpha-galactosidase.	Melibiose + H(2)O = galactose + glucose.	Magnesium; NAD.	Diffuse angiokeratoma (Fabry disease); MIM:301500.	Galactose metabolism	Carbohydrate Metabolism	METABOLIC
725362	3.2.1.22	Alpha-galactosidase.	Melibiose + H(2)O = galactose + glucose.	Magnesium; NAD.	Diffuse angiokeratoma (Fabry disease); MIM:301500.	Glycerolipid metabolism	Metabolism of Complex Lipids	METABOLIC
725362	3.2.1.22	Alpha-galactosidase.	Melibiose + H(2)O = galactose + glucose.	Magnesium; NAD.	Diffuse angiokeratoma (Fabry disease); MIM:301500.	Globoside metabolism	Metabolism of Complex Lipids	METABOLIC
725362	3.2.1.22	Alpha-galactosidase.	Melibiose + H(2)O = galactose + glucose.	Magnesium; NAD.	Diffuse angiokeratoma (Fabry disease); MIM:301500.	Sphingoglycolipid metabolism	Metabolism of Complex Lipids	METABOLIC
730468	4.4.1.16	Selenocysteine lyase.	L-selenocysteine + reduced acceptor = hydrogen selenide + L-alanine + acceptor.	Pyridoxal-phosphate.	\N	Selenoamino acid metabolism	Metabolism of Other Amino Acids	METABOLIC
732139	3.4.-.-	Acting on peptide bonds (peptide hydrolases).	\N	\N	\N	Biotin metabolism	Metabolism of Cofactors and Vitamins	METABOLIC
732139	3.4.-.-	Acting on peptide bonds (peptide hydrolases).	\N	\N	\N	Lysine degradation	Amino Acid Metabolism	METABOLIC
733317	2.1.1.110	Sterigmatocystin 7-O-methyltransferase.	S-adenosyl-L-methionine + sterigmatocystin = S-adenosyl-L-homocysteine + 7-O-methylsterigmatocystin.	\N	\N	\N	\N	\N
733418	2.1.1.110	Sterigmatocystin 7-O-methyltransferase.	S-adenosyl-L-methionine + sterigmatocystin = S-adenosyl-L-homocysteine + 7-O-methylsterigmatocystin.	\N	\N	\N	\N	\N
736263	3.5.1.23	Ceramidase.	N-acylsphingosine + H(2)O = a fatty acid + sphingosine.	\N	\N	Sphingoglycolipid metabolism	Metabolism of Complex Lipids	METABOLIC
736966	2.1.2.11	3-methyl-2-oxobutanoate hydroxymethyltransferase.	5,10-methylenetetrahydrofolate + 3-methyl-2-oxobutanoate = tetrahydrofolate + 2-dehydropantoate.	\N	\N	One carbon pool by folate	Metabolism of Cofactors and Vitamins	METABOLIC
736966	2.1.2.11	3-methyl-2-oxobutanoate hydroxymethyltransferase.	5,10-methylenetetrahydrofolate + 3-methyl-2-oxobutanoate = tetrahydrofolate + 2-dehydropantoate.	\N	\N	Pantothenate and CoA biosynthesis	Metabolism of Cofactors and Vitamins	METABOLIC
737885	3.6.3.44	Xenobiotic-transporting ATPase.	ATP + H(2)O + xenobiotic(In) = ADP + phosphate + xenobiotic(Out).	\N	\N	\N	\N	\N
740477	1.1.1.157	3-hydroxybutyryl-CoA dehydrogenase.	(S)-3-hydroxybutanoyl-CoA + NADP(+) = 3-acetoacetyl-CoA + NADPH.	\N	\N	Butanoate metabolism	Carbohydrate Metabolism	METABOLIC
740477	1.1.1.157	3-hydroxybutyryl-CoA dehydrogenase.	(S)-3-hydroxybutanoyl-CoA + NADP(+) = 3-acetoacetyl-CoA + NADPH.	\N	\N	Benzoate degradation via CoA ligation	Biodegradation of Xenobiotics	METABOLIC
745067	3.1.3.16	Serine/threonine specific protein phosphatase.	A phosphoprotein + H(2)O = a protein + phosphate.	\N	\N	\N	\N	\N
748174	6.2.1.3	Long-chain-fatty-acid--CoA ligase.	ATP + a long-chain carboxylic acid + CoA = AMP + diphosphate + an acyl-CoA.	\N	\N	Fatty acid metabolism	Lipid Metabolism	METABOLIC
755025	1.14.11.13	Gibberellin 2-beta-dioxygenase.	Gibberellin 1 + 2-oxoglutarate + O(2) = 2-beta-hydroxygibberellin 1 + succinate + CO(2).	\N	\N	\N	\N	\N
756199	3.4.22.-	Cysteine endopeptidases.	\N	\N	\N	\N	\N	\N
757152	6.3.2.19	Ubiquitin--protein ligase.	ATP + ubiquitin + protein lysine = AMP + diphosphate + protein N-ubiquityllysine.	\N	\N	\N	\N	\N
758078	4.1.3.30	Methylisocitrate lyase.	(2S,3R)-3-hydroxybutane-1,2,3-tricarboxylate = pyruvate + succinate.	\N	\N	Propanoate metabolism	Carbohydrate Metabolism	METABOLIC
766432	6.3.2.19	Ubiquitin--protein ligase.	ATP + ubiquitin + protein lysine = AMP + diphosphate + protein N-ubiquityllysine.	\N	\N	\N	\N	\N
771422	1.3.3.6	Acyl-CoA oxidase.	Acyl-CoA + O(2) = trans-2,3-dehydroacyl-CoA + H(2)O(2).	FAD.	\N	Fatty acid metabolism	Lipid Metabolism	METABOLIC
774741	4.2.1.6	Galactonate dehydratase.	D-galactonate = 2-dehydro-3-deoxy-D-galactonate + H(2)O.	\N	\N	Galactose metabolism	Carbohydrate Metabolism	METABOLIC
776090	1.1.1.156	Glycerol 2-dehydrogenase (NADP+).	Glycerol + NADP(+) = glycerone + NADPH.	\N	\N	Glycerolipid metabolism	Metabolism of Complex Lipids	METABOLIC
779249	1.14.14.1	Unspecific monooxygenase.	RH + reduced flavoprotein + O(2) = ROH + oxidized flavoprotein + H(2)O.	Heme-thiolate.	\N	Tryptophan metabolism	Amino Acid Metabolism	METABOLIC
779249	1.14.14.1	Unspecific monooxygenase.	RH + reduced flavoprotein + O(2) = ROH + oxidized flavoprotein + H(2)O.	Heme-thiolate.	\N	Fatty acid metabolism	Lipid Metabolism	METABOLIC
779249	1.14.14.1	Unspecific monooxygenase.	RH + reduced flavoprotein + O(2) = ROH + oxidized flavoprotein + H(2)O.	Heme-thiolate.	\N	gamma-Hexachlorocyclohexane degradation	Biodegradation of Xenobiotics	METABOLIC
779527	1.14.14.1	Unspecific monooxygenase.	RH + reduced flavoprotein + O(2) = ROH + oxidized flavoprotein + H(2)O.	Heme-thiolate.	\N	Tryptophan metabolism	Amino Acid Metabolism	METABOLIC
779527	1.14.14.1	Unspecific monooxygenase.	RH + reduced flavoprotein + O(2) = ROH + oxidized flavoprotein + H(2)O.	Heme-thiolate.	\N	Fatty acid metabolism	Lipid Metabolism	METABOLIC
779527	1.14.14.1	Unspecific monooxygenase.	RH + reduced flavoprotein + O(2) = ROH + oxidized flavoprotein + H(2)O.	Heme-thiolate.	\N	gamma-Hexachlorocyclohexane degradation	Biodegradation of Xenobiotics	METABOLIC
779538	1.1.3.13	Alcohol oxidase.	A primary alcohol + O(2) = an aldehyde + H(2)O(2).	FAD.	\N	Methane metabolism	Energy Metabolism	METABOLIC
779810	1.1.3.13	Alcohol oxidase.	A primary alcohol + O(2) = an aldehyde + H(2)O(2).	FAD.	\N	Methane metabolism	Energy Metabolism	METABOLIC
782386	5.2.1.8	Peptidylprolyl isomerase.	Peptidylproline (omega=180) = peptidylproline (omega=0).	\N	\N	\N	\N	\N
784583	2.5.1.18	Glutathione transferase.	RX + glutathione = HX + R-S-glutathione.	\N	\N	Glutathione metabolism	Metabolism of Other Amino Acids	METABOLIC
786727	2.4.1.121	Indole-3-acetate beta-glucosyltransferase.	UDP-glucose + indole-3-acetate = UDP + indole-3-acetyl-beta-1-D-glucose.	\N	\N	\N	\N	\N
786835	2.4.1.-	Hexosyltransferases.	\N	\N	\N	O-Glycans biosynthesis	Metabolism of Complex Carbohydrates	METABOLIC
786835	2.4.1.-	Hexosyltransferases.	\N	\N	\N	Fructose and mannose metabolism	Carbohydrate Metabolism	METABOLIC
786835	2.4.1.-	Hexosyltransferases.	\N	\N	\N	Peptidoglycan biosynthesis	Metabolism of Complex Carbohydrates	METABOLIC
786835	2.4.1.-	Hexosyltransferases.	\N	\N	\N	Sphingoglycolipid metabolism	Metabolism of Complex Lipids	METABOLIC
786835	2.4.1.-	Hexosyltransferases.	\N	\N	\N	Blood group glycolipid biosynthesis - lact series	Metabolism of Complex Lipids	METABOLIC
786835	2.4.1.-	Hexosyltransferases.	\N	\N	\N	Blood group glycolipid biosynthesis - neolact series	Metabolism of Complex Lipids	METABOLIC
786835	2.4.1.-	Hexosyltransferases.	\N	\N	\N	Glycerolipid metabolism	Metabolism of Complex Lipids	METABOLIC
786835	2.4.1.-	Hexosyltransferases.	\N	\N	\N	Globoside metabolism	Metabolism of Complex Lipids	METABOLIC
786835	2.4.1.-	Hexosyltransferases.	\N	\N	\N	Chondroitin / heparan sulfate biosynthesis	Metabolism of Complex Carbohydrates	METABOLIC
786835	2.4.1.-	Hexosyltransferases.	\N	\N	\N	Keratan sulfate biosynthesis	Metabolism of Complex Carbohydrates	METABOLIC
786835	2.4.1.-	Hexosyltransferases.	\N	\N	\N	N-Glycans biosynthesis	Metabolism of Complex Carbohydrates	METABOLIC
793439	1.3.1.33	Protochlorophyllide reductase.	Chlorophyllide A + NADP(+) = protochlorophyllide + NADPH.	\N	\N	Porphyrin and chlorophyll metabolism	Metabolism of Cofactors and Vitamins	METABOLIC
871187	2.4.1.186	Glycogenin glucosyltransferase.	UDP-glucose + glycogenin = UDP + glucosylglycogenin.	\N	\N	\N	\N	\N
871218	6.3.2.19	Ubiquitin--protein ligase.	ATP + ubiquitin + protein lysine = AMP + diphosphate + protein N-ubiquityllysine.	\N	\N	\N	\N	\N
875291	3.4.19.12	Ubiquitinyl hydrolase 1.	Thiol-dependent hydrolysis of ester, thiolester, amide, peptide and isopeptide bonds formed by the C-terminal Gly of ubiquitin (a 76-residue protein attached to proteins as an intracellular targeting signal).	\N	\N	\N	\N	\N
876239	1.14.11.-	With 2-oxoglutarate as one donor, and incorporation of one	\N	\N	\N	\N	\N	\N
877538	3.6.4.-	Acting on acid anhydrides; involved in cellular and	\N	\N	\N	\N	\N	\N
880144	2.1.1.-	Methyltransferases.	\N	\N	\N	Androgen and estrogen metabolism	Lipid Metabolism	METABOLIC
880144	2.1.1.-	Methyltransferases.	\N	\N	\N	Aminophosphonate metabolism	Metabolism of Other Amino Acids	METABOLIC
880144	2.1.1.-	Methyltransferases.	\N	\N	\N	Porphyrin and chlorophyll metabolism	Metabolism of Cofactors and Vitamins	METABOLIC
880144	2.1.1.-	Methyltransferases.	\N	\N	\N	Ubiquinone biosynthesis	Metabolism of Cofactors and Vitamins	METABOLIC
880144	2.1.1.-	Methyltransferases.	\N	\N	\N	Histidine metabolism	Amino Acid Metabolism	METABOLIC
880144	2.1.1.-	Methyltransferases.	\N	\N	\N	Selenoamino acid metabolism	Metabolism of Other Amino Acids	METABOLIC
880144	2.1.1.-	Methyltransferases.	\N	\N	\N	Tryptophan metabolism	Amino Acid Metabolism	METABOLIC
880144	2.1.1.-	Methyltransferases.	\N	\N	\N	Tyrosine metabolism	Amino Acid Metabolism	METABOLIC
880834	3.6.4.-	Acting on acid anhydrides; involved in cellular and	\N	\N	\N	\N	\N	\N
883024	1.1.-.-	Acting on the CH-OH group of donors.	\N	\N	\N	Benzoate degradation via CoA ligation	Biodegradation of Xenobiotics	METABOLIC
883024	1.1.-.-	Acting on the CH-OH group of donors.	\N	\N	\N	Ethylbenzene degradation	Biodegradation of Xenobiotics	METABOLIC
883421	3.2.1.58	Glucan 1,3-beta-glucosidase.	Successive hydrolysis of beta-D-glucose units from the non-reducing ends of 1,3-beta-D-glucans, releasing alpha-glucose.	\N	\N	Starch and sucrose metabolism	Metabolism of Complex Carbohydrates	METABOLIC
883857	3.1.3.27	Phosphatidylglycerophosphatase.	Phosphatidylglycerophosphate + H(2)O = phosphatidylglycerol + phosphate.	\N	\N	Glycerolipid metabolism	Metabolism of Complex Lipids	METABOLIC
884404	3.1.26.4	Ribonuclease H.	Endonucleolytic cleavage to 5'-phosphomonoester.	\N	\N	\N	\N	\N
886941	1.1.1.-	With NAD(+) or NADP(+) as acceptor.	\N	\N	\N	Bile acid biosynthesis	Lipid Metabolism	METABOLIC
886941	1.1.1.-	With NAD(+) or NADP(+) as acceptor.	\N	\N	\N	Vitamin B6 metabolism	Metabolism of Cofactors and Vitamins	METABOLIC
886941	1.1.1.-	With NAD(+) or NADP(+) as acceptor.	\N	\N	\N	Glycine, serine and threonine metabolism	Amino Acid Metabolism	METABOLIC
886941	1.1.1.-	With NAD(+) or NADP(+) as acceptor.	\N	\N	\N	Butanoate metabolism	Carbohydrate Metabolism	METABOLIC
886941	1.1.1.-	With NAD(+) or NADP(+) as acceptor.	\N	\N	\N	Fructose and mannose metabolism	Carbohydrate Metabolism	METABOLIC
886941	1.1.1.-	With NAD(+) or NADP(+) as acceptor.	\N	\N	\N	Galactose metabolism	Carbohydrate Metabolism	METABOLIC
886941	1.1.1.-	With NAD(+) or NADP(+) as acceptor.	\N	\N	\N	Lysine degradation	Amino Acid Metabolism	METABOLIC
886941	1.1.1.-	With NAD(+) or NADP(+) as acceptor.	\N	\N	\N	Nucleotide sugars metabolism	Nucleotide Metabolism	METABOLIC
886941	1.1.1.-	With NAD(+) or NADP(+) as acceptor.	\N	\N	\N	Ascorbate and aldarate metabolism	Carbohydrate Metabolism	METABOLIC
886941	1.1.1.-	With NAD(+) or NADP(+) as acceptor.	\N	\N	\N	Tetrachloroethene degradation	Biodegradation of Xenobiotics	METABOLIC
886941	1.1.1.-	With NAD(+) or NADP(+) as acceptor.	\N	\N	\N	Benzoate degradation via CoA ligation	Biodegradation of Xenobiotics	METABOLIC
886941	1.1.1.-	With NAD(+) or NADP(+) as acceptor.	\N	\N	\N	Glycerolipid metabolism	Metabolism of Complex Lipids	METABOLIC
888293	2.7.7.7	DNA-directed DNA polymerase.	N deoxynucleoside triphosphate = N diphosphate + {DNA}(N).	\N	\N	Purine metabolism	Nucleotide Metabolism	METABOLIC
888293	2.7.7.7	DNA-directed DNA polymerase.	N deoxynucleoside triphosphate = N diphosphate + {DNA}(N).	\N	\N	DNA polymerase	REPLICATION AND REPAIR	REGULATORY
888293	2.7.7.7	DNA-directed DNA polymerase.	N deoxynucleoside triphosphate = N diphosphate + {DNA}(N).	\N	\N	Pyrimidine metabolism	Nucleotide Metabolism	METABOLIC
889325	2.3.1.88	Peptide alpha-N-acetyltransferase.	Acetyl-CoA + peptide = CoA + N-acetylpeptide.	\N	\N	\N	\N	\N
891103	1.11.1.11	L-ascorbate peroxidase.	L-ascorbate + H(2)O(2) = dehydroascorbate + 2 H(2)O.	\N	\N	Ascorbate and aldarate metabolism	Carbohydrate Metabolism	METABOLIC
891669	3.1.26.4	Ribonuclease H.	Endonucleolytic cleavage to 5'-phosphomonoester.	\N	\N	\N	\N	\N
892029	2.4.1.123	Inositol 1-alpha-galactosyltransferase.	UDP-galactose + myo-inositol = UDP + 1-O-alpha-D-galactosyl-D-myo- inositol.	\N	\N	Galactose metabolism	Carbohydrate Metabolism	METABOLIC
894682	3.1.26.4	Ribonuclease H.	Endonucleolytic cleavage to 5'-phosphomonoester.	\N	\N	\N	\N	\N
896586	3.6.3.29	Molybdate-transporting ATPase.	ATP + H(2)O + molybdate(Out) = ADP + phosphate + molybdate(In).	\N	\N	\N	\N	\N
896607	2.7.1.20	Adenosine kinase.	ATP + adenosine = ADP + AMP.	\N	\N	Purine metabolism	Nucleotide Metabolism	METABOLIC
896652	3.1.3.8	3-phytase.	Myo-inositol hexakisphosphate + H(2)O = D-myo-inositol 1,2,4,5,6-pentakisphosphate + phosphate.	\N	\N	Inositol phosphate metabolism	Metabolism of Complex Lipids	METABOLIC
896746	3.1.3.5	5'-nucleotidase.	A 5'-ribonucleotide + H(2)O = a ribonucleoside + phosphate.	\N	\N	Purine metabolism	Nucleotide Metabolism	METABOLIC
896746	3.1.3.5	5'-nucleotidase.	A 5'-ribonucleotide + H(2)O = a ribonucleoside + phosphate.	\N	\N	Nicotinate and nicotinamide metabolism	Metabolism of Cofactors and Vitamins	METABOLIC
896746	3.1.3.5	5'-nucleotidase.	A 5'-ribonucleotide + H(2)O = a ribonucleoside + phosphate.	\N	\N	Pyrimidine metabolism	Nucleotide Metabolism	METABOLIC
896903	3.1.3.36	Phosphatidylinositol-bisphosphatase.	Phosphatidyl-myo-inositol 4,5-bisphosphate + H(2)O = phosphatidylinositol 4-phosphate + phosphate.	\N	\N	\N	\N	\N
896955	4.1.3.1	Isocitrate lyase.	Isocitrate = succinate + glyoxylate.	\N	\N	Glyoxylate and dicarboxylate metabolism	Carbohydrate Metabolism	METABOLIC
896960	3.2.1.22	Alpha-galactosidase.	Melibiose + H(2)O = galactose + glucose.	Magnesium; NAD.	Diffuse angiokeratoma (Fabry disease); MIM:301500.	Galactose metabolism	Carbohydrate Metabolism	METABOLIC
896960	3.2.1.22	Alpha-galactosidase.	Melibiose + H(2)O = galactose + glucose.	Magnesium; NAD.	Diffuse angiokeratoma (Fabry disease); MIM:301500.	Glycerolipid metabolism	Metabolism of Complex Lipids	METABOLIC
896960	3.2.1.22	Alpha-galactosidase.	Melibiose + H(2)O = galactose + glucose.	Magnesium; NAD.	Diffuse angiokeratoma (Fabry disease); MIM:301500.	Globoside metabolism	Metabolism of Complex Lipids	METABOLIC
896960	3.2.1.22	Alpha-galactosidase.	Melibiose + H(2)O = galactose + glucose.	Magnesium; NAD.	Diffuse angiokeratoma (Fabry disease); MIM:301500.	Sphingoglycolipid metabolism	Metabolism of Complex Lipids	METABOLIC
896981	3.2.1.21	Beta-glucosidase.	Hydrolysis of terminal, non-reducing beta-D-glucose residues with release of beta-D-glucose.	\N	\N	Starch and sucrose metabolism	Metabolism of Complex Carbohydrates	METABOLIC
896981	3.2.1.21	Beta-glucosidase.	Hydrolysis of terminal, non-reducing beta-D-glucose residues with release of beta-D-glucose.	\N	\N	Cyanoamino acid metabolism	Metabolism of Other Amino Acids	METABOLIC
896981	3.2.1.21	Beta-glucosidase.	Hydrolysis of terminal, non-reducing beta-D-glucose residues with release of beta-D-glucose.	\N	\N	Flavonoids, stilbene and lignin biosynthesis	Biosynthesis of Secondary Metabolites	METABOLIC
896984	4.2.1.1	Carbonate dehydratase.	H(2)CO(3) = CO(2) + H(2)O.	Zinc.	Osteopetrosis-renal tubular acidosis syndrome; MIM:259730.	Nitrogen metabolism	Energy Metabolism	METABOLIC
896986	1.11.1.6	Catalase.	2 H(2)O(2) = O(2) + 2 H(2)O.	Heme; Manganese.	Acatalasia; MIM:115500.	Tryptophan metabolism	Amino Acid Metabolism	METABOLIC
896986	1.11.1.6	Catalase.	2 H(2)O(2) = O(2) + 2 H(2)O.	Heme; Manganese.	Acatalasia; MIM:115500.	Methane metabolism	Energy Metabolism	METABOLIC
896994	3.1.-.-	Acting on ester bonds.	\N	\N	\N	\N	\N	\N
897053	3.5.3.4	Allantoicase.	Allantoate + H(2)O = (-)-ureidoglycolate + urea.	\N	\N	Purine metabolism	Nucleotide Metabolism	METABOLIC
897144	2.7.1.33	Pantothenate kinase.	ATP + pantothenate = ADP + D-4'-phosphopantothenate.	\N	\N	Pantothenate and CoA biosynthesis	Metabolism of Cofactors and Vitamins	METABOLIC
897215	3.2.1.78	Mannan endo-1,4-beta-mannosidase.	Random hydrolysis of 1,4-beta-D-mannosidic linkages in mannans, galactomannans, glucomannans, and galactoglucomannans.	\N	\N	Fructose and mannose metabolism	Carbohydrate Metabolism	METABOLIC
897254	2.3.1.-	Transferring groups other than amino-acyl groups.	\N	\N	\N	Benzoate degradation via CoA ligation	Biodegradation of Xenobiotics	METABOLIC
897254	2.3.1.-	Transferring groups other than amino-acyl groups.	\N	\N	\N	Tyrosine metabolism	Amino Acid Metabolism	METABOLIC
897254	2.3.1.-	Transferring groups other than amino-acyl groups.	\N	\N	\N	Aminosugars metabolism	Metabolism of Complex Carbohydrates	METABOLIC
897254	2.3.1.-	Transferring groups other than amino-acyl groups.	\N	\N	\N	Glycerolipid metabolism	Metabolism of Complex Lipids	METABOLIC
897254	2.3.1.-	Transferring groups other than amino-acyl groups.	\N	\N	\N	Valine, leucine and isoleucine degradation	Amino Acid Metabolism	METABOLIC
897254	2.3.1.-	Transferring groups other than amino-acyl groups.	\N	\N	\N	Ethylbenzene degradation	Biodegradation of Xenobiotics	METABOLIC
897254	2.3.1.-	Transferring groups other than amino-acyl groups.	\N	\N	\N	Phenylalanine metabolism	Amino Acid Metabolism	METABOLIC
897254	2.3.1.-	Transferring groups other than amino-acyl groups.	\N	\N	\N	Lipopolysaccharide biosynthesis	Metabolism of Complex Carbohydrates	METABOLIC
897254	2.3.1.-	Transferring groups other than amino-acyl groups.	\N	\N	\N	Lysine biosynthesis	Amino Acid Metabolism	METABOLIC
897254	2.3.1.-	Transferring groups other than amino-acyl groups.	\N	\N	\N	Butanoate metabolism	Carbohydrate Metabolism	METABOLIC
897254	2.3.1.-	Transferring groups other than amino-acyl groups.	\N	\N	\N	D-Arginine and D-ornithine metabolism	Metabolism of Other Amino Acids	METABOLIC
897254	2.3.1.-	Transferring groups other than amino-acyl groups.	\N	\N	\N	Histidine metabolism	Amino Acid Metabolism	METABOLIC
897254	2.3.1.-	Transferring groups other than amino-acyl groups.	\N	\N	\N	Lysine degradation	Amino Acid Metabolism	METABOLIC
897274	1.1.1.-	With NAD(+) or NADP(+) as acceptor.	\N	\N	\N	Bile acid biosynthesis	Lipid Metabolism	METABOLIC
897274	1.1.1.-	With NAD(+) or NADP(+) as acceptor.	\N	\N	\N	Vitamin B6 metabolism	Metabolism of Cofactors and Vitamins	METABOLIC
897274	1.1.1.-	With NAD(+) or NADP(+) as acceptor.	\N	\N	\N	Glycine, serine and threonine metabolism	Amino Acid Metabolism	METABOLIC
897274	1.1.1.-	With NAD(+) or NADP(+) as acceptor.	\N	\N	\N	Butanoate metabolism	Carbohydrate Metabolism	METABOLIC
897274	1.1.1.-	With NAD(+) or NADP(+) as acceptor.	\N	\N	\N	Fructose and mannose metabolism	Carbohydrate Metabolism	METABOLIC
897274	1.1.1.-	With NAD(+) or NADP(+) as acceptor.	\N	\N	\N	Galactose metabolism	Carbohydrate Metabolism	METABOLIC
897274	1.1.1.-	With NAD(+) or NADP(+) as acceptor.	\N	\N	\N	Lysine degradation	Amino Acid Metabolism	METABOLIC
897274	1.1.1.-	With NAD(+) or NADP(+) as acceptor.	\N	\N	\N	Nucleotide sugars metabolism	Nucleotide Metabolism	METABOLIC
897274	1.1.1.-	With NAD(+) or NADP(+) as acceptor.	\N	\N	\N	Ascorbate and aldarate metabolism	Carbohydrate Metabolism	METABOLIC
897274	1.1.1.-	With NAD(+) or NADP(+) as acceptor.	\N	\N	\N	Tetrachloroethene degradation	Biodegradation of Xenobiotics	METABOLIC
897274	1.1.1.-	With NAD(+) or NADP(+) as acceptor.	\N	\N	\N	Benzoate degradation via CoA ligation	Biodegradation of Xenobiotics	METABOLIC
897274	1.1.1.-	With NAD(+) or NADP(+) as acceptor.	\N	\N	\N	Glycerolipid metabolism	Metabolism of Complex Lipids	METABOLIC
897296	2.7.1.40	Pyruvate kinase.	ATP + pyruvate = ADP + phosphoenolpyruvate.	\N	Hemolytic anemia due to pyruvate kinase deficiency; MIM:266200.	Purine metabolism	Nucleotide Metabolism	METABOLIC
897296	2.7.1.40	Pyruvate kinase.	ATP + pyruvate = ADP + phosphoenolpyruvate.	\N	Hemolytic anemia due to pyruvate kinase deficiency; MIM:266200.	Glycolysis / Gluconeogenesis	Carbohydrate Metabolism	METABOLIC
897296	2.7.1.40	Pyruvate kinase.	ATP + pyruvate = ADP + phosphoenolpyruvate.	\N	Hemolytic anemia due to pyruvate kinase deficiency; MIM:266200.	Carbon fixation	Energy Metabolism	METABOLIC
897296	2.7.1.40	Pyruvate kinase.	ATP + pyruvate = ADP + phosphoenolpyruvate.	\N	Hemolytic anemia due to pyruvate kinase deficiency; MIM:266200.	Pyruvate metabolism	Carbohydrate Metabolism	METABOLIC
897387	1.16.3.1	Ferroxidase.	4 Fe(2+) + 4 H(+) + O(2) = 4 Fe(3+) + 2 H(2)O.	Copper.	\N	Porphyrin and chlorophyll metabolism	Metabolism of Cofactors and Vitamins	METABOLIC
897395	3.1.4.12	Sphingomyelin phosphodiesterase.	Sphingomyelin + H(2)O = N-acylsphingosine + choline phosphate.	\N	Niemann-Pick disease, types A and B; MIM:257200.	Sphingophospholipid biosynthesis	Metabolism of Complex Lipids	METABOLIC
897418	3.1.1.5	Lysophospholipase.	2-lysophosphatidylcholine + H(2)O = glycerophosphocholine + a fatty acid anion.	\N	\N	Phospholipid degradation	Metabolism of Complex Lipids	METABOLIC
897422	5.2.1.8	Peptidylprolyl isomerase.	Peptidylproline (omega=180) = peptidylproline (omega=0).	\N	\N	\N	\N	\N
897467	3.1.1.5	Lysophospholipase.	2-lysophosphatidylcholine + H(2)O = glycerophosphocholine + a fatty acid anion.	\N	\N	Phospholipid degradation	Metabolism of Complex Lipids	METABOLIC
897585	1.15.1.1	Superoxide dismutase.	2 peroxide radical + 2 H(+) = O(2) + H(2)O(2).	Copper and Zinc or Iron or Manganese.	\N	\N	\N	\N
897595	3.2.1.58	Glucan 1,3-beta-glucosidase.	Successive hydrolysis of beta-D-glucose units from the non-reducing ends of 1,3-beta-D-glucans, releasing alpha-glucose.	\N	\N	Starch and sucrose metabolism	Metabolism of Complex Carbohydrates	METABOLIC
897604	3.5.99.5	2-aminomuconate deaminase.	2-aminomuconate + H(2)O = 4-oxalocrotonate + NH(3).	\N	\N	Tryptophan metabolism	Amino Acid Metabolism	METABOLIC
897736	3.6.1.29	Bis(5'-adenosyl)-triphosphatase.	P(1),P(3)-bis(5'-adenosyl)triphosphate + H(2)O = ADP + AMP.	\N	\N	Purine metabolism	Nucleotide Metabolism	METABOLIC
897787	3.4.16.6	Carboxypeptidase D.	Preferential release of a C-terminal arginine or lysine residue.	\N	\N	\N	\N	\N
897813	3.1.3.8	3-phytase.	Myo-inositol hexakisphosphate + H(2)O = D-myo-inositol 1,2,4,5,6-pentakisphosphate + phosphate.	\N	\N	Inositol phosphate metabolism	Metabolism of Complex Lipids	METABOLIC
897824	2.3.1.16	Acetyl-CoA C-acyltransferase.	Acyl-CoA + acetyl-CoA = CoA + 3-oxoacyl-CoA.	\N	Pseudo-Zellweger syndrome; MIM:261510.	Benzoate degradation via hydroxylation	Biodegradation of Xenobiotics	METABOLIC
897824	2.3.1.16	Acetyl-CoA C-acyltransferase.	Acyl-CoA + acetyl-CoA = CoA + 3-oxoacyl-CoA.	\N	Pseudo-Zellweger syndrome; MIM:261510.	Fatty acid biosynthesis (path 2)	Lipid Metabolism	METABOLIC
897824	2.3.1.16	Acetyl-CoA C-acyltransferase.	Acyl-CoA + acetyl-CoA = CoA + 3-oxoacyl-CoA.	\N	Pseudo-Zellweger syndrome; MIM:261510.	Valine, leucine and isoleucine degradation	Amino Acid Metabolism	METABOLIC
897824	2.3.1.16	Acetyl-CoA C-acyltransferase.	Acyl-CoA + acetyl-CoA = CoA + 3-oxoacyl-CoA.	\N	Pseudo-Zellweger syndrome; MIM:261510.	Fatty acid metabolism	Lipid Metabolism	METABOLIC
897824	2.3.1.16	Acetyl-CoA C-acyltransferase.	Acyl-CoA + acetyl-CoA = CoA + 3-oxoacyl-CoA.	\N	Pseudo-Zellweger syndrome; MIM:261510.	Bile acid biosynthesis	Lipid Metabolism	METABOLIC
897856	3.4.19.12	Ubiquitinyl hydrolase 1.	Thiol-dependent hydrolysis of ester, thiolester, amide, peptide and isopeptide bonds formed by the C-terminal Gly of ubiquitin (a 76-residue protein attached to proteins as an intracellular targeting signal).	\N	\N	\N	\N	\N
897892	3.6.3.44	Xenobiotic-transporting ATPase.	ATP + H(2)O + xenobiotic(In) = ADP + phosphate + xenobiotic(Out).	\N	\N	\N	\N	\N
897895	2.3.1.12	Dihydrolipoamide S-acetyltransferase.	Acetyl-CoA + dihydrolipoamide = CoA + S-acetyldihydrolipoamide.	Lipoyl group.	\N	Glycolysis / Gluconeogenesis	Carbohydrate Metabolism	METABOLIC
897895	2.3.1.12	Dihydrolipoamide S-acetyltransferase.	Acetyl-CoA + dihydrolipoamide = CoA + S-acetyldihydrolipoamide.	Lipoyl group.	\N	Pyruvate metabolism	Carbohydrate Metabolism	METABOLIC
897924	3.1.-.-	Acting on ester bonds.	\N	\N	\N	\N	\N	\N
898030	5.2.1.8	Peptidylprolyl isomerase.	Peptidylproline (omega=180) = peptidylproline (omega=0).	\N	\N	\N	\N	\N
898040	3.1.2.-	Thiolester hydrolases.	\N	\N	\N	Benzoate degradation via CoA ligation	Biodegradation of Xenobiotics	METABOLIC
898048	1.6.99.1	NADPH dehydrogenase.	NADPH + acceptor = NADP(+) + reduced acceptor.	FMN or FAD.	\N	\N	\N	\N
898077	3.5.1.4	Amidase.	A monocarboxylic acid amide + H(2)O = a monocarboxylate + NH(3).	\N	\N	Tryptophan metabolism	Amino Acid Metabolism	METABOLIC
898077	3.5.1.4	Amidase.	A monocarboxylic acid amide + H(2)O = a monocarboxylate + NH(3).	\N	\N	Benzoate degradation via CoA ligation	Biodegradation of Xenobiotics	METABOLIC
898077	3.5.1.4	Amidase.	A monocarboxylic acid amide + H(2)O = a monocarboxylate + NH(3).	\N	\N	Cyanoamino acid metabolism	Metabolism of Other Amino Acids	METABOLIC
898077	3.5.1.4	Amidase.	A monocarboxylic acid amide + H(2)O = a monocarboxylate + NH(3).	\N	\N	Phenylalanine metabolism	Amino Acid Metabolism	METABOLIC
898077	3.5.1.4	Amidase.	A monocarboxylic acid amide + H(2)O = a monocarboxylate + NH(3).	\N	\N	Arginine and proline metabolism	Amino Acid Metabolism	METABOLIC
898077	3.5.1.4	Amidase.	A monocarboxylic acid amide + H(2)O = a monocarboxylate + NH(3).	\N	\N	Styrene degradation	Biodegradation of Xenobiotics	METABOLIC
898103	1.1.1.2	Alcohol dehydrogenase (NADP+).	An alcohol + NADP(+) = an aldehyde + NADPH.	Zinc.	\N	Caprolactam degradation	Biodegradation of Xenobiotics	METABOLIC
898103	1.1.1.2	Alcohol dehydrogenase (NADP+).	An alcohol + NADP(+) = an aldehyde + NADPH.	Zinc.	\N	Glycerolipid metabolism	Metabolism of Complex Lipids	METABOLIC
898103	1.1.1.2	Alcohol dehydrogenase (NADP+).	An alcohol + NADP(+) = an aldehyde + NADPH.	Zinc.	\N	Pentose and glucuronate interconversions	Carbohydrate Metabolism	METABOLIC
898103	1.1.1.2	Alcohol dehydrogenase (NADP+).	An alcohol + NADP(+) = an aldehyde + NADPH.	Zinc.	\N	Glycolysis / Gluconeogenesis	Carbohydrate Metabolism	METABOLIC
898145	1.6.99.1	NADPH dehydrogenase.	NADPH + acceptor = NADP(+) + reduced acceptor.	FMN or FAD.	\N	\N	\N	\N
898180	4.2.1.24	Porphobilinogen synthase.	2 5-aminolevulinate = porphobilinogen + 2 H(2)O.	Zinc.	Susceptibility to lead poisoning; MIM:125270. Acute hepatic porphyria; MIM:125270.	Porphyrin and chlorophyll metabolism	Metabolism of Cofactors and Vitamins	METABOLIC
898186	3.1.-.-	Acting on ester bonds.	\N	\N	\N	\N	\N	\N
898217	6.3.2.19	Ubiquitin--protein ligase.	ATP + ubiquitin + protein lysine = AMP + diphosphate + protein N-ubiquityllysine.	\N	\N	\N	\N	\N
898226	1.1.1.29	Glycerate dehydrogenase.	(R)-glycerate + NAD(+) = hydroxypyruvate + NADH.	\N	Oxalosis II (glycericaciduria); MIM:260000.	Glyoxylate and dicarboxylate metabolism	Carbohydrate Metabolism	METABOLIC
898226	1.1.1.29	Glycerate dehydrogenase.	(R)-glycerate + NAD(+) = hydroxypyruvate + NADH.	\N	Oxalosis II (glycericaciduria); MIM:260000.	Glycine, serine and threonine metabolism	Amino Acid Metabolism	METABOLIC
898423	3.4.11.10	Bacterial leucyl aminopeptidase.	Release of an N-terminal amino acid, preferentially leucine, but not glutamic or aspartic acids.	Zinc.	\N	\N	\N	\N
898428	3.1.3.48	Protein-tyrosine-phosphatase.	Protein tyrosine phosphate + H(2)O = protein tyrosine + phosphate.	\N	\N	\N	\N	\N
898434	2.1.1.107	Uroporphyrin-III C-methyltransferase.	2 S-adenosyl-L-methionine + uroporphyrin III = 2 S-adenosyl-L- homocysteine + sirohydrochlorin.	\N	\N	Porphyrin and chlorophyll metabolism	Metabolism of Cofactors and Vitamins	METABOLIC
898522	3.2.1.113	Mannosyl-oligosaccharide 1,2-alpha-mannosidase.	Hydrolysis of the terminal 1,2-linked alpha-D-mannose residues in the oligo-mannose oligosaccharide Man(9)(GlcNAc)(2).	\N	\N	N-Glycans biosynthesis	Metabolism of Complex Carbohydrates	METABOLIC
898569	4.1.3.30	Methylisocitrate lyase.	(2S,3R)-3-hydroxybutane-1,2,3-tricarboxylate = pyruvate + succinate.	\N	\N	Propanoate metabolism	Carbohydrate Metabolism	METABOLIC
898586	3.6.3.44	Xenobiotic-transporting ATPase.	ATP + H(2)O + xenobiotic(In) = ADP + phosphate + xenobiotic(Out).	\N	\N	\N	\N	\N
898742	6.-.-.-	Ligases.	\N	\N	\N	\N	\N	\N
898791	6.3.2.19	Ubiquitin--protein ligase.	ATP + ubiquitin + protein lysine = AMP + diphosphate + protein N-ubiquityllysine.	\N	\N	\N	\N	\N
898909	2.4.1.16	Chitin synthase.	UDP-N-acetyl-D-glucosamine + {(1,4)-(N-acetyl-beta-D-glucosaminyl)}(N) = UDP + {(1,4)-(N-acetyl-beta-D-glucosaminyl)}(N+1).	\N	\N	Aminosugars metabolism	Metabolism of Complex Carbohydrates	METABOLIC
898922	3.5.4.4	Adenosine deaminase.	Adenosine + H(2)O = inosine + NH(3).	\N	Severe combined immunodeficiency (SCID); MIM:102700.	Purine metabolism	Nucleotide Metabolism	METABOLIC
898995	4.2.1.36	Homoaconitate hydratase.	2-hydroxybutane-1,2,4-tricarboxylate = but-1-ene-1,2,4-tricarboxylate + H(2)O.	\N	\N	Lysine biosynthesis	Amino Acid Metabolism	METABOLIC
899043	3.2.1.52	Beta-N-acetylhexosaminidase.	Hydrolysis of terminal non-reducing N-acetyl-D-hexosamine residues in N-acetyl-beta-D-hexosaminides.	\N	Sandhoff disease (GM2-gangliosidosis, variant 0); MIM:268800. Tay-Sachs disease (adult GM2-gangliosidosis); MIM:272800.	N-Glycan degradation	Metabolism of Complex Carbohydrates	METABOLIC
899043	3.2.1.52	Beta-N-acetylhexosaminidase.	Hydrolysis of terminal non-reducing N-acetyl-D-hexosamine residues in N-acetyl-beta-D-hexosaminides.	\N	Sandhoff disease (GM2-gangliosidosis, variant 0); MIM:268800. Tay-Sachs disease (adult GM2-gangliosidosis); MIM:272800.	Aminosugars metabolism	Metabolism of Complex Carbohydrates	METABOLIC
899043	3.2.1.52	Beta-N-acetylhexosaminidase.	Hydrolysis of terminal non-reducing N-acetyl-D-hexosamine residues in N-acetyl-beta-D-hexosaminides.	\N	Sandhoff disease (GM2-gangliosidosis, variant 0); MIM:268800. Tay-Sachs disease (adult GM2-gangliosidosis); MIM:272800.	Globoside metabolism	Metabolism of Complex Lipids	METABOLIC
899043	3.2.1.52	Beta-N-acetylhexosaminidase.	Hydrolysis of terminal non-reducing N-acetyl-D-hexosamine residues in N-acetyl-beta-D-hexosaminides.	\N	Sandhoff disease (GM2-gangliosidosis, variant 0); MIM:268800. Tay-Sachs disease (adult GM2-gangliosidosis); MIM:272800.	Sphingoglycolipid metabolism	Metabolism of Complex Lipids	METABOLIC
899043	3.2.1.52	Beta-N-acetylhexosaminidase.	Hydrolysis of terminal non-reducing N-acetyl-D-hexosamine residues in N-acetyl-beta-D-hexosaminides.	\N	Sandhoff disease (GM2-gangliosidosis, variant 0); MIM:268800. Tay-Sachs disease (adult GM2-gangliosidosis); MIM:272800.	Glycosaminoglycan degradation	Metabolism of Complex Carbohydrates	METABOLIC
899056	3.4.24.20	Peptidyl-Lys metalloendopeptidase.	Preferential cleavage in proteins: Xaa-|-Lys (in which Xaa may be Pro).	\N	\N	\N	\N	\N
899090	2.1.1.-	Methyltransferases.	\N	\N	\N	Androgen and estrogen metabolism	Lipid Metabolism	METABOLIC
899090	2.1.1.-	Methyltransferases.	\N	\N	\N	Aminophosphonate metabolism	Metabolism of Other Amino Acids	METABOLIC
899090	2.1.1.-	Methyltransferases.	\N	\N	\N	Porphyrin and chlorophyll metabolism	Metabolism of Cofactors and Vitamins	METABOLIC
899090	2.1.1.-	Methyltransferases.	\N	\N	\N	Ubiquinone biosynthesis	Metabolism of Cofactors and Vitamins	METABOLIC
899090	2.1.1.-	Methyltransferases.	\N	\N	\N	Histidine metabolism	Amino Acid Metabolism	METABOLIC
899090	2.1.1.-	Methyltransferases.	\N	\N	\N	Selenoamino acid metabolism	Metabolism of Other Amino Acids	METABOLIC
899090	2.1.1.-	Methyltransferases.	\N	\N	\N	Tryptophan metabolism	Amino Acid Metabolism	METABOLIC
899090	2.1.1.-	Methyltransferases.	\N	\N	\N	Tyrosine metabolism	Amino Acid Metabolism	METABOLIC
899111	6.1.1.4	Leucine--tRNA ligase.	ATP + L-leucine + tRNA(Leu) = AMP + diphosphate + L-leucyl-tRNA(Leu).	\N	\N	Valine, leucine and isoleucine biosynthesis	Amino Acid Metabolism	METABOLIC
899111	6.1.1.4	Leucine--tRNA ligase.	ATP + L-leucine + tRNA(Leu) = AMP + diphosphate + L-leucyl-tRNA(Leu).	\N	\N	Aminoacyl-tRNA biosynthesis	TRANSLATION	REGULATORY
899216	1.4.3.1	D-aspartate oxidase.	D-aspartate + H(2)O + O(2) = oxaloacetate + NH(3) + H(2)O(2).	FAD.	\N	Alanine and aspartate metabolism	Amino Acid Metabolism	METABOLIC
899227	3.2.1.21	Beta-glucosidase.	Hydrolysis of terminal, non-reducing beta-D-glucose residues with release of beta-D-glucose.	\N	\N	Starch and sucrose metabolism	Metabolism of Complex Carbohydrates	METABOLIC
899227	3.2.1.21	Beta-glucosidase.	Hydrolysis of terminal, non-reducing beta-D-glucose residues with release of beta-D-glucose.	\N	\N	Cyanoamino acid metabolism	Metabolism of Other Amino Acids	METABOLIC
899227	3.2.1.21	Beta-glucosidase.	Hydrolysis of terminal, non-reducing beta-D-glucose residues with release of beta-D-glucose.	\N	\N	Flavonoids, stilbene and lignin biosynthesis	Biosynthesis of Secondary Metabolites	METABOLIC
899254	2.1.1.43	Histone-lysine N-methyltransferase.	S-adenosyl-L-methionine + histone L-lysine = S-adenosyl-L-homocysteine + histone N6-methyl-L-lysine.	\N	\N	Lysine degradation	Amino Acid Metabolism	METABOLIC
899311	6.4.1.4	Methylcrotonyl-CoA carboxylase.	ATP + 3-methylcrotonyl-CoA + HCO(3)(-) = ADP + phosphate + 3-methylglutaconyl-CoA.	Biotin.	Beta-methylcrotonylglycinuria I; MIM:210200.	Valine, leucine and isoleucine degradation	Amino Acid Metabolism	METABOLIC
899315	3.4.16.5	Carboxypeptidase C.	Release of a C-terminal amino acid with a broad specificity.	\N	\N	\N	\N	\N
899421	3.5.1.4	Amidase.	A monocarboxylic acid amide + H(2)O = a monocarboxylate + NH(3).	\N	\N	Tryptophan metabolism	Amino Acid Metabolism	METABOLIC
899421	3.5.1.4	Amidase.	A monocarboxylic acid amide + H(2)O = a monocarboxylate + NH(3).	\N	\N	Benzoate degradation via CoA ligation	Biodegradation of Xenobiotics	METABOLIC
899421	3.5.1.4	Amidase.	A monocarboxylic acid amide + H(2)O = a monocarboxylate + NH(3).	\N	\N	Cyanoamino acid metabolism	Metabolism of Other Amino Acids	METABOLIC
899421	3.5.1.4	Amidase.	A monocarboxylic acid amide + H(2)O = a monocarboxylate + NH(3).	\N	\N	Phenylalanine metabolism	Amino Acid Metabolism	METABOLIC
899421	3.5.1.4	Amidase.	A monocarboxylic acid amide + H(2)O = a monocarboxylate + NH(3).	\N	\N	Arginine and proline metabolism	Amino Acid Metabolism	METABOLIC
899421	3.5.1.4	Amidase.	A monocarboxylic acid amide + H(2)O = a monocarboxylate + NH(3).	\N	\N	Styrene degradation	Biodegradation of Xenobiotics	METABOLIC
899467	4.2.1.17	Enoyl-CoA hydratase.	(3S)-3-hydroxyacyl-CoA = trans-2(or 3)-enoyl-CoA + H(2)O.	\N	Peroxisomal bifunctional enzyme deficiency; MIM:261515.	Fatty acid metabolism	Lipid Metabolism	METABOLIC
899467	4.2.1.17	Enoyl-CoA hydratase.	(3S)-3-hydroxyacyl-CoA = trans-2(or 3)-enoyl-CoA + H(2)O.	\N	Peroxisomal bifunctional enzyme deficiency; MIM:261515.	beta-Alanine metabolism	Metabolism of Other Amino Acids	METABOLIC
899467	4.2.1.17	Enoyl-CoA hydratase.	(3S)-3-hydroxyacyl-CoA = trans-2(or 3)-enoyl-CoA + H(2)O.	\N	Peroxisomal bifunctional enzyme deficiency; MIM:261515.	Tryptophan metabolism	Amino Acid Metabolism	METABOLIC
899467	4.2.1.17	Enoyl-CoA hydratase.	(3S)-3-hydroxyacyl-CoA = trans-2(or 3)-enoyl-CoA + H(2)O.	\N	Peroxisomal bifunctional enzyme deficiency; MIM:261515.	Lysine degradation	Amino Acid Metabolism	METABOLIC
899467	4.2.1.17	Enoyl-CoA hydratase.	(3S)-3-hydroxyacyl-CoA = trans-2(or 3)-enoyl-CoA + H(2)O.	\N	Peroxisomal bifunctional enzyme deficiency; MIM:261515.	Fatty acid biosynthesis (path 2)	Lipid Metabolism	METABOLIC
899467	4.2.1.17	Enoyl-CoA hydratase.	(3S)-3-hydroxyacyl-CoA = trans-2(or 3)-enoyl-CoA + H(2)O.	\N	Peroxisomal bifunctional enzyme deficiency; MIM:261515.	Benzoate degradation via CoA ligation	Biodegradation of Xenobiotics	METABOLIC
899467	4.2.1.17	Enoyl-CoA hydratase.	(3S)-3-hydroxyacyl-CoA = trans-2(or 3)-enoyl-CoA + H(2)O.	\N	Peroxisomal bifunctional enzyme deficiency; MIM:261515.	Butanoate metabolism	Carbohydrate Metabolism	METABOLIC
899467	4.2.1.17	Enoyl-CoA hydratase.	(3S)-3-hydroxyacyl-CoA = trans-2(or 3)-enoyl-CoA + H(2)O.	\N	Peroxisomal bifunctional enzyme deficiency; MIM:261515.	Valine, leucine and isoleucine degradation	Amino Acid Metabolism	METABOLIC
899467	4.2.1.17	Enoyl-CoA hydratase.	(3S)-3-hydroxyacyl-CoA = trans-2(or 3)-enoyl-CoA + H(2)O.	\N	Peroxisomal bifunctional enzyme deficiency; MIM:261515.	Propanoate metabolism	Carbohydrate Metabolism	METABOLIC
899550	3.2.1.52	Beta-N-acetylhexosaminidase.	Hydrolysis of terminal non-reducing N-acetyl-D-hexosamine residues in N-acetyl-beta-D-hexosaminides.	\N	Sandhoff disease (GM2-gangliosidosis, variant 0); MIM:268800. Tay-Sachs disease (adult GM2-gangliosidosis); MIM:272800.	N-Glycan degradation	Metabolism of Complex Carbohydrates	METABOLIC
899550	3.2.1.52	Beta-N-acetylhexosaminidase.	Hydrolysis of terminal non-reducing N-acetyl-D-hexosamine residues in N-acetyl-beta-D-hexosaminides.	\N	Sandhoff disease (GM2-gangliosidosis, variant 0); MIM:268800. Tay-Sachs disease (adult GM2-gangliosidosis); MIM:272800.	Aminosugars metabolism	Metabolism of Complex Carbohydrates	METABOLIC
899550	3.2.1.52	Beta-N-acetylhexosaminidase.	Hydrolysis of terminal non-reducing N-acetyl-D-hexosamine residues in N-acetyl-beta-D-hexosaminides.	\N	Sandhoff disease (GM2-gangliosidosis, variant 0); MIM:268800. Tay-Sachs disease (adult GM2-gangliosidosis); MIM:272800.	Globoside metabolism	Metabolism of Complex Lipids	METABOLIC
899550	3.2.1.52	Beta-N-acetylhexosaminidase.	Hydrolysis of terminal non-reducing N-acetyl-D-hexosamine residues in N-acetyl-beta-D-hexosaminides.	\N	Sandhoff disease (GM2-gangliosidosis, variant 0); MIM:268800. Tay-Sachs disease (adult GM2-gangliosidosis); MIM:272800.	Sphingoglycolipid metabolism	Metabolism of Complex Lipids	METABOLIC
899550	3.2.1.52	Beta-N-acetylhexosaminidase.	Hydrolysis of terminal non-reducing N-acetyl-D-hexosamine residues in N-acetyl-beta-D-hexosaminides.	\N	Sandhoff disease (GM2-gangliosidosis, variant 0); MIM:268800. Tay-Sachs disease (adult GM2-gangliosidosis); MIM:272800.	Glycosaminoglycan degradation	Metabolism of Complex Carbohydrates	METABOLIC
899612	6.2.1.3	Long-chain-fatty-acid--CoA ligase.	ATP + a long-chain carboxylic acid + CoA = AMP + diphosphate + an acyl-CoA.	\N	\N	Fatty acid metabolism	Lipid Metabolism	METABOLIC
899675	1.2.1.31	Aminoadipate-semialdehyde dehydrogenase.	L-2-aminoadipate 6-semialdehyde + NADP(+) + H(2)O = L-2-aminoadipate + NADPH.	\N	\N	Lysine biosynthesis	Amino Acid Metabolism	METABOLIC
899675	1.2.1.31	Aminoadipate-semialdehyde dehydrogenase.	L-2-aminoadipate 6-semialdehyde + NADP(+) + H(2)O = L-2-aminoadipate + NADPH.	\N	\N	Lysine degradation	Amino Acid Metabolism	METABOLIC
899741	3.2.1.20	Alpha-glucosidase.	Hydrolysis of terminal, non-reducing 1,4-linked D-glucose residues with release of D-glucose.	\N	Glycogen storage disease II; MIM:232300.	Galactose metabolism	Carbohydrate Metabolism	METABOLIC
899741	3.2.1.20	Alpha-glucosidase.	Hydrolysis of terminal, non-reducing 1,4-linked D-glucose residues with release of D-glucose.	\N	Glycogen storage disease II; MIM:232300.	Starch and sucrose metabolism	Metabolism of Complex Carbohydrates	METABOLIC
899785	1.1.2.4	D-lactate dehydrogenase (cytochrome).	(R)-lactate + 2 ferricytochrome c = pyruvate + 2 ferrocytochrome c.	FAD.	\N	Pyruvate metabolism	Carbohydrate Metabolism	METABOLIC
899812	3.2.1.91	Cellulose 1,4-beta-cellobiosidase.	Hydrolysis of 1,4-beta-D-glucosidic linkages in cellulose and cellotetraose, releasing cellobiose from the non-reducing ends of the chains.	\N	\N	Starch and sucrose metabolism	Metabolism of Complex Carbohydrates	METABOLIC
899844	6.1.1.21	Histidine--tRNA ligase.	ATP + L-histidine + tRNA(His) = AMP + diphosphate + L-histidyl- tRNA(His).	\N	\N	Histidine metabolism	Amino Acid Metabolism	METABOLIC
899844	6.1.1.21	Histidine--tRNA ligase.	ATP + L-histidine + tRNA(His) = AMP + diphosphate + L-histidyl- tRNA(His).	\N	\N	Aminoacyl-tRNA biosynthesis	TRANSLATION	REGULATORY
899979	3.4.23.25	Saccharopepsin.	Hydrolysis of proteins with broad specificity for peptide bonds. Cleaves -Leu-Leu-|-Val-Tyr- bond in a synthetic substrate. Does not act on esters of Tyr or Arg.	\N	\N	\N	\N	\N
900112	1.14.11.-	With 2-oxoglutarate as one donor, and incorporation of one	\N	\N	\N	\N	\N	\N
900142	1.1.1.208	(+)-neomenthol dehydrogenase.	(+)-neomenthol + NADP(+) = (-)-menthone + NADPH.	\N	\N	\N	\N	\N
900215	1.14.11.-	With 2-oxoglutarate as one donor, and incorporation of one	\N	\N	\N	\N	\N	\N
900230	3.4.14.4	Dipeptidyl-peptidase III.	Release of a N-terminal dipeptide from a peptide of four or more residues, with broad specificity.	\N	\N	\N	\N	\N
900257	3.1.26.4	Ribonuclease H.	Endonucleolytic cleavage to 5'-phosphomonoester.	\N	\N	\N	\N	\N
900271	3.1.26.4	Ribonuclease H.	Endonucleolytic cleavage to 5'-phosphomonoester.	\N	\N	\N	\N	\N
900291	5.2.1.8	Peptidylprolyl isomerase.	Peptidylproline (omega=180) = peptidylproline (omega=0).	\N	\N	\N	\N	\N
900296	1.11.1.5	Cytochrome-c peroxidase.	2 ferrocytochrome c + H(2)O(2) = 2 ferricytochrome c + 2 H(2)O.	Heme.	\N	\N	\N	\N
900319	1.2.1.11	Aspartate-semialdehyde dehydrogenase.	L-aspartate-4-semialdehyde + phosphate + NADP(+) = L-4-aspartyl phosphate + NADPH.	\N	\N	Glycine, serine and threonine metabolism	Amino Acid Metabolism	METABOLIC
900319	1.2.1.11	Aspartate-semialdehyde dehydrogenase.	L-aspartate-4-semialdehyde + phosphate + NADP(+) = L-4-aspartyl phosphate + NADPH.	\N	\N	Lysine biosynthesis	Amino Acid Metabolism	METABOLIC
900380	2.3.1.37	5-aminolevulinic acid synthase.	Succinyl-CoA + glycine = 5-aminolevulinate + CoA + CO(2).	Pyridoxal-phosphate.	\N	Glycine, serine and threonine metabolism	Amino Acid Metabolism	METABOLIC
900606	1.14.-.-	Acting on paired donors, with incorporation or reduction of	\N	\N	\N	gamma-Hexachlorocyclohexane degradation	Biodegradation of Xenobiotics	METABOLIC
900606	1.14.-.-	Acting on paired donors, with incorporation or reduction of	\N	\N	\N	Ascorbate and aldarate metabolism	Carbohydrate Metabolism	METABOLIC
900606	1.14.-.-	Acting on paired donors, with incorporation or reduction of	\N	\N	\N	Flavonoids, stilbene and lignin biosynthesis	Biosynthesis of Secondary Metabolites	METABOLIC
900606	1.14.-.-	Acting on paired donors, with incorporation or reduction of	\N	\N	\N	Fluorene degradation	Biodegradation of Xenobiotics	METABOLIC
900617	3.6.3.44	Xenobiotic-transporting ATPase.	ATP + H(2)O + xenobiotic(In) = ADP + phosphate + xenobiotic(Out).	\N	\N	\N	\N	\N
900653	1.5.1.15	Methylenetetrahydrofolate dehydrogenase (NAD+).	5,10-methylenetetrahydrofolate + NAD(+) = 5,10-methenyltetrahydrofolate + NADH.	\N	\N	One carbon pool by folate	Metabolism of Cofactors and Vitamins	METABOLIC
900707	2.4.1.34	1,3-beta-glucan synthase.	UDP-glucose + {(1,3)-beta-D-glucosyl}(N) = UDP + {(1,3)-beta-D- glucosyl}(N+1).	\N	\N	Starch and sucrose metabolism	Metabolism of Complex Carbohydrates	METABOLIC
900734	3.2.1.21	Beta-glucosidase.	Hydrolysis of terminal, non-reducing beta-D-glucose residues with release of beta-D-glucose.	\N	\N	Starch and sucrose metabolism	Metabolism of Complex Carbohydrates	METABOLIC
900734	3.2.1.21	Beta-glucosidase.	Hydrolysis of terminal, non-reducing beta-D-glucose residues with release of beta-D-glucose.	\N	\N	Cyanoamino acid metabolism	Metabolism of Other Amino Acids	METABOLIC
900734	3.2.1.21	Beta-glucosidase.	Hydrolysis of terminal, non-reducing beta-D-glucose residues with release of beta-D-glucose.	\N	\N	Flavonoids, stilbene and lignin biosynthesis	Biosynthesis of Secondary Metabolites	METABOLIC
900801	1.3.1.33	Protochlorophyllide reductase.	Chlorophyllide A + NADP(+) = protochlorophyllide + NADPH.	\N	\N	Porphyrin and chlorophyll metabolism	Metabolism of Cofactors and Vitamins	METABOLIC
900802	3.6.1.11	Exopolyphosphatase.	{Polyphosphate}(N) + H(2)O = {polyphosphate}(N-1) + phosphate.	\N	\N	Purine metabolism	Nucleotide Metabolism	METABOLIC
900812	3.4.23.25	Saccharopepsin.	Hydrolysis of proteins with broad specificity for peptide bonds. Cleaves -Leu-Leu-|-Val-Tyr- bond in a synthetic substrate. Does not act on esters of Tyr or Arg.	\N	\N	\N	\N	\N
900820	1.14.11.13	Gibberellin 2-beta-dioxygenase.	Gibberellin 1 + 2-oxoglutarate + O(2) = 2-beta-hydroxygibberellin 1 + succinate + CO(2).	\N	\N	\N	\N	\N
900830	3.2.1.59	Glucan endo-1,3-alpha-glucosidase.	Endohydrolysis of 1,3-alpha-D-glucosidic linkages in isolichenin, pseudonigeran and nigeran.	\N	\N	\N	\N	\N
900890	3.5.4.25	GTP cyclohydrolase II.	GTP + 3 H(2)O = formate + 2,5-diamino-6-hydroxy-4-(5- phosphoribosylamino)pyrimidine + diphosphate.	\N	\N	Riboflavin metabolism	Metabolism of Cofactors and Vitamins	METABOLIC
900928	3.1.2.-	Thiolester hydrolases.	\N	\N	\N	Benzoate degradation via CoA ligation	Biodegradation of Xenobiotics	METABOLIC
900930	3.4.19.12	Ubiquitinyl hydrolase 1.	Thiol-dependent hydrolysis of ester, thiolester, amide, peptide and isopeptide bonds formed by the C-terminal Gly of ubiquitin (a 76-residue protein attached to proteins as an intracellular targeting signal).	\N	\N	\N	\N	\N
900947	1.1.1.41	Isocitrate dehydrogenase (NAD+).	Isocitrate + NAD(+) = 2-oxoglutarate + CO(2) + NADH.	\N	\N	Citrate cycle (TCA cycle)	Carbohydrate Metabolism	METABOLIC
900963	2.7.7.6	DNA-directed RNA polymerase.	N nucleoside triphosphate = N diphosphate + {RNA}(N).	\N	\N	RNA polymerase	TRANSCRIPTION	REGULATORY
900963	2.7.7.6	DNA-directed RNA polymerase.	N nucleoside triphosphate = N diphosphate + {RNA}(N).	\N	\N	Purine metabolism	Nucleotide Metabolism	METABOLIC
900963	2.7.7.6	DNA-directed RNA polymerase.	N nucleoside triphosphate = N diphosphate + {RNA}(N).	\N	\N	Pyrimidine metabolism	Nucleotide Metabolism	METABOLIC
901010	3.7.1.5	Acylpyruvate hydrolase.	A 3-acylpyruvate + H(2)O = a fatty acid anion + pyruvate.	\N	\N	Tyrosine metabolism	Amino Acid Metabolism	METABOLIC
901052	3.1.1.-	Carboxylic ester hydrolases.	\N	\N	\N	2,4-Dichlorobenzoate degradation	Biodegradation of Xenobiotics	METABOLIC
901052	3.1.1.-	Carboxylic ester hydrolases.	\N	\N	\N	Pentose and glucuronate interconversions	Carbohydrate Metabolism	METABOLIC
901052	3.1.1.-	Carboxylic ester hydrolases.	\N	\N	\N	Butanoate metabolism	Carbohydrate Metabolism	METABOLIC
901054	3.-.-.-	Hydrolases.	\N	\N	\N	\N	\N	\N
901087	1.11.1.6	Catalase.	2 H(2)O(2) = O(2) + 2 H(2)O.	Heme; Manganese.	Acatalasia; MIM:115500.	Tryptophan metabolism	Amino Acid Metabolism	METABOLIC
901087	1.11.1.6	Catalase.	2 H(2)O(2) = O(2) + 2 H(2)O.	Heme; Manganese.	Acatalasia; MIM:115500.	Methane metabolism	Energy Metabolism	METABOLIC
901107	3.4.19.12	Ubiquitinyl hydrolase 1.	Thiol-dependent hydrolysis of ester, thiolester, amide, peptide and isopeptide bonds formed by the C-terminal Gly of ubiquitin (a 76-residue protein attached to proteins as an intracellular targeting signal).	\N	\N	\N	\N	\N
901170	3.1.3.4	Phosphatidate phosphatase.	A 3-sn-phosphatidate + H(2)O = a 1,2-diacyl-sn-glycerol + phosphate.	\N	\N	Phospholipid degradation	Metabolism of Complex Lipids	METABOLIC
901170	3.1.3.4	Phosphatidate phosphatase.	A 3-sn-phosphatidate + H(2)O = a 1,2-diacyl-sn-glycerol + phosphate.	\N	\N	Glycerolipid metabolism	Metabolism of Complex Lipids	METABOLIC
901224	3.5.1.4	Amidase.	A monocarboxylic acid amide + H(2)O = a monocarboxylate + NH(3).	\N	\N	Tryptophan metabolism	Amino Acid Metabolism	METABOLIC
901224	3.5.1.4	Amidase.	A monocarboxylic acid amide + H(2)O = a monocarboxylate + NH(3).	\N	\N	Benzoate degradation via CoA ligation	Biodegradation of Xenobiotics	METABOLIC
901224	3.5.1.4	Amidase.	A monocarboxylic acid amide + H(2)O = a monocarboxylate + NH(3).	\N	\N	Cyanoamino acid metabolism	Metabolism of Other Amino Acids	METABOLIC
901224	3.5.1.4	Amidase.	A monocarboxylic acid amide + H(2)O = a monocarboxylate + NH(3).	\N	\N	Phenylalanine metabolism	Amino Acid Metabolism	METABOLIC
901224	3.5.1.4	Amidase.	A monocarboxylic acid amide + H(2)O = a monocarboxylate + NH(3).	\N	\N	Arginine and proline metabolism	Amino Acid Metabolism	METABOLIC
901224	3.5.1.4	Amidase.	A monocarboxylic acid amide + H(2)O = a monocarboxylate + NH(3).	\N	\N	Styrene degradation	Biodegradation of Xenobiotics	METABOLIC
901274	3.4.11.18	Methionyl aminopeptidase.	Release of N-terminal amino acids, preferentially methionine, from peptides and arylamides.	Cobalt.	\N	\N	\N	\N
901297	3.1.13.-	Exoribonucleases producing 5'-phosphomonoesters.	\N	\N	\N	\N	\N	\N
901358	3.1.26.4	Ribonuclease H.	Endonucleolytic cleavage to 5'-phosphomonoester.	\N	\N	\N	\N	\N
901406	6.2.1.1	Acetate--CoA ligase.	ATP + acetate + CoA = AMP + diphosphate + acetyl-CoA.	\N	\N	Reductive carboxylate cycle (CO2 fixation)	Energy Metabolism	METABOLIC
901406	6.2.1.1	Acetate--CoA ligase.	ATP + acetate + CoA = AMP + diphosphate + acetyl-CoA.	\N	\N	Pyruvate metabolism	Carbohydrate Metabolism	METABOLIC
901406	6.2.1.1	Acetate--CoA ligase.	ATP + acetate + CoA = AMP + diphosphate + acetyl-CoA.	\N	\N	Glycolysis / Gluconeogenesis	Carbohydrate Metabolism	METABOLIC
901406	6.2.1.1	Acetate--CoA ligase.	ATP + acetate + CoA = AMP + diphosphate + acetyl-CoA.	\N	\N	Propanoate metabolism	Carbohydrate Metabolism	METABOLIC
901510	4.1.99.3	Deoxyribodipyrimidine photolyase.	Cyclobutadipyrimidine (in DNA) = 2 pyrimidine residues (in DNA).	Reduced flavin; Pterin or F420.	\N	\N	\N	\N
901554	4.1.1.45	Aminocarboxymuconate-semialdehyde decarboxylase.	2-amino-3-(3-oxoprop-2-enyl)-but-2-enedioate = 2-aminomuconate semialdehyde + CO(2).	\N	\N	Tryptophan metabolism	Amino Acid Metabolism	METABOLIC
901586	1.14.13.-	With NADH or NADPH as one donor, and incorporation of one atom	\N	\N	\N	Methane metabolism	Energy Metabolism	METABOLIC
901586	1.14.13.-	With NADH or NADPH as one donor, and incorporation of one atom	\N	\N	\N	Phenylalanine metabolism	Amino Acid Metabolism	METABOLIC
901586	1.14.13.-	With NADH or NADPH as one donor, and incorporation of one atom	\N	\N	\N	Ubiquinone biosynthesis	Metabolism of Cofactors and Vitamins	METABOLIC
901586	1.14.13.-	With NADH or NADPH as one donor, and incorporation of one atom	\N	\N	\N	Alkaloid biosynthesis I	Biosynthesis of Secondary Metabolites	METABOLIC
901586	1.14.13.-	With NADH or NADPH as one donor, and incorporation of one atom	\N	\N	\N	Styrene degradation	Biodegradation of Xenobiotics	METABOLIC
901586	1.14.13.-	With NADH or NADPH as one donor, and incorporation of one atom	\N	\N	\N	Tryptophan metabolism	Amino Acid Metabolism	METABOLIC
901586	1.14.13.-	With NADH or NADPH as one donor, and incorporation of one atom	\N	\N	\N	Androgen and estrogen metabolism	Lipid Metabolism	METABOLIC
901586	1.14.13.-	With NADH or NADPH as one donor, and incorporation of one atom	\N	\N	\N	Sterol biosynthesis	Lipid Metabolism	METABOLIC
901586	1.14.13.-	With NADH or NADPH as one donor, and incorporation of one atom	\N	\N	\N	1,4-Dichlorobenzene degradation	Biodegradation of Xenobiotics	METABOLIC
901586	1.14.13.-	With NADH or NADPH as one donor, and incorporation of one atom	\N	\N	\N	Tyrosine metabolism	Amino Acid Metabolism	METABOLIC
901586	1.14.13.-	With NADH or NADPH as one donor, and incorporation of one atom	\N	\N	\N	Bile acid biosynthesis	Lipid Metabolism	METABOLIC
901586	1.14.13.-	With NADH or NADPH as one donor, and incorporation of one atom	\N	\N	\N	Flavonoids, stilbene and lignin biosynthesis	Biosynthesis of Secondary Metabolites	METABOLIC
901586	1.14.13.-	With NADH or NADPH as one donor, and incorporation of one atom	\N	\N	\N	Histidine metabolism	Amino Acid Metabolism	METABOLIC
901586	1.14.13.-	With NADH or NADPH as one donor, and incorporation of one atom	\N	\N	\N	gamma-Hexachlorocyclohexane degradation	Biodegradation of Xenobiotics	METABOLIC
901625	2.6.1.7	Kynurenine--oxoglutarate aminotransferase.	L-kynurenine + 2-oxoglutarate = 4-(2-aminophenyl)-2,4-dioxobutanoate + L-glutamate.	Pyridoxal-phosphate.	\N	Tryptophan metabolism	Amino Acid Metabolism	METABOLIC
901732	1.1.99.1	Choline dehydrogenase.	Choline + acceptor = betaine aldehyde + reduced acceptor.	PQQ.	\N	Glycine, serine and threonine metabolism	Amino Acid Metabolism	METABOLIC
901753	3.2.1.89	Arabinogalactan endo-1,4-beta-galactosidase.	Endohydrolysis of 1,4-beta-D-galactosidic linkages in arabinogalactans.	\N	\N	\N	\N	\N
901783	3.1.4.11	1-phosphatidylinositol-4,5-bisphosphate phosphodiesterase.	1-phosphatidyl-1D-myo-inositol 4,5-bisphosphate + H(2)O = D-myo- inositol 1,4,5-trisphosphate + diacylglycerol.	\N	\N	Inositol phosphate metabolism	Metabolism of Complex Lipids	METABOLIC
901814	1.10.3.3	L-ascorbate oxidase.	2 L-ascorbate + O(2) = 2 dehydroascorbate + 2 H(2)O.	Copper.	\N	Ascorbate and aldarate metabolism	Carbohydrate Metabolism	METABOLIC
901832	3.4.23.18	Aspergillopepsin I.	Hydrolysis of proteins with broad specificity. Generally favors hydrophobic residues in P1 and P1', but also accepts Lys in P1, which leads to activation of trypsinogen. Does not clot milk.	\N	\N	\N	\N	\N
901866	3.1.4.46	Glycerophosphodiester phosphodiesterase.	A glycerophosphodiester + H(2)O = an alcohol + sn-glycerol 3-phosphate.	\N	\N	Phospholipid degradation	Metabolism of Complex Lipids	METABOLIC
901866	3.1.4.46	Glycerophosphodiester phosphodiesterase.	A glycerophosphodiester + H(2)O = an alcohol + sn-glycerol 3-phosphate.	\N	\N	Glycerolipid metabolism	Metabolism of Complex Lipids	METABOLIC
901873	1.1.1.156	Glycerol 2-dehydrogenase (NADP+).	Glycerol + NADP(+) = glycerone + NADPH.	\N	\N	Glycerolipid metabolism	Metabolism of Complex Lipids	METABOLIC
901929	6.2.1.12	4-coumarate--CoA ligase.	ATP + 4-coumarate + CoA = AMP + diphosphate + 4-coumaroyl-CoA.	\N	\N	Flavonoids, stilbene and lignin biosynthesis	Biosynthesis of Secondary Metabolites	METABOLIC
901930	3.6.1.43	Dolichyldiphosphatase.	Dolichyl diphosphate + H(2)O = dolichyl phosphate + phosphate.	\N	\N	N-Glycans biosynthesis	Metabolism of Complex Carbohydrates	METABOLIC
902140	6.3.2.19	Ubiquitin--protein ligase.	ATP + ubiquitin + protein lysine = AMP + diphosphate + protein N-ubiquityllysine.	\N	\N	\N	\N	\N
902247	3.1.26.4	Ribonuclease H.	Endonucleolytic cleavage to 5'-phosphomonoester.	\N	\N	\N	\N	\N
902286	1.2.1.3	Aldehyde dehydrogenase (NAD+).	An aldehyde + NAD(+) + H(2)O = an acid + NADH.	\N	Acute alcohol intolerance; MIM:100650.	1,2-Dichloroethane degradation	Biodegradation of Xenobiotics	METABOLIC
902286	1.2.1.3	Aldehyde dehydrogenase (NAD+).	An aldehyde + NAD(+) + H(2)O = an acid + NADH.	\N	Acute alcohol intolerance; MIM:100650.	Tryptophan metabolism	Amino Acid Metabolism	METABOLIC
902286	1.2.1.3	Aldehyde dehydrogenase (NAD+).	An aldehyde + NAD(+) + H(2)O = an acid + NADH.	\N	Acute alcohol intolerance; MIM:100650.	Glycerolipid metabolism	Metabolism of Complex Lipids	METABOLIC
902286	1.2.1.3	Aldehyde dehydrogenase (NAD+).	An aldehyde + NAD(+) + H(2)O = an acid + NADH.	\N	Acute alcohol intolerance; MIM:100650.	Valine, leucine and isoleucine degradation	Amino Acid Metabolism	METABOLIC
902286	1.2.1.3	Aldehyde dehydrogenase (NAD+).	An aldehyde + NAD(+) + H(2)O = an acid + NADH.	\N	Acute alcohol intolerance; MIM:100650.	Glycolysis / Gluconeogenesis	Carbohydrate Metabolism	METABOLIC
902286	1.2.1.3	Aldehyde dehydrogenase (NAD+).	An aldehyde + NAD(+) + H(2)O = an acid + NADH.	\N	Acute alcohol intolerance; MIM:100650.	Propanoate metabolism	Carbohydrate Metabolism	METABOLIC
902286	1.2.1.3	Aldehyde dehydrogenase (NAD+).	An aldehyde + NAD(+) + H(2)O = an acid + NADH.	\N	Acute alcohol intolerance; MIM:100650.	Fatty acid metabolism	Lipid Metabolism	METABOLIC
902286	1.2.1.3	Aldehyde dehydrogenase (NAD+).	An aldehyde + NAD(+) + H(2)O = an acid + NADH.	\N	Acute alcohol intolerance; MIM:100650.	Bile acid biosynthesis	Lipid Metabolism	METABOLIC
902286	1.2.1.3	Aldehyde dehydrogenase (NAD+).	An aldehyde + NAD(+) + H(2)O = an acid + NADH.	\N	Acute alcohol intolerance; MIM:100650.	Arginine and proline metabolism	Amino Acid Metabolism	METABOLIC
902286	1.2.1.3	Aldehyde dehydrogenase (NAD+).	An aldehyde + NAD(+) + H(2)O = an acid + NADH.	\N	Acute alcohol intolerance; MIM:100650.	Butanoate metabolism	Carbohydrate Metabolism	METABOLIC
902286	1.2.1.3	Aldehyde dehydrogenase (NAD+).	An aldehyde + NAD(+) + H(2)O = an acid + NADH.	\N	Acute alcohol intolerance; MIM:100650.	beta-Alanine metabolism	Metabolism of Other Amino Acids	METABOLIC
902286	1.2.1.3	Aldehyde dehydrogenase (NAD+).	An aldehyde + NAD(+) + H(2)O = an acid + NADH.	\N	Acute alcohol intolerance; MIM:100650.	Pyruvate metabolism	Carbohydrate Metabolism	METABOLIC
902286	1.2.1.3	Aldehyde dehydrogenase (NAD+).	An aldehyde + NAD(+) + H(2)O = an acid + NADH.	\N	Acute alcohol intolerance; MIM:100650.	Histidine metabolism	Amino Acid Metabolism	METABOLIC
902286	1.2.1.3	Aldehyde dehydrogenase (NAD+).	An aldehyde + NAD(+) + H(2)O = an acid + NADH.	\N	Acute alcohol intolerance; MIM:100650.	Lysine degradation	Amino Acid Metabolism	METABOLIC
902286	1.2.1.3	Aldehyde dehydrogenase (NAD+).	An aldehyde + NAD(+) + H(2)O = an acid + NADH.	\N	Acute alcohol intolerance; MIM:100650.	Ascorbate and aldarate metabolism	Carbohydrate Metabolism	METABOLIC
902337	3.2.1.4	Cellulase.	Endohydrolysis of 1,4-beta-D-glucosidic linkages in cellulose.	\N	\N	Starch and sucrose metabolism	Metabolism of Complex Carbohydrates	METABOLIC
902425	3.2.1.14	Chitinase.	Hydrolysis of the 1,4-beta-linkages of N-acetyl-D-glucosamine polymers of chitin.	\N	\N	Aminosugars metabolism	Metabolism of Complex Carbohydrates	METABOLIC
902452	2.1.1.100	Protein-S isoprenylcysteine O-methyltransferase.	S-adenosyl-L-methionine + protein C-terminal S-farnesyl-L-cysteine = S-adenosyl-L-homocysteine + protein C-terminal S-farnesyl-L-cysteine methyl ester.	\N	\N	\N	\N	\N
902502	1.14.11.1	Gamma-butyrobetaine,2-oxoglutarate dioxygenase.	4-trimethylammoniobutanoate + 2-oxoglutarate + O(2) = 3-hydroxy-4-trimethylammoniobutanoate + succinate + CO(2).	Iron; Ascorbate.	\N	Lysine degradation	Amino Acid Metabolism	METABOLIC
902530	1.15.1.1	Superoxide dismutase.	2 peroxide radical + 2 H(+) = O(2) + H(2)O(2).	Copper and Zinc or Iron or Manganese.	\N	\N	\N	\N
902598	1.1.1.-	With NAD(+) or NADP(+) as acceptor.	\N	\N	\N	Bile acid biosynthesis	Lipid Metabolism	METABOLIC
902598	1.1.1.-	With NAD(+) or NADP(+) as acceptor.	\N	\N	\N	Vitamin B6 metabolism	Metabolism of Cofactors and Vitamins	METABOLIC
902598	1.1.1.-	With NAD(+) or NADP(+) as acceptor.	\N	\N	\N	Glycine, serine and threonine metabolism	Amino Acid Metabolism	METABOLIC
902598	1.1.1.-	With NAD(+) or NADP(+) as acceptor.	\N	\N	\N	Butanoate metabolism	Carbohydrate Metabolism	METABOLIC
902598	1.1.1.-	With NAD(+) or NADP(+) as acceptor.	\N	\N	\N	Fructose and mannose metabolism	Carbohydrate Metabolism	METABOLIC
902598	1.1.1.-	With NAD(+) or NADP(+) as acceptor.	\N	\N	\N	Galactose metabolism	Carbohydrate Metabolism	METABOLIC
902598	1.1.1.-	With NAD(+) or NADP(+) as acceptor.	\N	\N	\N	Lysine degradation	Amino Acid Metabolism	METABOLIC
902598	1.1.1.-	With NAD(+) or NADP(+) as acceptor.	\N	\N	\N	Nucleotide sugars metabolism	Nucleotide Metabolism	METABOLIC
902598	1.1.1.-	With NAD(+) or NADP(+) as acceptor.	\N	\N	\N	Ascorbate and aldarate metabolism	Carbohydrate Metabolism	METABOLIC
902598	1.1.1.-	With NAD(+) or NADP(+) as acceptor.	\N	\N	\N	Tetrachloroethene degradation	Biodegradation of Xenobiotics	METABOLIC
902598	1.1.1.-	With NAD(+) or NADP(+) as acceptor.	\N	\N	\N	Benzoate degradation via CoA ligation	Biodegradation of Xenobiotics	METABOLIC
902598	1.1.1.-	With NAD(+) or NADP(+) as acceptor.	\N	\N	\N	Glycerolipid metabolism	Metabolism of Complex Lipids	METABOLIC
902674	3.2.1.67	Galacturan 1,4-alpha-galacturonidase.	{(1,4)-alpha-D-galacturonide}(N) + H(2)O = {(1,4)-alpha-D- galacturonide}(N-1) + D-galacturonate.	\N	\N	Starch and sucrose metabolism	Metabolism of Complex Carbohydrates	METABOLIC
902698	6.3.2.19	Ubiquitin--protein ligase.	ATP + ubiquitin + protein lysine = AMP + diphosphate + protein N-ubiquityllysine.	\N	\N	\N	\N	\N
902721	1.2.4.1	Pyruvate dehydrogenase (lipoamide).	Pyruvate + lipoamide = S-acetyldihydrolipoamide + CO(2).	Thiamine pyrophosphate.	Ataxia with lactic acidosis I; MIM:208800.	Valine, leucine and isoleucine biosynthesis	Amino Acid Metabolism	METABOLIC
902721	1.2.4.1	Pyruvate dehydrogenase (lipoamide).	Pyruvate + lipoamide = S-acetyldihydrolipoamide + CO(2).	Thiamine pyrophosphate.	Ataxia with lactic acidosis I; MIM:208800.	Butanoate metabolism	Carbohydrate Metabolism	METABOLIC
902721	1.2.4.1	Pyruvate dehydrogenase (lipoamide).	Pyruvate + lipoamide = S-acetyldihydrolipoamide + CO(2).	Thiamine pyrophosphate.	Ataxia with lactic acidosis I; MIM:208800.	Pyruvate metabolism	Carbohydrate Metabolism	METABOLIC
902721	1.2.4.1	Pyruvate dehydrogenase (lipoamide).	Pyruvate + lipoamide = S-acetyldihydrolipoamide + CO(2).	Thiamine pyrophosphate.	Ataxia with lactic acidosis I; MIM:208800.	Glycolysis / Gluconeogenesis	Carbohydrate Metabolism	METABOLIC
902765	1.6.5.5	NADPH:quinone reductase.	NADPH + quinone = NADP(+) + semiquinone.	Zinc.	\N	\N	\N	\N
902767	3.1.26.5	Ribonuclease P.	Endonucleolytic cleavage of RNA, removing 5'-extra-nucleotide from tRNA precursor.	\N	\N	\N	\N	\N
902930	2.1.1.62	mRNA (2'-O-methyladenosine-N6-)-methyltransferase.	S-adenosyl-L-methionine + m(7)G(5')PPPAM = S-adenosyl-L-homocysteine + m(7)G(5')PPPM(6)AM.	\N	\N	\N	\N	\N
902967	2.3.-.-	Acyltransferases.	\N	\N	\N	\N	\N	\N
903034	3.1.1.3	Triacylglycerol lipase.	Triacylglycerol + H(2)O = diacylglycerol + a fatty acid anion.	\N	Hepatic lipase deficiency; MIM:151670. Congenital lipase deficiency; MIM:246600. Wolman disease; MIM:278000.	Glycerolipid metabolism	Metabolism of Complex Lipids	METABOLIC
903107	5.3.4.1	Protein disulfide isomerase.	Rearrangement of both intrachain and interchain disulfide bonds in proteins to form the native structures.	\N	\N	\N	\N	\N
903117	6.1.1.7	Alanine--tRNA ligase.	ATP + L-alanine + tRNA(Ala) = AMP + diphosphate + L-alanyl-tRNA(Ala).	\N	\N	Alanine and aspartate metabolism	Amino Acid Metabolism	METABOLIC
903117	6.1.1.7	Alanine--tRNA ligase.	ATP + L-alanine + tRNA(Ala) = AMP + diphosphate + L-alanyl-tRNA(Ala).	\N	\N	Aminoacyl-tRNA biosynthesis	TRANSLATION	REGULATORY
903139	2.3.1.31	Homoserine O-acetyltransferase.	Acetyl-CoA + L-homoserine = CoA + O-acetyl-L-homoserine.	\N	\N	Sulfur metabolism	Energy Metabolism	METABOLIC
903139	2.3.1.31	Homoserine O-acetyltransferase.	Acetyl-CoA + L-homoserine = CoA + O-acetyl-L-homoserine.	\N	\N	Methionine metabolism	Amino Acid Metabolism	METABOLIC
903341	3.1.3.2	Acid phosphatase.	An orthophosphoric monoester + H(2)O = an alcohol + phosphate.	\N	Acid phosphatase deficiency; MIM:200950.	gamma-Hexachlorocyclohexane degradation	Biodegradation of Xenobiotics	METABOLIC
903341	3.1.3.2	Acid phosphatase.	An orthophosphoric monoester + H(2)O = an alcohol + phosphate.	\N	Acid phosphatase deficiency; MIM:200950.	Riboflavin metabolism	Metabolism of Cofactors and Vitamins	METABOLIC
903406	1.1.1.102	3-dehydrosphinganine reductase.	Sphinganine + NADP(+) = 3-dehydrosphinganine + NADPH.	\N	\N	Sphingoglycolipid metabolism	Metabolism of Complex Lipids	METABOLIC
903440	2.6.1.27	Tryptophan aminotransferase.	L-tryptophan + 2-oxoglutarate = indole-3-pyruvate + L-glutamate.	Pyridoxal-phosphate.	\N	Tryptophan metabolism	Amino Acid Metabolism	METABOLIC
903457	4.1.1.17	Ornithine decarboxylase.	L-ornithine = putrescine + CO(2).	Pyridoxal-phosphate.	\N	Urea cycle and metabolism of amino groups	Amino Acid Metabolism	METABOLIC
903457	4.1.1.17	Ornithine decarboxylase.	L-ornithine = putrescine + CO(2).	Pyridoxal-phosphate.	\N	Arginine and proline metabolism	Amino Acid Metabolism	METABOLIC
903457	4.1.1.17	Ornithine decarboxylase.	L-ornithine = putrescine + CO(2).	Pyridoxal-phosphate.	\N	Alkaloid biosynthesis II	Biosynthesis of Secondary Metabolites	METABOLIC
903481	3.1.1.3	Triacylglycerol lipase.	Triacylglycerol + H(2)O = diacylglycerol + a fatty acid anion.	\N	Hepatic lipase deficiency; MIM:151670. Congenital lipase deficiency; MIM:246600. Wolman disease; MIM:278000.	Glycerolipid metabolism	Metabolism of Complex Lipids	METABOLIC
903527	2.7.2.1	Acetate kinase.	ATP + acetate = ADP + acetyl phosphate.	\N	\N	Propanoate metabolism	Carbohydrate Metabolism	METABOLIC
903527	2.7.2.1	Acetate kinase.	ATP + acetate = ADP + acetyl phosphate.	\N	\N	Pyruvate metabolism	Carbohydrate Metabolism	METABOLIC
903563	3.6.1.3	Adenosinetriphosphatase.	ATP + H(2)O = ADP + phosphate.	\N	Hemolytic anemia due to deficiency of adenosine triphosphatase; MIM:102800.	Purine metabolism	Nucleotide Metabolism	METABOLIC
903656	1.6.5.4	Monodehydroascorbate reductase (NADH).	NADH + 2 monodehydroascorbate = NAD(+) + 2 ascorbate.	\N	\N	Ascorbate and aldarate metabolism	Carbohydrate Metabolism	METABOLIC
903711	2.7.1.108	Dolichol kinase.	CTP + dolichol = CDP + dolichyl phosphate.	\N	\N	N-Glycans biosynthesis	Metabolism of Complex Carbohydrates	METABOLIC
903731	3.6.3.29	Molybdate-transporting ATPase.	ATP + H(2)O + molybdate(Out) = ADP + phosphate + molybdate(In).	\N	\N	\N	\N	\N
903787	2.3.1.88	Peptide alpha-N-acetyltransferase.	Acetyl-CoA + peptide = CoA + N-acetylpeptide.	\N	\N	\N	\N	\N
903808	1.13.11.5	Homogentisate 1,2-dioxygenase.	Homogentisate + O(2) = 4-maleylacetoacetate.	Iron.	Alkaptonuria; MIM:203500.	Styrene degradation	Biodegradation of Xenobiotics	METABOLIC
903808	1.13.11.5	Homogentisate 1,2-dioxygenase.	Homogentisate + O(2) = 4-maleylacetoacetate.	Iron.	Alkaptonuria; MIM:203500.	Tyrosine metabolism	Amino Acid Metabolism	METABOLIC
903832	3.4.19.12	Ubiquitinyl hydrolase 1.	Thiol-dependent hydrolysis of ester, thiolester, amide, peptide and isopeptide bonds formed by the C-terminal Gly of ubiquitin (a 76-residue protein attached to proteins as an intracellular targeting signal).	\N	\N	\N	\N	\N
903834	3.6.1.3	Adenosinetriphosphatase.	ATP + H(2)O = ADP + phosphate.	\N	Hemolytic anemia due to deficiency of adenosine triphosphatase; MIM:102800.	Purine metabolism	Nucleotide Metabolism	METABOLIC
903838	1.14.11.13	Gibberellin 2-beta-dioxygenase.	Gibberellin 1 + 2-oxoglutarate + O(2) = 2-beta-hydroxygibberellin 1 + succinate + CO(2).	\N	\N	\N	\N	\N
903897	5.1.99.4	Alpha-methylacyl-CoA racemase.	(2S)-2-methylacyl-CoA = (2R)-2-methylacyl-CoA.	\N	\N	\N	\N	\N
903915	5.2.1.8	Peptidylprolyl isomerase.	Peptidylproline (omega=180) = peptidylproline (omega=0).	\N	\N	\N	\N	\N
903919	2.3.1.47	8-amino-7-oxononanoate synthase.	6-carboxyhexanoyl-CoA + L-alanine = 8-amino-7-oxononanoate + CoA + CO(2).	Pyridoxal-phosphate.	\N	Biotin metabolism	Metabolism of Cofactors and Vitamins	METABOLIC
903993	3.2.1.58	Glucan 1,3-beta-glucosidase.	Successive hydrolysis of beta-D-glucose units from the non-reducing ends of 1,3-beta-D-glucans, releasing alpha-glucose.	\N	\N	Starch and sucrose metabolism	Metabolism of Complex Carbohydrates	METABOLIC
904026	3.1.1.23	Acylglycerol lipase.	Hydrolyses glycerol monoesters of long-chain fatty acids.	\N	\N	Glycerolipid metabolism	Metabolism of Complex Lipids	METABOLIC
904053	1.6.5.5	NADPH:quinone reductase.	NADPH + quinone = NADP(+) + semiquinone.	Zinc.	\N	\N	\N	\N
904100	3.1.3.16	Serine/threonine specific protein phosphatase.	A phosphoprotein + H(2)O = a protein + phosphate.	\N	\N	\N	\N	\N
904108	6.2.1.12	4-coumarate--CoA ligase.	ATP + 4-coumarate + CoA = AMP + diphosphate + 4-coumaroyl-CoA.	\N	\N	Flavonoids, stilbene and lignin biosynthesis	Biosynthesis of Secondary Metabolites	METABOLIC
904130	3.6.3.8	Calcium-transporting ATPase.	ATP + H(2)O + Ca(2+)(Cis) = ADP + phosphate + Ca(2+)(Trans).	Magnesium.	Darier disease; MIM:124200. Benign chronic pemphigus; MIM:169600.	\N	\N	\N
904205	1.8.3.1	Sulfite oxidase.	Sulfite + O(2) + H(2)O = sulfate + H(2)O(2).	Heme; Molybdenum.	Sulfite oxidase deficiency; MIM:272300.	Sulfur metabolism	Energy Metabolism	METABOLIC
904208	3.2.1.14	Chitinase.	Hydrolysis of the 1,4-beta-linkages of N-acetyl-D-glucosamine polymers of chitin.	\N	\N	Aminosugars metabolism	Metabolism of Complex Carbohydrates	METABOLIC
904347	2.4.2.30	NAD(+) ADP-ribosyltransferase.	NAD(+) + {ADP-D-ribosyl}(N)-acceptor = nicotinamide + {ADP-D-ribosyl}(N+1)-acceptor.	\N	\N	\N	\N	\N
904517	3.4.16.6	Carboxypeptidase D.	Preferential release of a C-terminal arginine or lysine residue.	\N	\N	\N	\N	\N
904645	4.2.1.17	Enoyl-CoA hydratase.	(3S)-3-hydroxyacyl-CoA = trans-2(or 3)-enoyl-CoA + H(2)O.	\N	Peroxisomal bifunctional enzyme deficiency; MIM:261515.	Fatty acid metabolism	Lipid Metabolism	METABOLIC
904645	4.2.1.17	Enoyl-CoA hydratase.	(3S)-3-hydroxyacyl-CoA = trans-2(or 3)-enoyl-CoA + H(2)O.	\N	Peroxisomal bifunctional enzyme deficiency; MIM:261515.	beta-Alanine metabolism	Metabolism of Other Amino Acids	METABOLIC
904645	4.2.1.17	Enoyl-CoA hydratase.	(3S)-3-hydroxyacyl-CoA = trans-2(or 3)-enoyl-CoA + H(2)O.	\N	Peroxisomal bifunctional enzyme deficiency; MIM:261515.	Tryptophan metabolism	Amino Acid Metabolism	METABOLIC
904645	4.2.1.17	Enoyl-CoA hydratase.	(3S)-3-hydroxyacyl-CoA = trans-2(or 3)-enoyl-CoA + H(2)O.	\N	Peroxisomal bifunctional enzyme deficiency; MIM:261515.	Lysine degradation	Amino Acid Metabolism	METABOLIC
904645	4.2.1.17	Enoyl-CoA hydratase.	(3S)-3-hydroxyacyl-CoA = trans-2(or 3)-enoyl-CoA + H(2)O.	\N	Peroxisomal bifunctional enzyme deficiency; MIM:261515.	Fatty acid biosynthesis (path 2)	Lipid Metabolism	METABOLIC
904645	4.2.1.17	Enoyl-CoA hydratase.	(3S)-3-hydroxyacyl-CoA = trans-2(or 3)-enoyl-CoA + H(2)O.	\N	Peroxisomal bifunctional enzyme deficiency; MIM:261515.	Benzoate degradation via CoA ligation	Biodegradation of Xenobiotics	METABOLIC
904645	4.2.1.17	Enoyl-CoA hydratase.	(3S)-3-hydroxyacyl-CoA = trans-2(or 3)-enoyl-CoA + H(2)O.	\N	Peroxisomal bifunctional enzyme deficiency; MIM:261515.	Butanoate metabolism	Carbohydrate Metabolism	METABOLIC
904645	4.2.1.17	Enoyl-CoA hydratase.	(3S)-3-hydroxyacyl-CoA = trans-2(or 3)-enoyl-CoA + H(2)O.	\N	Peroxisomal bifunctional enzyme deficiency; MIM:261515.	Valine, leucine and isoleucine degradation	Amino Acid Metabolism	METABOLIC
904645	4.2.1.17	Enoyl-CoA hydratase.	(3S)-3-hydroxyacyl-CoA = trans-2(or 3)-enoyl-CoA + H(2)O.	\N	Peroxisomal bifunctional enzyme deficiency; MIM:261515.	Propanoate metabolism	Carbohydrate Metabolism	METABOLIC
904715	1.6.5.5	NADPH:quinone reductase.	NADPH + quinone = NADP(+) + semiquinone.	Zinc.	\N	\N	\N	\N
904722	3.2.1.4	Cellulase.	Endohydrolysis of 1,4-beta-D-glucosidic linkages in cellulose.	\N	\N	Starch and sucrose metabolism	Metabolism of Complex Carbohydrates	METABOLIC
904735	2.6.1.27	Tryptophan aminotransferase.	L-tryptophan + 2-oxoglutarate = indole-3-pyruvate + L-glutamate.	Pyridoxal-phosphate.	\N	Tryptophan metabolism	Amino Acid Metabolism	METABOLIC
904781	1.1.-.-	Acting on the CH-OH group of donors.	\N	\N	\N	Benzoate degradation via CoA ligation	Biodegradation of Xenobiotics	METABOLIC
904781	1.1.-.-	Acting on the CH-OH group of donors.	\N	\N	\N	Ethylbenzene degradation	Biodegradation of Xenobiotics	METABOLIC
904854	5.3.1.8	Mannose-6-phosphate isomerase.	D-mannose 6-phosphate = D-fructose 6-phosphate.	Zinc.	\N	Fructose and mannose metabolism	Carbohydrate Metabolism	METABOLIC
904926	6.2.1.12	4-coumarate--CoA ligase.	ATP + 4-coumarate + CoA = AMP + diphosphate + 4-coumaroyl-CoA.	\N	\N	Flavonoids, stilbene and lignin biosynthesis	Biosynthesis of Secondary Metabolites	METABOLIC
904929	2.4.1.186	Glycogenin glucosyltransferase.	UDP-glucose + glycogenin = UDP + glucosylglycogenin.	\N	\N	\N	\N	\N
904968	1.1.1.1	Alcohol dehydrogenase.	An alcohol + NAD(+) = an aldehyde or ketone + NADH.	Zinc or Iron.	\N	Bile acid biosynthesis	Lipid Metabolism	METABOLIC
904968	1.1.1.1	Alcohol dehydrogenase.	An alcohol + NAD(+) = an aldehyde or ketone + NADH.	Zinc or Iron.	\N	Tyrosine metabolism	Amino Acid Metabolism	METABOLIC
904968	1.1.1.1	Alcohol dehydrogenase.	An alcohol + NAD(+) = an aldehyde or ketone + NADH.	Zinc or Iron.	\N	Glycerolipid metabolism	Metabolism of Complex Lipids	METABOLIC
904968	1.1.1.1	Alcohol dehydrogenase.	An alcohol + NAD(+) = an aldehyde or ketone + NADH.	Zinc or Iron.	\N	Glycolysis / Gluconeogenesis	Carbohydrate Metabolism	METABOLIC
904968	1.1.1.1	Alcohol dehydrogenase.	An alcohol + NAD(+) = an aldehyde or ketone + NADH.	Zinc or Iron.	\N	Fatty acid metabolism	Lipid Metabolism	METABOLIC
904986	3.5.1.5	Urease.	Urea + H(2)O = CO(2) + 2 NH(3).	Nickel.	\N	Purine metabolism	Nucleotide Metabolism	METABOLIC
904986	3.5.1.5	Urease.	Urea + H(2)O = CO(2) + 2 NH(3).	Nickel.	\N	Atrazine degradation	Biodegradation of Xenobiotics	METABOLIC
904986	3.5.1.5	Urease.	Urea + H(2)O = CO(2) + 2 NH(3).	Nickel.	\N	Urea cycle and metabolism of amino groups	Amino Acid Metabolism	METABOLIC
904991	3.2.1.59	Glucan endo-1,3-alpha-glucosidase.	Endohydrolysis of 1,3-alpha-D-glucosidic linkages in isolichenin, pseudonigeran and nigeran.	\N	\N	\N	\N	\N
905000	1.2.1.3	Aldehyde dehydrogenase (NAD+).	An aldehyde + NAD(+) + H(2)O = an acid + NADH.	\N	Acute alcohol intolerance; MIM:100650.	1,2-Dichloroethane degradation	Biodegradation of Xenobiotics	METABOLIC
905000	1.2.1.3	Aldehyde dehydrogenase (NAD+).	An aldehyde + NAD(+) + H(2)O = an acid + NADH.	\N	Acute alcohol intolerance; MIM:100650.	Tryptophan metabolism	Amino Acid Metabolism	METABOLIC
905000	1.2.1.3	Aldehyde dehydrogenase (NAD+).	An aldehyde + NAD(+) + H(2)O = an acid + NADH.	\N	Acute alcohol intolerance; MIM:100650.	Glycerolipid metabolism	Metabolism of Complex Lipids	METABOLIC
905000	1.2.1.3	Aldehyde dehydrogenase (NAD+).	An aldehyde + NAD(+) + H(2)O = an acid + NADH.	\N	Acute alcohol intolerance; MIM:100650.	Valine, leucine and isoleucine degradation	Amino Acid Metabolism	METABOLIC
905000	1.2.1.3	Aldehyde dehydrogenase (NAD+).	An aldehyde + NAD(+) + H(2)O = an acid + NADH.	\N	Acute alcohol intolerance; MIM:100650.	Glycolysis / Gluconeogenesis	Carbohydrate Metabolism	METABOLIC
905000	1.2.1.3	Aldehyde dehydrogenase (NAD+).	An aldehyde + NAD(+) + H(2)O = an acid + NADH.	\N	Acute alcohol intolerance; MIM:100650.	Propanoate metabolism	Carbohydrate Metabolism	METABOLIC
905000	1.2.1.3	Aldehyde dehydrogenase (NAD+).	An aldehyde + NAD(+) + H(2)O = an acid + NADH.	\N	Acute alcohol intolerance; MIM:100650.	Fatty acid metabolism	Lipid Metabolism	METABOLIC
905000	1.2.1.3	Aldehyde dehydrogenase (NAD+).	An aldehyde + NAD(+) + H(2)O = an acid + NADH.	\N	Acute alcohol intolerance; MIM:100650.	Bile acid biosynthesis	Lipid Metabolism	METABOLIC
905000	1.2.1.3	Aldehyde dehydrogenase (NAD+).	An aldehyde + NAD(+) + H(2)O = an acid + NADH.	\N	Acute alcohol intolerance; MIM:100650.	Arginine and proline metabolism	Amino Acid Metabolism	METABOLIC
905000	1.2.1.3	Aldehyde dehydrogenase (NAD+).	An aldehyde + NAD(+) + H(2)O = an acid + NADH.	\N	Acute alcohol intolerance; MIM:100650.	Butanoate metabolism	Carbohydrate Metabolism	METABOLIC
905000	1.2.1.3	Aldehyde dehydrogenase (NAD+).	An aldehyde + NAD(+) + H(2)O = an acid + NADH.	\N	Acute alcohol intolerance; MIM:100650.	beta-Alanine metabolism	Metabolism of Other Amino Acids	METABOLIC
905000	1.2.1.3	Aldehyde dehydrogenase (NAD+).	An aldehyde + NAD(+) + H(2)O = an acid + NADH.	\N	Acute alcohol intolerance; MIM:100650.	Pyruvate metabolism	Carbohydrate Metabolism	METABOLIC
905000	1.2.1.3	Aldehyde dehydrogenase (NAD+).	An aldehyde + NAD(+) + H(2)O = an acid + NADH.	\N	Acute alcohol intolerance; MIM:100650.	Histidine metabolism	Amino Acid Metabolism	METABOLIC
905000	1.2.1.3	Aldehyde dehydrogenase (NAD+).	An aldehyde + NAD(+) + H(2)O = an acid + NADH.	\N	Acute alcohol intolerance; MIM:100650.	Lysine degradation	Amino Acid Metabolism	METABOLIC
905000	1.2.1.3	Aldehyde dehydrogenase (NAD+).	An aldehyde + NAD(+) + H(2)O = an acid + NADH.	\N	Acute alcohol intolerance; MIM:100650.	Ascorbate and aldarate metabolism	Carbohydrate Metabolism	METABOLIC
905013	3.4.23.5	Cathepsin D.	Specificity similar to, but narrower than, that of pepsin A. Does not cleave the 4-Gln-|-His-5 bond in B chain of insulin.	\N	\N	\N	\N	\N
905034	2.1.1.125	Histone-arginine N-methyltransferase.	S-adenosyl-L-methionine + histone-arginine = S-adenosyl-L-homocysteine + histone-N-methyl-arginine.	\N	\N	\N	\N	\N
905176	5.2.1.8	Peptidylprolyl isomerase.	Peptidylproline (omega=180) = peptidylproline (omega=0).	\N	\N	\N	\N	\N
905232	3.2.1.21	Beta-glucosidase.	Hydrolysis of terminal, non-reducing beta-D-glucose residues with release of beta-D-glucose.	\N	\N	Starch and sucrose metabolism	Metabolism of Complex Carbohydrates	METABOLIC
905232	3.2.1.21	Beta-glucosidase.	Hydrolysis of terminal, non-reducing beta-D-glucose residues with release of beta-D-glucose.	\N	\N	Cyanoamino acid metabolism	Metabolism of Other Amino Acids	METABOLIC
905232	3.2.1.21	Beta-glucosidase.	Hydrolysis of terminal, non-reducing beta-D-glucose residues with release of beta-D-glucose.	\N	\N	Flavonoids, stilbene and lignin biosynthesis	Biosynthesis of Secondary Metabolites	METABOLIC
905257	1.1.1.100	3-oxoacyl-[acyl-carrier protein] reductase.	(3R)-3-hydroxyacyl-[acyl-carrier protein] + NADP(+) = 3-oxoacyl- [acyl-carrier protein] + NADPH.	\N	\N	Fatty acid biosynthesis (path 1)	Lipid Metabolism	METABOLIC
905280	3.1.26.4	Ribonuclease H.	Endonucleolytic cleavage to 5'-phosphomonoester.	\N	\N	\N	\N	\N
905311	3.4.23.25	Saccharopepsin.	Hydrolysis of proteins with broad specificity for peptide bonds. Cleaves -Leu-Leu-|-Val-Tyr- bond in a synthetic substrate. Does not act on esters of Tyr or Arg.	\N	\N	\N	\N	\N
905334	5.4.99.5	Chorismate mutase.	Chorismate = prephenate.	\N	\N	Phenylalanine, tyrosine and tryptophan biosynthesis	Amino Acid Metabolism	METABOLIC
905348	6.3.2.19	Ubiquitin--protein ligase.	ATP + ubiquitin + protein lysine = AMP + diphosphate + protein N-ubiquityllysine.	\N	\N	\N	\N	\N
905436	3.4.-.-	Acting on peptide bonds (peptide hydrolases).	\N	\N	\N	Biotin metabolism	Metabolism of Cofactors and Vitamins	METABOLIC
905436	3.4.-.-	Acting on peptide bonds (peptide hydrolases).	\N	\N	\N	Lysine degradation	Amino Acid Metabolism	METABOLIC
905534	6.2.1.12	4-coumarate--CoA ligase.	ATP + 4-coumarate + CoA = AMP + diphosphate + 4-coumaroyl-CoA.	\N	\N	Flavonoids, stilbene and lignin biosynthesis	Biosynthesis of Secondary Metabolites	METABOLIC
905536	2.1.1.56	mRNA (guanine-N7-)-methyltransferase.	S-adenosyl-L-methionine + G(5')PPPR-RNA = S-adenosyl-L-homocysteine + m7G(5')PPPR-RNA.	\N	\N	\N	\N	\N
905590	3.1.1.3	Triacylglycerol lipase.	Triacylglycerol + H(2)O = diacylglycerol + a fatty acid anion.	\N	Hepatic lipase deficiency; MIM:151670. Congenital lipase deficiency; MIM:246600. Wolman disease; MIM:278000.	Glycerolipid metabolism	Metabolism of Complex Lipids	METABOLIC
905677	6.3.2.19	Ubiquitin--protein ligase.	ATP + ubiquitin + protein lysine = AMP + diphosphate + protein N-ubiquityllysine.	\N	\N	\N	\N	\N
905729	3.2.1.45	Glucosylceramidase.	D-glucosyl-N-acylsphingosine + H(2)O = D-glucose + N-acylsphingosine.	\N	Gaucher disease type I; MIM:230800. Gaucher disease type II; MIM:230900. Gaucher disease type III; MIM:231000.	Sphingoglycolipid metabolism	Metabolism of Complex Lipids	METABOLIC
905753	4.2.99.18	DNA-(apurinic or apyrimidinic site) lyase.	The C-O-P bond 3' to the apurinic or apyrimidinic site in DNA is broken by a beta-elimination reaction, leaving a 3'-terminal unsaturated sugar and a product with a terminal 5'-phosphate.	\N	\N	\N	\N	\N
905778	2.7.6.1	Ribose-phosphate pyrophosphokinase.	ATP + D-ribose 5-phosphate = AMP + 5-phospho-alpha-D-ribose 1-diphosphate.	\N	Gout (one form) with urate urolithiasis; MIM:311850.	Purine metabolism	Nucleotide Metabolism	METABOLIC
905778	2.7.6.1	Ribose-phosphate pyrophosphokinase.	ATP + D-ribose 5-phosphate = AMP + 5-phospho-alpha-D-ribose 1-diphosphate.	\N	Gout (one form) with urate urolithiasis; MIM:311850.	Pentose phosphate pathway	Carbohydrate Metabolism	METABOLIC
905900	1.14.14.1	Unspecific monooxygenase.	RH + reduced flavoprotein + O(2) = ROH + oxidized flavoprotein + H(2)O.	Heme-thiolate.	\N	Tryptophan metabolism	Amino Acid Metabolism	METABOLIC
905900	1.14.14.1	Unspecific monooxygenase.	RH + reduced flavoprotein + O(2) = ROH + oxidized flavoprotein + H(2)O.	Heme-thiolate.	\N	Fatty acid metabolism	Lipid Metabolism	METABOLIC
905900	1.14.14.1	Unspecific monooxygenase.	RH + reduced flavoprotein + O(2) = ROH + oxidized flavoprotein + H(2)O.	Heme-thiolate.	\N	gamma-Hexachlorocyclohexane degradation	Biodegradation of Xenobiotics	METABOLIC
905905	2.7.7.7	DNA-directed DNA polymerase.	N deoxynucleoside triphosphate = N diphosphate + {DNA}(N).	\N	\N	Purine metabolism	Nucleotide Metabolism	METABOLIC
905905	2.7.7.7	DNA-directed DNA polymerase.	N deoxynucleoside triphosphate = N diphosphate + {DNA}(N).	\N	\N	DNA polymerase	REPLICATION AND REPAIR	REGULATORY
905905	2.7.7.7	DNA-directed DNA polymerase.	N deoxynucleoside triphosphate = N diphosphate + {DNA}(N).	\N	\N	Pyrimidine metabolism	Nucleotide Metabolism	METABOLIC
906031	3.2.1.20	Alpha-glucosidase.	Hydrolysis of terminal, non-reducing 1,4-linked D-glucose residues with release of D-glucose.	\N	Glycogen storage disease II; MIM:232300.	Galactose metabolism	Carbohydrate Metabolism	METABOLIC
906031	3.2.1.20	Alpha-glucosidase.	Hydrolysis of terminal, non-reducing 1,4-linked D-glucose residues with release of D-glucose.	\N	Glycogen storage disease II; MIM:232300.	Starch and sucrose metabolism	Metabolism of Complex Carbohydrates	METABOLIC
906037	4.1.1.36	Phosphopantothenoylcysteine decarboxylase.	N-((R)-4-phosphopantothenoyl)-L-cysteine = pantotheine 4'-phosphate + CO(2).	Pyruvate.	\N	Pantothenate and CoA biosynthesis	Metabolism of Cofactors and Vitamins	METABOLIC
906130	2.7.7.-	Nucleotidyltransferases.	\N	\N	\N	DNA polymerase	REPLICATION AND REPAIR	REGULATORY
906130	2.7.7.-	Nucleotidyltransferases.	\N	\N	\N	Ubiquinone biosynthesis	Metabolism of Cofactors and Vitamins	METABOLIC
906212	3.4.14.9	Tripeptidyl-peptidase I.	Release of an N-terminal tripeptide from a polypeptide.	\N	\N	\N	\N	\N
906242	2.7.2.11	Glutamate 5-kinase.	ATP + L-glutamate = ADP + L-glutamate 5-phosphate.	\N	\N	Urea cycle and metabolism of amino groups	Amino Acid Metabolism	METABOLIC
906245	1.14.14.1	Unspecific monooxygenase.	RH + reduced flavoprotein + O(2) = ROH + oxidized flavoprotein + H(2)O.	Heme-thiolate.	\N	Tryptophan metabolism	Amino Acid Metabolism	METABOLIC
906245	1.14.14.1	Unspecific monooxygenase.	RH + reduced flavoprotein + O(2) = ROH + oxidized flavoprotein + H(2)O.	Heme-thiolate.	\N	Fatty acid metabolism	Lipid Metabolism	METABOLIC
906245	1.14.14.1	Unspecific monooxygenase.	RH + reduced flavoprotein + O(2) = ROH + oxidized flavoprotein + H(2)O.	Heme-thiolate.	\N	gamma-Hexachlorocyclohexane degradation	Biodegradation of Xenobiotics	METABOLIC
906254	3.1.3.43	[Pyruvate dehydrogenase (lipoamide)]-phosphatase.	[Pyruvate dehydrogenase (lipoamide)] phosphate + H(2)O = [pyruvate dehydrogenase (lipoamide)] + phosphate.	\N	\N	\N	\N	\N
906268	2.7.4.3	Adenylate kinase.	ATP + AMP = ADP + ADP.	\N	Hemolytic anemia due to deficiency of adenylate kinase; MIM:103000.	Purine metabolism	Nucleotide Metabolism	METABOLIC
906299	3.6.-.-	Acting on acid anhydrides.	\N	\N	\N	\N	\N	\N
906329	2.5.1.18	Glutathione transferase.	RX + glutathione = HX + R-S-glutathione.	\N	\N	Glutathione metabolism	Metabolism of Other Amino Acids	METABOLIC
906396	5.99.1.2	DNA topoisomerase.	ATP-independent breakage of single-stranded DNA, followed by passage and rejoining.	\N	\N	\N	\N	\N
906410	1.1.1.2	Alcohol dehydrogenase (NADP+).	An alcohol + NADP(+) = an aldehyde + NADPH.	Zinc.	\N	Caprolactam degradation	Biodegradation of Xenobiotics	METABOLIC
906410	1.1.1.2	Alcohol dehydrogenase (NADP+).	An alcohol + NADP(+) = an aldehyde + NADPH.	Zinc.	\N	Glycerolipid metabolism	Metabolism of Complex Lipids	METABOLIC
906410	1.1.1.2	Alcohol dehydrogenase (NADP+).	An alcohol + NADP(+) = an aldehyde + NADPH.	Zinc.	\N	Pentose and glucuronate interconversions	Carbohydrate Metabolism	METABOLIC
906410	1.1.1.2	Alcohol dehydrogenase (NADP+).	An alcohol + NADP(+) = an aldehyde + NADPH.	Zinc.	\N	Glycolysis / Gluconeogenesis	Carbohydrate Metabolism	METABOLIC
906414	3.5.1.-	In linear amides.	\N	\N	\N	Nicotinate and nicotinamide metabolism	Metabolism of Cofactors and Vitamins	METABOLIC
906414	3.5.1.-	In linear amides.	\N	\N	\N	Pantothenate and CoA biosynthesis	Metabolism of Cofactors and Vitamins	METABOLIC
906414	3.5.1.-	In linear amides.	\N	\N	\N	Arginine and proline metabolism	Amino Acid Metabolism	METABOLIC
906414	3.5.1.-	In linear amides.	\N	\N	\N	Lipopolysaccharide biosynthesis	Metabolism of Complex Carbohydrates	METABOLIC
906421	3.5.4.6	AMP deaminase.	AMP + H(2)O = IMP + NH(3).	\N	Myopathy due to mad deficiency; MIM:102770.	Purine metabolism	Nucleotide Metabolism	METABOLIC
906444	3.1.3.1	Alkaline phosphatase.	An orthophosphoric monoester + H(2)O = an alcohol + phosphate.	Zinc; Magnesium.	Hypophosphatasia, adult; MIM:146300. Hypophosphatasia, childhood; MIM:241510. Hypophosphatasia, infantile; MIM:214500.	gamma-Hexachlorocyclohexane degradation	Biodegradation of Xenobiotics	METABOLIC
906444	3.1.3.1	Alkaline phosphatase.	An orthophosphoric monoester + H(2)O = an alcohol + phosphate.	Zinc; Magnesium.	Hypophosphatasia, adult; MIM:146300. Hypophosphatasia, childhood; MIM:241510. Hypophosphatasia, infantile; MIM:214500.	Folate biosynthesis	Metabolism of Cofactors and Vitamins	METABOLIC
906444	3.1.3.1	Alkaline phosphatase.	An orthophosphoric monoester + H(2)O = an alcohol + phosphate.	Zinc; Magnesium.	Hypophosphatasia, adult; MIM:146300. Hypophosphatasia, childhood; MIM:241510. Hypophosphatasia, infantile; MIM:214500.	Glycerolipid metabolism	Metabolism of Complex Lipids	METABOLIC
906449	3.1.26.-	Endoribonucleases producing 5'-phosphomonoesters.	\N	\N	\N	\N	\N	\N
906450	3.4.11.-	Aminopeptidases.	\N	\N	\N	\N	\N	\N
906471	3.2.1.99	Arabinan endo-1,5-alpha-L-arabinosidase.	Endohydrolysis of 1,5-alpha-L-arabinofuranosidic linkages in 1,5-arabinans.	\N	\N	\N	\N	\N
906501	2.8.3.13	Succinate-hydroxymethylglutarate CoA-transferase.	Succinyl-CoA + (S)-3-hydroxy-3-methylglutarate = succinate + 3-hydroxy-3-methylglutaryl-CoA.	\N	\N	\N	\N	\N
906546	1.14.14.1	Unspecific monooxygenase.	RH + reduced flavoprotein + O(2) = ROH + oxidized flavoprotein + H(2)O.	Heme-thiolate.	\N	Tryptophan metabolism	Amino Acid Metabolism	METABOLIC
906546	1.14.14.1	Unspecific monooxygenase.	RH + reduced flavoprotein + O(2) = ROH + oxidized flavoprotein + H(2)O.	Heme-thiolate.	\N	Fatty acid metabolism	Lipid Metabolism	METABOLIC
906546	1.14.14.1	Unspecific monooxygenase.	RH + reduced flavoprotein + O(2) = ROH + oxidized flavoprotein + H(2)O.	Heme-thiolate.	\N	gamma-Hexachlorocyclohexane degradation	Biodegradation of Xenobiotics	METABOLIC
906561	3.4.14.9	Tripeptidyl-peptidase I.	Release of an N-terminal tripeptide from a polypeptide.	\N	\N	\N	\N	\N
906858	1.14.14.1	Unspecific monooxygenase.	RH + reduced flavoprotein + O(2) = ROH + oxidized flavoprotein + H(2)O.	Heme-thiolate.	\N	Tryptophan metabolism	Amino Acid Metabolism	METABOLIC
906858	1.14.14.1	Unspecific monooxygenase.	RH + reduced flavoprotein + O(2) = ROH + oxidized flavoprotein + H(2)O.	Heme-thiolate.	\N	Fatty acid metabolism	Lipid Metabolism	METABOLIC
906858	1.14.14.1	Unspecific monooxygenase.	RH + reduced flavoprotein + O(2) = ROH + oxidized flavoprotein + H(2)O.	Heme-thiolate.	\N	gamma-Hexachlorocyclohexane degradation	Biodegradation of Xenobiotics	METABOLIC
906906	2.7.1.91	Sphinganine kinase.	ATP + sphinganine = ADP + sphinganine 1-phosphate.	\N	\N	Sphingoglycolipid metabolism	Metabolism of Complex Lipids	METABOLIC
906946	2.4.1.-	Hexosyltransferases.	\N	\N	\N	O-Glycans biosynthesis	Metabolism of Complex Carbohydrates	METABOLIC
906946	2.4.1.-	Hexosyltransferases.	\N	\N	\N	Fructose and mannose metabolism	Carbohydrate Metabolism	METABOLIC
906946	2.4.1.-	Hexosyltransferases.	\N	\N	\N	Peptidoglycan biosynthesis	Metabolism of Complex Carbohydrates	METABOLIC
906946	2.4.1.-	Hexosyltransferases.	\N	\N	\N	Sphingoglycolipid metabolism	Metabolism of Complex Lipids	METABOLIC
906946	2.4.1.-	Hexosyltransferases.	\N	\N	\N	Blood group glycolipid biosynthesis - lact series	Metabolism of Complex Lipids	METABOLIC
906946	2.4.1.-	Hexosyltransferases.	\N	\N	\N	Blood group glycolipid biosynthesis - neolact series	Metabolism of Complex Lipids	METABOLIC
906946	2.4.1.-	Hexosyltransferases.	\N	\N	\N	Glycerolipid metabolism	Metabolism of Complex Lipids	METABOLIC
906946	2.4.1.-	Hexosyltransferases.	\N	\N	\N	Globoside metabolism	Metabolism of Complex Lipids	METABOLIC
906946	2.4.1.-	Hexosyltransferases.	\N	\N	\N	Chondroitin / heparan sulfate biosynthesis	Metabolism of Complex Carbohydrates	METABOLIC
906946	2.4.1.-	Hexosyltransferases.	\N	\N	\N	Keratan sulfate biosynthesis	Metabolism of Complex Carbohydrates	METABOLIC
906946	2.4.1.-	Hexosyltransferases.	\N	\N	\N	N-Glycans biosynthesis	Metabolism of Complex Carbohydrates	METABOLIC
906956	1.5.1.20	Methylenetetrahydrofolate reductase (NADPH).	5-methyltetrahydrofolate + NADP(+) = 5,10-methylenetetrahydrofolate + NADPH.	FAD.	Homocystinuria II (MTHFR deficiency); MIM:236250.	\N	\N	\N
906968	3.6.4.-	Acting on acid anhydrides; involved in cellular and	\N	\N	\N	\N	\N	\N
907095	6.3.2.19	Ubiquitin--protein ligase.	ATP + ubiquitin + protein lysine = AMP + diphosphate + protein N-ubiquityllysine.	\N	\N	\N	\N	\N
907132	4.4.1.17	Holocytochrome-c synthase.	Holocytochrome c = apocytochrome c + heme.	\N	\N	Porphyrin and chlorophyll metabolism	Metabolism of Cofactors and Vitamins	METABOLIC
907269	3.1.1.8	Cholinesterase.	An acylcholine + H(2)O = choline + a carboxylic acid anion.	\N	Drug induced (postanesthetic) apnea; MIM:177400.	\N	\N	\N
907294	2.3.3.1	Citrate (si)-synthase.	\N	Citrate + CoA = acetyl-CoA + H(2)O + oxaloacetate.	\N	\N	\N	\N
907301	3.1.3.1	Alkaline phosphatase.	An orthophosphoric monoester + H(2)O = an alcohol + phosphate.	Zinc; Magnesium.	Hypophosphatasia, adult; MIM:146300. Hypophosphatasia, childhood; MIM:241510. Hypophosphatasia, infantile; MIM:214500.	gamma-Hexachlorocyclohexane degradation	Biodegradation of Xenobiotics	METABOLIC
907301	3.1.3.1	Alkaline phosphatase.	An orthophosphoric monoester + H(2)O = an alcohol + phosphate.	Zinc; Magnesium.	Hypophosphatasia, adult; MIM:146300. Hypophosphatasia, childhood; MIM:241510. Hypophosphatasia, infantile; MIM:214500.	Folate biosynthesis	Metabolism of Cofactors and Vitamins	METABOLIC
907301	3.1.3.1	Alkaline phosphatase.	An orthophosphoric monoester + H(2)O = an alcohol + phosphate.	Zinc; Magnesium.	Hypophosphatasia, adult; MIM:146300. Hypophosphatasia, childhood; MIM:241510. Hypophosphatasia, infantile; MIM:214500.	Glycerolipid metabolism	Metabolism of Complex Lipids	METABOLIC
907387	2.7.4.6	Nucleoside-diphosphate kinase.	ATP + nucleoside diphosphate = ADP + nucleoside triphosphate.	\N	\N	Purine metabolism	Nucleotide Metabolism	METABOLIC
907387	2.7.4.6	Nucleoside-diphosphate kinase.	ATP + nucleoside diphosphate = ADP + nucleoside triphosphate.	\N	\N	Pyrimidine metabolism	Nucleotide Metabolism	METABOLIC
907415	6.1.1.22	Asparagine--tRNA ligase.	ATP + L-asparagine + tRNA(Asn) = AMP + diphosphate + L-asparaginyl- tRNA(Asn).	\N	\N	Alanine and aspartate metabolism	Amino Acid Metabolism	METABOLIC
907415	6.1.1.22	Asparagine--tRNA ligase.	ATP + L-asparagine + tRNA(Asn) = AMP + diphosphate + L-asparaginyl- tRNA(Asn).	\N	\N	Aminoacyl-tRNA biosynthesis	TRANSLATION	REGULATORY
907499	2.4.1.34	1,3-beta-glucan synthase.	UDP-glucose + {(1,3)-beta-D-glucosyl}(N) = UDP + {(1,3)-beta-D- glucosyl}(N+1).	\N	\N	Starch and sucrose metabolism	Metabolism of Complex Carbohydrates	METABOLIC
907512	6.2.1.3	Long-chain-fatty-acid--CoA ligase.	ATP + a long-chain carboxylic acid + CoA = AMP + diphosphate + an acyl-CoA.	\N	\N	Fatty acid metabolism	Lipid Metabolism	METABOLIC
907531	2.8.3.5	3-oxoacid CoA-transferase.	Succinyl-CoA + a 3-oxo acid = succinate + a 3-oxo-acyl-CoA.	\N	Infantile ketoacidosis; MIM:245050.	Valine, leucine and isoleucine degradation	Amino Acid Metabolism	METABOLIC
907531	2.8.3.5	3-oxoacid CoA-transferase.	Succinyl-CoA + a 3-oxo acid = succinate + a 3-oxo-acyl-CoA.	\N	Infantile ketoacidosis; MIM:245050.	Synthesis and degradation of ketone bodies	Lipid Metabolism	METABOLIC
907531	2.8.3.5	3-oxoacid CoA-transferase.	Succinyl-CoA + a 3-oxo acid = succinate + a 3-oxo-acyl-CoA.	\N	Infantile ketoacidosis; MIM:245050.	Butanoate metabolism	Carbohydrate Metabolism	METABOLIC
907547	6.3.2.19	Ubiquitin--protein ligase.	ATP + ubiquitin + protein lysine = AMP + diphosphate + protein N-ubiquityllysine.	\N	\N	\N	\N	\N
907573	3.4.13.19	Membrane dipeptidase.	Hydrolysis of dipeptides. Hydrophobic dipeptides are cleaved preferentially, including prolyl amino acids.	Zinc.	\N	\N	\N	\N
907619	3.1.-.-	Acting on ester bonds.	\N	\N	\N	\N	\N	\N
907626	3.5.1.3	Omega-amidase.	A monoamide of a dicarboxylic acid + H(2)O = a dicarboxylate + NH(3).	\N	\N	Glutamate metabolism	Amino Acid Metabolism	METABOLIC
907626	3.5.1.3	Omega-amidase.	A monoamide of a dicarboxylic acid + H(2)O = a dicarboxylate + NH(3).	\N	\N	Alanine and aspartate metabolism	Amino Acid Metabolism	METABOLIC
907657	3.6.3.14	H(+)-transporting two-sector ATPase.	ATP + H(2)O + H(+)(In) = ADP + phosphate + H(+)(Out).	\N	\N	ATP synthesis	Energy Metabolism	METABOLIC
907657	3.6.3.14	H(+)-transporting two-sector ATPase.	ATP + H(2)O + H(+)(In) = ADP + phosphate + H(+)(Out).	\N	\N	Flagellar assembly	\N	\N
907657	3.6.3.14	H(+)-transporting two-sector ATPase.	ATP + H(2)O + H(+)(In) = ADP + phosphate + H(+)(Out).	\N	\N	Type III secretion system	SORTING AND DEGRADATION	REGULATORY
907661	1.3.1.9	Enoyl-[acyl-carrier protein] reductase (NADH).	Acyl-[acyl-carrier protein] + NAD(+) = trans-2,3-dehydroacyl-[acyl- carrier protein] + NADH.	\N	\N	Fatty acid biosynthesis (path 1)	Lipid Metabolism	METABOLIC
907663	2.7.8.11	CDP-diacylglycerol--inositol 3-phosphatidyltransferase.	CDP-diacylglycerol + myo-inositol = CMP + phosphatidyl-1D-myo- inositol.	\N	\N	Glycerolipid metabolism	Metabolism of Complex Lipids	METABOLIC
907770	2.7.7.19	Polynucleotide adenylyltransferase.	N ATP + {nucleotide}(M) = N diphosphate + {nucleotide}(M+N).	\N	\N	\N	\N	\N
907849	3.2.1.58	Glucan 1,3-beta-glucosidase.	Successive hydrolysis of beta-D-glucose units from the non-reducing ends of 1,3-beta-D-glucans, releasing alpha-glucose.	\N	\N	Starch and sucrose metabolism	Metabolism of Complex Carbohydrates	METABOLIC
907869	3.4.23.5	Cathepsin D.	Specificity similar to, but narrower than, that of pepsin A. Does not cleave the 4-Gln-|-His-5 bond in B chain of insulin.	\N	\N	\N	\N	\N
907950	4.2.1.19	Imidazoleglycerol-phosphate dehydratase.	D-erythro-1-(imidazol-4-yl)glycerol 3-phosphate = 3-(imidazol-4-yl)- 2-oxopropyl phosphate + H(2)O.	\N	\N	Histidine metabolism	Amino Acid Metabolism	METABOLIC
908019	1.14.11.-	With 2-oxoglutarate as one donor, and incorporation of one	\N	\N	\N	\N	\N	\N
908032	3.1.3.11	Fructose-bisphosphatase.	D-fructose 1,6-bisphosphate + H(2)O = D-fructose 6-phosphate + phosphate.	\N	Fructose-1,6-bisphosphatase deficiency; MIM:229700.	Glycolysis / Gluconeogenesis	Carbohydrate Metabolism	METABOLIC
908032	3.1.3.11	Fructose-bisphosphatase.	D-fructose 1,6-bisphosphate + H(2)O = D-fructose 6-phosphate + phosphate.	\N	Fructose-1,6-bisphosphatase deficiency; MIM:229700.	Carbon fixation	Energy Metabolism	METABOLIC
908032	3.1.3.11	Fructose-bisphosphatase.	D-fructose 1,6-bisphosphate + H(2)O = D-fructose 6-phosphate + phosphate.	\N	Fructose-1,6-bisphosphatase deficiency; MIM:229700.	Pentose phosphate pathway	Carbohydrate Metabolism	METABOLIC
908032	3.1.3.11	Fructose-bisphosphatase.	D-fructose 1,6-bisphosphate + H(2)O = D-fructose 6-phosphate + phosphate.	\N	Fructose-1,6-bisphosphatase deficiency; MIM:229700.	Fructose and mannose metabolism	Carbohydrate Metabolism	METABOLIC
908069	2.4.1.-	Hexosyltransferases.	\N	\N	\N	O-Glycans biosynthesis	Metabolism of Complex Carbohydrates	METABOLIC
908069	2.4.1.-	Hexosyltransferases.	\N	\N	\N	Fructose and mannose metabolism	Carbohydrate Metabolism	METABOLIC
908069	2.4.1.-	Hexosyltransferases.	\N	\N	\N	Peptidoglycan biosynthesis	Metabolism of Complex Carbohydrates	METABOLIC
908069	2.4.1.-	Hexosyltransferases.	\N	\N	\N	Sphingoglycolipid metabolism	Metabolism of Complex Lipids	METABOLIC
908069	2.4.1.-	Hexosyltransferases.	\N	\N	\N	Blood group glycolipid biosynthesis - lact series	Metabolism of Complex Lipids	METABOLIC
908069	2.4.1.-	Hexosyltransferases.	\N	\N	\N	Blood group glycolipid biosynthesis - neolact series	Metabolism of Complex Lipids	METABOLIC
908069	2.4.1.-	Hexosyltransferases.	\N	\N	\N	Glycerolipid metabolism	Metabolism of Complex Lipids	METABOLIC
908069	2.4.1.-	Hexosyltransferases.	\N	\N	\N	Globoside metabolism	Metabolism of Complex Lipids	METABOLIC
908069	2.4.1.-	Hexosyltransferases.	\N	\N	\N	Chondroitin / heparan sulfate biosynthesis	Metabolism of Complex Carbohydrates	METABOLIC
908069	2.4.1.-	Hexosyltransferases.	\N	\N	\N	Keratan sulfate biosynthesis	Metabolism of Complex Carbohydrates	METABOLIC
908069	2.4.1.-	Hexosyltransferases.	\N	\N	\N	N-Glycans biosynthesis	Metabolism of Complex Carbohydrates	METABOLIC
908119	2.7.8.5	CDP-diacylglycerol--glycerol-3-phosphate 3-phosphatidyltransferase.	CDP-diacylglycerol + glycerol 3-phosphate = CMP + 3-(3-phosphatidyl)- glycerol 1-phosphate.	\N	\N	Glycerolipid metabolism	Metabolism of Complex Lipids	METABOLIC
908194	2.1.1.43	Histone-lysine N-methyltransferase.	S-adenosyl-L-methionine + histone L-lysine = S-adenosyl-L-homocysteine + histone N6-methyl-L-lysine.	\N	\N	Lysine degradation	Amino Acid Metabolism	METABOLIC
908236	2.7.7.12	UDP-glucose--hexose-1-phosphate uridylyltransferase.	UDP-glucose + alpha-D-galactose 1-phosphate = alpha-D-glucose 1-phosphate + UDP-galactose.	\N	\N	Nucleotide sugars metabolism	Nucleotide Metabolism	METABOLIC
908236	2.7.7.12	UDP-glucose--hexose-1-phosphate uridylyltransferase.	UDP-glucose + alpha-D-galactose 1-phosphate = alpha-D-glucose 1-phosphate + UDP-galactose.	\N	\N	Galactose metabolism	Carbohydrate Metabolism	METABOLIC
908276	1.14.13.7	Phenol 2-monooxygenase.	Phenol + NADPH + O(2) = catechol + NADP(+) + H(2)O.	FAD.	\N	gamma-Hexachlorocyclohexane degradation	Biodegradation of Xenobiotics	METABOLIC
908276	1.14.13.7	Phenol 2-monooxygenase.	Phenol + NADPH + O(2) = catechol + NADP(+) + H(2)O.	FAD.	\N	Toluene and xylene degradation	Biodegradation of Xenobiotics	METABOLIC
908276	1.14.13.7	Phenol 2-monooxygenase.	Phenol + NADPH + O(2) = catechol + NADP(+) + H(2)O.	FAD.	\N	Nitorobenzene degradation	Biodegradation of Xenobiotics	METABOLIC
908280	1.1.3.9	Galactose oxidase.	D-galactose + O(2) = D-galacto-hexodialose + H(2)O(2).	Copper.	\N	Galactose metabolism	Carbohydrate Metabolism	METABOLIC
908289	6.5.1.4	RNA-3'-phosphate cyclase.	ATP + RNA 3'-terminal-phosphate = AMP + diphosphate + RNA terminal- 2',3'-cyclic-phosphate.	\N	\N	\N	\N	\N
908422	1.10.3.3	L-ascorbate oxidase.	2 L-ascorbate + O(2) = 2 dehydroascorbate + 2 H(2)O.	Copper.	\N	Ascorbate and aldarate metabolism	Carbohydrate Metabolism	METABOLIC
908444	2.4.1.186	Glycogenin glucosyltransferase.	UDP-glucose + glycogenin = UDP + glucosylglycogenin.	\N	\N	\N	\N	\N
908483	6.1.1.20	Phenylalanine--tRNA ligase.	ATP + L-phenylalanine + tRNA(Phe) = AMP + diphosphate + L-phenylalanyl-tRNA(Phe).	\N	\N	Aminoacyl-tRNA biosynthesis	TRANSLATION	REGULATORY
908483	6.1.1.20	Phenylalanine--tRNA ligase.	ATP + L-phenylalanine + tRNA(Phe) = AMP + diphosphate + L-phenylalanyl-tRNA(Phe).	\N	\N	Phenylalanine, tyrosine and tryptophan biosynthesis	Amino Acid Metabolism	METABOLIC
908487	2.8.1.-	Sulfurtransferases.	\N	\N	\N	\N	\N	\N
908491	3.7.1.5	Acylpyruvate hydrolase.	A 3-acylpyruvate + H(2)O = a fatty acid anion + pyruvate.	\N	\N	Tyrosine metabolism	Amino Acid Metabolism	METABOLIC
908510	3.7.1.3	Kynureninase.	L-kynurenine + H(2)O = anthranilate + L-alanine.	Pyridoxal-phosphate.	Xanthurenicaciduria; MIM:278600.	Tryptophan metabolism	Amino Acid Metabolism	METABOLIC
908751	6.3.1.2	Glutamate--ammonia ligase.	ATP + L-glutamate + NH(3) = ADP + phosphate + L-glutamine.	\N	\N	Peptidoglycan biosynthesis	Metabolism of Complex Carbohydrates	METABOLIC
908751	6.3.1.2	Glutamate--ammonia ligase.	ATP + L-glutamate + NH(3) = ADP + phosphate + L-glutamine.	\N	\N	Nitrogen metabolism	Energy Metabolism	METABOLIC
908751	6.3.1.2	Glutamate--ammonia ligase.	ATP + L-glutamate + NH(3) = ADP + phosphate + L-glutamine.	\N	\N	Glutamate metabolism	Amino Acid Metabolism	METABOLIC
908799	3.2.2.-	Hydrolyzing N-glycosyl compounds.	\N	\N	\N	\N	\N	\N
908813	2.6.1.9	Histidinol-phosphate aminotransferase.	L-histidinol-phosphate + 2-oxoglutarate = 3-(imidazol-4-yl)-2- oxopropyl phosphate + L-glutamate.	Pyridoxal-phosphate.	\N	Phenylalanine metabolism	Amino Acid Metabolism	METABOLIC
908813	2.6.1.9	Histidinol-phosphate aminotransferase.	L-histidinol-phosphate + 2-oxoglutarate = 3-(imidazol-4-yl)-2- oxopropyl phosphate + L-glutamate.	Pyridoxal-phosphate.	\N	Histidine metabolism	Amino Acid Metabolism	METABOLIC
908813	2.6.1.9	Histidinol-phosphate aminotransferase.	L-histidinol-phosphate + 2-oxoglutarate = 3-(imidazol-4-yl)-2- oxopropyl phosphate + L-glutamate.	Pyridoxal-phosphate.	\N	Tyrosine metabolism	Amino Acid Metabolism	METABOLIC
908813	2.6.1.9	Histidinol-phosphate aminotransferase.	L-histidinol-phosphate + 2-oxoglutarate = 3-(imidazol-4-yl)-2- oxopropyl phosphate + L-glutamate.	Pyridoxal-phosphate.	\N	Phenylalanine, tyrosine and tryptophan biosynthesis	Amino Acid Metabolism	METABOLIC
908830	3.1.1.3	Triacylglycerol lipase.	Triacylglycerol + H(2)O = diacylglycerol + a fatty acid anion.	\N	Hepatic lipase deficiency; MIM:151670. Congenital lipase deficiency; MIM:246600. Wolman disease; MIM:278000.	Glycerolipid metabolism	Metabolism of Complex Lipids	METABOLIC
908832	3.4.19.12	Ubiquitinyl hydrolase 1.	Thiol-dependent hydrolysis of ester, thiolester, amide, peptide and isopeptide bonds formed by the C-terminal Gly of ubiquitin (a 76-residue protein attached to proteins as an intracellular targeting signal).	\N	\N	\N	\N	\N
908886	2.1.1.1	Nicotinamide N-methyltransferase.	S-adenosyl-L-methionine + nicotinamide = S-adenosyl-L-homocysteine + 1-methylnicotinamide.	\N	\N	Nicotinate and nicotinamide metabolism	Metabolism of Cofactors and Vitamins	METABOLIC
908902	6.1.1.14	Glycine--tRNA ligase.	ATP + glycine + tRNA(Gly) = AMP + diphosphate + glycyl-tRNA(Gly).	\N	\N	Aminoacyl-tRNA biosynthesis	TRANSLATION	REGULATORY
908902	6.1.1.14	Glycine--tRNA ligase.	ATP + glycine + tRNA(Gly) = AMP + diphosphate + glycyl-tRNA(Gly).	\N	\N	Glycine, serine and threonine metabolism	Amino Acid Metabolism	METABOLIC
908935	1.6.5.2	Transferred entry: 1.6.99.2.	\N	\N	\N	\N	\N	\N
908958	2.7.7.7	DNA-directed DNA polymerase.	N deoxynucleoside triphosphate = N diphosphate + {DNA}(N).	\N	\N	Purine metabolism	Nucleotide Metabolism	METABOLIC
908958	2.7.7.7	DNA-directed DNA polymerase.	N deoxynucleoside triphosphate = N diphosphate + {DNA}(N).	\N	\N	DNA polymerase	REPLICATION AND REPAIR	REGULATORY
908958	2.7.7.7	DNA-directed DNA polymerase.	N deoxynucleoside triphosphate = N diphosphate + {DNA}(N).	\N	\N	Pyrimidine metabolism	Nucleotide Metabolism	METABOLIC
908970	3.2.1.67	Galacturan 1,4-alpha-galacturonidase.	{(1,4)-alpha-D-galacturonide}(N) + H(2)O = {(1,4)-alpha-D- galacturonide}(N-1) + D-galacturonate.	\N	\N	Starch and sucrose metabolism	Metabolism of Complex Carbohydrates	METABOLIC
908992	1.1.99.18	Cellobiose dehydrogenase (acceptor).	Cellobiose + acceptor = cellobiono-1,5-lactone + reduced acceptor.	\N	\N	\N	\N	\N
908998	3.4.14.9	Tripeptidyl-peptidase I.	Release of an N-terminal tripeptide from a polypeptide.	\N	\N	\N	\N	\N
909005	1.14.19.-	With oxidation of a pair of donors resulting in the reduction	\N	\N	\N	\N	\N	\N
909014	1.1.1.65	Pyridoxine 4-dehydrogenase.	Pyridoxine + NADP(+) = pyridoxal + NADPH.	\N	\N	Vitamin B6 metabolism	Metabolism of Cofactors and Vitamins	METABOLIC
909141	3.4.14.9	Tripeptidyl-peptidase I.	Release of an N-terminal tripeptide from a polypeptide.	\N	\N	\N	\N	\N
909142	6.3.2.19	Ubiquitin--protein ligase.	ATP + ubiquitin + protein lysine = AMP + diphosphate + protein N-ubiquityllysine.	\N	\N	\N	\N	\N
909150	1.11.1.6	Catalase.	2 H(2)O(2) = O(2) + 2 H(2)O.	Heme; Manganese.	Acatalasia; MIM:115500.	Tryptophan metabolism	Amino Acid Metabolism	METABOLIC
909150	1.11.1.6	Catalase.	2 H(2)O(2) = O(2) + 2 H(2)O.	Heme; Manganese.	Acatalasia; MIM:115500.	Methane metabolism	Energy Metabolism	METABOLIC
909194	2.5.1.18	Glutathione transferase.	RX + glutathione = HX + R-S-glutathione.	\N	\N	Glutathione metabolism	Metabolism of Other Amino Acids	METABOLIC
909237	2.5.1.18	Glutathione transferase.	RX + glutathione = HX + R-S-glutathione.	\N	\N	Glutathione metabolism	Metabolism of Other Amino Acids	METABOLIC
909308	6.4.1.1	Pyruvate carboxylase.	ATP + pyruvate + HCO(3)(-) = ADP + phosphate + oxaloacetate.	Biotin; Manganese or Zinc.	Pyruvate carboxylase deficiency; MIM:266150.	Alanine and aspartate metabolism	Amino Acid Metabolism	METABOLIC
909308	6.4.1.1	Pyruvate carboxylase.	ATP + pyruvate + HCO(3)(-) = ADP + phosphate + oxaloacetate.	Biotin; Manganese or Zinc.	Pyruvate carboxylase deficiency; MIM:266150.	Citrate cycle (TCA cycle)	Carbohydrate Metabolism	METABOLIC
909308	6.4.1.1	Pyruvate carboxylase.	ATP + pyruvate + HCO(3)(-) = ADP + phosphate + oxaloacetate.	Biotin; Manganese or Zinc.	Pyruvate carboxylase deficiency; MIM:266150.	Pyruvate metabolism	Carbohydrate Metabolism	METABOLIC
909371	2.1.1.45	Thymidylate synthase.	5,10-methylenetetrahydrofolate + dUMP = dihydrofolate + dTMP.	\N	\N	One carbon pool by folate	Metabolism of Cofactors and Vitamins	METABOLIC
909371	2.1.1.45	Thymidylate synthase.	5,10-methylenetetrahydrofolate + dUMP = dihydrofolate + dTMP.	\N	\N	Pyrimidine metabolism	Nucleotide Metabolism	METABOLIC
909371	2.1.1.45	Thymidylate synthase.	5,10-methylenetetrahydrofolate + dUMP = dihydrofolate + dTMP.	\N	\N	Folate biosynthesis	Metabolism of Cofactors and Vitamins	METABOLIC
909416	3.5.2.5	Allantoinase.	Allantoin + H(2)O = allantoate.	\N	\N	Purine metabolism	Nucleotide Metabolism	METABOLIC
909425	2.1.1.100	Protein-S isoprenylcysteine O-methyltransferase.	S-adenosyl-L-methionine + protein C-terminal S-farnesyl-L-cysteine = S-adenosyl-L-homocysteine + protein C-terminal S-farnesyl-L-cysteine methyl ester.	\N	\N	\N	\N	\N
909431	1.2.1.3	Aldehyde dehydrogenase (NAD+).	An aldehyde + NAD(+) + H(2)O = an acid + NADH.	\N	Acute alcohol intolerance; MIM:100650.	1,2-Dichloroethane degradation	Biodegradation of Xenobiotics	METABOLIC
909431	1.2.1.3	Aldehyde dehydrogenase (NAD+).	An aldehyde + NAD(+) + H(2)O = an acid + NADH.	\N	Acute alcohol intolerance; MIM:100650.	Tryptophan metabolism	Amino Acid Metabolism	METABOLIC
909431	1.2.1.3	Aldehyde dehydrogenase (NAD+).	An aldehyde + NAD(+) + H(2)O = an acid + NADH.	\N	Acute alcohol intolerance; MIM:100650.	Glycerolipid metabolism	Metabolism of Complex Lipids	METABOLIC
909431	1.2.1.3	Aldehyde dehydrogenase (NAD+).	An aldehyde + NAD(+) + H(2)O = an acid + NADH.	\N	Acute alcohol intolerance; MIM:100650.	Valine, leucine and isoleucine degradation	Amino Acid Metabolism	METABOLIC
909431	1.2.1.3	Aldehyde dehydrogenase (NAD+).	An aldehyde + NAD(+) + H(2)O = an acid + NADH.	\N	Acute alcohol intolerance; MIM:100650.	Glycolysis / Gluconeogenesis	Carbohydrate Metabolism	METABOLIC
909431	1.2.1.3	Aldehyde dehydrogenase (NAD+).	An aldehyde + NAD(+) + H(2)O = an acid + NADH.	\N	Acute alcohol intolerance; MIM:100650.	Propanoate metabolism	Carbohydrate Metabolism	METABOLIC
909431	1.2.1.3	Aldehyde dehydrogenase (NAD+).	An aldehyde + NAD(+) + H(2)O = an acid + NADH.	\N	Acute alcohol intolerance; MIM:100650.	Fatty acid metabolism	Lipid Metabolism	METABOLIC
909431	1.2.1.3	Aldehyde dehydrogenase (NAD+).	An aldehyde + NAD(+) + H(2)O = an acid + NADH.	\N	Acute alcohol intolerance; MIM:100650.	Bile acid biosynthesis	Lipid Metabolism	METABOLIC
909431	1.2.1.3	Aldehyde dehydrogenase (NAD+).	An aldehyde + NAD(+) + H(2)O = an acid + NADH.	\N	Acute alcohol intolerance; MIM:100650.	Arginine and proline metabolism	Amino Acid Metabolism	METABOLIC
909431	1.2.1.3	Aldehyde dehydrogenase (NAD+).	An aldehyde + NAD(+) + H(2)O = an acid + NADH.	\N	Acute alcohol intolerance; MIM:100650.	Butanoate metabolism	Carbohydrate Metabolism	METABOLIC
909431	1.2.1.3	Aldehyde dehydrogenase (NAD+).	An aldehyde + NAD(+) + H(2)O = an acid + NADH.	\N	Acute alcohol intolerance; MIM:100650.	beta-Alanine metabolism	Metabolism of Other Amino Acids	METABOLIC
909431	1.2.1.3	Aldehyde dehydrogenase (NAD+).	An aldehyde + NAD(+) + H(2)O = an acid + NADH.	\N	Acute alcohol intolerance; MIM:100650.	Pyruvate metabolism	Carbohydrate Metabolism	METABOLIC
909431	1.2.1.3	Aldehyde dehydrogenase (NAD+).	An aldehyde + NAD(+) + H(2)O = an acid + NADH.	\N	Acute alcohol intolerance; MIM:100650.	Histidine metabolism	Amino Acid Metabolism	METABOLIC
909431	1.2.1.3	Aldehyde dehydrogenase (NAD+).	An aldehyde + NAD(+) + H(2)O = an acid + NADH.	\N	Acute alcohol intolerance; MIM:100650.	Lysine degradation	Amino Acid Metabolism	METABOLIC
909431	1.2.1.3	Aldehyde dehydrogenase (NAD+).	An aldehyde + NAD(+) + H(2)O = an acid + NADH.	\N	Acute alcohol intolerance; MIM:100650.	Ascorbate and aldarate metabolism	Carbohydrate Metabolism	METABOLIC
909477	3.2.1.4	Cellulase.	Endohydrolysis of 1,4-beta-D-glucosidic linkages in cellulose.	\N	\N	Starch and sucrose metabolism	Metabolism of Complex Carbohydrates	METABOLIC
909517	3.1.3.2	Acid phosphatase.	An orthophosphoric monoester + H(2)O = an alcohol + phosphate.	\N	Acid phosphatase deficiency; MIM:200950.	gamma-Hexachlorocyclohexane degradation	Biodegradation of Xenobiotics	METABOLIC
909517	3.1.3.2	Acid phosphatase.	An orthophosphoric monoester + H(2)O = an alcohol + phosphate.	\N	Acid phosphatase deficiency; MIM:200950.	Riboflavin metabolism	Metabolism of Cofactors and Vitamins	METABOLIC
909571	3.4.14.9	Tripeptidyl-peptidase I.	Release of an N-terminal tripeptide from a polypeptide.	\N	\N	\N	\N	\N
909574	3.2.1.51	Alpha-L-fucosidase.	An alpha-L-fucoside + H(2)O = an alcohol + L-fucose.	\N	Fucosidosis; MIM:230000.	N-Glycan degradation	Metabolism of Complex Carbohydrates	METABOLIC
909685	3.4.14.9	Tripeptidyl-peptidase I.	Release of an N-terminal tripeptide from a polypeptide.	\N	\N	\N	\N	\N
909692	3.6.3.44	Xenobiotic-transporting ATPase.	ATP + H(2)O + xenobiotic(In) = ADP + phosphate + xenobiotic(Out).	\N	\N	\N	\N	\N
909745	3.4.24.56	Insulysin.	Degradation of insulin, glucagon and other polypeptides. No action on proteins.	Zinc.	\N	\N	\N	\N
909800	5.3.1.9	Glucose-6-phosphate isomerase.	D-glucose 6-phosphate = D-fructose 6-phosphate.	\N	Hemolytic anemia due to glucosephosphate isomerase deficiency; MIM:172400.	Starch and sucrose metabolism	Metabolism of Complex Carbohydrates	METABOLIC
909800	5.3.1.9	Glucose-6-phosphate isomerase.	D-glucose 6-phosphate = D-fructose 6-phosphate.	\N	Hemolytic anemia due to glucosephosphate isomerase deficiency; MIM:172400.	Glycolysis / Gluconeogenesis	Carbohydrate Metabolism	METABOLIC
909800	5.3.1.9	Glucose-6-phosphate isomerase.	D-glucose 6-phosphate = D-fructose 6-phosphate.	\N	Hemolytic anemia due to glucosephosphate isomerase deficiency; MIM:172400.	Pentose phosphate pathway	Carbohydrate Metabolism	METABOLIC
909880	1.3.5.1	Succinate dehydrogenase (ubiquinone).	Succinate + ubiquinone = fumarate + ubiquinol.	FAD; Iron-sulfur.	\N	Citrate cycle (TCA cycle)	Carbohydrate Metabolism	METABOLIC
909880	1.3.5.1	Succinate dehydrogenase (ubiquinone).	Succinate + ubiquinone = fumarate + ubiquinol.	FAD; Iron-sulfur.	\N	Oxidative phosphorylation	Energy Metabolism	METABOLIC
909949	2.4.1.198	Phosphatidylinositol N-acetylglucosaminyltransferase.	UDP-N-acetyl-D-glucosamine + phosphatidylinositol = UDP + N-acetyl-D- glucosaminylphosphatidylinositol.	\N	\N	Glycosylphosphatidylinositol(GPI)-anchor biosynthesis	\N	\N
909974	2.1.2.1	Glycine hydroxymethyltransferase.	5,10-methylenetetrahydrofolate + glycine + H(2)O = tetrahydrofolate + L-serine.	Pyridoxal-phosphate.	\N	Glycine, serine and threonine metabolism	Amino Acid Metabolism	METABOLIC
909974	2.1.2.1	Glycine hydroxymethyltransferase.	5,10-methylenetetrahydrofolate + glycine + H(2)O = tetrahydrofolate + L-serine.	Pyridoxal-phosphate.	\N	Methane metabolism	Energy Metabolism	METABOLIC
909974	2.1.2.1	Glycine hydroxymethyltransferase.	5,10-methylenetetrahydrofolate + glycine + H(2)O = tetrahydrofolate + L-serine.	Pyridoxal-phosphate.	\N	Lysine degradation	Amino Acid Metabolism	METABOLIC
909974	2.1.2.1	Glycine hydroxymethyltransferase.	5,10-methylenetetrahydrofolate + glycine + H(2)O = tetrahydrofolate + L-serine.	Pyridoxal-phosphate.	\N	Cyanoamino acid metabolism	Metabolism of Other Amino Acids	METABOLIC
909974	2.1.2.1	Glycine hydroxymethyltransferase.	5,10-methylenetetrahydrofolate + glycine + H(2)O = tetrahydrofolate + L-serine.	Pyridoxal-phosphate.	\N	One carbon pool by folate	Metabolism of Cofactors and Vitamins	METABOLIC
910010	3.1.3.16	Serine/threonine specific protein phosphatase.	A phosphoprotein + H(2)O = a protein + phosphate.	\N	\N	\N	\N	\N
910079	3.4.14.9	Tripeptidyl-peptidase I.	Release of an N-terminal tripeptide from a polypeptide.	\N	\N	\N	\N	\N
910092	2.3.1.31	Homoserine O-acetyltransferase.	Acetyl-CoA + L-homoserine = CoA + O-acetyl-L-homoserine.	\N	\N	Sulfur metabolism	Energy Metabolism	METABOLIC
910092	2.3.1.31	Homoserine O-acetyltransferase.	Acetyl-CoA + L-homoserine = CoA + O-acetyl-L-homoserine.	\N	\N	Methionine metabolism	Amino Acid Metabolism	METABOLIC
910094	3.1.3.43	[Pyruvate dehydrogenase (lipoamide)]-phosphatase.	[Pyruvate dehydrogenase (lipoamide)] phosphate + H(2)O = [pyruvate dehydrogenase (lipoamide)] + phosphate.	\N	\N	\N	\N	\N
910129	1.1.1.156	Glycerol 2-dehydrogenase (NADP+).	Glycerol + NADP(+) = glycerone + NADPH.	\N	\N	Glycerolipid metabolism	Metabolism of Complex Lipids	METABOLIC
910164	2.3.1.48	Histone acetyltransferase.	Acetyl-CoA + histone = CoA + acetyl-histone.	\N	\N	\N	\N	\N
910183	3.4.19.12	Ubiquitinyl hydrolase 1.	Thiol-dependent hydrolysis of ester, thiolester, amide, peptide and isopeptide bonds formed by the C-terminal Gly of ubiquitin (a 76-residue protein attached to proteins as an intracellular targeting signal).	\N	\N	\N	\N	\N
910234	1.1.1.21	Aldehyde reductase.	Alditol + NAD(P)(+) = aldose + NAD(P)H.	\N	\N	Galactose metabolism	Carbohydrate Metabolism	METABOLIC
910234	1.1.1.21	Aldehyde reductase.	Alditol + NAD(P)(+) = aldose + NAD(P)H.	\N	\N	Pyruvate metabolism	Carbohydrate Metabolism	METABOLIC
910234	1.1.1.21	Aldehyde reductase.	Alditol + NAD(P)(+) = aldose + NAD(P)H.	\N	\N	Glycerolipid metabolism	Metabolism of Complex Lipids	METABOLIC
910234	1.1.1.21	Aldehyde reductase.	Alditol + NAD(P)(+) = aldose + NAD(P)H.	\N	\N	Pentose and glucuronate interconversions	Carbohydrate Metabolism	METABOLIC
910234	1.1.1.21	Aldehyde reductase.	Alditol + NAD(P)(+) = aldose + NAD(P)H.	\N	\N	Fructose and mannose metabolism	Carbohydrate Metabolism	METABOLIC
910261	2.1.1.43	Histone-lysine N-methyltransferase.	S-adenosyl-L-methionine + histone L-lysine = S-adenosyl-L-homocysteine + histone N6-methyl-L-lysine.	\N	\N	Lysine degradation	Amino Acid Metabolism	METABOLIC
910299	3.1.3.16	Serine/threonine specific protein phosphatase.	A phosphoprotein + H(2)O = a protein + phosphate.	\N	\N	\N	\N	\N
910315	3.1.26.4	Ribonuclease H.	Endonucleolytic cleavage to 5'-phosphomonoester.	\N	\N	\N	\N	\N
910324	3.1.21.-	Endodeoxyribonucleases producing 5'-phosphomonoesters.	\N	\N	\N	\N	\N	\N
910347	2.4.1.111	Coniferyl-alcohol glucosyltransferase.	UDP-glucose + coniferyl alcohol = UDP + coniferin.	\N	\N	Flavonoids, stilbene and lignin biosynthesis	Biosynthesis of Secondary Metabolites	METABOLIC
910373	3.4.23.25	Saccharopepsin.	Hydrolysis of proteins with broad specificity for peptide bonds. Cleaves -Leu-Leu-|-Val-Tyr- bond in a synthetic substrate. Does not act on esters of Tyr or Arg.	\N	\N	\N	\N	\N
910437	1.13.11.18	Sulfur dioxygenase.	Sulfur + O(2) + H(2)O = sulfite.	Iron.	\N	Sulfur metabolism	Energy Metabolism	METABOLIC
910453	3.4.23.25	Saccharopepsin.	Hydrolysis of proteins with broad specificity for peptide bonds. Cleaves -Leu-Leu-|-Val-Tyr- bond in a synthetic substrate. Does not act on esters of Tyr or Arg.	\N	\N	\N	\N	\N
910499	3.1.26.4	Ribonuclease H.	Endonucleolytic cleavage to 5'-phosphomonoester.	\N	\N	\N	\N	\N
910506	3.1.26.5	Ribonuclease P.	Endonucleolytic cleavage of RNA, removing 5'-extra-nucleotide from tRNA precursor.	\N	\N	\N	\N	\N
910510	1.8.4.-	With a disulfide as acceptor.	\N	\N	\N	\N	\N	\N
910566	1.14.18.1	Monophenol monooxygenase.	L-tyrosine + L-DOPA + O(2) = L-DOPA + DOPAquinone + H(2)O.	Copper.	Albinism; MIM:203100.	Alkaloid biosynthesis I	Biosynthesis of Secondary Metabolites	METABOLIC
910566	1.14.18.1	Monophenol monooxygenase.	L-tyrosine + L-DOPA + O(2) = L-DOPA + DOPAquinone + H(2)O.	Copper.	Albinism; MIM:203100.	Riboflavin metabolism	Metabolism of Cofactors and Vitamins	METABOLIC
910566	1.14.18.1	Monophenol monooxygenase.	L-tyrosine + L-DOPA + O(2) = L-DOPA + DOPAquinone + H(2)O.	Copper.	Albinism; MIM:203100.	Tyrosine metabolism	Amino Acid Metabolism	METABOLIC
910566	1.14.18.1	Monophenol monooxygenase.	L-tyrosine + L-DOPA + O(2) = L-DOPA + DOPAquinone + H(2)O.	Copper.	Albinism; MIM:203100.	Flavonoids, stilbene and lignin biosynthesis	Biosynthesis of Secondary Metabolites	METABOLIC
910597	3.1.6.1	Arylsulfatase.	A phenol sulfate + H(2)O = a phenol + sulfate.	\N	\N	Sphingoglycolipid metabolism	Metabolism of Complex Lipids	METABOLIC
910597	3.1.6.1	Arylsulfatase.	A phenol sulfate + H(2)O = a phenol + sulfate.	\N	\N	Androgen and estrogen metabolism	Lipid Metabolism	METABOLIC
910604	3.4.14.9	Tripeptidyl-peptidase I.	Release of an N-terminal tripeptide from a polypeptide.	\N	\N	\N	\N	\N
910614	3.4.23.5	Cathepsin D.	Specificity similar to, but narrower than, that of pepsin A. Does not cleave the 4-Gln-|-His-5 bond in B chain of insulin.	\N	\N	\N	\N	\N
910631	3.2.1.39	Glucan endo-1,3-beta-D-glucosidase.	Hydrolysis of 1,3-beta-D-glucosidic linkages in 1,3-beta-D-glucans.	\N	\N	Starch and sucrose metabolism	Metabolism of Complex Carbohydrates	METABOLIC
910725	3.2.1.14	Chitinase.	Hydrolysis of the 1,4-beta-linkages of N-acetyl-D-glucosamine polymers of chitin.	\N	\N	Aminosugars metabolism	Metabolism of Complex Carbohydrates	METABOLIC
910871	3.1.26.4	Ribonuclease H.	Endonucleolytic cleavage to 5'-phosphomonoester.	\N	\N	\N	\N	\N
910977	6.3.2.2	Glutamate--cysteine ligase.	ATP + L-glutamate + L-cysteine = ADP + phosphate + gamma-L- glutamyl-L-cysteine.	\N	Hemolytic anemia due to gamma-glutamylcysteine synthetase; MIM:230450.	Glutamate metabolism	Amino Acid Metabolism	METABOLIC
910977	6.3.2.2	Glutamate--cysteine ligase.	ATP + L-glutamate + L-cysteine = ADP + phosphate + gamma-L- glutamyl-L-cysteine.	\N	Hemolytic anemia due to gamma-glutamylcysteine synthetase; MIM:230450.	Glutathione metabolism	Metabolism of Other Amino Acids	METABOLIC
911035	2.1.1.-	Methyltransferases.	\N	\N	\N	Androgen and estrogen metabolism	Lipid Metabolism	METABOLIC
911035	2.1.1.-	Methyltransferases.	\N	\N	\N	Aminophosphonate metabolism	Metabolism of Other Amino Acids	METABOLIC
911035	2.1.1.-	Methyltransferases.	\N	\N	\N	Porphyrin and chlorophyll metabolism	Metabolism of Cofactors and Vitamins	METABOLIC
911035	2.1.1.-	Methyltransferases.	\N	\N	\N	Ubiquinone biosynthesis	Metabolism of Cofactors and Vitamins	METABOLIC
911035	2.1.1.-	Methyltransferases.	\N	\N	\N	Histidine metabolism	Amino Acid Metabolism	METABOLIC
911035	2.1.1.-	Methyltransferases.	\N	\N	\N	Selenoamino acid metabolism	Metabolism of Other Amino Acids	METABOLIC
911035	2.1.1.-	Methyltransferases.	\N	\N	\N	Tryptophan metabolism	Amino Acid Metabolism	METABOLIC
911035	2.1.1.-	Methyltransferases.	\N	\N	\N	Tyrosine metabolism	Amino Acid Metabolism	METABOLIC
911131	3.2.1.58	Glucan 1,3-beta-glucosidase.	Successive hydrolysis of beta-D-glucose units from the non-reducing ends of 1,3-beta-D-glucans, releasing alpha-glucose.	\N	\N	Starch and sucrose metabolism	Metabolism of Complex Carbohydrates	METABOLIC
911190	3.1.3.16	Serine/threonine specific protein phosphatase.	A phosphoprotein + H(2)O = a protein + phosphate.	\N	\N	\N	\N	\N
911301	2.3.1.48	Histone acetyltransferase.	Acetyl-CoA + histone = CoA + acetyl-histone.	\N	\N	\N	\N	\N
911347	4.1.2.27	Sphinganine-1-phosphate aldolase.	Sphinganine 1-phosphate = phosphoethanolamine + palmitaldehyde.	Pyridoxal-phosphate.	\N	Sphingoglycolipid metabolism	Metabolism of Complex Lipids	METABOLIC
911469	2.7.7.13	Mannose-1-phosphate guanylyltransferase.	GTP + alpha-D-mannose 1-phosphate = diphosphate + GDP-mannose.	\N	\N	Fructose and mannose metabolism	Carbohydrate Metabolism	METABOLIC
911500	2.7.7.4	Sulfate adenylyltransferase.	ATP + sulfate = diphosphate + adenylylsulfate.	\N	\N	Purine metabolism	Nucleotide Metabolism	METABOLIC
911500	2.7.7.4	Sulfate adenylyltransferase.	ATP + sulfate = diphosphate + adenylylsulfate.	\N	\N	Selenoamino acid metabolism	Metabolism of Other Amino Acids	METABOLIC
911500	2.7.7.4	Sulfate adenylyltransferase.	ATP + sulfate = diphosphate + adenylylsulfate.	\N	\N	Sulfur metabolism	Energy Metabolism	METABOLIC
911535	3.1.3.21	Glycerol-1-phosphatase.	Glycerol 1-phosphate + H(2)O = glycerol + phosphate.	\N	\N	Glycerolipid metabolism	Metabolism of Complex Lipids	METABOLIC
911595	3.4.11.9	Xaa-Pro aminopeptidase.	Release of any N-terminal amino acid, including proline, that is linked with proline, even from a dipeptide or tripeptide.	Manganese or Cobalt.	\N	\N	\N	\N
911606	3.4.14.9	Tripeptidyl-peptidase I.	Release of an N-terminal tripeptide from a polypeptide.	\N	\N	\N	\N	\N
911661	1.14.13.22	Cyclohexanone monooxygenase.	Cyclohexanone + NADPH + O(2) = 6-hexanolide + NADP(+) + H(2)O.	FAD.	\N	Caprolactam degradation	Biodegradation of Xenobiotics	METABOLIC
911668	1.8.3.2	Thiol oxidase.	4 R'C(R)SH + O(2) = 2 R'C(R)S-S(R)CR' + 2 H(2)O.	\N	\N	\N	\N	\N
911691	3.5.1.25	N-acetylglucosamine-6-phosphate deacetylase.	N-acetyl-D-glucosamine 6-phosphate + H(2)O = D-glucosamine 6-phosphate + acetate.	\N	\N	Aminosugars metabolism	Metabolism of Complex Carbohydrates	METABOLIC
911719	2.7.1.31	Glycerate kinase.	ATP + (R)-glycerate = ADP + 3-phospho-(R)-glycerate.	\N	\N	Glyoxylate and dicarboxylate metabolism	Carbohydrate Metabolism	METABOLIC
911719	2.7.1.31	Glycerate kinase.	ATP + (R)-glycerate = ADP + 3-phospho-(R)-glycerate.	\N	\N	Glycine, serine and threonine metabolism	Amino Acid Metabolism	METABOLIC
911719	2.7.1.31	Glycerate kinase.	ATP + (R)-glycerate = ADP + 3-phospho-(R)-glycerate.	\N	\N	Glycerolipid metabolism	Metabolism of Complex Lipids	METABOLIC
911831	1.14.13.22	Cyclohexanone monooxygenase.	Cyclohexanone + NADPH + O(2) = 6-hexanolide + NADP(+) + H(2)O.	FAD.	\N	Caprolactam degradation	Biodegradation of Xenobiotics	METABOLIC
911897	5.4.99.-	Transferring other groups.	\N	\N	\N	\N	\N	\N
911928	2.8.3.13	Succinate-hydroxymethylglutarate CoA-transferase.	Succinyl-CoA + (S)-3-hydroxy-3-methylglutarate = succinate + 3-hydroxy-3-methylglutaryl-CoA.	\N	\N	\N	\N	\N
911948	2.4.2.-	Pentosyltransferases.	\N	\N	\N	\N	\N	\N
911953	2.7.1.59	N-acetylglucosamine kinase.	ATP + N-acetyl-D-glucosamine = ADP + N-acetyl-D-glucosamine 6-phosphate.	\N	\N	Aminosugars metabolism	Metabolism of Complex Carbohydrates	METABOLIC
911953	2.7.1.59	N-acetylglucosamine kinase.	ATP + N-acetyl-D-glucosamine = ADP + N-acetyl-D-glucosamine 6-phosphate.	\N	\N	Glutamate metabolism	Amino Acid Metabolism	METABOLIC
911997	2.7.1.86	NADH kinase.	ATP + NADH = ADP + NADPH.	\N	\N	\N	\N	\N
912101	6.3.5.5	Carbamoyl-phosphate synthase (glutamine-hydrolysing).	2 ATP + L-glutamine + CO(2) + H(2)O = 2 ADP + phosphate + glutamate + carbamoyl phosphate.	\N	\N	Pyrimidine metabolism	Nucleotide Metabolism	METABOLIC
912101	6.3.5.5	Carbamoyl-phosphate synthase (glutamine-hydrolysing).	2 ATP + L-glutamine + CO(2) + H(2)O = 2 ADP + phosphate + glutamate + carbamoyl phosphate.	\N	\N	Glutamate metabolism	Amino Acid Metabolism	METABOLIC
912155	2.1.1.110	Sterigmatocystin 7-O-methyltransferase.	S-adenosyl-L-methionine + sterigmatocystin = S-adenosyl-L-homocysteine + 7-O-methylsterigmatocystin.	\N	\N	\N	\N	\N
912354	3.6.4.-	Acting on acid anhydrides; involved in cellular and	\N	\N	\N	\N	\N	\N
912375	1.1.1.-	With NAD(+) or NADP(+) as acceptor.	\N	\N	\N	Bile acid biosynthesis	Lipid Metabolism	METABOLIC
912375	1.1.1.-	With NAD(+) or NADP(+) as acceptor.	\N	\N	\N	Vitamin B6 metabolism	Metabolism of Cofactors and Vitamins	METABOLIC
912375	1.1.1.-	With NAD(+) or NADP(+) as acceptor.	\N	\N	\N	Glycine, serine and threonine metabolism	Amino Acid Metabolism	METABOLIC
912375	1.1.1.-	With NAD(+) or NADP(+) as acceptor.	\N	\N	\N	Butanoate metabolism	Carbohydrate Metabolism	METABOLIC
912375	1.1.1.-	With NAD(+) or NADP(+) as acceptor.	\N	\N	\N	Fructose and mannose metabolism	Carbohydrate Metabolism	METABOLIC
912375	1.1.1.-	With NAD(+) or NADP(+) as acceptor.	\N	\N	\N	Galactose metabolism	Carbohydrate Metabolism	METABOLIC
912375	1.1.1.-	With NAD(+) or NADP(+) as acceptor.	\N	\N	\N	Lysine degradation	Amino Acid Metabolism	METABOLIC
912375	1.1.1.-	With NAD(+) or NADP(+) as acceptor.	\N	\N	\N	Nucleotide sugars metabolism	Nucleotide Metabolism	METABOLIC
912375	1.1.1.-	With NAD(+) or NADP(+) as acceptor.	\N	\N	\N	Ascorbate and aldarate metabolism	Carbohydrate Metabolism	METABOLIC
912375	1.1.1.-	With NAD(+) or NADP(+) as acceptor.	\N	\N	\N	Tetrachloroethene degradation	Biodegradation of Xenobiotics	METABOLIC
912375	1.1.1.-	With NAD(+) or NADP(+) as acceptor.	\N	\N	\N	Benzoate degradation via CoA ligation	Biodegradation of Xenobiotics	METABOLIC
912375	1.1.1.-	With NAD(+) or NADP(+) as acceptor.	\N	\N	\N	Glycerolipid metabolism	Metabolism of Complex Lipids	METABOLIC
912407	3.2.1.84	Glucan 1,3-alpha-glucosidase.	Hydrolysis of terminal 1,3-alpha-D-glucosidic links in 1,3-alpha-D- glucans.	\N	\N	\N	\N	\N
912411	2.4.1.186	Glycogenin glucosyltransferase.	UDP-glucose + glycogenin = UDP + glucosylglycogenin.	\N	\N	\N	\N	\N
912414	2.1.1.110	Sterigmatocystin 7-O-methyltransferase.	S-adenosyl-L-methionine + sterigmatocystin = S-adenosyl-L-homocysteine + 7-O-methylsterigmatocystin.	\N	\N	\N	\N	\N
912436	3.1.1.3	Triacylglycerol lipase.	Triacylglycerol + H(2)O = diacylglycerol + a fatty acid anion.	\N	Hepatic lipase deficiency; MIM:151670. Congenital lipase deficiency; MIM:246600. Wolman disease; MIM:278000.	Glycerolipid metabolism	Metabolism of Complex Lipids	METABOLIC
912518	2.4.2.-	Pentosyltransferases.	\N	\N	\N	\N	\N	\N
912535	3.6.1.7	Acylphosphatase.	An acyl phosphate + H(2)O = a fatty acid anion + phosphate.	\N	\N	Benzoate degradation via CoA ligation	Biodegradation of Xenobiotics	METABOLIC
912535	3.6.1.7	Acylphosphatase.	An acyl phosphate + H(2)O = a fatty acid anion + phosphate.	\N	\N	Glycolysis / Gluconeogenesis	Carbohydrate Metabolism	METABOLIC
912535	3.6.1.7	Acylphosphatase.	An acyl phosphate + H(2)O = a fatty acid anion + phosphate.	\N	\N	Pyruvate metabolism	Carbohydrate Metabolism	METABOLIC
912563	5.1.99.3	Allantoin racemase.	(S)(+)-allantoin = (R)(-)-allantoin.	\N	\N	Purine metabolism	Nucleotide Metabolism	METABOLIC
912598	1.1.1.95	Phosphoglycerate dehydrogenase.	3-phosphoglycerate + NAD(+) = 3-phosphohydroxypyruvate + NADH.	\N	3-phosphoglycerate dehydrogenase deficiency; MIM:601815.	Glycine, serine and threonine metabolism	Amino Acid Metabolism	METABOLIC
912650	4.99.1.1	Ferrochelatase.	Protoporphyrin + Fe(2+) = protoheme + 2 H(+).	\N	Protoporphyria; MIM:177000.	Porphyrin and chlorophyll metabolism	Metabolism of Cofactors and Vitamins	METABOLIC
912675	2.4.1.-	Hexosyltransferases.	\N	\N	\N	O-Glycans biosynthesis	Metabolism of Complex Carbohydrates	METABOLIC
912675	2.4.1.-	Hexosyltransferases.	\N	\N	\N	Fructose and mannose metabolism	Carbohydrate Metabolism	METABOLIC
912675	2.4.1.-	Hexosyltransferases.	\N	\N	\N	Peptidoglycan biosynthesis	Metabolism of Complex Carbohydrates	METABOLIC
912675	2.4.1.-	Hexosyltransferases.	\N	\N	\N	Sphingoglycolipid metabolism	Metabolism of Complex Lipids	METABOLIC
912675	2.4.1.-	Hexosyltransferases.	\N	\N	\N	Blood group glycolipid biosynthesis - lact series	Metabolism of Complex Lipids	METABOLIC
912675	2.4.1.-	Hexosyltransferases.	\N	\N	\N	Blood group glycolipid biosynthesis - neolact series	Metabolism of Complex Lipids	METABOLIC
912675	2.4.1.-	Hexosyltransferases.	\N	\N	\N	Glycerolipid metabolism	Metabolism of Complex Lipids	METABOLIC
912675	2.4.1.-	Hexosyltransferases.	\N	\N	\N	Globoside metabolism	Metabolism of Complex Lipids	METABOLIC
912675	2.4.1.-	Hexosyltransferases.	\N	\N	\N	Chondroitin / heparan sulfate biosynthesis	Metabolism of Complex Carbohydrates	METABOLIC
912675	2.4.1.-	Hexosyltransferases.	\N	\N	\N	Keratan sulfate biosynthesis	Metabolism of Complex Carbohydrates	METABOLIC
912675	2.4.1.-	Hexosyltransferases.	\N	\N	\N	N-Glycans biosynthesis	Metabolism of Complex Carbohydrates	METABOLIC
912679	3.4.23.25	Saccharopepsin.	Hydrolysis of proteins with broad specificity for peptide bonds. Cleaves -Leu-Leu-|-Val-Tyr- bond in a synthetic substrate. Does not act on esters of Tyr or Arg.	\N	\N	\N	\N	\N
912707	6.1.1.12	Aspartate--tRNA ligase.	ATP + L-aspartate + tRNA(Asp) = AMP + diphosphate + L-aspartyl- tRNA(Asp).	\N	\N	Alanine and aspartate metabolism	Amino Acid Metabolism	METABOLIC
912707	6.1.1.12	Aspartate--tRNA ligase.	ATP + L-aspartate + tRNA(Asp) = AMP + diphosphate + L-aspartyl- tRNA(Asp).	\N	\N	Aminoacyl-tRNA biosynthesis	TRANSLATION	REGULATORY
912719	6.3.2.19	Ubiquitin--protein ligase.	ATP + ubiquitin + protein lysine = AMP + diphosphate + protein N-ubiquityllysine.	\N	\N	\N	\N	\N
912729	1.14.13.1	Salicylate 1-monooxygenase.	Salicylate + NADH + O(2) = catechol + NAD(+) + H(2)O + CO(2).	FAD.	\N	Fluorene degradation	Biodegradation of Xenobiotics	METABOLIC
912729	1.14.13.1	Salicylate 1-monooxygenase.	Salicylate + NADH + O(2) = catechol + NAD(+) + H(2)O + CO(2).	FAD.	\N	Nitorobenzene degradation	Biodegradation of Xenobiotics	METABOLIC
912734	3.4.14.9	Tripeptidyl-peptidase I.	Release of an N-terminal tripeptide from a polypeptide.	\N	\N	\N	\N	\N
912760	3.2.1.4	Cellulase.	Endohydrolysis of 1,4-beta-D-glucosidic linkages in cellulose.	\N	\N	Starch and sucrose metabolism	Metabolism of Complex Carbohydrates	METABOLIC
912771	1.14.14.1	Unspecific monooxygenase.	RH + reduced flavoprotein + O(2) = ROH + oxidized flavoprotein + H(2)O.	Heme-thiolate.	\N	Tryptophan metabolism	Amino Acid Metabolism	METABOLIC
912771	1.14.14.1	Unspecific monooxygenase.	RH + reduced flavoprotein + O(2) = ROH + oxidized flavoprotein + H(2)O.	Heme-thiolate.	\N	Fatty acid metabolism	Lipid Metabolism	METABOLIC
912771	1.14.14.1	Unspecific monooxygenase.	RH + reduced flavoprotein + O(2) = ROH + oxidized flavoprotein + H(2)O.	Heme-thiolate.	\N	gamma-Hexachlorocyclohexane degradation	Biodegradation of Xenobiotics	METABOLIC
912781	3.8.1.2	2-haloacid dehalogenase.	(S)-2-haloacid + H(2)O = (R)-2-hydroxyacid + halide.	\N	\N	\N	\N	\N
912825	1.1.1.21	Aldehyde reductase.	Alditol + NAD(P)(+) = aldose + NAD(P)H.	\N	\N	Galactose metabolism	Carbohydrate Metabolism	METABOLIC
912825	1.1.1.21	Aldehyde reductase.	Alditol + NAD(P)(+) = aldose + NAD(P)H.	\N	\N	Pyruvate metabolism	Carbohydrate Metabolism	METABOLIC
912825	1.1.1.21	Aldehyde reductase.	Alditol + NAD(P)(+) = aldose + NAD(P)H.	\N	\N	Glycerolipid metabolism	Metabolism of Complex Lipids	METABOLIC
912825	1.1.1.21	Aldehyde reductase.	Alditol + NAD(P)(+) = aldose + NAD(P)H.	\N	\N	Pentose and glucuronate interconversions	Carbohydrate Metabolism	METABOLIC
912825	1.1.1.21	Aldehyde reductase.	Alditol + NAD(P)(+) = aldose + NAD(P)H.	\N	\N	Fructose and mannose metabolism	Carbohydrate Metabolism	METABOLIC
912832	1.14.11.-	With 2-oxoglutarate as one donor, and incorporation of one	\N	\N	\N	\N	\N	\N
912922	3.1.1.72	Acetylxylan esterase.	Deacetylation of xylans and xylo-oligosaccharides.	\N	\N	\N	\N	\N
912942	6.3.2.19	Ubiquitin--protein ligase.	ATP + ubiquitin + protein lysine = AMP + diphosphate + protein N-ubiquityllysine.	\N	\N	\N	\N	\N
912978	4.2.1.6	Galactonate dehydratase.	D-galactonate = 2-dehydro-3-deoxy-D-galactonate + H(2)O.	\N	\N	Galactose metabolism	Carbohydrate Metabolism	METABOLIC
913050	3.2.1.25	Beta-mannosidase.	Hydrolysis of terminal, non-reducing beta-D-mannose residues in beta-D-mannosides.	\N	\N	N-Glycan degradation	Metabolism of Complex Carbohydrates	METABOLIC
913201	3.4.-.-	Acting on peptide bonds (peptide hydrolases).	\N	\N	\N	Biotin metabolism	Metabolism of Cofactors and Vitamins	METABOLIC
913201	3.4.-.-	Acting on peptide bonds (peptide hydrolases).	\N	\N	\N	Lysine degradation	Amino Acid Metabolism	METABOLIC
913213	1.1.1.1	Alcohol dehydrogenase.	An alcohol + NAD(+) = an aldehyde or ketone + NADH.	Zinc or Iron.	\N	Bile acid biosynthesis	Lipid Metabolism	METABOLIC
913213	1.1.1.1	Alcohol dehydrogenase.	An alcohol + NAD(+) = an aldehyde or ketone + NADH.	Zinc or Iron.	\N	Tyrosine metabolism	Amino Acid Metabolism	METABOLIC
913213	1.1.1.1	Alcohol dehydrogenase.	An alcohol + NAD(+) = an aldehyde or ketone + NADH.	Zinc or Iron.	\N	Glycerolipid metabolism	Metabolism of Complex Lipids	METABOLIC
913213	1.1.1.1	Alcohol dehydrogenase.	An alcohol + NAD(+) = an aldehyde or ketone + NADH.	Zinc or Iron.	\N	Glycolysis / Gluconeogenesis	Carbohydrate Metabolism	METABOLIC
913213	1.1.1.1	Alcohol dehydrogenase.	An alcohol + NAD(+) = an aldehyde or ketone + NADH.	Zinc or Iron.	\N	Fatty acid metabolism	Lipid Metabolism	METABOLIC
913283	2.4.1.16	Chitin synthase.	UDP-N-acetyl-D-glucosamine + {(1,4)-(N-acetyl-beta-D-glucosaminyl)}(N) = UDP + {(1,4)-(N-acetyl-beta-D-glucosaminyl)}(N+1).	\N	\N	Aminosugars metabolism	Metabolism of Complex Carbohydrates	METABOLIC
913327	6.3.2.19	Ubiquitin--protein ligase.	ATP + ubiquitin + protein lysine = AMP + diphosphate + protein N-ubiquityllysine.	\N	\N	\N	\N	\N
913384	1.3.3.6	Acyl-CoA oxidase.	Acyl-CoA + O(2) = trans-2,3-dehydroacyl-CoA + H(2)O(2).	FAD.	\N	Fatty acid metabolism	Lipid Metabolism	METABOLIC
913435	3.1.3.15	Histidinol-phosphatase.	L-histidinol-phosphate + H(2)O = L-histidinol + phosphate.	\N	\N	Histidine metabolism	Amino Acid Metabolism	METABOLIC
913489	3.1.1.3	Triacylglycerol lipase.	Triacylglycerol + H(2)O = diacylglycerol + a fatty acid anion.	\N	Hepatic lipase deficiency; MIM:151670. Congenital lipase deficiency; MIM:246600. Wolman disease; MIM:278000.	Glycerolipid metabolism	Metabolism of Complex Lipids	METABOLIC
913500	3.4.23.40	Phytepsin.	Prefers hydrophobic residues Phe, Val, Ile, Leu, and Ala at P1 and P1', but also cleaves -Phe-|-Asp- and -Asp-|-Asp- bonds in 2S albumin from plants seeds.	\N	\N	\N	\N	\N
913603	5.3.1.6	Ribose 5-phosphate epimerase.	D-ribose 5-phosphate = D-ribulose 5-phosphate.	\N	\N	Carbon fixation	Energy Metabolism	METABOLIC
913603	5.3.1.6	Ribose 5-phosphate epimerase.	D-ribose 5-phosphate = D-ribulose 5-phosphate.	\N	\N	Pentose phosphate pathway	Carbohydrate Metabolism	METABOLIC
913735	3.2.1.26	Beta-fructofuranosidase.	Hydrolysis of terminal non-reducing beta-D-fructofuranoside residues in beta-D-fructofuranosides.	\N	Disaccharide intolerance I; MIM:222900.	Galactose metabolism	Carbohydrate Metabolism	METABOLIC
913735	3.2.1.26	Beta-fructofuranosidase.	Hydrolysis of terminal non-reducing beta-D-fructofuranoside residues in beta-D-fructofuranosides.	\N	Disaccharide intolerance I; MIM:222900.	Starch and sucrose metabolism	Metabolism of Complex Carbohydrates	METABOLIC
913770	3.6.3.1	Magnesium-ATPase.	ATP + H(2)O = ADP + phosphate.	Magnesium.	Progressive familial intrahepatic cholestasis; MIM:211600. Benign recurrent intrahepatic cholestasis; MIM:243300.	\N	\N	\N
914096	3.6.3.44	Xenobiotic-transporting ATPase.	ATP + H(2)O + xenobiotic(In) = ADP + phosphate + xenobiotic(Out).	\N	\N	\N	\N	\N
914151	6.3.2.19	Ubiquitin--protein ligase.	ATP + ubiquitin + protein lysine = AMP + diphosphate + protein N-ubiquityllysine.	\N	\N	\N	\N	\N
914155	3.1.26.4	Ribonuclease H.	Endonucleolytic cleavage to 5'-phosphomonoester.	\N	\N	\N	\N	\N
914270	1.1.1.-	With NAD(+) or NADP(+) as acceptor.	\N	\N	\N	Bile acid biosynthesis	Lipid Metabolism	METABOLIC
914270	1.1.1.-	With NAD(+) or NADP(+) as acceptor.	\N	\N	\N	Vitamin B6 metabolism	Metabolism of Cofactors and Vitamins	METABOLIC
914270	1.1.1.-	With NAD(+) or NADP(+) as acceptor.	\N	\N	\N	Glycine, serine and threonine metabolism	Amino Acid Metabolism	METABOLIC
914270	1.1.1.-	With NAD(+) or NADP(+) as acceptor.	\N	\N	\N	Butanoate metabolism	Carbohydrate Metabolism	METABOLIC
914270	1.1.1.-	With NAD(+) or NADP(+) as acceptor.	\N	\N	\N	Fructose and mannose metabolism	Carbohydrate Metabolism	METABOLIC
914270	1.1.1.-	With NAD(+) or NADP(+) as acceptor.	\N	\N	\N	Galactose metabolism	Carbohydrate Metabolism	METABOLIC
914270	1.1.1.-	With NAD(+) or NADP(+) as acceptor.	\N	\N	\N	Lysine degradation	Amino Acid Metabolism	METABOLIC
914270	1.1.1.-	With NAD(+) or NADP(+) as acceptor.	\N	\N	\N	Nucleotide sugars metabolism	Nucleotide Metabolism	METABOLIC
914270	1.1.1.-	With NAD(+) or NADP(+) as acceptor.	\N	\N	\N	Ascorbate and aldarate metabolism	Carbohydrate Metabolism	METABOLIC
914270	1.1.1.-	With NAD(+) or NADP(+) as acceptor.	\N	\N	\N	Tetrachloroethene degradation	Biodegradation of Xenobiotics	METABOLIC
914270	1.1.1.-	With NAD(+) or NADP(+) as acceptor.	\N	\N	\N	Benzoate degradation via CoA ligation	Biodegradation of Xenobiotics	METABOLIC
914270	1.1.1.-	With NAD(+) or NADP(+) as acceptor.	\N	\N	\N	Glycerolipid metabolism	Metabolism of Complex Lipids	METABOLIC
914326	3.5.4.-	In cyclic amidines.	\N	\N	\N	\N	\N	\N
914347	2.7.6.2	Thiamine pyrophosphokinase.	ATP + thiamine = AMP + thiamine diphosphate.	\N	\N	Thiamine metabolism	Metabolism of Cofactors and Vitamins	METABOLIC
914391	1.1.1.116	D-arabinose 1-dehydrogenase.	D-arabinose + NAD(+) = D-arabinono-1,4-lactone + NADH.	\N	\N	\N	\N	\N
914410	1.14.11.-	With 2-oxoglutarate as one donor, and incorporation of one	\N	\N	\N	\N	\N	\N
914423	3.4.23.34	Cathepsin E.	Similar to cathepsin D, but slightly broader specificity.	\N	\N	\N	\N	\N
914586	4.1.1.37	Uroporphyrinogen decarboxylase.	Uroporphyrinogen-III = coproporphyrinogen + 4 CO(2).	\N	Porphyria cutanea tarda; MIM:176090. Porphyria, hepatoerythropoietic; MIM:176100.	Porphyrin and chlorophyll metabolism	Metabolism of Cofactors and Vitamins	METABOLIC
914591	1.1.1.-	With NAD(+) or NADP(+) as acceptor.	\N	\N	\N	Bile acid biosynthesis	Lipid Metabolism	METABOLIC
914591	1.1.1.-	With NAD(+) or NADP(+) as acceptor.	\N	\N	\N	Vitamin B6 metabolism	Metabolism of Cofactors and Vitamins	METABOLIC
914591	1.1.1.-	With NAD(+) or NADP(+) as acceptor.	\N	\N	\N	Glycine, serine and threonine metabolism	Amino Acid Metabolism	METABOLIC
914591	1.1.1.-	With NAD(+) or NADP(+) as acceptor.	\N	\N	\N	Butanoate metabolism	Carbohydrate Metabolism	METABOLIC
914591	1.1.1.-	With NAD(+) or NADP(+) as acceptor.	\N	\N	\N	Fructose and mannose metabolism	Carbohydrate Metabolism	METABOLIC
914591	1.1.1.-	With NAD(+) or NADP(+) as acceptor.	\N	\N	\N	Galactose metabolism	Carbohydrate Metabolism	METABOLIC
914591	1.1.1.-	With NAD(+) or NADP(+) as acceptor.	\N	\N	\N	Lysine degradation	Amino Acid Metabolism	METABOLIC
914591	1.1.1.-	With NAD(+) or NADP(+) as acceptor.	\N	\N	\N	Nucleotide sugars metabolism	Nucleotide Metabolism	METABOLIC
914591	1.1.1.-	With NAD(+) or NADP(+) as acceptor.	\N	\N	\N	Ascorbate and aldarate metabolism	Carbohydrate Metabolism	METABOLIC
914591	1.1.1.-	With NAD(+) or NADP(+) as acceptor.	\N	\N	\N	Tetrachloroethene degradation	Biodegradation of Xenobiotics	METABOLIC
914591	1.1.1.-	With NAD(+) or NADP(+) as acceptor.	\N	\N	\N	Benzoate degradation via CoA ligation	Biodegradation of Xenobiotics	METABOLIC
914591	1.1.1.-	With NAD(+) or NADP(+) as acceptor.	\N	\N	\N	Glycerolipid metabolism	Metabolism of Complex Lipids	METABOLIC
914647	1.14.13.36	5-O-(4-coumaroyl)-D-quinate 3'-monooxygenase.	Trans-5-O-(4-coumaroyl)-D-quinate + NADPH + O(2) = trans-5-O-caffeoyl-D- quinate + NADP(+) + H(2)O.	\N	\N	\N	\N	\N
914653	3.6.-.-	Acting on acid anhydrides.	\N	\N	\N	\N	\N	\N
914657	3.6.1.-	In phosphorous-containing anhydrides.	\N	\N	\N	Starch and sucrose metabolism	Metabolism of Complex Carbohydrates	METABOLIC
914657	3.6.1.-	In phosphorous-containing anhydrides.	\N	\N	\N	Folate biosynthesis	Metabolism of Cofactors and Vitamins	METABOLIC
914672	3.4.13.-	Dipeptidases.	\N	\N	\N	\N	\N	\N
914723	6.3.2.19	Ubiquitin--protein ligase.	ATP + ubiquitin + protein lysine = AMP + diphosphate + protein N-ubiquityllysine.	\N	\N	\N	\N	\N
914748	6.1.1.3	Threonine--tRNA ligase.	ATP + L-threonine + tRNA(Thr) = AMP + diphosphate + L-threonyl- tRNA(Thr).	\N	\N	Glycine, serine and threonine metabolism	Amino Acid Metabolism	METABOLIC
914748	6.1.1.3	Threonine--tRNA ligase.	ATP + L-threonine + tRNA(Thr) = AMP + diphosphate + L-threonyl- tRNA(Thr).	\N	\N	Aminoacyl-tRNA biosynthesis	TRANSLATION	REGULATORY
914823	2.7.1.47	D-ribulokinase.	ATP + D-ribulose = ADP + D-ribulose 5-phosphate.	\N	\N	Pentose and glucuronate interconversions	Carbohydrate Metabolism	METABOLIC
914844	3.4.16.5	Carboxypeptidase C.	Release of a C-terminal amino acid with a broad specificity.	\N	\N	\N	\N	\N
914923	1.14.19.-	With oxidation of a pair of donors resulting in the reduction	\N	\N	\N	\N	\N	\N
914980	1.1.1.65	Pyridoxine 4-dehydrogenase.	Pyridoxine + NADP(+) = pyridoxal + NADPH.	\N	\N	Vitamin B6 metabolism	Metabolism of Cofactors and Vitamins	METABOLIC
914990	2.4.1.109	Dolichyl-phosphate-mannose--protein mannosyltransferase.	Dolichyl phosphate D-mannose + protein = dolichyl phosphate + O-D-mannosyl-protein.	\N	\N	\N	\N	\N
914998	3.5.1.-	In linear amides.	\N	\N	\N	Nicotinate and nicotinamide metabolism	Metabolism of Cofactors and Vitamins	METABOLIC
914998	3.5.1.-	In linear amides.	\N	\N	\N	Pantothenate and CoA biosynthesis	Metabolism of Cofactors and Vitamins	METABOLIC
914998	3.5.1.-	In linear amides.	\N	\N	\N	Arginine and proline metabolism	Amino Acid Metabolism	METABOLIC
914998	3.5.1.-	In linear amides.	\N	\N	\N	Lipopolysaccharide biosynthesis	Metabolism of Complex Carbohydrates	METABOLIC
915011	3.4.16.6	Carboxypeptidase D.	Preferential release of a C-terminal arginine or lysine residue.	\N	\N	\N	\N	\N
915044	2.7.7.6	DNA-directed RNA polymerase.	N nucleoside triphosphate = N diphosphate + {RNA}(N).	\N	\N	RNA polymerase	TRANSCRIPTION	REGULATORY
915044	2.7.7.6	DNA-directed RNA polymerase.	N nucleoside triphosphate = N diphosphate + {RNA}(N).	\N	\N	Purine metabolism	Nucleotide Metabolism	METABOLIC
915044	2.7.7.6	DNA-directed RNA polymerase.	N nucleoside triphosphate = N diphosphate + {RNA}(N).	\N	\N	Pyrimidine metabolism	Nucleotide Metabolism	METABOLIC
915055	5.2.1.8	Peptidylprolyl isomerase.	Peptidylproline (omega=180) = peptidylproline (omega=0).	\N	\N	\N	\N	\N
915125	3.2.1.4	Cellulase.	Endohydrolysis of 1,4-beta-D-glucosidic linkages in cellulose.	\N	\N	Starch and sucrose metabolism	Metabolism of Complex Carbohydrates	METABOLIC
915196	2.5.1.16	Spermidine synthase.	S-adenosylmethioninamine + putrescine = 5'-methylthioadenosine + spermidine.	\N	\N	Urea cycle and metabolism of amino groups	Amino Acid Metabolism	METABOLIC
915196	2.5.1.16	Spermidine synthase.	S-adenosylmethioninamine + putrescine = 5'-methylthioadenosine + spermidine.	\N	\N	beta-Alanine metabolism	Metabolism of Other Amino Acids	METABOLIC
915196	2.5.1.16	Spermidine synthase.	S-adenosylmethioninamine + putrescine = 5'-methylthioadenosine + spermidine.	\N	\N	Arginine and proline metabolism	Amino Acid Metabolism	METABOLIC
915198	4.3.1.12	Ornithine cyclodeaminase.	L-ornithine = L-proline + NH(3).	NAD.	\N	Arginine and proline metabolism	Amino Acid Metabolism	METABOLIC
915259	3.2.1.58	Glucan 1,3-beta-glucosidase.	Successive hydrolysis of beta-D-glucose units from the non-reducing ends of 1,3-beta-D-glucans, releasing alpha-glucose.	\N	\N	Starch and sucrose metabolism	Metabolism of Complex Carbohydrates	METABOLIC
915440	1.7.3.3	Urate oxidase.	Urate + O(2) + H(2)O = 5-hydroxyisourate + H(2)O(2).	\N	\N	Purine metabolism	Nucleotide Metabolism	METABOLIC
915591	2.4.1.-	Hexosyltransferases.	\N	\N	\N	O-Glycans biosynthesis	Metabolism of Complex Carbohydrates	METABOLIC
915591	2.4.1.-	Hexosyltransferases.	\N	\N	\N	Fructose and mannose metabolism	Carbohydrate Metabolism	METABOLIC
915591	2.4.1.-	Hexosyltransferases.	\N	\N	\N	Peptidoglycan biosynthesis	Metabolism of Complex Carbohydrates	METABOLIC
915591	2.4.1.-	Hexosyltransferases.	\N	\N	\N	Sphingoglycolipid metabolism	Metabolism of Complex Lipids	METABOLIC
915591	2.4.1.-	Hexosyltransferases.	\N	\N	\N	Blood group glycolipid biosynthesis - lact series	Metabolism of Complex Lipids	METABOLIC
915591	2.4.1.-	Hexosyltransferases.	\N	\N	\N	Blood group glycolipid biosynthesis - neolact series	Metabolism of Complex Lipids	METABOLIC
915591	2.4.1.-	Hexosyltransferases.	\N	\N	\N	Glycerolipid metabolism	Metabolism of Complex Lipids	METABOLIC
915591	2.4.1.-	Hexosyltransferases.	\N	\N	\N	Globoside metabolism	Metabolism of Complex Lipids	METABOLIC
915591	2.4.1.-	Hexosyltransferases.	\N	\N	\N	Chondroitin / heparan sulfate biosynthesis	Metabolism of Complex Carbohydrates	METABOLIC
915591	2.4.1.-	Hexosyltransferases.	\N	\N	\N	Keratan sulfate biosynthesis	Metabolism of Complex Carbohydrates	METABOLIC
915591	2.4.1.-	Hexosyltransferases.	\N	\N	\N	N-Glycans biosynthesis	Metabolism of Complex Carbohydrates	METABOLIC
915701	2.1.3.3	Ornithine carbamoyltransferase.	Carbamoyl phosphate + L-ornithine = phosphate + L-citrulline.	\N	Ornithine transcarbamylase deficiency; MIM:311250.	Urea cycle and metabolism of amino groups	Amino Acid Metabolism	METABOLIC
915701	2.1.3.3	Ornithine carbamoyltransferase.	Carbamoyl phosphate + L-ornithine = phosphate + L-citrulline.	\N	Ornithine transcarbamylase deficiency; MIM:311250.	Arginine and proline metabolism	Amino Acid Metabolism	METABOLIC
915809	1.1.1.-	With NAD(+) or NADP(+) as acceptor.	\N	\N	\N	Bile acid biosynthesis	Lipid Metabolism	METABOLIC
915809	1.1.1.-	With NAD(+) or NADP(+) as acceptor.	\N	\N	\N	Vitamin B6 metabolism	Metabolism of Cofactors and Vitamins	METABOLIC
915809	1.1.1.-	With NAD(+) or NADP(+) as acceptor.	\N	\N	\N	Glycine, serine and threonine metabolism	Amino Acid Metabolism	METABOLIC
915809	1.1.1.-	With NAD(+) or NADP(+) as acceptor.	\N	\N	\N	Butanoate metabolism	Carbohydrate Metabolism	METABOLIC
915809	1.1.1.-	With NAD(+) or NADP(+) as acceptor.	\N	\N	\N	Fructose and mannose metabolism	Carbohydrate Metabolism	METABOLIC
915809	1.1.1.-	With NAD(+) or NADP(+) as acceptor.	\N	\N	\N	Galactose metabolism	Carbohydrate Metabolism	METABOLIC
915809	1.1.1.-	With NAD(+) or NADP(+) as acceptor.	\N	\N	\N	Lysine degradation	Amino Acid Metabolism	METABOLIC
915809	1.1.1.-	With NAD(+) or NADP(+) as acceptor.	\N	\N	\N	Nucleotide sugars metabolism	Nucleotide Metabolism	METABOLIC
915809	1.1.1.-	With NAD(+) or NADP(+) as acceptor.	\N	\N	\N	Ascorbate and aldarate metabolism	Carbohydrate Metabolism	METABOLIC
915809	1.1.1.-	With NAD(+) or NADP(+) as acceptor.	\N	\N	\N	Tetrachloroethene degradation	Biodegradation of Xenobiotics	METABOLIC
915809	1.1.1.-	With NAD(+) or NADP(+) as acceptor.	\N	\N	\N	Benzoate degradation via CoA ligation	Biodegradation of Xenobiotics	METABOLIC
915809	1.1.1.-	With NAD(+) or NADP(+) as acceptor.	\N	\N	\N	Glycerolipid metabolism	Metabolism of Complex Lipids	METABOLIC
915840	1.13.12.4	Lactate 2-monooxygenase.	(S)-lactate + O(2) = acetate + CO(2) + H(2)O.	FMN.	\N	Pyruvate metabolism	Carbohydrate Metabolism	METABOLIC
915853	1.14.11.12	Gibberellin-44 dioxygenase.	Gibberellin 44 + 2-oxoglutarate + O(2) = gibberellin 19 + succinate + CO(2).	Iron.	\N	\N	\N	\N
915857	1.1.1.-	With NAD(+) or NADP(+) as acceptor.	\N	\N	\N	Bile acid biosynthesis	Lipid Metabolism	METABOLIC
915857	1.1.1.-	With NAD(+) or NADP(+) as acceptor.	\N	\N	\N	Vitamin B6 metabolism	Metabolism of Cofactors and Vitamins	METABOLIC
915857	1.1.1.-	With NAD(+) or NADP(+) as acceptor.	\N	\N	\N	Glycine, serine and threonine metabolism	Amino Acid Metabolism	METABOLIC
915857	1.1.1.-	With NAD(+) or NADP(+) as acceptor.	\N	\N	\N	Butanoate metabolism	Carbohydrate Metabolism	METABOLIC
915857	1.1.1.-	With NAD(+) or NADP(+) as acceptor.	\N	\N	\N	Fructose and mannose metabolism	Carbohydrate Metabolism	METABOLIC
915857	1.1.1.-	With NAD(+) or NADP(+) as acceptor.	\N	\N	\N	Galactose metabolism	Carbohydrate Metabolism	METABOLIC
915857	1.1.1.-	With NAD(+) or NADP(+) as acceptor.	\N	\N	\N	Lysine degradation	Amino Acid Metabolism	METABOLIC
915857	1.1.1.-	With NAD(+) or NADP(+) as acceptor.	\N	\N	\N	Nucleotide sugars metabolism	Nucleotide Metabolism	METABOLIC
915857	1.1.1.-	With NAD(+) or NADP(+) as acceptor.	\N	\N	\N	Ascorbate and aldarate metabolism	Carbohydrate Metabolism	METABOLIC
915857	1.1.1.-	With NAD(+) or NADP(+) as acceptor.	\N	\N	\N	Tetrachloroethene degradation	Biodegradation of Xenobiotics	METABOLIC
915857	1.1.1.-	With NAD(+) or NADP(+) as acceptor.	\N	\N	\N	Benzoate degradation via CoA ligation	Biodegradation of Xenobiotics	METABOLIC
915857	1.1.1.-	With NAD(+) or NADP(+) as acceptor.	\N	\N	\N	Glycerolipid metabolism	Metabolism of Complex Lipids	METABOLIC
915904	4.1.2.4	Deoxyribose-phosphate aldolase.	2-deoxy-D-ribose 5-phosphate = D-glyceraldehyde 3-phosphate + acetaldehyde.	\N	\N	Pentose phosphate pathway	Carbohydrate Metabolism	METABOLIC
915956	1.1.1.-	With NAD(+) or NADP(+) as acceptor.	\N	\N	\N	Bile acid biosynthesis	Lipid Metabolism	METABOLIC
915956	1.1.1.-	With NAD(+) or NADP(+) as acceptor.	\N	\N	\N	Vitamin B6 metabolism	Metabolism of Cofactors and Vitamins	METABOLIC
915956	1.1.1.-	With NAD(+) or NADP(+) as acceptor.	\N	\N	\N	Glycine, serine and threonine metabolism	Amino Acid Metabolism	METABOLIC
915956	1.1.1.-	With NAD(+) or NADP(+) as acceptor.	\N	\N	\N	Butanoate metabolism	Carbohydrate Metabolism	METABOLIC
915956	1.1.1.-	With NAD(+) or NADP(+) as acceptor.	\N	\N	\N	Fructose and mannose metabolism	Carbohydrate Metabolism	METABOLIC
915956	1.1.1.-	With NAD(+) or NADP(+) as acceptor.	\N	\N	\N	Galactose metabolism	Carbohydrate Metabolism	METABOLIC
915956	1.1.1.-	With NAD(+) or NADP(+) as acceptor.	\N	\N	\N	Lysine degradation	Amino Acid Metabolism	METABOLIC
915956	1.1.1.-	With NAD(+) or NADP(+) as acceptor.	\N	\N	\N	Nucleotide sugars metabolism	Nucleotide Metabolism	METABOLIC
915956	1.1.1.-	With NAD(+) or NADP(+) as acceptor.	\N	\N	\N	Ascorbate and aldarate metabolism	Carbohydrate Metabolism	METABOLIC
915956	1.1.1.-	With NAD(+) or NADP(+) as acceptor.	\N	\N	\N	Tetrachloroethene degradation	Biodegradation of Xenobiotics	METABOLIC
915956	1.1.1.-	With NAD(+) or NADP(+) as acceptor.	\N	\N	\N	Benzoate degradation via CoA ligation	Biodegradation of Xenobiotics	METABOLIC
915956	1.1.1.-	With NAD(+) or NADP(+) as acceptor.	\N	\N	\N	Glycerolipid metabolism	Metabolism of Complex Lipids	METABOLIC
916014	2.4.2.30	NAD(+) ADP-ribosyltransferase.	NAD(+) + {ADP-D-ribosyl}(N)-acceptor = nicotinamide + {ADP-D-ribosyl}(N+1)-acceptor.	\N	\N	\N	\N	\N
916017	1.1.3.13	Alcohol oxidase.	A primary alcohol + O(2) = an aldehyde + H(2)O(2).	FAD.	\N	Methane metabolism	Energy Metabolism	METABOLIC
916018	3.1.1.23	Acylglycerol lipase.	Hydrolyses glycerol monoesters of long-chain fatty acids.	\N	\N	Glycerolipid metabolism	Metabolism of Complex Lipids	METABOLIC
916045	3.1.1.3	Triacylglycerol lipase.	Triacylglycerol + H(2)O = diacylglycerol + a fatty acid anion.	\N	Hepatic lipase deficiency; MIM:151670. Congenital lipase deficiency; MIM:246600. Wolman disease; MIM:278000.	Glycerolipid metabolism	Metabolism of Complex Lipids	METABOLIC
916075	1.14.13.8	Dimethylaniline monooxygenase (N-oxide forming).	N,N-dimethylaniline + NADPH + O(2) = N,N-dimethylaniline N-oxide + NADP(+) + H(2)O.	FAD.	Trimethylaminuria; MIM:602079,	\N	\N	\N
916116	6.3.2.19	Ubiquitin--protein ligase.	ATP + ubiquitin + protein lysine = AMP + diphosphate + protein N-ubiquityllysine.	\N	\N	\N	\N	\N
916119	4.1.-.-	Carbon-carbon lyases.	\N	\N	\N	\N	\N	\N
916133	3.2.1.28	Alpha,alpha-trehalase.	Alpha,alpha-trehalose + H(2)O = 2 D-glucose.	\N	\N	Starch and sucrose metabolism	Metabolism of Complex Carbohydrates	METABOLIC
916233	1.1.1.-	With NAD(+) or NADP(+) as acceptor.	\N	\N	\N	Bile acid biosynthesis	Lipid Metabolism	METABOLIC
916233	1.1.1.-	With NAD(+) or NADP(+) as acceptor.	\N	\N	\N	Vitamin B6 metabolism	Metabolism of Cofactors and Vitamins	METABOLIC
916233	1.1.1.-	With NAD(+) or NADP(+) as acceptor.	\N	\N	\N	Glycine, serine and threonine metabolism	Amino Acid Metabolism	METABOLIC
916233	1.1.1.-	With NAD(+) or NADP(+) as acceptor.	\N	\N	\N	Butanoate metabolism	Carbohydrate Metabolism	METABOLIC
916233	1.1.1.-	With NAD(+) or NADP(+) as acceptor.	\N	\N	\N	Fructose and mannose metabolism	Carbohydrate Metabolism	METABOLIC
916233	1.1.1.-	With NAD(+) or NADP(+) as acceptor.	\N	\N	\N	Galactose metabolism	Carbohydrate Metabolism	METABOLIC
916233	1.1.1.-	With NAD(+) or NADP(+) as acceptor.	\N	\N	\N	Lysine degradation	Amino Acid Metabolism	METABOLIC
916233	1.1.1.-	With NAD(+) or NADP(+) as acceptor.	\N	\N	\N	Nucleotide sugars metabolism	Nucleotide Metabolism	METABOLIC
916233	1.1.1.-	With NAD(+) or NADP(+) as acceptor.	\N	\N	\N	Ascorbate and aldarate metabolism	Carbohydrate Metabolism	METABOLIC
916233	1.1.1.-	With NAD(+) or NADP(+) as acceptor.	\N	\N	\N	Tetrachloroethene degradation	Biodegradation of Xenobiotics	METABOLIC
916233	1.1.1.-	With NAD(+) or NADP(+) as acceptor.	\N	\N	\N	Benzoate degradation via CoA ligation	Biodegradation of Xenobiotics	METABOLIC
916233	1.1.1.-	With NAD(+) or NADP(+) as acceptor.	\N	\N	\N	Glycerolipid metabolism	Metabolism of Complex Lipids	METABOLIC
916276	3.4.24.-	Metalloendopeptidases.	\N	\N	\N	\N	\N	\N
916307	2.4.1.16	Chitin synthase.	UDP-N-acetyl-D-glucosamine + {(1,4)-(N-acetyl-beta-D-glucosaminyl)}(N) = UDP + {(1,4)-(N-acetyl-beta-D-glucosaminyl)}(N+1).	\N	\N	Aminosugars metabolism	Metabolism of Complex Carbohydrates	METABOLIC
916316	3.1.1.11	Pectinesterase.	Pectin + N H(2)O = N methanol + pectate.	\N	\N	Starch and sucrose metabolism	Metabolism of Complex Carbohydrates	METABOLIC
916316	3.1.1.11	Pectinesterase.	Pectin + N H(2)O = N methanol + pectate.	\N	\N	Pentose and glucuronate interconversions	Carbohydrate Metabolism	METABOLIC
916350	3.6.3.44	Xenobiotic-transporting ATPase.	ATP + H(2)O + xenobiotic(In) = ADP + phosphate + xenobiotic(Out).	\N	\N	\N	\N	\N
916364	1.14.14.1	Unspecific monooxygenase.	RH + reduced flavoprotein + O(2) = ROH + oxidized flavoprotein + H(2)O.	Heme-thiolate.	\N	Tryptophan metabolism	Amino Acid Metabolism	METABOLIC
916364	1.14.14.1	Unspecific monooxygenase.	RH + reduced flavoprotein + O(2) = ROH + oxidized flavoprotein + H(2)O.	Heme-thiolate.	\N	Fatty acid metabolism	Lipid Metabolism	METABOLIC
916364	1.14.14.1	Unspecific monooxygenase.	RH + reduced flavoprotein + O(2) = ROH + oxidized flavoprotein + H(2)O.	Heme-thiolate.	\N	gamma-Hexachlorocyclohexane degradation	Biodegradation of Xenobiotics	METABOLIC
916417	1.6.5.5	NADPH:quinone reductase.	NADPH + quinone = NADP(+) + semiquinone.	Zinc.	\N	\N	\N	\N
916453	3.1.1.3	Triacylglycerol lipase.	Triacylglycerol + H(2)O = diacylglycerol + a fatty acid anion.	\N	Hepatic lipase deficiency; MIM:151670. Congenital lipase deficiency; MIM:246600. Wolman disease; MIM:278000.	Glycerolipid metabolism	Metabolism of Complex Lipids	METABOLIC
916559	1.14.14.1	Unspecific monooxygenase.	RH + reduced flavoprotein + O(2) = ROH + oxidized flavoprotein + H(2)O.	Heme-thiolate.	\N	Tryptophan metabolism	Amino Acid Metabolism	METABOLIC
916559	1.14.14.1	Unspecific monooxygenase.	RH + reduced flavoprotein + O(2) = ROH + oxidized flavoprotein + H(2)O.	Heme-thiolate.	\N	Fatty acid metabolism	Lipid Metabolism	METABOLIC
916559	1.14.14.1	Unspecific monooxygenase.	RH + reduced flavoprotein + O(2) = ROH + oxidized flavoprotein + H(2)O.	Heme-thiolate.	\N	gamma-Hexachlorocyclohexane degradation	Biodegradation of Xenobiotics	METABOLIC
916583	3.1.26.5	Ribonuclease P.	Endonucleolytic cleavage of RNA, removing 5'-extra-nucleotide from tRNA precursor.	\N	\N	\N	\N	\N
916587	3.1.1.3	Triacylglycerol lipase.	Triacylglycerol + H(2)O = diacylglycerol + a fatty acid anion.	\N	Hepatic lipase deficiency; MIM:151670. Congenital lipase deficiency; MIM:246600. Wolman disease; MIM:278000.	Glycerolipid metabolism	Metabolism of Complex Lipids	METABOLIC
916611	1.1.1.170	3-beta-hydroxy-4-alpha-methylcholestenecarboxylate 3-dehydrogenase (decarboxylating).	3-beta-hydroxy-4-alpha-methyl-5-alpha-cholest-7-ene-4-beta-carboxylate + NAD(+) = 4-alpha-methyl-5-alpha-cholest-7-en-3-one + CO(2) + NADH.	\N	\N	\N	\N	\N
916691	1.14.14.1	Unspecific monooxygenase.	RH + reduced flavoprotein + O(2) = ROH + oxidized flavoprotein + H(2)O.	Heme-thiolate.	\N	Tryptophan metabolism	Amino Acid Metabolism	METABOLIC
916691	1.14.14.1	Unspecific monooxygenase.	RH + reduced flavoprotein + O(2) = ROH + oxidized flavoprotein + H(2)O.	Heme-thiolate.	\N	Fatty acid metabolism	Lipid Metabolism	METABOLIC
916691	1.14.14.1	Unspecific monooxygenase.	RH + reduced flavoprotein + O(2) = ROH + oxidized flavoprotein + H(2)O.	Heme-thiolate.	\N	gamma-Hexachlorocyclohexane degradation	Biodegradation of Xenobiotics	METABOLIC
916696	2.4.1.207	Xyloglucan:xyloglucosyl transferase.	Breaks a beta-(1->4) bond in the backbone of a xyloglucan and transfers the xyloglucanyl segment on to O-4 of the non-reducing terminal glucose residue of an acceptor, which can be a xyloglucan or an oligosaccharide of xyloglucan.	\N	\N	\N	\N	\N
916736	3.2.1.52	Beta-N-acetylhexosaminidase.	Hydrolysis of terminal non-reducing N-acetyl-D-hexosamine residues in N-acetyl-beta-D-hexosaminides.	\N	Sandhoff disease (GM2-gangliosidosis, variant 0); MIM:268800. Tay-Sachs disease (adult GM2-gangliosidosis); MIM:272800.	N-Glycan degradation	Metabolism of Complex Carbohydrates	METABOLIC
916736	3.2.1.52	Beta-N-acetylhexosaminidase.	Hydrolysis of terminal non-reducing N-acetyl-D-hexosamine residues in N-acetyl-beta-D-hexosaminides.	\N	Sandhoff disease (GM2-gangliosidosis, variant 0); MIM:268800. Tay-Sachs disease (adult GM2-gangliosidosis); MIM:272800.	Aminosugars metabolism	Metabolism of Complex Carbohydrates	METABOLIC
916736	3.2.1.52	Beta-N-acetylhexosaminidase.	Hydrolysis of terminal non-reducing N-acetyl-D-hexosamine residues in N-acetyl-beta-D-hexosaminides.	\N	Sandhoff disease (GM2-gangliosidosis, variant 0); MIM:268800. Tay-Sachs disease (adult GM2-gangliosidosis); MIM:272800.	Globoside metabolism	Metabolism of Complex Lipids	METABOLIC
916736	3.2.1.52	Beta-N-acetylhexosaminidase.	Hydrolysis of terminal non-reducing N-acetyl-D-hexosamine residues in N-acetyl-beta-D-hexosaminides.	\N	Sandhoff disease (GM2-gangliosidosis, variant 0); MIM:268800. Tay-Sachs disease (adult GM2-gangliosidosis); MIM:272800.	Sphingoglycolipid metabolism	Metabolism of Complex Lipids	METABOLIC
916736	3.2.1.52	Beta-N-acetylhexosaminidase.	Hydrolysis of terminal non-reducing N-acetyl-D-hexosamine residues in N-acetyl-beta-D-hexosaminides.	\N	Sandhoff disease (GM2-gangliosidosis, variant 0); MIM:268800. Tay-Sachs disease (adult GM2-gangliosidosis); MIM:272800.	Glycosaminoglycan degradation	Metabolism of Complex Carbohydrates	METABOLIC
916759	1.1.1.-	With NAD(+) or NADP(+) as acceptor.	\N	\N	\N	Bile acid biosynthesis	Lipid Metabolism	METABOLIC
916759	1.1.1.-	With NAD(+) or NADP(+) as acceptor.	\N	\N	\N	Vitamin B6 metabolism	Metabolism of Cofactors and Vitamins	METABOLIC
916759	1.1.1.-	With NAD(+) or NADP(+) as acceptor.	\N	\N	\N	Glycine, serine and threonine metabolism	Amino Acid Metabolism	METABOLIC
916759	1.1.1.-	With NAD(+) or NADP(+) as acceptor.	\N	\N	\N	Butanoate metabolism	Carbohydrate Metabolism	METABOLIC
916759	1.1.1.-	With NAD(+) or NADP(+) as acceptor.	\N	\N	\N	Fructose and mannose metabolism	Carbohydrate Metabolism	METABOLIC
916759	1.1.1.-	With NAD(+) or NADP(+) as acceptor.	\N	\N	\N	Galactose metabolism	Carbohydrate Metabolism	METABOLIC
916759	1.1.1.-	With NAD(+) or NADP(+) as acceptor.	\N	\N	\N	Lysine degradation	Amino Acid Metabolism	METABOLIC
916759	1.1.1.-	With NAD(+) or NADP(+) as acceptor.	\N	\N	\N	Nucleotide sugars metabolism	Nucleotide Metabolism	METABOLIC
916759	1.1.1.-	With NAD(+) or NADP(+) as acceptor.	\N	\N	\N	Ascorbate and aldarate metabolism	Carbohydrate Metabolism	METABOLIC
916759	1.1.1.-	With NAD(+) or NADP(+) as acceptor.	\N	\N	\N	Tetrachloroethene degradation	Biodegradation of Xenobiotics	METABOLIC
916759	1.1.1.-	With NAD(+) or NADP(+) as acceptor.	\N	\N	\N	Benzoate degradation via CoA ligation	Biodegradation of Xenobiotics	METABOLIC
916759	1.1.1.-	With NAD(+) or NADP(+) as acceptor.	\N	\N	\N	Glycerolipid metabolism	Metabolism of Complex Lipids	METABOLIC
916799	5.-.-.-	Isomerases.	\N	\N	\N	\N	\N	\N
916832	3.2.2.-	Hydrolyzing N-glycosyl compounds.	\N	\N	\N	\N	\N	\N
916854	2.1.1.41	Delta(24)-sterol C-methyltransferase.	S-adenosyl-L-methionine + 5-alpha-cholest-8,24-dien-3-beta-ol = S-adenosyl-L-homocysteine + 24-methylene-5-alpha-cholest-8-en-3-beta-ol.	Glutathione.	\N	\N	\N	\N
916861	3.2.1.67	Galacturan 1,4-alpha-galacturonidase.	{(1,4)-alpha-D-galacturonide}(N) + H(2)O = {(1,4)-alpha-D- galacturonide}(N-1) + D-galacturonate.	\N	\N	Starch and sucrose metabolism	Metabolism of Complex Carbohydrates	METABOLIC
916886	3.1.-.-	Acting on ester bonds.	\N	\N	\N	\N	\N	\N
916923	3.4.14.9	Tripeptidyl-peptidase I.	Release of an N-terminal tripeptide from a polypeptide.	\N	\N	\N	\N	\N
916966	1.14.14.1	Unspecific monooxygenase.	RH + reduced flavoprotein + O(2) = ROH + oxidized flavoprotein + H(2)O.	Heme-thiolate.	\N	Tryptophan metabolism	Amino Acid Metabolism	METABOLIC
916966	1.14.14.1	Unspecific monooxygenase.	RH + reduced flavoprotein + O(2) = ROH + oxidized flavoprotein + H(2)O.	Heme-thiolate.	\N	Fatty acid metabolism	Lipid Metabolism	METABOLIC
916966	1.14.14.1	Unspecific monooxygenase.	RH + reduced flavoprotein + O(2) = ROH + oxidized flavoprotein + H(2)O.	Heme-thiolate.	\N	gamma-Hexachlorocyclohexane degradation	Biodegradation of Xenobiotics	METABOLIC
916972	6.3.3.2	5-formyltetrahydrofolate cyclo-ligase.	ATP + 5-formyltetrahydrofolate = ADP + phosphate + 5,10- methenyltetrahydrofolate.	\N	\N	One carbon pool by folate	Metabolism of Cofactors and Vitamins	METABOLIC
916991	1.14.-.-	Acting on paired donors, with incorporation or reduction of	\N	\N	\N	gamma-Hexachlorocyclohexane degradation	Biodegradation of Xenobiotics	METABOLIC
916991	1.14.-.-	Acting on paired donors, with incorporation or reduction of	\N	\N	\N	Ascorbate and aldarate metabolism	Carbohydrate Metabolism	METABOLIC
916991	1.14.-.-	Acting on paired donors, with incorporation or reduction of	\N	\N	\N	Flavonoids, stilbene and lignin biosynthesis	Biosynthesis of Secondary Metabolites	METABOLIC
916991	1.14.-.-	Acting on paired donors, with incorporation or reduction of	\N	\N	\N	Fluorene degradation	Biodegradation of Xenobiotics	METABOLIC
917031	3.-.-.-	Hydrolases.	\N	\N	\N	\N	\N	\N
917083	2.3.1.57	Diamine N-acetyltransferase.	Acetyl-CoA + an alkane-alpha,omega-diamine = CoA + an N-acetyldiamine.	\N	\N	Arginine and proline metabolism	Amino Acid Metabolism	METABOLIC
917111	4.2.1.68	L-fuconate hydratase.	L-fuconate = 2-dehydro-3-deoxy-L-fuconate + H(2)O.	\N	\N	\N	\N	\N
917151	1.14.14.1	Unspecific monooxygenase.	RH + reduced flavoprotein + O(2) = ROH + oxidized flavoprotein + H(2)O.	Heme-thiolate.	\N	Tryptophan metabolism	Amino Acid Metabolism	METABOLIC
917151	1.14.14.1	Unspecific monooxygenase.	RH + reduced flavoprotein + O(2) = ROH + oxidized flavoprotein + H(2)O.	Heme-thiolate.	\N	Fatty acid metabolism	Lipid Metabolism	METABOLIC
917151	1.14.14.1	Unspecific monooxygenase.	RH + reduced flavoprotein + O(2) = ROH + oxidized flavoprotein + H(2)O.	Heme-thiolate.	\N	gamma-Hexachlorocyclohexane degradation	Biodegradation of Xenobiotics	METABOLIC
917371	1.6.99.1	NADPH dehydrogenase.	NADPH + acceptor = NADP(+) + reduced acceptor.	FMN or FAD.	\N	\N	\N	\N
917398	1.1.99.1	Choline dehydrogenase.	Choline + acceptor = betaine aldehyde + reduced acceptor.	PQQ.	\N	Glycine, serine and threonine metabolism	Amino Acid Metabolism	METABOLIC
917536	1.14.13.7	Phenol 2-monooxygenase.	Phenol + NADPH + O(2) = catechol + NADP(+) + H(2)O.	FAD.	\N	gamma-Hexachlorocyclohexane degradation	Biodegradation of Xenobiotics	METABOLIC
917536	1.14.13.7	Phenol 2-monooxygenase.	Phenol + NADPH + O(2) = catechol + NADP(+) + H(2)O.	FAD.	\N	Toluene and xylene degradation	Biodegradation of Xenobiotics	METABOLIC
917536	1.14.13.7	Phenol 2-monooxygenase.	Phenol + NADPH + O(2) = catechol + NADP(+) + H(2)O.	FAD.	\N	Nitorobenzene degradation	Biodegradation of Xenobiotics	METABOLIC
917553	2.6.1.62	Adenosylmethionine--8-amino-7-oxononanoate aminotransferase.	S-adenosyl-L-methionine + 8-amino-7-oxononanoate = S-adenosyl-4- methylthio-2-oxobutanoate + 7,8-diaminononanoate.	Pyridoxal-phosphate.	\N	Biotin metabolism	Metabolism of Cofactors and Vitamins	METABOLIC
917641	3.4.16.6	Carboxypeptidase D.	Preferential release of a C-terminal arginine or lysine residue.	\N	\N	\N	\N	\N
917745	3.2.1.113	Mannosyl-oligosaccharide 1,2-alpha-mannosidase.	Hydrolysis of the terminal 1,2-linked alpha-D-mannose residues in the oligo-mannose oligosaccharide Man(9)(GlcNAc)(2).	\N	\N	N-Glycans biosynthesis	Metabolism of Complex Carbohydrates	METABOLIC
917763	4.2.1.22	Cystathionine beta-synthase.	L-serine + L-homocysteine = cystathionine + H(2)O.	Pyridoxal-phosphate.	Homocystinuria I (classic form); MIM:236200.	Glycine, serine and threonine metabolism	Amino Acid Metabolism	METABOLIC
917763	4.2.1.22	Cystathionine beta-synthase.	L-serine + L-homocysteine = cystathionine + H(2)O.	Pyridoxal-phosphate.	Homocystinuria I (classic form); MIM:236200.	Methionine metabolism	Amino Acid Metabolism	METABOLIC
917763	4.2.1.22	Cystathionine beta-synthase.	L-serine + L-homocysteine = cystathionine + H(2)O.	Pyridoxal-phosphate.	Homocystinuria I (classic form); MIM:236200.	Selenoamino acid metabolism	Metabolism of Other Amino Acids	METABOLIC
917769	1.14.13.-	With NADH or NADPH as one donor, and incorporation of one atom	\N	\N	\N	Methane metabolism	Energy Metabolism	METABOLIC
917769	1.14.13.-	With NADH or NADPH as one donor, and incorporation of one atom	\N	\N	\N	Phenylalanine metabolism	Amino Acid Metabolism	METABOLIC
917769	1.14.13.-	With NADH or NADPH as one donor, and incorporation of one atom	\N	\N	\N	Ubiquinone biosynthesis	Metabolism of Cofactors and Vitamins	METABOLIC
917769	1.14.13.-	With NADH or NADPH as one donor, and incorporation of one atom	\N	\N	\N	Alkaloid biosynthesis I	Biosynthesis of Secondary Metabolites	METABOLIC
917769	1.14.13.-	With NADH or NADPH as one donor, and incorporation of one atom	\N	\N	\N	Styrene degradation	Biodegradation of Xenobiotics	METABOLIC
917769	1.14.13.-	With NADH or NADPH as one donor, and incorporation of one atom	\N	\N	\N	Tryptophan metabolism	Amino Acid Metabolism	METABOLIC
917769	1.14.13.-	With NADH or NADPH as one donor, and incorporation of one atom	\N	\N	\N	Androgen and estrogen metabolism	Lipid Metabolism	METABOLIC
917769	1.14.13.-	With NADH or NADPH as one donor, and incorporation of one atom	\N	\N	\N	Sterol biosynthesis	Lipid Metabolism	METABOLIC
917769	1.14.13.-	With NADH or NADPH as one donor, and incorporation of one atom	\N	\N	\N	1,4-Dichlorobenzene degradation	Biodegradation of Xenobiotics	METABOLIC
917769	1.14.13.-	With NADH or NADPH as one donor, and incorporation of one atom	\N	\N	\N	Tyrosine metabolism	Amino Acid Metabolism	METABOLIC
917769	1.14.13.-	With NADH or NADPH as one donor, and incorporation of one atom	\N	\N	\N	Bile acid biosynthesis	Lipid Metabolism	METABOLIC
917769	1.14.13.-	With NADH or NADPH as one donor, and incorporation of one atom	\N	\N	\N	Flavonoids, stilbene and lignin biosynthesis	Biosynthesis of Secondary Metabolites	METABOLIC
917769	1.14.13.-	With NADH or NADPH as one donor, and incorporation of one atom	\N	\N	\N	Histidine metabolism	Amino Acid Metabolism	METABOLIC
917769	1.14.13.-	With NADH or NADPH as one donor, and incorporation of one atom	\N	\N	\N	gamma-Hexachlorocyclohexane degradation	Biodegradation of Xenobiotics	METABOLIC
917780	4.2.99.18	DNA-(apurinic or apyrimidinic site) lyase.	The C-O-P bond 3' to the apurinic or apyrimidinic site in DNA is broken by a beta-elimination reaction, leaving a 3'-terminal unsaturated sugar and a product with a terminal 5'-phosphate.	\N	\N	\N	\N	\N
917802	1.14.14.1	Unspecific monooxygenase.	RH + reduced flavoprotein + O(2) = ROH + oxidized flavoprotein + H(2)O.	Heme-thiolate.	\N	Tryptophan metabolism	Amino Acid Metabolism	METABOLIC
917802	1.14.14.1	Unspecific monooxygenase.	RH + reduced flavoprotein + O(2) = ROH + oxidized flavoprotein + H(2)O.	Heme-thiolate.	\N	Fatty acid metabolism	Lipid Metabolism	METABOLIC
917802	1.14.14.1	Unspecific monooxygenase.	RH + reduced flavoprotein + O(2) = ROH + oxidized flavoprotein + H(2)O.	Heme-thiolate.	\N	gamma-Hexachlorocyclohexane degradation	Biodegradation of Xenobiotics	METABOLIC
917807	6.3.2.19	Ubiquitin--protein ligase.	ATP + ubiquitin + protein lysine = AMP + diphosphate + protein N-ubiquityllysine.	\N	\N	\N	\N	\N
917835	3.8.1.2	2-haloacid dehalogenase.	(S)-2-haloacid + H(2)O = (R)-2-hydroxyacid + halide.	\N	\N	\N	\N	\N
917839	3.1.1.3	Triacylglycerol lipase.	Triacylglycerol + H(2)O = diacylglycerol + a fatty acid anion.	\N	Hepatic lipase deficiency; MIM:151670. Congenital lipase deficiency; MIM:246600. Wolman disease; MIM:278000.	Glycerolipid metabolism	Metabolism of Complex Lipids	METABOLIC
917846	1.14.99.-	Miscellaneous (requires further characterization).	\N	\N	\N	\N	\N	\N
917856	1.1.99.1	Choline dehydrogenase.	Choline + acceptor = betaine aldehyde + reduced acceptor.	PQQ.	\N	Glycine, serine and threonine metabolism	Amino Acid Metabolism	METABOLIC
917867	6.3.5.1	NAD(+) synthase (glutamine-hydrolysing).	ATP + deamido-NAD(+) + L-glutamine + H(2)O = AMP + diphosphate + NAD(+) + L-glutamate.	\N	\N	Nicotinate and nicotinamide metabolism	Metabolism of Cofactors and Vitamins	METABOLIC
917867	6.3.5.1	NAD(+) synthase (glutamine-hydrolysing).	ATP + deamido-NAD(+) + L-glutamine + H(2)O = AMP + diphosphate + NAD(+) + L-glutamate.	\N	\N	Glutamate metabolism	Amino Acid Metabolism	METABOLIC
917873	1.14.13.7	Phenol 2-monooxygenase.	Phenol + NADPH + O(2) = catechol + NADP(+) + H(2)O.	FAD.	\N	gamma-Hexachlorocyclohexane degradation	Biodegradation of Xenobiotics	METABOLIC
917873	1.14.13.7	Phenol 2-monooxygenase.	Phenol + NADPH + O(2) = catechol + NADP(+) + H(2)O.	FAD.	\N	Toluene and xylene degradation	Biodegradation of Xenobiotics	METABOLIC
917873	1.14.13.7	Phenol 2-monooxygenase.	Phenol + NADPH + O(2) = catechol + NADP(+) + H(2)O.	FAD.	\N	Nitorobenzene degradation	Biodegradation of Xenobiotics	METABOLIC
917921	6.3.2.19	Ubiquitin--protein ligase.	ATP + ubiquitin + protein lysine = AMP + diphosphate + protein N-ubiquityllysine.	\N	\N	\N	\N	\N
917926	3.6.3.4	Copper-exporting ATPase.	ATP + H(2)O + Cu(2+)(In) = ADP + phosphate + Cu(2+)(Out).	Magnesium.	Menkes syndrome; MIM:309400. Occipital horn syndrome; MIM:304150. Wilson disease; MIM:277900.	\N	\N	\N
917939	1.14.13.7	Phenol 2-monooxygenase.	Phenol + NADPH + O(2) = catechol + NADP(+) + H(2)O.	FAD.	\N	gamma-Hexachlorocyclohexane degradation	Biodegradation of Xenobiotics	METABOLIC
917939	1.14.13.7	Phenol 2-monooxygenase.	Phenol + NADPH + O(2) = catechol + NADP(+) + H(2)O.	FAD.	\N	Toluene and xylene degradation	Biodegradation of Xenobiotics	METABOLIC
917939	1.14.13.7	Phenol 2-monooxygenase.	Phenol + NADPH + O(2) = catechol + NADP(+) + H(2)O.	FAD.	\N	Nitorobenzene degradation	Biodegradation of Xenobiotics	METABOLIC
917950	5.2.1.8	Peptidylprolyl isomerase.	Peptidylproline (omega=180) = peptidylproline (omega=0).	\N	\N	\N	\N	\N
917970	6.3.2.6	Phosphoribosylaminoimidazole-succinocarboxamide synthase.	ATP + 1-(5-phosphoribosyl)-4-carboxy-5-aminoimidazole + L-aspartate = ADP + phosphate + 1-(5-phosphoribosyl)-4-(N-succino-carboxamide)- 5-aminoimidazole.	\N	\N	Purine metabolism	Nucleotide Metabolism	METABOLIC
918028	1.3.1.33	Protochlorophyllide reductase.	Chlorophyllide A + NADP(+) = protochlorophyllide + NADPH.	\N	\N	Porphyrin and chlorophyll metabolism	Metabolism of Cofactors and Vitamins	METABOLIC
918058	6.3.2.19	Ubiquitin--protein ligase.	ATP + ubiquitin + protein lysine = AMP + diphosphate + protein N-ubiquityllysine.	\N	\N	\N	\N	\N
918154	4.1.1.65	Phosphatidylserine decarboxylase.	Phosphatidyl-L-serine = phosphatidylethanolamine + CO(2).	Pyridoxal-phosphate or Pyruvate.	\N	Glycine, serine and threonine metabolism	Amino Acid Metabolism	METABOLIC
918154	4.1.1.65	Phosphatidylserine decarboxylase.	Phosphatidyl-L-serine = phosphatidylethanolamine + CO(2).	Pyridoxal-phosphate or Pyruvate.	\N	Glycerolipid metabolism	Metabolism of Complex Lipids	METABOLIC
918233	1.14.13.1	Salicylate 1-monooxygenase.	Salicylate + NADH + O(2) = catechol + NAD(+) + H(2)O + CO(2).	FAD.	\N	Fluorene degradation	Biodegradation of Xenobiotics	METABOLIC
918233	1.14.13.1	Salicylate 1-monooxygenase.	Salicylate + NADH + O(2) = catechol + NAD(+) + H(2)O + CO(2).	FAD.	\N	Nitorobenzene degradation	Biodegradation of Xenobiotics	METABOLIC
918352	1.6.99.1	NADPH dehydrogenase.	NADPH + acceptor = NADP(+) + reduced acceptor.	FMN or FAD.	\N	\N	\N	\N
918354	3.4.17.4	Gly-X carboxypeptidase.	Peptidylglycine + H(2)O = peptide + glycine.	\N	\N	\N	\N	\N
918363	1.2.1.3	Aldehyde dehydrogenase (NAD+).	An aldehyde + NAD(+) + H(2)O = an acid + NADH.	\N	Acute alcohol intolerance; MIM:100650.	1,2-Dichloroethane degradation	Biodegradation of Xenobiotics	METABOLIC
918363	1.2.1.3	Aldehyde dehydrogenase (NAD+).	An aldehyde + NAD(+) + H(2)O = an acid + NADH.	\N	Acute alcohol intolerance; MIM:100650.	Tryptophan metabolism	Amino Acid Metabolism	METABOLIC
918363	1.2.1.3	Aldehyde dehydrogenase (NAD+).	An aldehyde + NAD(+) + H(2)O = an acid + NADH.	\N	Acute alcohol intolerance; MIM:100650.	Glycerolipid metabolism	Metabolism of Complex Lipids	METABOLIC
918363	1.2.1.3	Aldehyde dehydrogenase (NAD+).	An aldehyde + NAD(+) + H(2)O = an acid + NADH.	\N	Acute alcohol intolerance; MIM:100650.	Valine, leucine and isoleucine degradation	Amino Acid Metabolism	METABOLIC
918363	1.2.1.3	Aldehyde dehydrogenase (NAD+).	An aldehyde + NAD(+) + H(2)O = an acid + NADH.	\N	Acute alcohol intolerance; MIM:100650.	Glycolysis / Gluconeogenesis	Carbohydrate Metabolism	METABOLIC
918363	1.2.1.3	Aldehyde dehydrogenase (NAD+).	An aldehyde + NAD(+) + H(2)O = an acid + NADH.	\N	Acute alcohol intolerance; MIM:100650.	Propanoate metabolism	Carbohydrate Metabolism	METABOLIC
918363	1.2.1.3	Aldehyde dehydrogenase (NAD+).	An aldehyde + NAD(+) + H(2)O = an acid + NADH.	\N	Acute alcohol intolerance; MIM:100650.	Fatty acid metabolism	Lipid Metabolism	METABOLIC
918363	1.2.1.3	Aldehyde dehydrogenase (NAD+).	An aldehyde + NAD(+) + H(2)O = an acid + NADH.	\N	Acute alcohol intolerance; MIM:100650.	Bile acid biosynthesis	Lipid Metabolism	METABOLIC
918363	1.2.1.3	Aldehyde dehydrogenase (NAD+).	An aldehyde + NAD(+) + H(2)O = an acid + NADH.	\N	Acute alcohol intolerance; MIM:100650.	Arginine and proline metabolism	Amino Acid Metabolism	METABOLIC
918363	1.2.1.3	Aldehyde dehydrogenase (NAD+).	An aldehyde + NAD(+) + H(2)O = an acid + NADH.	\N	Acute alcohol intolerance; MIM:100650.	Butanoate metabolism	Carbohydrate Metabolism	METABOLIC
918363	1.2.1.3	Aldehyde dehydrogenase (NAD+).	An aldehyde + NAD(+) + H(2)O = an acid + NADH.	\N	Acute alcohol intolerance; MIM:100650.	beta-Alanine metabolism	Metabolism of Other Amino Acids	METABOLIC
918363	1.2.1.3	Aldehyde dehydrogenase (NAD+).	An aldehyde + NAD(+) + H(2)O = an acid + NADH.	\N	Acute alcohol intolerance; MIM:100650.	Pyruvate metabolism	Carbohydrate Metabolism	METABOLIC
918363	1.2.1.3	Aldehyde dehydrogenase (NAD+).	An aldehyde + NAD(+) + H(2)O = an acid + NADH.	\N	Acute alcohol intolerance; MIM:100650.	Histidine metabolism	Amino Acid Metabolism	METABOLIC
918363	1.2.1.3	Aldehyde dehydrogenase (NAD+).	An aldehyde + NAD(+) + H(2)O = an acid + NADH.	\N	Acute alcohol intolerance; MIM:100650.	Lysine degradation	Amino Acid Metabolism	METABOLIC
918363	1.2.1.3	Aldehyde dehydrogenase (NAD+).	An aldehyde + NAD(+) + H(2)O = an acid + NADH.	\N	Acute alcohol intolerance; MIM:100650.	Ascorbate and aldarate metabolism	Carbohydrate Metabolism	METABOLIC
918394	3.1.1.3	Triacylglycerol lipase.	Triacylglycerol + H(2)O = diacylglycerol + a fatty acid anion.	\N	Hepatic lipase deficiency; MIM:151670. Congenital lipase deficiency; MIM:246600. Wolman disease; MIM:278000.	Glycerolipid metabolism	Metabolism of Complex Lipids	METABOLIC
918411	2.7.4.8	Guanylate kinase.	ATP + GMP = ADP + GDP.	\N	\N	Purine metabolism	Nucleotide Metabolism	METABOLIC
918432	2.3.1.48	Histone acetyltransferase.	Acetyl-CoA + histone = CoA + acetyl-histone.	\N	\N	\N	\N	\N
918466	2.3.1.26	Sterol O-acyltransferase.	Acyl-CoA + cholesterol = CoA + cholesterol ester.	\N	\N	Bile acid biosynthesis	Lipid Metabolism	METABOLIC
918525	1.6.5.5	NADPH:quinone reductase.	NADPH + quinone = NADP(+) + semiquinone.	Zinc.	\N	\N	\N	\N
918614	3.4.19.12	Ubiquitinyl hydrolase 1.	Thiol-dependent hydrolysis of ester, thiolester, amide, peptide and isopeptide bonds formed by the C-terminal Gly of ubiquitin (a 76-residue protein attached to proteins as an intracellular targeting signal).	\N	\N	\N	\N	\N
918648	3.1.1.45	Carboxymethylenebutenolidase.	4-carboxymethylenebut-2-en-4-olide + H(2)O = 4 oxohex-2-enedioate.	\N	\N	1,4-Dichlorobenzene degradation	Biodegradation of Xenobiotics	METABOLIC
918650	2.7.7.15	Cholinephosphate cytidylyltransferase.	CTP + choline phosphate = diphosphate + CDP-choline.	\N	\N	Glycerolipid metabolism	Metabolism of Complex Lipids	METABOLIC
918650	2.7.7.15	Cholinephosphate cytidylyltransferase.	CTP + choline phosphate = diphosphate + CDP-choline.	\N	\N	Aminophosphonate metabolism	Metabolism of Other Amino Acids	METABOLIC
918765	1.97.1.4	Formate acetyltransferase activating enzyme.	S-adenosyl-L-methionine + dihydroflavodoxin + [formate acetyltransferase]-glycine = 5'-deoxyadenosine + methionine + flavodoxin + [formate acetyltransferase]-glycine-2-yl radical.	Iron-sulfur.	\N	\N	\N	\N
918923	2.4.1.-	Hexosyltransferases.	\N	\N	\N	O-Glycans biosynthesis	Metabolism of Complex Carbohydrates	METABOLIC
918923	2.4.1.-	Hexosyltransferases.	\N	\N	\N	Fructose and mannose metabolism	Carbohydrate Metabolism	METABOLIC
918923	2.4.1.-	Hexosyltransferases.	\N	\N	\N	Peptidoglycan biosynthesis	Metabolism of Complex Carbohydrates	METABOLIC
918923	2.4.1.-	Hexosyltransferases.	\N	\N	\N	Sphingoglycolipid metabolism	Metabolism of Complex Lipids	METABOLIC
918923	2.4.1.-	Hexosyltransferases.	\N	\N	\N	Blood group glycolipid biosynthesis - lact series	Metabolism of Complex Lipids	METABOLIC
918923	2.4.1.-	Hexosyltransferases.	\N	\N	\N	Blood group glycolipid biosynthesis - neolact series	Metabolism of Complex Lipids	METABOLIC
918923	2.4.1.-	Hexosyltransferases.	\N	\N	\N	Glycerolipid metabolism	Metabolism of Complex Lipids	METABOLIC
918923	2.4.1.-	Hexosyltransferases.	\N	\N	\N	Globoside metabolism	Metabolism of Complex Lipids	METABOLIC
918923	2.4.1.-	Hexosyltransferases.	\N	\N	\N	Chondroitin / heparan sulfate biosynthesis	Metabolism of Complex Carbohydrates	METABOLIC
918923	2.4.1.-	Hexosyltransferases.	\N	\N	\N	Keratan sulfate biosynthesis	Metabolism of Complex Carbohydrates	METABOLIC
918923	2.4.1.-	Hexosyltransferases.	\N	\N	\N	N-Glycans biosynthesis	Metabolism of Complex Carbohydrates	METABOLIC
918924	3.1.26.4	Ribonuclease H.	Endonucleolytic cleavage to 5'-phosphomonoester.	\N	\N	\N	\N	\N
918971	3.2.1.59	Glucan endo-1,3-alpha-glucosidase.	Endohydrolysis of 1,3-alpha-D-glucosidic linkages in isolichenin, pseudonigeran and nigeran.	\N	\N	\N	\N	\N
919060	3.4.24.-	Metalloendopeptidases.	\N	\N	\N	\N	\N	\N
919218	3.1.3.7	3'(2'),5'-bisphosphate nucleotidase.	Adenosine 3',5'-bisphosphate + H(2)O = adenosine 5'-phosphate + phosphate.	\N	\N	Sulfur metabolism	Energy Metabolism	METABOLIC
919282	1.14.14.1	Unspecific monooxygenase.	RH + reduced flavoprotein + O(2) = ROH + oxidized flavoprotein + H(2)O.	Heme-thiolate.	\N	Tryptophan metabolism	Amino Acid Metabolism	METABOLIC
919282	1.14.14.1	Unspecific monooxygenase.	RH + reduced flavoprotein + O(2) = ROH + oxidized flavoprotein + H(2)O.	Heme-thiolate.	\N	Fatty acid metabolism	Lipid Metabolism	METABOLIC
919282	1.14.14.1	Unspecific monooxygenase.	RH + reduced flavoprotein + O(2) = ROH + oxidized flavoprotein + H(2)O.	Heme-thiolate.	\N	gamma-Hexachlorocyclohexane degradation	Biodegradation of Xenobiotics	METABOLIC
919337	1.14.14.1	Unspecific monooxygenase.	RH + reduced flavoprotein + O(2) = ROH + oxidized flavoprotein + H(2)O.	Heme-thiolate.	\N	Tryptophan metabolism	Amino Acid Metabolism	METABOLIC
919337	1.14.14.1	Unspecific monooxygenase.	RH + reduced flavoprotein + O(2) = ROH + oxidized flavoprotein + H(2)O.	Heme-thiolate.	\N	Fatty acid metabolism	Lipid Metabolism	METABOLIC
919337	1.14.14.1	Unspecific monooxygenase.	RH + reduced flavoprotein + O(2) = ROH + oxidized flavoprotein + H(2)O.	Heme-thiolate.	\N	gamma-Hexachlorocyclohexane degradation	Biodegradation of Xenobiotics	METABOLIC
919486	3.2.1.4	Cellulase.	Endohydrolysis of 1,4-beta-D-glucosidic linkages in cellulose.	\N	\N	Starch and sucrose metabolism	Metabolism of Complex Carbohydrates	METABOLIC
919513	1.3.1.34	2,4-dienoyl-CoA reductase (NADPH).	Trans-2,3-didehydroacyl-CoA + NADP(+) = trans,trans-2,3,4,5- tetradehydroacyl-CoA + NADPH.	\N	\N	\N	\N	\N
919579	3.6.1.3	Adenosinetriphosphatase.	ATP + H(2)O = ADP + phosphate.	\N	Hemolytic anemia due to deficiency of adenosine triphosphatase; MIM:102800.	Purine metabolism	Nucleotide Metabolism	METABOLIC
919629	5.-.-.-	Isomerases.	\N	\N	\N	\N	\N	\N
919635	1.1.1.3	Homoserine dehydrogenase.	L-homoserine + NAD(P)(+) = L-aspartate 4-semialdehyde + NAD(P)H.	\N	\N	Lysine biosynthesis	Amino Acid Metabolism	METABOLIC
919635	1.1.1.3	Homoserine dehydrogenase.	L-homoserine + NAD(P)(+) = L-aspartate 4-semialdehyde + NAD(P)H.	\N	\N	Glycine, serine and threonine metabolism	Amino Acid Metabolism	METABOLIC
919654	2.3.1.61	Dihydrolipoamide S-succinyltransferase.	Succinyl-CoA + dihydrolipoamide = CoA + S-succinyldihydrolipoamide.	Lipoyl group.	Maple syrup urine disease typ_x001B_e II; MIM:248610.	Lysine degradation	Amino Acid Metabolism	METABOLIC
919654	2.3.1.61	Dihydrolipoamide S-succinyltransferase.	Succinyl-CoA + dihydrolipoamide = CoA + S-succinyldihydrolipoamide.	Lipoyl group.	Maple syrup urine disease typ_x001B_e II; MIM:248610.	Citrate cycle (TCA cycle)	Carbohydrate Metabolism	METABOLIC
919663	3.2.1.8	Endo-1,4-beta-xylanase.	Endohydrolysis of 1,4-beta-D-xylosidic linkages in xylans.	\N	\N	\N	\N	\N
919848	2.7.7.6	DNA-directed RNA polymerase.	N nucleoside triphosphate = N diphosphate + {RNA}(N).	\N	\N	RNA polymerase	TRANSCRIPTION	REGULATORY
919848	2.7.7.6	DNA-directed RNA polymerase.	N nucleoside triphosphate = N diphosphate + {RNA}(N).	\N	\N	Purine metabolism	Nucleotide Metabolism	METABOLIC
919848	2.7.7.6	DNA-directed RNA polymerase.	N nucleoside triphosphate = N diphosphate + {RNA}(N).	\N	\N	Pyrimidine metabolism	Nucleotide Metabolism	METABOLIC
919864	2.3.1.48	Histone acetyltransferase.	Acetyl-CoA + histone = CoA + acetyl-histone.	\N	\N	\N	\N	\N
919993	2.1.1.43	Histone-lysine N-methyltransferase.	S-adenosyl-L-methionine + histone L-lysine = S-adenosyl-L-homocysteine + histone N6-methyl-L-lysine.	\N	\N	Lysine degradation	Amino Acid Metabolism	METABOLIC
920014	1.5.-.-	Acting on the CH-NH group of donors.	\N	\N	\N	\N	\N	\N
920116	3.6.3.16	Arsenite-transporting ATPase.	ATP + H(2)O + arsenite(In) = ADP + phosphate + arsenite(Out).	\N	\N	\N	\N	\N
920125	3.2.1.20	Alpha-glucosidase.	Hydrolysis of terminal, non-reducing 1,4-linked D-glucose residues with release of D-glucose.	\N	Glycogen storage disease II; MIM:232300.	Galactose metabolism	Carbohydrate Metabolism	METABOLIC
920125	3.2.1.20	Alpha-glucosidase.	Hydrolysis of terminal, non-reducing 1,4-linked D-glucose residues with release of D-glucose.	\N	Glycogen storage disease II; MIM:232300.	Starch and sucrose metabolism	Metabolism of Complex Carbohydrates	METABOLIC
920127	3.5.4.1	Cytosine deaminase.	Cytosine + H(2)O = uracil + NH(3).	\N	\N	Pyrimidine metabolism	Nucleotide Metabolism	METABOLIC
920257	1.6.99.1	NADPH dehydrogenase.	NADPH + acceptor = NADP(+) + reduced acceptor.	FMN or FAD.	\N	\N	\N	\N
920259	3.1.3.48	Protein-tyrosine-phosphatase.	Protein tyrosine phosphate + H(2)O = protein tyrosine + phosphate.	\N	\N	\N	\N	\N
920296	4.3.2.2	Adenylosuccinate lyase.	N6-(1,2-dicarboxyethyl)AMP = fumarate + AMP.	\N	Succinylpurinemic autism; MIM:103050.	Alanine and aspartate metabolism	Amino Acid Metabolism	METABOLIC
920296	4.3.2.2	Adenylosuccinate lyase.	N6-(1,2-dicarboxyethyl)AMP = fumarate + AMP.	\N	Succinylpurinemic autism; MIM:103050.	Purine metabolism	Nucleotide Metabolism	METABOLIC
920356	2.7.7.6	DNA-directed RNA polymerase.	N nucleoside triphosphate = N diphosphate + {RNA}(N).	\N	\N	RNA polymerase	TRANSCRIPTION	REGULATORY
920356	2.7.7.6	DNA-directed RNA polymerase.	N nucleoside triphosphate = N diphosphate + {RNA}(N).	\N	\N	Purine metabolism	Nucleotide Metabolism	METABOLIC
920356	2.7.7.6	DNA-directed RNA polymerase.	N nucleoside triphosphate = N diphosphate + {RNA}(N).	\N	\N	Pyrimidine metabolism	Nucleotide Metabolism	METABOLIC
920396	2.6.1.7	Kynurenine--oxoglutarate aminotransferase.	L-kynurenine + 2-oxoglutarate = 4-(2-aminophenyl)-2,4-dioxobutanoate + L-glutamate.	Pyridoxal-phosphate.	\N	Tryptophan metabolism	Amino Acid Metabolism	METABOLIC
920426	3.1.3.16	Serine/threonine specific protein phosphatase.	A phosphoprotein + H(2)O = a protein + phosphate.	\N	\N	\N	\N	\N
920487	2.1.1.16	Methylene-fatty-acyl-phospholipid synthase.	S-adenosyl-L-methionine + phospholipid olefinic fatty acid = S-adenosyl-L-homocysteine + phospholipid methylene fatty acid.	\N	\N	\N	\N	\N
920488	6.2.1.12	4-coumarate--CoA ligase.	ATP + 4-coumarate + CoA = AMP + diphosphate + 4-coumaroyl-CoA.	\N	\N	Flavonoids, stilbene and lignin biosynthesis	Biosynthesis of Secondary Metabolites	METABOLIC
920539	1.1.-.-	Acting on the CH-OH group of donors.	\N	\N	\N	Benzoate degradation via CoA ligation	Biodegradation of Xenobiotics	METABOLIC
920539	1.1.-.-	Acting on the CH-OH group of donors.	\N	\N	\N	Ethylbenzene degradation	Biodegradation of Xenobiotics	METABOLIC
920683	3.1.-.-	Acting on ester bonds.	\N	\N	\N	\N	\N	\N
920714	4.2.1.75	Uroporphyrinogen-III synthase.	Hydroxymethylbilane = uroporphyrinogen-III + H(2)O.	\N	\N	Porphyrin and chlorophyll metabolism	Metabolism of Cofactors and Vitamins	METABOLIC
920787	3.6.1.3	Adenosinetriphosphatase.	ATP + H(2)O = ADP + phosphate.	\N	Hemolytic anemia due to deficiency of adenosine triphosphatase; MIM:102800.	Purine metabolism	Nucleotide Metabolism	METABOLIC
920926	1.14.13.-	With NADH or NADPH as one donor, and incorporation of one atom	\N	\N	\N	Methane metabolism	Energy Metabolism	METABOLIC
920926	1.14.13.-	With NADH or NADPH as one donor, and incorporation of one atom	\N	\N	\N	Phenylalanine metabolism	Amino Acid Metabolism	METABOLIC
920926	1.14.13.-	With NADH or NADPH as one donor, and incorporation of one atom	\N	\N	\N	Ubiquinone biosynthesis	Metabolism of Cofactors and Vitamins	METABOLIC
920926	1.14.13.-	With NADH or NADPH as one donor, and incorporation of one atom	\N	\N	\N	Alkaloid biosynthesis I	Biosynthesis of Secondary Metabolites	METABOLIC
920926	1.14.13.-	With NADH or NADPH as one donor, and incorporation of one atom	\N	\N	\N	Styrene degradation	Biodegradation of Xenobiotics	METABOLIC
920926	1.14.13.-	With NADH or NADPH as one donor, and incorporation of one atom	\N	\N	\N	Tryptophan metabolism	Amino Acid Metabolism	METABOLIC
920926	1.14.13.-	With NADH or NADPH as one donor, and incorporation of one atom	\N	\N	\N	Androgen and estrogen metabolism	Lipid Metabolism	METABOLIC
920926	1.14.13.-	With NADH or NADPH as one donor, and incorporation of one atom	\N	\N	\N	Sterol biosynthesis	Lipid Metabolism	METABOLIC
920926	1.14.13.-	With NADH or NADPH as one donor, and incorporation of one atom	\N	\N	\N	1,4-Dichlorobenzene degradation	Biodegradation of Xenobiotics	METABOLIC
920926	1.14.13.-	With NADH or NADPH as one donor, and incorporation of one atom	\N	\N	\N	Tyrosine metabolism	Amino Acid Metabolism	METABOLIC
920926	1.14.13.-	With NADH or NADPH as one donor, and incorporation of one atom	\N	\N	\N	Bile acid biosynthesis	Lipid Metabolism	METABOLIC
920926	1.14.13.-	With NADH or NADPH as one donor, and incorporation of one atom	\N	\N	\N	Flavonoids, stilbene and lignin biosynthesis	Biosynthesis of Secondary Metabolites	METABOLIC
920926	1.14.13.-	With NADH or NADPH as one donor, and incorporation of one atom	\N	\N	\N	Histidine metabolism	Amino Acid Metabolism	METABOLIC
920926	1.14.13.-	With NADH or NADPH as one donor, and incorporation of one atom	\N	\N	\N	gamma-Hexachlorocyclohexane degradation	Biodegradation of Xenobiotics	METABOLIC
920955	2.1.2.10	Aminomethyltransferase.	(6S)-tetrahydrofolate + S-aminomethyldihydrolipoylprotein = (6R)-5,10-methylenetetrahydrofolate + NH(3) + dihydrolipoylprotein.	\N	Nonketotic hyperglycinemia type I; MIM:238300.	One carbon pool by folate	Metabolism of Cofactors and Vitamins	METABOLIC
920955	2.1.2.10	Aminomethyltransferase.	(6S)-tetrahydrofolate + S-aminomethyldihydrolipoylprotein = (6R)-5,10-methylenetetrahydrofolate + NH(3) + dihydrolipoylprotein.	\N	Nonketotic hyperglycinemia type I; MIM:238300.	Nitrogen metabolism	Energy Metabolism	METABOLIC
920955	2.1.2.10	Aminomethyltransferase.	(6S)-tetrahydrofolate + S-aminomethyldihydrolipoylprotein = (6R)-5,10-methylenetetrahydrofolate + NH(3) + dihydrolipoylprotein.	\N	Nonketotic hyperglycinemia type I; MIM:238300.	Glycine, serine and threonine metabolism	Amino Acid Metabolism	METABOLIC
921065	3.4.23.5	Cathepsin D.	Specificity similar to, but narrower than, that of pepsin A. Does not cleave the 4-Gln-|-His-5 bond in B chain of insulin.	\N	\N	\N	\N	\N
921086	1.6.99.1	NADPH dehydrogenase.	NADPH + acceptor = NADP(+) + reduced acceptor.	FMN or FAD.	\N	\N	\N	\N
921163	3.4.14.-	Dipeptidyl-peptidases and tripeptidyl-peptidases.	\N	\N	\N	\N	\N	\N
921261	1.1.1.205	IMP dehydrogenase.	Inosine 5'-phosphate + NAD(+) + H(2)O = xanthosine 5'-phosphate + NADH.	\N	\N	Purine metabolism	Nucleotide Metabolism	METABOLIC
921300	1.1.99.1	Choline dehydrogenase.	Choline + acceptor = betaine aldehyde + reduced acceptor.	PQQ.	\N	Glycine, serine and threonine metabolism	Amino Acid Metabolism	METABOLIC
921312	5.3.4.1	Protein disulfide isomerase.	Rearrangement of both intrachain and interchain disulfide bonds in proteins to form the native structures.	\N	\N	\N	\N	\N
921373	3.2.1.96	Mannosyl-glycoprotein endo-beta-N-acetylglucosamidase.	Endohydrolysis of the di-N-acetylchitobiosyl unit in high-mannose glycopeptides and glycoproteins containing the -[Man(GlcNAc)2]Asn- structure. One N-acetyl-D-glucosamine residue remains attached to the protein; the rest of the oligosaccharide is released	\N	\N	N-Glycan degradation	Metabolism of Complex Carbohydrates	METABOLIC
921393	3.4.-.-	Acting on peptide bonds (peptide hydrolases).	\N	\N	\N	Biotin metabolism	Metabolism of Cofactors and Vitamins	METABOLIC
921393	3.4.-.-	Acting on peptide bonds (peptide hydrolases).	\N	\N	\N	Lysine degradation	Amino Acid Metabolism	METABOLIC
921405	1.14.11.13	Gibberellin 2-beta-dioxygenase.	Gibberellin 1 + 2-oxoglutarate + O(2) = 2-beta-hydroxygibberellin 1 + succinate + CO(2).	\N	\N	\N	\N	\N
921414	3.2.1.8	Endo-1,4-beta-xylanase.	Endohydrolysis of 1,4-beta-D-xylosidic linkages in xylans.	\N	\N	\N	\N	\N
921520	3.4.25.1	Proteasome endopeptidase complex.	Cleavage at peptide bonds with very broad specificity.	\N	\N	\N	\N	\N
921527	3.1.2.-	Thiolester hydrolases.	\N	\N	\N	Benzoate degradation via CoA ligation	Biodegradation of Xenobiotics	METABOLIC
921558	3.4.14.9	Tripeptidyl-peptidase I.	Release of an N-terminal tripeptide from a polypeptide.	\N	\N	\N	\N	\N
921649	4.1.3.4	Hydroxymethylglutaryl-CoA lyase.	(S)-3-hydroxy-3-methylglutaryl-CoA = acetyl-CoA + acetoacetate.	\N	HMG-CoA lyase deficiency; MIM:246450.	Valine, leucine and isoleucine degradation	Amino Acid Metabolism	METABOLIC
921649	4.1.3.4	Hydroxymethylglutaryl-CoA lyase.	(S)-3-hydroxy-3-methylglutaryl-CoA = acetyl-CoA + acetoacetate.	\N	HMG-CoA lyase deficiency; MIM:246450.	Synthesis and degradation of ketone bodies	Lipid Metabolism	METABOLIC
921649	4.1.3.4	Hydroxymethylglutaryl-CoA lyase.	(S)-3-hydroxy-3-methylglutaryl-CoA = acetyl-CoA + acetoacetate.	\N	HMG-CoA lyase deficiency; MIM:246450.	Butanoate metabolism	Carbohydrate Metabolism	METABOLIC
921671	3.1.2.-	Thiolester hydrolases.	\N	\N	\N	Benzoate degradation via CoA ligation	Biodegradation of Xenobiotics	METABOLIC
921703	3.1.3.8	3-phytase.	Myo-inositol hexakisphosphate + H(2)O = D-myo-inositol 1,2,4,5,6-pentakisphosphate + phosphate.	\N	\N	Inositol phosphate metabolism	Metabolism of Complex Lipids	METABOLIC
921978	2.6.1.13	Ornithine--oxo-acid aminotransferase.	L-ornithine + a 2-oxo acid = L-glutamate 5-semialdehyde + an L-amino acid.	Pyridoxal-phosphate.	Ornithinemia with gyrate atrophy of choroid and retina; MIM:258870.	Arginine and proline metabolism	Amino Acid Metabolism	METABOLIC
921978	2.6.1.13	Ornithine--oxo-acid aminotransferase.	L-ornithine + a 2-oxo acid = L-glutamate 5-semialdehyde + an L-amino acid.	Pyridoxal-phosphate.	Ornithinemia with gyrate atrophy of choroid and retina; MIM:258870.	Urea cycle and metabolism of amino groups	Amino Acid Metabolism	METABOLIC
922053	2.3.3.1	Citrate (si)-synthase.	\N	Citrate + CoA = acetyl-CoA + H(2)O + oxaloacetate.	\N	\N	\N	\N
922225	2.5.1.18	Glutathione transferase.	RX + glutathione = HX + R-S-glutathione.	\N	\N	Glutathione metabolism	Metabolism of Other Amino Acids	METABOLIC
922238	3.1.4.46	Glycerophosphodiester phosphodiesterase.	A glycerophosphodiester + H(2)O = an alcohol + sn-glycerol 3-phosphate.	\N	\N	Phospholipid degradation	Metabolism of Complex Lipids	METABOLIC
922238	3.1.4.46	Glycerophosphodiester phosphodiesterase.	A glycerophosphodiester + H(2)O = an alcohol + sn-glycerol 3-phosphate.	\N	\N	Glycerolipid metabolism	Metabolism of Complex Lipids	METABOLIC
922240	1.10.2.2	Ubiquinol--cytochrome c reductase.	QH(2) + 2 ferricytochrome c = Q + 2 ferrocytochrome c.	\N	\N	Oxidative phosphorylation	Energy Metabolism	METABOLIC
922634	3.6.1.-	In phosphorous-containing anhydrides.	\N	\N	\N	Starch and sucrose metabolism	Metabolism of Complex Carbohydrates	METABOLIC
922634	3.6.1.-	In phosphorous-containing anhydrides.	\N	\N	\N	Folate biosynthesis	Metabolism of Cofactors and Vitamins	METABOLIC
922641	3.2.1.4	Cellulase.	Endohydrolysis of 1,4-beta-D-glucosidic linkages in cellulose.	\N	\N	Starch and sucrose metabolism	Metabolism of Complex Carbohydrates	METABOLIC
922953	1.6.5.5	NADPH:quinone reductase.	NADPH + quinone = NADP(+) + semiquinone.	Zinc.	\N	\N	\N	\N
922964	3.4.23.25	Saccharopepsin.	Hydrolysis of proteins with broad specificity for peptide bonds. Cleaves -Leu-Leu-|-Val-Tyr- bond in a synthetic substrate. Does not act on esters of Tyr or Arg.	\N	\N	\N	\N	\N
923102	3.1.1.45	Carboxymethylenebutenolidase.	4-carboxymethylenebut-2-en-4-olide + H(2)O = 4 oxohex-2-enedioate.	\N	\N	1,4-Dichlorobenzene degradation	Biodegradation of Xenobiotics	METABOLIC
923127	1.6.2.2	Cytochrome-b5 reductase.	NADH + 2 ferricytochrome b5 = NAD(+) + 2 ferrocytochrome b5.	FAD.	Methemoglobinemia enzymopathic forms I, II, III; MIM:250800.	\N	\N	\N
923315	3.2.1.67	Galacturan 1,4-alpha-galacturonidase.	{(1,4)-alpha-D-galacturonide}(N) + H(2)O = {(1,4)-alpha-D- galacturonide}(N-1) + D-galacturonate.	\N	\N	Starch and sucrose metabolism	Metabolism of Complex Carbohydrates	METABOLIC
923332	3.1.3.41	4-nitrophenylphosphatase.	4-nitrophenyl phosphate + H(2)O = 4-nitrophenol + phosphate.	\N	\N	gamma-Hexachlorocyclohexane degradation	Biodegradation of Xenobiotics	METABOLIC
923731	3.4.16.6	Carboxypeptidase D.	Preferential release of a C-terminal arginine or lysine residue.	\N	\N	\N	\N	\N
923926	4.1.1.23	Orotidine-5'-phosphate decarboxylase.	Orotidine 5'-phosphate = UMP + CO(2).	\N	Oroticaciduria II; MIM:258920.	Pyrimidine metabolism	Nucleotide Metabolism	METABOLIC
923942	1.1.1.102	3-dehydrosphinganine reductase.	Sphinganine + NADP(+) = 3-dehydrosphinganine + NADPH.	\N	\N	Sphingoglycolipid metabolism	Metabolism of Complex Lipids	METABOLIC
923963	6.3.1.2	Glutamate--ammonia ligase.	ATP + L-glutamate + NH(3) = ADP + phosphate + L-glutamine.	\N	\N	Peptidoglycan biosynthesis	Metabolism of Complex Carbohydrates	METABOLIC
923963	6.3.1.2	Glutamate--ammonia ligase.	ATP + L-glutamate + NH(3) = ADP + phosphate + L-glutamine.	\N	\N	Nitrogen metabolism	Energy Metabolism	METABOLIC
923963	6.3.1.2	Glutamate--ammonia ligase.	ATP + L-glutamate + NH(3) = ADP + phosphate + L-glutamine.	\N	\N	Glutamate metabolism	Amino Acid Metabolism	METABOLIC
924001	3.1.1.5	Lysophospholipase.	2-lysophosphatidylcholine + H(2)O = glycerophosphocholine + a fatty acid anion.	\N	\N	Phospholipid degradation	Metabolism of Complex Lipids	METABOLIC
924372	3.2.1.28	Alpha,alpha-trehalase.	Alpha,alpha-trehalose + H(2)O = 2 D-glucose.	\N	\N	Starch and sucrose metabolism	Metabolism of Complex Carbohydrates	METABOLIC
924436	3.-.-.-	Hydrolases.	\N	\N	\N	\N	\N	\N
924526	6.1.1.10	Methionine--tRNA ligase.	ATP + L-methionine + tRNA(Met) = AMP + diphosphate + L-methionyl- tRNA(Met).	\N	\N	Aminoacyl-tRNA biosynthesis	TRANSLATION	REGULATORY
924526	6.1.1.10	Methionine--tRNA ligase.	ATP + L-methionine + tRNA(Met) = AMP + diphosphate + L-methionyl- tRNA(Met).	\N	\N	Methionine metabolism	Amino Acid Metabolism	METABOLIC
924526	6.1.1.10	Methionine--tRNA ligase.	ATP + L-methionine + tRNA(Met) = AMP + diphosphate + L-methionyl- tRNA(Met).	\N	\N	Selenoamino acid metabolism	Metabolism of Other Amino Acids	METABOLIC
924736	1.6.5.5	NADPH:quinone reductase.	NADPH + quinone = NADP(+) + semiquinone.	Zinc.	\N	\N	\N	\N
924756	1.14.11.13	Gibberellin 2-beta-dioxygenase.	Gibberellin 1 + 2-oxoglutarate + O(2) = 2-beta-hydroxygibberellin 1 + succinate + CO(2).	\N	\N	\N	\N	\N
924835	4.1.3.1	Isocitrate lyase.	Isocitrate = succinate + glyoxylate.	\N	\N	Glyoxylate and dicarboxylate metabolism	Carbohydrate Metabolism	METABOLIC
924904	3.1.1.45	Carboxymethylenebutenolidase.	4-carboxymethylenebut-2-en-4-olide + H(2)O = 4 oxohex-2-enedioate.	\N	\N	1,4-Dichlorobenzene degradation	Biodegradation of Xenobiotics	METABOLIC
924979	2.1.1.79	Cyclopropane-fatty-acyl-phospholipid synthase.	S-adenosyl-L-methionine + phospholipid olefinic fatty acid = S-adenosyl-L-homocysteine + phospholipid cyclopropane fatty acid.	\N	\N	\N	\N	\N
925043	1.4.3.5	Pyridoxamine-phosphate oxidase.	Pyridoxamine 5'-phosphate + H(2)O + O(2) = pyridoxal 5'-phosphate + NH(3) + H(2)O(2).	FMN.	\N	Vitamin B6 metabolism	Metabolism of Cofactors and Vitamins	METABOLIC
925089	3.2.1.59	Glucan endo-1,3-alpha-glucosidase.	Endohydrolysis of 1,3-alpha-D-glucosidic linkages in isolichenin, pseudonigeran and nigeran.	\N	\N	\N	\N	\N
925106	4.2.1.9	Dihydroxy-acid dehydratase.	2,3-dihydroxy-3-methylbutanoate = 3-methyl-2-oxobutanoate + H(2)O.	\N	\N	Pantothenate and CoA biosynthesis	Metabolism of Cofactors and Vitamins	METABOLIC
925106	4.2.1.9	Dihydroxy-acid dehydratase.	2,3-dihydroxy-3-methylbutanoate = 3-methyl-2-oxobutanoate + H(2)O.	\N	\N	Valine, leucine and isoleucine biosynthesis	Amino Acid Metabolism	METABOLIC
925240	2.5.1.18	Glutathione transferase.	RX + glutathione = HX + R-S-glutathione.	\N	\N	Glutathione metabolism	Metabolism of Other Amino Acids	METABOLIC
925390	3.2.1.20	Alpha-glucosidase.	Hydrolysis of terminal, non-reducing 1,4-linked D-glucose residues with release of D-glucose.	\N	Glycogen storage disease II; MIM:232300.	Galactose metabolism	Carbohydrate Metabolism	METABOLIC
925390	3.2.1.20	Alpha-glucosidase.	Hydrolysis of terminal, non-reducing 1,4-linked D-glucose residues with release of D-glucose.	\N	Glycogen storage disease II; MIM:232300.	Starch and sucrose metabolism	Metabolism of Complex Carbohydrates	METABOLIC
925731	4.1.1.65	Phosphatidylserine decarboxylase.	Phosphatidyl-L-serine = phosphatidylethanolamine + CO(2).	Pyridoxal-phosphate or Pyruvate.	\N	Glycine, serine and threonine metabolism	Amino Acid Metabolism	METABOLIC
925731	4.1.1.65	Phosphatidylserine decarboxylase.	Phosphatidyl-L-serine = phosphatidylethanolamine + CO(2).	Pyridoxal-phosphate or Pyruvate.	\N	Glycerolipid metabolism	Metabolism of Complex Lipids	METABOLIC
925738	1.5.1.2	Pyrroline-5-carboxylate reductase.	L-proline + NAD(P)(+) = 1-pyrroline-5-carboxylate + NAD(P)H.	\N	\N	Urea cycle and metabolism of amino groups	Amino Acid Metabolism	METABOLIC
925738	1.5.1.2	Pyrroline-5-carboxylate reductase.	L-proline + NAD(P)(+) = 1-pyrroline-5-carboxylate + NAD(P)H.	\N	\N	Arginine and proline metabolism	Amino Acid Metabolism	METABOLIC
925842	1.1.99.1	Choline dehydrogenase.	Choline + acceptor = betaine aldehyde + reduced acceptor.	PQQ.	\N	Glycine, serine and threonine metabolism	Amino Acid Metabolism	METABOLIC
925921	2.6.1.5	Tyrosine aminotransferase.	L-tyrosine + 2-oxoglutarate = 4-hydroxyphenylpyruvate + L-glutamate.	Pyridoxal-phosphate.	Tyrosinemia II (Richner-Hanhart syndrome); MIM:276600.	Phenylalanine metabolism	Amino Acid Metabolism	METABOLIC
925921	2.6.1.5	Tyrosine aminotransferase.	L-tyrosine + 2-oxoglutarate = 4-hydroxyphenylpyruvate + L-glutamate.	Pyridoxal-phosphate.	Tyrosinemia II (Richner-Hanhart syndrome); MIM:276600.	Tyrosine metabolism	Amino Acid Metabolism	METABOLIC
925921	2.6.1.5	Tyrosine aminotransferase.	L-tyrosine + 2-oxoglutarate = 4-hydroxyphenylpyruvate + L-glutamate.	Pyridoxal-phosphate.	Tyrosinemia II (Richner-Hanhart syndrome); MIM:276600.	Alkaloid biosynthesis I	Biosynthesis of Secondary Metabolites	METABOLIC
925921	2.6.1.5	Tyrosine aminotransferase.	L-tyrosine + 2-oxoglutarate = 4-hydroxyphenylpyruvate + L-glutamate.	Pyridoxal-phosphate.	Tyrosinemia II (Richner-Hanhart syndrome); MIM:276600.	Phenylalanine, tyrosine and tryptophan biosynthesis	Amino Acid Metabolism	METABOLIC
926044	3.5.4.4	Adenosine deaminase.	Adenosine + H(2)O = inosine + NH(3).	\N	Severe combined immunodeficiency (SCID); MIM:102700.	Purine metabolism	Nucleotide Metabolism	METABOLIC
926121	1.1.1.208	(+)-neomenthol dehydrogenase.	(+)-neomenthol + NADP(+) = (-)-menthone + NADPH.	\N	\N	\N	\N	\N
926126	1.1.1.208	(+)-neomenthol dehydrogenase.	(+)-neomenthol + NADP(+) = (-)-menthone + NADPH.	\N	\N	\N	\N	\N
926129	1.1.1.101	Acylglycerone-phosphate reductase.	1-palmitoylglycerol 3-phosphate + NADP(+) = palmitoylglycerone phosphate + NADPH.	\N	\N	\N	\N	\N
926143	3.5.1.4	Amidase.	A monocarboxylic acid amide + H(2)O = a monocarboxylate + NH(3).	\N	\N	Tryptophan metabolism	Amino Acid Metabolism	METABOLIC
926143	3.5.1.4	Amidase.	A monocarboxylic acid amide + H(2)O = a monocarboxylate + NH(3).	\N	\N	Benzoate degradation via CoA ligation	Biodegradation of Xenobiotics	METABOLIC
926143	3.5.1.4	Amidase.	A monocarboxylic acid amide + H(2)O = a monocarboxylate + NH(3).	\N	\N	Cyanoamino acid metabolism	Metabolism of Other Amino Acids	METABOLIC
926143	3.5.1.4	Amidase.	A monocarboxylic acid amide + H(2)O = a monocarboxylate + NH(3).	\N	\N	Phenylalanine metabolism	Amino Acid Metabolism	METABOLIC
926143	3.5.1.4	Amidase.	A monocarboxylic acid amide + H(2)O = a monocarboxylate + NH(3).	\N	\N	Arginine and proline metabolism	Amino Acid Metabolism	METABOLIC
926143	3.5.1.4	Amidase.	A monocarboxylic acid amide + H(2)O = a monocarboxylate + NH(3).	\N	\N	Styrene degradation	Biodegradation of Xenobiotics	METABOLIC
926200	4.4.1.1	Cystathionine gamma-lyase.	L-cystathionine + H(2)O = L-cysteine + NH(3) + 2-oxobutanoate.	Pyridoxal-phosphate.	Cystathioninuria; MIM:219500.	Selenoamino acid metabolism	Metabolism of Other Amino Acids	METABOLIC
926200	4.4.1.1	Cystathionine gamma-lyase.	L-cystathionine + H(2)O = L-cysteine + NH(3) + 2-oxobutanoate.	Pyridoxal-phosphate.	Cystathioninuria; MIM:219500.	Methionine metabolism	Amino Acid Metabolism	METABOLIC
926200	4.4.1.1	Cystathionine gamma-lyase.	L-cystathionine + H(2)O = L-cysteine + NH(3) + 2-oxobutanoate.	Pyridoxal-phosphate.	Cystathioninuria; MIM:219500.	Cysteine metabolism	Amino Acid Metabolism	METABOLIC
926200	4.4.1.1	Cystathionine gamma-lyase.	L-cystathionine + H(2)O = L-cysteine + NH(3) + 2-oxobutanoate.	Pyridoxal-phosphate.	Cystathioninuria; MIM:219500.	Nitrogen metabolism	Energy Metabolism	METABOLIC
926283	6.3.5.2	GMP synthase (glutamine-hydrolysing).	ATP + xanthosine 5'-phosphate + L-glutamine + H(2)O = AMP + diphosphate + GMP + L-glutamate.	\N	\N	Glutamate metabolism	Amino Acid Metabolism	METABOLIC
926283	6.3.5.2	GMP synthase (glutamine-hydrolysing).	ATP + xanthosine 5'-phosphate + L-glutamine + H(2)O = AMP + diphosphate + GMP + L-glutamate.	\N	\N	Purine metabolism	Nucleotide Metabolism	METABOLIC
926503	1.10.3.3	L-ascorbate oxidase.	2 L-ascorbate + O(2) = 2 dehydroascorbate + 2 H(2)O.	Copper.	\N	Ascorbate and aldarate metabolism	Carbohydrate Metabolism	METABOLIC
926522	3.2.1.14	Chitinase.	Hydrolysis of the 1,4-beta-linkages of N-acetyl-D-glucosamine polymers of chitin.	\N	\N	Aminosugars metabolism	Metabolism of Complex Carbohydrates	METABOLIC
926577	6.5.1.3	RNA ligase (ATP).	ATP + {ribonucleotide}(N) + {ribonucleotide}(M) = AMP + diphosphate + {ribonucleotide}(N+M).	\N	\N	\N	\N	\N
926584	3.4.24.-	Metalloendopeptidases.	\N	\N	\N	\N	\N	\N
926616	4.2.1.24	Porphobilinogen synthase.	2 5-aminolevulinate = porphobilinogen + 2 H(2)O.	Zinc.	Susceptibility to lead poisoning; MIM:125270. Acute hepatic porphyria; MIM:125270.	Porphyrin and chlorophyll metabolism	Metabolism of Cofactors and Vitamins	METABOLIC
926697	1.14.13.1	Salicylate 1-monooxygenase.	Salicylate + NADH + O(2) = catechol + NAD(+) + H(2)O + CO(2).	FAD.	\N	Fluorene degradation	Biodegradation of Xenobiotics	METABOLIC
926697	1.14.13.1	Salicylate 1-monooxygenase.	Salicylate + NADH + O(2) = catechol + NAD(+) + H(2)O + CO(2).	FAD.	\N	Nitorobenzene degradation	Biodegradation of Xenobiotics	METABOLIC
926878	1.1.1.1	Alcohol dehydrogenase.	An alcohol + NAD(+) = an aldehyde or ketone + NADH.	Zinc or Iron.	\N	Bile acid biosynthesis	Lipid Metabolism	METABOLIC
926878	1.1.1.1	Alcohol dehydrogenase.	An alcohol + NAD(+) = an aldehyde or ketone + NADH.	Zinc or Iron.	\N	Tyrosine metabolism	Amino Acid Metabolism	METABOLIC
926878	1.1.1.1	Alcohol dehydrogenase.	An alcohol + NAD(+) = an aldehyde or ketone + NADH.	Zinc or Iron.	\N	Glycerolipid metabolism	Metabolism of Complex Lipids	METABOLIC
926878	1.1.1.1	Alcohol dehydrogenase.	An alcohol + NAD(+) = an aldehyde or ketone + NADH.	Zinc or Iron.	\N	Glycolysis / Gluconeogenesis	Carbohydrate Metabolism	METABOLIC
926878	1.1.1.1	Alcohol dehydrogenase.	An alcohol + NAD(+) = an aldehyde or ketone + NADH.	Zinc or Iron.	\N	Fatty acid metabolism	Lipid Metabolism	METABOLIC
927037	3.1.1.3	Triacylglycerol lipase.	Triacylglycerol + H(2)O = diacylglycerol + a fatty acid anion.	\N	Hepatic lipase deficiency; MIM:151670. Congenital lipase deficiency; MIM:246600. Wolman disease; MIM:278000.	Glycerolipid metabolism	Metabolism of Complex Lipids	METABOLIC
927074	3.1.1.72	Acetylxylan esterase.	Deacetylation of xylans and xylo-oligosaccharides.	\N	\N	\N	\N	\N
927384	3.1.1.23	Acylglycerol lipase.	Hydrolyses glycerol monoesters of long-chain fatty acids.	\N	\N	Glycerolipid metabolism	Metabolism of Complex Lipids	METABOLIC
927420	2.7.7.6	DNA-directed RNA polymerase.	N nucleoside triphosphate = N diphosphate + {RNA}(N).	\N	\N	RNA polymerase	TRANSCRIPTION	REGULATORY
927420	2.7.7.6	DNA-directed RNA polymerase.	N nucleoside triphosphate = N diphosphate + {RNA}(N).	\N	\N	Purine metabolism	Nucleotide Metabolism	METABOLIC
927420	2.7.7.6	DNA-directed RNA polymerase.	N nucleoside triphosphate = N diphosphate + {RNA}(N).	\N	\N	Pyrimidine metabolism	Nucleotide Metabolism	METABOLIC
927677	1.14.14.1	Unspecific monooxygenase.	RH + reduced flavoprotein + O(2) = ROH + oxidized flavoprotein + H(2)O.	Heme-thiolate.	\N	Tryptophan metabolism	Amino Acid Metabolism	METABOLIC
927677	1.14.14.1	Unspecific monooxygenase.	RH + reduced flavoprotein + O(2) = ROH + oxidized flavoprotein + H(2)O.	Heme-thiolate.	\N	Fatty acid metabolism	Lipid Metabolism	METABOLIC
927677	1.14.14.1	Unspecific monooxygenase.	RH + reduced flavoprotein + O(2) = ROH + oxidized flavoprotein + H(2)O.	Heme-thiolate.	\N	gamma-Hexachlorocyclohexane degradation	Biodegradation of Xenobiotics	METABOLIC
927681	1.14.14.1	Unspecific monooxygenase.	RH + reduced flavoprotein + O(2) = ROH + oxidized flavoprotein + H(2)O.	Heme-thiolate.	\N	Tryptophan metabolism	Amino Acid Metabolism	METABOLIC
927681	1.14.14.1	Unspecific monooxygenase.	RH + reduced flavoprotein + O(2) = ROH + oxidized flavoprotein + H(2)O.	Heme-thiolate.	\N	Fatty acid metabolism	Lipid Metabolism	METABOLIC
927681	1.14.14.1	Unspecific monooxygenase.	RH + reduced flavoprotein + O(2) = ROH + oxidized flavoprotein + H(2)O.	Heme-thiolate.	\N	gamma-Hexachlorocyclohexane degradation	Biodegradation of Xenobiotics	METABOLIC
927708	2.7.1.23	NAD(+) kinase.	ATP + NAD(+) = ADP + NADP(+).	\N	\N	Nicotinate and nicotinamide metabolism	Metabolism of Cofactors and Vitamins	METABOLIC
927852	1.1.1.65	Pyridoxine 4-dehydrogenase.	Pyridoxine + NADP(+) = pyridoxal + NADPH.	\N	\N	Vitamin B6 metabolism	Metabolism of Cofactors and Vitamins	METABOLIC
928124	3.1.-.-	Acting on ester bonds.	\N	\N	\N	\N	\N	\N
928724	1.6.5.4	Monodehydroascorbate reductase (NADH).	NADH + 2 monodehydroascorbate = NAD(+) + 2 ascorbate.	\N	\N	Ascorbate and aldarate metabolism	Carbohydrate Metabolism	METABOLIC
929029	1.1.1.1	Alcohol dehydrogenase.	An alcohol + NAD(+) = an aldehyde or ketone + NADH.	Zinc or Iron.	\N	Bile acid biosynthesis	Lipid Metabolism	METABOLIC
929029	1.1.1.1	Alcohol dehydrogenase.	An alcohol + NAD(+) = an aldehyde or ketone + NADH.	Zinc or Iron.	\N	Tyrosine metabolism	Amino Acid Metabolism	METABOLIC
929029	1.1.1.1	Alcohol dehydrogenase.	An alcohol + NAD(+) = an aldehyde or ketone + NADH.	Zinc or Iron.	\N	Glycerolipid metabolism	Metabolism of Complex Lipids	METABOLIC
929029	1.1.1.1	Alcohol dehydrogenase.	An alcohol + NAD(+) = an aldehyde or ketone + NADH.	Zinc or Iron.	\N	Glycolysis / Gluconeogenesis	Carbohydrate Metabolism	METABOLIC
929029	1.1.1.1	Alcohol dehydrogenase.	An alcohol + NAD(+) = an aldehyde or ketone + NADH.	Zinc or Iron.	\N	Fatty acid metabolism	Lipid Metabolism	METABOLIC
929042	2.5.1.18	Glutathione transferase.	RX + glutathione = HX + R-S-glutathione.	\N	\N	Glutathione metabolism	Metabolism of Other Amino Acids	METABOLIC
929065	3.4.14.9	Tripeptidyl-peptidase I.	Release of an N-terminal tripeptide from a polypeptide.	\N	\N	\N	\N	\N
929341	2.7.4.9	Thymidylate kinase.	ATP + thymidine 5'-phosphate = ADP + thymidine 5'-diphosphate.	\N	\N	Pyrimidine metabolism	Nucleotide Metabolism	METABOLIC
929551	1.3.1.33	Protochlorophyllide reductase.	Chlorophyllide A + NADP(+) = protochlorophyllide + NADPH.	\N	\N	Porphyrin and chlorophyll metabolism	Metabolism of Cofactors and Vitamins	METABOLIC
929575	3.1.3.2	Acid phosphatase.	An orthophosphoric monoester + H(2)O = an alcohol + phosphate.	\N	Acid phosphatase deficiency; MIM:200950.	gamma-Hexachlorocyclohexane degradation	Biodegradation of Xenobiotics	METABOLIC
929575	3.1.3.2	Acid phosphatase.	An orthophosphoric monoester + H(2)O = an alcohol + phosphate.	\N	Acid phosphatase deficiency; MIM:200950.	Riboflavin metabolism	Metabolism of Cofactors and Vitamins	METABOLIC
929653	1.14.13.1	Salicylate 1-monooxygenase.	Salicylate + NADH + O(2) = catechol + NAD(+) + H(2)O + CO(2).	FAD.	\N	Fluorene degradation	Biodegradation of Xenobiotics	METABOLIC
929653	1.14.13.1	Salicylate 1-monooxygenase.	Salicylate + NADH + O(2) = catechol + NAD(+) + H(2)O + CO(2).	FAD.	\N	Nitorobenzene degradation	Biodegradation of Xenobiotics	METABOLIC
929776	2.1.1.-	Methyltransferases.	\N	\N	\N	Androgen and estrogen metabolism	Lipid Metabolism	METABOLIC
929776	2.1.1.-	Methyltransferases.	\N	\N	\N	Aminophosphonate metabolism	Metabolism of Other Amino Acids	METABOLIC
929776	2.1.1.-	Methyltransferases.	\N	\N	\N	Porphyrin and chlorophyll metabolism	Metabolism of Cofactors and Vitamins	METABOLIC
929776	2.1.1.-	Methyltransferases.	\N	\N	\N	Ubiquinone biosynthesis	Metabolism of Cofactors and Vitamins	METABOLIC
929776	2.1.1.-	Methyltransferases.	\N	\N	\N	Histidine metabolism	Amino Acid Metabolism	METABOLIC
929776	2.1.1.-	Methyltransferases.	\N	\N	\N	Selenoamino acid metabolism	Metabolism of Other Amino Acids	METABOLIC
929776	2.1.1.-	Methyltransferases.	\N	\N	\N	Tryptophan metabolism	Amino Acid Metabolism	METABOLIC
929776	2.1.1.-	Methyltransferases.	\N	\N	\N	Tyrosine metabolism	Amino Acid Metabolism	METABOLIC
929937	3.2.1.59	Glucan endo-1,3-alpha-glucosidase.	Endohydrolysis of 1,3-alpha-D-glucosidic linkages in isolichenin, pseudonigeran and nigeran.	\N	\N	\N	\N	\N
929996	3.4.24.20	Peptidyl-Lys metalloendopeptidase.	Preferential cleavage in proteins: Xaa-|-Lys (in which Xaa may be Pro).	\N	\N	\N	\N	\N
930001	3.4.24.20	Peptidyl-Lys metalloendopeptidase.	Preferential cleavage in proteins: Xaa-|-Lys (in which Xaa may be Pro).	\N	\N	\N	\N	\N
930267	1.14.14.1	Unspecific monooxygenase.	RH + reduced flavoprotein + O(2) = ROH + oxidized flavoprotein + H(2)O.	Heme-thiolate.	\N	Tryptophan metabolism	Amino Acid Metabolism	METABOLIC
930267	1.14.14.1	Unspecific monooxygenase.	RH + reduced flavoprotein + O(2) = ROH + oxidized flavoprotein + H(2)O.	Heme-thiolate.	\N	Fatty acid metabolism	Lipid Metabolism	METABOLIC
930267	1.14.14.1	Unspecific monooxygenase.	RH + reduced flavoprotein + O(2) = ROH + oxidized flavoprotein + H(2)O.	Heme-thiolate.	\N	gamma-Hexachlorocyclohexane degradation	Biodegradation of Xenobiotics	METABOLIC
930462	3.2.1.58	Glucan 1,3-beta-glucosidase.	Successive hydrolysis of beta-D-glucose units from the non-reducing ends of 1,3-beta-D-glucans, releasing alpha-glucose.	\N	\N	Starch and sucrose metabolism	Metabolism of Complex Carbohydrates	METABOLIC
930501	3.4.23.5	Cathepsin D.	Specificity similar to, but narrower than, that of pepsin A. Does not cleave the 4-Gln-|-His-5 bond in B chain of insulin.	\N	\N	\N	\N	\N
930613	3.2.1.4	Cellulase.	Endohydrolysis of 1,4-beta-D-glucosidic linkages in cellulose.	\N	\N	Starch and sucrose metabolism	Metabolism of Complex Carbohydrates	METABOLIC
930628	3.1.3.15	Histidinol-phosphatase.	L-histidinol-phosphate + H(2)O = L-histidinol + phosphate.	\N	\N	Histidine metabolism	Amino Acid Metabolism	METABOLIC
931203	3.4.24.64	Mitochondrial processing peptidase.	Release of N-terminal transit peptides from precursor proteins imported into the mitochondrion, typically with Arg in position P2.	Zinc.	\N	\N	\N	\N
931272	1.3.3.6	Acyl-CoA oxidase.	Acyl-CoA + O(2) = trans-2,3-dehydroacyl-CoA + H(2)O(2).	FAD.	\N	Fatty acid metabolism	Lipid Metabolism	METABOLIC
931309	3.6.3.1	Magnesium-ATPase.	ATP + H(2)O = ADP + phosphate.	Magnesium.	Progressive familial intrahepatic cholestasis; MIM:211600. Benign recurrent intrahepatic cholestasis; MIM:243300.	\N	\N	\N
931487	1.14.11.-	With 2-oxoglutarate as one donor, and incorporation of one	\N	\N	\N	\N	\N	\N
931574	4.2.1.24	Porphobilinogen synthase.	2 5-aminolevulinate = porphobilinogen + 2 H(2)O.	Zinc.	Susceptibility to lead poisoning; MIM:125270. Acute hepatic porphyria; MIM:125270.	Porphyrin and chlorophyll metabolism	Metabolism of Cofactors and Vitamins	METABOLIC
931857	1.-.-.-	Oxidoreductases.	\N	\N	\N	\N	\N	\N
932041	2.1.1.43	Histone-lysine N-methyltransferase.	S-adenosyl-L-methionine + histone L-lysine = S-adenosyl-L-homocysteine + histone N6-methyl-L-lysine.	\N	\N	Lysine degradation	Amino Acid Metabolism	METABOLIC
932340	1.2.1.12	Glyceraldehyde 3-phosphate dehydrogenase (phosphorylating).	D-glyceraldehyde 3-phosphate + phosphate + NAD(+) = 3-phospho-D- glyceroyl phosphate + NADH.	\N	\N	Glycolysis / Gluconeogenesis	Carbohydrate Metabolism	METABOLIC
932340	1.2.1.12	Glyceraldehyde 3-phosphate dehydrogenase (phosphorylating).	D-glyceraldehyde 3-phosphate + phosphate + NAD(+) = 3-phospho-D- glyceroyl phosphate + NADH.	\N	\N	D-Arginine and D-ornithine metabolism	Metabolism of Other Amino Acids	METABOLIC
932509	3.2.1.52	Beta-N-acetylhexosaminidase.	Hydrolysis of terminal non-reducing N-acetyl-D-hexosamine residues in N-acetyl-beta-D-hexosaminides.	\N	Sandhoff disease (GM2-gangliosidosis, variant 0); MIM:268800. Tay-Sachs disease (adult GM2-gangliosidosis); MIM:272800.	N-Glycan degradation	Metabolism of Complex Carbohydrates	METABOLIC
932509	3.2.1.52	Beta-N-acetylhexosaminidase.	Hydrolysis of terminal non-reducing N-acetyl-D-hexosamine residues in N-acetyl-beta-D-hexosaminides.	\N	Sandhoff disease (GM2-gangliosidosis, variant 0); MIM:268800. Tay-Sachs disease (adult GM2-gangliosidosis); MIM:272800.	Aminosugars metabolism	Metabolism of Complex Carbohydrates	METABOLIC
932509	3.2.1.52	Beta-N-acetylhexosaminidase.	Hydrolysis of terminal non-reducing N-acetyl-D-hexosamine residues in N-acetyl-beta-D-hexosaminides.	\N	Sandhoff disease (GM2-gangliosidosis, variant 0); MIM:268800. Tay-Sachs disease (adult GM2-gangliosidosis); MIM:272800.	Globoside metabolism	Metabolism of Complex Lipids	METABOLIC
932509	3.2.1.52	Beta-N-acetylhexosaminidase.	Hydrolysis of terminal non-reducing N-acetyl-D-hexosamine residues in N-acetyl-beta-D-hexosaminides.	\N	Sandhoff disease (GM2-gangliosidosis, variant 0); MIM:268800. Tay-Sachs disease (adult GM2-gangliosidosis); MIM:272800.	Sphingoglycolipid metabolism	Metabolism of Complex Lipids	METABOLIC
932509	3.2.1.52	Beta-N-acetylhexosaminidase.	Hydrolysis of terminal non-reducing N-acetyl-D-hexosamine residues in N-acetyl-beta-D-hexosaminides.	\N	Sandhoff disease (GM2-gangliosidosis, variant 0); MIM:268800. Tay-Sachs disease (adult GM2-gangliosidosis); MIM:272800.	Glycosaminoglycan degradation	Metabolism of Complex Carbohydrates	METABOLIC
932533	3.4.21.53	Endopeptidase La.	Hydrolysis of large proteins such as globin, casein and denaturated serum albumin, in presence of ATP.	\N	\N	\N	\N	\N
932607	2.7.7.6	DNA-directed RNA polymerase.	N nucleoside triphosphate = N diphosphate + {RNA}(N).	\N	\N	RNA polymerase	TRANSCRIPTION	REGULATORY
932607	2.7.7.6	DNA-directed RNA polymerase.	N nucleoside triphosphate = N diphosphate + {RNA}(N).	\N	\N	Purine metabolism	Nucleotide Metabolism	METABOLIC
932607	2.7.7.6	DNA-directed RNA polymerase.	N nucleoside triphosphate = N diphosphate + {RNA}(N).	\N	\N	Pyrimidine metabolism	Nucleotide Metabolism	METABOLIC
932613	6.3.2.19	Ubiquitin--protein ligase.	ATP + ubiquitin + protein lysine = AMP + diphosphate + protein N-ubiquityllysine.	\N	\N	\N	\N	\N
932758	2.6.1.42	Branched-chain amino acid aminotransferase.	L-leucine + 2-oxoglutarate = 4-methyl-2-oxopentanoate + L-glutamate.	Pyridoxal-phosphate.	\N	Valine, leucine and isoleucine biosynthesis	Amino Acid Metabolism	METABOLIC
932758	2.6.1.42	Branched-chain amino acid aminotransferase.	L-leucine + 2-oxoglutarate = 4-methyl-2-oxopentanoate + L-glutamate.	Pyridoxal-phosphate.	\N	Valine, leucine and isoleucine degradation	Amino Acid Metabolism	METABOLIC
932758	2.6.1.42	Branched-chain amino acid aminotransferase.	L-leucine + 2-oxoglutarate = 4-methyl-2-oxopentanoate + L-glutamate.	Pyridoxal-phosphate.	\N	Pantothenate and CoA biosynthesis	Metabolism of Cofactors and Vitamins	METABOLIC
932987	6.3.2.19	Ubiquitin--protein ligase.	ATP + ubiquitin + protein lysine = AMP + diphosphate + protein N-ubiquityllysine.	\N	\N	\N	\N	\N
932990	6.1.1.17	Glutamate--tRNA ligase.	ATP + L-glutamate + tRNA(Glu) = AMP + diphosphate + L-glutamyl- tRNA(Glu).	\N	\N	Glutamate metabolism	Amino Acid Metabolism	METABOLIC
932990	6.1.1.17	Glutamate--tRNA ligase.	ATP + L-glutamate + tRNA(Glu) = AMP + diphosphate + L-glutamyl- tRNA(Glu).	\N	\N	Porphyrin and chlorophyll metabolism	Metabolism of Cofactors and Vitamins	METABOLIC
932990	6.1.1.17	Glutamate--tRNA ligase.	ATP + L-glutamate + tRNA(Glu) = AMP + diphosphate + L-glutamyl- tRNA(Glu).	\N	\N	Aminoacyl-tRNA biosynthesis	TRANSLATION	REGULATORY
933333	1.14.14.-	With reduced flavin or flavoprotein as one donor, and	\N	\N	\N	\N	\N	\N
933421	2.4.1.149	N-acetyllactosaminide beta-1,3-N-acetylglucosaminyltransferase.	UDP-N-acetyl-D-glucosamine + beta-D-galactosyl-1,4-N-acetyl-D- glucosaminyl-R = UDP + N-acetyl-beta-D-glucosaminyl-1,3-beta-D- galactosyl-1,4-N-acetyl-D-glucosaminyl-R.	\N	\N	Blood group glycolipid biosynthesis - neolact series	Metabolism of Complex Lipids	METABOLIC
933423	6.3.2.19	Ubiquitin--protein ligase.	ATP + ubiquitin + protein lysine = AMP + diphosphate + protein N-ubiquityllysine.	\N	\N	\N	\N	\N
933987	3.1.3.36	Phosphatidylinositol-bisphosphatase.	Phosphatidyl-myo-inositol 4,5-bisphosphate + H(2)O = phosphatidylinositol 4-phosphate + phosphate.	\N	\N	\N	\N	\N
934038	3.4.16.6	Carboxypeptidase D.	Preferential release of a C-terminal arginine or lysine residue.	\N	\N	\N	\N	\N
934058	3.2.1.14	Chitinase.	Hydrolysis of the 1,4-beta-linkages of N-acetyl-D-glucosamine polymers of chitin.	\N	\N	Aminosugars metabolism	Metabolism of Complex Carbohydrates	METABOLIC
934161	2.8.1.6	Biotin synthase.	Dethiobiotin + sulfur = biotin.	Iron-sulfur.	\N	Biotin metabolism	Metabolism of Cofactors and Vitamins	METABOLIC
934325	6.3.2.19	Ubiquitin--protein ligase.	ATP + ubiquitin + protein lysine = AMP + diphosphate + protein N-ubiquityllysine.	\N	\N	\N	\N	\N
934422	2.6.1.42	Branched-chain amino acid aminotransferase.	L-leucine + 2-oxoglutarate = 4-methyl-2-oxopentanoate + L-glutamate.	Pyridoxal-phosphate.	\N	Valine, leucine and isoleucine biosynthesis	Amino Acid Metabolism	METABOLIC
934422	2.6.1.42	Branched-chain amino acid aminotransferase.	L-leucine + 2-oxoglutarate = 4-methyl-2-oxopentanoate + L-glutamate.	Pyridoxal-phosphate.	\N	Valine, leucine and isoleucine degradation	Amino Acid Metabolism	METABOLIC
934422	2.6.1.42	Branched-chain amino acid aminotransferase.	L-leucine + 2-oxoglutarate = 4-methyl-2-oxopentanoate + L-glutamate.	Pyridoxal-phosphate.	\N	Pantothenate and CoA biosynthesis	Metabolism of Cofactors and Vitamins	METABOLIC
934470	4.2.1.-	Hydro-lyases.	\N	\N	\N	Tetrachloroethene degradation	Biodegradation of Xenobiotics	METABOLIC
934470	4.2.1.-	Hydro-lyases.	\N	\N	\N	Benzoate degradation via CoA ligation	Biodegradation of Xenobiotics	METABOLIC
934470	4.2.1.-	Hydro-lyases.	\N	\N	\N	Tyrosine metabolism	Amino Acid Metabolism	METABOLIC
934470	4.2.1.-	Hydro-lyases.	\N	\N	\N	Cyanoamino acid metabolism	Metabolism of Other Amino Acids	METABOLIC
934470	4.2.1.-	Hydro-lyases.	\N	\N	\N	Bile acid biosynthesis	Lipid Metabolism	METABOLIC
934470	4.2.1.-	Hydro-lyases.	\N	\N	\N	Benzoate degradation via hydroxylation	Biodegradation of Xenobiotics	METABOLIC
934470	4.2.1.-	Hydro-lyases.	\N	\N	\N	Butanoate metabolism	Carbohydrate Metabolism	METABOLIC
934470	4.2.1.-	Hydro-lyases.	\N	\N	\N	Fructose and mannose metabolism	Carbohydrate Metabolism	METABOLIC
934470	4.2.1.-	Hydro-lyases.	\N	\N	\N	Toluene and xylene degradation	Biodegradation of Xenobiotics	METABOLIC
934470	4.2.1.-	Hydro-lyases.	\N	\N	\N	Ubiquinone biosynthesis	Metabolism of Cofactors and Vitamins	METABOLIC
934544	1.5.1.7	Saccharopine dehydrogenase (NAD+, L-lysine forming).	N6-(L-1,3-dicarboxypropyl)-L-lysine + NAD(+) + H(2)O = L-lysine + 2-oxoglutarate + NADH.	\N	Saccharopinuria; MIM:268700.	Lysine biosynthesis	Amino Acid Metabolism	METABOLIC
934544	1.5.1.7	Saccharopine dehydrogenase (NAD+, L-lysine forming).	N6-(L-1,3-dicarboxypropyl)-L-lysine + NAD(+) + H(2)O = L-lysine + 2-oxoglutarate + NADH.	\N	Saccharopinuria; MIM:268700.	Lysine degradation	Amino Acid Metabolism	METABOLIC
934947	2.6.1.1	Aspartate aminotransferase.	L-aspartate + 2-oxoglutarate = oxaloacetate + L-glutamate.	Pyridoxal-phosphate.	\N	Alanine and aspartate metabolism	Amino Acid Metabolism	METABOLIC
934947	2.6.1.1	Aspartate aminotransferase.	L-aspartate + 2-oxoglutarate = oxaloacetate + L-glutamate.	Pyridoxal-phosphate.	\N	Phenylalanine metabolism	Amino Acid Metabolism	METABOLIC
934947	2.6.1.1	Aspartate aminotransferase.	L-aspartate + 2-oxoglutarate = oxaloacetate + L-glutamate.	Pyridoxal-phosphate.	\N	Arginine and proline metabolism	Amino Acid Metabolism	METABOLIC
934947	2.6.1.1	Aspartate aminotransferase.	L-aspartate + 2-oxoglutarate = oxaloacetate + L-glutamate.	Pyridoxal-phosphate.	\N	Cysteine metabolism	Amino Acid Metabolism	METABOLIC
934947	2.6.1.1	Aspartate aminotransferase.	L-aspartate + 2-oxoglutarate = oxaloacetate + L-glutamate.	Pyridoxal-phosphate.	\N	Tyrosine metabolism	Amino Acid Metabolism	METABOLIC
934947	2.6.1.1	Aspartate aminotransferase.	L-aspartate + 2-oxoglutarate = oxaloacetate + L-glutamate.	Pyridoxal-phosphate.	\N	Alkaloid biosynthesis I	Biosynthesis of Secondary Metabolites	METABOLIC
934947	2.6.1.1	Aspartate aminotransferase.	L-aspartate + 2-oxoglutarate = oxaloacetate + L-glutamate.	Pyridoxal-phosphate.	\N	Carbon fixation	Energy Metabolism	METABOLIC
934947	2.6.1.1	Aspartate aminotransferase.	L-aspartate + 2-oxoglutarate = oxaloacetate + L-glutamate.	Pyridoxal-phosphate.	\N	Phenylalanine, tyrosine and tryptophan biosynthesis	Amino Acid Metabolism	METABOLIC
934947	2.6.1.1	Aspartate aminotransferase.	L-aspartate + 2-oxoglutarate = oxaloacetate + L-glutamate.	Pyridoxal-phosphate.	\N	Glutamate metabolism	Amino Acid Metabolism	METABOLIC
935013	3.5.1.4	Amidase.	A monocarboxylic acid amide + H(2)O = a monocarboxylate + NH(3).	\N	\N	Tryptophan metabolism	Amino Acid Metabolism	METABOLIC
935013	3.5.1.4	Amidase.	A monocarboxylic acid amide + H(2)O = a monocarboxylate + NH(3).	\N	\N	Benzoate degradation via CoA ligation	Biodegradation of Xenobiotics	METABOLIC
935013	3.5.1.4	Amidase.	A monocarboxylic acid amide + H(2)O = a monocarboxylate + NH(3).	\N	\N	Cyanoamino acid metabolism	Metabolism of Other Amino Acids	METABOLIC
935013	3.5.1.4	Amidase.	A monocarboxylic acid amide + H(2)O = a monocarboxylate + NH(3).	\N	\N	Phenylalanine metabolism	Amino Acid Metabolism	METABOLIC
935013	3.5.1.4	Amidase.	A monocarboxylic acid amide + H(2)O = a monocarboxylate + NH(3).	\N	\N	Arginine and proline metabolism	Amino Acid Metabolism	METABOLIC
935013	3.5.1.4	Amidase.	A monocarboxylic acid amide + H(2)O = a monocarboxylate + NH(3).	\N	\N	Styrene degradation	Biodegradation of Xenobiotics	METABOLIC
935174	5.1.3.15	Glucose-6 phosphate 1-epimerase.	Alpha-D-glucose 6-phosphate = beta-D-glucose 6-phosphate.	\N	\N	Glycolysis / Gluconeogenesis	Carbohydrate Metabolism	METABOLIC
935176	2.7.7.7	DNA-directed DNA polymerase.	N deoxynucleoside triphosphate = N diphosphate + {DNA}(N).	\N	\N	Purine metabolism	Nucleotide Metabolism	METABOLIC
935176	2.7.7.7	DNA-directed DNA polymerase.	N deoxynucleoside triphosphate = N diphosphate + {DNA}(N).	\N	\N	DNA polymerase	REPLICATION AND REPAIR	REGULATORY
935176	2.7.7.7	DNA-directed DNA polymerase.	N deoxynucleoside triphosphate = N diphosphate + {DNA}(N).	\N	\N	Pyrimidine metabolism	Nucleotide Metabolism	METABOLIC
935199	2.2.1.2	Transaldolase.	Sedoheptulose 7-phosphate + D-glyceraldehyde 3-phosphate = D-erythrose 4-phosphate + D-fructose 6-phosphate.	\N	\N	Pentose phosphate pathway	Carbohydrate Metabolism	METABOLIC
935278	5.3.3.2	Isopentenyl-diphosphate delta-isomerase.	Isopentenyl diphosphate = dimethylallyl diphosphate.	\N	\N	Sterol biosynthesis	Lipid Metabolism	METABOLIC
935278	5.3.3.2	Isopentenyl-diphosphate delta-isomerase.	Isopentenyl diphosphate = dimethylallyl diphosphate.	\N	\N	Terpenoid biosynthesis	Biosynthesis of Secondary Metabolites	METABOLIC
935340	1.5.1.3	Dihydrofolate reductase.	5,6,7,8-tetrahydrofolate + NADP(+) = 7,8-dihydrofolate + NADPH.	\N	\N	One carbon pool by folate	Metabolism of Cofactors and Vitamins	METABOLIC
935340	1.5.1.3	Dihydrofolate reductase.	5,6,7,8-tetrahydrofolate + NADP(+) = 7,8-dihydrofolate + NADPH.	\N	\N	Folate biosynthesis	Metabolism of Cofactors and Vitamins	METABOLIC
935473	5.4.2.3	Phosphoacetylglucosamine mutase.	N-acetyl-D-glucosamine 1-phosphate = N-acetyl-D-glucosamine 6-phosphate.	\N	\N	Aminosugars metabolism	Metabolism of Complex Carbohydrates	METABOLIC
935610	6.3.2.19	Ubiquitin--protein ligase.	ATP + ubiquitin + protein lysine = AMP + diphosphate + protein N-ubiquityllysine.	\N	\N	\N	\N	\N
935660	1.14.13.17	Cholesterol 7-alpha-monooxygenase.	Cholesterol + NADPH + O(2) = 7-alpha-hydroxycholesterol + NADP(+) + H(2)O.	Heme-thiolate.	\N	Bile acid biosynthesis	Lipid Metabolism	METABOLIC
935696	2.7.7.6	DNA-directed RNA polymerase.	N nucleoside triphosphate = N diphosphate + {RNA}(N).	\N	\N	RNA polymerase	TRANSCRIPTION	REGULATORY
935696	2.7.7.6	DNA-directed RNA polymerase.	N nucleoside triphosphate = N diphosphate + {RNA}(N).	\N	\N	Purine metabolism	Nucleotide Metabolism	METABOLIC
935696	2.7.7.6	DNA-directed RNA polymerase.	N nucleoside triphosphate = N diphosphate + {RNA}(N).	\N	\N	Pyrimidine metabolism	Nucleotide Metabolism	METABOLIC
935698	3.5.1.-	In linear amides.	\N	\N	\N	Nicotinate and nicotinamide metabolism	Metabolism of Cofactors and Vitamins	METABOLIC
935698	3.5.1.-	In linear amides.	\N	\N	\N	Pantothenate and CoA biosynthesis	Metabolism of Cofactors and Vitamins	METABOLIC
935698	3.5.1.-	In linear amides.	\N	\N	\N	Arginine and proline metabolism	Amino Acid Metabolism	METABOLIC
935698	3.5.1.-	In linear amides.	\N	\N	\N	Lipopolysaccharide biosynthesis	Metabolism of Complex Carbohydrates	METABOLIC
935803	1.3.1.42	12-oxophytodienoate reductase.	8-[(1R,2R)-3-oxo-2-{(Z)-pent-2-enyl}cyclopentyl]octanoate + NADP(+) = (15Z)-12-oxophyto-10,15-dienoate + NADPH.	\N	\N	\N	\N	\N
936004	2.3.1.16	Acetyl-CoA C-acyltransferase.	Acyl-CoA + acetyl-CoA = CoA + 3-oxoacyl-CoA.	\N	Pseudo-Zellweger syndrome; MIM:261510.	Benzoate degradation via hydroxylation	Biodegradation of Xenobiotics	METABOLIC
936004	2.3.1.16	Acetyl-CoA C-acyltransferase.	Acyl-CoA + acetyl-CoA = CoA + 3-oxoacyl-CoA.	\N	Pseudo-Zellweger syndrome; MIM:261510.	Fatty acid biosynthesis (path 2)	Lipid Metabolism	METABOLIC
936004	2.3.1.16	Acetyl-CoA C-acyltransferase.	Acyl-CoA + acetyl-CoA = CoA + 3-oxoacyl-CoA.	\N	Pseudo-Zellweger syndrome; MIM:261510.	Valine, leucine and isoleucine degradation	Amino Acid Metabolism	METABOLIC
936004	2.3.1.16	Acetyl-CoA C-acyltransferase.	Acyl-CoA + acetyl-CoA = CoA + 3-oxoacyl-CoA.	\N	Pseudo-Zellweger syndrome; MIM:261510.	Fatty acid metabolism	Lipid Metabolism	METABOLIC
936004	2.3.1.16	Acetyl-CoA C-acyltransferase.	Acyl-CoA + acetyl-CoA = CoA + 3-oxoacyl-CoA.	\N	Pseudo-Zellweger syndrome; MIM:261510.	Bile acid biosynthesis	Lipid Metabolism	METABOLIC
936042	3.1.1.3	Triacylglycerol lipase.	Triacylglycerol + H(2)O = diacylglycerol + a fatty acid anion.	\N	Hepatic lipase deficiency; MIM:151670. Congenital lipase deficiency; MIM:246600. Wolman disease; MIM:278000.	Glycerolipid metabolism	Metabolism of Complex Lipids	METABOLIC
936112	1.1.1.8	Glycerol-3-phosphate dehydrogenase (NAD+).	Sn-glycerol 3-phosphate + NAD(+) = glycerone phosphate + NADH.	\N	\N	Glycerolipid metabolism	Metabolism of Complex Lipids	METABOLIC
936117	6.3.2.19	Ubiquitin--protein ligase.	ATP + ubiquitin + protein lysine = AMP + diphosphate + protein N-ubiquityllysine.	\N	\N	\N	\N	\N
936123	3.5.4.12	dCMP deaminase.	dCMP + H(2)O = dUMP + NH(3).	\N	\N	Type II secretion system	SORTING AND DEGRADATION	REGULATORY
936123	3.5.4.12	dCMP deaminase.	dCMP + H(2)O = dUMP + NH(3).	\N	\N	Pyrimidine metabolism	Nucleotide Metabolism	METABOLIC
936129	3.1.26.5	Ribonuclease P.	Endonucleolytic cleavage of RNA, removing 5'-extra-nucleotide from tRNA precursor.	\N	\N	\N	\N	\N
936228	3.1.1.11	Pectinesterase.	Pectin + N H(2)O = N methanol + pectate.	\N	\N	Starch and sucrose metabolism	Metabolism of Complex Carbohydrates	METABOLIC
936228	3.1.1.11	Pectinesterase.	Pectin + N H(2)O = N methanol + pectate.	\N	\N	Pentose and glucuronate interconversions	Carbohydrate Metabolism	METABOLIC
936411	5.1.3.1	Ribulose-phosphate 3-epimerase.	D-ribulose 5-phosphate = D-xylulose 5-phosphate.	\N	\N	Pentose phosphate pathway	Carbohydrate Metabolism	METABOLIC
936411	5.1.3.1	Ribulose-phosphate 3-epimerase.	D-ribulose 5-phosphate = D-xylulose 5-phosphate.	\N	\N	Carbon fixation	Energy Metabolism	METABOLIC
936411	5.1.3.1	Ribulose-phosphate 3-epimerase.	D-ribulose 5-phosphate = D-xylulose 5-phosphate.	\N	\N	Pentose and glucuronate interconversions	Carbohydrate Metabolism	METABOLIC
936661	6.3.2.19	Ubiquitin--protein ligase.	ATP + ubiquitin + protein lysine = AMP + diphosphate + protein N-ubiquityllysine.	\N	\N	\N	\N	\N
936734	1.1.1.-	With NAD(+) or NADP(+) as acceptor.	\N	\N	\N	Bile acid biosynthesis	Lipid Metabolism	METABOLIC
936734	1.1.1.-	With NAD(+) or NADP(+) as acceptor.	\N	\N	\N	Vitamin B6 metabolism	Metabolism of Cofactors and Vitamins	METABOLIC
936734	1.1.1.-	With NAD(+) or NADP(+) as acceptor.	\N	\N	\N	Glycine, serine and threonine metabolism	Amino Acid Metabolism	METABOLIC
936734	1.1.1.-	With NAD(+) or NADP(+) as acceptor.	\N	\N	\N	Butanoate metabolism	Carbohydrate Metabolism	METABOLIC
936734	1.1.1.-	With NAD(+) or NADP(+) as acceptor.	\N	\N	\N	Fructose and mannose metabolism	Carbohydrate Metabolism	METABOLIC
936734	1.1.1.-	With NAD(+) or NADP(+) as acceptor.	\N	\N	\N	Galactose metabolism	Carbohydrate Metabolism	METABOLIC
936734	1.1.1.-	With NAD(+) or NADP(+) as acceptor.	\N	\N	\N	Lysine degradation	Amino Acid Metabolism	METABOLIC
936734	1.1.1.-	With NAD(+) or NADP(+) as acceptor.	\N	\N	\N	Nucleotide sugars metabolism	Nucleotide Metabolism	METABOLIC
936734	1.1.1.-	With NAD(+) or NADP(+) as acceptor.	\N	\N	\N	Ascorbate and aldarate metabolism	Carbohydrate Metabolism	METABOLIC
936734	1.1.1.-	With NAD(+) or NADP(+) as acceptor.	\N	\N	\N	Tetrachloroethene degradation	Biodegradation of Xenobiotics	METABOLIC
936734	1.1.1.-	With NAD(+) or NADP(+) as acceptor.	\N	\N	\N	Benzoate degradation via CoA ligation	Biodegradation of Xenobiotics	METABOLIC
936734	1.1.1.-	With NAD(+) or NADP(+) as acceptor.	\N	\N	\N	Glycerolipid metabolism	Metabolism of Complex Lipids	METABOLIC
936742	3.1.1.17	Gluconolactonase.	D-glucono-1,5-lactone + H(2)O = D-gluconate.	\N	\N	Caprolactam degradation	Biodegradation of Xenobiotics	METABOLIC
936742	3.1.1.17	Gluconolactonase.	D-glucono-1,5-lactone + H(2)O = D-gluconate.	\N	\N	Ascorbate and aldarate metabolism	Carbohydrate Metabolism	METABOLIC
936742	3.1.1.17	Gluconolactonase.	D-glucono-1,5-lactone + H(2)O = D-gluconate.	\N	\N	Pentose phosphate pathway	Carbohydrate Metabolism	METABOLIC
936764	4.2.1.51	Prephenate dehydratase.	Prephenate = phenylpyruvate + H(2)O + CO(2).	\N	\N	Phenylalanine, tyrosine and tryptophan biosynthesis	Amino Acid Metabolism	METABOLIC
936906	3.6.1.1	Inorganic pyrophosphatase.	Diphosphate + H(2)O = 2 phosphate.	\N	\N	Oxidative phosphorylation	Energy Metabolism	METABOLIC
937054	3.4.19.12	Ubiquitinyl hydrolase 1.	Thiol-dependent hydrolysis of ester, thiolester, amide, peptide and isopeptide bonds formed by the C-terminal Gly of ubiquitin (a 76-residue protein attached to proteins as an intracellular targeting signal).	\N	\N	\N	\N	\N
937323	1.2.1.3	Aldehyde dehydrogenase (NAD+).	An aldehyde + NAD(+) + H(2)O = an acid + NADH.	\N	Acute alcohol intolerance; MIM:100650.	1,2-Dichloroethane degradation	Biodegradation of Xenobiotics	METABOLIC
937323	1.2.1.3	Aldehyde dehydrogenase (NAD+).	An aldehyde + NAD(+) + H(2)O = an acid + NADH.	\N	Acute alcohol intolerance; MIM:100650.	Tryptophan metabolism	Amino Acid Metabolism	METABOLIC
937323	1.2.1.3	Aldehyde dehydrogenase (NAD+).	An aldehyde + NAD(+) + H(2)O = an acid + NADH.	\N	Acute alcohol intolerance; MIM:100650.	Glycerolipid metabolism	Metabolism of Complex Lipids	METABOLIC
937323	1.2.1.3	Aldehyde dehydrogenase (NAD+).	An aldehyde + NAD(+) + H(2)O = an acid + NADH.	\N	Acute alcohol intolerance; MIM:100650.	Valine, leucine and isoleucine degradation	Amino Acid Metabolism	METABOLIC
937323	1.2.1.3	Aldehyde dehydrogenase (NAD+).	An aldehyde + NAD(+) + H(2)O = an acid + NADH.	\N	Acute alcohol intolerance; MIM:100650.	Glycolysis / Gluconeogenesis	Carbohydrate Metabolism	METABOLIC
937323	1.2.1.3	Aldehyde dehydrogenase (NAD+).	An aldehyde + NAD(+) + H(2)O = an acid + NADH.	\N	Acute alcohol intolerance; MIM:100650.	Propanoate metabolism	Carbohydrate Metabolism	METABOLIC
937323	1.2.1.3	Aldehyde dehydrogenase (NAD+).	An aldehyde + NAD(+) + H(2)O = an acid + NADH.	\N	Acute alcohol intolerance; MIM:100650.	Fatty acid metabolism	Lipid Metabolism	METABOLIC
937323	1.2.1.3	Aldehyde dehydrogenase (NAD+).	An aldehyde + NAD(+) + H(2)O = an acid + NADH.	\N	Acute alcohol intolerance; MIM:100650.	Bile acid biosynthesis	Lipid Metabolism	METABOLIC
937323	1.2.1.3	Aldehyde dehydrogenase (NAD+).	An aldehyde + NAD(+) + H(2)O = an acid + NADH.	\N	Acute alcohol intolerance; MIM:100650.	Arginine and proline metabolism	Amino Acid Metabolism	METABOLIC
937323	1.2.1.3	Aldehyde dehydrogenase (NAD+).	An aldehyde + NAD(+) + H(2)O = an acid + NADH.	\N	Acute alcohol intolerance; MIM:100650.	Butanoate metabolism	Carbohydrate Metabolism	METABOLIC
937323	1.2.1.3	Aldehyde dehydrogenase (NAD+).	An aldehyde + NAD(+) + H(2)O = an acid + NADH.	\N	Acute alcohol intolerance; MIM:100650.	beta-Alanine metabolism	Metabolism of Other Amino Acids	METABOLIC
937323	1.2.1.3	Aldehyde dehydrogenase (NAD+).	An aldehyde + NAD(+) + H(2)O = an acid + NADH.	\N	Acute alcohol intolerance; MIM:100650.	Pyruvate metabolism	Carbohydrate Metabolism	METABOLIC
937323	1.2.1.3	Aldehyde dehydrogenase (NAD+).	An aldehyde + NAD(+) + H(2)O = an acid + NADH.	\N	Acute alcohol intolerance; MIM:100650.	Histidine metabolism	Amino Acid Metabolism	METABOLIC
937323	1.2.1.3	Aldehyde dehydrogenase (NAD+).	An aldehyde + NAD(+) + H(2)O = an acid + NADH.	\N	Acute alcohol intolerance; MIM:100650.	Lysine degradation	Amino Acid Metabolism	METABOLIC
937323	1.2.1.3	Aldehyde dehydrogenase (NAD+).	An aldehyde + NAD(+) + H(2)O = an acid + NADH.	\N	Acute alcohol intolerance; MIM:100650.	Ascorbate and aldarate metabolism	Carbohydrate Metabolism	METABOLIC
937468	1.14.13.1	Salicylate 1-monooxygenase.	Salicylate + NADH + O(2) = catechol + NAD(+) + H(2)O + CO(2).	FAD.	\N	Fluorene degradation	Biodegradation of Xenobiotics	METABOLIC
937468	1.14.13.1	Salicylate 1-monooxygenase.	Salicylate + NADH + O(2) = catechol + NAD(+) + H(2)O + CO(2).	FAD.	\N	Nitorobenzene degradation	Biodegradation of Xenobiotics	METABOLIC
937515	2.7.7.7	DNA-directed DNA polymerase.	N deoxynucleoside triphosphate = N diphosphate + {DNA}(N).	\N	\N	Purine metabolism	Nucleotide Metabolism	METABOLIC
937515	2.7.7.7	DNA-directed DNA polymerase.	N deoxynucleoside triphosphate = N diphosphate + {DNA}(N).	\N	\N	DNA polymerase	REPLICATION AND REPAIR	REGULATORY
937515	2.7.7.7	DNA-directed DNA polymerase.	N deoxynucleoside triphosphate = N diphosphate + {DNA}(N).	\N	\N	Pyrimidine metabolism	Nucleotide Metabolism	METABOLIC
937711	3.6.4.-	Acting on acid anhydrides; involved in cellular and	\N	\N	\N	\N	\N	\N
937800	2.4.1.16	Chitin synthase.	UDP-N-acetyl-D-glucosamine + {(1,4)-(N-acetyl-beta-D-glucosaminyl)}(N) = UDP + {(1,4)-(N-acetyl-beta-D-glucosaminyl)}(N+1).	\N	\N	Aminosugars metabolism	Metabolism of Complex Carbohydrates	METABOLIC
937921	3.5.1.-	In linear amides.	\N	\N	\N	Nicotinate and nicotinamide metabolism	Metabolism of Cofactors and Vitamins	METABOLIC
937921	3.5.1.-	In linear amides.	\N	\N	\N	Pantothenate and CoA biosynthesis	Metabolism of Cofactors and Vitamins	METABOLIC
937921	3.5.1.-	In linear amides.	\N	\N	\N	Arginine and proline metabolism	Amino Acid Metabolism	METABOLIC
937921	3.5.1.-	In linear amides.	\N	\N	\N	Lipopolysaccharide biosynthesis	Metabolism of Complex Carbohydrates	METABOLIC
937949	2.5.1.9	Riboflavin synthase.	2 6,7-dimethyl-8-(1-D-ribityl)lumazine = riboflavin + 4-(1-D- ribitylamino)-5-amino-2,6-dihydroxypyrimidine.	Flavoprotein.	\N	Riboflavin metabolism	Metabolism of Cofactors and Vitamins	METABOLIC
938004	3.4.11.18	Methionyl aminopeptidase.	Release of N-terminal amino acids, preferentially methionine, from peptides and arylamides.	Cobalt.	\N	\N	\N	\N
938060	1.14.13.-	With NADH or NADPH as one donor, and incorporation of one atom	\N	\N	\N	Methane metabolism	Energy Metabolism	METABOLIC
938060	1.14.13.-	With NADH or NADPH as one donor, and incorporation of one atom	\N	\N	\N	Phenylalanine metabolism	Amino Acid Metabolism	METABOLIC
938060	1.14.13.-	With NADH or NADPH as one donor, and incorporation of one atom	\N	\N	\N	Ubiquinone biosynthesis	Metabolism of Cofactors and Vitamins	METABOLIC
938060	1.14.13.-	With NADH or NADPH as one donor, and incorporation of one atom	\N	\N	\N	Alkaloid biosynthesis I	Biosynthesis of Secondary Metabolites	METABOLIC
938060	1.14.13.-	With NADH or NADPH as one donor, and incorporation of one atom	\N	\N	\N	Styrene degradation	Biodegradation of Xenobiotics	METABOLIC
938060	1.14.13.-	With NADH or NADPH as one donor, and incorporation of one atom	\N	\N	\N	Tryptophan metabolism	Amino Acid Metabolism	METABOLIC
938060	1.14.13.-	With NADH or NADPH as one donor, and incorporation of one atom	\N	\N	\N	Androgen and estrogen metabolism	Lipid Metabolism	METABOLIC
938060	1.14.13.-	With NADH or NADPH as one donor, and incorporation of one atom	\N	\N	\N	Sterol biosynthesis	Lipid Metabolism	METABOLIC
938060	1.14.13.-	With NADH or NADPH as one donor, and incorporation of one atom	\N	\N	\N	1,4-Dichlorobenzene degradation	Biodegradation of Xenobiotics	METABOLIC
938060	1.14.13.-	With NADH or NADPH as one donor, and incorporation of one atom	\N	\N	\N	Tyrosine metabolism	Amino Acid Metabolism	METABOLIC
938060	1.14.13.-	With NADH or NADPH as one donor, and incorporation of one atom	\N	\N	\N	Bile acid biosynthesis	Lipid Metabolism	METABOLIC
938060	1.14.13.-	With NADH or NADPH as one donor, and incorporation of one atom	\N	\N	\N	Flavonoids, stilbene and lignin biosynthesis	Biosynthesis of Secondary Metabolites	METABOLIC
938060	1.14.13.-	With NADH or NADPH as one donor, and incorporation of one atom	\N	\N	\N	Histidine metabolism	Amino Acid Metabolism	METABOLIC
938060	1.14.13.-	With NADH or NADPH as one donor, and incorporation of one atom	\N	\N	\N	gamma-Hexachlorocyclohexane degradation	Biodegradation of Xenobiotics	METABOLIC
[truncated: 1,932 more rows]

## Sheet: interpro
#proteinId	iprId	iprDesc	domainDb	domainId	domainDesc	numHits	domainStarts	domainEnds	score
269	IPR011598	Myc-type, basic helix-loop-helix (bHLH) domain	HMMPfam	PF00010	Helix-loop-helix DNA-binding domain	1	156	207	1.2E-8
269	IPR011598	Myc-type, basic helix-loop-helix (bHLH) domain	ProSiteProfiles	PS50888	Myc-type, basic helix-loop-helix (bHLH) domain profile.	1	154	207	10.956
269	IPR011598	Myc-type, basic helix-loop-helix (bHLH) domain	SMART	SM00353	helix loop helix domain	1	160	213	7.3E-4
269	IPR011598	Myc-type, basic helix-loop-helix (bHLH) domain	SUPERFAMILY	SSF47459	\N	1	146	221	5.89E-10
686	IPR002642	Lysophospholipase, catalytic domain	HMMPfam	PF01735	Lysophospholipase catalytic domain	1	113	611	1.0E-91
686	IPR002642	Lysophospholipase, catalytic domain	ProSiteProfiles	PS51210	PLA2c domain profile.	1	37	611	70.871
686	IPR002642	Lysophospholipase, catalytic domain	SMART	SM00022	Cytoplasmic phospholipase A2, catalytic subunit	1	18	609	2.4E-66
686	IPR016035	Acyl transferase/acyl hydrolase/lysophospholipase	SUPERFAMILY	SSF52151	\N	1	54	588	2.28E-80
2167	IPR010730	Heterokaryon incompatibility	HMMPfam	PF06985	Heterokaryon incompatibility protein (HET)	1	23	119	1.3E-18
3105	IPR007087	Zinc finger, C2H2	ProSitePatterns	PS00028	Zinc finger C2H2 type domain signature.	1	34	56	-
3364	IPR000719	Protein kinase domain	HMMPfam	PF00069	Protein kinase domain	1	34	275	3.1E-38
3364	IPR008271	Serine/threonine-protein kinase, active site	ProSitePatterns	PS00108	Serine/Threonine protein kinases active-site signature.	1	171	183	-
3364	IPR000719	Protein kinase domain	ProSiteProfiles	PS50011	Protein kinase domain profile.	1	32	300	30.379
3364	IPR002290	Serine/threonine/dual specificity protein kinase, catalytic domain	SMART	SM00220	Serine/Threonine protein kinases, catalytic domain	1	32	299	2.8E-27
3364	IPR011009	Protein kinase-like domain	SUPERFAMILY	SSF56112	\N	1	24	269	3.51E-48
6742	IPR021740	Velvet factor	HMMPfam	PF11754	Velvet factor	1	25	219	7.7E-54
7417	IPR000504	RNA recognition motif domain	HMMPfam	PF00076	RNA recognition motif. (a.k.a. RRM, RBD, or RNP domain)	1	149	194	1.3E-4
7417	IPR006630	RNA-binding protein Lupus La	HMMPfam	PF05383	La domain	1	47	104	5.2E-17
7417	IPR002344	Lupus La protein	PRINTS	PR00302	Lupus La protein signature	4	48,74,127,175,	65,89,143,193,	6.9E-18,6.9E-18,6.9E-18,6.9E-18
7417	IPR000504	RNA recognition motif domain	ProSiteProfiles	PS50102	Eukaryotic RNA Recognition Motif (RRM) profile.	1	133	213	8.859
7417	IPR006630	RNA-binding protein Lupus La	ProSiteProfiles	PS50961	La-type HTH domain profile.	1	35	128	22.874
7417	IPR000504	RNA recognition motif domain	SMART	SM00360	RNA recognition motif	1	134	209	0.0067
7417	IPR006630	RNA-binding protein Lupus La	SMART	SM00715	Domain in the RNA-binding Lupus La protein; unknown function	1	37	121	1.2E-19
7417	\N	\N	SUPERFAMILY	SSF46785	\N	1	40	125	1.81E-18
7417	\N	\N	SUPERFAMILY	SSF54928	\N	1	132	217	2.94E-7
7436	IPR001128	Cytochrome P450	HMMPfam	PF00067	Cytochrome P450	1	35	495	2.8E-68
7436	IPR002401	Cytochrome P450, E-class, group I	PRINTS	PR00463	E-class P450 group I signature	6	292,312,355,396,433,443,	309,338,373,420,443,466,	2.0E-30,2.0E-30,2.0E-30,2.0E-30,2.0E-30,2.0E-30
7436	IPR017972	Cytochrome P450, conserved site	ProSitePatterns	PS00086	Cytochrome P450 cysteine heme-iron ligand signature.	1	436	445	-
7436	IPR001128	Cytochrome P450	SUPERFAMILY	SSF48264	\N	1	35	501	3.54E-96
8213	IPR002575	Aminoglycoside phosphotransferase	HMMPfam	PF01636	Phosphotransferase enzyme family	1	62	290	5.3E-14
8213	IPR008266	Tyrosine-protein kinase, active site	ProSitePatterns	PS00109	Tyrosine protein kinases specific active-site signature.	1	252	264	-
8213	IPR011009	Protein kinase-like domain	SUPERFAMILY	SSF56112	\N	2	59,159,	115,328,	4.56E-22,4.56E-22
8260	IPR001138	Zn(2)-C6 fungal-type DNA-binding domain	HMMPfam	PF00172	Fungal Zn(2)-Cys(6) binuclear cluster domain	1	174	213	1.4E-7
8260	IPR007219	Transcription factor domain, fungi	HMMPfam	PF04082	Fungal specific transcription factor domain	1	429	587	2.7E-13
8260	IPR001138	Zn(2)-C6 fungal-type DNA-binding domain	ProSitePatterns	PS00463	Zn(2)-C6 fungal-type DNA-binding domain signature.	1	174	205	-
8260	IPR001138	Zn(2)-C6 fungal-type DNA-binding domain	ProSiteProfiles	PS50048	Zn(2)-C6 fungal-type DNA-binding domain profile.	1	174	207	10.073
8260	IPR001138	Zn(2)-C6 fungal-type DNA-binding domain	SMART	SM00066	GAL4-like Zn(II)2Cys6 (or C6 zinc) binuclear cluster DNA-binding domain	1	169	216	5.1E-8
8260	IPR007219	Transcription factor domain, fungi	SMART	SM00906	Fungal specific transcription factor domain	1	520	596	1.6E-5
8260	IPR001138	Zn(2)-C6 fungal-type DNA-binding domain	SUPERFAMILY	SSF57701	\N	1	169	211	1.44E-8
8635	IPR017853	Glycoside hydrolase superfamily	SUPERFAMILY	SSF51445	\N	1	141	446	1.6E-15
9499	IPR001594	Zinc finger, DHHC-type, palmitoyltransferase	HMMPfam	PF01529	DHHC palmitoyltransferase	1	3	128	5.6E-29
9499	IPR001594	Zinc finger, DHHC-type, palmitoyltransferase	ProSiteProfiles	PS50216	Zinc finger DHHC-type profile.	1	1	45	24.555
10713	IPR025969	Abscisic acid G-protein coupled receptor-like domain	HMMPfam	PF12430	Abscisic acid G-protein coupled receptor	1	327	519	1.3E-42
10713	IPR022535	Golgi pH regulator, conserved domain	HMMPfam	PF12537	Protein of unknown function (DUF3735)	1	196	266	2.6E-14
10749	IPR013320	Concanavalin A-like lectin/glucanase domain	SUPERFAMILY	SSF49899	\N	2	31,186,	158,313,	2.74E-24,2.74E-24
11372	IPR011701	Major facilitator superfamily	HMMPfam	PF07690	Major Facilitator Superfamily	2	83,285,	279,434,	9.8E-26,3.4E-13
11372	IPR020846	Major facilitator superfamily domain	ProSiteProfiles	PS50850	Major facilitator superfamily (MFS) profile.	1	50	434	17.184
11372	IPR020846	Major facilitator superfamily domain	SUPERFAMILY	SSF103473	\N	1	39	433	3.4E-59
11819	IPR001214	SET domain	HMMPfam	PF00856	SET domain	1	99	369	5.8E-12
11819	IPR001214	SET domain	ProSiteProfiles	PS50280	SET domain profile.	1	87	370	14.885
11819	IPR001214	SET domain	SMART	SM00317	SET (Su(var)3-9, Enhancer-of-zeste, Trithorax) domain	1	89	376	7.6E-5
11819	\N	\N	SUPERFAMILY	SSF82199	\N	2	88,298,	142,396,	1.44E-22,1.44E-22
11962	\N	\N	SUPERFAMILY	SSF63491	\N	1	420	475	1.96E-10
12066	IPR006674	HD domain	HMMPfam	PF01966	HD domain	1	67	175	1.1E-4
12066	\N	\N	SUPERFAMILY	SSF109604	\N	1	46	183	1.61E-13
12066	IPR017771	Cyanamide hydratase, HD-type	TIGRFAM	TIGR03401	cyanamide_fam: HD domain protein, cyanamide hydratase family	1	9	240	2.0E-74
12211	IPR001680	WD40 repeat	HMMPfam	PF00400	WD domain, G-beta repeat	2	270,328,	306,362,	0.012,0.021
12211	IPR019775	WD40 repeat, conserved site	ProSitePatterns	PS00678	Trp-Asp (WD) repeats signature.	2	207,293,	221,307,	-,-
12211	IPR001680	WD40 repeat	ProSiteProfiles	PS50082	Trp-Asp (WD) repeats profile.	1	274	315	11.01
12211	IPR017986	WD40-repeat-containing domain	ProSiteProfiles	PS50294	Trp-Asp (WD) repeats circular profile.	1	274	371	10.627
12211	IPR001680	WD40 repeat	SMART	SM00320	WD40 repeats	4	38,267,319,447,	77,306,362,487,	250.0,1.7E-4,0.06,130.0
12211	IPR017986	WD40-repeat-containing domain	SUPERFAMILY	SSF50978	\N	2	153,436,	399,487,	9.85E-31,9.85E-31
12257	IPR011701	Major facilitator superfamily	HMMPfam	PF07690	Major Facilitator Superfamily	2	64,319,	311,552,	8.9E-13,9.9E-12
12257	IPR020846	Major facilitator superfamily domain	SUPERFAMILY	SSF103473	\N	1	44	463	5.1E-33
12383	IPR007318	Phospholipid methyltransferase	HMMPfam	PF04191	Phospholipid methyltransferase	2	216,563,	316,666,	1.4E-20,1.0E-28
12383	IPR016219	Phosphatidylethanolamine N-methyltransferase, fungi	ProSiteProfiles	PS51598	Phosphatidylethanolamine N-methyltransferase (EC 2.1.1.17) family profile.	1	1	1003	317.04
13301	\N	\N	HMMPfam	PF05529	B-cell receptor-associated protein 31-like	1	1	204	7.3E-54
15374	IPR000086	NUDIX hydrolase domain	HMMPfam	PF00293	NUDIX domain	1	75	137	1.4E-9
15374	IPR020476	NUDIX hydrolase	PRINTS	PR00502	NUDIX hydrolase family signature	2	106,120,	120,135,	3.6E-5,3.6E-5
15374	IPR020084	NUDIX hydrolase, conserved site	ProSitePatterns	PS00893	Nudix box signature.	1	111	132	-
15374	IPR000086	NUDIX hydrolase domain	ProSiteProfiles	PS51462	Nudix hydrolase domain profile.	1	71	249	11.623
15374	IPR015797	NUDIX hydrolase domain-like	SUPERFAMILY	SSF55811	\N	1	69	147	7.04E-16
15400	IPR000757	Glycoside hydrolase, family 16	HMMPfam	PF00722	Glycosyl hydrolases family 16	1	109	153	2.2E-5
15400	IPR013320	Concanavalin A-like lectin/glucanase domain	SUPERFAMILY	SSF49899	\N	2	27,187,	155,318,	3.07E-27,3.07E-27
15907	IPR001708	Membrane insertase OXA1/ALB3/YidC	HMMPfam	PF02096	60Kd inner membrane protein	1	170	367	6.4E-30
16020	IPR001509	NAD-dependent epimerase/dehydratase, N-terminal domain	HMMPfam	PF01370	NAD dependent epimerase/dehydratase family	1	10	267	8.2E-20
16020	\N	\N	SUPERFAMILY	SSF51735	\N	2	7,326,	290,364,	1.34E-52,1.34E-52
17078	\N	\N	SUPERFAMILY	SSF52047	\N	1	184	413	2.35E-5
17724	IPR019587	Polyketide cyclase/dehydrase	HMMPfam	PF10604	Polyketide cyclase / dehydrase and lipid transport	1	60	211	7.5E-7
17724	\N	\N	SUPERFAMILY	SSF55961	\N	1	60	213	1.19E-15
17752	IPR010730	Heterokaryon incompatibility	HMMPfam	PF06985	Heterokaryon incompatibility protein (HET)	1	558	668	1.5E-4
17869	IPR004776	Auxin efflux carrier	HMMPfam	PF03547	Membrane transport protein	1	13	480	3.8E-33
18231	IPR019587	Polyketide cyclase/dehydrase	HMMPfam	PF10604	Polyketide cyclase / dehydrase and lipid transport	1	14	166	3.0E-9
18231	\N	\N	SUPERFAMILY	SSF55961	\N	1	13	170	4.99E-18
19232	IPR010730	Heterokaryon incompatibility	HMMPfam	PF06985	Heterokaryon incompatibility protein (HET)	1	22	136	3.2E-20
19739	IPR001895	Ras guanine-nucleotide exchange factors catalytic domain	HMMPfam	PF00617	RasGEF domain	1	1337	1562	1.3E-27
19739	IPR000651	Ras-like guanine nucleotide exchange factor, N-terminal	HMMPfam	PF00618	RasGEF N-terminal motif	1	553	646	2.6E-9
19739	IPR001895	Ras guanine-nucleotide exchange factors catalytic domain	ProSiteProfiles	PS50009	Ras guanine-nucleotide exchange factors catalytic domain profile.	1	1339	1668	25.146
19739	IPR000651	Ras-like guanine nucleotide exchange factor, N-terminal	ProSiteProfiles	PS50212	Ras guanine-nucleotide exchange factors N-terminal domain profile.	1	548	673	16.666
19739	IPR001895	Ras guanine-nucleotide exchange factors catalytic domain	SMART	SM00147	Guanine nucleotide exchange factor for Ras-like small GTPases	1	1335	1669	1.3E-11
19739	IPR000651	Ras-like guanine nucleotide exchange factor, N-terminal	SMART	SM00229	Guanine nucleotide exchange factor for Ras-like GTPases; N-terminal motif	1	547	673	0.0015
19739	IPR023578	Ras guanine nucleotide exchange factor domain	SUPERFAMILY	SSF48366	\N	4	547,1321,1546,1606,	707,1508,1570,1650,	9.29E-50,9.29E-50,9.29E-50,9.29E-50
20008	IPR010730	Heterokaryon incompatibility	HMMPfam	PF06985	Heterokaryon incompatibility protein (HET)	1	556	631	1.3E-6
20740	IPR010730	Heterokaryon incompatibility	HMMPfam	PF06985	Heterokaryon incompatibility protein (HET)	1	585	659	2.7E-5
22236	IPR001876	Zinc finger, RanBP2-type	HMMPfam	PF00641	Zn-finger in Ran binding protein and others	1	129	158	1.4E-6
22236	IPR001876	Zinc finger, RanBP2-type	ProSitePatterns	PS01358	Zinc finger RanBP2-type signature.	2	133,306,	154,325,	-,-
22236	IPR001876	Zinc finger, RanBP2-type	ProSiteProfiles	PS50199	Zinc finger RanBP2 type profile.	1	129	160	9.868
22236	IPR001876	Zinc finger, RanBP2-type	SMART	SM00547	Zinc finger domain	2	131,304,	157,327,	6.2E-4,0.04
22236	\N	\N	SUPERFAMILY	SSF90209	\N	2	123,297,	161,326,	1.6E-8,2.24E-5
22327	IPR013108	Amidohydrolase 3	HMMPfam	PF07969	Amidohydrolase family	1	130	588	4.2E-70
22327	IPR011059	Metal-dependent hydrolase, composite domain	SUPERFAMILY	SSF51338	\N	1	576	619	5.18E-6
22327	\N	\N	SUPERFAMILY	SSF51556	\N	2	132,276,	194,577,	1.17E-32,1.17E-32
22957	IPR002934	Nucleotidyl transferase domain	HMMPfam	PF01909	Nucleotidyltransferase domain	1	70	125	2.1E-4
22957	IPR002058	PAP/25A-associated	HMMPfam	PF03828	Cid1 family poly A polymerase	1	279	338	2.6E-16
22957	\N	\N	SUPERFAMILY	SSF81301	\N	1	39	182	1.64E-33
22957	\N	\N	SUPERFAMILY	SSF81631	\N	1	185	367	8.11E-45
23757	IPR016024	Armadillo-type fold	SUPERFAMILY	SSF48371	\N	7	68,399,531,920,1040,1243,1552,	258,495,653,1217,1209,1422,1750,	4.48E-52,4.48E-52,4.48E-52,4.48E-52,2.09E-18,2.09E-18,2.09E-18
23780	IPR000504	RNA recognition motif domain	HMMPfam	PF00076	RNA recognition motif. (a.k.a. RRM, RBD, or RNP domain)	2	2,85,	67,144,	9.5E-17,2.1E-17
23780	IPR000504	RNA recognition motif domain	ProSiteProfiles	PS50102	Eukaryotic RNA Recognition Motif (RRM) profile.	2	1,82,	73,159,	16.841,16.875
23780	IPR000504	RNA recognition motif domain	SMART	SM00360	RNA recognition motif	2	1,83,	70,155,	2.2E-17,4.4E-21
23780	\N	\N	SUPERFAMILY	SSF54928	\N	2	2,83,	81,180,	1.48E-21,4.89E-25
24453	IPR002293	Amino acid/polyamine transporter I	HMMPfam	PF13520	Amino acid permease	1	36	478	1.6E-64
24453	IPR002293	Amino acid/polyamine transporter I	PIRSF	PIRSF006060	\N	1	16	516	485.0
24453	IPR004840	Amino acid permease, conserved site	ProSitePatterns	PS00218	Amino acid permeases signature.	1	63	94	-
25288	IPR000608	Ubiquitin-conjugating enzyme E2	HMMPfam	PF00179	Ubiquitin-conjugating enzyme	1	18	164	6.1E-42
25288	IPR023313	Ubiquitin-conjugating enzyme, active site	ProSitePatterns	PS00183	Ubiquitin-conjugating enzymes active site.	1	87	102	-
25288	IPR000608	Ubiquitin-conjugating enzyme E2	ProSiteProfiles	PS50127	Ubiquitin-conjugating enzymes family profile.	1	16	160	34.979
25288	\N	\N	SMART	SM00212	Ubiquitin-conjugating enzyme E2, catalytic domain homologues	1	16	171	1.2E-59
25288	IPR016135	Ubiquitin-conjugating enzyme/RWD-like	SUPERFAMILY	SSF54495	\N	1	15	170	5.79E-53
25341	IPR008322	Uncharacterised protein family UPF0261	HMMPfam	PF06792	Uncharacterised protein family (UPF0261)	2	18,78,	78,397,	6.7E-9,1.2E-113
27225	IPR000719	Protein kinase domain	HMMPfam	PF00069	Protein kinase domain	1	138	416	1.8E-56
27225	IPR008271	Serine/threonine-protein kinase, active site	ProSitePatterns	PS00108	Serine/Threonine protein kinases active-site signature.	1	252	264	-
27225	IPR000719	Protein kinase domain	ProSiteProfiles	PS50011	Protein kinase domain profile.	1	134	416	42.76
27225	IPR002290	Serine/threonine/dual specificity protein kinase, catalytic domain	SMART	SM00220	Serine/Threonine protein kinases, catalytic domain	1	134	416	4.6E-71
27225	IPR011009	Protein kinase-like domain	SUPERFAMILY	SSF56112	\N	2	131,309,	280,438,	2.0E-74,2.0E-74
27342	IPR000719	Protein kinase domain	HMMPfam	PF00069	Protein kinase domain	1	136	366	7.4E-51
27342	IPR008271	Serine/threonine-protein kinase, active site	ProSitePatterns	PS00108	Serine/Threonine protein kinases active-site signature.	1	254	266	-
27342	IPR000719	Protein kinase domain	ProSiteProfiles	PS50011	Protein kinase domain profile.	1	136	375	39.368
27342	IPR002290	Serine/threonine/dual specificity protein kinase, catalytic domain	SMART	SM00220	Serine/Threonine protein kinases, catalytic domain	1	136	373	2.5E-46
27342	IPR011009	Protein kinase-like domain	SUPERFAMILY	SSF56112	\N	1	132	370	1.23E-61
27401	IPR000537	UbiA prenyltransferase family	HMMPfam	PF01040	UbiA prenyltransferase family	1	57	270	1.4E-17
27780	IPR020097	Pseudouridine synthase I, TruA, alpha/beta domain	HMMPfam	PF01416	tRNA pseudouridine synthase	2	72,260,	236,357,	1.6E-5,1.2E-13
27780	IPR020103	Pseudouridine synthase, catalytic domain	SUPERFAMILY	SSF55120	\N	2	64,205,	144,388,	5.61E-58,5.61E-58
28091	IPR010730	Heterokaryon incompatibility	HMMPfam	PF06985	Heterokaryon incompatibility protein (HET)	1	552	627	8.6E-5
28497	\N	\N	SUPERFAMILY	SSF52047	\N	2	199,370,	323,423,	2.12E-8,2.12E-8
28853	\N	\N	SUPERFAMILY	SSF82199	\N	1	11	288	2.55E-35
29116	IPR007484	Peptidase M28	HMMPfam	PF04389	Peptidase family M28	1	279	450	2.6E-28
29116	\N	\N	SUPERFAMILY	SSF53187	\N	1	194	476	3.43E-51
29347	IPR000719	Protein kinase domain	HMMPfam	PF00069	Protein kinase domain	1	451	703	2.4E-75
29347	IPR000095	CRIB domain	HMMPfam	PF00786	P21-Rho-binding domain	1	85	142	1.4E-20
29347	IPR017441	Protein kinase, ATP binding site	ProSitePatterns	PS00107	Protein kinases ATP-binding region signature.	1	457	480	-
29347	IPR008271	Serine/threonine-protein kinase, active site	ProSitePatterns	PS00108	Serine/Threonine protein kinases active-site signature.	1	567	579	-
29347	IPR000719	Protein kinase domain	ProSiteProfiles	PS50011	Protein kinase domain profile.	1	451	703	51.919
29347	IPR000095	CRIB domain	ProSiteProfiles	PS50108	CRIB domain profile.	1	86	99	9.332
29347	IPR002290	Serine/threonine/dual specificity protein kinase, catalytic domain	SMART	SM00220	Serine/Threonine protein kinases, catalytic domain	1	451	703	3.7E-98
29347	IPR000095	CRIB domain	SMART	SM00285	P21-Rho-binding domain	1	86	121	6.2E-11
29347	\N	\N	SUPERFAMILY	SSF50729	\N	1	5	83	1.37E-7
29347	IPR011009	Protein kinase-like domain	SUPERFAMILY	SSF56112	\N	1	445	707	2.43E-86
32964	IPR001487	Bromodomain	HMMPfam	PF00439	Bromodomain	1	27	100	1.9E-15
32964	IPR001025	Bromo adjacent homology (BAH) domain	HMMPfam	PF01426	BAH domain	1	420	539	2.3E-8
32964	IPR001487	Bromodomain	PRINTS	PR00503	Bromodomain signature	3	43,59,77,	59,77,96,	2.8E-6,2.8E-6,2.8E-6
32964	IPR001487	Bromodomain	ProSiteProfiles	PS50014	Bromodomain profile.	1	26	96	15.521
32964	IPR001025	Bromo adjacent homology (BAH) domain	ProSiteProfiles	PS51038	BAH domain profile.	1	414	539	16.999
32964	IPR001487	Bromodomain	SMART	SM00297	bromo domain	1	3	115	8.0E-13
32964	IPR001025	Bromo adjacent homology (BAH) domain	SMART	SM00439	Bromo adjacent homology domain	1	414	539	2.3E-12
32964	IPR001487	Bromodomain	SUPERFAMILY	SSF47370	\N	2	12,297,	112,360,	5.63E-24,3.4E-5
33184	IPR027417	P-loop containing nucleoside triphosphate hydrolase	SUPERFAMILY	SSF52540	\N	1	23	223	2.78E-22
34095	IPR009071	High mobility group box domain	HMMPfam	PF00505	HMG (high mobility group) box	1	115	183	1.4E-15
34095	IPR009071	High mobility group box domain	ProSiteProfiles	PS50118	HMG boxes A and B DNA-binding domains profile.	1	115	183	14.91
34095	IPR009071	High mobility group box domain	SMART	SM00398	high mobility group	1	114	184	1.3E-15
34095	IPR009071	High mobility group box domain	SUPERFAMILY	SSF47095	\N	1	112	189	5.63E-22
34398	IPR001313	Pumilio RNA-binding repeat	HMMPfam	PF00806	Pumilio-family RNA binding repeat	8	523,557,596,631,669,705,738,778,	554,586,627,662,695,724,770,805,	3.1E-6,2.5E-7,1.3E-4,1.1E-7,7.1E-7,4.0E-5,4.4E-4,7.2E-4
34398	IPR001313	Pumilio RNA-binding repeat	ProSiteProfiles	PS50302	Pumilio RNA-binding repeat profile.	8	520,556,592,629,665,701,737,773,	555,591,628,664,700,736,772,810,	9.807,10.437,8.851,8.967,10.087,10.297,8.337,10.344
34398	IPR001313	Pumilio RNA-binding repeat	ProSiteProfiles	PS50303	Pumilio homology domain (PUM-HD) profile.	1	499	836	113.147
34398	IPR001313	Pumilio RNA-binding repeat	SMART	SM00025	Pumilio-like repeats	8	520,556,592,629,665,701,737,775,	555,591,628,664,700,736,772,810,	1.6E-5,1.6E-7,0.049,1.2E-6,1.2E-5,0.0014,5.7E-4,0.0011
34398	IPR016024	Armadillo-type fold	SUPERFAMILY	SSF48371	\N	1	502	833	2.88E-111
36317	IPR004143	Biotin/lipoate A/B protein ligase	HMMPfam	PF03099	Biotin/lipoate A/B protein ligase family	1	70	173	8.9E-9
36317	IPR020605	Octanoyltransferase, conserved site	ProSitePatterns	PS01313	Lipoate-protein ligase B signature.	1	85	100	-
36317	\N	\N	SUPERFAMILY	SSF55681	\N	1	9	204	9.94E-40
36317	IPR000544	Octanoyltransferase	TIGRFAM	TIGR00214	lipB: lipoyl(octanoyl) transferase	1	39	211	5.0E-35
36691	IPR007052	CS domain	HMMPfam	PF04969	CS domain	1	30	100	2.6E-9
36691	IPR007052	CS domain	ProSiteProfiles	PS51203	CS domain profile.	1	2	112	17.818
36691	IPR008978	HSP20-like chaperone	SUPERFAMILY	SSF49764	\N	1	1	174	6.28E-30
37533	\N	\N	HMMPfam	PF13414	TPR repeat	1	6	72	1.5E-14
37533	IPR013026	Tetratricopeptide repeat-containing domain	ProSiteProfiles	PS50293	TPR repeat region circular profile.	1	1	108	16.334
37533	IPR019734	Tetratricopeptide repeat	SMART	SM00028	Tetratricopeptide repeats	3	7,41,75,	40,74,108,	11.0,2.7,0.89
37533	\N	\N	SUPERFAMILY	SSF48452	\N	1	7	108	2.95E-27
37630	\N	\N	HMMPfam	PF13414	TPR repeat	1	11	71	1.0E-14
37630	IPR019734	Tetratricopeptide repeat	ProSiteProfiles	PS50005	TPR repeat profile.	3	7,41,75,	40,74,108,	5.576,5.133,8.585
37630	IPR013026	Tetratricopeptide repeat-containing domain	ProSiteProfiles	PS50293	TPR repeat region circular profile.	1	7	108	15.122
37630	IPR019734	Tetratricopeptide repeat	SMART	SM00028	Tetratricopeptide repeats	3	7,41,75,	40,74,108,	74.0,2.8,0.15
37630	\N	\N	SUPERFAMILY	SSF48452	\N	1	7	109	3.8E-27
37738	IPR002921	Fungal lipase-like domain	HMMPfam	PF01764	Lipase (class 3)	1	174	328	4.5E-14
37738	IPR029058	Alpha/Beta hydrolase fold	SUPERFAMILY	SSF53474	\N	1	154	351	1.13E-21
38298	IPR010285	DNA helicase Pif1 like	HMMPfam	PF05970	PIF1-like helicase	1	33	123	6.6E-11
38298	IPR027417	P-loop containing nucleoside triphosphate hydrolase	SUPERFAMILY	SSF52540	\N	3	29,90,199,	61,126,281,	5.31E-11,5.31E-11,5.31E-11
38300	IPR011320	Ribonuclease H1, N-terminal	HMMPfam	PF01693	Caulimovirus viroplasmin	1	5	49	8.6E-15
38300	IPR010285	DNA helicase Pif1 like	HMMPfam	PF05970	PIF1-like helicase	1	149	230	1.7E-15
38300	IPR027417	P-loop containing nucleoside triphosphate hydrolase	SUPERFAMILY	SSF52540	\N	2	146,282,	218,301,	2.31E-12,2.31E-12
38300	IPR009027	Ribosomal protein L9/RNase H1, N-terminal	SUPERFAMILY	SSF55658	\N	1	5	50	1.67E-9
38338	IPR000086	NUDIX hydrolase domain	HMMPfam	PF00293	NUDIX domain	1	91	211	2.6E-7
38338	IPR000086	NUDIX hydrolase domain	ProSiteProfiles	PS51462	Nudix hydrolase domain profile.	1	36	227	9.585
38338	IPR015797	NUDIX hydrolase domain-like	SUPERFAMILY	SSF55811	\N	1	91	211	6.23E-12
39347	IPR002921	Fungal lipase-like domain	HMMPfam	PF01764	Lipase (class 3)	1	174	328	2.7E-15
39347	IPR029058	Alpha/Beta hydrolase fold	SUPERFAMILY	SSF53474	\N	1	157	343	6.16E-22
39833	IPR001060	FCH domain	HMMPfam	PF00611	Fes/CIP4, and EFC/F-BAR homology domain	1	34	104	2.9E-7
39833	IPR000198	Rho GTPase-activating protein domain	HMMPfam	PF00620	RhoGAP domain	1	409	557	6.6E-42
39833	IPR000198	Rho GTPase-activating protein domain	ProSiteProfiles	PS50238	Rho GTPase-activating proteins domain profile.	1	392	587	41.867
39833	IPR000198	Rho GTPase-activating protein domain	SMART	SM00324	GTPase-activator protein for Rho-like GTPases	1	406	584	2.6E-39
39833	\N	\N	SUPERFAMILY	SSF103657	\N	2	34,252,	170,360,	2.09E-36,2.09E-36
39833	IPR008936	Rho GTPase activation protein	SUPERFAMILY	SSF48350	\N	1	386	587	3.34E-44
39922	IPR000537	UbiA prenyltransferase family	HMMPfam	PF01040	UbiA prenyltransferase family	1	48	290	1.6E-25
41454	IPR003819	Taurine catabolism dioxygenase TauD/TfdA	HMMPfam	PF02668	Taurine catabolism dioxygenase TauD, TfdA family	1	81	350	3.9E-53
41454	\N	\N	SUPERFAMILY	SSF51197	\N	1	78	359	1.28E-73
41490	\N	\N	HMMPfam	PF13659	Methyltransferase domain	1	45	175	7.2E-14
41490	IPR002052	DNA methylase, N-6 adenine-specific, conserved site	ProSitePatterns	PS00092	N-6 Adenine-specific DNA methylases signature.	1	118	124	-
41490	IPR029063	S-adenosyl-L-methionine-dependent methyltransferase	SUPERFAMILY	SSF53335	\N	1	16	212	1.35E-23
41490	IPR004557	Eukaryotic/archaeal PrmC-related	TIGRFAM	TIGR00537	hemK_rel_arch: putative methylase	1	18	214	3.8E-29
43072	IPR006797	PRELI/MSF1	HMMPfam	PF04707	PRELI-like family	1	17	165	1.2E-34
43072	IPR006797	PRELI/MSF1	ProSiteProfiles	PS50904	PRELI/MSF1 domain profile.	1	1	170	36.4
43404	IPR001849	Pleckstrin homology domain	HMMPfam	PF00169	PH domain	1	367	455	2.0E-10
43404	IPR002213	UDP-glucuronosyl/UDP-glucosyltransferase	HMMPfam	PF00201	UDP-glucoronosyl and UDP-glucosyl transferase	1	1205	1352	1.8E-5
43404	IPR004182	GRAM domain	HMMPfam	PF02893	GRAM domain	1	784	849	2.9E-12
43404	IPR004276	Glycosyltransferase family 28, N-terminal domain	HMMPfam	PF03033	Glycosyltransferase family 28 N-terminal domain	1	964	1098	1.9E-27
43404	IPR001849	Pleckstrin homology domain	ProSiteProfiles	PS50003	PH domain profile.	1	365	457	14.028
43404	IPR001849	Pleckstrin homology domain	SMART	SM00233	Pleckstrin homology domain.	2	366,799,	459,893,	8.0E-15,20.0
43404	IPR004182	GRAM domain	SMART	SM00568	domain in glucosyltransferases, myotubularins and other putative membrane-associated proteins	2	314,783,	482,850,	0.026,7.5E-15
43404	\N	\N	SUPERFAMILY	SSF50729	\N	1	335	461	1.85E-22
43404	\N	\N	SUPERFAMILY	SSF53756	\N	1	963	1385	9.42E-108
43761	IPR000555	JAB1/MPN/MOV34 metalloenzyme domain	HMMPfam	PF01398	JAB1/Mov34/MPN/PAD-1 ubiquitin protease	1	20	122	6.1E-11
43761	IPR024969	Rpn11/EIF3F C-terminal domain	HMMPfam	PF13012	Maintenance of mitochondrial structure and function	1	184	294	9.4E-21
43761	IPR000555	JAB1/MPN/MOV34 metalloenzyme domain	SMART	SM00232	JAB/MPN domain	1	23	163	0.0039
43804	IPR021475	Protein of unknown function DUF3128	HMMPfam	PF11326	Protein of unknown function (DUF3128)	1	30	110	1.3E-20
44231	IPR022775	AP complex, mu/sigma subunit	HMMPfam	PF01217	Clathrin adaptor complex small chain	1	1	153	2.4E-43
44231	IPR011012	Longin-like domain	SUPERFAMILY	SSF64356	\N	1	1	149	1.56E-31
44270	IPR007018	Mediator complex, subunit Med6	HMMPfam	PF04934	MED6 mediator sub complex component	1	16	150	6.9E-39
44576	IPR001214	SET domain	HMMPfam	PF00856	SET domain	1	71	175	3.8E-5
44576	IPR001214	SET domain	ProSiteProfiles	PS50280	SET domain profile.	1	53	175	11.434
44576	\N	\N	SUPERFAMILY	SSF82199	\N	1	12	182	1.22E-15
45375	IPR008218	ATPase, V1 complex, subunit F	HMMPfam	PF01990	ATP synthase (F/14-kDa) subunit	1	11	113	4.6E-31
45375	IPR005772	ATPase, V1 complex, subunit F, eukaryotic	PIRSF	PIRSF015945	\N	1	1	118	120.0
45375	IPR008218	ATPase, V1 complex, subunit F	SUPERFAMILY	SSF159468	\N	1	11	117	1.03E-18
45375	IPR005772	ATPase, V1 complex, subunit F, eukaryotic	TIGRFAM	TIGR01101	V_ATP_synt_F: V-type ATPase, F subunit	1	5	118	3.4E-51
45751	\N	\N	HMMPfam	PF11969	Scavenger mRNA decapping enzyme C-term binding	1	32	157	1.5E-7
45751	IPR011146	HIT-like domain	SUPERFAMILY	SSF54197	\N	2	7,124,	97,185,	1.34E-8,1.34E-8
46492	IPR002087	Anti-proliferative protein	HMMPfam	PF07742	BTG family	1	15	118	9.4E-14
46492	\N	\N	SUPERFAMILY	SSF160696	\N	1	16	119	1.44E-18
47046	IPR013520	Exonuclease, RNase T/DNA polymerase III	HMMPfam	PF00929	Exonuclease	1	65	158	4.3E-6
47046	IPR006055	Exonuclease	SMART	SM00479	\N	1	49	214	8.2E-5
47046	IPR012337	Ribonuclease H-like domain	SUPERFAMILY	SSF53098	\N	1	68	190	3.6E-13
47162	IPR003397	Mitochondrial inner membrane translocase subunit Tim17/Tim22/Tim23/peroxisomal protein PMP24	HMMPfam	PF02466	Tim17/Tim22/Tim23/Pmp24 family	1	10	127	9.8E-23
47162	IPR019531	Peroxisomal membrane protein 4	PIRSF	PIRSF013674	\N	1	2	208	219.0
47965	IPR013246	SAGA complex, Sgf11 subunit	HMMPfam	PF08209	Sgf11 (transcriptional regulation protein)	1	97	128	2.4E-13
48031	IPR008902	Bacterial alpha-L-rhamnosidase	HMMPfam	PF05592	Bacterial alpha-L-rhamnosidase	1	220	624	3.1E-25
48031	IPR008928	Six-hairpin glycosidase-like	SUPERFAMILY	SSF48208	\N	2	180,251,	202,636,	1.97E-46,1.97E-46
48446	IPR002833	Peptidyl-tRNA hydrolase, PTH2	HMMPfam	PF01981	Peptidyl-tRNA hydrolase PTH2	1	24	138	3.4E-45
48446	IPR023476	Peptidyl-tRNA hydrolase II domain	SUPERFAMILY	SSF102462	\N	1	23	138	3.14E-41
48446	IPR002833	Peptidyl-tRNA hydrolase, PTH2	TIGRFAM	TIGR00283	arch_pth2: peptidyl-tRNA hydrolase	1	25	138	2.4E-39
48906	IPR001763	Rhodanese-like domain	HMMPfam	PF00581	Rhodanese-like domain	1	43	161	2.5E-11
48906	IPR001763	Rhodanese-like domain	ProSiteProfiles	PS50206	Rhodanese domain profile.	2	49,205,	167,349,	19.363,14.892
48906	IPR001763	Rhodanese-like domain	SMART	SM00450	Rhodanese Homology Domain	2	38,195,	164,346,	1.1E-18,8.2E-8
48906	IPR001763	Rhodanese-like domain	SUPERFAMILY	SSF52821	\N	2	32,205,	171,350,	1.44E-32,6.26E-19
49233	IPR001487	Bromodomain	HMMPfam	PF00439	Bromodomain	2	206,421,	298,506,	1.1E-15,2.0E-22
49233	IPR001487	Bromodomain	PRINTS	PR00503	Bromodomain signature	4	435,451,467,485,	448,467,485,504,	1.3E-18,1.3E-18,1.3E-18,1.3E-18
49233	IPR001487	Bromodomain	ProSiteProfiles	PS50014	Bromodomain profile.	2	213,432,	297,504,	18.805,21.11
49233	IPR027353	NET domain	ProSiteProfiles	PS51525	NET domain profile.	1	610	691	18.055
49233	IPR001487	Bromodomain	SMART	SM00297	bromo domain	2	194,410,	316,523,	4.4E-30,1.1E-38
49233	IPR001487	Bromodomain	SUPERFAMILY	SSF47370	\N	2	176,397,	319,523,	5.1E-34,1.27E-37
49464	IPR002867	Zinc finger, C6HC-type	HMMPfam	PF01485	IBR domain	2	468,545,	526,583,	1.6E-6,1.1E-5
49464	\N	\N	SUPERFAMILY	SSF57850	\N	2	398,538,	441,581,	1.45E-5,6.62E-11
49643	IPR000111	Glycoside hydrolase, clan GH-D	HMMPfam	PF02065	Melibiase	2	34,146,	122,302,	1.7E-17,3.4E-12
49643	IPR002241	Glycoside hydrolase, family 27	PRINTS	PR00740	Glycosyl hydrolase family 27 signature	7	29,65,107,141,173,259,280,	48,80,128,158,191,278,301,	2.7E-59,2.7E-59,2.7E-59,2.7E-59,2.7E-59,2.7E-59,2.7E-59
49643	IPR006215	Glycoside hydrolase, melibiase	PRINTS	PR00748	Melibiase signature	3	157,220,371,	172,239,394,	6.4E-5,6.4E-5,6.4E-5
49643	IPR000111	Glycoside hydrolase, clan GH-D	ProSitePatterns	PS00512	Alpha-galactosidase signature.	1	70	86	-
49643	\N	\N	SUPERFAMILY	SSF51011	\N	1	327	428	4.68E-7
49643	IPR017853	Glycoside hydrolase superfamily	SUPERFAMILY	SSF51445	\N	1	25	324	2.11E-92
49688	IPR011545	DEAD/DEAH box helicase domain	HMMPfam	PF00270	DEAD/DEAH box helicase	1	274	434	4.2E-19
49688	IPR001650	Helicase, C-terminal	HMMPfam	PF00271	Helicase conserved C-terminal domain	1	679	740	3.4E-19
49688	IPR014001	Helicase superfamily 1/2, ATP-binding domain	ProSiteProfiles	PS51192	Superfamilies 1 and 2 helicase ATP-binding type-1 domain profile.	1	279	447	21.518
49688	IPR001650	Helicase, C-terminal	ProSiteProfiles	PS51194	Superfamilies 1 and 2 helicase C-terminal domain profile.	1	612	788	16.484
49688	IPR014001	Helicase superfamily 1/2, ATP-binding domain	SMART	SM00487	DEAD-like helicases superfamily	1	267	471	2.0E-29
49688	IPR001650	Helicase, C-terminal	SMART	SM00490	helicase superfamily c-terminal domain	1	649	741	2.3E-21
49688	IPR027417	P-loop containing nucleoside triphosphate hydrolase	SUPERFAMILY	SSF52540	\N	2	315,604,	449,755,	3.37E-48,3.37E-48
49738	IPR019591	Mrp/NBP35 ATP-binding protein	HMMPfam	PF10609	ParA/MinD ATPase like	1	148	226	2.3E-30
49738	IPR027417	P-loop containing nucleoside triphosphate hydrolase	SUPERFAMILY	SSF52540	\N	1	17	272	6.66E-42
50232	IPR006114	6-phosphogluconate dehydrogenase, C-terminal	HMMPfam	PF00393	6-phosphogluconate dehydrogenase, C-terminal domain	1	166	462	1.7E-131
50232	IPR006115	6-phosphogluconate dehydrogenase, NADP-binding	HMMPfam	PF03446	NAD binding domain of 6-phosphogluconate dehydrogenase	1	1	161	6.4E-47
50232	IPR006113	6-phosphogluconate dehydrogenase, decarboxylating	PIRSF	PIRSF000109	\N	1	1	471	483.0
50232	\N	\N	PRINTS	PR00076	6-phosphogluconate dehydrogenase signature	5	54,107,155,236,344,	83,132,183,263,366,	1.6E-68,1.6E-68,1.6E-68,1.6E-68,1.6E-68
50232	IPR006184	6-phosphogluconate-binding site	ProSitePatterns	PS00461	6-phosphogluconate dehydrogenase signature.	1	240	252	-
50232	IPR008927	6-phosphogluconate dehydrogenase, C-terminal-like	SUPERFAMILY	SSF48179	\N	1	164	466	1.5E-124
50232	\N	\N	SUPERFAMILY	SSF51735	\N	1	1	163	9.92E-49
50232	IPR006113	6-phosphogluconate dehydrogenase, decarboxylating	TIGRFAM	TIGR00873	gnd: 6-phosphogluconate dehydrogenase (decarboxylating)	1	1	463	2.6E-221
51105	IPR030379	Septin-type guanine nucleotide-binding (G) domain	HMMPfam	PF00735	Septin	1	14	292	7.3E-106
51105	IPR016491	Septin	PIRSF	PIRSF006698	\N	1	2	367	404.0
51105	IPR030379	Septin-type guanine nucleotide-binding (G) domain	ProSiteProfiles	PS51719	Septin-type guanine nucleotide-binding (G) domain profile.	1	14	290	86.641
51105	IPR027417	P-loop containing nucleoside triphosphate hydrolase	SUPERFAMILY	SSF52540	\N	1	14	257	2.98E-23
51288	IPR002123	Phospholipid/glycerol acyltransferase	HMMPfam	PF01553	Acyltransferase	1	126	277	1.3E-19
51288	IPR002123	Phospholipid/glycerol acyltransferase	SMART	SM00563	Phosphate acyltransferases	1	129	255	1.3E-15
51288	\N	\N	SUPERFAMILY	SSF69593	\N	1	124	228	9.02E-11
51447	IPR000073	Alpha/beta hydrolase fold-1	HMMPfam	PF12697	Alpha/beta hydrolase family	1	575	728	8.4E-12
51447	IPR029058	Alpha/Beta hydrolase fold	SUPERFAMILY	SSF53474	\N	2	544,995,	662,1051,	1.15E-22,1.15E-22
52075	IPR002495	Glycosyl transferase, family 8	HMMPfam	PF01501	Glycosyl transferase family 8	1	8	262	7.7E-34
52075	IPR029044	Nucleotide-diphospho-sugar transferases	SUPERFAMILY	SSF53448	\N	2	8,170,	143,283,	1.78E-47,1.78E-47
52565	IPR022761	Fumarate lyase, N-terminal	HMMPfam	PF00206	Lyase	1	42	373	1.1E-119
52565	IPR018951	Fumarase C, C-terminal	HMMPfam	PF10415	Fumarase C C-terminus	1	439	493	9.3E-21
52565	IPR000362	Fumarate lyase family	PRINTS	PR00149	Fumarate lyase superfamily signature	4	165,211,302,348,	183,229,329,364,	5.6E-36,5.6E-36,5.6E-36,5.6E-36
52565	IPR020557	Fumarate lyase, conserved site	ProSitePatterns	PS00163	Fumarate lyases signature.	1	348	357	-
52565	IPR008948	L-Aspartase-like	SUPERFAMILY	SSF48557	\N	1	34	490	2.98E-156
52565	IPR005677	Fumarate hydratase, class II	TIGRFAM	TIGR00979	fumC_II: fumarate hydratase, class II	1	34	491	3.0E-235
52567	IPR000330	SNF2-related	HMMPfam	PF00176	SNF2 family N-terminal domain	1	769	1070	4.7E-73
52567	IPR001650	Helicase, C-terminal	HMMPfam	PF00271	Helicase conserved C-terminal domain	1	1385	1463	2.5E-12
52567	IPR020838	DBINO domain	HMMPfam	PF13892	DNA-binding domain	1	501	639	9.4E-50
[truncated: 28,844 more rows]
